# Supplementary material for: Role of vector phenotypic plasticity in disease transmission as illustrated by the spread of dengue virus by Aedes albopictus
Source: Nat Commun. 2024 Sep 7;15:7823. doi: 10.1038/s41467-024-52144-5 (PMC11379831; doi:10.1038/s41467-024-52144-5)
Supplement: Supplementary file 4 — Source Data files [file 41467_2024_52144_MOESM4_ESM.zip]

Archive with 107 entries (104 files):
- Source_Data_Folder/Access_Info.xlsx
- Source_Data_Folder/Main_Maunscript/
- Source_Data_Folder/Main_Maunscript/Fig_6A_data.csv
- Source_Data_Folder/Main_Maunscript/Fig_6A_prediction.csv
- Source_Data_Folder/Main_Maunscript/Fig_6B_data.csv
- Source_Data_Folder/Main_Maunscript/Fig_6B_prediction.csv
- Source_Data_Folder/Main_Maunscript/Fig_7A.csv
- Source_Data_Folder/Main_Maunscript/Fig_7B.csv
- Source_Data_Folder/Main_Maunscript/Fig_8A_data.csv
- Source_Data_Folder/Main_Maunscript/Fig_8A_prediction.csv
- Source_Data_Folder/Main_Maunscript/Fig_8B_data.csv
- Source_Data_Folder/Main_Maunscript/Fig_8B_prediction.csv
- Source_Data_Folder/Main_Maunscript/Fig_9A.csv
- Source_Data_Folder/Main_Maunscript/Fig_9B.csv
- Source_Data_Folder/Main_Maunscript/Fig1_Budva_Predictions.xlsx
- Source_Data_Folder/Main_Maunscript/Fig1_Cagnes_sur_Mer_Predictions.xlsx
- Source_Data_Folder/Main_Maunscript/Fig1_Catalonia_Predictions.xlsx
- Source_Data_Folder/Main_Maunscript/Fig1_Charlotte_Predictions.xlsx
- Source_Data_Folder/Main_Maunscript/Fig1_Guangzhou_Predictions.xlsx
- Source_Data_Folder/Main_Maunscript/Fig1_Indianapolis_Predictions.xlsx
- Source_Data_Folder/Main_Maunscript/Fig1_Lake_Charles_Predictions.xlsx
- Source_Data_Folder/Main_Maunscript/Fig1_Monmouth_Predictions.xlsx
- Source_Data_Folder/Main_Maunscript/Fig1_Nagasaki_Predictions.xlsx
- Source_Data_Folder/Main_Maunscript/Fig1_Naha_Predictions.xlsx
- Source_Data_Folder/Main_Maunscript/Fig1_New_Orleans_Predictions.xlsx
- Source_Data_Folder/Main_Maunscript/Fig1_Rimini_Predictions.xlsx
- Source_Data_Folder/Main_Maunscript/Fig1_Split_Predictions.xlsx
- Source_Data_Folder/Main_Maunscript/Fig1_Suffolk_Predictions.xlsx
- Source_Data_Folder/Main_Maunscript/Fig1_Suwon_Predictions.xlsx
- Source_Data_Folder/Main_Maunscript/Fig1_Tokyo_Predictions.xlsx
- Source_Data_Folder/Main_Maunscript/Fig1_Trento_Predictions.xlsx
- Source_Data_Folder/Main_Maunscript/Fig2_Cagnes_Predictions.xlsx
- Source_Data_Folder/Main_Maunscript/Fig2_Guangzhou_Predictions.xlsx
- Source_Data_Folder/Main_Maunscript/Fig2_Hawaii_Predictions.xlsx
- Source_Data_Folder/Main_Maunscript/Fig2_Reunion_Predictions.xlsx
- Source_Data_Folder/Main_Maunscript/Fig2_Tokyo_Predictions.xlsx
- Source_Data_Folder/Main_Maunscript/Fig3.xlsx
- Source_Data_Folder/Simulated_Maps.csv
- Source_Data_Folder/Supplementary_Material/
- Source_Data_Folder/Supplementary_Material/SF1.csv
- Source_Data_Folder/Supplementary_Material/SF10.xlsx
- Source_Data_Folder/Supplementary_Material/SF11.xlsx
- Source_Data_Folder/Supplementary_Material/SF12.xlsx
- Source_Data_Folder/Supplementary_Material/SF13.xlsx
- Source_Data_Folder/Supplementary_Material/SF14.xlsx
- Source_Data_Folder/Supplementary_Material/SF15.xlsx
- Source_Data_Folder/Supplementary_Material/SF16.xlsx
- Source_Data_Folder/Supplementary_Material/SF17.xlsx
- Source_Data_Folder/Supplementary_Material/SF18.xlsx
- Source_Data_Folder/Supplementary_Material/SF19.xlsx
- Source_Data_Folder/Supplementary_Material/SF2.csv
- Source_Data_Folder/Supplementary_Material/SF20.xlsx
- Source_Data_Folder/Supplementary_Material/SF21.xlsx
- Source_Data_Folder/Supplementary_Material/SF22.xlsx
- Source_Data_Folder/Supplementary_Material/SF23.xlsx
- Source_Data_Folder/Supplementary_Material/SF24.xlsx
- Source_Data_Folder/Supplementary_Material/SF25.xlsx
- Source_Data_Folder/Supplementary_Material/SF26.xlsx
- Source_Data_Folder/Supplementary_Material/SF27.xlsx
- Source_Data_Folder/Supplementary_Material/SF28.xlsx
- Source_Data_Folder/Supplementary_Material/SF29.xlsx
- Source_Data_Folder/Supplementary_Material/SF3.xlsx
- Source_Data_Folder/Supplementary_Material/SF30.xlsx
- Source_Data_Folder/Supplementary_Material/SF31.xlsx
- Source_Data_Folder/Supplementary_Material/SF32.xlsx
- Source_Data_Folder/Supplementary_Material/SF33.xlsx
- Source_Data_Folder/Supplementary_Material/SF34.xlsx
- Source_Data_Folder/Supplementary_Material/SF35.xlsx
- Source_Data_Folder/Supplementary_Material/SF36.xlsx
- Source_Data_Folder/Supplementary_Material/SF37.xlsx
- Source_Data_Folder/Supplementary_Material/SF38.xlsx
- Source_Data_Folder/Supplementary_Material/SF39.xlsx
- Source_Data_Folder/Supplementary_Material/SF4.csv
- Source_Data_Folder/Supplementary_Material/SF40.xlsx
- Source_Data_Folder/Supplementary_Material/SF41.xlsx
- Source_Data_Folder/Supplementary_Material/SF42.xlsx
- Source_Data_Folder/Supplementary_Material/SF43.xlsx
- Source_Data_Folder/Supplementary_Material/SF44.xlsx
- Source_Data_Folder/Supplementary_Material/SF45.xlsx
- Source_Data_Folder/Supplementary_Material/SF46.xlsx
- Source_Data_Folder/Supplementary_Material/SF47.xlsx
- Source_Data_Folder/Supplementary_Material/SF48.xlsx
- Source_Data_Folder/Supplementary_Material/SF49.xlsx
- Source_Data_Folder/Supplementary_Material/SF5.csv
- Source_Data_Folder/Supplementary_Material/SF50.xlsx
- Source_Data_Folder/Supplementary_Material/SF51.xlsx
- Source_Data_Folder/Supplementary_Material/SF52.xlsx
- Source_Data_Folder/Supplementary_Material/SF53.xlsx
- Source_Data_Folder/Supplementary_Material/SF54.xlsx
- Source_Data_Folder/Supplementary_Material/SF55.xlsx
- Source_Data_Folder/Supplementary_Material/SF56.xlsx
- Source_Data_Folder/Supplementary_Material/SF57.xlsx
- Source_Data_Folder/Supplementary_Material/SF58.xlsx
- Source_Data_Folder/Supplementary_Material/SF59.xlsx
- Source_Data_Folder/Supplementary_Material/SF6.xlsx
- Source_Data_Folder/Supplementary_Material/SF60/
- Source_Data_Folder/Supplementary_Material/SF60/mord_AM_17.csv
- Source_Data_Folder/Supplementary_Material/SF60/mord_AW_17.csv
- Source_Data_Folder/Supplementary_Material/SF60/mord_EU_17.csv
- Source_Data_Folder/Supplementary_Material/SF60/mord_JP_17.csv
- Source_Data_Folder/Supplementary_Material/SF60/mord_NC_17.csv
- Source_Data_Folder/Supplementary_Material/SF60/mord_SC_17.csv
- Source_Data_Folder/Supplementary_Material/SF60/mord_SEA_17.csv
- Source_Data_Folder/Supplementary_Material/SF61.xlsx
- Source_Data_Folder/Supplementary_Material/SF7.xlsx
- Source_Data_Folder/Supplementary_Material/SF8.xlsx
- Source_Data_Folder/Supplementary_Material/SF9.xlsx
