# Supplementary material for: Role of vector phenotypic plasticity in disease transmission as illustrated by the spread of dengue virus by Aedes albopictus
Source: Nat Commun. 2024 Sep 7;15:7823. doi: 10.1038/s41467-024-52144-5 (PMC11379831; doi:10.1038/s41467-024-52144-5)
Supplement: Supplementary file 4 — Source Data files [file 41467_2024_52144_MOESM4_ESM.zip › Source_Data_Folder/Access_Info.xlsx]

## Sheet: Life_history
Source	Temperature	Number_of_Larvae	Total_Food	Density	E_Dur	ED_SE	L_Dur	LD_SE	P_Dur	PD_SE	T_Dur	TD_SE	E_Surv	ES_SE	L_Surv	LS_SE	P_Surv	PS_SE	T_Surv	TS_SE	Body_mass	B_M_SE	Wing_Length	WL_SE	AT_50	A_Numb	AT_SE	Region	Year	Food_Type	Link
Bara et al. (2015)	25	300	300								14.63	0.32									N/A	N/A	2.16	0.027				America	2014	yeast	https://journals.plos.org/plosone/article?id=10.1371/journal.pone.0126703
Bara et al. (2015)	25	150	300								12.4	0.26									N/A	N/A	2.44	0.028				America	2014	yeast	https://journals.plos.org/plosone/article?id=10.1371/journal.pone.0126703
Ezeakacha and Yee (2019)	27	10	50								8.37	0.08									0.561	0.021	2.89956	0.04116				America	2019	yeast	https://parasitesandvectors.biomedcentral.com/articles/10.1186/s13071-019-3391-1#:~:text=Temperature%20appears%20to%20affect%20life,life%2Dhistory%20stages%20of%20Ae.
Ezeakacha and Yee (2019)	27	20	50								8.97	0.15									0.435	0.015	2.6526	0.0294				America	2019	yeast	https://parasitesandvectors.biomedcentral.com/articles/10.1186/s13071-019-3391-1#:~:text=Temperature%20appears%20to%20affect%20life,life%2Dhistory%20stages%20of%20Ae.
Ezeakacha and Yee (2019)	27	40	50								10.51	0.04									0.338	0.01	2.46248	0.0196				America	2019	yeast	https://parasitesandvectors.biomedcentral.com/articles/10.1186/s13071-019-3391-1#:~:text=Temperature%20appears%20to%20affect%20life,life%2Dhistory%20stages%20of%20Ae.
Ezeakacha and Yee (2019)	34	10	50								9.91	0.24									0.423	0.012	2.62908	0.02352				America	2019	yeast	https://parasitesandvectors.biomedcentral.com/articles/10.1186/s13071-019-3391-1#:~:text=Temperature%20appears%20to%20affect%20life,life%2Dhistory%20stages%20of%20Ae.
Ezeakacha and Yee (2019)	34	20	50								10.54	0.13									0.366	0.017	2.51736	0.03332				America	2019	yeast	https://parasitesandvectors.biomedcentral.com/articles/10.1186/s13071-019-3391-1#:~:text=Temperature%20appears%20to%20affect%20life,life%2Dhistory%20stages%20of%20Ae.
Ezeakacha and Yee (2019)	34	40	50								11.93	0.3									0.261	0.007	2.31156	0.01372				America	2019	yeast	https://parasitesandvectors.biomedcentral.com/articles/10.1186/s13071-019-3391-1#:~:text=Temperature%20appears%20to%20affect%20life,life%2Dhistory%20stages%20of%20Ae.
Ezeakacha and Yee (2019)	20	10	70								16	0.45									0.544	0.03	2.86624	0.0588				America	2019	yeast	https://parasitesandvectors.biomedcentral.com/articles/10.1186/s13071-019-3391-1#:~:text=Temperature%20appears%20to%20affect%20life,life%2Dhistory%20stages%20of%20Ae.
Ezeakacha and Yee (2019)	20	20	70								16.49	0.3									0.462	0.02	2.70552	0.0392				America	2019	yeast	https://parasitesandvectors.biomedcentral.com/articles/10.1186/s13071-019-3391-1#:~:text=Temperature%20appears%20to%20affect%20life,life%2Dhistory%20stages%20of%20Ae.
Ezeakacha and Yee (2019)	20	40	70								18.43	0.42									0.298	0.012	2.38408	0.02352				America	2019	yeast	https://parasitesandvectors.biomedcentral.com/articles/10.1186/s13071-019-3391-1#:~:text=Temperature%20appears%20to%20affect%20life,life%2Dhistory%20stages%20of%20Ae.
Westbrook et al. (2010)	18	1	10.5								24.5	1.5											3.4	0.11				America	2010	yeast	https://www.ncbi.nlm.nih.gov/pmc/articles/PMC2883477/
Westbrook et al. (2010)	24	1	10.5								11	1											3.14	0.14				America	2010	yeast	https://www.ncbi.nlm.nih.gov/pmc/articles/PMC2883477/
Westbrook et al. (2010)	32	1	10.5								9	0.5											2.91	0.1				America	2010	yeast	https://www.ncbi.nlm.nih.gov/pmc/articles/PMC2883477/
Alto et al. (2015)	24	100	30								13.95	1.6									0.28	0.013	2.3488	0.02548				America	2015	yeast	https://pubmed.ncbi.nlm.nih.gov/26336301/
Alto et al. (2015)	24	400	80								28.63	1.7									0.181	0.013	2.15476	0.02548				America	2015	yeast	https://pubmed.ncbi.nlm.nih.gov/26336301/
Alto et al. (2008)	28	160	500								16.02	0.5											2.62	0.044				America	2008	yeast	https://pubmed.ncbi.nlm.nih.gov/18077250/
Alto et al. (2008)	28	320	400								11.55	0.6											2.87	0.03				America	2008	yeast	https://pubmed.ncbi.nlm.nih.gov/18077250/
Briegel and Timmerman (2001)	12			1					9.3	2.1													3.47	0.16				America	2001	tetramin	https://pubmed.ncbi.nlm.nih.gov/11476337/
Briegel and Timmerman (2001)	17			1																			3.55	0.1				America	2001	tetramin	https://pubmed.ncbi.nlm.nih.gov/11476337/
Briegel and Timmerman (2001)	27			1					2.8	1.2													2.88	0.4				America	2001	tetramin	https://pubmed.ncbi.nlm.nih.gov/11476337/
Briegel and Timmerman (2001)	32			1					2.3	0.7													2.86	0.35				America	2001	tetramin	https://pubmed.ncbi.nlm.nih.gov/11476337/
Jong et al. (2016)	25			0.8					2.23	0.41	8.29	0.2											2.62	0.05				Asia	2016	liver	https://onlinelibrary.wiley.com/doi/10.1111/jvec.12244
Jong et al. (2016)	25			0.75					2.36	0.05	8.81	0.04											2.56	0.04				Asia	2016	liver	https://onlinelibrary.wiley.com/doi/10.1111/jvec.12245
Jong et al. (2016)	25			0.6					2	0.55	9.11	1.19			0.9588	0.00412							2.5	0.04				Asia	2016	liver	https://onlinelibrary.wiley.com/doi/10.1111/jvec.12246
Jong et al. (2016)	25			0.4					2.04	0.35	8.83	0.38			0.9131	0.00305							2.21	0.08				Asia	2016	liver	https://onlinelibrary.wiley.com/doi/10.1111/jvec.12247
Jong et al. (2016)	25			0.2					1.76	0.29	11.93	0.67			0.821	0.0926							2.02	0.12				Asia	2016	liver	https://onlinelibrary.wiley.com/doi/10.1111/jvec.12248
Farjana (2012)	20	20		0.05							23.77	1.1							0.086	0.026			2.57	0.02				Asia	2012	yeast	https://resjournals.onlinelibrary.wiley.com/doi/10.1111/j.1365-2915.2011.00971.x
Farjana (2012)	20	20		0.2							16.86	0.65							0.0322	0.018			2.93	0.02				Asia	2012	yeast	https://resjournals.onlinelibrary.wiley.com/doi/10.1111/j.1365-2915.2011.00971.x
Farjana (2012)	25	20		0.05							18.02	0.715							0.05	0.015			2.45	0.03				Asia	2012	yeast	https://resjournals.onlinelibrary.wiley.com/doi/10.1111/j.1365-2915.2011.00971.x
Farjana (2012)	25	20		0.2							13.13	0.4							0.0394	0.01			2.75	0.03				Asia	2012	yeast	https://resjournals.onlinelibrary.wiley.com/doi/10.1111/j.1365-2915.2011.00971.x
Farjana (2012)	30	20		0.05							12.5	0.48							0.079	0.0405			2.28	0.03				Asia	2012	yeast	https://resjournals.onlinelibrary.wiley.com/doi/10.1111/j.1365-2915.2011.00971.x
Farjana (2012)	30	20		0.2							8.69	0.41							0.15	0.02			2.46	0.03				Asia	2012	yeast	https://resjournals.onlinelibrary.wiley.com/doi/10.1111/j.1365-2915.2011.00971.x
Farjana (2012)	35	20		0.05							12.7	0.48							0.573	0.06			2.18	0.03				Asia	2012	yeast	https://resjournals.onlinelibrary.wiley.com/doi/10.1111/j.1365-2915.2011.00971.x
Farjana (2012)	35	20		0.2							8.05	0.71							0.82	0.04			2.29	0.03				Asia	2012	yeast	https://resjournals.onlinelibrary.wiley.com/doi/10.1111/j.1365-2915.2011.00971.x
Delatte et al. (2009)	5				11	1.3							0.044		0	0.1			0	0.01								Asia	2009	yeast	https://academic.oup.com/jme/article/46/1/33/902827?login=true
Delatte et al. (2009)	10												0.04		0	0.1			0	0.01								Asia	2009	yeast	https://academic.oup.com/jme/article/46/1/33/902827?login=true
Delatte et al. (2009)	15			0.591822	7.4	1.8	26.9	0.9	8.7	0.6	35	0.9	0.082	0.01	0.6		0.833		0.5						38.93	40		Asia	2009	yeast	https://academic.oup.com/jme/article/46/1/33/902827?login=true
Delatte et al. (2009)	20			0.615094	2.9	0.4	10.6	0.4	4.1	0.2	14.4	0.4	0.669	0.01	0.86		0.899		0.775						32.93	62		Asia	2009	yeast	https://academic.oup.com/jme/article/46/1/33/902827?login=true
Delatte et al. (2009)	25			0.546154	4.5	0.7	7.8	0.7	2.7	0.1	10.4	0.7	0.492	0.01	0.81		0.938		0.763						30	61		Asia	2009	yeast	https://academic.oup.com/jme/article/46/1/33/902827?login=true
Delatte et al. (2009)	30			0.569014	6.7	0.7	7.1	0.6	1.9	0.1	8.8	0.6	0.512	0.01	0.75		0.9		0.675						28.8	54		Asia	2009	yeast	https://academic.oup.com/jme/article/46/1/33/902827?login=true
Delatte et al. (2009)	35			0.636364	7.1	0.8	12.1	0.7	1.7	0.7	12.3	0.7	0.1	0.01	0.3		0.083		0.025						19.87	3		Asia	2009	yeast	https://academic.oup.com/jme/article/46/1/33/902827?login=true
Muturi et al. (2011)	20	30	60								15.7	0.23							0.812	0.012					23.82	24.36	1.52	America	2011	tetramin	https://pubmed.ncbi.nlm.nih.gov/21485359/
Muturi et al. (2011)	25	30	60								9.84	0.16							0.981	0.017					26.21	29.43	2.54	America	2011	tetramin	https://pubmed.ncbi.nlm.nih.gov/21485359/
Muturi et al. (2011)	30	30	60								8.23	0.15							0.849	0.005					31.11	25.47	1.74	America	2011	tetramin	https://pubmed.ncbi.nlm.nih.gov/21485359/
Costanzo et al. (2015)	25	50	60								13.45	0.37													54	450		America	2015	yeast	https://onlinelibrary.wiley.com/doi/10.1111/jvec.12146
Black IV et al. (1989)	26	20	256	0.955224							13.4	0.1							0.9				2.49	0.02				America	1986	liver	https://watermark.silverchair.com/ee32-1313.pdf?token=AQECAHi208BE49Ooan9kkhW_Ercy7Dm3ZL_9Cf3qfKAc485ysgAAAu0wggLpBgkqhkiG9w0BBwagggLaMIIC1gIBADCCAs8GCSqGSIb3DQEHATAeBglghkgBZQMEAS4wEQQMDjtNPQgmaZyGbMxPAgEQgIICoL0ZcwxkNpnpYLPbJSCXUzR818Y29g37RshBESAscpnru14aeT0YOP_-XP5KNt_lc9uk0Bx574fWjfSPxbf3tS11LE491CCWnOICDQdJJBc30JOczOotuzH9CRsj9dAbjnblvgblrtzqEIc8PAWTxtpyUV5mnXDYlFdYsnhUDMftIbMbaJgngR4h2d-Wt…
Black IV et al. (1989)	26	50	312	0.394937							15.8	0.2							1				2.96	0.01				America	1986	liver	https://watermark.silverchair.com/ee32-1313.pdf?token=AQECAHi208BE49Ooan9kkhW_Ercy7Dm3ZL_9Cf3qfKAc485ysgAAAu0wggLpBgkqhkiG9w0BBwagggLaMIIC1gIBADCCAs8GCSqGSIb3DQEHATAeBglghkgBZQMEAS4wEQQMDjtNPQgmaZyGbMxPAgEQgIICoL0ZcwxkNpnpYLPbJSCXUzR818Y29g37RshBESAscpnru14aeT0YOP_-XP5KNt_lc9uk0Bx574fWjfSPxbf3tS11LE491CCWnOICDQdJJBc30JOczOotuzH9CRsj9dAbjnblvgblrtzqEIc8PAWTxtpyUV5mnXDYlFdYsnhUDMftIbMbaJgngR4h2d-Wt…
Black IV et al. (1989)	26	100	340	0.188889							18	0.1							0.965				2.76	0.01				America	1986	liver	https://watermark.silverchair.com/ee32-1313.pdf?token=AQECAHi208BE49Ooan9kkhW_Ercy7Dm3ZL_9Cf3qfKAc485ysgAAAu0wggLpBgkqhkiG9w0BBwagggLaMIIC1gIBADCCAs8GCSqGSIb3DQEHATAeBglghkgBZQMEAS4wEQQMDjtNPQgmaZyGbMxPAgEQgIICoL0ZcwxkNpnpYLPbJSCXUzR818Y29g37RshBESAscpnru14aeT0YOP_-XP5KNt_lc9uk0Bx574fWjfSPxbf3tS11LE491CCWnOICDQdJJBc30JOczOotuzH9CRsj9dAbjnblvgblrtzqEIc8PAWTxtpyUV5mnXDYlFdYsnhUDMftIbMbaJgngR4h2d-Wt…
Black IV et al. (1989)	26	150	368	0.116825							21	1.6							0.906667				2.66	0.005				America	1986	liver	https://watermark.silverchair.com/ee32-1313.pdf?token=AQECAHi208BE49Ooan9kkhW_Ercy7Dm3ZL_9Cf3qfKAc485ysgAAAu0wggLpBgkqhkiG9w0BBwagggLaMIIC1gIBADCCAs8GCSqGSIb3DQEHATAeBglghkgBZQMEAS4wEQQMDjtNPQgmaZyGbMxPAgEQgIICoL0ZcwxkNpnpYLPbJSCXUzR818Y29g37RshBESAscpnru14aeT0YOP_-XP5KNt_lc9uk0Bx574fWjfSPxbf3tS11LE491CCWnOICDQdJJBc30JOczOotuzH9CRsj9dAbjnblvgblrtzqEIc8PAWTxtpyUV5mnXDYlFdYsnhUDMftIbMbaJgngR4h2d-Wt…
Black IV et al. (1989)	26	200	480	0.0819113							29.3	6.9							0.7575				2.65	0.02				America	1986	liver	https://watermark.silverchair.com/ee32-1313.pdf?token=AQECAHi208BE49Ooan9kkhW_Ercy7Dm3ZL_9Cf3qfKAc485ysgAAAu0wggLpBgkqhkiG9w0BBwagggLaMIIC1gIBADCCAs8GCSqGSIb3DQEHATAeBglghkgBZQMEAS4wEQQMDjtNPQgmaZyGbMxPAgEQgIICoL0ZcwxkNpnpYLPbJSCXUzR818Y29g37RshBESAscpnru14aeT0YOP_-XP5KNt_lc9uk0Bx574fWjfSPxbf3tS11LE491CCWnOICDQdJJBc30JOczOotuzH9CRsj9dAbjnblvgblrtzqEIc8PAWTxtpyUV5mnXDYlFdYsnhUDMftIbMbaJgngR4h2d-Wt…
Black IV et al. (1989)	26	20	188	1							9.4	0.6							0.8				2.41	0.08				America	1986	liver	https://watermark.silverchair.com/ee32-1313.pdf?token=AQECAHi208BE49Ooan9kkhW_Ercy7Dm3ZL_9Cf3qfKAc485ysgAAAu0wggLpBgkqhkiG9w0BBwagggLaMIIC1gIBADCCAs8GCSqGSIb3DQEHATAeBglghkgBZQMEAS4wEQQMDjtNPQgmaZyGbMxPAgEQgIICoL0ZcwxkNpnpYLPbJSCXUzR818Y29g37RshBESAscpnru14aeT0YOP_-XP5KNt_lc9uk0Bx574fWjfSPxbf3tS11LE491CCWnOICDQdJJBc30JOczOotuzH9CRsj9dAbjnblvgblrtzqEIc8PAWTxtpyUV5mnXDYlFdYsnhUDMftIbMbaJgngR4h2d-Wt…
Black IV et al. (1989)	26	50	188	0.395789							9.5	0.4							0.94				2.8	0.02				America	1986	liver	https://watermark.silverchair.com/ee32-1313.pdf?token=AQECAHi208BE49Ooan9kkhW_Ercy7Dm3ZL_9Cf3qfKAc485ysgAAAu0wggLpBgkqhkiG9w0BBwagggLaMIIC1gIBADCCAs8GCSqGSIb3DQEHATAeBglghkgBZQMEAS4wEQQMDjtNPQgmaZyGbMxPAgEQgIICoL0ZcwxkNpnpYLPbJSCXUzR818Y29g37RshBESAscpnru14aeT0YOP_-XP5KNt_lc9uk0Bx574fWjfSPxbf3tS11LE491CCWnOICDQdJJBc30JOczOotuzH9CRsj9dAbjnblvgblrtzqEIc8PAWTxtpyUV5mnXDYlFdYsnhUDMftIbMbaJgngR4h2d-Wt…
Black IV et al. (1989)	26	100	256	0.21157							12.1	0.2							0.91				2.74	0.005				America	1986	liver	https://watermark.silverchair.com/ee32-1313.pdf?token=AQECAHi208BE49Ooan9kkhW_Ercy7Dm3ZL_9Cf3qfKAc485ysgAAAu0wggLpBgkqhkiG9w0BBwagggLaMIIC1gIBADCCAs8GCSqGSIb3DQEHATAeBglghkgBZQMEAS4wEQQMDjtNPQgmaZyGbMxPAgEQgIICoL0ZcwxkNpnpYLPbJSCXUzR818Y29g37RshBESAscpnru14aeT0YOP_-XP5KNt_lc9uk0Bx574fWjfSPxbf3tS11LE491CCWnOICDQdJJBc30JOczOotuzH9CRsj9dAbjnblvgblrtzqEIc8PAWTxtpyUV5mnXDYlFdYsnhUDMftIbMbaJgngR4h2d-Wt…
Black IV et al. (1989)	26	150	312	0.126061							16.5	0.3							0.943333				2.67	0.02				America	1986	liver	https://watermark.silverchair.com/ee32-1313.pdf?token=AQECAHi208BE49Ooan9kkhW_Ercy7Dm3ZL_9Cf3qfKAc485ysgAAAu0wggLpBgkqhkiG9w0BBwagggLaMIIC1gIBADCCAs8GCSqGSIb3DQEHATAeBglghkgBZQMEAS4wEQQMDjtNPQgmaZyGbMxPAgEQgIICoL0ZcwxkNpnpYLPbJSCXUzR818Y29g37RshBESAscpnru14aeT0YOP_-XP5KNt_lc9uk0Bx574fWjfSPxbf3tS11LE491CCWnOICDQdJJBc30JOczOotuzH9CRsj9dAbjnblvgblrtzqEIc8PAWTxtpyUV5mnXDYlFdYsnhUDMftIbMbaJgngR4h2d-Wt…
Black IV et al. (1989)	26	200	340	0.0904255							18.8	0.6							0.865				2.56	0.02				America	1986	liver	https://watermark.silverchair.com/ee32-1313.pdf?token=AQECAHi208BE49Ooan9kkhW_Ercy7Dm3ZL_9Cf3qfKAc485ysgAAAu0wggLpBgkqhkiG9w0BBwagggLaMIIC1gIBADCCAs8GCSqGSIb3DQEHATAeBglghkgBZQMEAS4wEQQMDjtNPQgmaZyGbMxPAgEQgIICoL0ZcwxkNpnpYLPbJSCXUzR818Y29g37RshBESAscpnru14aeT0YOP_-XP5KNt_lc9uk0Bx574fWjfSPxbf3tS11LE491CCWnOICDQdJJBc30JOczOotuzH9CRsj9dAbjnblvgblrtzqEIc8PAWTxtpyUV5mnXDYlFdYsnhUDMftIbMbaJgngR4h2d-Wt…
Black IV et al. (1989)	26	20	42.9	0.116576							18.4	0.2							0.875				2.47	0.01				America	1986	liver	https://watermark.silverchair.com/ee32-1313.pdf?token=AQECAHi208BE49Ooan9kkhW_Ercy7Dm3ZL_9Cf3qfKAc485ysgAAAu0wggLpBgkqhkiG9w0BBwagggLaMIIC1gIBADCCAs8GCSqGSIb3DQEHATAeBglghkgBZQMEAS4wEQQMDjtNPQgmaZyGbMxPAgEQgIICoL0ZcwxkNpnpYLPbJSCXUzR818Y29g37RshBESAscpnru14aeT0YOP_-XP5KNt_lc9uk0Bx574fWjfSPxbf3tS11LE491CCWnOICDQdJJBc30JOczOotuzH9CRsj9dAbjnblvgblrtzqEIc8PAWTxtpyUV5mnXDYlFdYsnhUDMftIbMbaJgngR4h2d-Wt…
Black IV et al. (1989)	26	50	75	0.0416667							36	1							0.7				2.68	0.02				America	1986	liver	https://watermark.silverchair.com/ee32-1313.pdf?token=AQECAHi208BE49Ooan9kkhW_Ercy7Dm3ZL_9Cf3qfKAc485ysgAAAu0wggLpBgkqhkiG9w0BBwagggLaMIIC1gIBADCCAs8GCSqGSIb3DQEHATAeBglghkgBZQMEAS4wEQQMDjtNPQgmaZyGbMxPAgEQgIICoL0ZcwxkNpnpYLPbJSCXUzR818Y29g37RshBESAscpnru14aeT0YOP_-XP5KNt_lc9uk0Bx574fWjfSPxbf3tS11LE491CCWnOICDQdJJBc30JOczOotuzH9CRsj9dAbjnblvgblrtzqEIc8PAWTxtpyUV5mnXDYlFdYsnhUDMftIbMbaJgngR4h2d-Wt…
Black IV et al. (1989)	26	100	65.9	0.0205296							32.1	14.5							0.68				2.39	0.03				America	1986	liver	https://watermark.silverchair.com/ee32-1313.pdf?token=AQECAHi208BE49Ooan9kkhW_Ercy7Dm3ZL_9Cf3qfKAc485ysgAAAu0wggLpBgkqhkiG9w0BBwagggLaMIIC1gIBADCCAs8GCSqGSIb3DQEHATAeBglghkgBZQMEAS4wEQQMDjtNPQgmaZyGbMxPAgEQgIICoL0ZcwxkNpnpYLPbJSCXUzR818Y29g37RshBESAscpnru14aeT0YOP_-XP5KNt_lc9uk0Bx574fWjfSPxbf3tS11LE491CCWnOICDQdJJBc30JOczOotuzH9CRsj9dAbjnblvgblrtzqEIc8PAWTxtpyUV5mnXDYlFdYsnhUDMftIbMbaJgngR4h2d-Wt…
Black IV et al. (1989)	26	150	82.9	0.0131587							42	1							0.213333				2.49	0.17				America	1986	liver	https://watermark.silverchair.com/ee32-1313.pdf?token=AQECAHi208BE49Ooan9kkhW_Ercy7Dm3ZL_9Cf3qfKAc485ysgAAAu0wggLpBgkqhkiG9w0BBwagggLaMIIC1gIBADCCAs8GCSqGSIb3DQEHATAeBglghkgBZQMEAS4wEQQMDjtNPQgmaZyGbMxPAgEQgIICoL0ZcwxkNpnpYLPbJSCXUzR818Y29g37RshBESAscpnru14aeT0YOP_-XP5KNt_lc9uk0Bx574fWjfSPxbf3tS11LE491CCWnOICDQdJJBc30JOczOotuzH9CRsj9dAbjnblvgblrtzqEIc8PAWTxtpyUV5mnXDYlFdYsnhUDMftIbMbaJgngR4h2d-Wt…
Black IV et al. (1989)	26	200	82.9	0.00998795							41.5	0.1							0.1775				2.32	0.01				America	1986	liver	https://watermark.silverchair.com/ee32-1313.pdf?token=AQECAHi208BE49Ooan9kkhW_Ercy7Dm3ZL_9Cf3qfKAc485ysgAAAu0wggLpBgkqhkiG9w0BBwagggLaMIIC1gIBADCCAs8GCSqGSIb3DQEHATAeBglghkgBZQMEAS4wEQQMDjtNPQgmaZyGbMxPAgEQgIICoL0ZcwxkNpnpYLPbJSCXUzR818Y29g37RshBESAscpnru14aeT0YOP_-XP5KNt_lc9uk0Bx574fWjfSPxbf3tS11LE491CCWnOICDQdJJBc30JOczOotuzH9CRsj9dAbjnblvgblrtzqEIc8PAWTxtpyUV5mnXDYlFdYsnhUDMftIbMbaJgngR4h2d-Wt…
Black IV et al. (1989)	26	20	42.9	0.115323							18.6	0.01							0.35				2.37	0.1				America	1986	liver	https://watermark.silverchair.com/ee32-1313.pdf?token=AQECAHi208BE49Ooan9kkhW_Ercy7Dm3ZL_9Cf3qfKAc485ysgAAAu0wggLpBgkqhkiG9w0BBwagggLaMIIC1gIBADCCAs8GCSqGSIb3DQEHATAeBglghkgBZQMEAS4wEQQMDjtNPQgmaZyGbMxPAgEQgIICoL0ZcwxkNpnpYLPbJSCXUzR818Y29g37RshBESAscpnru14aeT0YOP_-XP5KNt_lc9uk0Bx574fWjfSPxbf3tS11LE491CCWnOICDQdJJBc30JOczOotuzH9CRsj9dAbjnblvgblrtzqEIc8PAWTxtpyUV5mnXDYlFdYsnhUDMftIbMbaJgngR4h2d-Wt…
Black IV et al. (1989)	26	50	56.5	0.0410909							27.5	1.1							0.63				2.42	0.02				America	1986	liver	https://watermark.silverchair.com/ee32-1313.pdf?token=AQECAHi208BE49Ooan9kkhW_Ercy7Dm3ZL_9Cf3qfKAc485ysgAAAu0wggLpBgkqhkiG9w0BBwagggLaMIIC1gIBADCCAs8GCSqGSIb3DQEHATAeBglghkgBZQMEAS4wEQQMDjtNPQgmaZyGbMxPAgEQgIICoL0ZcwxkNpnpYLPbJSCXUzR818Y29g37RshBESAscpnru14aeT0YOP_-XP5KNt_lc9uk0Bx574fWjfSPxbf3tS11LE491CCWnOICDQdJJBc30JOczOotuzH9CRsj9dAbjnblvgblrtzqEIc8PAWTxtpyUV5mnXDYlFdYsnhUDMftIbMbaJgngR4h2d-Wt…
Black IV et al. (1989)	26	100	76.1	0.0193147							39.4	6.9							0.205				2.09	0.06				America	1986	liver	https://watermark.silverchair.com/ee32-1313.pdf?token=AQECAHi208BE49Ooan9kkhW_Ercy7Dm3ZL_9Cf3qfKAc485ysgAAAu0wggLpBgkqhkiG9w0BBwagggLaMIIC1gIBADCCAs8GCSqGSIb3DQEHATAeBglghkgBZQMEAS4wEQQMDjtNPQgmaZyGbMxPAgEQgIICoL0ZcwxkNpnpYLPbJSCXUzR818Y29g37RshBESAscpnru14aeT0YOP_-XP5KNt_lc9uk0Bx574fWjfSPxbf3tS11LE491CCWnOICDQdJJBc30JOczOotuzH9CRsj9dAbjnblvgblrtzqEIc8PAWTxtpyUV5mnXDYlFdYsnhUDMftIbMbaJgngR4h2d-Wt…
Black IV et al. (1989)	26	150	72.7	0.0130287							37.2	2.4							0.09				2.2	0.05				America	1986	liver	https://watermark.silverchair.com/ee32-1313.pdf?token=AQECAHi208BE49Ooan9kkhW_Ercy7Dm3ZL_9Cf3qfKAc485ysgAAAu0wggLpBgkqhkiG9w0BBwagggLaMIIC1gIBADCCAs8GCSqGSIb3DQEHATAeBglghkgBZQMEAS4wEQQMDjtNPQgmaZyGbMxPAgEQgIICoL0ZcwxkNpnpYLPbJSCXUzR818Y29g37RshBESAscpnru14aeT0YOP_-XP5KNt_lc9uk0Bx574fWjfSPxbf3tS11LE491CCWnOICDQdJJBc30JOczOotuzH9CRsj9dAbjnblvgblrtzqEIc8PAWTxtpyUV5mnXDYlFdYsnhUDMftIbMbaJgngR4h2d-Wt…
Black IV et al. (1989)	26	200	76.1	0.00958438							39.7	2.7							0.08				2.05	0.05				America	1986	liver	https://watermark.silverchair.com/ee32-1313.pdf?token=AQECAHi208BE49Ooan9kkhW_Ercy7Dm3ZL_9Cf3qfKAc485ysgAAAu0wggLpBgkqhkiG9w0BBwagggLaMIIC1gIBADCCAs8GCSqGSIb3DQEHATAeBglghkgBZQMEAS4wEQQMDjtNPQgmaZyGbMxPAgEQgIICoL0ZcwxkNpnpYLPbJSCXUzR818Y29g37RshBESAscpnru14aeT0YOP_-XP5KNt_lc9uk0Bx574fWjfSPxbf3tS11LE491CCWnOICDQdJJBc30JOczOotuzH9CRsj9dAbjnblvgblrtzqEIc8PAWTxtpyUV5mnXDYlFdYsnhUDMftIbMbaJgngR4h2d-Wt…
Bara et al. (2014)	25	150	200	0.106667							12.5	0.3							0.78	0.04			2.83	0.06				America	2014	yeast	https://link.springer.com/article/10.1007/s00436-014-3949-y
Ezeakacha and Yee (2019)	20																						2.70552	0.0392	28	10		America	2014	yeast	https://parasitesandvectors.biomedcentral.com/articles/10.1186/s13071-019-3391-1#:~:text=Temperature%20appears%20to%20affect%20life,life%2Dhistory%20stages%20of%20Ae.
Ezeakacha and Yee (2019)	20																						2.6526	0.0392	69	10		America	2014	yeast	https://parasitesandvectors.biomedcentral.com/articles/10.1186/s13071-019-3391-1#:~:text=Temperature%20appears%20to%20affect%20life,life%2Dhistory%20stages%20of%20Ae.
Ezeakacha and Yee (2019)	20																						2.51736	0.0392	98	10		America	2019	yeast	https://parasitesandvectors.biomedcentral.com/articles/10.1186/s13071-019-3391-1#:~:text=Temperature%20appears%20to%20affect%20life,life%2Dhistory%20stages%20of%20Ae.
Ezeakacha and Yee (2019)	27																						2.70552	0.0294	60	10		America	2019	yeast	https://parasitesandvectors.biomedcentral.com/articles/10.1186/s13071-019-3391-1#:~:text=Temperature%20appears%20to%20affect%20life,life%2Dhistory%20stages%20of%20Ae.
Ezeakacha and Yee (2019)	27																						2.6526	0.0294	30	10		America	2019	yeast	https://parasitesandvectors.biomedcentral.com/articles/10.1186/s13071-019-3391-1#:~:text=Temperature%20appears%20to%20affect%20life,life%2Dhistory%20stages%20of%20Ae.
Ezeakacha and Yee (2019)	27																						2.51736	0.0294	49	10		America	2019	yeast	https://parasitesandvectors.biomedcentral.com/articles/10.1186/s13071-019-3391-1#:~:text=Temperature%20appears%20to%20affect%20life,life%2Dhistory%20stages%20of%20Ae.
Ezeakacha and Yee (2019)	34																						2.70552	0.03332	23	10		America	2019	yeast	https://parasitesandvectors.biomedcentral.com/articles/10.1186/s13071-019-3391-1#:~:text=Temperature%20appears%20to%20affect%20life,life%2Dhistory%20stages%20of%20Ae.
Ezeakacha and Yee (2019)	34																						2.6526	0.03332	32	10		America	2019	yeast	https://parasitesandvectors.biomedcentral.com/articles/10.1186/s13071-019-3391-1#:~:text=Temperature%20appears%20to%20affect%20life,life%2Dhistory%20stages%20of%20Ae.
Ezeakacha and Yee (2019)	34																						2.51736	0.03332	18	10		America	2019	yeast	https://parasitesandvectors.biomedcentral.com/articles/10.1186/s13071-019-3391-1#:~:text=Temperature%20appears%20to%20affect%20life,life%2Dhistory%20stages%20of%20Ae.
Yee et al. (2012)	20	20	50	0.13089							19.1	0.19							0.528		0.4257	0.0092	2.63437	0.018032				America	2012	yeast	https://academic.oup.com/jme/article/49/4/825/880265?login=true
Yee et al. (2012)	20	40	100	0.125							20	0.18							0.362		0.4539	0.0092	2.68964	0.018032				America	2012	yeast	https://academic.oup.com/jme/article/49/4/825/880265?login=true
Armbruster and Conn (2006)	16			1.02857							17.94	0.32											2.3938	0.0085				America	2001	shrimp	https://academic.oup.com/aesa/article/99/6/1234/2759345
Armbruster and Conn (2006)	26			1.02857							7.41	0.1											2.2442	0.0085				America	2001	shrimp	https://academic.oup.com/aesa/article/99/6/1234/2759346
Armbruster and Conn (2006)	16			1.02857							18.27	0.25											2.3836	0.0085				America	2001	shrimp	https://academic.oup.com/aesa/article/99/6/1234/2759347
Armbruster and Conn (2006)	26			1.02857							7.86	0.16											2.2204	0.0068				America	2001	shrimp	https://academic.oup.com/aesa/article/99/6/1234/2759348
Armbruster and Conn (2006)	16			1.02857							17.5	0.25											2.3836	0.0085				America	2001	shrimp	https://academic.oup.com/aesa/article/99/6/1234/2759349
Armbruster and Conn (2006)	26			1.02857							7.58	0.165											2.2374	0.0085				America	2001	shrimp	https://academic.oup.com/aesa/article/99/6/1234/2759350
Armbruster and Conn (2006)	16			1.02857							18.78	0.365											2.3904	0.0085				America	2001	shrimp	https://academic.oup.com/aesa/article/99/6/1234/2759351
Armbruster and Conn (2006)	26			1.02857							7.92	0.24											2.2646	0.0085				America	2001	shrimp	https://academic.oup.com/aesa/article/99/6/1234/2759352
Armbruster and Conn (2006)	16			1.02857							17.48	0.17											2.3972	0.068				America	2001	shrimp	https://academic.oup.com/aesa/article/99/6/1234/2759353
Armbruster and Conn (2006)	26			1.02857							7.62	0.11											2.2646	0.068				America	2001	shrimp	https://academic.oup.com/aesa/article/99/6/1234/2759354
Armbruster and Conn (2006)	16			1.02857							17.77	0.255											2.3938	0.068				America	2001	shrimp	https://academic.oup.com/aesa/article/99/6/1234/2759355
Armbruster and Conn (2006)	26			1.02857							7.52	0.13											2.2578	0.0085				America	2001	shrimp	https://academic.oup.com/aesa/article/99/6/1234/2759356
Armbruster and Conn (2006)	16			1.02857							18.16	0.205											2.3802	0.0085				America	2001	shrimp	https://academic.oup.com/aesa/article/99/6/1234/2759357
Armbruster and Conn (2006)	26			1.02857							7.38	0.13											2.2102	0.0085				America	2001	shrimp	https://academic.oup.com/aesa/article/99/6/1234/2759358
Armbruster and Conn (2006)	16			1.02857							17.84	0.205											2.4414	0.0085				America	2001	shrimp	https://academic.oup.com/aesa/article/99/6/1234/2759359
Armbruster and Conn (2006)	26			1.02857							7.13	0.095											2.3088	0.068				America	2001	shrimp	https://academic.oup.com/aesa/article/99/6/1234/2759360
Armbruster and Conn (2006)	16			1.02857							17.53	0.205											2.4244	0.0051				America	2001	shrimp	https://academic.oup.com/aesa/article/99/6/1234/2759361
Armbruster and Conn (2006)	26			1.02857							7.14	0.07											2.2765	0.0085				America	2001	shrimp	https://academic.oup.com/aesa/article/99/6/1234/2759362
Puggiolio et al. (2017)	28			0.4			5.6	0.016							0.917	0.027												Europe	2009	liver	https://academic.oup.com/jme/article/54/1/142/2952685?login=true
Puggiolio et al. (2017)	28			0.6			5.09	0.022							0.908	0.023												Europe	2009	liver	https://academic.oup.com/jme/article/54/1/142/2952685?login=true
Puggiolio et al. (2017)	28			0.8			5.22	0.242							0.839	0.039												Europe	2009	liver	https://academic.oup.com/jme/article/54/1/142/2952685?login=true
Puggiolio et al. (2017)	28			1			5.38	0.14							0.611	0.085												Europe	2009	liver	https://academic.oup.com/jme/article/54/1/142/2952685?login=true
Puggiolio et al. (2017)	28			0.27			5.72	0.132							0.96	0.012												Europe	2009	liver	https://academic.oup.com/jme/article/54/1/142/2952685?login=true
Puggiolio et al. (2017)	28			0.4			5.638	0.14							0.89	0.05												Europe	2009	liver	https://academic.oup.com/jme/article/54/1/142/2952685?login=true
Puggiolio et al. (2017)	28			0.53			5.207	0.1							0.807	0.933												Europe	2009	liver	https://academic.oup.com/jme/article/54/1/142/2952685?login=true
Puggiolio et al. (2017)	28			0.67			5.339	0.219							0.616	0.124												Europe	2009	liver	https://academic.oup.com/jme/article/54/1/142/2952685?login=true
Puggiolio et al. (2017)	28			0.2			6.5	0.227							0.908	0.052												Europe	2009	liver	https://academic.oup.com/jme/article/54/1/142/2952685?login=true
Puggiolio et al. (2017)	28			0.3			5.91	0.066							0.912	0.042												Europe	2009	liver	https://academic.oup.com/jme/article/54/1/142/2952685?login=true
Puggiolio et al. (2017)	28			0.4			5.424	0.08							0.887	0.011												Europe	2009	liver	https://academic.oup.com/jme/article/54/1/142/2952685?login=true
Puggiolio et al. (2017)	28			0.5			5.42	0.297							0.8	0.0321												Europe	2009	liver	https://academic.oup.com/jme/article/54/1/142/2952685?login=true
Puggiolio et al. (2017)	28			0.16			6.967	0.033							0.905	0.012												Europe	2009	liver	https://academic.oup.com/jme/article/54/1/142/2952685?login=true
Puggiolio et al. (2017)	28			0.24			6.293	0.05							0.864	0.034												Europe	2009	liver	https://academic.oup.com/jme/article/54/1/142/2952685?login=true
Puggiolio et al. (2017)	28			0.32			5.63	0.15							0.802	0.085												Europe	2009	liver	https://academic.oup.com/jme/article/54/1/142/2952685?login=true
Puggiolio et al. (2017)	28			0.4			5.61	0.17							0.807	0.074												Europe	2009	liver	https://academic.oup.com/jme/article/54/1/142/2952685?login=true
Yoshioka et al. (2012)	28	1		2			8.25	2.41																				America	2012	liver	https://parasitesandvectors.biomedcentral.com/articles/10.1186/1756-3305-5-225
Yoshioka et al. (2012)	28	21		0.0952381			10.25	4.9																				America	2012	liver	https://parasitesandvectors.biomedcentral.com/articles/10.1186/1756-3305-5-226
Yoshioka et al. (2012)	28	41		0.0487805			10.6	2.4																				America	2012	liver	https://parasitesandvectors.biomedcentral.com/articles/10.1186/1756-3305-5-227
Yoshioka et al. (2012)	28	81		0.0246914			11.3	1.7															2.3	0.0051				America	2012	liver	https://parasitesandvectors.biomedcentral.com/articles/10.1186/1756-3305-5-228
Yoshioka et al. (2012)	28	1		1			7.17	0.7																				America	2012	liver	https://parasitesandvectors.biomedcentral.com/articles/10.1186/1756-3305-5-229
Yoshioka et al. (2012)	28	21		0.171429			7.71	1.7																				America	2012	liver	https://parasitesandvectors.biomedcentral.com/articles/10.1186/1756-3305-5-230
Yoshioka et al. (2012)	28	41		0.0878049			7.14	1.35															2.435	0.0043				America	2012	liver	https://parasitesandvectors.biomedcentral.com/articles/10.1186/1756-3305-5-231
Yoshioka et al. (2012)	28	81		0.0444444			7.42	1.13																				America	2012	liver	https://parasitesandvectors.biomedcentral.com/articles/10.1186/1756-3305-5-232
Yoshioka et al. (2012)	28	1		1			6.12	0.77															2.71	0.027				America	2012	liver	https://parasitesandvectors.biomedcentral.com/articles/10.1186/1756-3305-5-233
Yoshioka et al. (2012)	28	21		0.342857			6.14	0.1															2.7	0.0148				America	2012	liver	https://parasitesandvectors.biomedcentral.com/articles/10.1186/1756-3305-5-234
Yoshioka et al. (2012)	28	41		0.17561			6.57	1																				America	2012	liver	https://parasitesandvectors.biomedcentral.com/articles/10.1186/1756-3305-5-235
Yoshioka et al. (2012)	28	81		0.0888889			6.45	0.29															2.5	0.006				America	2012	liver	https://parasitesandvectors.biomedcentral.com/articles/10.1186/1756-3305-5-236
Yoshioka et al. (2012)	28	21		0.952381			5.82	0.36															2.622	0.0435				America	2012	liver	https://parasitesandvectors.biomedcentral.com/articles/10.1186/1756-3305-5-237
Yoshioka et al. (2012)	28	41		0.487805			7.51	1																				America	2012	liver	https://parasitesandvectors.biomedcentral.com/articles/10.1186/1756-3305-5-238
Yoshioka et al. (2012)	28	81		0.246914			5.96	0.32															2.63	0.00604				America	2012	liver	https://parasitesandvectors.biomedcentral.com/articles/10.1186/1756-3305-5-239
Alam and Tuno (2020)	22	20		1							14	0.16											3.12	0.03				Asia	2018	tetramin	https://www.researchgate.net/publication/340165373_A_study_comparing_the_growth_rates_of_two_related_species_Aedes_albopictus_and_Aedes_flavopictus_Diptera_Culicidae_at_different_temperature_regimes
Alam and Tuno (2020)	25	20		1							10.2	0.16											2.91	0.03				Asia	2018	tetramin	https://www.researchgate.net/publication/340165373_A_study_comparing_the_growth_rates_of_two_related_species_Aedes_albopictus_and_Aedes_flavopictus_Diptera_Culicidae_at_different_temperature_regimes
Alam and Tuno (2020)	28	20		1							8.7	0.14											2.85	0.02				Asia	2018	tetramin	https://www.researchgate.net/publication/340165373_A_study_comparing_the_growth_rates_of_two_related_species_Aedes_albopictus_and_Aedes_flavopictus_Diptera_Culicidae_at_different_temperature_regimes
Garzon et al. (2021)	16	5		1							22.75	0.86							0.866	0.0024								America	2019	yeast	https://www.x-mol.net/paper/article/1297322267351683072
Garzon et al. (2021)	27	5		1							8.2	0.3							0.08	0.0025								America	2019	yeast	https://www.x-mol.net/paper/article/1297322267351683072
Marini et al. (2020)	10			0.566387			11.9																		5.7	20	20	Europe	2018	yeast	https://www.mdpi.com/2075-4450/11/11/808
Marini et al. (2020)	15			0.566387			11.9																		27.9	20	20	Europe	2018	yeast	https://www.mdpi.com/2075-4450/11/11/809
Marini et al. (2020)	25			0.566387			11.9																		64.5	20	20	Europe	2018	yeast	https://www.mdpi.com/2075-4450/11/11/810
Marini et al. (2020)	30			0.566387			11.9																		53.5	20	20	Europe	2018	yeast	https://www.mdpi.com/2075-4450/11/11/811
Buckner et al. (2016)	24	500	750	0.120192			12.48	0.26							0.95	0.05												America	2015	yeast	https://www.ncbi.nlm.nih.gov/pmc/articles/PMC5007597/
Buckner et al. (2016)	24	500	1000	0.19802			10.1	0.26							0.95	0.011												America	2015	yeast	https://www.ncbi.nlm.nih.gov/pmc/articles/PMC5007597/
Buckner et al. (2016)	30	500	750	0.121359			12.36	0.17							0.84	0.08												America	2015	yeast	https://www.ncbi.nlm.nih.gov/pmc/articles/PMC5007597/
Buckner et al. (2016)	30	500	1000	0.209205			9.56	0.26							0.89	0.02												America	2015	yeast	https://www.ncbi.nlm.nih.gov/pmc/articles/PMC5007597/
Muturi et al. (2011) 2	25	150	400	0.179574							14.85	1.42							0.89	0.02			2.38	0.02				America	2011	yeast	https://academic.oup.com/jme/article/48/2/429/894627
Muturi et al. (2011) 2	25	300	500	0.0797448							20.9	1.33							0.73	0.04			2.21	0.01				America	2011	yeast	https://academic.oup.com/jme/article/48/2/429/894628
Li et al. (2021C)	27	100		0.75			5.73	0.02					0.84	0.02	0.934	0.02							3.17	0.3	42.75	90		Asia	2021	liver	https://link.springer.com/article/10.1007/s10340-021-01340-z
Li et al. (2021C)	27	100		0.75			6.2	0.09					0.89	0.02	0.919	0.026							3.14	0.9	47	90		Asia	2021	liver	https://link.springer.com/article/10.1007/s10340-021-01340-z
Allgood and Yee (2014)	27	5	15																0.6	0.1	0.685	0.03	3.1426	0.0588				America	2014	yeast	https://pubmed.ncbi.nlm.nih.gov/24444185/
Allgood and Yee (2014)	27	5	30																0.88	0.08	0.61	0.028	2.9956	0.05488				America	2014	yeast	https://pubmed.ncbi.nlm.nih.gov/24444185/
Allgood and Yee (2014)	27	5	60																0.661	0.09	0.216	0.02	2.22336	0.0392				America	2014	yeast	https://pubmed.ncbi.nlm.nih.gov/24444185/
Allgood and Yee (2014)	27	10	15																0.65	0.12	0.683	0.03	3.13868	0.0588				America	2014	yeast	https://pubmed.ncbi.nlm.nih.gov/24444185/
Allgood and Yee (2014)	27	10	30																0.77	0.07	0.46	0.025	2.7016	0.049				America	2014	yeast	https://pubmed.ncbi.nlm.nih.gov/24444185/
Allgood and Yee (2014)	27	10	60																0.35	0.06	0.17	0.02	2.1332	0.0392				America	2014	yeast	https://pubmed.ncbi.nlm.nih.gov/24444185/
Yee et al. (2017)	21			0.075							22.39	1									0.41	0.015	2.6036	0.0294				America	2017	yeast	https://onlinelibrary.wiley.com/doi/full/10.1111/oik.03635
Yee et al. (2017)	21			0.075							20.79	1.03									0.38	0.097	2.5448	0.19012				America	2017	yeast	https://onlinelibrary.wiley.com/doi/full/10.1111/oik.03636
Yee et al. (2017)	21			0.075							17.49	0.65									0.5	0.015	2.78	0.0294				America	2017	yeast	https://onlinelibrary.wiley.com/doi/full/10.1111/oik.03637
Yee et al. (2017)	21			0.075							17	0.13									0.461	0.012	2.70356	0.02352				America	2017	yeast	https://onlinelibrary.wiley.com/doi/full/10.1111/oik.03638
Yee et al. (2017)	21			0.075							16.6	0.24									0.514	0.012	2.80744	0.02352				America	2017	yeast	https://onlinelibrary.wiley.com/doi/full/10.1111/oik.03639
Yee et al. (2017)	21			0.075							16.1	0.17									0.456	0.013	2.69376	0.02548				America	2017	yeast	https://onlinelibrary.wiley.com/doi/full/10.1111/oik.03640
Yee et al. (2017)	21			0.075							15.81	0.09									0.362	0.01	2.50952	0.0196				America	2017	yeast	https://onlinelibrary.wiley.com/doi/full/10.1111/oik.03641
Yee et al. (2017)	21			0.075							15.7	0.01									0.427	0.07	2.63692	0.1372				America	2017	yeast	https://onlinelibrary.wiley.com/doi/full/10.1111/oik.03642
Yee et al. (2017)	25			0.075							16.04	0.89									0.326	0.011	2.43896	0.02156				America	2017	yeast	https://onlinelibrary.wiley.com/doi/full/10.1111/oik.03643
Yee et al. (2017)	25			0.075							14.43	0.69									0.43	0.027	2.6428	0.05292				America	2017	yeast	https://onlinelibrary.wiley.com/doi/full/10.1111/oik.03644
Yee et al. (2017)	25			0.075							12	0.12									0.56	0.013	2.8976	0.02548				America	2017	yeast	https://onlinelibrary.wiley.com/doi/full/10.1111/oik.03645
Yee et al. (2017)	25			0.075							11.76	0.14									0.521	0.011	2.82116	0.02156				America	2017	yeast	https://onlinelibrary.wiley.com/doi/full/10.1111/oik.03646
Yee et al. (2017)	25			0.075							11.69	0.25									0.51	0.021	2.7996	0.04116				America	2017	yeast	https://onlinelibrary.wiley.com/doi/full/10.1111/oik.03647
Yee et al. (2017)	25			0.075							11.1	0.3									0.51	0.09	2.7996	0.1764				America	2017	yeast	https://onlinelibrary.wiley.com/doi/full/10.1111/oik.03648
Yee et al. (2017)	25			0.075							11.16	0.2									0.547	0.02	2.87212	0.0392				America	2017	yeast	https://onlinelibrary.wiley.com/doi/full/10.1111/oik.03649
Yee et al. (2017)	25			0.075							11	0.07									0.552	0.0155	2.88192	0.03038				America	2017	yeast	https://onlinelibrary.wiley.com/doi/full/10.1111/oik.03650
Alto et al. (2005) 2	28	160	500	0.284091							16.02	0.5							0.36	0.013			2.53	0.02				America	2005	yeast	https://www.jstor.org/stable/3496628
Alto et al. (2005) 2	28	320	500	0.0975343							11.55	0.6							0.218	0.013			2.21	0.02				America	2005	yeast	https://www.jstor.org/stable/3496628
Yadav et al. (2017)	27	20		0.75							11.64	0.9							0.883									Asia	2017	yeast	https://www.arcjournals.org/international-journal-of-research-studies-in-zoology/volume-3-issue-3/1
Yadav et al. (2017)	27	50		0.3							15.09	0.55							0.885									Asia	2017	yeast	https://www.arcjournals.org/international-journal-of-research-studies-in-zoology/volume-3-issue-3/2
Yadav et al. (2017)	27	100		0.15							18.68	0.04							0.7538									Asia	2017	yeast	https://www.arcjournals.org/international-journal-of-research-studies-in-zoology/volume-3-issue-3/3
Yadav et al. (2017)	27	150		0.1							17.34	1.3							0.732									Asia	2017	yeast	https://www.arcjournals.org/international-journal-of-research-studies-in-zoology/volume-3-issue-3/4
Yadav et al. (2017)	27	200		0.075							17.05	1.02							0.56									Asia	2017	yeast	https://www.arcjournals.org/international-journal-of-research-studies-in-zoology/volume-3-issue-3/5
Stephens and Juliano (2012)	22	15	10	0.666667															0.668	0.04								America	2012	crickets	https://www.ncbi.nlm.nih.gov/pmc/articles/PMC3422778/
Stephens and Juliano (2012)	22	30	10	0.333333															0.47	0.03								America	2012	crickets	https://www.ncbi.nlm.nih.gov/pmc/articles/PMC3422778/
Stephens and Juliano (2012)	32	15	10	0.666667															0.74	0.037								America	2012	crickets	https://www.ncbi.nlm.nih.gov/pmc/articles/PMC3422778/
Stephens and Juliano (2012)	32	30	10	0.333333															0.29	0.033								America	2012	crickets	https://www.ncbi.nlm.nih.gov/pmc/articles/PMC3422778/
Blagrove et al. (2013)	27			1							10.85	1.18	0.685	0.08											45.6	300	3.1	Europe	2013	liver	https://pubmed.ncbi.nlm.nih.gov/23556030/
Blagrove et al. (2013)	27			1							10.87	1.52	0.72	0.07											61	300	13	Europe	2013	liver	https://pubmed.ncbi.nlm.nih.gov/23556030/
Calvitti et al. (2010)	25			0.416667							12.15	0.2	0.854	0.019	0.865	0.03	0.936	0.012							35	10		Europe	2010	liver	https://academic.oup.com/jme/article-lookup/doi/10.1603/me09140
Calvitti et al. (2010)	25			0.416667							12.28	0.2	0.832	0.027	0.885	0.022	0.949	0.007							40	10		Europe	2010	liver	https://academic.oup.com/jme/article-lookup/doi/10.1603/me09141
Calvitti et al. (2010)	25			0.416667							12.3	0.2	0.562	0.05	0.87	0.026	0.919	0.005							44	10		Europe	2010	liver	https://academic.oup.com/jme/article-lookup/doi/10.1603/me09142
Shahrudin et al. (2019)	29																						2.31	0.11	21.86	10		Asia	2019		https://medic.upm.edu.my/upload/dokumen/2019121207375315_MJMHS_0287.pdf
Shahrudin et al. (2019)	15																						2.63	0.12	34	10		Asia	2019		https://medic.upm.edu.my/upload/dokumen/2019121207375315_MJMHS_0287.pdf
Shahrudin et al. (2019)	20																						1.97	0.12	19.2	10		Asia	2019		https://medic.upm.edu.my/upload/dokumen/2019121207375315_MJMHS_0287.pdf
Shahrudin et al. (2019)	25																						2.3	0.12	41	10		Asia	2019		https://medic.upm.edu.my/upload/dokumen/2019121207375315_MJMHS_0287.pdf
Shahrudin et al. (2019)	30																						2.13	0.16	27	10		Asia	2019		https://medic.upm.edu.my/upload/dokumen/2019121207375315_MJMHS_0287.pdf
Shahrudin et al. (2019)	35																						1.91	0.1	21.86	10		Asia	2019		https://medic.upm.edu.my/upload/dokumen/2019121207375315_MJMHS_0287.pdf
Shahrudin et al. (2019)	29																						2.14	0.09	30.93	10		Asia	2019		https://medic.upm.edu.my/upload/dokumen/2019121207375315_MJMHS_0287.pdf
Shahrudin et al. (2019)	20																						2.34	0.1	35.84	10		Asia	2019		https://medic.upm.edu.my/upload/dokumen/2019121207375315_MJMHS_0287.pdf
Shahrudin et al. (2019)	25																						2.04	0.07	28.99	10		Asia	2019		https://medic.upm.edu.my/upload/dokumen/2019121207375315_MJMHS_0287.pdf
Shahrudin et al. (2019)	30																						1.97	0.14	26.2	10		Asia	2019		https://medic.upm.edu.my/upload/dokumen/2019121207375315_MJMHS_0287.pdf
Shahrudin et al. (2019)	35																						1.82	0.08	24.8	10		Asia	2019		https://medic.upm.edu.my/upload/dokumen/2019121207375315_MJMHS_0287.pdf
Maamor et al. (2019)	25	50		0.1			9.17	0.75	1.83	0.63			0.965	0.0071	0.906736	0.0071	0.965714	0.0636										Asia	2018	tetramin	https://www.researchgate.net/publication/336737567_Effect_of_Diet_Regime_on_the_Development_and_Survival_of_Aedes_albopictus_Skuse_Diptera_Culicidae
Maamor et al. (2019)	25	50		0.6			8.5	0.55	1.83	0.52			0.925	0.0071	0.891892	0.0071	0.878788	0.0071										Asia	2018	tetramin	https://www.researchgate.net/publication/336737567_Effect_of_Diet_Regime_on_the_Development_and_Survival_of_Aedes_albopictus_Skuse_Diptera_Culicidae
Maamor et al. (2019)	25	50		1			8	0.63	1.67	0.52			0.87	0.0141	0.890805	0.0071	0.896774	0.0071										Asia	2018	tetramin	https://www.researchgate.net/publication/336737567_Effect_of_Diet_Regime_on_the_Development_and_Survival_of_Aedes_albopictus_Skuse_Diptera_Culicidae
Maamor et al. (2019)	25	50		1.6			7.5	0.55	1.33	0.41			0.79	0.0141	0.791139	0.00353	0.8	0.001										Asia	2018	tetramin	https://www.researchgate.net/publication/336737567_Effect_of_Diet_Regime_on_the_Development_and_Survival_of_Aedes_albopictus_Skuse_Diptera_Culicidae
Reiskind and Lounibos (2009)	28	25	25	1																			2.98	0.016				America	2009	yeast	https://www.ncbi.nlm.nih.gov/pmc/articles/PMC2651082/
Reiskind and Lounibos (2009)	28	50	25	0.5																			2.73	0.02				America	2009	yeast	https://www.ncbi.nlm.nih.gov/pmc/articles/PMC2651082/
Reiskind and Lounibos (2009)	28	100	25	0.25																			2.19	0.04				America	2009	yeast	https://www.ncbi.nlm.nih.gov/pmc/articles/PMC2651082/
Reiskind and Zarrabi (2012)	8	20	1.3125	0.065625							100	0.01			0	0.1	0	0.01										America	2012	yeast	https://www.ncbi.nlm.nih.gov/pmc/articles/PMC2651082/
Reiskind and Zarrabi (2012)	8	20	2.625	0.13125							100	0.01			0	0.1	0	0.01										America	2012	yeast	https://www.ncbi.nlm.nih.gov/pmc/articles/PMC2651082/
Reiskind and Zarrabi (2012)	8	20	5.25	0.2625							100	0.01			0	0.1	0	0.01										America	2012	yeast	https://www.ncbi.nlm.nih.gov/pmc/articles/PMC2651082/
Reiskind and Zarrabi (2012)	14	20	1.3125	0.065625							50.3	4				0.1			0.04167									America	2012	yeast	https://www.ncbi.nlm.nih.gov/pmc/articles/PMC2651082/
Reiskind and Zarrabi (2012)	14	20	2.625	0.13125							43	0.8							0.5									America	2012	yeast	https://www.ncbi.nlm.nih.gov/pmc/articles/PMC2651082/
Reiskind and Zarrabi (2012)	14	20	5.25	0.2625							100	0.01							0.833									America	2012	yeast	https://www.ncbi.nlm.nih.gov/pmc/articles/PMC2651082/
Reiskind and Zarrabi (2012)	19	20	1.3125	0.065625							19.4	1																America	2012	yeast	https://www.ncbi.nlm.nih.gov/pmc/articles/PMC2651082/
Reiskind and Zarrabi (2012)	19	20	2.625	0.13125							15.9	0.2																America	2012	yeast	https://www.ncbi.nlm.nih.gov/pmc/articles/PMC2651082/
Reiskind and Zarrabi (2012)	19	20	5.25	0.2625							15.94	0.4																America	2012	yeast	https://www.ncbi.nlm.nih.gov/pmc/articles/PMC2651082/
Reiskind and Zarrabi (2012)	24	20	1.3125	0.065625							12.47	0.7																America	2012	yeast	https://www.ncbi.nlm.nih.gov/pmc/articles/PMC2651082/
Reiskind and Zarrabi (2012)	24	20	2.625	0.13125							10.28	0.5																America	2012	yeast	https://www.ncbi.nlm.nih.gov/pmc/articles/PMC2651082/
Reiskind and Zarrabi (2012)	24	20	5.25	0.2625							10.3	0.65																America	2012	yeast	https://www.ncbi.nlm.nih.gov/pmc/articles/PMC2651082/
Reiskind and Zarrabi (2012)	27	20	1.3125	0.065625							9.68	0.5																America	2012	yeast	https://www.ncbi.nlm.nih.gov/pmc/articles/PMC2651082/
Reiskind and Zarrabi (2012)	27	20	2.625	0.13125							8.37	0.9																America	2012	yeast	https://www.ncbi.nlm.nih.gov/pmc/articles/PMC2651082/
Reiskind and Zarrabi (2012)	27	20	5.25	0.2625							8.17	0.4																America	2012	yeast	https://www.ncbi.nlm.nih.gov/pmc/articles/PMC2651082/
Reiskind and Zarrabi (2012)	8	20	1.3125	0.065625							100	0.01			0	0.1	0	0.01										America	2012	yeast	https://www.ncbi.nlm.nih.gov/pmc/articles/PMC2651082/
Reiskind and Zarrabi (2012)	8	20	2.625	0.13125							100	0.01			0	0.1	0	0.01										America	2012	yeast	https://www.ncbi.nlm.nih.gov/pmc/articles/PMC2651082/
Reiskind and Zarrabi (2012)	8	20	5.25	0.2625							100	0.01			0	0.1	0	0.01										America	2012	yeast	https://www.ncbi.nlm.nih.gov/pmc/articles/PMC2651082/
Reiskind and Zarrabi (2012)	14	20	1.3125	0.065625							50.24	0.2							0									America	2012	yeast	https://www.ncbi.nlm.nih.gov/pmc/articles/PMC2651082/
Reiskind and Zarrabi (2012)	14	20	2.625	0.13125							100	0.01							0.54167									America	2012	yeast	https://www.ncbi.nlm.nih.gov/pmc/articles/PMC2651082/
Reiskind and Zarrabi (2012)	14	20	5.25	0.2625							100	0.01							0.875									America	2012	yeast	https://www.ncbi.nlm.nih.gov/pmc/articles/PMC2651082/
Reiskind and Zarrabi (2012)	19	20	1.3125	0.065625							19.33	1.34																America	2012	yeast	https://www.ncbi.nlm.nih.gov/pmc/articles/PMC2651082/
Reiskind and Zarrabi (2012)	19	20	2.625	0.13125							19.12	1.1																America	2012	yeast	https://www.ncbi.nlm.nih.gov/pmc/articles/PMC2651082/
Reiskind and Zarrabi (2012)	19	20	5.25	0.2625							19.14	1.35																America	2012	yeast	https://www.ncbi.nlm.nih.gov/pmc/articles/PMC2651082/
Reiskind and Zarrabi (2012)	24	20	1.3125	0.065625							11.7	1.1																America	2012	yeast	https://www.ncbi.nlm.nih.gov/pmc/articles/PMC2651082/
Reiskind and Zarrabi (2012)	24	20	2.625	0.13125							12.4	0.01																America	2012	yeast	https://www.ncbi.nlm.nih.gov/pmc/articles/PMC2651082/
Reiskind and Zarrabi (2012)	24	20	5.25	0.2625							11.73	0.02																America	2012	yeast	https://www.ncbi.nlm.nih.gov/pmc/articles/PMC2651082/
Reiskind and Zarrabi (2012)	27	20	1.3125	0.065625							9.57	0.22																America	2012	yeast	https://www.ncbi.nlm.nih.gov/pmc/articles/PMC2651082/
Reiskind and Zarrabi (2012)	27	20	2.625	0.13125							10.25	0.22																America	2012	yeast	https://www.ncbi.nlm.nih.gov/pmc/articles/PMC2651082/
Reiskind and Zarrabi (2012)	27	20	5.25	0.2625							9.83	0.6																America	2012	yeast	https://www.ncbi.nlm.nih.gov/pmc/articles/PMC2651082/
Calado et al. (2002)	15	50		0.5			31.67	5.03					0.66															America	2002	tetramin	https://www.scielo.br/j/rsp/a/dvPQ8QMr7Y687hPJxsTxjDg/?lang=pt
Calado et al. (2002)	20			0.5			14.48	1.65					0.82															America	2002	tetramin	https://www.scielo.br/j/rsp/a/dvPQ8QMr7Y687hPJxsTxjDg/?lang=pt
Calado et al. (2002)	25			0.5			7.67	0.91					0.735															America	2002	tetramin	https://www.scielo.br/j/rsp/a/dvPQ8QMr7Y687hPJxsTxjDg/?lang=pt
Calado et al. (2002)	30			0.5			5.86	1.41					0.8															America	2002	tetramin	https://www.scielo.br/j/rsp/a/dvPQ8QMr7Y687hPJxsTxjDg/?lang=pt
Zhang et al. (2015)	27			0.72			6.06	0.08	2.02	0.07			0.832	0.017	0.903	0.011	0.893	0.002					2.57	0.02	47.51	90	3.45	Asia	2014	yeast	https://www.ncbi.nlm.nih.gov/pmc/articles/PMC4388707/
Zhang et al. (2015)	27			0.72			6.35	0.06	2.07	0.05			0.856	0.033	0.945	0.018	0.937	0.019					2.6	0.02	43.14	90	3.22	Asia	2014	yeast	https://www.ncbi.nlm.nih.gov/pmc/articles/PMC4388707/
Zhang et al. (2015)	27			0.72			6.36	0.08	2.02	0.08			0.82	0.047	0.894	0.005	0.885	0.01					2.54	0.04	40.3	90	3.06	Asia	2014	yeast	https://www.ncbi.nlm.nih.gov/pmc/articles/PMC4388707/
Riback et al. (2015)	25	1		1			5.41	0.26															2.81429	0.0737711				America	2015	tetramin	https://journals.plos.org/plosone/article?id=10.1371/journal.pone.0134450
Riback et al. (2015)	25	1		2			5.14	0.18															2.86	0.0812404				America	2015	tetramin	https://journals.plos.org/plosone/article?id=10.1371/journal.pone.0134451
Riback et al. (2015)	25	1		4			7.16	0.3															2.925	0.0478714				America	2015	tetramin	https://journals.plos.org/plosone/article?id=10.1371/journal.pone.0134452
Riback et al. (2015)	25	1		8			7.21	0.46															2.95	0.05				America	2015	tetramin	https://journals.plos.org/plosone/article?id=10.1371/journal.pone.0134453
Riback et al. (2015)	25	2		0.5			7.21	0.74															2.66	0.0678233				America	2015	tetramin	https://journals.plos.org/plosone/article?id=10.1371/journal.pone.0134454
Riback et al. (2015)	25	2		1			6.48	0.52															2.74	0.0812404				America	2015	tetramin	https://journals.plos.org/plosone/article?id=10.1371/journal.pone.0134455
Riback et al. (2015)	25	2		2			6.1	0.2															2.92857	0.0521641				America	2015	tetramin	https://journals.plos.org/plosone/article?id=10.1371/journal.pone.0134456
Riback et al. (2015)	25	2		4			6.02	0.29															3.05	0.0718795				America	2015	tetramin	https://journals.plos.org/plosone/article?id=10.1371/journal.pone.0134457
Riback et al. (2015)	25	3		0.333333			8.36	0.9															2.8	0.0408248				America	2015	tetramin	https://journals.plos.org/plosone/article?id=10.1371/journal.pone.0134458
Riback et al. (2015)	25	3		0.666667			6.96	0.35															2.9	0.048795				America	2015	tetramin	https://journals.plos.org/plosone/article?id=10.1371/journal.pone.0134459
Riback et al. (2015)	25	3		1.33333			6.38	0.28															2.84286	0.0528121				America	2015	tetramin	https://journals.plos.org/plosone/article?id=10.1371/journal.pone.0134460
Riback et al. (2015)	25	3		2.66667			5.9	0.26															3.04	0.0244949				America	2015	tetramin	https://journals.plos.org/plosone/article?id=10.1371/journal.pone.0134461
Mori (1979)	25	16	8	0.0169492			29.5								0.677		0.923						2.19	0.09				Asia	1979	mouse_pellet	https://www.cabdirect.org/cabdirect/abstract/19812901891
Mori (1979)	25	16	32	0.183486			10.9								0.906		0.977						2.35	0.06				Asia	1979	mouse_pellet	https://www.cabdirect.org/cabdirect/abstract/19812901891
Mori (1979)	25	16	128	0.792079			10.1								0.875		0.952						2.9	0.04				Asia	1979	mouse_pellet	https://www.cabdirect.org/cabdirect/abstract/19812901891
Mori (1979)	25	16	512	3.26531			9.8								0.906		0.989						2.96	0.03				Asia	1979	mouse_pellet	https://www.cabdirect.org/cabdirect/abstract/19812901891
Mori (1979)	25	64	8	0.00231481			54								0.146		0.964						2.08	0.1				Asia	1979	mouse_pellet	https://www.cabdirect.org/cabdirect/abstract/19812901891
Mori (1979)	25	64	32	0.0196078			25.5								0.214		0.902						2.64	0.04				Asia	1979	mouse_pellet	https://www.cabdirect.org/cabdirect/abstract/19812901891
Mori (1979)	25	64	128	0.13986			14.3								0.979		0.989						2.42	0.05				Asia	1979	mouse_pellet	https://www.cabdirect.org/cabdirect/abstract/19812901891
Mori (1979)	25	64	512	0.689655			11.6								1		1						2.82	0.03				Asia	1979	mouse_pellet	https://www.cabdirect.org/cabdirect/abstract/19812901891
Mori (1979)	25	256	8	0.000378788			82.5								0.004		1						2.09	0.1				Asia	1979	mouse_pellet	https://www.cabdirect.org/cabdirect/abstract/19812901891
Mori (1979)	25	256	32	0.00215517			58								0.052		0.925						2.32	0.09				Asia	1979	mouse_pellet	https://www.cabdirect.org/cabdirect/abstract/19812901891
Mori (1979)	25	256	128	0.0105708			47.3								0.082		0.968						2.33	0.25				Asia	1979	mouse_pellet	https://www.cabdirect.org/cabdirect/abstract/19812901891
Mori (1979)	25	256	512	0.163934			12.2								0.919		0.994						2.43	0.04				Asia	1979	mouse_pellet	https://www.cabdirect.org/cabdirect/abstract/19812901891
Mori (1979)	25	4	8	2																			2.9	0.03				Asia	1979	yeast	https://www.cabdirect.org/cabdirect/abstract/19812901891
Mori (1979)	25	4	32	8																			2.91	0.04				Asia	1979	yeast	https://www.cabdirect.org/cabdirect/abstract/19812901891
Mori (1979)	25	16	8	0.5																			2.73	0.03				Asia	1979	yeast	https://www.cabdirect.org/cabdirect/abstract/19812901891
Mori (1979)	25	16	32	2																			2.97	0.04				Asia	1979	yeast	https://www.cabdirect.org/cabdirect/abstract/19812901891
Mori (1979)	25	16	128	8																			2.93	0.03				Asia	1979	yeast	https://www.cabdirect.org/cabdirect/abstract/19812901891
Mori (1979)	25	16	512	32																			2.86	0.03				Asia	1979	yeast	https://www.cabdirect.org/cabdirect/abstract/19812901891
Mori (1979)	25	64	8	0.125																			2.39	0.04				Asia	1979	yeast	https://www.cabdirect.org/cabdirect/abstract/19812901891
Mori (1979)	25	64	32	0.5																			2.9	0.03				Asia	1979	yeast	https://www.cabdirect.org/cabdirect/abstract/19812901891
Mori (1979)	25	64	128	2																			2.9	0.03				Asia	1979	yeast	https://www.cabdirect.org/cabdirect/abstract/19812901891
Mori (1979)	25	64	512	8																			2.85	0.03				Asia	1979	yeast	https://www.cabdirect.org/cabdirect/abstract/19812901891
Mori (1979)	25	256	8	0.03125																			2	0.03				Asia	1979	yeast	https://www.cabdirect.org/cabdirect/abstract/19812901891
Mori (1979)	25	256	32	0.125																			2.48	0.03				Asia	1979	yeast	https://www.cabdirect.org/cabdirect/abstract/19812901891
Mori (1979)	25	256	128	0.5																			2.82	0.02				Asia	1979	yeast	https://www.cabdirect.org/cabdirect/abstract/19812901891
Mori (1979)	25	256	512	2																			2.89	0.03				Asia	1979	yeast	https://www.cabdirect.org/cabdirect/abstract/19812901891
Westbrook (Thesis)	18	1	10.5								24.5												3.4	0.11				America	2007	yeast	https://www.proquest.com/openview/a26a089334286abf56e9a5062e12a95b/1?pq-origsite=gscholar&cbl=18750
Westbrook (Thesis)	24	1	10.5								11												3.14	0.12				America	2007	yeast	https://www.proquest.com/openview/a26a089334286abf56e9a5062e12a95b/1?pq-origsite=gscholar&cbl=18751
Westbrook (Thesis)	32	1	10.5								9												2.91	0.1				America	2007	yeast	https://www.proquest.com/openview/a26a089334286abf56e9a5062e12a95b/1?pq-origsite=gscholar&cbl=18752
Moneteiro et al. (2007)	25	15	3.85	0.256667			6.8	2.48					0.507	0.1487														America	2004	liver	https://pubmed.ncbi.nlm.nih.gov/18246274/
Moneteiro et al. (2007)	30	15	3.5	0.233333			7.2	2.85					0.419	0.1268														America	2004	liver	https://pubmed.ncbi.nlm.nih.gov/18246274/
Moneteiro et al. (2007)	35	15	4.725	0.315									0.283	0.0784			0	0.01										America	2004	liver	https://pubmed.ncbi.nlm.nih.gov/18246274/
Kamimura et al. (2002)	20	50	5	0.00929368			10.76	1.04	3.43	0.51																		Asia	2001	yeast	https://www.jstage.jst.go.jp/article/mez/53/1/53_KJ00000825540/_article/-char/ja/
Kamimura et al. (2002)	20	50	5	0.00851064			11.75	0.89	3.37	0.52																		Asia	2001	yeast	https://www.jstage.jst.go.jp/article/mez/53/1/53_KJ00000825540/_article/-char/ja/
Kamimura et al. (2002)	20	50	5	0.010142			9.86	0.69	3.86	0.38																		Asia	2001	yeast	https://www.jstage.jst.go.jp/article/mez/53/1/53_KJ00000825540/_article/-char/ja/
Kamimura et al. (2002)	25	50	5	0.0126582			7.9	0.99	2.62	0.5																		Asia	2001	yeast	https://www.jstage.jst.go.jp/article/mez/53/1/53_KJ00000825540/_article/-char/ja/
Kamimura et al. (2002)	25	50	5	0.011274			8.87	1.46	2.86	0.52																		Asia	2001	yeast	https://www.jstage.jst.go.jp/article/mez/53/1/53_KJ00000825540/_article/-char/ja/
Kamimura et al. (2002)	25	50	5	0.0121951			8.2	0.63	2.5	0.53																		Asia	2001	yeast	https://www.jstage.jst.go.jp/article/mez/53/1/53_KJ00000825540/_article/-char/ja/
Kamimura et al. (2002)	30	50	5	0.0160256			6.24	0.44	1.43	0.51																		Asia	2001	yeast	https://www.jstage.jst.go.jp/article/mez/53/1/53_KJ00000825540/_article/-char/ja/
Kamimura et al. (2002)	30	50	5	0.0156006			6.41	1.01	1.82	0.59																		Asia	2001	yeast	https://www.jstage.jst.go.jp/article/mez/53/1/53_KJ00000825540/_article/-char/ja/
Kamimura et al. (2002)	30	50	5	0.0157233			6.36	0.92	2	0.01																		Asia	2001	yeast	https://www.jstage.jst.go.jp/article/mez/53/1/53_KJ00000825540/_article/-char/ja/
Sultana et al. (2021)	25	200		0.1																			2.91	0.15				Asia	2019	tetramin	https://www.jstage.jst.go.jp/article/mez/72/3/72_2047/_article/-char/ja/
Sultana et al. (2021)	25	200		0.8																			2.5	0.07				Asia	2019	tetramin	https://www.jstage.jst.go.jp/article/mez/72/3/72_2047/_article/-char/ja/
Sultana et al. (2021)	28	200		0.1																			2.86	0.1				Asia	2019	tetramin	https://www.jstage.jst.go.jp/article/mez/72/3/72_2047/_article/-char/ja/
Sultana et al. (2021)	28	200		0.8																			2.31	0.1				Asia	2019	tetramin	https://www.jstage.jst.go.jp/article/mez/72/3/72_2047/_article/-char/ja/
Russell and Cator (2022)	20	500	50	0.1			12	1.1															2.87	0.1				Europe	2016	tetramin	https://pubmed.ncbi.nlm.nih.gov/35206728/
Sultana and Tuno (2022)	26			0.1																			2.81	0.14				Asia	2021	tetramin	https://www.jstage.jst.go.jp/article/mez/73/3/73_2115/_article/-char/ja/
Sultana and Tuno (2022)	26			0.1																			2.43	0.06				Asia	2021	tetramin	https://www.jstage.jst.go.jp/article/mez/73/3/73_2115/_article/-char/ja/
Sultana and Tuno (2022)	28			0.8																			2.78	0.09				Asia	2021	tetramin	https://www.jstage.jst.go.jp/article/mez/73/3/73_2115/_article/-char/ja/
Sultana and Tuno (2022)	28			0.8																			2.32	0.1				Asia	2021	tetramin	https://www.jstage.jst.go.jp/article/mez/73/3/73_2115/_article/-char/ja/
Giatropoulos et al. (2022)	25			0.1			11.5	0.1							0.93	0.03							2.4	0.01				Europe	2011	tetramin	https://www.sciencedirect.com/science/article/pii/S0001706X22000870
Giatropoulos et al. (2022)	25			0.3			8.2	0.01							0.96	0.01							2.75	0.01				Europe	2011	tetramin	https://www.sciencedirect.com/science/article/pii/S0001706X22000871
Sultana et al. (2021)	22	50	200	0.140351			28.5	2.35															3.1	0.08				Asia	2019	leaves	https://www.jstage.jst.go.jp/article/mez/72/3/72_2047/_article/-char/ja/
Sultana et al. (2021)	28	50	200	0.222222			18	1.85															2.5	0.07				Asia	2019	leaves	https://www.jstage.jst.go.jp/article/mez/72/3/72_2047/_article/-char/ja/
Deng et al. (2021)	27																						3.25	0.25	42	40		Asia	2019	tetramin	https://pubmed.ncbi.nlm.nih.gov/33905415/
Sultana et al. (2021B)	22			1																			3.16	0.08				Asia	2018	tetramin	https://pubmed.ncbi.nlm.nih.gov/32761846/
Sultana et al. (2021B)	28			1																			2.87	0.18				Asia	2018	tetramin	https://pubmed.ncbi.nlm.nih.gov/32761846/
Sultana et al. (2021B)	22			1																			3.14	0.09				Asia	2018	tetramin	https://pubmed.ncbi.nlm.nih.gov/32761846/
Sultana et al. (2021B)	28			1																			2.89	0.15				Asia	2018	tetramin	https://pubmed.ncbi.nlm.nih.gov/32761846/
Sultana et al. (2021B)	22			1																			3.17	0.1				Asia	2018	tetramin	https://pubmed.ncbi.nlm.nih.gov/32761846/
Sultana et al. (2021B)	28			1																			2.89	0.15				Asia	2018	tetramin	https://pubmed.ncbi.nlm.nih.gov/32761846/
Lima-Camara et al. (2022)	25	100	200	0.0952381			21																3.01	0.12				SA	2013	tetramin	https://www.sciencedirect.com/science/article/pii/S0001706X22001280?via%3Dihub
Lima-Camara et al. (2022)	25	20	200	0.47619			21																3.3	0.1				SA	2013	tetramin	https://www.sciencedirect.com/science/article/pii/S0001706X22001280?via%3Dihub
Lima-Camara et al. (2022)	25	100	200	0.0952381			21																2.8	0.1				SA	2013	tetramin	https://www.sciencedirect.com/science/article/pii/S0001706X22001280?via%3Dihub
Lima-Camara et al. (2022)	25	20	200	0.47619			21																3.22	0.03				SA	2013	tetramin	https://www.sciencedirect.com/science/article/pii/S0001706X22001280?via%3Dihub
Giatropoulos et al. (2022B)	26.5								2	0.1																		Europe	2011	tetramin	https://pubmed.ncbi.nlm.nih.gov/36191614/
Li et al. (2021C)	27			1			6.6	0.1							0.94	0.02							2.6	0.1	48	90		Asia	2021	liver	https://link.springer.com/article/10.1007/s10340-021-01340-z
Sauers et al. (2022)	24	10	100	0.892697			11.202	0.1															2.60979	0.1				America	2011	crickets	https://www.nature.com/articles/s41598-022-11909-y
Sauers et al. (2022)	24	30	100	0.192922			17.2782	1															2.25739	0.1				America	2011	crickets	https://www.nature.com/articles/s41598-022-11909-y
Sauers et al. (2022)	24	50	100	0.0780704			25.6179	6															2.03781	0.1				America	2011	crickets	https://www.nature.com/articles/s41598-022-11909-y
Sauers et al. (2022)	24	80	100	0.0337939			36.9889	8															1.85785	0.1				America	2011	crickets	https://www.nature.com/articles/s41598-022-11909-y
Sauers et al. (2022)	24	110	100	0.0161516			56.285	8															1.9503	0.1				America	2011	crickets	https://www.nature.com/articles/s41598-022-11909-y
Sauers et al. (2022)	24	140	100	0.0152223			46.9238	8															1.93645	0.1				America	2011	crickets	https://www.nature.com/articles/s41598-022-11909-y
Sauers et al. (2022)	24	170	100	0.0147707			39.8244	8															1.98235	0.1				America	2011	crickets	https://www.nature.com/articles/s41598-022-11909-y
Sauers et al. (2022)	24	200	100	0.00862351			57.981	10															2.02827	0.1				America	2011	crickets	https://www.nature.com/articles/s41598-022-11909-y
Sauers et al. (2022)	24	250	100	0.0092191			43.3882	8															1.96758	0.1				America	2011	crickets	https://www.nature.com/articles/s41598-022-11909-y
Sauers et al. (2022)	24	300	100	0.00576456			57.8246	8															1.99983	0.1				America	2011	crickets	https://www.nature.com/articles/s41598-022-11909-y
	30			0.0183156																			1.7	0.1				Boundary	2020	Boundary
	30			0.1																			1.7	0.1				Boundary	2020	Boundary
	30			1																			1.7	0.1				Boundary	2020	Boundary
	30			2																			1.7	0.1				Boundary	2020	Boundary
	30			0.0183156																			1.7	0.1				Boundary	2020	Boundary
	15			0.0183156																			1.7	0.1				Boundary	2020	Boundary
	30			0.0183156																			1.7	0.1				Boundary	2020	Boundary
	35			0.0183156																			1.7	0.1				Boundary	2020	Boundary
	25			0.0183156																			1.7	0.1				Boundary	2020	Boundary
	20			0.0183156																			1.7	0.1				Boundary	2020	Boundary
	12			0.0183156																			1.7	0.1				Boundary	2020	Boundary
	12			2																			3.6	0.1				Boundary	2020	Boundary
	12			0.1																			3.6	0.1				Boundary	2020	Boundary
	18			2																			3.6	0.1				Boundary	2020	Boundary
	21			2																			3.6	0.1				Boundary	2020	Boundary
	24			2																			3.6	0.1				Boundary	2020	Boundary
	27			2																			3.6	0.1				Boundary	2020	Boundary
	0												0	0.15														Boundary	2020	Boundary
	15			0.01											0	0.1												Boundary	2020	Boundary
	40			0.01									0	0.1														Boundary	2020	Boundary
	25			0.01											0	0.1												Boundary	2020	Boundary
	20			0.01											0	0.1												Boundary	2020	Boundary
	20																						1.5	0.01	0	100	0.01	Boundary	2020	Boundary
	30																						1.5	0.01	0	100	0.01	Boundary	2020	Boundary
	8																						2.4	0.01	0	100	0.01	Boundary	2020	Boundary
	8																						3.6	0.01	0	100	0.01	Boundary	2020	Boundary
	35																						2.4	0.01	0	100	0.01	Boundary	2020	Boundary
	20																						3.6	0.01	98	100	0.01	Boundary	2020	Boundary
	25																						3.6	0.01	98	100	0.01	Boundary	2020	Boundary

## Sheet: Field_data
Source	Access
Carrieri et al. (2011)	10.1603/me10230
Carrieri et al. (2012)	https://doi.org/10.1603/ME10259
Toma et al. (2003)	https://pubmed.ncbi.nlm.nih.gov/12674530/
Manica et al. (2017)	10.2807/1560-7917.ES.2017.22.44.17-00685
Suter et al. (2016)	https://doi.org/10.1371/journal.pntd.0004315
Bella et al. (2018)	https://doi.org/10.4081/jear.2018.7217
Roiz et al. (2011)	https://doi.org/10.1371/journal.pone.0014800
Marini et al. (2017)	10.1186/s13071-017-2041-8
Lencioni et al. (2023)	https://doi.org/10.1080/24750263.2022.2164802
Bonacci et al. (2015)	https://www.ijser.org/paper/Monitoring-of-Aedes-albopictus-Diptera-Cilicidae-in-Calabria-Southern-Italy.html
Lacour et al. (2015)	https://doi.org/10.1371/journal.pone.0145311
Pajovic et al. (2013)	https://doi.org/10.2298/ABS1303829P
Becker et al. (2022)	10.1186/s13071-021-05112-7
Goiri et al. (2020)	10.3390/ijerph17051678
Collantes et al. (2015)	https://doi.org/10.1186/s13071-015-1262-y
Zitko and Merdic (2014)	https://doi.org/10.1016/j.actatropica.2018.09.011
Osorio et al. (2020)	https://doi.org/10.3390/ijerph17197083
Petric et al. (2021)	10.4081/gh.2021.996
Willis et al. (1994)	https://doi.org/10.1093/jmedent/31.4.594
Comiskey et al. (1999)	10.1093/jmedent/36.3.313
Alvarez et al. (2023)	https://doi.org/10.1093/nar/gkab929
Erickson et al. (2010)	https://doi.org/10.1016/j.ecolmodel.2010.01.018
Armstrong et al. (2017)	https://doi.org/10.1371/journal.pntd.0005623
Fonesca et al. (2013)	10.1002/ps.3511
Mundis et al. (2021)	10.3390/ijerph18189443
Reed et al. (2019)	10.1093/jme/tjy190
Whiteman et al. (2018)	10.3390/ijerph15102179
Brabant et al. (2018)	10.5281/zenodo.1220181
Toma et al. (1982)	N/A
Suzuki et al. (1993)	https://nagasaki-u.repo.nii.ac.jp/records/25254
Kori et al. (2020)	10.3201/eid2103.141662
Xia et al. (2018)	10.1186/s40249-018-0466-8
Xu et al. (2017)	https://doi.org/10.1073/pnas.1618558114
Hwang et al. (2020)	https://doi.org/10.1093/jme/tjaa039
Harambourne et al. (2020)	https://doi.org/10.1016/j.ecolmodel.2020.109002
