# Supplementary material for: Role of vector phenotypic plasticity in disease transmission as illustrated by the spread of dengue virus by Aedes albopictus
Source: Nat Commun. 2024 Sep 7;15:7823. doi: 10.1038/s41467-024-52144-5 (PMC11379831; doi:10.1038/s41467-024-52144-5)
Supplement: Supplementary file 4 — Source Data files [file 41467_2024_52144_MOESM4_ESM.zip › Source_Data_Folder/Main_Maunscript/Fig_6A_data.csv]

Temperature	E_Dur	ED_SE	Region	Source
5	11	1.3	Asia	Delatte et al. (2009)
15	7.4	1.8	Asia	Delatte et al. (2009)
20	2.9	0.4	Asia	Delatte et al. (2009)
25	4.5	0.7	Asia	Delatte et al. (2009)
30	6.7	0.7	Asia	Delatte et al. (2009)
35	7.1	0.8	Asia	Delatte et al. (2009)
