# Supplementary material for: Role of vector phenotypic plasticity in disease transmission as illustrated by the spread of dengue virus by Aedes albopictus
Source: Nat Commun. 2024 Sep 7;15:7823. doi: 10.1038/s41467-024-52144-5 (PMC11379831; doi:10.1038/s41467-024-52144-5)
Supplement: Supplementary file 4 — Source Data files [file 41467_2024_52144_MOESM4_ESM.zip › Source_Data_Folder/Main_Maunscript/Fig_6A_prediction.csv]

temp	fit
0	0
0.1	0
0.2	0
0.3	0
0.4	0
0.5	0
0.6	0
0.7	0
0.8	0
0.9	0
1	0
1.1	0
1.2	0
1.3	0
1.4	0
1.5	0
1.6	0
1.7	0
1.8	0.001675502
1.9	0.004710756
2	0.007729498
2.1	0.010731728
2.2	0.013717447
2.3	0.016686654
2.4	0.01963935
2.5	0.022575535
2.6	0.025495208
2.7	0.028398369
2.8	0.031285019
2.9	0.034155158
3	0.037008785
3.1	0.0398459
3.2	0.042666505
3.3	0.045470597
3.4	0.048258179
3.5	0.051029248
3.6	0.053783807
3.7	0.056521853
3.8	0.059243389
3.9	0.061948413
4	0.064636925
4.1	0.067308926
4.2	0.069964415
4.3	0.072603393
4.4	0.07522586
4.5	0.077831815
4.6	0.080421258
4.7	0.08299419
4.8	0.085550611
4.9	0.08809052
5	0.090613918
5.1	0.093120804
5.2	0.095611179
5.3	0.098085042
5.4	0.100542394
5.5	0.102983234
5.6	0.105407563
5.7	0.10781538
5.8	0.110206686
5.9	0.112581481
6	0.114939763
6.1	0.117281535
6.2	0.119606795
6.3	0.121915543
6.4	0.124207781
6.5	0.126483506
6.6	0.12874272
6.7	0.130985423
6.8	0.133211614
6.9	0.135421294
7	0.137614462
7.1	0.139791119
7.2	0.141951264
7.3	0.144094898
7.4	0.14622202
7.5	0.148332631
7.6	0.15042673
7.7	0.152504318
7.8	0.154565395
7.9	0.15660996
8	0.158638013
8.1	0.160649555
8.2	0.162644586
8.3	0.164623105
8.4	0.166585112
8.5	0.168530609
8.6	0.170459593
8.7	0.172372066
8.8	0.174268028
8.9	0.176147478
9	0.178010417
9.1	0.179856844
9.2	0.18168676
9.3	0.183500165
9.4	0.185297058
9.5	0.187077439
9.6	0.188841309
9.7	0.190588667
9.8	0.192319514
9.9	0.19403385
10	0.195731674
10.1	0.197412987
10.2	0.199077788
10.3	0.200726077
10.4	0.202357855
10.5	0.203973122
10.6	0.205571877
10.7	0.207154121
10.8	0.208719853
10.9	0.210269074
11	0.211801784
11.1	0.213317981
11.2	0.214817668
11.3	0.216300843
11.4	0.217767506
11.5	0.219217658
11.6	0.220651299
11.7	0.222068428
11.8	0.223469045
11.9	0.224853151
12	0.226220746
12.1	0.227571829
12.2	0.228906401
12.3	0.230224461
12.4	0.23152601
12.5	0.232811047
12.6	0.234079573
12.7	0.235331587
12.8	0.23656709
12.9	0.237786081
13	0.238988561
13.1	0.24017453
13.2	0.241343986
13.3	0.242496932
13.4	0.243633366
13.5	0.244753288
13.6	0.2458567
13.7	0.246943599
13.8	0.248013987
13.9	0.249067864
14	0.250105229
14.1	0.251126083
14.2	0.252130425
14.3	0.253118256
14.4	0.254089575
14.5	0.255044383
14.6	0.255982679
14.7	0.256904464
14.8	0.257809737
14.9	0.258698499
15	0.25957075
15.1	0.260426489
15.2	0.261265716
15.3	0.262088432
15.4	0.262894637
15.5	0.26368433
15.6	0.264457512
15.7	0.265214182
15.8	0.26595434
15.9	0.266677988
16	0.267385123
16.1	0.268075748
16.2	0.26874986
16.3	0.269407462
16.4	0.270048551
16.5	0.27067313
16.6	0.271281197
16.7	0.271872752
16.8	0.272447796
16.9	0.273006329
17	0.27354835
17.1	0.274073859
17.2	0.274582857
17.3	0.275075344
17.4	0.275551319
17.5	0.276010783
17.6	0.276453735
17.7	0.276880175
17.8	0.277290105
17.9	0.277683522
18	0.278060429
18.1	0.278420823
18.2	0.278764707
18.3	0.279092079
18.4	0.279402939
18.5	0.279697288
18.6	0.279975125
18.7	0.280236451
18.8	0.280481266
18.9	0.280709569
19	0.280921361
19.1	0.281116641
19.2	0.281295409
19.3	0.281457666
19.4	0.281603412
19.5	0.281732646
19.6	0.281845369
19.7	0.28194158
19.8	0.28202128
19.9	0.282084468
20	0.282131145
20.1	0.282161311
20.2	0.282174964
20.3	0.282172107
20.4	0.282152738
20.5	0.282116857
20.6	0.282064465
20.7	0.281995562
20.8	0.281910147
20.9	0.281808221
21	0.281689783
21.1	0.281554833
21.2	0.281403372
21.3	0.2812354
21.4	0.281050916
21.5	0.280849921
21.6	0.280632414
21.7	0.280398396
21.8	0.280147867
21.9	0.279880825
22	0.279597273
22.1	0.279297209
22.2	0.278980633
22.3	0.278647546
22.4	0.278297948
22.5	0.277931838
22.6	0.277549216
22.7	0.277150083
22.8	0.276734439
22.9	0.276302283
23	0.275853616
23.1	0.275388437
23.2	0.274906747
23.3	0.274408545
23.4	0.273893832
23.5	0.273362607
23.6	0.272814871
23.7	0.272250623
23.8	0.271669864
23.9	0.271072594
24	0.270458812
24.1	0.269828518
24.2	0.269181713
24.3	0.268518397
24.4	0.267838569
24.5	0.267142229
24.6	0.266429378
24.7	0.265700016
24.8	0.264954142
24.9	0.264191757
25	0.26341286
25.1	0.262617452
25.2	0.261805532
25.3	0.260977101
25.4	0.260132158
25.5	0.259270704
25.6	0.258392739
25.7	0.257498262
25.8	0.256587273
25.9	0.255659773
26	0.254715762
26.1	0.253755239
26.2	0.252778204
26.3	0.251784658
26.4	0.250774601
26.5	0.249748032
26.6	0.248704952
26.7	0.24764536
26.8	0.246569257
26.9	0.245476642
27	0.244367516
27.1	0.243241878
27.2	0.242099729
27.3	0.240941068
27.4	0.239765896
27.5	0.238574213
27.6	0.237366018
27.7	0.236141311
27.8	0.234900093
27.9	0.233642364
28	0.232368123
28.1	0.23107737
28.2	0.229770106
28.3	0.228446331
28.4	0.227106044
28.5	0.225749246
28.6	0.224375936
28.7	0.222986115
28.8	0.221579782
28.9	0.220156938
29	0.218717582
29.1	0.217261715
29.2	0.215789337
29.3	0.214300447
29.4	0.212795045
29.5	0.211273132
29.6	0.209734708
29.7	0.208179772
29.8	0.206608324
29.9	0.205020365
30	0.203415895
30.1	0.201794913
30.2	0.20015742
30.3	0.198503415
30.4	0.196832899
30.5	0.195145871
30.6	0.193442332
30.7	0.191722281
30.8	0.189985719
30.9	0.188232645
31	0.18646306
31.1	0.184676964
31.2	0.182874356
31.3	0.181055236
31.4	0.179219605
31.5	0.177367463
31.6	0.175498809
31.7	0.173613643
31.8	0.171711967
31.9	0.169793778
32	0.167859078
32.1	0.165907867
32.2	0.163940144
32.3	0.16195591
32.4	0.159955164
32.5	0.157937907
32.6	0.155904139
32.7	0.153853858
32.8	0.151787067
32.9	0.149703764
33	0.147603949
33.1	0.145487623
33.2	0.143354786
33.3	0.141205437
33.4	0.139039576
33.5	0.136857204
33.6	0.134658321
33.7	0.132442926
33.8	0.13021102
33.9	0.127962602
34	0.125697673
34.1	0.123416232
34.2	0.12111828
34.3	0.118803816
34.4	0.116472841
34.5	0.114125354
34.6	0.111761356
34.7	0.109380847
34.8	0.106983826
34.9	0.104570293
35	0.102140249
35.1	0.099693694
35.2	0.097230627
35.3	0.094751049
35.4	0.092254959
35.5	0.089742357
35.6	0.087213245
35.7	0.08466762
35.8	0.082105484
35.9	0.079526837
36	0.076931679
36.1	0.074320008
36.2	0.071691827
36.3	0.069047134
36.4	0.066385929
36.5	0.063708213
36.6	0.061013985
36.7	0.058303246
36.8	0.055575996
36.9	0.052832234
37	0.050071961
37.1	0.047295176
37.2	0.044501879
37.3	0.041692071
37.4	0.038865752
37.5	0.036022921
37.6	0.033163579
37.7	0.030287725
37.8	0.02739536
37.9	0.024486483
38	0.021561095
38.1	0.018619196
38.2	0.015660785
38.3	0.012685862
38.4	0.009694428
38.5	0.006686483
38.6	0.003662026
38.7	0.000621057
38.8	0
38.9	0
39	0
39.1	0
39.2	0
39.3	0
39.4	0
39.5	0
39.6	0
39.7	0
39.8	0
39.9	0
40	0
