# Supplementary material for: Role of vector phenotypic plasticity in disease transmission as illustrated by the spread of dengue virus by Aedes albopictus
Source: Nat Commun. 2024 Sep 7;15:7823. doi: 10.1038/s41467-024-52144-5 (PMC11379831; doi:10.1038/s41467-024-52144-5)
Supplement: Supplementary file 4 — Source Data files [file 41467_2024_52144_MOESM4_ESM.zip › Source_Data_Folder/Main_Maunscript/Fig_6B_data.csv]

Temperature	E_Surv	ES_SE	Region	Source
15	0.082	0.01	Asia	Delatte et al. (2009)
20	0.669	0.01	Asia	Delatte et al. (2009)
25	0.492	0.01	Asia	Delatte et al. (2009)
30	0.512	0.01	Asia	Delatte et al. (2009)
35	0.1	0.01	Asia	Delatte et al. (2009)
27	0.84	0.02	Asia	Li et al. (2021C)
27	0.89	0.02	Asia	Li et al. (2021C)
27	0.685	0.08	Europe	Blagrove et al. (2013)
27	0.72	0.07	Europe	Blagrove et al. (2013)
25	0.854	0.019	Europe	Calvitti et al. (2010)
25	0.832	0.027	Europe	Calvitti et al. (2010)
25	0.562	0.05	Europe	Calvitti et al. (2010)
25	0.965	0.0071	Asia	Maamor et al. (2019)
25	0.925	0.0071	Asia	Maamor et al. (2019)
25	0.87	0.0141	Asia	Maamor et al. (2019)
25	0.79	0.0141	Asia	Maamor et al. (2019)
27	0.832	0.017	Asia	Zhang et al. (2015)
27	0.856	0.033	Asia	Zhang et al. (2015)
27	0.82	0.047	Asia	Zhang et al. (2015)
25	0.507	0.1487	America	Moneteiro et al. (2007)
30	0.419	0.1268	America	Moneteiro et al. (2007)
35	0.283	0.0784	America	Moneteiro et al. (2007)
