# Supplementary material for: Role of vector phenotypic plasticity in disease transmission as illustrated by the spread of dengue virus by Aedes albopictus
Source: Nat Commun. 2024 Sep 7;15:7823. doi: 10.1038/s41467-024-52144-5 (PMC11379831; doi:10.1038/s41467-024-52144-5)
Supplement: Supplementary file 4 — Source Data files [file 41467_2024_52144_MOESM4_ESM.zip › Source_Data_Folder/Main_Maunscript/Fig_6B_prediction.csv]

temp	fit
0	0.000156327
0.1	0.000167099
0.2	0.000178568
0.3	0.000190773
0.4	0.000203759
0.5	0.000217573
0.6	0.000232262
0.7	0.000247878
0.8	0.000264474
0.9	0.000282108
1	0.000300839
1.1	0.00032073
1.2	0.000341846
1.3	0.000364257
1.4	0.000388036
1.5	0.000413259
1.6	0.000440006
1.7	0.000468362
1.8	0.000498415
1.9	0.000530257
2	0.000563987
2.1	0.000599704
2.2	0.000637517
2.3	0.000677536
2.4	0.000719879
2.5	0.000764669
2.6	0.000812032
2.7	0.000862103
2.8	0.000915023
2.9	0.000970936
3	0.001029997
3.1	0.001092364
3.2	0.001158205
3.3	0.001227692
3.4	0.001301008
3.5	0.001378342
3.6	0.00145989
3.7	0.001545858
3.8	0.00163646
3.9	0.001731919
4	0.001832467
4.1	0.001938345
4.2	0.002049803
4.3	0.002167104
4.4	0.002290517
4.5	0.002420325
4.6	0.00255682
4.7	0.002700306
4.8	0.002851098
4.9	0.003009522
5	0.003175918
5.1	0.003350638
5.2	0.003534044
5.3	0.003726514
5.4	0.003928438
5.5	0.004140219
5.6	0.004362275
5.7	0.004595039
5.8	0.004838956
5.9	0.005094486
6	0.005362107
6.1	0.00564231
6.2	0.005935601
6.3	0.006242503
6.4	0.006563556
6.5	0.006899315
6.6	0.007250351
6.7	0.007617254
6.8	0.00800063
6.9	0.008401102
7	0.008819311
7.1	0.009255915
7.2	0.009711592
7.3	0.010187036
7.4	0.010682958
7.5	0.011200092
7.6	0.011739185
7.7	0.012301007
7.8	0.012886343
7.9	0.013496
8	0.0141308
8.1	0.014791588
8.2	0.015479222
8.3	0.016194585
8.4	0.016938574
8.5	0.017712105
8.6	0.018516115
8.7	0.019351555
8.8	0.020219397
8.9	0.02112063
9	0.022056259
9.1	0.023027308
9.2	0.024034817
9.3	0.025079843
9.4	0.026163457
9.5	0.027286747
9.6	0.028450816
9.7	0.029656783
9.8	0.030905777
9.9	0.032198944
10	0.033537441
10.1	0.034922437
10.2	0.036355112
10.3	0.037836658
10.4	0.039368274
10.5	0.04095117
10.6	0.042586562
10.7	0.044275674
10.8	0.046019735
10.9	0.047819978
11	0.04967764
11.1	0.051593962
11.2	0.053570182
11.3	0.055607542
11.4	0.05770728
11.5	0.059870632
11.6	0.062098829
11.7	0.064393096
11.8	0.066754652
11.9	0.069184704
12	0.071684453
12.1	0.074255083
12.2	0.076897768
12.3	0.079613664
12.4	0.082403909
12.5	0.085269624
12.6	0.088211908
12.7	0.091231834
12.8	0.094330455
12.9	0.097508794
13	0.100767844
13.1	0.10410857
13.2	0.107531901
13.3	0.111038732
13.4	0.114629922
13.5	0.118306288
13.6	0.122068608
13.7	0.125917613
13.8	0.129853992
13.9	0.133878382
14	0.137991373
14.1	0.142193501
14.2	0.146485247
14.3	0.150867035
14.4	0.155339233
14.5	0.159902144
14.6	0.164556009
14.7	0.169301004
14.8	0.174137238
14.9	0.17906475
15	0.184083507
15.1	0.189193403
15.2	0.194394255
15.3	0.199685805
15.4	0.205067714
15.5	0.210539563
15.6	0.21610085
15.7	0.221750987
15.8	0.227489302
15.9	0.233315034
16	0.239227333
16.1	0.245225261
16.2	0.251307784
16.3	0.257473778
16.4	0.263722024
16.5	0.270051209
16.6	0.276459921
16.7	0.282946655
16.8	0.289509806
16.9	0.296147671
17	0.30285845
17.1	0.309640242
17.2	0.316491048
17.3	0.323408771
17.4	0.330391211
17.5	0.337436073
17.6	0.344540961
17.7	0.35170338
17.8	0.358920739
17.9	0.36619035
18	0.373509426
18.1	0.380875087
18.2	0.38828436
18.3	0.395734176
18.4	0.403221376
18.5	0.410742713
18.6	0.418294849
18.7	0.425874362
18.8	0.433477745
18.9	0.441101408
19	0.448741683
19.1	0.456394825
19.2	0.464057012
19.3	0.471724352
19.4	0.479392886
19.5	0.487058584
19.6	0.494717359
19.7	0.50236506
19.8	0.509997483
19.9	0.517610371
20	0.525199417
20.1	0.532760271
20.2	0.540288541
20.3	0.547779799
20.4	0.555229583
20.5	0.562633403
20.6	0.569986746
20.7	0.577285078
20.8	0.584523849
20.9	0.591698502
21	0.59880447
21.1	0.605837186
21.2	0.612792089
21.3	0.619664624
21.4	0.626450249
21.5	0.633144442
21.6	0.639742703
21.7	0.646240561
21.8	0.652633578
21.9	0.658917355
22	0.665087534
22.1	0.671139807
22.2	0.677069919
22.3	0.682873674
22.4	0.688546936
22.5	0.694085642
22.6	0.699485796
22.7	0.704743485
22.8	0.709854875
22.9	0.714816219
23	0.719623864
23.1	0.724274251
23.2	0.728763922
23.3	0.733089522
23.4	0.737247808
23.5	0.741235649
23.6	0.745050028
23.7	0.748688052
23.8	0.752146951
23.9	0.755424083
24	0.758516937
24.1	0.761423136
24.2	0.764140441
24.3	0.766666753
24.4	0.769000117
24.5	0.771138722
24.6	0.773080905
24.7	0.774825153
24.8	0.776370107
24.9	0.77771456
25	0.778857459
25.1	0.779797911
25.2	0.780535178
25.3	0.781068682
25.4	0.781398004
25.5	0.781522886
25.6	0.781443229
25.7	0.781159098
25.8	0.780670713
25.9	0.779978459
26	0.779082879
26.1	0.777984674
26.2	0.776684705
26.3	0.775183989
26.4	0.773483697
26.5	0.771585158
26.6	0.769489849
26.7	0.767199401
26.8	0.764715591
26.9	0.762040343
27	0.759175725
27.1	0.756123946
27.2	0.752887351
27.3	0.749468422
27.4	0.745869773
27.5	0.742094145
27.6	0.738144406
27.7	0.734023544
27.8	0.729734666
27.9	0.72528099
28	0.720665848
28.1	0.715892674
28.2	0.710965005
28.3	0.705886474
28.4	0.700660809
28.5	0.695291822
28.6	0.689783413
28.7	0.684139557
28.8	0.678364303
28.9	0.672461773
29	0.666436148
29.1	0.660291672
29.2	0.654032641
29.3	0.647663402
29.4	0.641188346
29.5	0.634611903
29.6	0.627938536
29.7	0.62117274
29.8	0.614319033
29.9	0.607381953
30	0.60036605
30.1	0.593275886
30.2	0.586116029
30.3	0.578891042
30.4	0.571605489
30.5	0.564263919
30.6	0.556870871
30.7	0.549430863
30.8	0.541948391
30.9	0.534427923
31	0.526873894
31.1	0.519290706
31.2	0.511682718
31.3	0.504054246
31.4	0.496409559
31.5	0.488752874
31.6	0.481088352
31.7	0.473420097
31.8	0.465752149
31.9	0.458088485
32	0.450433012
32.1	0.442789566
32.2	0.435161911
32.3	0.427553732
32.4	0.419968636
32.5	0.412410148
32.6	0.40488171
32.7	0.397386678
32.8	0.389928321
32.9	0.382509816
33	0.375134251
33.1	0.367804623
33.2	0.360523831
33.3	0.353294683
33.4	0.346119888
33.5	0.339002061
33.6	0.331943716
33.7	0.324947271
33.8	0.318015045
33.9	0.311149258
34	0.304352029
34.1	0.29762538
34.2	0.290971233
34.3	0.284391411
34.4	0.277887638
34.5	0.27146154
34.6	0.265114645
34.7	0.258848385
34.8	0.252664095
34.9	0.246563014
35	0.240546288
35.1	0.23461497
35.2	0.228770019
35.3	0.223012306
35.4	0.217342609
35.5	0.211761622
35.6	0.20626995
35.7	0.200868114
35.8	0.195556551
35.9	0.190335618
36	0.185205591
36.1	0.18016667
36.2	0.175218976
36.3	0.170362559
36.4	0.165597395
36.5	0.160923391
36.6	0.156340387
36.7	0.151848155
36.8	0.147446403
36.9	0.143134781
37	0.138912876
37.1	0.134780219
37.2	0.130736286
37.3	0.126780499
37.4	0.122912231
37.5	0.119130804
37.6	0.115435497
37.7	0.111825542
37.8	0.108300129
37.9	0.10485841
38	0.101499497
38.1	0.098222468
38.2	0.095026366
38.3	0.091910205
38.4	0.088872966
38.5	0.085913606
38.6	0.083031054
38.7	0.080224216
38.8	0.077491977
38.9	0.074833202
39	0.072246739
39.1	0.069731419
39.2	0.067286057
39.3	0.064909459
39.4	0.062600417
39.5	0.060357716
39.6	0.058180131
39.7	0.056066433
39.8	0.054015386
39.9	0.052025752
40	0.050096293
