# Supplementary material for: Role of vector phenotypic plasticity in disease transmission as illustrated by the spread of dengue virus by Aedes albopictus
Source: Nat Commun. 2024 Sep 7;15:7823. doi: 10.1038/s41467-024-52144-5 (PMC11379831; doi:10.1038/s41467-024-52144-5)
Supplement: Supplementary file 4 — Source Data files [file 41467_2024_52144_MOESM4_ESM.zip › Source_Data_Folder/Main_Maunscript/Fig_7A.csv]

	Density	Temperature	fit	se.fit
1	-8	10	20.0063051420099	0.052763122585993
2	-7.97744360902256	10	20.0510117450701	0.0526401875001693
3	-7.95488721804511	10	20.0958258168482	0.0525171860978901
4	-7.93233082706767	10	20.1407282898898	0.0523941067061233
5	-7.90977443609023	10	20.1856997505773	0.0522709374297926
6	-7.88721804511278	10	20.2307204356621	0.0521476661619032
7	-7.86466165413534	10	20.2757708465152	0.0520242809259301
8	-7.84210526315789	10	20.3208398886434	0.0519007743162701
9	-7.81954887218045	10	20.3659227783751	0.0517771425655852
10	-7.79699248120301	10	20.4110148082126	0.0516533822553497
11	-7.77443609022556	10	20.4561111956409	0.0515294902318275
12	-7.75187969924812	10	20.5012070827134	0.0514054636023616
13	-7.72932330827068	10	20.546297535667	0.0512812997316742
14	-7.70676691729323	10	20.5913775445556	0.0511569962381811
15	-7.68421052631579	10	20.6364420229055	0.0510325509903137
16	-7.66165413533835	10	20.6814858074049	0.0509079621028583
17	-7.6390977443609	10	20.7265036576081	0.0507832279333056
18	-7.61654135338346	10	20.7714902556739	0.0506583470782136
19	-7.59398496240602	10	20.8164402061306	0.0505333183695852
20	-7.57142857142857	10	20.8613480356693	0.0504081408712585
21	-7.54887218045113	10	20.9062081929672	0.0502828138753109
22	-7.52631578947368	10	20.9510150485395	0.0501573368984794
23	-7.50375939849624	10	20.9957628946285	0.0500317096785924
24	-7.4812030075188	10	21.0404459451204	0.0499059321710167
25	-7.45864661654135	10	21.0850583355006	0.0497800045451216
26	-7.43609022556391	10	21.1295941228372	0.049653927180753
27	-7.41353383458647	10	21.1740472858096	0.0495277006647256
28	-7.39097744360902	10	21.2184117247684	0.0494013257873285
29	-7.36842105263158	10	21.2626812618304	0.0492748035388442
30	-7.34586466165414	10	21.3068496410235	0.0491481351060833
31	-7.32330827067669	10	21.3509105284624	0.0490213218689335
32	-7.30075187969925	10	21.3948575125642	0.0488943653969217
33	-7.2781954887218	10	21.4386841043212	0.0487672674457906
34	-7.25563909774436	10	21.4823837375939	0.0486400299540895
35	-7.23308270676692	10	21.5259497694723	0.0485126550397789
36	-7.21052631578947	10	21.5693754806655	0.0483851449968474
37	-7.18796992481203	10	21.612654075948	0.0482575022919426
38	-7.16541353383459	10	21.6557786846454	0.0481297295610151
39	-7.14285714285714	10	21.6987423611787	0.0480018296059749
40	-7.1203007518797	10	21.7415380856482	0.0478738053913611
41	-7.09774436090226	10	21.7841587644778	0.0477456600410208
42	-7.07518796992481	10	21.8265972311025	0.047617396834805
43	-7.05263157894737	10	21.8688462467146	0.0474890192052702
44	-7.03007518796993	10	21.9108985010604	0.0473605307343961
45	-7.00751879699248	10	21.9527466132949	0.0472319351503104
46	-6.98496240601504	10	21.9943831328871	0.0471032363240272
47	-6.96240601503759	10	22.0358005405892	0.0469744382661928
48	-6.93984962406015	10	22.076991249454	0.0468455451238439
49	-6.91729323308271	10	22.1179476059231	0.0467165611771723
50	-6.89473684210526	10	22.1586618909599	0.0465874908363015
51	-6.87218045112782	10	22.1991263212533	0.0464583386380703
52	-6.84962406015038	10	22.2393330504809	0.0463291092428244
53	-6.82706766917293	10	22.2792741706298	0.0461998074312173
54	-6.80451127819549	10	22.3189417133828	0.0460704381010172
55	-6.78195488721805	10	22.3583276515663	0.0459410062639229
56	-6.7593984962406	10	22.3974239006645	0.045811517042382
57	-6.73684210526316	10	22.4362223203957	0.045681975666423
58	-6.71428571428571	10	22.4747147163528	0.0455523874704852
59	-6.69172932330827	10	22.5128928417142	0.0454227578902595
60	-6.66917293233083	10	22.5507483990157	0.0452930924595325
61	-6.64661654135338	10	22.5882730419878	0.0451633968070343
62	-6.62406015037594	10	22.6254583774658	0.0450336766532937
63	-6.6015037593985	10	22.6622959673676	0.0449039378074941
64	-6.57894736842105	10	22.6987773307265	0.0447741861643355
65	-6.55639097744361	10	22.7348939458083	0.0446444277008979
66	-6.53383458646617	10	22.7706372522856	0.0445146684735096
67	-6.51127819548872	10	22.8059986534839	0.0443849146146163
68	-6.48872180451128	10	22.8409695186952	0.0442551723296542
69	-6.46616541353383	10	22.8755411855601	0.0441254478939231
70	-6.44360902255639	10	22.9097049625171	0.0439957476494636
71	-6.42105263157895	10	22.9434521313185	0.0438660780019337
72	-6.3984962406015	10	22.9767739496181	0.0437364454174878
73	-6.37593984962406	10	23.0096616536219	0.0436068564196548
74	-6.35338345864662	10	23.0421064608063	0.04347731758622
75	-6.33082706766917	10	23.0740995727089	0.0433478355461049
76	-6.30827067669173	10	23.1056321777721	0.0432184169762471
77	-6.28571428571429	10	23.1366954542651	0.0430890685984818
78	-6.26315789473684	10	23.1672805732662	0.042959797176423
79	-6.2406015037594	10	23.1973787017031	0.0428306095123433
80	-6.21804511278195	10	23.2269810054655	0.0427015124440533
81	-6.19548872180451	10	23.256078652574	0.042572512841783
82	-6.17293233082707	10	23.2846628164099	0.0424436176050592
83	-6.15037593984962	10	23.3127246790086	0.042314833659585
84	-6.12781954887218	10	23.3402554344034	0.0421861679541179
85	-6.10526315789474	10	23.3672462920415	0.0420576274573462
86	-6.08270676691729	10	23.3936884802368	0.0419292191547677
87	-6.06015037593985	10	23.4195732496917	0.0418009500455641
88	-6.03759398496241	10	23.4448918770652	0.0416728271394779
89	-6.01503759398496	10	23.469635668595	0.0415448574536899
90	-5.99248120300752	10	23.4937959637637	0.0414170480096924
91	-5.96992481203008	10	23.5173641390198	0.0412894058301661
92	-5.94736842105263	10	23.5403316115371	0.0411619379358577
93	-5.92481203007519	10	23.5626898430192	0.0410346513424561
94	-5.90225563909774	10	23.584430343553	0.0409075530574689
95	-5.8796992481203	10	23.6055446754843	0.0407806500771042
96	-5.85714285714286	10	23.6260244573468	0.0406539493831501
97	-5.83458646616541	10	23.6458613678166	0.0405274579398574
98	-5.81203007518797	10	23.6650471496995	0.0404011826908263
99	-5.78947368421053	10	23.6835736139448	0.040275130555894
100	-5.76691729323308	10	23.701432643691	0.0401493084280277
101	-5.74436090225564	10	23.7186161983303	0.0400237231702201
102	-5.7218045112782	10	23.7351163175949	0.039898381612392
103	-5.69924812030075	10	23.7509251256586	0.039773290548297
104	-5.67669172932331	10	23.7660348352594	0.0396484567324359
105	-5.65413533834587	10	23.7804377518202	0.0395238868769758
106	-5.63157894736842	10	23.7941262775976	0.0393995876486782
107	-5.60902255639098	10	23.80709291581	0.0392755656658337
108	-5.58646616541353	10	23.8193302747964	0.0391518274952097
109	-5.56390977443609	10	23.8308310721406	0.0390283796490048
110	-5.54135338345865	10	23.84158813882	0.0389052285818166
111	-5.5187969924812	10	23.8515944233257	0.0387823806876227
112	-5.49624060150376	10	23.8608429957775	0.0386598422967729
113	-5.47368421052632	10	23.8693270520187	0.0385376196729983
114	-5.45112781954887	10	23.8770399177	0.0384157190104351
115	-5.42857142857143	10	23.8839750523238	0.0382941464306662
116	-5.40601503759398	10	23.8901260532783	0.0381729079797809
117	-5.38345864661654	10	23.8954866598229	0.0380520096254544
118	-5.3609022556391	10	23.900050757056	0.037931457254048
119	-5.33834586466165	10	23.9038123798281	0.0378112566677329
120	-5.31578947368421	10	23.9067657166204	0.0376914135816383
121	-5.29323308270677	10	23.9089051133749	0.0375719336210223
122	-5.27067669172932	10	23.9102250772729	0.0374528223184744
123	-5.24812030075188	10	23.9107202804566	0.0373340851111433
124	-5.22556390977444	10	23.9103855636969	0.0372157273379962
125	-5.20300751879699	10	23.9092159399922	0.0370977542371122
126	-5.18045112781955	10	23.9072065981067	0.0369801709430064
127	-5.15789473684211	10	23.9043529060356	0.0368629824839927
128	-5.13533834586466	10	23.9006504143926	0.0367461937795838
129	-5.11278195488722	10	23.8960948597262	0.0366298096379292
130	-5.09022556390977	10	23.8906821677491	0.0365138347532967
131	-5.06766917293233	10	23.8844084564781	0.0363982737035969
132	-5.04511278195489	10	23.8772700392996	0.0362831309479531
133	-5.02255639097744	10	23.8692634279253	0.0361684108243203
134	-5	10	23.8603853352591	0.0360541175471514
135	-4.97744360902256	10	23.8506326781623	0.0359402552051182
136	-4.95488721804511	10	23.8400025801201	0.0358268277588859
137	-4.93233082706767	10	23.8284923737934	0.0357138390389432
138	-4.90977443609023	10	23.8160996034674	0.0356012927434925
139	-4.88721804511278	10	23.8028220273794	0.0354891924364003
140	-4.86466165413534	10	23.788657619941	0.0353775415452117
141	-4.84210526315789	10	23.7736045738334	0.0352663433592304
142	-4.81954887218045	10	23.7576613019778	0.0351556010276674
143	-4.79699248120301	10	23.7408264393931	0.0350453175578594
144	-4.77443609022556	10	23.723098844914	0.0349354958135617
145	-4.75187969924812	10	23.7044776027843	0.034826138513316
146	-4.72932330827068	10	23.6849620241207	0.0347172482288965
147	-4.70676691729323	10	23.6645516482376	0.0346088273838356
148	-4.68421052631579	10	23.6432462438367	0.034500878252035
149	-4.66165413533835	10	23.6210458100617	0.0343934029564608
150	-4.6390977443609	10	23.5979505774066	0.0342864034679271
151	-4.61654135338346	10	23.5739610084901	0.0341798816039713
152	-4.59398496240602	10	23.5490777986771	0.034073839027822
153	-4.57142857142857	10	23.5233018765679	0.0339682772474626
154	-4.54887218045113	10	23.4966344043311	0.0338631976147956
155	-4.52631578947368	10	23.4690767778947	0.0337586013249059
156	-4.50375939849624	10	23.4406306269906	0.0336544894154279
157	-4.4812030075188	10	23.4112978150472	0.0335508627660219
158	-4.45864661654135	10	23.3810804389418	0.0334477220979554
159	-4.43609022556391	10	23.3499808285948	0.0333450679737986
160	-4.41353383458647	10	23.318001546419	0.0332429007972345
161	-4.39097744360902	10	23.2851453866209	0.0331412208129831
162	-4.36842105263158	10	23.2514153743568	0.0330400281068473
163	-4.34586466165414	10	23.2168147647336	0.0329393226058793
164	-4.32330827067669	10	23.1813470416658	0.0328391040786723
165	-4.30075187969925	10	23.145015916589	0.0327393721357772
166	-4.2781954887218	10	23.1078253270213	0.0326401262302512
167	-4.25563909774436	10	23.0697794349879	0.0325413656583354
168	-4.23308270676692	10	23.0308826252943	0.0324430895602691
169	-4.21052631578947	10	22.9911395036655	0.0323452969212379
170	-4.18796992481203	10	22.9505548947375	0.0322479865724639
171	-4.16541353383459	10	22.9091338399192	0.0321511571924349
172	-4.14285714285714	10	22.8668815951095	0.0320548073082775
173	-4.1203007518797	10	22.8238036282857	0.0319589352972782
174	-4.09774436090226	10	22.7799056169588	0.0318635393885485
175	-4.07518796992481	10	22.7351934455002	0.0317686176648468
176	-4.05263157894737	10	22.6896732023369	0.031674168064546
177	-4.03007518796993	10	22.6433511770311	0.0315801883837611
178	-4.00751879699248	10	22.5962338572284	0.0314866762786322
179	-3.98496240601504	10	22.5483279254998	0.0313936292677653
180	-3.96240601503759	10	22.4996402560556	0.031301044734837
181	-3.93984962406015	10	22.4501779113581	0.0312089199313601
182	-3.91729323308271	10	22.399948138622	0.0311172519796158
183	-3.89473684210526	10	22.3489583662065	0.0310260378757539
184	-3.87218045112782	10	22.297216199914	0.03093527449306
185	-3.84962406015038	10	22.2447294191852	0.0308449585853971
186	-3.82706766917293	10	22.1915059732005	0.0307550867908172
187	-3.80451127819549	10	22.137553976896	0.0306656556353516
188	-3.78195488721805	10	22.0828817068905	0.0305766615369742
189	-3.7593984962406	10	22.0274975973292	0.0304881008097486
190	-3.73684210526316	10	21.9714102356549	0.03039996966815
191	-3.71428571428571	10	21.9146283583024	0.0303122642315757
192	-3.69172932330827	10	21.8571608463211	0.0302249805290361
193	-3.66917293233083	10	21.7990167209408	0.0301381145040333
194	-3.64661654135338	10	21.7402051390677	0.030051662019627
195	-3.62406015037594	10	21.6807353887322	0.0299656188636929
196	-3.6015037593985	10	21.6206168844782	0.0298799807543675
197	-3.57894736842105	10	21.5598591627129	0.0297947433456925
198	-3.55639097744361	10	21.4984718770041	0.0297099022334509
199	-3.53383458646617	10	21.4364647933487	0.0296254529611995
200	-3.51127819548872	10	21.3738477854014	0.0295413910265038
201	-3.48872180451128	10	21.3106308296739	0.02945771188737
202	-3.46616541353383	10	21.2468240007151	0.0293744109688817
203	-3.44360902255639	10	21.1824374662633	0.0292914836700414
204	-3.42105263157895	10	21.117481482385	0.0292089253708169
205	-3.3984962406015	10	21.0519663886056	0.0291267314393971
206	-3.37593984962406	10	20.9859026030252	0.0290448972396575
207	-3.35338345864662	10	20.9193006174402	0.0289634181388392
208	-3.33082706766917	10	20.8521709924561	0.0288822895154414
209	-3.30827067669173	10	20.784524352616	0.0288015067673296
210	-3.28571428571429	10	20.7163713815296	0.028721065320064
211	-3.26315789473684	10	20.6477228170214	0.0286409606354474
212	-3.2406015037594	10	20.5785894462938	0.0285611882202977
213	-3.21804511278196	10	20.5089821011122	0.0284817436354423
214	-3.19548872180451	10	20.4389116530157	0.0284026225049446
215	-3.17293233082707	10	20.3683890085575	0.0283238205255565
216	-3.15037593984962	10	20.2974251045751	0.0282453334764053
217	-3.12781954887218	10	20.2260309035025	0.0281671572289154
218	-3.10526315789474	10	20.1542173887142	0.0280892877569662
219	-3.08270676691729	10	20.0819955599214	0.028011721147291
220	-3.06015037593985	10	20.0093764286071	0.0279344536101189
221	-3.03759398496241	10	19.9363710135164	0.0278574814900603
222	-3.01503759398496	10	19.8629903361957	0.0277808012772428
223	-2.99248120300752	10	19.7892454165911	0.0277044096186954
224	-2.96992481203008	10	19.7151472687019	0.0276283033299887
225	-2.94736842105263	10	19.6407068962981	0.0275524794071303
226	-2.92481203007519	10	19.5659352887061	0.0274769350387205
227	-2.90225563909774	10	19.4908434166466	0.0274016676183694
228	-2.8796992481203	10	19.4154422281614	0.02732667475738
229	-2.85714285714286	10	19.3397426445951	0.0272519542976997
230	-2.83458646616541	10	19.2637555566603	0.0271775043251417
231	-2.81203007518797	10	19.1874918205729	0.0271033231828835
232	-2.78947368421053	10	19.1109622542675	0.0270294094852379
233	-2.76691729323308	10	19.0341776336935	0.0269557621317079
234	-2.74436090225564	10	18.9571486891875	0.0268823803213213
235	-2.7218045112782	10	18.8798861019343	0.0268092635672521
236	-2.69924812030075	10	18.802400500508	0.0267364117117284
237	-2.67669172932331	10	18.7247024574998	0.0266638249412312
238	-2.65413533834587	10	18.6468024862331	0.0265915038019855
239	-2.63157894736842	10	18.5687110375663	0.0265194492157447
240	-2.60902255639098	10	18.4904384967842	0.0264476624958724
241	-2.58646616541353	10	18.4119951805794	0.0263761453637208
242	-2.56390977443609	10	18.3333913341263	0.0263048999653095
243	-2.54135338345865	10	18.2546371282409	0.0262339288883012
244	-2.5187969924812	10	18.1757426566403	0.0261632351792817
245	-2.49624060150376	10	18.0967179332886	0.0260928223613363
246	-2.47368421052632	10	18.0175728898391	0.0260226944519287
247	-2.45112781954887	10	17.9383173731673	0.0259528559810785
248	-2.42857142857143	10	17.8589611429976	0.0258833120098344
249	-2.40601503759398	10	17.7795138696264	0.0258140681490442
250	-2.38345864661654	10	17.6999851317354	0.0257451305784169
251	-2.3609022556391	10	17.6203844142992	0.0256765060658717
252	-2.33834586466165	10	17.5407211065859	0.0256082019871725
253	-2.31578947368421	10	17.4610045002524	0.0255402263458381
254	-2.29323308270677	10	17.38124378753	0.025472587793326
255	-2.27067669172932	10	17.3014480595053	0.0254052956494772
256	-2.24812030075188	10	17.2216263044904	0.0253383599232169
257	-2.22556390977444	10	17.1417874064849	0.0252717913334986
258	-2.20300751879699	10	17.0619401437308	0.0252056013304782
259	-2.18045112781955	10	16.9820931873554	0.0251398021169084
260	-2.15789473684211	10	16.9022551001049	0.025074406669734
261	-2.13533834586466	10	16.8224343351671	0.0250094287618753
262	-2.11278195488722	10	16.7426392350809	0.0249448829841746
263	-2.09022556390978	10	16.6628813401485	0.0248807866635049
264	-2.06766917293233	10	16.5831938103849	0.0248171704057425
265	-2.04511278195489	10	16.503617586697	0.0247540700751988
266	-2.02255639097744	10	16.4241922342739	0.0246915214715794
267	-2	10	16.3449559361877	0.0246295602591373
268	-1.97744360902256	10	16.2659455159743	0.0245682219120649
269	-1.95488721804511	10	16.1871964617087	0.024507541660506
270	-1.93233082706767	10	16.1087429514389	0.0244475544372401
271	-1.90977443609023	10	16.0306178798228	0.0243882948250873
272	-1.88721804511278	10	15.9528528858281	0.0243297970050958
273	-1.86466165413534	10	15.8754783813649	0.0242720947055713
274	-1.84210526315789	10	15.7985235807232	0.0242152211520154
275	-1.81954887218045	10	15.7220165307034	0.0241592090180429
276	-1.79699248120301	10	15.6459841413217	0.024104090377352
277	-1.77443609022556	10	15.5704522169903	0.0240498966568238
278	-1.75187969924812	10	15.4954454880813	0.0239966585908325
279	-1.72932330827068	10	15.420987642771	0.0239444061768476
280	-1.70676691729323	10	15.3471013590969	0.0238931686324156
281	-1.68421052631579	10	15.273808337144	0.0238429743536047
282	-1.66165413533835	10	15.2011293312838	0.0237938508750057
283	-1.6390977443609	10	15.129084182417	0.0237458248313734
284	-1.61654135338346	10	15.0576918501479	0.0236989219210021
285	-1.59398496240602	10	14.9869704448423	0.0236531668709226
286	-1.57142857142857	10	14.9169372595302	0.0236085834040104
287	-1.54887218045113	10	14.847608801596	0.0235651942080914
288	-1.52631578947368	10	14.7790008242329	0.023523020907131
289	-1.50375939849624	10	14.7111283576265	0.023482084034589
290	-1.4812030075188	10	14.6440057398347	0.0234424030090189
291	-1.45864661654135	10	14.5776466473551	0.0234039961119868
292	-1.43609022556391	10	14.5120641253448	0.0233668804683781
293	-1.41353383458647	10	14.4472706174987	0.0233310720291594
294	-1.39097744360902	10	14.3832779955617	0.0232965855566491
295	-1.36842105263158	10	14.3200975884819	0.0232634346123489
296	-1.34586466165414	10	14.2577402111958	0.0232316315473772
297	-1.32330827067669	10	14.1962161930591	0.0232011874955363
298	-1.30075187969925	10	14.1355354059247	0.0231721123690354
299	-1.2781954887218	10	14.0757072918862	0.0231444148568782
300	-1.25563909774436	10	14.0167408907002	0.0231181024259134
301	-1.23308270676692	10	13.9586448669212	0.0230931813245275
302	-1.21052631578947	10	13.9014275367675	0.0230696565889508
303	-1.18796992481203	10	13.8450968947607	0.0230475320521169
304	-1.16541353383459	10	13.7896606401815	0.0230268103550077
305	-1.14285714285714	10	13.7351262033934	0.023007492960383
306	-1.1203007518797	10	13.681500772094	0.0229895801687687
307	-1.09774436090226	10	13.6287913175701	0.0229730711365444
308	-1.07518796992481	10	13.5770046210454	0.0229579638959309
309	-1.05263157894737	10	13.5261473002202	0.0229442553766313
310	-1.03007518796993	10	13.4762258361382	0.0229319414288188
311	-1.00751879699248	10	13.4272466005328	0.0229210168470921
312	-0.984962406015038	10	13.3792158838429	0.0229114753949252
313	-0.962406015037594	10	13.3321399241386	0.0229033098290157
314	-0.939849624060151	10	13.2860249372617	0.022896511922779
315	-0.917293233082707	10	13.2408771485618	0.0228910724880199
316	-0.894736842105264	10	13.1967028267359	0.0228869813935206
317	-0.87218045112782	10	13.1535083204358	0.0228842275788772
318	-0.849624060150377	10	13.1113000985445	0.0228827990613318
319	-0.827067669172933	10	13.0700847953652	0.0228826829324952
320	-0.80451127819549	10	13.0298692624856	0.0228838653405724
321	-0.781954887218046	10	12.9906606298804	0.0228863314517037
322	-0.759398496240602	10	12.9524663801179	0.0228900653808296
323	-0.736842105263158	10	12.9152944417165	0.0228950500770825
324	-0.714285714285714	10	12.8791533115626	0.0229012671391543
325	-0.691729323308271	10	12.844052223613	0.0229086965180641
326	-0.669172932330827	10	12.8100013960505	0.0229173160279227
327	-0.646616541353384	10	12.7770124230569	0.0229271005016681
328	-0.62406015037594	10	12.7450989669997	0.022938020208737
329	-0.601503759398497	10	12.7142781884898	0.0229500374287916
330	-0.578947368421053	10	12.684568352469	0.0229630974724943
331	-0.556390977443609	10	12.6560012553878	0.0229770753608871
332	-0.533834586466166	10	12.6285505208748	0.0229919824071659
333	-0.511278195488722	10	12.6021468523549	0.0230079381237733
334	-0.488721804511279	10	12.5767508482763	0.0230249930752665
335	-0.466165413533835	10	12.5523310667837	0.0230431812955334
336	-0.443609022556392	10	12.5288601136718	0.0230625294377004
337	-0.421052631578948	10	12.5063132077532	0.0230830600197438
338	-0.398496240601504	10	12.4846674715068	0.0231047929577374
339	-0.375939849624061	10	12.4639015199211	0.0231277464024739
340	-0.353383458646617	10	12.4439951962878	0.0231519372370809
341	-0.330827067669174	10	12.4249293894603	0.0231773813895367
342	-0.30827067669173	10	12.4066859002421	0.0232040940355947
343	-0.285714285714286	10	12.3892473393616	0.0232320897328059
344	-0.263157894736842	10	12.3725970468086	0.0232613825091956
345	-0.240601503759398	10	12.356719026221	0.0232919859210012
346	-0.218045112781955	10	12.3415978902518	0.0233239130887096
347	-0.195488721804511	10	12.3272188141784	0.0233571767175404
348	-0.172932330827068	10	12.3135674958603	0.0233917891065961
349	-0.150375939849624	10	12.3006301206919	0.0234277621496631
350	-0.127819548872181	10	12.288393330564	0.0234651073298255
351	-0.105263157894737	10	12.276844196093	0.0235038357094865
352	-0.0827067669172941	10	12.2659701915607	0.0235439579170018
353	-0.0601503759398501	10	12.2557591721243	0.0235854841308478
354	-0.0375939849624061	10	12.2461993529576	0.0236284240620425
355	-0.015037593984963	10	12.2372792900516	0.0236727869353842
356	0.00751879699248015	10	12.2289878624469	0.0237185814699646
357	0.0300751879699241	10	12.221314255726	0.0237658158593151
358	0.0526315789473681	10	12.2142479466098	0.0238144977514905
359	0.0751879699248121	10	12.2077786885344	0.0238646342293305
360	0.0977443609022544	10	12.2018964981055	0.0239162317911038
361	0.120300751879698	10	12.1965916423388	0.0239692963316991
362	0.142857142857142	10	12.1918546266079	0.0240238331245098
363	0.165413533834586	10	12.1876761832376	0.0240798468041219
364	0.18796992481203	10	12.1840472606824	0.0241373413499072
365	0.210526315789473	10	12.1809590132377	0.0241963200706039
366	0.233082706766917	10	12.1784027912429	0.0242567855899468
367	0.255639097744361	10	12.1763701317374	0.0243187398334087
368	0.278195488721805	10	12.1748527495284	0.0243821840160901
369	0.300751879699249	10	12.1738425286485	0.0244471186317999
370	0.323308270676691	10	12.1733315141649	0.0245135434433447
371	0.345864661654135	10	12.1733119043243	0.0245814574740547
372	0.368421052631579	10	12.1737760430035	0.0246508590005502
373	0.390977443609023	10	12.1747164124497	0.0247217455467601
374	0.413533834586465	10	12.1761256262878	0.0247941138791906
375	0.436090225563909	10	12.1779964227809	0.024867960003438
376	0.458646616541353	10	12.180321658325	0.0249432791619389
377	0.481203007518797	10	12.1830943011663	0.0250200658329414
378	0.503759398496241	10	12.1863074253258	0.0250983137306792
379	0.526315789473683	10	12.189954204719	0.0251780158067315
380	0.548872180451127	10	12.1940279074611	0.0252591642525368
381	0.571428571428571	10	12.1985218903434	0.0253417505030388
382	0.593984962406015	10	12.2034295934772	0.025425765241432
383	0.616541353383457	10	12.2087445350895	0.0255111984049735
384	0.639097744360901	10	12.2144603064671	0.0255980391918259
385	0.661654135338345	10	12.2205705670389	0.0256862760688969
386	0.684210526315789	10	12.2270690395879	0.0257758967806344
387	0.706766917293233	10	12.2339495055934	0.0258668883587368
388	0.729323308270676	10	12.2412058006838	0.025959237132742
389	0.75187969924812	10	12.2488318102091	0.0260529287414465
390	0.774436090225564	10	12.2568214649158	0.0261479481451175
391	0.796992481203008	10	12.2651687367269	0.0262442796384522
392	0.81954887218045	10	12.2738676346174	0.0263419068642409
393	0.842105263157894	10	12.2829122005832	0.0264408128276906
394	0.864661654135338	10	12.2922965056985	0.0265409799113659
395	0.887218045112782	10	12.3020146462599	0.0266423898907033
396	0.909774436090226	10	12.3120607400092	0.0267450239500555
397	0.932330827067668	10	12.3224289224361	0.026848862699226
398	0.954887218045112	10	12.3331133431554	0.0269538861904476
399	0.977443609022556	10	12.3441081623571	0.0270600739357678
400	1	10	12.3554075473251	0.0271674049248008
401	-8	10.0501253132832	20.1065864523576	0.0527302792435825
402	-7.97744360902256	10.0501253132832	20.1518205064639	0.052607256211318
403	-7.95488721804511	10.0501253132832	20.197165172228	0.0524841660795093
404	-7.93233082706767	10.0501253132832	20.2426012068148	0.0523609971532586
405	-7.90977443609023	10.0501253132832	20.2881090154497	0.0522377375150655
406	-7.88721804511278	10.0501253132832	20.3336686478338	0.0521143750349451
407	-7.86466165413534	10.0501253132832	20.3792604186139	0.0519908977132132
408	-7.84210526315789	10.0501253132832	20.4248731304672	0.0518672981263001
409	-7.81954887218045	10.0501253132832	20.470501960534	0.0517435724929923
410	-7.79699248120301	10.0501253132832	20.5161421623448	0.0516197173810159
411	-7.77443609022556	10.0501253132832	20.5617889130768	0.0514957296229153
412	-7.75187969924812	10.0501253132832	20.6074373131187	0.0513716063123425
413	-7.72932330827068	10.0501253132832	20.6530823856651	0.0512473448003586
414	-7.70676691729323	10.0501253132832	20.6987190763268	0.0511229426917438
415	-7.68421052631579	10.0501253132832	20.7443422527744	0.0509983978413228
416	-7.66165413533835	10.0501253132832	20.789946704397	0.0508737083503013
417	-7.6390977443609	10.0501253132832	20.8355271419963	0.0507488725626152
418	-7.61654135338346	10.0501253132832	20.8810781975041	0.0506238890612947
419	-7.59398496240602	10.0501253132832	20.9265944237235	0.0504987566648398
420	-7.57142857142857	10.0501253132832	20.9720702941072	0.0503734744236102
421	-7.54887218045113	10.0501253132832	21.0175002025633	0.0502480416162301
422	-7.52631578947368	10.0501253132832	21.0628784632874	0.0501224577460073
423	-7.50375939849624	10.0501253132832	21.1081993106359	0.0499967225373652
424	-7.4812030075188	10.0501253132832	21.1534568990226	0.0498708359322896
425	-7.45864661654135	10.0501253132832	21.1986453028596	0.0497447980867909
426	-7.43609022556391	10.0501253132832	21.2437585165241	0.0496186093673807
427	-7.41353383458647	10.0501253132832	21.2887904543724	0.0494922703475619
428	-7.39097744360902	10.0501253132832	21.3337349507789	0.0493657818043334
429	-7.36842105263158	10.0501253132832	21.3785857602245	0.0492391447147119
430	-7.34586466165414	10.0501253132832	21.423336557421	0.0491123602522639
431	-7.32330827067669	10.0501253132832	21.4679809374737	0.0489854297836551
432	-7.30075187969925	10.0501253132832	21.5125124160901	0.0488583548652132
433	-7.2781954887218	10.0501253132832	21.5569244298285	0.0487311372395039
434	-7.25563909774436	10.0501253132832	21.6012103363934	0.048603778831923
435	-7.23308270676692	10.0501253132832	21.6453634149749	0.0484762817472981
436	-7.21052631578947	10.0501253132832	21.6893768666327	0.0483486482665089
437	-7.18796992481203	10.0501253132832	21.733243814731	0.0482208808431171
438	-7.16541353383459	10.0501253132832	21.7769573054205	0.0480929821000096
439	-7.14285714285714	10.0501253132832	21.8205103081663	0.0479649548260568
440	-7.1203007518797	10.0501253132832	21.8638957163343	0.0478368019727807
441	-7.09774436090226	10.0501253132832	21.9071063478234	0.0477085266510368
442	-7.07518796992481	10.0501253132832	21.950134945749	0.0475801321277074
443	-7.05263157894737	10.0501253132832	21.992974179185	0.0474516218224063
444	-7.03007518796993	10.0501253132832	22.0356166439625	0.0473229993041944
445	-7.00751879699248	10.0501253132832	22.0780548635147	0.0471942682883078
446	-6.98496240601504	10.0501253132832	22.1202812897888	0.0470654326328942
447	-6.96240601503759	10.0501253132832	22.1622883042084	0.0469364963357618
448	-6.93984962406015	10.0501253132832	22.2040682187017	0.0468074635311352
449	-6.91729323308271	10.0501253132832	22.2456132767784	0.0466783384864242
450	-6.89473684210526	10.0501253132832	22.2869156546836	0.0465491255989985
451	-6.87218045112782	10.0501253132832	22.3279674625958	0.0464198293929732
452	-6.84962406015038	10.0501253132832	22.3687607458968	0.0462904545160017
453	-6.82706766917293	10.0501253132832	22.409287486507	0.0461610057360765
454	-6.80451127819549	10.0501253132832	22.4495396042746	0.0460314879383382
455	-6.78195488721805	10.0501253132832	22.4895089584363	0.0459019061218907
456	-6.7593984962406	10.0501253132832	22.529187349148	0.0457722653966239
457	-6.73684210526316	10.0501253132832	22.5685665190657	0.0456425709800418
458	-6.71428571428571	10.0501253132832	22.6076381550113	0.0455128281940989
459	-6.69172932330827	10.0501253132832	22.6463938896926	0.0453830424620385
460	-6.66917293233083	10.0501253132832	22.6848253034956	0.0452532193052398
461	-6.64661654135338	10.0501253132832	22.7229239263474	0.0451233643400666
462	-6.62406015037594	10.0501253132832	22.7606812396412	0.0449934832747239
463	-6.6015037593985	10.0501253132832	22.7980886782363	0.0448635819061154
464	-6.57894736842105	10.0501253132832	22.8351376325249	0.0447336661167066
465	-6.55639097744361	10.0501253132832	22.8718194505654	0.0446037418713904
466	-6.53383458646617	10.0501253132832	22.9081254402956	0.0444738152143561
467	-6.51127819548872	10.0501253132832	22.944046871799	0.0443438922659613
468	-6.48872180451128	10.0501253132832	22.979574979658	0.044213979219605
469	-6.46616541353383	10.0501253132832	23.0147009653648	0.0440840823386052
470	-6.44360902255639	10.0501253132832	23.0494159998124	0.0439542079530741
471	-6.42105263157895	10.0501253132832	23.0837112258445	0.0438243624567999
472	-6.3984962406015	10.0501253132832	23.1175777608782	0.0436945523041252
473	-6.37593984962406	10.0501253132832	23.1510066996051	0.0435647840068299
474	-6.35338345864662	10.0501253132832	23.1839891167507	0.0434350641310122
475	-6.33082706766917	10.0501253132832	23.2165160699026	0.0433053992939705
476	-6.30827067669173	10.0501253132832	23.2485786024099	0.043175796161088
477	-6.28571428571429	10.0501253132832	23.2801677463537	0.043046261442714
478	-6.26315789473684	10.0501253132832	23.3112745255731	0.0429168018910479
479	-6.2406015037594	10.0501253132832	23.3418899587711	0.0427874242970198
480	-6.21804511278195	10.0501253132832	23.3720050626665	0.0426581354871755
481	-6.19548872180451	10.0501253132832	23.4016108552326	0.0425289423205558
482	-6.17293233082707	10.0501253132832	23.4306983589812	0.0423998516855799
483	-6.15037593984962	10.0501253132832	23.4592586043111	0.0422708704969248
484	-6.12781954887218	10.0501253132832	23.4872826329276	0.042142005692406
485	-6.10526315789474	10.0501253132832	23.5147615013092	0.0420132642298577
486	-6.08270676691729	10.0501253132832	23.5416862842332	0.0418846530840113
487	-6.06015037593985	10.0501253132832	23.5680480783697	0.0417561792433749
488	-6.03759398496241	10.0501253132832	23.5938380059104	0.0416278497071113
489	-6.01503759398496	10.0501253132832	23.6190472182693	0.0414996714819165
490	-5.99248120300752	10.0501253132832	23.6436668998202	0.0413716515788981
491	-5.96992481203008	10.0501253132832	23.6676882716935	0.0412437970104528
492	-5.94736842105263	10.0501253132832	23.6911025956108	0.0411161147871471
493	-5.92481203007519	10.0501253132832	23.7139011777762	0.0409886119145942
494	-5.90225563909774	10.0501253132832	23.7360753727946	0.0408612953903369
495	-5.8796992481203	10.0501253132832	23.7576165876461	0.0407341722007268
496	-5.85714285714286	10.0501253132832	23.7785162856884	0.0406072493178102
497	-5.83458646616541	10.0501253132832	23.7987659906964	0.0404805336962114
498	-5.81203007518797	10.0501253132832	23.8183572909411	0.0403540322700219
499	-5.78947368421053	10.0501253132832	23.8372818432881	0.0402277519496912
500	-5.76691729323308	10.0501253132832	23.8555313773337	0.040101699618921
501	-5.74436090225564	10.0501253132832	23.8730976995549	0.0399758821315643
502	-5.7218045112782	10.0501253132832	23.889972697494	0.0398503063085287
503	-5.69924812030075	10.0501253132832	23.9061483439506	0.0397249789346854
504	-5.67669172932331	10.0501253132832	23.921616701192	0.0395999067557847
505	-5.65413533834587	10.0501253132832	23.936369925182	0.0394750964753773
506	-5.63157894736842	10.0501253132832	23.9504002698077	0.0393505547517447
507	-5.60902255639098	10.0501253132832	23.9637000911219	0.0392262881948367
508	-5.58646616541353	10.0501253132832	23.9762618515802	0.0391023033632201
509	-5.56390977443609	10.0501253132832	23.9880781242818	0.0389786067610365
510	-5.54135338345865	10.0501253132832	23.9991415971994	0.0388552048349714
511	-5.5187969924812	10.0501253132832	24.0094450774121	0.0387321039712359
512	-5.49624060150376	10.0501253132832	24.0189814953086	0.0386093104925639
513	-5.47368421052632	10.0501253132832	24.0277439087885	0.0384868306552202
514	-5.45112781954887	10.0501253132832	24.0357255074384	0.0383646706460275
515	-5.42857142857143	10.0501253132832	24.0429196166836	0.0382428365794094
516	-5.40601503759398	10.0501253132832	24.049319701913	0.0381213344944514
517	-5.38345864661654	10.0501253132832	24.0549193725736	0.0380001703519823
518	-5.3609022556391	10.0501253132832	24.059712386225	0.037879350031676
519	-5.33834586466165	10.0501253132832	24.0636926525611	0.0377588793291775
520	-5.31578947368421	10.0501253132832	24.0668542373811	0.0376387639532494
521	-5.29323308270677	10.0501253132832	24.0691913665183	0.0375190095229479
522	-5.27067669172932	10.0501253132832	24.0706984297141	0.0373996215648235
523	-5.24812030075188	10.0501253132832	24.0713699844378	0.0372806055101511
524	-5.22556390977444	10.0501253132832	24.0712007596449	0.0371619666921909
525	-5.20300751879699	10.0501253132832	24.0701856594735	0.0370437103434806
526	-5.18045112781955	10.0501253132832	24.0683197668718	0.0369258415931623
527	-5.15789473684211	10.0501253132832	24.0655983471554	0.0368083654643454
528	-5.13533834586466	10.0501253132832	24.0620168514852	0.0366912868715058
529	-5.11278195488722	10.0501253132832	24.057570920267	0.0365746106179265
530	-5.09022556390977	10.0501253132832	24.0522563864747	0.0364583413931777
531	-5.06766917293233	10.0501253132832	24.04606927887	0.036342483770643
532	-5.04511278195489	10.0501253132832	24.0390058251497	0.0362270422050881
533	-5.02255639097744	10.0501253132832	24.0310624549816	0.0361120210302796
534	-5	10.0501253132832	24.0222358029514	0.0359974244566533
535	-4.97744360902256	10.0501253132832	24.012522711406	0.0358832565690324
536	-4.95488721804511	10.0501253132832	24.0019202331899	0.0357695213244029
537	-4.93233082706767	10.0501253132832	23.9904256342678	0.0356562225497438
538	-4.90977443609023	10.0501253132832	23.9780363962414	0.0355433639399152
539	-4.88721804511278	10.0501253132832	23.9647502187516	0.0354309490556091
540	-4.86466165413534	10.0501253132832	23.9505650217504	0.0353189813213632
541	-4.84210526315789	10.0501253132832	23.9354789476645	0.0352074640236395
542	-4.81954887218045	10.0501253132832	23.919490363423	0.0350964003089724
543	-4.79699248120301	10.0501253132832	23.9025978623648	0.0349857931821858
544	-4.77443609022556	10.0501253132832	23.8848002660118	0.0348756455046854
545	-4.75187969924812	10.0501253132832	23.8660966257076	0.0347659599928235
546	-4.72932330827068	10.0501253132832	23.8464862241268	0.034656739216346
547	-4.70676691729323	10.0501253132832	23.8259685766405	0.0345479855969159
548	-4.68421052631579	10.0501253132832	23.8045434325407	0.0344397014067221
549	-4.66165413533835	10.0501253132832	23.7822107761328	0.0343318887671734
550	-4.6390977443609	10.0501253132832	23.7589708276743	0.0342245496476808
551	-4.61654135338346	10.0501253132832	23.7348240441697	0.0341176858645306
552	-4.59398496240602	10.0501253132832	23.7097711200252	0.0340112990798505
553	-4.57142857142857	10.0501253132832	23.6838129875475	0.0339053908006728
554	-4.54887218045113	10.0501253132832	23.6569508172942	0.0337999623780941
555	-4.52631578947368	10.0501253132832	23.629186018282	0.0336950150065392
556	-4.50375939849624	10.0501253132832	23.6005202380331	0.0335905497231259
557	-4.4812030075188	10.0501253132832	23.5709553624733	0.0334865674071373
558	-4.45864661654135	10.0501253132832	23.5404935156853	0.0333830687796049
559	-4.43609022556391	10.0501253132832	23.5091370594954	0.0332800544029999
560	-4.41353383458647	10.0501253132832	23.476888592918	0.0331775246810407
561	-4.39097744360902	10.0501253132832	23.4437509514462	0.033075479858618
562	-4.36842105263158	10.0501253132832	23.4097272061889	0.0329739200218366
563	-4.34586466165414	10.0501253132832	23.3748206628503	0.0328728450981816
564	-4.32330827067669	10.0501253132832	23.3390348605691	0.0327722548568071
565	-4.30075187969925	10.0501253132832	23.3023735705975	0.0326721489089532
566	-4.2781954887218	10.0501253132832	23.2648407948379	0.0325725267084921
567	-4.25563909774436	10.0501253132832	23.2264407642247	0.0324733875526046
568	-4.23308270676692	10.0501253132832	23.1871779369667	0.0323747305825935
569	-4.21052631578947	10.0501253132832	23.1470569966343	0.0322765547848312
570	-4.18796992481203	10.0501253132832	23.106082850113	0.0321788589918489
571	-4.16541353383459	10.0501253132832	23.0642606254079	0.0320816418835646
572	-4.14285714285714	10.0501253132832	23.021595669312	0.0319849019886577
573	-4.1203007518797	10.0501253132832	22.9780935449367	0.0318886376860883
574	-4.09774436090226	10.0501253132832	22.9337600291016	0.0317928472067644
575	-4.07518796992481	10.0501253132832	22.8886011096001	0.0316975286353625
576	-4.05263157894737	10.0501253132832	22.8426229823313	0.0316026799122981
577	-4.03007518796993	10.0501253132832	22.7958320482997	0.0315082988358534
578	-4.00751879699248	10.0501253132832	22.7482349104998	0.031414383064462
579	-3.98496240601504	10.0501253132832	22.6998383706689	0.0313209301191525
580	-3.96240601503759	10.0501253132832	22.6506494259348	0.0312279373861555
581	-3.93984962406015	10.0501253132832	22.6006752653345	0.0311354021196717
582	-3.91729323308271	10.0501253132832	22.5499232662358	0.0310433214448087
583	-3.89473684210526	10.0501253132832	22.4984009906398	0.030951692360684
584	-3.87218045112782	10.0501253132832	22.4461161813867	0.0308605117436977
585	-3.84962406015038	10.0501253132832	22.3930767582596	0.0307697763509789
586	-3.82706766917293	10.0501253132832	22.3392908139916	0.0306794828240036
587	-3.80451127819549	10.0501253132832	22.2847666101833	0.0305896276923906
588	-3.78195488721805	10.0501253132832	22.2295125731298	0.0305002073778733
589	-3.7593984962406	10.0501253132832	22.1735372895645	0.0304112181984529
590	-3.73684210526316	10.0501253132832	22.1168495023253	0.0303226563727315
591	-3.71428571428571	10.0501253132832	22.0594581059444	0.0302345180244293
592	-3.69172932330827	10.0501253132832	22.0013721421667	0.0301467991870885
593	-3.66917293233083	10.0501253132832	21.9426007954055	0.0300594958089609
594	-3.64661654135338	10.0501253132832	21.8831533881314	0.0299726037580882
595	-3.62406015037594	10.0501253132832	21.8230393762061	0.0298861188275714
596	-3.6015037593985	10.0501253132832	21.7622683441653	0.0298000367410319
597	-3.57894736842105	10.0501253132832	21.700850000454	0.0297143531582693
598	-3.55639097744361	10.0501253132832	21.6387941726098	0.0296290636811147
599	-3.53383458646617	10.0501253132832	21.5761108024214	0.0295441638594809
600	-3.51127819548872	10.0501253132832	21.5128099410402	0.0294596491976158
601	-3.48872180451128	10.0501253132832	21.4489017440666	0.0293755151605546
602	-3.46616541353383	10.0501253132832	21.3843964666157	0.0292917571807771
603	-3.44360902255639	10.0501253132832	21.319304458355	0.029208370665073
604	-3.42105263157895	10.0501253132832	21.253636158529	0.0291253510016117
605	-3.3984962406015	10.0501253132832	21.1874020909728	0.0290426935672234
606	-3.37593984962406	10.0501253132832	21.1206128591198	0.0289603937348933
607	-3.35338345864662	10.0501253132832	21.0532791410026	0.0288784468814675
608	-3.33082706766917	10.0501253132832	20.9854116842593	0.0287968483955764
609	-3.30827067669173	10.0501253132832	20.9170213011442	0.0287155936857759
610	-3.28571428571429	10.0501253132832	20.8481188635468	0.0286346781889094
611	-3.26315789473684	10.0501253132832	20.7787152980316	0.0285540973786908
612	-3.2406015037594	10.0501253132832	20.7088215808868	0.028473846774515
613	-3.21804511278196	10.0501253132832	20.6384487332048	0.0283939219504933
614	-3.19548872180451	10.0501253132832	20.5676078159844	0.0283143185447198
615	-3.17293233082707	10.0501253132832	20.4963099252615	0.0282350322687688
616	-3.15037593984962	10.0501253132832	20.4245661872801	0.0281560589174291
617	-3.12781954887218	10.0501253132832	20.352387753695	0.0280773943786711
618	-3.10526315789474	10.0501253132832	20.2797857968188	0.027999034643859
619	-3.08270676691729	10.0501253132832	20.2067715049147	0.0279209758182011
620	-3.06015037593985	10.0501253132832	20.1333560775354	0.0278432141314481
621	-3.03759398496241	10.0501253132832	20.0595507209151	0.0277657459488374
622	-3.01503759398496	10.0501253132832	19.9853666434136	0.0276885677822897
623	-2.99248120300752	10.0501253132832	19.9108150510235	0.0276116763018587
624	-2.96992481203008	10.0501253132832	19.8359071429313	0.0275350683474369
625	-2.94736842105263	10.0501253132832	19.7606541071487	0.0274587409407217
626	-2.92481203007519	10.0501253132832	19.6850671162042	0.0273826912974443
627	-2.90225563909774	10.0501253132832	19.6091573229075	0.0273069168398636
628	-2.8796992481203	10.0501253132832	19.5329358561854	0.0272314152095279
629	-2.85714285714286	10.0501253132832	19.4564138169883	0.0271561842803109
630	-2.83458646616541	10.0501253132832	19.3796022742731	0.0270812221717196
631	-2.81203007518797	10.0501253132832	19.3025122610689	0.027006527262481
632	-2.78947368421053	10.0501253132832	19.2251547706148	0.0269320982044103
633	-2.76691729323308	10.0501253132832	19.1475407525877	0.0268579339365611
634	-2.74436090225564	10.0501253132832	19.0696811094069	0.0267840336996631
635	-2.7218045112782	10.0501253132832	18.9915866926278	0.0267103970508484
636	-2.69924812030075	10.0501253132832	18.9132682994209	0.0266370238786702
637	-2.67669172932331	10.0501253132832	18.8347366691396	0.0265639144184154
638	-2.65413533834587	10.0501253132832	18.7560024799765	0.0264910692677134
639	-2.63157894736842	10.0501253132832	18.6770763457089	0.0264184894024449
640	-2.60902255639098	10.0501253132832	18.5979688125413	0.0263461761929495
641	-2.58646616541353	10.0501253132832	18.5186903560333	0.0262741314205379
642	-2.56390977443609	10.0501253132832	18.4392513781244	0.0262023572943055
643	-2.54135338345865	10.0501253132832	18.3596622042523	0.0261308564682521
644	-2.5187969924812	10.0501253132832	18.2799330805659	0.0260596320587058
645	-2.49624060150376	10.0501253132832	18.2000741712314	0.025988687662052
646	-2.47368421052632	10.0501253132832	18.1200955558381	0.0259180273727694
647	-2.45112781954887	10.0501253132832	18.0400072268932	0.0258476558017662
648	-2.42857142857143	10.0501253132832	17.9598190874194	0.0257775780950226
649	-2.40601503759398	10.0501253132832	17.8795409486428	0.025707799952531
650	-2.38345864661654	10.0501253132832	17.7991825277797	0.0256383276475339
651	-2.3609022556391	10.0501253132832	17.7187534459187	0.0255691680460561
652	-2.33834586466165	10.0501253132832	17.6382632259992	0.0255003286267236
653	-2.31578947368421	10.0501253132832	17.5577212908826	0.0254318175008689
654	-2.29323308270677	10.0501253132832	17.4771369615192	0.0253636434329074
655	-2.27067669172932	10.0501253132832	17.3965194552153	0.0252958158609869
656	-2.24812030075188	10.0501253132832	17.3158778839847	0.0252283449178924
657	-2.22556390977444	10.0501253132832	17.2352212530029	0.0251612414522013
658	-2.20300751879699	10.0501253132832	17.1545584591474	0.0250945170496727
659	-2.18045112781955	10.0501253132832	17.0738982896357	0.025028184054861
660	-2.15789473684211	10.0501253132832	16.9932494207527	0.0249622555929336
661	-2.13533834586466	10.0501253132832	16.9126204166675	0.0248967455916808
662	-2.11278195488722	10.0501253132832	16.832019728343	0.0248316688036928
663	-2.09022556390978	10.0501253132832	16.7514590372243	0.0247670427314806
664	-2.06766917293233	10.0501253132832	16.6709718719854	0.0247028982088016
665	-2.04511278195489	10.0501253132832	16.5905996184934	0.0246392713526276
666	-2.02255639097744	10.0501253132832	16.5103822650317	0.0245761982212585
667	-2	10.0501253132832	16.4303583961262	0.0245137147431296
668	-1.97744360902256	10.0501253132832	16.3505652156561	0.0244518566618944
669	-1.95488721804511	10.0501253132832	16.2710385714912	0.0243906594821103
670	-1.93233082706767	10.0501253132832	16.1918129814949	0.024330158415576
671	-1.90977443609023	10.0501253132832	16.1129216607497	0.0242703883283725
672	-1.88721804511278	10.0501253132832	16.0343965498505	0.0242113836886679
673	-1.86466165413534	10.0501253132832	15.9562683441451	0.0241531785153467
674	-1.84210526315789	10.0501253132832	15.8785665237814	0.0240958063275301
675	-1.81954887218045	10.0501253132832	15.8013193844522	0.0240393000950605
676	-1.79699248120301	10.0501253132832	15.7245540687147	0.0239836921900219
677	-1.77443609022556	10.0501253132832	15.64829659779	0.0239290143393748
678	-1.75187969924812	10.0501253132832	15.5725719037348	0.0238752975787884
679	-1.72932330827068	10.0501253132832	15.4974038619014	0.0238225722077532
680	-1.70676691729323	10.0501253132832	15.4228153235958	0.0237708677460601
681	-1.68421052631579	10.0501253132832	15.3488281488634	0.0237202128917343
682	-1.66165413533835	10.0501253132832	15.2754632393229	0.023670635480515
683	-1.6390977443609	10.0501253132832	15.2027405709876	0.0236221624469717
684	-1.61654135338346	10.0501253132832	15.1306792270195	0.0235748197873465
685	-1.59398496240602	10.0501253132832	15.0592974303519	0.0235286325242169
686	-1.57142857142857	10.0501253132832	14.988612576145	0.0234836246730662
687	-1.54887218045113	10.0501253132832	14.9186412640237	0.0234398192108531
688	-1.52631578947368	10.0501253132832	14.8493993300688	0.0233972380466668
689	-1.50375939849624	10.0501253132832	14.7809018785185	0.0233559019945512
690	-1.4812030075188	10.0501253132832	14.713163313168	0.023315830748579
691	-1.45864661654135	10.0501253132832	14.6461973684336	0.0232770428602545
692	-1.43609022556391	10.0501253132832	14.5800171400688	0.023239555718313
693	-1.41353383458647	10.0501253132832	14.5146351155213	0.0232033855309852
694	-1.39097744360902	10.0501253132832	14.4500632039185	0.0231685473107848
695	-1.36842105263158	10.0501253132832	14.3863127656805	0.0231350548618687
696	-1.34586466165414	10.0501253132832	14.3233946417631	0.0231029207700159
697	-1.32330827067669	10.0501253132832	14.2613191825321	0.0230721563952536
698	-1.30075187969925	10.0501253132832	14.2000962762814	0.0230427718671556
699	-1.2781954887218	10.0501253132832	14.1397353774113	0.023014776082822
700	-1.25563909774436	10.0501253132832	14.0802455342838	0.0229881767075339
701	-1.23308270676692	10.0501253132832	14.0216354167835	0.0229629801780672
702	-1.21052631578947	10.0501253132832	13.9639133436155	0.0229391917086265
703	-1.18796992481203	10.0501253132832	13.9070873093784	0.0229168152993425
704	-1.16541353383459	10.0501253132832	13.8511650114608	0.0228958537472564
705	-1.14285714285714	10.0501253132832	13.7961538768161	0.0228763086596832
706	-1.1203007518797	10.0501253132832	13.7420610886841	0.0228581804698193
707	-1.09774436090226	10.0501253132832	13.6888936133379	0.0228414684544246
708	-1.07518796992481	10.0501253132832	13.6366582269558	0.0228261707533591
709	-1.05263157894737	10.0501253132832	13.5853615427313	0.0228122843907073
710	-1.03007518796993	10.0501253132832	13.5350100383639	0.0227998052971563
711	-1.00751879699248	10.0501253132832	13.4856100841129	0.0227887283332006
712	-0.984962406015038	10.0501253132832	13.437167971616	0.022779047312655
713	-0.962406015037594	10.0501253132832	13.3896899437666	0.0227707550257961
714	-0.939849624060151	10.0501253132832	13.3431822259848	0.0227638432612775
715	-0.917293233082707	10.0501253132832	13.2976510593409	0.0227583028257008
716	-0.894736842105264	10.0501253132832	13.2531027361378	0.0227541235593642
717	-0.87218045112782	10.0501253132832	13.2095436387506	0.0227512943462088
718	-0.849624060150377	10.0501253132832	13.1669802828346	0.0227498031152392
719	-0.827067669172933	10.0501253132832	13.1254193664677	0.0227496368295999
720	-0.80451127819549	10.0501253132832	13.0848678274618	0.0227507814578113
721	-0.781954887218046	10.0501253132832	13.0453329121913	0.0227532219190172
722	-0.759398496240602	10.0501253132832	13.0068222610386	0.0227569419897862
723	-0.736842105263158	10.0501253132832	12.9693440185502	0.0227619241527493
724	-0.714285714285714	10.0501253132832	12.9329069816089	0.0227681493546755
725	-0.691729323308271	10.0501253132832	12.8975208082674	0.0227755966188419
726	-0.669172932330827	10.0501253132832	12.8631963267529	0.0227842424154294
727	-0.646616541353384	10.0501253132832	12.8299460121644	0.0227940596248721
728	-0.62406015037594	10.0501253132832	12.7977847237703	0.0228050158641921
729	-0.601503759398497	10.0501253132832	12.7667306419477	0.022817071272248
730	-0.578947368421053	10.0501253132832	12.7367985648248	0.0228301798350796
731	-0.556390977443609	10.0501253132832	12.7079835376067	0.0228443058217
732	-0.533834586466166	10.0501253132832	12.6802631947615	0.0228594512856459
733	-0.511278195488722	10.0501253132832	12.6536015252816	0.0228756539103296
734	-0.488721804511279	10.0501253132832	12.6279614219036	0.0228929571975031
735	-0.466165413533835	10.0501253132832	12.6033100216352	0.0229113973669543
736	-0.443609022556392	10.0501253132832	12.5796184712694	0.0229310035614464
737	-0.421052631578948	10.0501253132832	12.5568608804411	0.022951800082985
738	-0.398496240601504	10.0501253132832	12.5350135464613	0.022973808040021
739	-0.375939849624061	10.0501253132832	12.5140544535244	0.0229970463739044
740	-0.353383458646617	10.0501253132832	12.493962945231	0.0230215324927475
741	-0.330827067669174	10.0501253132832	12.4747195010635	0.0230472826715169
742	-0.30827067669173	10.0501253132832	12.4563055765991	0.0230743123105644
743	-0.285714285714286	10.0501253132832	12.4387034843544	0.0231026361054521
744	-0.263157894736842	10.0501253132832	12.4218963016183	0.0231322681591699
745	-0.240601503759398	10.0501253132832	12.4058677969018	0.0231632220557097
746	-0.218045112781955	10.0501253132832	12.3906023696839	0.0231955109069869
747	-0.195488721804511	10.0501253132832	12.3760849999363	0.023229147380954
748	-0.172932330827068	10.0501253132832	12.3623012050507	0.0232641437162026
749	-0.150375939849624	10.0501253132832	12.3492370024902	0.0233005117267247
750	-0.127819548872181	10.0501253132832	12.3368788769697	0.0233382627994487
751	-0.105263157894737	10.0501253132832	12.3252137512824	0.0233774078864503
752	-0.0827067669172941	10.0501253132832	12.3142289601143	0.0234179574932527
753	-0.0601503759398501	10.0501253132832	12.3039122263393	0.0234599216642803
754	-0.0375939849624061	10.0501253132832	12.2942516394049	0.023503309966289
755	-0.015037593984963	10.0501253132832	12.2852356354996	0.0235481314704131
756	0.00751879699248015	10.0501253132832	12.2768529792502	0.0235943947333318
757	0.0300751879699241	10.0501253132832	12.2690927467556	0.0236421077779646
758	0.0526315789473681	10.0501253132832	12.2619443097846	0.0236912780740171
759	0.0751879699248121	10.0501253132832	12.2553973210073	0.023741912518649
760	0.0977443609022544	10.0501253132832	12.2494417001433	0.0237940174174782
761	0.120300751879698	10.0501253132832	12.2440676209283	0.0238475984661044
762	0.142857142857142	10.0501253132832	12.2392654988215	0.0239026607323025
763	0.165413533834586	10.0501253132832	12.2350259793777	0.0239592086390062
764	0.18796992481203	10.0501253132832	12.2313399272276	0.0240172459481892
765	0.210526315789473	10.0501253132832	12.2281984156074	0.024076775745728
766	0.233082706766917	10.0501253132832	12.2255927163971	0.0241378004273147
767	0.255639097744361	10.0501253132832	12.2235142906208	0.024200321685479
768	0.278195488721805	10.0501253132832	12.2219547793766	0.0242643404977662
769	0.300751879699249	10.0501253132832	12.2209059951595	0.0243298571161037
770	0.323308270676691	10.0501253132832	12.2203599135504	0.0243968710573862
771	0.345864661654135	10.0501253132832	12.220308665246	0.0244653810952974
772	0.368421052631579	10.0501253132832	12.2207445284022	0.0245353852533805
773	0.390977443609023	10.0501253132832	12.221659921273	0.0246068807993636
774	0.413533834586465	10.0501253132832	12.2230473951236	0.0246798642407393
775	0.436090225563909	10.0501253132832	12.2248996273995	0.0247543313215928
776	0.458646616541353	10.0501253132832	12.2272094151386	0.0248302770206698
777	0.481203007518797	10.0501253132832	12.229969668605	0.024907695550668
778	0.503759398496241	10.0501253132832	12.2331734051376	0.0249865803587343
779	0.526315789473683	10.0501253132832	12.2368137431968	0.0250669241281447
780	0.548872180451127	10.0501253132832	12.2408838965983	0.0251487187811427
781	0.571428571428571	10.0501253132832	12.2453771689255	0.0252319554829058
782	0.593984962406015	10.0501253132832	12.2502869481058	0.0253166246466111
783	0.616541353383457	10.0501253132832	12.2556067011463	0.0254027159395624
784	0.639097744360901	10.0501253132832	12.2613299690189	0.025490218290348
785	0.661654135338345	10.0501253132832	12.2674503616853	0.0255791198969874
786	0.684210526315789	10.0501253132832	12.2739615532547	0.0256694082360297
787	0.706766917293233	10.0501253132832	12.2808572772713	0.0257610700725615
788	0.729323308270676	10.0501253132832	12.2881313221187	0.0258540914710847
789	0.75187969924812	10.0501253132832	12.295777526541	0.02594845780722
790	0.774436090225564	10.0501253132832	12.3037897752711	0.0260441537801908
791	0.796992481203008	10.0501253132832	12.3121619947628	0.0261411634260495
792	0.81954887218045	10.0501253132832	12.3208881490234	0.0262394701315955
793	0.842105263157894	10.0501253132832	12.329962235538	0.0263390566489446
794	0.864661654135338	10.0501253132832	12.3393782812842	0.0264399051107055
795	0.887218045112782	10.0501253132832	12.3491303388359	0.026541997045718
796	0.909774436090226	10.0501253132832	12.359212482545	0.0266453133953117
797	0.932330827067668	10.0501253132832	12.3696188048061	0.026749834530041
798	0.954887218045112	10.0501253132832	12.3803434123954	0.0268555402668547
799	0.977443609022556	10.0501253132832	12.3913804228831	0.0269624098866592
800	1	10.0501253132832	12.4027239611172	0.0270704221522367
801	-8	10.1002506265664	20.2072186824211	0.0526975979526004
802	-7.97744360902256	10.1002506265664	20.252985973382	0.0525744884396977
803	-7.95488721804511	10.1002506265664	20.2988670930985	0.052451311070873
804	-7.93233082706767	10.1002506265664	20.344842622572	0.0523280541298091
805	-7.90977443609023	10.1002506265664	20.3908927849972	0.0522047056770305
806	-7.88721804511278	10.1002506265664	20.4369974420699	0.0520812535600169
807	-7.86466165413534	10.1002506265664	20.4831367207212	0.0519576857563691
808	-7.84210526315789	10.1002506265664	20.5292993205183	0.0518339948247928
809	-7.81954887218045	10.1002506265664	20.5754803796788	0.0517101769702895
810	-7.79699248120301	10.1002506265664	20.6216751130337	0.0515862287469225
811	-7.77443609022556	10.1002506265664	20.6678786577013	0.051462146973603
812	-7.75187969924812	10.1002506265664	20.7140860726398	0.0513379287303804
813	-7.72932330827068	10.1002506265664	20.7602923382134	0.0512135713547392
814	-7.70676691729323	10.1002506265664	20.8064923557885	0.0510890724379122
815	-7.68421052631579	10.1002506265664	20.8526809473529	0.0509644298212043
816	-7.66165413533835	10.1002506265664	20.8988528551544	0.050839641592327
817	-7.6390977443609	10.1002506265664	20.9450027413782	0.0507147060817495
818	-7.61654135338346	10.1002506265664	20.9911251878372	0.0505896218590601
819	-7.59398496240602	10.1002506265664	21.0372146957036	0.0504643877293424
820	-7.57142857142857	10.1002506265664	21.0832656852583	0.0503390027295651
821	-7.54887218045113	10.1002506265664	21.1292724956852	0.0502134661249857
822	-7.52631578947368	10.1002506265664	21.1752293848804	0.0500877774055693
823	-7.50375939849624	10.1002506265664	21.2211305293044	0.0499619362824196
824	-7.4812030075188	10.1002506265664	21.2669700238695	0.0498359426842268
825	-7.45864661654135	10.1002506265664	21.3127418818569	0.0497097967537282
826	-7.43609022556391	10.1002506265664	21.3584400348659	0.0495834988441853
827	-7.41353383458647	10.1002506265664	21.4040583328131	0.049457049515873
828	-7.39097744360902	10.1002506265664	21.4495905439574	0.0493304495325849
829	-7.36842105263158	10.1002506265664	21.4950303549693	0.0492036998581538
830	-7.34586466165414	10.1002506265664	21.5403713710404	0.0490768016529838
831	-7.32330827067669	10.1002506265664	21.5856071160355	0.0489497562706007
832	-7.30075187969925	10.1002506265664	21.6307310326802	0.0488225652542135
833	-7.2781954887218	10.1002506265664	21.6757364828063	0.0486952303332901
834	-7.25563909774436	10.1002506265664	21.7206167476265	0.0485677534201502
835	-7.23308270676692	10.1002506265664	21.7653650280638	0.0484401366065672
836	-7.21052631578947	10.1002506265664	21.8099744451286	0.0483123821603875
837	-7.18796992481203	10.1002506265664	21.8544380403376	0.0481844925221608
838	-7.16541353383459	10.1002506265664	21.8987487761906	0.0480564703017842
839	-7.14285714285714	10.1002506265664	21.9428995366886	0.0479283182751603
840	-7.1203007518797	10.1002506265664	21.9868831279127	0.0478000393808642
841	-7.09774436090226	10.1002506265664	22.0306922786486	0.0476716367168284
842	-7.07518796992481	10.1002506265664	22.0743196410662	0.0475431135370328
843	-7.05263157894737	10.1002506265664	22.1177577914573	0.0474144732482127
844	-7.03007518796993	10.1002506265664	22.1609992310259	0.0472857194065743
845	-7.00751879699248	10.1002506265664	22.2040363867363	0.0471568557145214
846	-6.98496240601504	10.1002506265664	22.2468616122232	0.0470278860173948
847	-6.96240601503759	10.1002506265664	22.2894671887465	0.046898814300219
848	-6.93984962406015	10.1002506265664	22.3318453262306	0.0467696446844614
849	-6.91729323308271	10.1002506265664	22.3739881643396	0.0466403814247999
850	-6.89473684210526	10.1002506265664	22.415887773627	0.0465110289058987
851	-6.87218045112782	10.1002506265664	22.4575361567522	0.0463815916391945
852	-6.84962406015038	10.1002506265664	22.4989252497461	0.0462520742596903
853	-6.82706766917293	10.1002506265664	22.5400469233567	0.0461224815227572
854	-6.80451127819549	10.1002506265664	22.5808929844487	0.0459928183009435
855	-6.78195488721805	10.1002506265664	22.6214551774735	0.0458630895807913
856	-6.7593984962406	10.1002506265664	22.6617251860079	0.0457333004596601
857	-6.73684210526316	10.1002506265664	22.7016946343573	0.0456034561425564
858	-6.71428571428571	10.1002506265664	22.7413550892269	0.0454735619389701
859	-6.69172932330827	10.1002506265664	22.7806980614635	0.0453436232597141
860	-6.66917293233083	10.1002506265664	22.8197150078656	0.0452136456137733
861	-6.64661654135338	10.1002506265664	22.8583973330607	0.0450836346051542
862	-6.62406015037594	10.1002506265664	22.8967363914602	0.0449535959297422
863	-6.6015037593985	10.1002506265664	22.9347234892764	0.0448235353721606
864	-6.57894736842105	10.1002506265664	22.9723498866156	0.0446934588026355
865	-6.55639097744361	10.1002506265664	23.0096067996399	0.0445633721738624
866	-6.53383458646617	10.1002506265664	23.0464854028029	0.0444332815178764
867	-6.51127819548872	10.1002506265664	23.0829768311548	0.0443031929429255
868	-6.48872180451128	10.1002506265664	23.1190721827225	0.0441731126303466
869	-6.46616541353383	10.1002506265664	23.1547625209546	0.044043046831442
870	-6.44360902255639	10.1002506265664	23.1900388772465	0.0439130018643593
871	-6.42105263157895	10.1002506265664	23.2248922535335	0.0437829841109721
872	-6.3984962406015	10.1002506265664	23.2593136249514	0.0436530000137625
873	-6.37593984962406	10.1002506265664	23.2932939425751	0.043523056072703
874	-6.35338345864662	10.1002506265664	23.3268241362222	0.0433931588421415
875	-6.33082706766917	10.1002506265664	23.3598951173326	0.0432633149276848
876	-6.30827067669173	10.1002506265664	23.392497781914	0.0431335309830834
877	-6.28571428571429	10.1002506265664	23.4246230135513	0.0430038137071166
878	-6.26315789473684	10.1002506265664	23.4562616865016	0.0428741698404766
879	-6.2406015037594	10.1002506265664	23.4874046688335	0.0427446061626537
880	-6.21804511278195	10.1002506265664	23.5180428256581	0.0426151294888189
881	-6.19548872180451	10.1002506265664	23.5481670224018	0.0424857466667109
882	-6.17293233082707	10.1002506265664	23.5777681281632	0.0423564645735161
883	-6.15037593984962	10.1002506265664	23.6068370191235	0.0422272901127533
884	-6.12781954887218	10.1002506265664	23.6353645820196	0.0420982302111561
885	-6.10526315789474	10.1002506265664	23.6633417176864	0.0419692918155537
886	-6.08270676691729	10.1002506265664	23.6907593446467	0.0418404818897537
887	-6.06015037593985	10.1002506265664	23.7176084027676	0.0417118074114216
888	-6.03759398496241	10.1002506265664	23.7438798569726	0.0415832753689622
889	-6.01503759398496	10.1002506265664	23.769564701003	0.0414548927584003
890	-5.99248120300752	10.1002506265664	23.7946539612398	0.0413266665802605
891	-5.96992481203008	10.1002506265664	23.8191387005706	0.0411986038364483
892	-5.94736842105263	10.1002506265664	23.8430100223072	0.0410707115271307
893	-5.92481203007519	10.1002506265664	23.8662590741504	0.0409429966476176
894	-5.90225563909774	10.1002506265664	23.8888770521995	0.0408154661852458
895	-5.8796992481203	10.1002506265664	23.9108552050029	0.0406881271162607
896	-5.85714285714286	10.1002506265664	23.9321848376471	0.0405609864027041
897	-5.83458646616541	10.1002506265664	23.952857315886	0.0404340509892997
898	-5.81203007518797	10.1002506265664	23.9728640703004	0.0403073278003451
899	-5.78947368421053	10.1002506265664	23.9921966004945	0.0401808237366037
900	-5.76691729323308	10.1002506265664	24.0108464793196	0.0400545456722026
901	-5.74436090225564	10.1002506265664	24.0288053571141	0.0399285004515318
902	-5.7218045112782	10.1002506265664	24.0460649659846	0.0398026948861517
903	-5.69924812030075	10.1002506265664	24.0626171240896	0.0396771357517026
904	-5.67669172932331	10.1002506265664	24.0784537399511	0.0395518297848227
905	-5.65413533834587	10.1002506265664	24.0935668167708	0.0394267836800728
906	-5.63157894736842	10.1002506265664	24.1079484567646	0.0393020040868656
907	-5.60902255639098	10.1002506265664	24.121590865494	0.0391774976064088
908	-5.58646616541353	10.1002506265664	24.1344863562126	0.0390532707886529
909	-5.56390977443609	10.1002506265664	24.1466273541961	0.0389293301292518
910	-5.54135338345865	10.1002506265664	24.1580064010836	0.0388056820665349
911	-5.5187969924812	10.1002506265664	24.168616159199	0.0386823329784883
912	-5.49624060150376	10.1002506265664	24.1784494158674	0.0385592891797559
913	-5.47368421052632	10.1002506265664	24.1874990877104	0.0384365569186472
914	-5.45112781954887	10.1002506265664	24.1957582249275	0.0383141423741676
915	-5.42857142857143	10.1002506265664	24.2032200155478	0.0381920516530614
916	-5.40601503759398	10.1002506265664	24.2098777896584	0.0380702907868761
917	-5.38345864661654	10.1002506265664	24.2157250235962	0.0379488657290435
918	-5.3609022556391	10.1002506265664	24.2207553441111	0.0378277823519831
919	-5.33834586466165	10.1002506265664	24.2249625324819	0.0377070464442301
920	-5.31578947368421	10.1002506265664	24.2283405285907	0.0375866637075826
921	-5.29323308270677	10.1002506265664	24.2308834349515	0.0374666397542784
922	-5.27067669172932	10.1002506265664	24.2325855206851	0.0373469801041974
923	-5.24812030075188	10.1002506265664	24.2334412254299	0.0372276901820919
924	-5.22556390977444	10.1002506265664	24.2334451632064	0.0371087753148482
925	-5.20300751879699	10.1002506265664	24.2325921262075	0.0369902407287804
926	-5.18045112781955	10.1002506265664	24.2308770885139	0.0368720915469578
927	-5.15789473684211	10.1002506265664	24.2282952097546	0.0367543327865666
928	-5.13533834586466	10.1002506265664	24.2248418386714	0.036636969356312
929	-5.11278195488722	10.1002506265664	24.2205125166128	0.0365200060538573
930	-5.09022556390977	10.1002506265664	24.215302980938	0.0364034475633056
931	-5.06766917293233	10.1002506265664	24.2092091683348	0.0362872984527241
932	-5.04511278195489	10.1002506265664	24.202227218043	0.0361715631717157
933	-5.02255639097744	10.1002506265664	24.1943534749784	0.0360562460490348
934	-5	10.1002506265664	24.1855844927591	0.0359413512902575
935	-4.97744360902256	10.1002506265664	24.1759170366251	0.0358268829754985
936	-4.95488721804511	10.1002506265664	24.1653480862526	0.0357128450571859
937	-4.93233082706767	10.1002506265664	24.1538748384503	0.0355992413578918
938	-4.90977443609023	10.1002506265664	24.1414947097509	0.0354860755682191
939	-4.88721804511278	10.1002506265664	24.1282053388709	0.035373351244752
940	-4.86466165413534	10.1002506265664	24.1140045890578	0.0352610718080684
941	-4.84210526315789	10.1002506265664	24.098890550312	0.0351492405408186
942	-4.81954887218045	10.1002506265664	24.082861541476	0.0350378605858705
943	-4.79699248120301	10.1002506265664	24.0659161121939	0.0349269349445285
944	-4.77443609022556	10.1002506265664	24.0480530447409	0.0348164664748216
945	-4.75187969924812	10.1002506265664	24.029271355712	0.0347064578898693
946	-4.72932330827068	10.1002506265664	24.009570297574	0.0345969117563255
947	-4.70676691729323	10.1002506265664	23.9889493600762	0.034487830492902
948	-4.68421052631579	10.1002506265664	23.9674082715154	0.0343792163689747
949	-4.66165413533835	10.1002506265664	23.9449469998626	0.0342710715032767
950	-4.6390977443609	10.1002506265664	23.9215657537287	0.0341633978626794
951	-4.61654135338346	10.1002506265664	23.897264983198	0.0340561972610618
952	-4.59398496240602	10.1002506265664	23.8720453804968	0.033949471358278
953	-4.57142857142857	10.1002506265664	23.8459078805177	0.0338432216592164
954	-4.54887218045113	10.1002506265664	23.8188536611883	0.0337374495129583
955	-4.52631578947368	10.1002506265664	23.7908841436867	0.03363215611204
956	-4.50375939849624	10.1002506265664	23.7620009924996	0.0335273424918161
957	-4.4812030075188	10.1002506265664	23.7322061153263	0.0334230095299302
958	-4.45864661654135	10.1002506265664	23.7015016628305	0.0333191579458943
959	-4.43609022556391	10.1002506265664	23.6698900282233	0.0332157883007813
960	-4.41353383458647	10.1002506265664	23.6373738467028	0.0331129009970288
961	-4.39097744360902	10.1002506265664	23.6039559947297	0.0330104962783629
962	-4.36842105263158	10.1002506265664	23.5696395891507	0.0329085742298388
963	-4.34586466165414	10.1002506265664	23.5344279861587	0.0328071347780053
964	-4.32330827067669	10.1002506265664	23.4983247801082	0.0327061776911918
965	-4.30075187969925	10.1002506265664	23.4613338021667	0.0326057025799243
966	-4.2781954887218	10.1002506265664	23.4234591188181	0.0325057088974703
967	-4.25563909774436	10.1002506265664	23.3847050302121	0.032406195940514
968	-4.23308270676692	10.1002506265664	23.3450760683637	0.0323071628499693
969	-4.21052631578947	10.1002506265664	23.3045769951994	0.0322086086119263
970	-4.18796992481203	10.1002506265664	23.2632128004638	0.0321105320587399
971	-4.16541353383459	10.1002506265664	23.2209886994698	0.032012931870258
972	-4.14285714285714	10.1002506265664	23.1779101307187	0.0319158065751959
973	-4.1203007518797	10.1002506265664	23.1339827533628	0.0318191545526548
974	-4.09774436090226	10.1002506265664	23.0892124445452	0.031722974033792
975	-4.07518796992481	10.1002506265664	23.043605296592	0.0316272631036396
976	-4.05263157894737	10.1002506265664	22.9971676140747	0.0315320197030773
977	-4.03007518796993	10.1002506265664	22.9499059107443	0.0314372416309624
978	-4.00751879699248	10.1002506265664	22.9018269063346	0.0313429265464145
979	-3.98496240601504	10.1002506265664	22.852937523242	0.031249071971264
980	-3.96240601503759	10.1002506265664	22.8032448830875	0.0311556752926588
981	-3.93984962406015	10.1002506265664	22.7527563031534	0.0310627337658386
982	-3.91729323308271	10.1002506265664	22.701479292714	0.0309702445170729
983	-3.89473684210526	10.1002506265664	22.6494215492547	0.03087820454677
984	-3.87218045112782	10.1002506265664	22.5965909545815	0.0307866107327535
985	-3.84962406015038	10.1002506265664	22.5429955708278	0.0306954598337148
986	-3.82706766917293	10.1002506265664	22.4886436363712	0.0306047484928365
987	-3.80451127819549	10.1002506265664	22.4335435616423	0.0305144732415951
988	-3.78195488721805	10.1002506265664	22.3777039248577	0.0304246305037404
989	-3.7593984962406	10.1002506265664	22.321133467657	0.0303352165994562
990	-3.73684210526316	10.1002506265664	22.263841090664	0.0302462277497031
991	-3.71428571428571	10.1002506265664	22.2058358489689	0.0301576600807449
992	-3.69172932330827	10.1002506265664	22.1471269475414	0.0300695096288626
993	-3.66917293233083	10.1002506265664	22.0877237365683	0.0299817723452548
994	-3.64661654135338	10.1002506265664	22.0276357067401	0.0298944441011289
995	-3.62406015037594	10.1002506265664	21.9668724844664	0.0298075206929836
996	-3.6015037593985	10.1002506265664	21.9054438270488	0.0297209978480865
997	-3.57894736842105	10.1002506265664	21.8433596177945	0.029634871230145
998	-3.55639097744361	10.1002506265664	21.780629861098	0.0295491364451768
999	-3.53383458646617	10.1002506265664	21.7172646774667	0.0294637890475783
1000	-3.51127819548872	10.1002506265664	21.6532742985284	0.0293788245463964
1001	-3.48872180451128	10.1002506265664	21.5886690619993	0.0292942384118001
1002	-3.46616541353383	10.1002506265664	21.5234594066249	0.029210026081761
1003	-3.44360902255639	10.1002506265664	21.4576558671089	0.02912618296894
1004	-3.42105263157895	10.1002506265664	21.3912690690171	0.0290427044677808
1005	-3.3984962406015	10.1002506265664	21.3243097236756	0.0289595859618191
1006	-3.37593984962406	10.1002506265664	21.2567886230599	0.0288768228312011
1007	-3.35338345864662	10.1002506265664	21.1887166346808	0.0287944104604199
1008	-3.33082706766917	10.1002506265664	21.1201046964756	0.0287123442462693
1009	-3.30827067669173	10.1002506265664	21.0509638117004	0.0286306196060169
1010	-3.28571428571429	10.1002506265664	20.9813050438438	0.0285492319857995
1011	-3.26315789473684	10.1002506265664	20.9111395115394	0.0284681768692433
1012	-3.2406015037594	10.1002506265664	20.8404783835156	0.0283874497863107
1013	-3.21804511278196	10.1002506265664	20.7693328735584	0.0283070463223768
1014	-3.19548872180451	10.1002506265664	20.6977142355016	0.0282269621275364
1015	-3.17293233082707	10.1002506265664	20.6256337582555	0.0281471929261464
1016	-3.15037593984962	10.1002506265664	20.5531027608628	0.028067734526605
1017	-3.12781954887218	10.1002506265664	20.4801325876032	0.0279885828313696
1018	-3.10526315789474	10.1002506265664	20.4067346031331	0.0279097338472171
1019	-3.08270676691729	10.1002506265664	20.3329201876728	0.0278311836957497
1020	-3.06015037593985	10.1002506265664	20.2587007322493	0.0277529286241478
1021	-3.03759398496241	10.1002506265664	20.1840876339875	0.0276749650161741
1022	-3.01503759398496	10.1002506265664	20.1090922914592	0.02759728940343
1023	-2.99248120300752	10.1002506265664	20.033726100092	0.0275198984768706
1024	-2.96992481203008	10.1002506265664	19.9580004476414	0.0274427890985773
1025	-2.94736842105263	10.1002506265664	19.8819267097286	0.0273659583137939
1026	-2.92481203007519	10.1002506265664	19.8055162454459	0.0272894033632283
1027	-2.90225563909774	10.1002506265664	19.7287803930345	0.0272131216956229
1028	-2.8796992481203	10.1002506265664	19.6517304656339	0.0271371109805972
1029	-2.85714285714286	10.1002506265664	19.5743777471099	0.0270613691217648
1030	-2.83458646616541	10.1002506265664	19.4967334879588	0.0269858942701297
1031	-2.81203007518797	10.1002506265664	19.4188089012921	0.0269106848377631
1032	-2.78947368421053	10.1002506265664	19.3406151589062	0.026835739511764
1033	-2.76691729323308	10.1002506265664	19.2621633874328	0.0267610572685096
1034	-2.74436090225564	10.1002506265664	19.1834646645765	0.0266866373881925
1035	-2.7218045112782	10.1002506265664	19.1045300154442	0.0266124794696552
1036	-2.69924812030075	10.1002506265664	19.0253704089556	0.0265385834455162
1037	-2.67669172932331	10.1002506265664	18.9459967543524	0.0264649495975988
1038	-2.65413533834587	10.1002506265664	18.8664198977944	0.0263915785726576
1039	-2.63157894736842	10.1002506265664	18.7866506190507	0.0263184713984106
1040	-2.60902255639098	10.1002506265664	18.7066996282852	0.0262456294998741
1041	-2.58646616541353	10.1002506265664	18.6265775629349	0.0261730547160077
1042	-2.56390977443609	10.1002506265664	18.5462949846877	0.0261007493166638
1043	-2.54135338345865	10.1002506265664	18.4658623765527	0.0260287160198498
1044	-2.5187969924812	10.1002506265664	18.385290140031	0.0259569580092986
1045	-2.49624060150376	10.1002506265664	18.30458859238	0.0258854789523492
1046	-2.47368421052632	10.1002506265664	18.2237679639818	0.025814283018138
1047	-2.45112781954887	10.1002506265664	18.1428383958042	0.0257433748960994
1048	-2.42857142857143	10.1002506265664	18.0618099369611	0.025672759814771
1049	-2.40601503759398	10.1002506265664	17.9806925423732	0.0256024435609092
1050	-2.38345864661654	10.1002506265664	17.8994960705261	0.0255324324989017
1051	-2.3609022556391	10.1002506265664	17.8182302813267	0.0254627335904824
1052	-2.33834586466165	10.1002506265664	17.7369048340575	0.0253933544147377
1053	-2.31578947368421	10.1002506265664	17.6555292854291	0.0253243031884018
1054	-2.29323308270677	10.1002506265664	17.5741130877279	0.0252555887864329
1055	-2.27067669172932	10.1002506265664	17.4926655870666	0.0251872207628614
1056	-2.24812030075188	10.1002506265664	17.4111960217237	0.0251192093719037
1057	-2.22556390977444	10.1002506265664	17.3297135205845	0.0250515655893251
1058	-2.20300751879699	10.1002506265664	17.2482271016755	0.0249843011340474
1059	-2.18045112781955	10.1002506265664	17.1667456707925	0.0249174284899789
1060	-2.15789473684211	10.1002506265664	17.0852780202248	0.0248509609280572
1061	-2.13533834586466	10.1002506265664	17.0038328275701	0.0247849125284826
1062	-2.11278195488722	10.1002506265664	16.9224186546429	0.0247192982031273
1063	-2.09022556390978	10.1002506265664	16.8410473270379	0.0246541356276971
1064	-2.06766917293233	10.1002506265664	16.7597527489406	0.0245894558615899
1065	-2.04511278195489	10.1002506265664	16.6785767593377	0.0245252952723257
1066	-2.02255639097744	10.1002506265664	16.5975597774252	0.0244616901747399
1067	-2	10.1002506265664	16.5167407966666	0.0243986767594414
1068	-1.97744360902256	10.1002506265664	16.4361574084544	0.0243362910375823
1069	-1.95488721804511	10.1002506265664	16.3558458273204	0.0242745687862114
1070	-1.93233082706767	10.1002506265664	16.2758409175271	0.0242135454942574
1071	-1.90977443609023	10.1002506265664	16.1961762208934	0.0241532563091985
1072	-1.88721804511278	10.1002506265664	16.1168839857054	0.0240937359844741
1073	-1.86466165413534	10.1002506265664	16.0379951965782	0.0240350188277028
1074	-1.84210526315789	10.1002506265664	15.9595396051299	0.0239771386497732
1075	-1.81954887218045	10.1002506265664	15.8815457613629	0.0239201287148778
1076	-1.79699248120301	10.1002506265664	15.804041045617	0.0238640216915683
1077	-1.77443609022556	10.1002506265664	15.7270517010013	0.0238088496049075
1078	-1.75187969924812	10.1002506265664	15.6506028662055	0.0237546437898013
1079	-1.72932330827068	10.1002506265664	15.5747186085826	0.0237014348455974
1080	-1.70676691729323	10.1002506265664	15.4994219574421	0.023649252592036
1081	-1.68421052631579	10.1002506265664	15.4247349374502	0.0235981260266426
1082	-1.66165413533835	10.1002506265664	15.3506786020821	0.0235480832836552
1083	-1.6390977443609	10.1002506265664	15.2772730670501	0.0234991515945772
1084	-1.61654135338346	10.1002506265664	15.2045375436578	0.0234513572504481
1085	-1.59398496240602	10.1002506265664	15.1324903720136	0.0234047255659267
1086	-1.57142857142857	10.1002506265664	15.0611490540726	0.0233592808452762
1087	-1.54887218045113	10.1002506265664	14.9905302864453	0.0233150463503433
1088	-1.52631578947368	10.1002506265664	14.9206499929545	0.0232720442706197
1089	-1.50375939849624	10.1002506265664	14.8515233568971	0.0232302956954698
1090	-1.4812030075188	10.1002506265664	14.7831648529893	0.0231898205886092
1091	-1.45864661654135	10.1002506265664	14.7155882789719	0.0231506377649091
1092	-1.43609022556391	10.1002506265664	14.6488067868593	0.0231127648696005
1093	-1.41353383458647	10.1002506265664	14.5828329138238	0.0230762183599427
1094	-1.39097744360902	10.1002506265664	14.5176786127016	0.0230410134894178
1095	-1.36842105263158	10.1002506265664	14.453355282123	0.0230071642944977
1096	-1.34586466165414	10.1002506265664	14.3898737962692	0.0229746835840306
1097	-1.32330827067669	10.1002506265664	14.3272445342605	0.022943582931273
1098	-1.30075187969925	10.1002506265664	14.265477409189	0.0229138726685916
1099	-1.2781954887218	10.1002506265664	14.2045818968156	0.022885561884837
1100	-1.25563909774436	10.1002506265664	14.1445670639519	0.0228586584253842
1101	-1.23308270676692	10.1002506265664	14.0854415965582	0.0228331688948127
1102	-1.21052631578947	10.1002506265664	14.0272138275946	0.0228090986621829
1103	-1.18796992481203	10.1002506265664	13.9698917646701	0.0227864518688411
1104	-1.16541353383459	10.1002506265664	13.9134831175381	0.0227652314386632
1105	-1.14285714285714	10.1002506265664	13.8579953255134	0.0227454390906152
1106	-1.1203007518797	10.1002506265664	13.8034355848779	0.0227270753534745
1107	-1.09774436090226	10.1002506265664	13.749810876371	0.0227101395825145
1108	-1.07518796992481	10.1002506265664	13.6971279928785	0.022694629977907
1109	-1.05263157894737	10.1002506265664	13.6453935674539	0.022680543604528
1110	-1.03007518796993	10.1002506265664	13.5946141018362	0.0226678764127875
1111	-1.00751879699248	10.1002506265664	13.5447959956697	0.0226566232599943
1112	-0.984962406015038	10.1002506265664	13.4959455766797	0.0226467779316521
1113	-0.962406015037594	10.1002506265664	13.4480691321201	0.0226383331619206
1114	-0.939849624060151	10.1002506265664	13.4011729418996	0.0226312806522608
1115	-0.917293233082707	10.1002506265664	13.3552633138989	0.0226256110870141
1116	-0.894736842105264	10.1002506265664	13.3103466221555	0.0226213141442833
1117	-0.87218045112782	10.1002506265664	13.266429348786	0.0226183784999882
1118	-0.849624060150377	10.1002506265664	13.2235181308021	0.0226167918222879
1119	-0.827067669172933	10.1002506265664	13.18161981335	0.0226165407526575
1120	-0.80451127819549	10.1002506265664	13.140741511378	0.0226176108687066
1121	-0.781954887218046	10.1002506265664	13.1008906823625	0.022619986622335
1122	-0.759398496240602	10.1002506265664	13.062075213353	0.0226236512451828
1123	-0.736842105263158	10.1002506265664	13.0243035260175	0.0226285866122045
1124	-0.714285714285714	10.1002506265664	12.9875847026092	0.022634773055702
1125	-0.691729323308271	10.1002506265664	12.9519286313879	0.0226421891321397
1126	-0.669172932330827	10.1002506265664	12.9173461556186	0.0226508113775818
1127	-0.646616541353384	10.1002506265664	12.8838491715318	0.02266061417881
1128	-0.62406015037594	10.1002506265664	12.8514505334466	0.0226715700946981
1129	-0.601503759398497	10.1002506265664	12.8201634667407	0.0226836513102423
1130	-0.578947368421053	10.1002506265664	12.789993517215	0.0226968341400651
1131	-0.556390977443609	10.1002506265664	12.7609260629283	0.0227111061045407
1132	-0.533834586466166	10.1002506265664	12.7329392907817	0.0227264680924947
1133	-0.511278195488722	10.1002506265664	12.7060071276615	0.0227429337058409
1134	-0.488721804511279	10.1002506265664	12.6801012082899	0.0227605246870806
1135	-0.466165413533835	10.1002506265664	12.6551930358437	0.0227792657418486
1136	-0.443609022556392	10.1002506265664	12.6312552829747	0.0227991812907434
1137	-0.421052631578948	10.1002506265664	12.6082622610602	0.0228202941561082
1138	-0.398496240601504	10.1002506265664	12.5861899407431	0.0228426253176172
1139	-0.375939849624061	10.1002506265664	12.5650158048475	0.0228661940835948
1140	-0.353383458646617	10.1002506265664	12.5447186665936	0.0228910183634093
1141	-0.330827067669174	10.1002506265664	12.5252785014583	0.0229171149232632
1142	-0.30827067669173	10.1002506265664	12.5066763049597	0.0229444995930699
1143	-0.285714285714286	10.1002506265664	12.4888939758155	0.0229731874231505
1144	-0.263157894736842	10.1002506265664	12.4719142203997	0.023003192798566
1145	-0.240601503759398	10.1002506265664	12.4557204741195	0.0230345295201037
1146	-0.218045112781955	10.1002506265664	12.440296835995	0.0230672108597629
1147	-0.195488721804511	10.1002506265664	12.4256280135171	0.0231012495969552
1148	-0.172932330827068	10.1002506265664	12.4116992755556	0.0231366580401678
1149	-0.150375939849624	10.1002506265664	12.3984964116334	0.0231734480376789
1150	-0.127819548872181	10.1002506265664	12.3860056962918	0.0232116309800257
1151	-0.105263157894737	10.1002506265664	12.3742138575792	0.0232512177962721
1152	-0.0827067669172941	10.1002506265664	12.3631080489193	0.0232922189456409
1153	-0.0601503759398501	10.1002506265664	12.3526758237822	0.0233346444057077
1154	-0.0375939849624061	10.1002506265664	12.342905112706	0.0233785036580977
1155	-0.015037593984963	10.1002506265664	12.3337842023124	0.023423805672414
1156	0.00751879699248015	10.1002506265664	12.3253017160292	0.0234705588889837
1157	0.0300751879699241	10.1002506265664	12.3174465962855	0.0235187712008857
1158	0.0526315789473681	10.1002506265664	12.3102080879928	0.023568449935637
1159	0.0751879699248121	10.1002506265664	12.3035757231545	0.023619601836843
1160	0.0977443609022544	10.1002506265664	12.2975393064693	0.0236722330460612
1161	0.120300751879698	10.1002506265664	12.2920889018272	0.0237263490850852
1162	0.142857142857142	10.1002506265664	12.2872148195943	0.0237819548388184
1163	0.165413533834586	10.1002506265664	12.2829076046159	0.0238390545388756
1164	0.18796992481203	10.1002506265664	12.2791580248661	0.0238976517480334
1165	0.210526315789473	10.1002506265664	12.2759570606793	0.0239577493456188
1166	0.233082706766917	10.1002506265664	12.273295894525	0.0240193495139204
1167	0.255639097744361	10.1002506265664	12.271165901264	0.0240824537256823
1168	0.278195488721805	10.1002506265664	12.269558638861	0.0241470627327331
1169	0.300751879699249	10.1002506265664	12.2684658395068	0.0242131765557898
1170	0.323308270676691	10.1002506265664	12.2678794011254	0.0242807944754673
1171	0.345864661654135	10.1002506265664	12.2677913792351	0.0243499150245149
1172	0.368421052631579	10.1002506265664	12.2681939791361	0.0244205359812935
1173	0.390977443609023	10.1002506265664	12.2690795484077	0.0244926543645008
1174	0.413533834586465	10.1002506265664	12.2704405696863	0.0245662664291463
1175	0.436090225563909	10.1002506265664	12.2722696537125	0.0246413676637694
1176	0.458646616541353	10.1002506265664	12.2745595326235	0.0247179527888917
1177	0.481203007518797	10.1002506265664	12.277303053483	0.0247960157566911
1178	0.503759398496241	10.1002506265664	12.2804931720243	0.0248755497518739
1179	0.526315789473683	10.1002506265664	12.2841229466026	0.0249565471937276
1180	0.548872180451127	10.1002506265664	12.2881855323388	0.0250389997393261
1181	0.571428571428571	10.1002506265664	12.2926741754433	0.0251228982878581
1182	0.593984962406015	10.1002506265664	12.2975822077149	0.0252082329860471
1183	0.616541353383457	10.1002506265664	12.3029030411983	0.0252949932346298
1184	0.639097744360901	10.1002506265664	12.308630162994	0.0253831676958552
1185	0.661654135338345	10.1002506265664	12.3147571302154	0.025472744301967
1186	0.684210526315789	10.1002506265664	12.32127756508	0.0255637102646276
1187	0.706766917293233	10.1002506265664	12.3281851501321	0.0256560520852467
1188	0.729323308270676	10.1002506265664	12.335473623586	0.025749755566166
1189	0.75187969924812	10.1002506265664	12.3431367747895	0.0258448058226632
1190	0.774436090225564	10.1002506265664	12.3511684397955	0.0259411872957255
1191	0.796992481203008	10.1002506265664	12.35956249704	0.0260388837655536
1192	0.81954887218045	10.1002506265664	12.3683128631221	0.0261378783657476
1193	0.842105263157894	10.1002506265664	12.3774134886782	0.0262381535981324
1194	0.864661654135338	10.1002506265664	12.3868583543493	0.0263396913481787
1195	0.887218045112782	10.1002506265664	12.3966414668355	0.0264424729009728
1196	0.909774436090226	10.1002506265664	12.4067568550351	0.0265464789576954
1197	0.932330827067668	10.1002506265664	12.4171985662625	0.0266516896525628
1198	0.954887218045112	10.1002506265664	12.4279606625467	0.0267580845701921
1199	0.977443609022556	10.1002506265664	12.4390372170011	0.0268656427633458
1200	1	10.1002506265664	12.4504223102673	0.0269743427710187
1201	-8	10.1503759398496	20.3081917523356	0.0526650636184632
1202	-7.97744360902256	10.1503759398496	20.3544980503304	0.0525418690556686
1203	-7.95488721804511	10.1503759398496	20.4009214692282	0.0524186059072585
1204	-7.93233082706767	10.1503759398496	20.4474424131137	0.0522952624359404
1205	-7.90977443609023	10.1503759398496	20.4940409223177	0.0521718266807122
1206	-7.88721804511278	10.1503759398496	20.5406966696059	0.052048286466973
1207	-7.86466165413534	10.1503759398496	20.5873895932314	0.0519246297500531
1208	-7.84210526315789	10.1503759398496	20.6341082894032	0.051800849071178
1209	-7.81954887218045	10.1503759398496	20.6808478577146	0.0516769406216552
1210	-7.79699248120301	10.1503759398496	20.7276034745885	0.0515529009419753
1211	-7.77443609022556	10.1503759398496	20.7743702373631	0.0514287268375075
1212	-7.75187969924812	10.1503759398496	20.8211431638237	0.0513044153747868
1213	-7.72932330827068	10.1503759398496	20.8679171917489	0.0511799638778129
1214	-7.70676691729323	10.1503759398496	20.9146871784829	0.0510553699243618
1215	-7.68421052631579	10.1503759398496	20.9614479005334	0.0509306313423088
1216	-7.66165413533835	10.1503759398496	21.0081940531934	0.050805746205963
1217	-7.6390977443609	10.1503759398496	21.0549202501892	0.0506807128324179
1218	-7.61654135338346	10.1503759398496	21.1016210233622	0.0505555297779113
1219	-7.59398496240602	10.1503759398496	21.1482908223679	0.0504301958342026
1220	-7.57142857142857	10.1503759398496	21.1949240144142	0.0503047100249605
1221	-7.54887218045113	10.1503759398496	21.2415148840313	0.050179071602167
1222	-7.52631578947368	10.1503759398496	21.2880576328624	0.0500532800425359
1223	-7.50375939849624	10.1503759398496	21.3345463794998	0.0499273350439432
1224	-7.4812030075188	10.1503759398496	21.3809751593481	0.0498012365218741
1225	-7.45864661654135	10.1503759398496	21.4273379245261	0.0496749846058844
1226	-7.43609022556391	10.1503759398496	21.4736285438001	0.0495485796360756
1227	-7.41353383458647	10.1503759398496	21.5198408025624	0.0494220221595849
1228	-7.39097744360902	10.1503759398496	21.5659684028393	0.0492953129270905
1229	-7.36842105263158	10.1503759398496	21.612004963348	0.0491684528893307
1230	-7.34586466165414	10.1503759398496	21.657944019586	0.0490414431936368
1231	-7.32330827067669	10.1503759398496	21.7037790239683	0.0489142851804819
1232	-7.30075187969925	10.1503759398496	21.7495033460063	0.0487869803800439
1233	-7.2781954887218	10.1503759398496	21.7951102725302	0.0486595305087804
1234	-7.25563909774436	10.1503759398496	21.8405930079581	0.0485319374660211
1235	-7.23308270676692	10.1503759398496	21.8859446746068	0.0484042033305692
1236	-7.21052631578947	10.1503759398496	21.9311583130622	0.0482763303573225
1237	-7.18796992481203	10.1503759398496	21.9762268825854	0.0481483209739016
1238	-7.16541353383459	10.1503759398496	22.021143261579	0.0480201777772957
1239	-7.14285714285714	10.1503759398496	22.0659002480955	0.0478919035305187
1240	-7.1203007518797	10.1503759398496	22.110490560408	0.04776350115928
1241	-7.09774436090226	10.1503759398496	22.1549068376272	0.047634973748664
1242	-7.07518796992481	10.1503759398496	22.1991416403795	0.0475063245398265
1243	-7.05263157894737	10.1503759398496	22.2431874515293	0.0473775569266976
1244	-7.03007518796993	10.1503759398496	22.2870366769744	0.047248674452701
1245	-7.00751879699248	10.1503759398496	22.3306816464856	0.0471196808074799
1246	-6.98496240601504	10.1503759398496	22.3741146146136	0.0469905798236353
1247	-6.96240601503759	10.1503759398496	22.4173277616522	0.0468613754734758
1248	-6.93984962406015	10.1503759398496	22.4603131946615	0.0467320718657751
1249	-6.91729323308271	10.1503759398496	22.5030629485627	0.0466026732425408
1250	-6.89473684210526	10.1503759398496	22.5455689872755	0.0464731839757914
1251	-6.87218045112782	10.1503759398496	22.5878232049481	0.0463436085643416
1252	-6.84962406015038	10.1503759398496	22.6298174272253	0.046213951630598
1253	-6.82706766917293	10.1503759398496	22.6715434125991	0.0460842179173613
1254	-6.80451127819549	10.1503759398496	22.7129928538176	0.0459544122846354
1255	-6.78195488721805	10.1503759398496	22.7541573793701	0.045824539706446
1256	-6.7593984962406	10.1503759398496	22.7950285550275	0.0456946052676632
1257	-6.73684210526316	10.1503759398496	22.8355978854648	0.0455646141608343
1258	-6.71428571428571	10.1503759398496	22.8758568159457	0.0454345716830185
1259	-6.69172932330827	10.1503759398496	22.9157967340783	0.0453044832326301
1260	-6.66917293233083	10.1503759398496	22.9554089716445	0.045174354306286
1261	-6.64661654135338	10.1503759398496	22.9946848064994	0.0450441904956579
1262	-6.62406015037594	10.1503759398496	23.0336154645404	0.0449139974843301
1263	-6.6015037593985	10.1503759398496	23.0721921217524	0.0447837810446602
1264	-6.57894736842105	10.1503759398496	23.1104059063229	0.0446535470346438
1265	-6.55639097744361	10.1503759398496	23.148247900834	0.0445233013947838
1266	-6.53383458646617	10.1503759398496	23.1857091445206	0.0443930501449615
1267	-6.51127819548872	10.1503759398496	23.2227806356096	0.0442627993813103
1268	-6.48872180451128	10.1503759398496	23.2594533337314	0.0441325552730938
1269	-6.46616541353383	10.1503759398496	23.2957181623972	0.044002324059584
1270	-6.44360902255639	10.1503759398496	23.3315660115625	0.0438721120469412
1271	-6.42105263157895	10.1503759398496	23.3669877402532	0.0437419256050984
1272	-6.3984962406015	10.1503759398496	23.4019741792735	0.0436117711646424
1273	-6.37593984962406	10.1503759398496	23.4365161339793	0.0434816552137002
1274	-6.35338345864662	10.1503759398496	23.4706043871295	0.0433515842948234
1275	-6.33082706766917	10.1503759398496	23.5042297018087	0.0432215650018743
1276	-6.30827067669173	10.1503759398496	23.5373828244199	0.0430916039769121
1277	-6.28571428571429	10.1503759398496	23.5700544877518	0.0429617079070796
1278	-6.26315789473684	10.1503759398496	23.6022354141126	0.0428318835214892
1279	-6.2406015037594	10.1503759398496	23.6339163185371	0.0427021375881092
1280	-6.21804511278195	10.1503759398496	23.6650879120586	0.04257247691065
1281	-6.19548872180451	10.1503759398496	23.6957409050533	0.0424429083254496
1282	-6.17293233082707	10.1503759398496	23.725866010652	0.0423134386983592
1283	-6.15037593984962	10.1503759398496	23.7554539482074	0.0421840749216268
1284	-6.12781954887218	10.1503759398496	23.7844954468444	0.0420548239107829
1285	-6.10526315789474	10.1503759398496	23.8129812490528	0.041925692601523
1286	-6.08270676691729	10.1503759398496	23.8409021143548	0.0417966879465916
1287	-6.06015037593985	10.1503759398496	23.8682488230325	0.0416678169126649
1288	-6.03759398496241	10.1503759398496	23.8950121799049	0.0415390864772331
1289	-6.01503759398496	10.1503759398496	23.9211830181732	0.0414105036254833
1290	-5.99248120300752	10.1503759398496	23.9467522033072	0.0412820753471812
1291	-5.96992481203008	10.1503759398496	23.9717106369997	0.0411538086335545
1292	-5.94736842105263	10.1503759398496	23.9960492611578	0.041025710474175
1293	-5.92481203007519	10.1503759398496	24.0197590619535	0.0408977878538429
1294	-5.90225563909774	10.1503759398496	24.0428310739106	0.0407700477494709
1295	-5.8796992481203	10.1503759398496	24.0652563840454	0.0406424971269703
1296	-5.85714285714286	10.1503759398496	24.0870261360411	0.0405151429381384
1297	-5.83458646616541	10.1503759398496	24.1081315344633	0.0403879921175482
1298	-5.81203007518797	10.1503759398496	24.1285638490123	0.0402610515794403
1299	-5.78947368421053	10.1503759398496	24.1483144188098	0.0401343282146186
1300	-5.76691729323308	10.1503759398496	24.1673746567099	0.040007828887348
1301	-5.74436090225564	10.1503759398496	24.1857360536416	0.0398815604322582
1302	-5.7218045112782	10.1503759398496	24.2033901829812	0.0397555296512499
1303	-5.69924812030075	10.1503759398496	24.220328704933	0.0396297433104097
1304	-5.67669172932331	10.1503759398496	24.2365433709352	0.0395042081369266
1305	-5.65413533834587	10.1503759398496	24.2520260280821	0.0393789308160203
1306	-5.63157894736842	10.1503759398496	24.2667686235517	0.0392539179878728
1307	-5.60902255639098	10.1503759398496	24.280763209043	0.0391291762445714
1308	-5.58646616541353	10.1503759398496	24.2940019452177	0.0390047121270597
1309	-5.56390977443609	10.1503759398496	24.3064771061384	0.0388805321220994
1310	-5.54135338345865	10.1503759398496	24.3181810837109	0.0387566426592426
1311	-5.5187969924812	10.1503759398496	24.3291063921047	0.0386330501078186
1312	-5.49624060150376	10.1503759398496	24.3392456721823	0.0385097607739306
1313	-5.47368421052632	10.1503759398496	24.3485916958881	0.0383867808974704
1314	-5.45112781954887	10.1503759398496	24.3571373706419	0.0382641166491471
1315	-5.42857142857143	10.1503759398496	24.3648757436921	0.0381417741275317
1316	-5.40601503759398	10.1503759398496	24.3718000064447	0.0380197593561236
1317	-5.38345864661654	10.1503759398496	24.3779034987683	0.0378980782804315
1318	-5.3609022556391	10.1503759398496	24.3831797132528	0.0377767367650808
1319	-5.33834586466165	10.1503759398496	24.3876222994324	0.0376557405909379
1320	-5.31578947368421	10.1503759398496	24.3912250679648	0.0375350954522631
1321	-5.29323308270677	10.1503759398496	24.3939819947599	0.0374148069538858
1322	-5.27067669172932	10.1503759398496	24.3958872250536	0.0372948806084075
1323	-5.24812030075188	10.1503759398496	24.3969350774271	0.0371753218334345
1324	-5.22556390977444	10.1503759398496	24.3971200477687	0.0370561359488387
1325	-5.20300751879699	10.1503759398496	24.3964368131547	0.0369373281740524
1326	-5.18045112781955	10.1503759398496	24.3948802356782	0.036818903625396
1327	-5.15789473684211	10.1503759398496	24.3924453661897	0.0367008673134403
1328	-5.13533834586466	10.1503759398496	24.3891274479697	0.0365832241404098
1329	-5.11278195488722	10.1503759398496	24.3849219203047	0.0364659788976189
1330	-5.09022556390977	10.1503759398496	24.3798244219952	0.0363491362629582
1331	-5.06766917293233	10.1503759398496	24.3738307947499	0.036232700798415
1332	-5.04511278195489	10.1503759398496	24.3669370865057	0.0361166769476461
1333	-5.02255639097744	10.1503759398496	24.3591395546347	0.0360010690335943
1334	-5	10.1503759398496	24.3504346690546	0.0358858812561566
1335	-4.97744360902256	10.1503759398496	24.3408191152269	0.0357711176899022
1336	-4.95488721804511	10.1503759398496	24.3302897970548	0.0356567822818463
1337	-4.93233082706767	10.1503759398496	24.31884383965	0.0355428788492795
1338	-4.90977443609023	10.1503759398496	24.3064785919996	0.0354294110776543
1339	-4.88721804511278	10.1503759398496	24.2931916294992	0.0353163825185359
1340	-4.86466165413534	10.1503759398496	24.2789807563645	0.0352037965876122
1341	-4.84210526315789	10.1503759398496	24.2638440079168	0.0350916565627713
1342	-4.81954887218045	10.1503759398496	24.2477796527377	0.0349799655822481
1343	-4.79699248120301	10.1503759398496	24.2307861946851	0.0348687266428394
1344	-4.77443609022556	10.1503759398496	24.2128623747759	0.0347579425981918
1345	-4.75187969924812	10.1503759398496	24.1940071729308	0.0346476161571674
1346	-4.72932330827068	10.1503759398496	24.1742198095686	0.034537749882284
1347	-4.70676691729323	10.1503759398496	24.1534997470649	0.0344283461882392
1348	-4.68421052631579	10.1503759398496	24.1318466910611	0.0343194073405145
1349	-4.66165413533835	10.1503759398496	24.1092605916185	0.0342109354540664
1350	-4.6390977443609	10.1503759398496	24.0857416442321	0.0341029324921059
1351	-4.61654135338346	10.1503759398496	24.0612902906767	0.0339954002649682
1352	-4.59398496240602	10.1503759398496	24.0359072197183	0.033888340429075
1353	-4.57142857142857	10.1503759398496	24.0095933676451	0.0337817544859946
1354	-4.54887218045113	10.1503759398496	23.9823499186653	0.0336756437815987
1355	-4.52631578947368	10.1503759398496	23.9541783051287	0.0335700095053211
1356	-4.50375939849624	10.1503759398496	23.9250802076	0.0334648526895213
1357	-4.4812030075188	10.1503759398496	23.895057554766	0.0333601742089518
1358	-4.45864661654135	10.1503759398496	23.8641125231851	0.0332559747803372
1359	-4.43609022556391	10.1503759398496	23.8322475368742	0.0331522549620637
1360	-4.41353383458647	10.1503759398496	23.7994652667375	0.0330490151539824
1361	-4.39097744360902	10.1503759398496	23.7657686298335	0.0329462555973313
1362	-4.36842105263158	10.1503759398496	23.7311607884789	0.0328439763747739
1363	-4.34586466165414	10.1503759398496	23.6956451491958	0.0327421774105628
1364	-4.32330827067669	10.1503759398496	23.6592253614969	0.0326408584708248
1365	-4.30075187969925	10.1503759398496	23.621905316515	0.0325400191639776
1366	-4.2781954887218	10.1503759398496	23.5836891454697	0.0324396589412706
1367	-4.25563909774436	10.1503759398496	23.5445812179858	0.0323397770974618
1368	-4.23308270676692	10.1503759398496	23.5045861402496	0.0322403727716287
1369	-4.21052631578947	10.1503759398496	23.4637087530145	0.0321414449481151
1370	-4.18796992481203	10.1503759398496	23.4219541294547	0.0320429924576187
1371	-4.16541353383459	10.1503759398496	23.3793275728726	0.0319450139784192
1372	-4.14285714285714	10.1503759398496	23.3358346142522	0.0318475080377535
1373	-4.1203007518797	10.1503759398496	23.2914810096726	0.0317504730133343
1374	-4.09774436090226	10.1503759398496	23.2462727375813	0.0316539071350201
1375	-4.07518796992481	10.1503759398496	23.2002159959172	0.0315578084866362
1376	-4.05263157894737	10.1503759398496	23.1533171991087	0.0314621750079485
1377	-4.03007518796993	10.1503759398496	23.1055829749321	0.0313670044967945
1378	-4.00751879699248	10.1503759398496	23.0570201612343	0.0312722946113712
1379	-3.98496240601504	10.1503759398496	23.0076358025433	0.0311780428726846
1380	-3.96240601503759	10.1503759398496	22.957437146532	0.0310842466671612
1381	-3.93984962406015	10.1503759398496	22.906431640384	0.0309909032494243
1382	-3.91729323308271	10.1503759398496	22.8546269270297	0.0308980097452361
1383	-3.89473684210526	10.1503759398496	22.8020308412699	0.0308055631546117
1384	-3.87218045112782	10.1503759398496	22.7486514057926	0.0307135603551009
1385	-3.84962406015038	10.1503759398496	22.6944968270923	0.0306219981052443
1386	-3.82706766917293	10.1503759398496	22.6395754912716	0.0305308730482053
1387	-3.80451127819549	10.1503759398496	22.5838959597644	0.030440181715578
1388	-3.78195488721805	10.1503759398496	22.5274669649501	0.0303499205313755
1389	-3.7593984962406	10.1503759398496	22.470297405699	0.0302600858161978
1390	-3.73684210526316	10.1503759398496	22.4123963428158	0.0301706737915837
1391	-3.71428571428571	10.1503759398496	22.3537729944163	0.0300816805845485
1392	-3.69172932330827	10.1503759398496	22.2944367312285	0.0299931022323061
1393	-3.66917293233083	10.1503759398496	22.2343970718206	0.0299049346871835
1394	-3.64661654135338	10.1503759398496	22.1736636777693	0.0298171738217226
1395	-3.62406015037594	10.1503759398496	22.1122463487624	0.0297298154339785
1396	-3.6015037593985	10.1503759398496	22.0501550176546	0.0296428552530085
1397	-3.57894736842105	10.1503759398496	21.9873997454667	0.0295562889445608
1398	-3.55639097744361	10.1503759398496	21.9239907163442	0.0294701121169611
1399	-3.53383458646617	10.1503759398496	21.85993823247	0.0293843203271987
1400	-3.51127819548872	10.1503759398496	21.7952527089499	0.0292989090872168
1401	-3.48872180451128	10.1503759398496	21.7299446686611	0.0292138738704052
1402	-3.46616541353383	10.1503759398496	21.6640247370725	0.0291292101183023
1403	-3.44360902255639	10.1503759398496	21.5975036370587	0.0290449132475029
1404	-3.42105263157895	10.1503759398496	21.5303921836776	0.0289609786567792
1405	-3.3984962406015	10.1503759398496	21.4627012789543	0.0288774017344129
1406	-3.37593984962406	10.1503759398496	21.3944419066477	0.0287941778657425
1407	-3.35338345864662	10.1503759398496	21.3256251270182	0.0287113024409284
1408	-3.33082706766917	10.1503759398496	21.2562620716027	0.0286287708629368
1409	-3.30827067669173	10.1503759398496	21.1863639379881	0.0285465785557455
1410	-3.28571428571429	10.1503759398496	21.1159419846046	0.0284647209727733
1411	-3.26315789473684	10.1503759398496	21.0450075255306	0.0283831936055359
1412	-3.2406015037594	10.1503759398496	20.973571925319	0.0283019919925308
1413	-3.21804511278196	10.1503759398496	20.901646593851	0.0282211117283535
1414	-3.19548872180451	10.1503759398496	20.8292429812135	0.0281405484730458
1415	-3.17293233082707	10.1503759398496	20.7563725726167	0.0280602979616837
1416	-3.15037593984962	10.1503759398496	20.683046883339	0.0279803560142012
1417	-3.12781954887218	10.1503759398496	20.6092774537252	0.0279007185454577
1418	-3.10526315789474	10.1503759398496	20.5350758442175	0.0278213815755492
1419	-3.08270676691729	10.1503759398496	20.4604536304419	0.0277423412403672
1420	-3.06015037593985	10.1503759398496	20.3854223983456	0.0276635938024074
1421	-3.03759398496241	10.1503759398496	20.3099937393861	0.027585135661833
1422	-3.01503759398496	10.1503759398496	20.2341792457844	0.0275069633677923
1423	-2.99248120300752	10.1503759398496	20.1579905058358	0.0274290736299972
1424	-2.96992481203008	10.1503759398496	20.081439099286	0.0273514633305637
1425	-2.94736842105263	10.1503759398496	20.004536592778	0.0272741295361178
1426	-2.92481203007519	10.1503759398496	19.9272945353672	0.0271970695101701
1427	-2.90225563909774	10.1503759398496	19.84972445411	0.0271202807257636
1428	-2.8796992481203	10.1503759398496	19.77183784973	0.027043760878395
1429	-2.85714285714286	10.1503759398496	19.6936461923598	0.0269675078992154
1430	-2.83458646616541	10.1503759398496	19.6151609173652	0.026891519968514
1431	-2.81203007518797	10.1503759398496	19.5363934212566	0.0268157955294832
1432	-2.78947368421053	10.1503759398496	19.4573550576758	0.0267403333022766
1433	-2.76691729323308	10.1503759398496	19.3780571334762	0.0266651322983539
1434	-2.74436090225564	10.1503759398496	19.2985109048933	0.0265901918351228
1435	-2.7218045112782	10.1503759398496	19.2187275738005	0.0265155115508771
1436	-2.69924812030075	10.1503759398496	19.1387182840591	0.0264410914200359
1437	-2.67669172932331	10.1503759398496	19.058494117963	0.0263669317686834
1438	-2.65413533834587	10.1503759398496	18.9780660927747	0.0262930332904175
1439	-2.63157894736842	10.1503759398496	18.8974451573591	0.0262193970625025
1440	-2.60902255639098	10.1503759398496	18.8166421889164	0.026146024562334
1441	-2.58646616541353	10.1503759398496	18.7356679898074	0.0260729176842147
1442	-2.56390977443609	10.1503759398496	18.6545332844816	0.026000078756443
1443	-2.54135338345865	10.1503759398496	18.5732487165028	0.0259275105587155
1444	-2.5187969924812	10.1503759398496	18.4918248456729	0.0258552163398457
1445	-2.49624060150376	10.1503759398496	18.4102721452608	0.0257831998357962
1446	-2.47368421052632	10.1503759398496	18.3286009993267	0.0257114652880277
1447	-2.45112781954887	10.1503759398496	18.2468217001502	0.0256400174621599
1448	-2.42857142857143	10.1503759398496	18.1649444457581	0.0255688616669468
1449	-2.40601503759398	10.1503759398496	18.0829793375537	0.0254980037735619
1450	-2.38345864661654	10.1503759398496	18.0009363780463	0.02542745023519
1451	-2.3609022556391	10.1503759398496	17.9188254686845	0.0253572081069236
1452	-2.33834586466165	10.1503759398496	17.8366564077853	0.0252872850659576
1453	-2.31578947368421	10.1503759398496	17.7544388885681	0.0252176894320772
1454	-2.29323308270677	10.1503759398496	17.6721824972851	0.0251484301884311
1455	-2.27067669172932	10.1503759398496	17.589896711454	0.025079517002583
1456	-2.24812030075188	10.1503759398496	17.5075908981887	0.0250109602478312
1457	-2.22556390977444	10.1503759398496	17.425274312626	0.0249427710247853
1458	-2.20300751879699	10.1503759398496	17.3429560964538	0.0248749611831872
1459	-2.18045112781955	10.1503759398496	17.2606452765359	0.0248075433439624
1460	-2.15789473684211	10.1503759398496	17.1783507636276	0.024740530921486
1461	-2.13533834586466	10.1503759398496	17.0960813511952	0.0246739381460434
1462	-2.11278195488722	10.1503759398496	17.0138457143229	0.0246077800864685
1463	-2.09022556390978	10.1503759398496	16.9316558257529	0.0245420745893779
1464	-2.06766917293233	10.1503759398496	16.8495459720955	0.0244768529377354
1465	-2.04511278195489	10.1503759398496	16.7675584536898	0.0244121517476751
1466	-2.02255639097744	10.1503759398496	16.6857341285247	0.0243480075887065
1467	-2	10.1503759398496	16.6041124065392	0.0242844569118222
1468	-1.97744360902256	10.1503759398496	16.5227312738484	0.0242215359939514
1469	-1.95488721804511	10.1503759398496	16.4416273185384	0.024159280882977
1470	-1.93233082706767	10.1503759398496	16.3608357578654	0.0240977273433613
1471	-1.90977443609023	10.1503759398496	16.2803904666985	0.0240369108024383
1472	-1.88721804511278	10.1503759398496	16.2003240070627	0.0239768662974244
1473	-1.86466165413534	10.1503759398496	16.1206676586368	0.0239176284232182
1474	-1.84210526315789	10.1503759398496	16.0414514500791	0.0238592312810494
1475	-1.81954887218045	10.1503759398496	15.9627041910537	0.0238017084280554
1476	-1.79699248120301	10.1503759398496	15.8844535048406	0.023745092827855
1477	-1.77443609022556	10.1503759398496	15.8067258614208	0.0236894168022035
1478	-1.75187969924812	10.1503759398496	15.7295466109357	0.0236347119838094
1479	-1.72932330827068	10.1503759398496	15.652940017427	0.0235810092704009
1480	-1.70676691729323	10.1503759398496	15.5769292927683	0.0235283387801267
1481	-1.68421052631579	10.1503759398496	15.5015366307123	0.0234767298083869
1482	-1.66165413533835	10.1503759398496	15.4267832409737	0.0234262107861822
1483	-1.6390977443609	10.1503759398496	15.3526893832913	0.0233768092400769
1484	-1.61654135338346	10.1503759398496	15.2792744013966	0.0233285517538686
1485	-1.59398496240602	10.1503759398496	15.2065567568482	0.02328146393206
1486	-1.57142857142857	10.1503759398496	15.1345540626715	0.0232355703652232
1487	-1.54887218045113	10.1503759398496	15.0632831167735	0.0231908945973512
1488	-1.52631578947368	10.1503759398496	14.9927599350831	0.0231474590952845
1489	-1.50375939849624	10.1503759398496	14.9229997843973	0.0231052852202992
1490	-1.4812030075188	10.1503759398496	14.8540172148998	0.0230643932019409
1491	-1.45864661654135	10.1503759398496	14.7858260923343	0.0230248021141815
1492	-1.43609022556391	10.1503759398496	14.7184396298158	0.0229865298539722
1493	-1.41353383458647	10.1503759398496	14.6518704192683	0.0229495931222587
1494	-1.39097744360902	10.1503759398496	14.5861304624842	0.02291400740752
1495	-1.36842105263158	10.1503759398496	14.5212312018045	0.0228797869718762
1496	-1.34586466165414	10.1503759398496	14.4571835504217	0.0228469448398129
1497	-1.32330827067669	10.1503759398496	14.3939979223157	0.0228154927895471
1498	-1.30075187969925	10.1503759398496	14.3316842618392	0.0227854413470532
1499	-1.2781954887218	10.1503759398496	14.2702520729697	0.0227567997827571
1500	-1.25563909774436	10.1503759398496	14.2097104482546	0.0227295761108797
1501	-1.23308270676692	10.1503759398496	14.1500680974849	0.0227037770914074
1502	-1.21052631578947	10.1503759398496	14.0913333761341	0.0226794082346359
1503	-1.18796992481203	10.1503759398496	14.0335143136121	0.0226564738082182
1504	-1.16541353383459	10.1503759398496	13.9766186413952	0.0226349768466173
1505	-1.14285714285714	10.1503759398496	13.9206538210928	0.0226149191628371
1506	-1.1203007518797	10.1503759398496	13.865627072542	0.0225963013622679
1507	-1.09774436090226	10.1503759398496	13.8115454020185	0.0225791228584458
1508	-1.07518796992481	10.1503759398496	13.7584156306843	0.0225633818904711
1509	-1.05263157894737	10.1503759398496	13.7062444234062	0.022549075541783
1510	-1.03007518796993	10.1503759398496	13.6550383181066	0.0225361997599107
1511	-1.00751879699248	10.1503759398496	13.6048037558434	0.0225247493767493
1512	-0.984962406015038	10.1503759398496	13.5555471118503	0.0225147181288043
1513	-0.962406015037594	10.1503759398496	13.5072747278132	0.0225060986767451
1514	-0.939849624060151	10.1503759398496	13.4599929457143	0.0224988826234632
1515	-0.917293233082707	10.1503759398496	13.4137081436296	0.0224930605296976
1516	-0.894736842105264	10.1503759398496	13.3684267739316	0.0224886219261217
1517	-0.87218045112782	10.1503759398496	13.3241554043941	0.0224855553206542
1518	-0.849624060150377	10.1503759398496	13.2809007627212	0.0224838481996861
1519	-0.827067669172933	10.1503759398496	13.2386697849656	0.0224834870220173
1520	-0.80451127819549	10.1503759398496	13.1974696680621	0.0224844572048013
1521	-0.781954887218046	10.1503759398496	13.1573079261374	0.022486743102092
1522	-0.759398496240602	10.1503759398496	13.1181924489809	0.0224903279794715
1523	-0.736842105263158	10.1503759398496	13.0801315585733	0.0224951939940466
1524	-0.714285714285714	10.1503759398496	13.0431340548597	0.0225013222000623
1525	-0.691729323308271	10.1503759398496	13.0072092338226	0.0225086926195819
1526	-0.669172932330827	10.1503759398496	12.9723668483089	0.0225172844477518
1527	-0.646616541353384	10.1503759398496	12.9386169662724	0.0225270765005594
1528	-0.62406015037594	10.1503759398496	12.9059696706839	0.0225380480404131
1529	-0.601503759398497	10.1503759398496	12.8744345471899	0.0225501800830095
1530	-0.578947368421053	10.1503759398496	12.8440133170467	0.02256345817797
1531	-0.556390977443609	10.1503759398496	12.8146887505021	0.0225778759469898
1532	-0.533834586466166	10.1503759398496	12.7864391045009	0.0225934339838223
1533	-0.511278195488722	10.1503759398496	12.7592409550488	0.0226101393409925
1534	-0.488721804511279	10.1503759398496	12.7330696970596	0.0226280043499262
1535	-0.466165413533835	10.1503759398496	12.7079002603383	0.0226470448897002
1536	-0.443609022556392	10.1503759398496	12.6837077748478	0.0226672787265114
1537	-0.421052631578948	10.1503759398496	12.6604680410715	0.0226887242759167
1538	-0.398496240601504	10.1503759398496	12.6381577917268	0.0227113998381518
1539	-0.375939849624061	10.1503759398496	12.6167547960961	0.0227353232000513
1540	-0.353383458646617	10.1503759398496	12.5962378674652	0.0227605114693654
1541	-0.330827067669174	10.1503759398496	12.5765868198021	0.0227869810364579
1542	-0.30827067669173	10.1503759398496	12.5577824025385	0.0228147475963685
1543	-0.285714285714286	10.1503759398496	12.5398062293728	0.0228438261934376
1544	-0.263157894736842	10.1503759398496	12.5226407089769	0.0228742312691692
1545	-0.240601503759398	10.1503759398496	12.5062689809912	0.0229059767045089
1546	-0.218045112781955	10.1503759398496	12.4906748583675	0.0229390758532609
1547	-0.195488721804511	10.1503759398496	12.4758427760076	0.0229735415661047
1548	-0.172932330827068	10.1503759398496	12.4617577451732	0.0230093862059086
1549	-0.150375939849624	10.1503759398496	12.4484053129809	0.0230466216555011
1550	-0.127819548872181	10.1503759398496	12.4357715263019	0.0230852593191606
1551	-0.105263157894737	10.1503759398496	12.4238428994386	0.0231253101190085
1552	-0.0827067669172941	10.1503759398496	12.4126063850316	0.0231667844873588
1553	-0.0601503759398501	10.1503759398496	12.4020493477324	0.0232096923559237
1554	-0.0375939849624061	10.1503759398496	12.3921595402513	0.0232540431426397
1555	-0.015037593984963	10.1503759398496	12.3829250814562	0.023299845736746
1556	0.00751879699248015	10.1503759398496	12.3743344362437	0.0233471084826471
1557	0.0300751879699241	10.1503759398496	12.3663763969617	0.0233958391629971
1558	0.0526315789473681	10.1503759398496	12.3590400661863	0.0234460449813731
1559	0.0751879699248121	10.1503759398496	12.3523148406962	0.0234977325448393
1560	0.0977443609022544	10.1503759398496	12.3461903965049	0.0235509078466583
1561	0.120300751879698	10.1503759398496	12.3406566748397	0.023605576249358
1562	0.142857142857142	10.1503759398496	12.3357038689636	0.0236617424683339
1563	0.165413533834586	10.1503759398496	12.3313224117553	0.0237194105561305
1564	0.18796992481203	10.1503759398496	12.3275029639815	0.0237785838875284
1565	0.210526315789473	10.1503759398496	12.3242364031849	0.0238392651455353
1566	0.233082706766917	10.1503759398496	12.3215138131427	0.0239014563083676
1567	0.255639097744361	10.1503759398496	12.3193264738433	0.0239651586374894
1568	0.278195488721805	10.1503759398496	12.3176658519345	0.0240303726667643
1569	0.300751879699249	10.1503759398496	12.3165235916102	0.0240970981927642
1570	0.323308270676691	10.1503759398496	12.3158915058984	0.024165334266268
1571	0.345864661654135	10.1503759398496	12.315761568321	0.0242350791849727
1572	0.368421052631579	10.1503759398496	12.316125904897	0.0243063304874345
1573	0.390977443609023	10.1503759398496	12.3169767864672	0.0243790849482481
1574	0.413533834586465	10.1503759398496	12.3183066213134	0.0244533385744646
1575	0.436090225563909	10.1503759398496	12.3201079480567	0.0245290866032465
1576	0.458646616541353	10.1503759398496	12.3223734288145	0.0246063235007481
1577	0.481203007518797	10.1503759398496	12.3250958425988	0.0246850429622082
1578	0.503759398496241	10.1503759398496	12.3282680789407	0.024765237913237
1579	0.526315789473683	10.1503759398496	12.3318831317294	0.0248469005122726
1580	0.548872180451127	10.1503759398496	12.335934093248	0.0249300221541846
1581	0.571428571428571	10.1503759398496	12.3404141484003	0.0250145934749921
1582	0.593984962406015	10.1503759398496	12.3453165691118	0.0251006043576643
1583	0.616541353383457	10.1503759398496	12.3506347088998	0.0251880439389728
1584	0.639097744360901	10.1503759398496	12.3563619975978	0.0252769006173539
1585	0.661654135338345	10.1503759398496	12.3624919362328	0.0253671620617446
1586	0.684210526315789	10.1503759398496	12.3690180920389	0.0254588152213528
1587	0.706766917293233	10.1503759398496	12.3759340936082	0.0255518463363177
1588	0.729323308270676	10.1503759398496	12.3832336261643	0.0256462409492195
1589	0.75187969924812	10.1503759398496	12.3909104269585	0.0257419839173935
1590	0.774436090225564	10.1503759398496	12.3989582807784	0.025839059426006
1591	0.796992481203008	10.1503759398496	12.4073710155656	0.0259374510018446
1592	0.81954887218045	10.1503759398496	12.4161424981365	0.0260371415277811
1593	0.842105263157894	10.1503759398496	12.42526663	0.0261381132578599
1594	0.864661654135338	10.1503759398496	12.4347373432713	0.0262403478329693
1595	0.887218045112782	10.1503759398496	12.4445485966747	0.0263438262970478
1596	0.909774436090226	10.1503759398496	12.454694371631	0.026448529113788
1597	0.932330827067668	10.1503759398496	12.4651686684292	0.0265544361837875
1598	0.954887218045112	10.1503759398496	12.4759655024759	0.0266615268621109
1599	0.977443609022556	10.1503759398496	12.4870789006208	0.0267697799762182
1600	1	10.1503759398496	12.4985028975562	0.0268791738442211
1601	-8	10.2005012531328	20.4094951507212	0.0526326616899118
1602	-7.97744360902256	10.2005012531328	20.4563462058127	0.0525093834734155
1603	-7.95488721804511	10.2005012531328	20.5033177498595	0.0523860359682626
1604	-7.93233082706767	10.2005012531328	20.5503900093126	0.0522626074166292
1605	-7.90977443609023	10.2005012531328	20.5975428408347	0.0521390858364367
1606	-7.88721804511278	10.2005012531328	20.6447557273749	0.0520154590314571
1607	-7.86466165413534	10.2005012531328	20.6920084175858	0.0518917149351956
1608	-7.84210526315789	10.2005012531328	20.7392894040938	0.0517678460716408
1609	-7.81954887218045	10.2005012531328	20.7865937481934	0.0516438486185037
1610	-7.79699248120301	10.2005012531328	20.8339165882186	0.0515197191027949
1611	-7.77443609022556	10.2005012531328	20.8812529820347	0.0513954543164339
1612	-7.75187969924812	10.2005012531328	20.928597906542	0.0512710513125352
1613	-7.72932330827068	10.2005012531328	20.9759462572026	0.0511465074017082
1614	-7.70676691729323	10.2005012531328	21.02329284759	0.0510218201483669
1615	-7.68421052631579	10.2005012531328	21.0706324089645	0.0508969873670511
1616	-7.66165413533835	10.2005012531328	21.1179595898738	0.0507720071187639
1617	-7.6390977443609	10.2005012531328	21.1652689557814	0.050646877707318
1618	-7.61654135338346	10.2005012531328	21.212554988722	0.0505215976756974
1619	-7.59398496240602	10.2005012531328	21.2598120869869	0.0503961658024327
1620	-7.57142857142857	10.2005012531328	21.3070345648344	0.0502705810979891
1621	-7.54887218045113	10.2005012531328	21.3542166522419	0.0501448428011703
1622	-7.52631578947368	10.2005012531328	21.4013524946794	0.0500189503755351
1623	-7.50375939849624	10.2005012531328	21.4484361529195	0.049892903505828
1624	-7.4812030075188	10.2005012531328	21.495461602888	0.0497667020944269
1625	-7.45864661654135	10.2005012531328	21.5424227355411	0.049640346257802
1626	-7.43609022556391	10.2005012531328	21.5893133567836	0.0495138363229921
1627	-7.41353383458647	10.2005012531328	21.6361271874278	0.0493871728240934
1628	-7.39097744360902	10.2005012531328	21.6828578631841	0.0492603564987644
1629	-7.36842105263158	10.2005012531328	21.7294989347	0.0491333882847447
1630	-7.34586466165414	10.2005012531328	21.7760438676343	0.0490062693163882
1631	-7.32330827067669	10.2005012531328	21.8224860427775	0.0488790009212117
1632	-7.30075187969925	10.2005012531328	21.868818756217	0.0487515846164565
1633	-7.2781954887218	10.2005012531328	21.9150352195399	0.0486240221056631
1634	-7.25563909774436	10.2005012531328	21.9611285600915	0.0484963152752648
1635	-7.23308270676692	10.2005012531328	22.0070918212791	0.0483684661911886
1636	-7.21052631578947	10.2005012531328	22.0529179629145	0.0482404770954747
1637	-7.18796992481203	10.2005012531328	22.0985998616242	0.0481123504029062
1638	-7.16541353383459	10.2005012531328	22.1441303112932	0.047984088697654
1639	-7.14285714285714	10.2005012531328	22.1895020235703	0.0478556947299337
1640	-7.1203007518797	10.2005012531328	22.2347076284277	0.047727171412675
1641	-7.09774436090226	10.2005012531328	22.2797396747691	0.0475985218182027
1642	-7.07518796992481	10.2005012531328	22.3245906310986	0.0474697491749325
1643	-7.05263157894737	10.2005012531328	22.3692528862435	0.0473408568640747
1644	-7.03007518796993	10.2005012531328	22.4137187501361	0.0472118484163517
1645	-7.00751879699248	10.2005012531328	22.4579804546575	0.0470827275087264
1646	-6.98496240601504	10.2005012531328	22.5020301545336	0.0469534979611396
1647	-6.96240601503759	10.2005012531328	22.545859928302	0.046824163733261
1648	-6.93984962406015	10.2005012531328	22.5894617793365	0.0466947289212451
1649	-6.91729323308271	10.2005012531328	22.6328276369329	0.0465651977545027
1650	-6.89473684210526	10.2005012531328	22.6759493574634	0.0464355745924761
1651	-6.87218045112782	10.2005012531328	22.7188187255935	0.0463058639214274
1652	-6.84962406015038	10.2005012531328	22.7614274555687	0.0461760703512325
1653	-6.82706766917293	10.2005012531328	22.803767192563	0.0460461986121837
1654	-6.80451127819549	10.2005012531328	22.8458295141009	0.0459162535518016
1655	-6.78195488721805	10.2005012531328	22.8876059315449	0.0457862401316525
1656	-6.7593984962406	10.2005012531328	22.9290878916538	0.0456561634241724
1657	-6.73684210526316	10.2005012531328	22.9702667782137	0.0455260286094992
1658	-6.71428571428571	10.2005012531328	23.0111339137363	0.04539584097231
1659	-6.69172932330827	10.2005012531328	23.0516805612336	0.0452656058986643
1660	-6.66917293233083	10.2005012531328	23.0918979260587	0.0451353288728522
1661	-6.64661654135338	10.2005012531328	23.1317771578282	0.0450050154742473
1662	-6.62406015037594	10.2005012531328	23.1713093524126	0.0448746713741657
1663	-6.6015037593985	10.2005012531328	23.2104855540005	0.044744302332728
1664	-6.57894736842105	10.2005012531328	23.2492967572414	0.0446139141957243
1665	-6.55639097744361	10.2005012531328	23.2877339094619	0.0444835128914844
1666	-6.53383458646617	10.2005012531328	23.3257879129536	0.0443531044277512
1667	-6.51127819548872	10.2005012531328	23.3634496273387	0.0442226948885545
1668	-6.48872180451128	10.2005012531328	23.4007098720156	0.0440922904310899
1669	-6.46616541353383	10.2005012531328	23.4375594286733	0.0439618972825996
1670	-6.44360902255639	10.2005012531328	23.473989043884	0.0438315217372524
1671	-6.42105263157895	10.2005012531328	23.5099894317729	0.0437011701530292
1672	-6.3984962406015	10.2005012531328	23.5455512767599	0.0435708489486067
1673	-6.37593984962406	10.2005012531328	23.5806652363814	0.0434405646002434
1674	-6.35338345864662	10.2005012531328	23.6153219441821	0.043310323638667
1675	-6.33082706766917	10.2005012531328	23.6495120126825	0.0431801326459608
1676	-6.30827067669173	10.2005012531328	23.6832260364229	0.0430499982524518
1677	-6.28571428571429	10.2005012531328	23.7164545950768	0.0429199271335983
1678	-6.26315789473684	10.2005012531328	23.7491882566399	0.0427899260068792
1679	-6.2406015037594	10.2005012531328	23.7814175806942	0.042660001628679
1680	-6.21804511278195	10.2005012531328	23.8131331217265	0.0425301607911779
1681	-6.19548872180451	10.2005012531328	23.8443254325447	0.0424004103192381
1682	-6.17293233082707	10.2005012531328	23.8749850677384	0.0422707570672898
1683	-6.15037593984962	10.2005012531328	23.9051025872171	0.0421412079162192
1684	-6.12781954887218	10.2005012531328	23.934668559818	0.0420117697702527
1685	-6.10526315789474	10.2005012531328	23.9636735669746	0.041882449553844
1686	-6.08270676691729	10.2005012531328	23.9921082064467	0.0417532542085567
1687	-6.06015037593985	10.2005012531328	24.0199630961189	0.0416241906899517
1688	-6.03759398496241	10.2005012531328	24.0472288778559	0.0414952659644694
1689	-6.01503759398496	10.2005012531328	24.0738962214141	0.0413664870063142
1690	-5.99248120300752	10.2005012531328	24.0999558284155	0.0412378607943394
1691	-5.96992481203008	10.2005012531328	24.1253984363739	0.0411093943089308
1692	-5.94736842105263	10.2005012531328	24.1502148227699	0.0409810945288912
1693	-5.92481203007519	10.2005012531328	24.17439580918	0.0408529684283267
1694	-5.90225563909774	10.2005012531328	24.1979322654576	0.040725022973532
1695	-5.8796992481203	10.2005012531328	24.2208151139479	0.0405972651198786
1696	-5.85714285714286	10.2005012531328	24.2430353337615	0.0404697018087037
1697	-5.83458646616541	10.2005012531328	24.2645839650703	0.0403423399642016
1698	-5.81203007518797	10.2005012531328	24.2854521134597	0.040215186490318
1699	-5.78947368421053	10.2005012531328	24.3056309543007	0.0400882482676462
1700	-5.76691729323308	10.2005012531328	24.3251117371602	0.0399615321503276
1701	-5.74436090225564	10.2005012531328	24.3438857902404	0.0398350449629563
1702	-5.7218045112782	10.2005012531328	24.3619445248407	0.0397087934974882
1703	-5.69924812030075	10.2005012531328	24.3792794398467	0.0395827845101551
1704	-5.67669172932331	10.2005012531328	24.3958821262304	0.0394570247183865
1705	-5.65413533834587	10.2005012531328	24.4117442715736	0.0393315207977353
1706	-5.63157894736842	10.2005012531328	24.4268576645994	0.0392062793788145
1707	-5.60902255639098	10.2005012531328	24.4412141997084	0.039081307044239
1708	-5.58646616541353	10.2005012531328	24.4548058815304	0.0389566103255803
1709	-5.56390977443609	10.2005012531328	24.4676248294614	0.0388321957003279
1710	-5.54135338345865	10.2005012531328	24.4796632822135	0.0387080695888643
1711	-5.5187969924812	10.2005012531328	24.4909136023449	0.0385842383514516
1712	-5.49624060150376	10.2005012531328	24.5013682807826	0.0384607082852315
1713	-5.47368421052632	10.2005012531328	24.5110199413366	0.0383374856212401
1714	-5.45112781954887	10.2005012531328	24.519861345184	0.0382145765214362
1715	-5.42857142857143	10.2005012531328	24.5278853953352	0.0380919870757512
1716	-5.40601503759398	10.2005012531328	24.5350851410778	0.037969723299152
1717	-5.38345864661654	10.2005012531328	24.5414537823722	0.0378477911287263
1718	-5.3609022556391	10.2005012531328	24.54698467423	0.0377261964207881
1719	-5.33834586466165	10.2005012531328	24.5516713310395	0.0376049449480061
1720	-5.31578947368421	10.2005012531328	24.555507430848	0.0374840423965537
1721	-5.29323308270677	10.2005012531328	24.5584868196009	0.0373634943632883
1722	-5.27067669172932	10.2005012531328	24.5606035153151	0.0372433063529529
1723	-5.24812030075188	10.2005012531328	24.5618517122085	0.0371234837754096
1724	-5.22556390977444	10.2005012531328	24.5622257847542	0.0370040319429012
1725	-5.20300751879699	10.2005012531328	24.5617202916737	0.0368849560673465
1726	-5.18045112781955	10.2005012531328	24.5603299798625	0.0367662612576677
1727	-5.15789473684211	10.2005012531328	24.5580497882285	0.0366479525171538
1728	-5.13533834586466	10.2005012531328	24.5548748514597	0.0365300347408633
1729	-5.11278195488722	10.2005012531328	24.5508005037076	0.0364125127130609
1730	-5.09022556390977	10.2005012531328	24.5458222821715	0.036295391104702
1731	-5.06766917293233	10.2005012531328	24.5399359306045	0.0361786744709568
1732	-5.04511278195489	10.2005012531328	24.5331374027099	0.0360623672487791
1733	-5.02255639097744	10.2005012531328	24.5254228654425	0.0359464737545243
1734	-5	10.2005012531328	24.516788702203	0.0358309981816171
1735	-4.97744360902256	10.2005012531328	24.5072315159241	0.0357159445982686
1736	-4.95488721804511	10.2005012531328	24.4967481320415	0.0356013169452497
1737	-4.93233082706767	10.2005012531328	24.4853356013493	0.0354871190337193
1738	-4.90977443609023	10.2005012531328	24.4729912027351	0.0353733545431117
1739	-4.88721804511278	10.2005012531328	24.4597124457874	0.0352600270190837
1740	-4.86466165413534	10.2005012531328	24.445497073284	0.0351471398715263
1741	-4.84210526315789	10.2005012531328	24.4303430635328	0.0350346963726407
1742	-4.81954887218045	10.2005012531328	24.4142486326024	0.0349226996550818
1743	-4.79699248120301	10.2005012531328	24.3972122363893	0.0348111527101742
1744	-4.77443609022556	10.2005012531328	24.3792325725633	0.0347000583861992
1745	-4.75187969924812	10.2005012531328	24.3603085823632	0.0345894193867565
1746	-4.72932330827068	10.2005012531328	24.3404394522426	0.0344792382692065
1747	-4.70676691729323	10.2005012531328	24.319624615377	0.0343695174431901
1748	-4.68421052631579	10.2005012531328	24.29786375301	0.0342602591692321
1749	-4.66165413533835	10.2005012531328	24.2751567956545	0.0341514655574321
1750	-4.6390977443609	10.2005012531328	24.2515039241306	0.0340431385662408
1751	-4.61654135338346	10.2005012531328	24.2269055704571	0.0339352800013288
1752	-4.59398496240602	10.2005012531328	24.2013624185737	0.0338278915145475
1753	-4.57142857142857	10.2005012531328	24.1748754049133	0.0337209746029859
1754	-4.54887218045113	10.2005012531328	24.1474457188019	0.0336145306081287
1755	-4.52631578947368	10.2005012531328	24.1190748027057	0.0335085607151109
1756	-4.50375939849624	10.2005012531328	24.0897643523147	0.0334030659520798
1757	-4.4812030075188	10.2005012531328	24.0595163164473	0.0332980471896621
1758	-4.45864661654135	10.2005012531328	24.0283328968141	0.0331935051405406
1759	-4.43609022556391	10.2005012531328	23.9962165475948	0.0330894403591422
1760	-4.41353383458647	10.2005012531328	23.9631699748665	0.0329858532414393
1761	-4.39097744360902	10.2005012531328	23.9291961358545	0.0328827440248702
1762	-4.36842105263158	10.2005012531328	23.8942982380226	0.032780112788378
1763	-4.34586466165414	10.2005012531328	23.8584797380072	0.0326779594525706
1764	-4.32330827067669	10.2005012531328	23.8217443403696	0.0325762837800069
1765	-4.30075187969925	10.2005012531328	23.7840959962093	0.0324750853756098
1766	-4.2781954887218	10.2005012531328	23.7455389015869	0.0323743636872089
1767	-4.25563909774436	10.2005012531328	23.7060774958169	0.0322741180062146
1768	-4.23308270676692	10.2005012531328	23.6657164595769	0.0321743474684293
1769	-4.21052631578947	10.2005012531328	23.6244607128747	0.0320750510549933
1770	-4.18796992481203	10.2005012531328	23.5823154128493	0.0319762275934729
1771	-4.16541353383459	10.2005012531328	23.5392859514263	0.0318778757590891
1772	-4.14285714285714	10.2005012531328	23.4953779528229	0.03177999407609
1773	-4.1203007518797	10.2005012531328	23.4505972708911	0.0316825809192741
1774	-4.09774436090226	10.2005012531328	23.4049499863301	0.0315856345156589
1775	-4.07518796992481	10.2005012531328	23.3584424037497	0.0314891529463023
1776	-4.05263157894737	10.2005012531328	23.3110810485866	0.0313931341482804
1777	-4.03007518796993	10.2005012531328	23.2628726638951	0.0312975759168184
1778	-4.00751879699248	10.2005012531328	23.2138242069922	0.0312024759075816
1779	-3.98496240601504	10.2005012531328	23.1639428459802	0.0311078316391272
1780	-3.96240601503759	10.2005012531328	23.1132359561347	0.0310136404955191
1781	-3.93984962406015	10.2005012531328	23.0617111161779	0.0309198997291077
1782	-3.91729323308271	10.2005012531328	23.0093761044226	0.0308266064634775
1783	-3.89473684210526	10.2005012531328	22.9562388948098	0.0307337576965626
1784	-3.87218045112782	10.2005012531328	22.9023076528229	0.0306413503039364
1785	-3.84962406015038	10.2005012531328	22.8475907313066	0.0305493810422731
1786	-3.82706766917293	10.2005012531328	22.7920966661759	0.0304578465529851
1787	-3.80451127819549	10.2005012531328	22.7358341720244	0.0303667433660388
1788	-3.78195488721805	10.2005012531328	22.6788121376457	0.0302760679039499
1789	-3.7593984962406	10.2005012531328	22.6210396214582	0.0301858164859607
1790	-3.73684210526316	10.2005012531328	22.5625258468458	0.0300959853324009
1791	-3.71428571428571	10.2005012531328	22.5032801974226	0.0300065705692346
1792	-3.69172932330827	10.2005012531328	22.4433122122173	0.029917568232795
1793	-3.66917293233083	10.2005012531328	22.3826315807894	0.0298289742747081
1794	-3.64661654135338	10.2005012531328	22.3212481382785	0.0297407845670103
1795	-3.62406015037594	10.2005012531328	22.2591718603924	0.0296529949074577
1796	-3.6015037593985	10.2005012531328	22.1964128583422	0.0295656010250309
1797	-3.57894736842105	10.2005012531328	22.1329813737215	0.0294785985856395
1798	-3.55639097744361	10.2005012531328	22.0688877733431	0.0293919831980255
1799	-3.53383458646617	10.2005012531328	22.0041425440371	0.0293057504198669
1800	-3.51127819548872	10.2005012531328	21.9387562874063	0.0292198957640871
1801	-3.48872180451128	10.2005012531328	21.8727397145546	0.0291344147053693
1802	-3.46616541353383	10.2005012531328	21.8061036407944	0.0290493026868779
1803	-3.44360902255639	10.2005012531328	21.7388589803221	0.028964555127192
1804	-3.42105263157895	10.2005012531328	21.6710167408865	0.0288801674274487
1805	-3.3984962406015	10.2005012531328	21.6025880184425	0.0287961349787022
1806	-3.37593984962406	10.2005012531328	21.5335839918027	0.0287124531694982
1807	-3.35338345864662	10.2005012531328	21.464015917277	0.0286291173936684
1808	-3.33082706766917	10.2005012531328	21.3938951233289	0.0285461230583445
1809	-3.30827067669173	10.2005012531328	21.3232330052316	0.0284634655921973
1810	-3.28571428571429	10.2005012531328	21.2520410197395	0.028381140453899
1811	-3.26315789473684	10.2005012531328	21.1803306797724	0.0282991431408162
1812	-3.2406015037594	10.2005012531328	21.1081135491285	0.0282174691979327
1813	-3.21804511278196	10.2005012531328	21.0354012372211	0.0281361142270043
1814	-3.19548872180451	10.2005012531328	20.9622053938391	0.0280550738959512
1815	-3.17293233082707	10.2005012531328	20.8885377039513	0.0279743439484888
1816	-3.15037593984962	10.2005012531328	20.8144098825432	0.0278939202139974
1817	-3.12781954887218	10.2005012531328	20.7398336694989	0.0278137986176392
1818	-3.10526315789474	10.2005012531328	20.6648208245281	0.0277339751907203
1819	-3.08270676691729	10.2005012531328	20.5893831221425	0.0276544460813029
1820	-3.06015037593985	10.2005012531328	20.5135323466909	0.0275752075650705
1821	-3.03759398496241	10.2005012531328	20.4372802874427	0.0274962560564494
1822	-3.01503759398496	10.2005012531328	20.3606387337419	0.0274175881199881
1823	-2.99248120300752	10.2005012531328	20.2836194702167	0.0273392004820001
1824	-2.96992481203008	10.2005012531328	20.2062342720631	0.0272610900424714
1825	-2.94736842105263	10.2005012531328	20.1284949003921	0.0271832538872368
1826	-2.92481203007519	10.2005012531328	20.0504130976579	0.0271056893004284
1827	-2.90225563909774	10.2005012531328	19.9720005831525	0.0270283937771992
1828	-2.8796992481203	10.2005012531328	19.8932690485848	0.0269513650367246
1829	-2.85714285714286	10.2005012531328	19.8142301537424	0.0268746010354877
1830	-2.83458646616541	10.2005012531328	19.7348955222297	0.0267980999808471
1831	-2.81203007518797	10.2005012531328	19.6552767372974	0.0267218603448966
1832	-2.78947368421053	10.2005012531328	19.5753853377558	0.0266458808786139
1833	-2.76691729323308	10.2005012531328	19.4952328139831	0.0265701606263059
1834	-2.74436090225564	10.2005012531328	19.4148306040165	0.0264946989403529
1835	-2.7218045112782	10.2005012531328	19.3341900897454	0.0264194954962517
1836	-2.69924812030075	10.2005012531328	19.253322593192	0.0263445503079662
1837	-2.67669172932331	10.2005012531328	19.1722393728934	0.0262698637435831
1838	-2.65413533834587	10.2005012531328	19.0909516203769	0.0261954365412771
1839	-2.63157894736842	10.2005012531328	19.0094704567368	0.0261212698255904
1840	-2.60902255639098	10.2005012531328	18.9278069293071	0.0260473651240244
1841	-2.58646616541353	10.2005012531328	18.8459720084413	0.0259737243839484
1842	-2.56390977443609	10.2005012531328	18.7639765843856	0.0259003499898271
1843	-2.54135338345865	10.2005012531328	18.6818314642586	0.0258272447807658
1844	-2.5187969924812	10.2005012531328	18.5995473691342	0.0257544120683763
1845	-2.49624060150376	10.2005012531328	18.5171349312246	0.0256818556549626
1846	-2.47368421052632	10.2005012531328	18.4346046911668	0.0256095798520273
1847	-2.45112781954887	10.2005012531328	18.351967095418	0.0255375894990959
1848	-2.42857142857143	10.2005012531328	18.2692324937457	0.0254658899828607
1849	-2.40601503759398	10.2005012531328	18.1864111368292	0.0253944872566387
1850	-2.38345864661654	10.2005012531328	18.103513173962	0.0253233878601425
1851	-2.3609022556391	10.2005012531328	18.020548650856	0.025252598939561
1852	-2.33834586466165	10.2005012531328	17.9375275075541	0.0251821282679419
1853	-2.31578947368421	10.2005012531328	17.8544595764373	0.0251119842658749
1854	-2.29323308270677	10.2005012531328	17.771354580343	0.0250421760224635
1855	-2.27067669172932	10.2005012531328	17.6882221307814	0.0249727133165803
1856	-2.24812030075188	10.2005012531328	17.6050717262528	0.0249036066383962
1857	-2.22556390977444	10.2005012531328	17.5219127506676	0.0248348672111689
1858	-2.20300751879699	10.2005012531328	17.4387544718628	0.0247665070132832
1859	-2.18045112781955	10.2005012531328	17.3556060402243	0.0246985388005235
1860	-2.15789473684211	10.2005012531328	17.2724764874031	0.0246309761285642
1861	-2.13533834586466	10.2005012531328	17.1893747251291	0.0245638333756616
1862	-2.11278195488722	10.2005012531328	17.1063095441242	0.0244971257655219
1863	-2.09022556390978	10.2005012531328	17.0232930672341	0.0244308713136361
1864	-2.06766917293233	10.2005012531328	16.9403599704175	0.0243651015247183
1865	-2.04511278195489	10.2005012531328	16.8575530236247	0.0242998532618611
1866	-2.02255639097744	10.2005012531328	16.7749135315318	0.0242351633476914
1867	-2	10.2005012531328	16.6924813280832	0.024171068492128
1868	-1.97744360902256	10.2005012531328	16.6102948013015	0.0241076052365201
1869	-1.95488721804511	10.2005012531328	16.5283909196827	0.0240448098983262
1870	-1.93233082706767	10.2005012531328	16.4468052600127	0.0239827185163828
1871	-1.90977443609023	10.2005012531328	16.365572036447	0.0239213667968131
1872	-1.88721804511278	10.2005012531328	16.2847241306968	0.023860790059639
1873	-1.86466165413534	10.2005012531328	16.2042931231843	0.0238010231861537
1874	-1.84210526315789	10.2005012531328	16.1243093250312	0.0237421005671287
1875	-1.81954887218045	10.2005012531328	16.0448018107488	0.0236840560519214
1876	-1.79699248120301	10.2005012531328	15.9657984515196	0.023626922898565
1877	-1.77443609022556	10.2005012531328	15.8873259489508	0.023570733724917
1878	-1.75187969924812	10.2005012531328	15.8094098692037	0.0235155204609514
1879	-1.72932330827068	10.2005012531328	15.7320746773986	0.0234613143022817
1880	-1.70676691729323	10.2005012531328	15.6553437722097	0.023408145665004
1881	-1.68421052631579	10.2005012531328	15.5792395205671	0.0233560441419508
1882	-1.66165413533835	10.2005012531328	15.5037832923939	0.0233050384604506
1883	-1.6390977443609	10.2005012531328	15.4289954953085	0.0232551564416865
1884	-1.61654135338346	10.2005012531328	15.3548956092353	0.0232064249617512
1885	-1.59398496240602	10.2005012531328	15.2815022208625	0.0231588699144907
1886	-1.57142857142857	10.2005012531328	15.2088330579078	0.0231125161762335
1887	-1.54887218045113	10.2005012531328	15.1369050231388	0.023067387572498
1888	-1.52631578947368	10.2005012531328	15.0657342281224	0.0230235068467694
1889	-1.50375939849624	10.2005012531328	14.9953360266629	0.0229808956314322
1890	-1.4812030075188	10.2005012531328	14.9257250479076	0.0229395744209466
1891	-1.45864661654135	10.2005012531328	14.8569152290982	0.0228995625473448
1892	-1.43609022556391	10.2005012531328	14.7889198479524	0.0228608781581244
1893	-1.41353383458647	10.2005012531328	14.721751554665	0.0228235381966048
1894	-1.39097744360902	10.2005012531328	14.6554224035237	0.0227875583848084
1895	-1.36842105263158	10.2005012531328	14.5899438841401	0.0227529532089176
1896	-1.34586466165414	10.2005012531328	14.5253269522964	0.0227197359073526
1897	-1.32330827067669	10.2005012531328	14.4615820604229	0.0226879184614964
1898	-1.30075187969925	10.2005012531328	14.3987191877173	0.0226575115890935
1899	-1.2781954887218	10.2005012531328	14.3367478699299	0.0226285247403233
1900	-1.25563909774436	10.2005012531328	14.2756772288361	0.0226009660965405
1901	-1.23308270676692	10.2005012531328	14.2155160014332	0.0225748425716611
1902	-1.21052631578947	10.2005012531328	14.1562725688994	0.0225501598161446
1903	-1.18796992481203	10.2005012531328	14.0979549853584	0.0225269222235136
1904	-1.16541353383459	10.2005012531328	14.0405710065089	0.0225051329393231
1905	-1.14285714285714	10.2005012531328	13.9841281181762	0.0224847938724665
1906	-1.1203007518797	10.2005012531328	13.9286335648642	0.0224659057086855
1907	-1.09774436090226	10.2005012531328	13.8740943783856	0.0224484679261099
1908	-1.07518796992481	10.2005012531328	13.8205174066668	0.0224324788126326
1909	-1.05263157894737	10.2005012531328	13.7679093428331	0.0224179354848846
1910	-1.03007518796993	10.2005012531328	13.7162767546921	0.0224048339085408
1911	-1.00751879699248	10.2005012531328	13.6656261147459	0.0223931689196589
1912	-0.984962406015038	10.2005012531328	13.6159638308623	0.022382934246723
1913	-0.962406015037594	10.2005012531328	13.5672962777545	0.0223741225330519
1914	-0.939849624060151	10.2005012531328	13.5196298293861	0.0223667253592497
1915	-0.917293233082707	10.2005012531328	13.4729708924073	0.022360733265431
1916	-0.894736842105264	10.2005012531328	13.4273259406472	0.022356135773106
1917	-0.87218045112782	10.2005012531328	13.3827015505621	0.0223529214068924
1918	-0.849624060150377	10.2005012531328	13.3391044373133	0.0223510777167358
1919	-0.827067669172933	10.2005012531328	13.2965414907566	0.0223505913022094
1920	-0.80451127819549	10.2005012531328	13.2550198099941	0.0223514478419134
1921	-0.781954887218046	10.2005012531328	13.2145467341491	0.022353632133313
1922	-0.759398496240602	10.2005012531328	13.1751298655143	0.0223571281518613
1923	-0.736842105263158	10.2005012531328	13.1367770791063	0.0223619191432973
1924	-0.714285714285714	10.2005012531328	13.0994965098971	0.0223679877696115
1925	-0.691729323308271	10.2005012531328	13.063296505993	0.0223753163365506
1926	-0.669172932330827	10.2005012531328	13.028185533951	0.0223838871360974
1927	-0.646616541353384	10.2005012531328	12.9941720236048	0.0223936829356243
1928	-0.62406015037594	10.2005012531328	12.9612641477972	0.0224046876280393
1929	-0.601503759398497	10.2005012531328	12.9294695354517	0.0224168870187821
1930	-0.578947368421053	10.2005012531328	12.8987882238438	0.0224302707206318
1931	-0.556390977443609	10.2005012531328	12.8692019107814	0.0224448346667193
1932	-0.533834586466166	10.2005012531328	12.8406887988775	0.022460579309676
1933	-0.511278195488722	10.2005012531328	12.8132264162434	0.0224775091348304
1934	-0.488721804511279	10.2005012531328	12.786791784104	0.0224956322177961
1935	-0.466165413533835	10.2005012531328	12.7613616895589	0.0225149595216309
1936	-0.443609022556392	10.2005012531328	12.7369129895181	0.0225355041008873
1937	-0.421052631578948	10.2005012531328	12.7134228839122	0.0225572803579506
1938	-0.398496240601504	10.2005012531328	12.6908691244116	0.0225803034355448
1939	-0.375939849624061	10.2005012531328	12.6692301514992	0.0226045887684403
1940	-0.353383458646617	10.2005012531328	12.6484851691386	0.0226301517783711
1941	-0.330827067669174	10.2005012531328	12.62861417249	0.0226570076801043
1942	-0.30827067669173	10.2005012531328	12.609597943891	0.0226851713655517
1943	-0.285714285714286	10.2005012531328	12.5914180293592	0.0227146573385772
1944	-0.263157894736842	10.2005012531328	12.574056704373	0.0227454796804968
1945	-0.240601503759398	10.2005012531328	12.5574969347296	0.02277765203275
1946	-0.218045112781955	10.2005012531328	12.5417223360701	0.0228111875881341
1947	-0.195488721804511	10.2005012531328	12.5267171341567	0.0228460990854091
1948	-0.172932330827068	10.2005012531328	12.5124661270258	0.0228823988043183
1949	-0.150375939849624	10.2005012531328	12.4989546495289	0.0229200985594839
1950	-0.127819548872181	10.2005012531328	12.4861685404351	0.0229592096924916
1951	-0.105263157894737	10.2005012531328	12.4740941120594	0.0229997430619797
1952	-0.0827067669172941	10.2005012531328	12.4627181222798	0.0230417090318264
1953	-0.0601503759398501	10.2005012531328	12.4520277487636	0.0230851174576732
1954	-0.0375939849624061	10.2005012531328	12.4420105651963	0.0231299776720849
1955	-0.015037593984963	10.2005012531328	12.4326545193259	0.0231762984686613
1956	0.00751879699248015	10.2005012531328	12.4239479126293	0.0232240880854139
1957	0.0300751879699241	10.2005012531328	12.4158793814395	0.0232733541876925
1958	0.0526315789473681	10.2005012531328	12.4084378793752	0.0233241038509211
1959	0.0751879699248121	10.2005012531328	12.4016126609477	0.0233763435433783
1960	0.0977443609022544	10.2005012531328	12.3953932662159	0.0234300791092221
1961	0.120300751879698	10.2005012531328	12.3897695063928	0.0234853157519389
1962	0.142857142857142	10.2005012531328	12.3847314503092	0.0235420580183683
1963	0.165413533834586	10.2005012531328	12.3802694116511	0.0236003097834344
1964	0.18796992481203	10.2005012531328	12.3763739369019	0.0236600742356984
1965	0.210526315789473	10.2005012531328	12.3730357939284	0.0237213538638232
1966	0.233082706766917	10.2005012531328	12.3702459611488	0.0237841504440319
1967	0.255639097744361	10.2005012531328	12.3679956172396	0.0238484650286235
1968	0.278195488721805	10.2005012531328	12.3662761313342	0.0239142979356017
1969	0.300751879699249	10.2005012531328	12.3650790536734	0.0239816487394543
1970	0.323308270676691	10.2005012531328	12.3643961066745	0.0240505162631219
1971	0.345864661654135	10.2005012531328	12.3642191763861	0.024120898571172
1972	0.368421052631579	10.2005012531328	12.364540304302	0.0241927929642002
1973	0.390977443609023	10.2005012531328	12.365351679505	0.0242661959744628
1974	0.413533834586465	10.2005012531328	12.3666456311214	0.0243411033627438
1975	0.436090225563909	10.2005012531328	12.3684146210617	0.0244175101164529
1976	0.458646616541353	10.2005012531328	12.370651237032	0.0244954104489423
1977	0.481203007518797	10.2005012531328	12.3733481857936	0.0245747978000299
1978	0.503759398496241	10.2005012531328	12.376498286659	0.0246556648377104
1979	0.526315789473683	10.2005012531328	12.3800944652084	0.0247380034610291
1980	0.548872180451127	10.2005012531328	12.3841297472122	0.0248218048040927
1981	0.571428571428571	10.2005012531328	12.3885972527477	0.0249070592411892
1982	0.593984962406015	10.2005012531328	12.3934901904987	0.0249937563929811
1983	0.616541353383457	10.2005012531328	12.3988018522275	0.02508188513374
1984	0.639097744360901	10.2005012531328	12.4045256074093	0.0251714335995832
1985	0.661654135338345	10.2005012531328	12.4106548980196	0.0252623891976724
1986	0.684210526315789	10.2005012531328	12.4171832334666	0.0253547386163366
1987	0.706766917293233	10.2005012531328	12.424104185662	0.0254484678360747
1988	0.729323308270676	10.2005012531328	12.431411384219	0.0255435621413947
1989	0.75187969924812	10.2005012531328	12.4390985117775	0.025640006133446
1990	0.774436090225564	10.2005012531328	12.4471592994424	0.0257377837433998
1991	0.796992481203008	10.2005012531328	12.4555875223358	0.0258368782465335
1992	0.81954887218045	10.2005012531328	12.4643769952544	0.0259372722769723
1993	0.842105263157894	10.2005012531328	12.4735215684277	0.0260389478430449
1994	0.864661654135338	10.2005012531328	12.4830151233715	0.0261418863432054
1995	0.887218045112782	10.2005012531328	12.4928515688359	0.0262460685824808
1996	0.909774436090226	10.2005012531328	12.5030248368381	0.0263514747893977
1997	0.932330827067668	10.2005012531328	12.5135288787822	0.0264580846333458
1998	0.954887218045112	10.2005012531328	12.5243576616582	0.0265658772423352
1999	0.977443609022556	10.2005012531328	12.5355051643188	0.0266748312211089
[truncated: 158,001 more rows]
