# Supplementary material for: Role of vector phenotypic plasticity in disease transmission as illustrated by the spread of dengue virus by Aedes albopictus
Source: Nat Commun. 2024 Sep 7;15:7823. doi: 10.1038/s41467-024-52144-5 (PMC11379831; doi:10.1038/s41467-024-52144-5)
Supplement: Supplementary file 4 — Source Data files [file 41467_2024_52144_MOESM4_ESM.zip › Source_Data_Folder/Main_Maunscript/Fig_7B.csv]

	Temperature	Density	fit	se.fit
1	-10	-8	0	0.325016796312336
2	-9.87468671679198	-8	0	0.323096584519092
3	-9.74937343358396	-8	0	0.321177651004512
4	-9.62406015037594	-8	0	0.319260018818132
5	-9.49874686716792	-8	0	0.3173437115508
6	-9.3734335839599	-8	0	0.315428753350144
7	-9.24812030075188	-8	0	0.31351516893656
8	-9.12280701754386	-8	0	0.311602983619732
9	-8.99749373433584	-8	0	0.309692223315703
10	-8.87218045112782	-8	0	0.307782914564523
11	-8.7468671679198	-8	0	0.305875084548492
12	-8.62155388471178	-8	0	0.303968761111017
13	-8.49624060150376	-8	0	0.302063972776118
14	-8.37092731829574	-8	0	0.300160748768592
15	-8.24561403508772	-8	0	0.29825911903487
16	-8.1203007518797	-8	0	0.296359114264598
17	-7.99498746867168	-8	0	0.294460765912953
18	-7.86967418546366	-8	0	0.292564106223736
19	-7.74436090225564	-8	0	0.290669168253273
20	-7.61904761904762	-8	0	0.28877598589514
21	-7.4937343358396	-8	0	0.286884593905766
22	-7.36842105263158	-8	0	0.284995027930924
23	-7.24310776942356	-8	0	0.283107324533161
24	-7.11779448621554	-8	0	0.281221521220205
25	-6.99248120300752	-8	0	0.27933765647437
26	-6.8671679197995	-8	0	0.277455769783015
27	-6.74185463659148	-8	0	0.275575901670089
28	-6.61654135338346	-8	0	0.273698093728811
29	-6.49122807017544	-8	0	0.27182238865552
30	-6.36591478696742	-8	0	0.269948830284751
31	-6.2406015037594	-8	0	0.268077463625578
32	-6.11528822055138	-8	0	0.266208334899279
33	-5.98997493734336	-8	0	0.264341491578365
34	-5.86466165413534	-8	0	0.262476982427047
35	-5.73934837092732	-8	0	0.26061485754317
36	-5.6140350877193	-8	0	0.258755168401698
37	-5.48872180451128	-8	0	0.256897967899787
38	-5.36340852130326	-8	0	0.255043310403535
39	-5.23809523809524	-8	0	0.25319125179645
40	-5.11278195488722	-8	0	0.251341849529715
41	-4.9874686716792	-8	0	0.249495162674325
42	-4.86215538847118	-8	0	0.247651251975157
43	-4.73684210526316	-8	0	0.245810179907063
44	-4.61152882205514	-8	0	0.243972010733051
45	-4.48621553884712	-8	0	0.242136810564644
46	-4.3609022556391	-8	0	0.240304647424502
47	-4.23558897243108	-8	0	0.238475591311385
48	-4.11027568922306	-8	0	0.236649714267567
49	-3.98496240601504	-8	0	0.234827090448764
50	-3.85964912280702	-8	0	0.233007796196712
51	-3.734335839599	-8	0	0.231191910114454
52	-3.60902255639098	-8	0	0.229379513144476
53	-3.48370927318296	-8	0	0.227570688649766
54	-3.35839598997494	-8	0	0.225765522497935
55	-3.23308270676692	-8	0	0.223964103148491
56	-3.1077694235589	-8	0	0.222166521743388
57	-2.98245614035088	-8	0	0.220372872200976
58	-2.85714285714286	-8	0	0.218583251313466
59	-2.73182957393484	-8	0	0.21679775884803
60	-2.60651629072682	-8	0	0.215016497651684
61	-2.4812030075188	-8	0	0.213239573760056
62	-2.35588972431078	-8	0	0.211467096510187
63	-2.23057644110276	-8	0	0.209699178657505
64	-2.10526315789474	-8	0	0.207935936497089
65	-1.97994987468672	-8	0	0.206177489989367
66	-1.8546365914787	-8	0	0.204423962890397
67	-1.72932330827068	-8	0	0.202675482886853
68	-1.60401002506266	-8	0	0.20093218173585
69	-1.47869674185464	-8	0	0.199194195409765
70	-1.35338345864662	-8	0	0.197461664246161
71	-1.2280701754386	-8	0	0.195734733102964
72	-1.10275689223058	-8	0	0.194013551519009
73	-0.977443609022558	-8	0	0.19229827388007
74	-0.852130325814537	-8	0	0.190589059590511
75	-0.726817042606516	-8	0	0.188886073250627
76	-0.601503759398497	-8	0	0.187189484839807
77	-0.476190476190476	-8	0	0.185499469905573
78	-0.350877192982457	-8	0	0.183816209758579
79	-0.225563909774436	-8	0	0.182139891673616
80	-0.100250626566417	-8	0	0.180470709096652
81	0.0250626566416035	-8	0	0.178808861857922
82	0.150375939849624	-8	0	0.177154556391044
83	0.275689223057643	-8	0	0.175508005958119
84	0.401002506265664	-8	0	0.173869430880726
85	0.526315789473683	-8	0	0.172239058776706
86	0.651629072681704	-8	0	0.170617124802548
87	0.776942355889723	-8	0	0.169003871901198
88	0.902255639097744	-8	0	0.167399551054983
89	1.02756892230576	-8	0	0.16580442154336
90	1.15288220551378	-8	0	0.164218751205068
91	1.2781954887218	-8	0	0.162642816704215
92	1.40350877192982	-8	0	0.161076903799753
93	1.52882205513784	-8	0	0.159521307617679
94	1.65413533834586	-8	0	0.157976332925216
95	1.77944862155388	-8	0	0.156442294406111
96	1.9047619047619	-8	0	0.154919516936063
97	2.03007518796992	-8	0	0.15340833585716
98	2.15538847117794	-8	0	0.15190909725006
99	2.28070175438596	-8	0	0.150422158202502
100	2.40601503759398	-8	0	0.14894788707254
101	2.531328320802	-8	0	0.147486663744743
102	2.65664160401002	-8	0	0.146038879877383
103	2.78195488721804	-8	0	0.144604939138439
104	2.90726817042606	-8	0	0.143185257428019
105	3.03258145363408	-8	0	0.141780263084568
106	3.1578947368421	-8	0	0.140390397072008
107	3.28320802005013	-8	0	0.139016113144656
108	3.40852130325814	-8	0	0.137657877986567
109	3.53383458646617	-8	0	0.136316171321626
110	3.65914786967418	-8	0	0.134991485990466
111	3.7844611528822	-8	0	0.133684327990032
112	3.90977443609022	-8	0	0.132395216471307
113	4.03508771929824	-8	0	0.131124683690474
114	4.16040100250627	-8	0	0.129873274908562
115	4.28571428571428	-8	0	0.12864154823434
116	4.41102756892231	-8	0	0.127430074405088
117	4.53634085213032	-8	0	0.126239436499652
118	4.66165413533835	-8	0	0.125070229578099
119	4.78696741854636	-8	0	0.1239230602422
120	4.91228070175439	-8	0	0.122798546110982
121	5.03759398496241	-8	0	0.121697315205616
122	5.16290726817043	-8	0	0.12062000523812
123	5.28822055137845	-8	0	0.119567262798554
124	5.41353383458646	-8	0	0.118539742435767
125	5.53884711779449	-8	0	0.11753810562725
126	5.6641604010025	-8	0	0.11656301963424
127	5.78947368421053	-8	0	0.115615156238994
128	5.91478696741854	-8	0	0.114695190362051
129	6.04010025062657	-8	0	0.113803798558362
130	6.16541353383458	-8	0	0.1129416573924
131	6.29072681704261	-8	0	0.11210944169372
132	6.41604010025063	-8	0	0.111307822695973
133	6.54135338345865	-8	0	0.110537466064062
134	6.66666666666666	-8	0	0.109799029815906
135	6.79197994987469	-8	0	0.109093162147175
136	6.91729323308271	-8	0	0.108420499169348
137	7.04260651629072	-8	0	0.107781662573448
138	7.16791979949875	-8	0	0.107177257233834
139	7.29323308270677	-8	0	0.106607868768414
140	7.41854636591479	-8	0	0.1060740610735
141	7.5438596491228	-8	0	0.105576373853295
142	7.66917293233083	-8	0	0.10511532016553
143	7.79448621553885	-8	0	0.10469138400603
144	7.91979949874687	-8	0	0.104305017955989
145	8.04511278195488	-8	0	0.10395664164289
146	8.17042606516291	-8	0	0.103646664228209
147	8.29573934837093	-8	0	0.103375438736867
148	8.42105263157895	-8	0	0.103143178367365
149	8.54636591478697	-8	0	0.102949948970425
150	8.67167919799499	-8	0	0.10279566775398
151	8.79699248120301	-8	0	0.102680103034644
152	8.92230576441102	-8	0	0.102602875047237
153	9.04761904761905	-8	0	0.102563457805401
154	9.17293233082707	-8	0	0.102561181987971
155	9.29824561403509	-8	0	0.102595238808223
156	9.42355889724311	-8	0	0.102664684806963
157	9.54887218045113	-8	0	0.102768447496127
158	9.67418546365915	-8	0	0.102905331767636
159	9.79949874686717	-8	0	0.103074026972896
160	9.92481203007519	-8	0	0.103273114571775
161	10.0501253132832	-8	0	0.103501076246243
162	10.1754385964912	-8	0	0.103756302372918
163	10.3007518796992	-8	0	0.104037100750535
164	10.4260651629073	-8	0	0.104341705482448
165	10.5513784461153	-8	0	0.10466828592044
166	10.6766917293233	-8	0	0.105014955583985
167	10.8020050125313	-8	0	0.105379780978241
168	10.9273182957393	-8	0	0.105760790244129
169	11.0526315789474	-8	0	0.106155981584459
170	11.1779448621554	-8	0	0.106563331420861
171	11.3032581453634	-8	0	0.106980802246963
172	11.4285714285714	-8	0	0.107406350153609
173	11.5538847117794	-8	0	0.107837932011664
174	11.6791979949875	-8	0	0.108273512307045
175	11.8045112781955	-8	0	0.108711069630841
176	11.9298245614035	-8	0	0.109148602834783
177	12.0551378446115	-8	0	0.109584136868854
178	12.1804511278195	-8	0	0.110015728323408
179	12.3057644110276	-8	0	0.110441470703043
180	12.4310776942356	-8	0	0.110859499463479
181	12.5563909774436	-8	0	0.111267996846071
182	12.6817042606516	-8	0	0.11166519654736
183	12.8070175438596	-8	0	0.112049388263298
184	12.9323308270677	-8	0	0.112418922149648
185	13.0576441102757	-8	0	0.112772213241539
186	13.1829573934837	-8	0	0.113107745876408
187	13.3082706766917	-8	0	0.113424078165664
188	13.4335839598997	-8	0	0.113719846561326
189	13.5588972431078	-8	0	0.113993770564861
190	13.6842105263158	-8	0	0.114244657626284
191	13.8095238095238	-8	0	0.114471408282556
192	13.9348370927318	-8	0	0.114673021585256
193	14.0601503759398	-8	0	0.114848600868526
194	14.1854636591479	-8	0	0.114997359909336
195	14.3107769423559	-8	0	0.115118629533143
196	14.4360902255639	-8	0	0.115211864719072
197	14.5614035087719	-8	0	0.115276652259554
198	14.6867167919799	-8	0	0.115312719030062
199	14.812030075188	-8	0	0.115319940924819
200	14.937343358396	-8	0	0.115298352514061
201	15.062656641604	-8	0	0.115248157477399
202	15.187969924812	-8	0	0.115169739865607
203	15.31328320802	-8	0	0.115063676239631
204	15.4385964912281	-8	0	0.114930748730112
205	15.5639097744361	-8	0	0.114771959052884
206	15.6892230576441	-8	0	0.114588543505047
207	15.8145363408521	-8	0	0.114382144636907
208	15.9398496240601	-8	0	0.114155750519474
209	16.0651629072682	-8	0	0.113912875636233
210	16.1904761904762	-8	0	0.113656977716882
211	16.3157894736842	-8	0	0.113391424574065
212	16.4411027568922	-8	0	0.113119464539342
213	16.5664160401003	-8	0	0.112844198035747
214	16.6917293233083	-8	0	0.11256855039675
215	16.8170426065163	-8	0	0.112295246082537
216	16.9423558897243	-8	0	0.112026784478837
217	17.0676691729323	-8	0	0.111765417489938
218	17.1929824561403	-8	0	0.111513129155301
219	17.3182957393484	-8	0	0.111271617527545
220	17.4436090225564	-8	0	0.111042279048103
221	17.5689223057644	-8	0	0.110826195645626
222	17.6942355889724	-8	0	0.110624124761453
223	17.8195488721804	-8	0	0.110436492477167
224	17.9448621553885	-8	0	0.110263389882599
225	18.0701754385965	-8	0	0.110104572780419
226	18.1954887218045	-8	0	0.109959464777629
227	18.3208020050125	-8	0	0.109827163767211
228	18.4461152882206	-8	0	0.109706451757215
229	18.5714285714286	-8	0	0.109595807962111
230	18.6967418546366	-8	0	0.109493425034481
231	18.8220551378446	-8	0	0.109397228286008
232	18.9473684210526	-8	0	0.109304897726897
233	19.0726817042606	-8	0	0.109213892743359
234	19.1979949874687	-8	0	0.109121479234485
235	19.3233082706767	-8	0	0.109024759042883
236	19.4486215538847	-8	0	0.10892070153782
237	19.5739348370927	-8	0	0.108806177244869
238	19.6992481203008	-8	0	0.108677993461549
239	19.8245614035088	-8	0	0.108532931853404
240	19.9498746867168	-8	0	0.108367788088476
241	20.0751879699248	-8	0	0.108179413639414
242	20.2005012531328	-8	0	0.107964759960626
243	20.3258145363409	-8	0	0.107720925332244
244	20.4511278195489	-8	0	0.107445204752345
245	20.5764411027569	-8	0	0.107135143353135
246	20.7017543859649	-8	0	0.106788593914321
247	20.8270676691729	-8	0	0.106403779146159
248	20.9523809523809	-8	0	0.105979359512922
249	21.077694235589	-8	0	0.105514507460799
250	21.203007518797	-8	0	0.105009091746723
251	21.328320802005	-8	0	0.104466194997498
252	21.453634085213	-8	0	0.103891979816484
253	21.5789473684211	-8	0	0.103292849025448
254	21.7042606516291	-8	0	0.10267518986247
255	21.8295739348371	-8	0	0.102045260336495
256	21.9548872180451	-8	0	0.10140908461668
257	22.0802005012531	-8	0	0.10077235788997
258	22.2055137844612	-8	0	0.100140361496193
259	22.3308270676692	-8	0.00114994321547999	0.0995178894666289
260	22.4561403508772	-8	0.0034436589445148	0.0989091878367261
261	22.5814536340852	-8	0.00568279444289364	0.098317908265971
262	22.7067669172932	-8	0.00786367155114008	0.097747077570918
263	22.8320802005013	-8	0.00998261210977789	0.0971990847595182
264	22.9573934837093	-8	0.0120359379593308	0.0966756870511477
265	23.0827067669173	-8	0.0140199709403227	0.0961780361890491
266	23.2080200501253	-8	0.0159310328932768	0.0957067261186365
267	23.3333333333333	-8	0.0177654456587175	0.095261862839423
268	23.4586466165414	-8	0.0195195310771681	0.0948431569655251
269	23.5839598997494	-8	0.021189610989152	0.094450039273734
270	23.7092731829574	-8	0.0227720072351937	0.0940817992977144
271	23.8345864661654	-8	0.0242630416558165	0.0937377468512837
272	23.9598997493734	-8	0.0256590360915438	0.093417396228985
273	24.0852130325814	-8	0.0269563123828995	0.0931206727175733
274	24.2105263157895	-8	0.0281511923704076	0.0928481409171907
275	24.3358395989975	-8	0.0292399978945916	0.0926012541535192
276	24.4611528822055	-8	0.0302190347394854	0.0923826304860583
277	24.5864661654135	-8	0.0310828454789728	0.0921968804041058
278	24.7117794486215	-8	0.0318226408666181	0.0920501874524454
279	24.8370927318296	-8	0.0324292614650966	0.0919478930690387
280	24.9624060150376	-8	0.0328935478370836	0.0918937687556306
281	25.0877192982456	-8	0.0332063405452544	0.0918896193768565
282	25.2130325814536	-8	0.0333584801522846	0.0919350438057866
283	25.3383458646617	-8	0.0333408072208488	0.0920273574838221
284	25.4636591478697	-8	0.0331441623136229	0.0921616774403224
285	25.5889724310777	-8	0.0327593859932819	0.0923311661222423
286	25.7142857142857	-8	0.0321773188225011	0.0925274268971604
287	25.8395989974937	-8	0.0313888013639556	0.092741042064602
288	25.9649122807018	-8	0.0303846741803208	0.0929622440980637
289	26.0902255639098	-8	0.0291557778342719	0.0931817127111927
290	26.2155388471178	-8	0.0276934950578488	0.0933917237890634
291	26.3408521303258	-8	0.0259980002009006	0.0935905103967051
292	26.4661654135338	-8	0.0240766005116096	0.0937813686673587
293	26.5914786967419	-8	0.0219368091109075	0.0939687092677177
294	26.7167919799499	-8	0.0195861391197269	0.0941570641940973
295	26.8421052631579	-8	0.0170321036589992	0.0943503775628023
296	26.9674185463659	-8	0.0142822158496565	0.0945514900566647
297	27.0927318295739	-8	0.0113439888126304	0.094761815672099
298	27.218045112782	-8	0.00822493566885328	0.0949812096106112
299	27.34335839599	-8	0.0049325695392569	0.0952080254163348
300	27.468671679198	-8	0.00147440354477278	0.0954393582729206
301	27.593984962406	-8	0	0.095671470339734
302	27.719298245614	-8	0	0.0959003937112267
303	27.844611528822	-8	0	0.0961237860476993
304	27.9699248120301	-8	0	0.0963444448365738
305	28.0952380952381	-8	0	0.0965672743044985
306	28.2205513784461	-8	0	0.0967978512231524
307	28.3458646616541	-8	0	0.0970418730770236
308	28.4711779448622	-8	0	0.0973046798567956
309	28.5964912280702	-8	0	0.0975908495190531
310	28.7218045112782	-8	0	0.0979038681750745
311	28.8471177944862	-8	0	0.098245876472677
312	28.9724310776942	-8	0	0.0986174933629926
313	29.0977443609023	-8	0	0.099017717574098
314	29.2230576441103	-8	0	0.0994439058227633
315	29.3483709273183	-8	0	0.0998918253279716
316	29.4736842105263	-8	0	0.100355776813423
317	29.5989974937343	-8	0	0.100828783150406
318	29.7243107769424	-8	0	0.101302838706115
319	29.8496240601504	-8	0	0.101770305255871
320	29.9749373433584	-8	0	0.102227068527512
321	30.1002506265664	-8	0	0.102670599987565
322	30.2255639097744	-8	0	0.103099287957619
323	30.3508771929825	-8	0	0.103512352808379
324	30.4761904761905	-8	0	0.103909767462813
325	30.6015037593985	-8	0	0.104292183036563
326	30.7268170426065	-8	0	0.104660859261165
327	30.8521303258145	-8	0	0.105017599222084
328	30.9774436090226	-8	0	0.105364687883297
329	31.1027568922306	-8	0	0.105704833850607
330	31.2280701754386	-8	0	0.106041113837467
331	31.3533834586466	-8	0	0.106376919332674
332	31.4786967418546	-8	0	0.106715905023434
333	31.6040100250627	-8	0	0.107061938595959
334	31.7293233082707	-8	0	0.10741905161569
335	31.8546365914787	-8	0	0.107791391277509
336	31.9799498746867	-8	0	0.108183172910372
337	32.1052631578947	-8	0	0.108598633217713
338	32.2305764411028	-8	0	0.109041984331729
339	32.3558897243108	-8	0	0.109517368852804
340	32.4812030075188	-8	0	0.110028816131287
341	32.6065162907268	-8	0	0.110580200123687
342	32.7318295739348	-8	0	0.111175199215359
343	32.8571428571429	-8	0	0.111817258443537
344	32.9824561403509	-8	0	0.112509554575218
345	33.1077694235589	-8	0	0.11325496449214
346	33.2330827067669	-8	0	0.114056037309155
347	33.3583959899749	-8	0	0.114914970603407
348	33.483709273183	-8	0	0.115833591061918
349	33.609022556391	-8	0	0.116813339767969
350	33.734335839599	-8	0	0.117855262246578
351	33.859649122807	-8	0	0.118960003281853
352	33.984962406015	-8	0	0.120127806409874
353	34.1102756892231	-8	0	0.121358517885772
354	34.2355889724311	-8	0	0.122651594828125
355	34.3609022556391	-8	0	0.124006117162175
356	34.4862155388471	-8	0	0.125420802918862
357	34.6115288220551	-8	0	0.126894026401376
358	34.7368421052632	-8	0	0.128423838705409
359	34.8621553884712	-8	0	0.130007990073045
360	34.9874686716792	-8	0	0.131643953571562
361	35.1127819548872	-8	0	0.133329087189127
362	35.2380952380952	-8	0	0.135061337553615
363	35.3634085213033	-8	0	0.136838915146198
364	35.4887218045113	-8	0	0.138660076736371
365	35.6140350877193	-8	0	0.140523127805407
366	35.7393483709273	-8	0	0.142426424519555
367	35.8646616541353	-8	0	0.144368375138619
368	35.9899749373434	-8	0	0.146347440922063
369	36.1152882205514	-8	0	0.148362136592323
370	36.2406015037594	-8	0	0.15041103041191
371	36.3659147869674	-8	0	0.152492743927168
372	36.4912280701754	-8	0	0.154605951427597
373	36.6165413533835	-8	0	0.156749379165465
374	36.7418546365915	-8	0	0.158921804376291
375	36.8671679197995	-8	0	0.161122054136622
376	36.9924812030075	-8	0	0.163349004091619
377	37.1177944862155	-8	0	0.165601577081181
378	37.2431077694236	-8	0	0.167878741689815
379	37.3684210526316	-8	0	0.170179510742239
380	37.4937343358396	-8	0	0.172502939763679
381	37.6190476190476	-8	0	0.174848125421137
382	37.7443609022556	-8	0	0.177214203959477
383	37.8696741854637	-8	0	0.179600349643946
384	37.9949874686717	-8	0	0.18200577321886
385	38.1203007518797	-8	0	0.184429720390434
386	38.2456140350877	-8	0	0.18687147034024
387	38.3709273182957	-8	0	0.189330334274474
388	38.4962406015038	-8	0	0.191805654013055
389	38.6215538847118	-8	0	0.194296800621622
390	38.7468671679198	-8	0	0.196803173088627
391	38.8721804511278	-8	0	0.199324197049021
392	38.9974937343358	-8	0	0.201859323555422
393	39.1228070175439	-8	0	0.204408027897144
394	39.2481203007519	-8	0	0.206969808467027
395	39.3734335839599	-8	0	0.209544185675687
396	39.4987468671679	-8	0	0.212130700912496
397	39.6240601503759	-8	0	0.214728915552373
398	39.749373433584	-8	0	0.217338410007298
399	39.874686716792	-8	0	0.219958782821313
400	40	-8	0	0.222589649807663
401	-10	-7.97744360902256	0	0.324927002444138
402	-9.87468671679198	-7.97744360902256	0	0.323005252497398
403	-9.74937343358396	-7.97744360902256	0	0.321084762794169
404	-9.62406015037594	-7.97744360902256	0	0.319165556083943
405	-9.49874686716792	-7.97744360902256	0	0.317247655651326
406	-9.3734335839599	-7.97744360902256	0	0.315331085331367
407	-9.24812030075188	-7.97744360902256	0	0.313415869525393
408	-9.12280701754386	-7.97744360902256	0	0.311502033217384
409	-8.99749373433584	-7.97744360902256	0	0.309589601990885
410	-8.87218045112782	-7.97744360902256	0	0.307678602046504
411	-8.7468671679198	-7.97744360902256	0	0.305769060219984
412	-8.62155388471178	-7.97744360902256	0	0.303861004000905
413	-8.49624060150376	-7.97744360902256	0	0.301954461552019
414	-8.37092731829574	-7.97744360902256	0	0.30004946172924
415	-8.24561403508772	-7.97744360902256	0	0.298146034102331
416	-8.1203007518797	-7.97744360902256	0	0.296244208976303
417	-7.99498746867168	-7.97744360902256	0	0.294344017413549
418	-7.86967418546366	-7.97744360902256	0	0.292445491256755
419	-7.74436090225564	-7.97744360902256	0	0.290548663152607
420	-7.61904761904762	-7.97744360902256	0	0.288653566576329
421	-7.4937343358396	-7.97744360902256	0	0.286760235857079
422	-7.36842105263158	-7.97744360902256	0	0.284868706204255
423	-7.24310776942356	-7.97744360902256	0	0.28297901373471
424	-7.11779448621554	-7.97744360902256	0	0.281091195500957
425	-6.99248120300752	-7.97744360902256	0	0.279205289520365
426	-6.8671679197995	-7.97744360902256	0	0.277321334805402
427	-6.74185463659148	-7.97744360902256	0	0.275439371394965
428	-6.61654135338346	-7.97744360902256	0	0.273559440386843
429	-6.49122807017544	-7.97744360902256	0	0.271681583971341
430	-6.36591478696742	-7.97744360902256	0	0.269805845466136
431	-6.2406015037594	-7.97744360902256	0	0.267932269352389
432	-6.11528822055138	-7.97744360902256	0	0.266060901312182
433	-5.98997493734336	-7.97744360902256	0	0.264191788267323
434	-5.86466165413534	-7.97744360902256	0	0.262324978419566
435	-5.73934837092732	-7.97744360902256	0	0.260460521292328
436	-5.6140350877193	-7.97744360902256	0	0.258598467773925
437	-5.48872180451128	-7.97744360902256	0	0.256738870162423
438	-5.36340852130326	-7.97744360902256	0	0.254881782212143
439	-5.23809523809524	-7.97744360902256	0	0.2530272591819
440	-5.11278195488722	-7.97744360902256	0	0.251175357885035
441	-4.9874686716792	-7.97744360902256	0	0.249326136741321
442	-4.86215538847118	-7.97744360902256	0	0.247479655830805
443	-4.73684210526316	-7.97744360902256	0	0.245635976949673
444	-4.61152882205514	-7.97744360902256	0	0.243795163668216
445	-4.48621553884712	-7.97744360902256	0	0.24195728139097
446	-4.3609022556391	-7.97744360902256	0	0.240122397419132
447	-4.23558897243108	-7.97744360902256	0	0.23829058101532
448	-4.11027568922306	-7.97744360902256	0	0.236461903470795
449	-3.98496240601504	-7.97744360902256	0	0.234636438175211
450	-3.85964912280702	-7.97744360902256	0	0.232814260689015
451	-3.734335839599	-7.97744360902256	0	0.230995448818587
452	-3.60902255639098	-7.97744360902256	0	0.22918008269423
453	-3.48370927318296	-7.97744360902256	0	0.227368244851106
454	-3.35839598997494	-7.97744360902256	0	0.225560020313255
455	-3.23308270676692	-7.97744360902256	0	0.223755496680786
456	-3.1077694235589	-7.97744360902256	0	0.221954764220368
457	-2.98245614035088	-7.97744360902256	0	0.220157915959155
458	-2.85714285714286	-7.97744360902256	0	0.218365047782247
459	-2.73182957393484	-7.97744360902256	0	0.21657625853383
460	-2.60651629072682	-7.97744360902256	0	0.21479165012213
461	-2.4812030075188	-7.97744360902256	0	0.213011327628291
462	-2.35588972431078	-7.97744360902256	0	0.21123539941935
463	-2.23057644110276	-7.97744360902256	0	0.209463977265407
464	-2.10526315789474	-7.97744360902256	0	0.20769717646116
465	-1.97994987468672	-7.97744360902256	0	0.20593511595194
466	-1.8546365914787	-7.97744360902256	0	0.204177918464375
467	-1.72932330827068	-7.97744360902256	0	0.202425710641845
468	-1.60401002506266	-7.97744360902256	0	0.200678623184863
469	-1.47869674185464	-7.97744360902256	0	0.198936790996522
470	-1.35338345864662	-7.97744360902256	0	0.197200353333153
471	-1.2280701754386	-7.97744360902256	0	0.195469453960337
472	-1.10275689223058	-7.97744360902256	0	0.193744241314392
473	-0.977443609022558	-7.97744360902256	0	0.192024868669481
474	-0.852130325814537	-7.97744360902256	0	0.190311494310456
475	-0.726817042606516	-7.97744360902256	0	0.188604281711554
476	-0.601503759398497	-7.97744360902256	0	0.186903399721057
477	-0.476190476190476	-7.97744360902256	0	0.185209022752003
478	-0.350877192982457	-7.97744360902256	0	0.183521330979045
479	-0.225563909774436	-7.97744360902256	0	0.1818405105415
480	-0.100250626566417	-7.97744360902256	0	0.180166753752661
481	0.0250626566416035	-7.97744360902256	0	0.178500259315373
482	0.150375939849624	-7.97744360902256	0	0.176841232543896
483	0.275689223057643	-7.97744360902256	0	0.175189885592001
484	0.401002506265664	-7.97744360902256	0	0.173546437687259
485	0.526315789473683	-7.97744360902256	0	0.17191111537141
486	0.651629072681704	-7.97744360902256	0	0.170284152746671
487	0.776942355889723	-7.97744360902256	0	0.168665791727803
488	0.902255639097744	-7.97744360902256	0	0.167056282299668
489	1.02756892230576	-7.97744360902256	0	0.165455882780008
490	1.15288220551378	-7.97744360902256	0	0.16386486008703
491	1.2781954887218	-7.97744360902256	0	0.162283490011392
492	1.40350877192982	-7.97744360902256	0	0.160712057492019
493	1.52882205513784	-7.97744360902256	0	0.159150856895161
494	1.65413533834586	-7.97744360902256	0	0.157600192295933
495	1.77944862155388	-7.97744360902256	0	0.15606037776153
496	1.9047619047619	-7.97744360902256	0	0.154531737635131
497	2.03007518796992	-7.97744360902256	0	0.153014606819413
498	2.15538847117794	-7.97744360902256	0	0.151509331058424
499	2.28070175438596	-7.97744360902256	0	0.15001626721642
500	2.40601503759398	-7.97744360902256	0	0.14853578355208
501	2.531328320802	-7.97744360902256	0	0.147068259986367
502	2.65664160401002	-7.97744360902256	0	0.145614088362048
503	2.78195488721804	-7.97744360902256	0	0.144173672692722
504	2.90726817042606	-7.97744360902256	0	0.142747429398959
505	3.03258145363408	-7.97744360902256	0	0.141335787528916
506	3.1578947368421	-7.97744360902256	0	0.139939188960535
507	3.28320802005013	-7.97744360902256	0	0.138558088582192
508	3.40852130325814	-7.97744360902256	0	0.137192954448376
509	3.53383458646617	-7.97744360902256	0	0.135844267906684
510	3.65914786967418	-7.97744360902256	0	0.134512523692171
511	3.7844611528822	-7.97744360902256	0	0.133198229984771
512	3.90977443609022	-7.97744360902256	0	0.13190190842524
513	4.03508771929824	-7.97744360902256	0	0.130624094084781
514	4.16040100250627	-7.97744360902256	0	0.129365335383264
515	4.28571428571428	-7.97744360902256	0	0.128126193950668
516	4.41102756892231	-7.97744360902256	0	0.126907244426191
517	4.53634085213032	-7.97744360902256	0	0.125709074189253
518	4.66165413533835	-7.97744360902256	0	0.124532283016471
519	4.78696741854636	-7.97744360902256	0	0.123377482658607
520	4.91228070175439	-7.97744360902256	0	0.122245296331435
521	5.03759398496241	-7.97744360902256	0	0.121136358114527
522	5.16290726817043	-7.97744360902256	0	0.120051312252082
523	5.28822055137845	-7.97744360902256	0	0.118990812350147
524	5.41353383458646	-7.97744360902256	0	0.117955520464936
525	5.53884711779449	-7.97744360902256	0	0.116946106077394
526	5.6641604010025	-7.97744360902256	0	0.115963244949775
527	5.78947368421053	-7.97744360902256	0	0.115007617860745
528	5.91478696741854	-7.97744360902256	0	0.114079909216433
529	6.04010025062657	-7.97744360902256	0	0.113180805535927
530	6.16541353383458	-7.97744360902256	0	0.112310993810928
531	6.29072681704261	-7.97744360902256	0	0.111471159740716
532	6.41604010025063	-7.97744360902256	0	0.110661985845128
533	6.54135338345865	-7.97744360902256	0	0.109884149459963
534	6.66666666666666	-7.97744360902256	0	0.109138320621113
535	6.79197994987469	-7.97744360902256	0	0.10842515984567
536	6.91729323308271	-7.97744360902256	0	0.107745315820348
537	7.04260651629072	-7.97744360902256	0	0.107099423009646
538	7.16791979949875	-7.97744360902256	0	0.106488099198346
539	7.29323308270677	-7.97744360902256	0	0.105911942985007
540	7.41854636591479	-7.97744360902256	0	0.105371531245147
541	7.5438596491228	-7.97744360902256	0	0.104867416584656
542	7.66917293233083	-7.97744360902256	0	0.104400124805661
543	7.79448621553885	-7.97744360902256	0	0.10397015240847
544	7.91979949874687	-7.97744360902256	0	0.103577964154295
545	8.04511278195488	-7.97744360902256	0	0.103223991457116
546	8.17042606516291	-7.97744360902256	0	0.102908655513481
547	8.29573934837093	-7.97744360902256	0	0.102632321498202
548	8.42105263157895	-7.97744360902256	0	0.102395213444769
549	8.54636591478697	-7.97744360902256	0	0.102197406505539
550	8.67167919799499	-7.97744360902256	0	0.102038825556877
551	8.79699248120301	-7.97744360902256	0	0.101919244872271
552	8.92230576441102	-7.97744360902256	0	0.101838288876716
553	9.04761904761905	-7.97744360902256	0	0.101795433976462
554	9.17293233082707	-7.97744360902256	0	0.101790011439223
555	9.29824561403509	-7.97744360902256	0	0.10182121128172
556	9.42355889724311	-7.97744360902256	0	0.101888087104599
557	9.54887218045113	-7.97744360902256	0	0.101989561799928
558	9.67418546365915	-7.97744360902256	0	0.102124434043973
559	9.79949874686717	-7.97744360902256	0	0.1022913854782
560	9.92481203007519	-7.97744360902256	0	0.10248898847455
561	10.0501253132832	-7.97744360902256	0	0.102715714377183
562	10.1754385964912	-7.97744360902256	0	0.102969942111845
563	10.3007518796992	-7.97744360902256	0	0.103249967055785
564	10.4260651629073	-7.97744360902256	0	0.103554010065373
565	10.5513784461153	-7.97744360902256	0	0.103880226564902
566	10.6766917293233	-7.97744360902256	0	0.104226715608206
567	10.8020050125313	-7.97744360902256	0	0.104591528834162
568	10.9273182957393	-7.97744360902256	0	0.10497267924758
569	11.0526315789474	-7.97744360902256	0	0.105368149767928
570	11.1779448621554	-7.97744360902256	0	0.105775901499518
571	11.3032581453634	-7.97744360902256	0	0.106193881687809
572	11.4285714285714	-7.97744360902256	0	0.106620031337145
573	11.5538847117794	-7.97744360902256	0	0.107052292475331
574	11.6791979949875	-7.97744360902256	0	0.10748861505975
575	11.8045112781955	-7.97744360902256	0	0.107926963528238
576	11.9298245614035	-7.97744360902256	0	0.108365323005462
577	12.0551378446115	-7.97744360902256	0	0.108801705182246
578	12.1804511278195	-7.97744360902256	0	0.109234153890986
579	12.3057644110276	-7.97744360902256	0	0.109660750405249
580	12.4310776942356	-7.97744360902256	0	0.110079618495692
581	12.5563909774436	-7.97744360902256	0	0.110488929277878
582	12.6817042606516	-7.97744360902256	0	0.110886905890328
583	12.8070175438596	-7.97744360902256	0	0.111271828043383
584	12.9323308270677	-7.97744360902256	0	0.111642036481295
585	13.0576441102757	-7.97744360902256	0	0.111995937401443
586	13.1829573934837	-7.97744360902256	0	0.112332006875767
587	13.3082706766917	-7.97744360902256	0	0.11264879532062
588	13.4335839598997	-7.97744360902256	0	0.112944932062109
589	13.5588972431078	-7.97744360902256	0	0.113219130044954
590	13.6842105263158	-7.97744360902256	0	0.113470190733721
591	13.8095238095238	-7.97744360902256	0	0.113697009256251
592	13.9348370927318	-7.97744360902256	0	0.113898579840021
593	14.0601503759398	-7.97744360902256	0	0.114074001593244
594	14.1854636591479	-7.97744360902256	0	0.114222484683522
595	14.3107769423559	-7.97744360902256	0	0.114343356967972
596	14.4360902255639	-7.97744360902256	0	0.114436071129768
597	14.5614035087719	-7.97744360902256	0	0.114500212376939
598	14.6867167919799	-7.97744360902256	0	0.114535506759939
599	14.812030075188	-7.97744360902256	0	0.114541830164835
600	14.937343358396	-7.97744360902256	0	0.114519218038661
601	15.062656641604	-7.97744360902256	0	0.114467875902466
602	15.187969924812	-7.97744360902256	0	0.114388190705407
603	15.31328320802	-7.97744360902256	0	0.11428074306964
604	15.4385964912281	-7.97744360902256	0	0.114146320470238
605	15.5639097744361	-7.97744360902256	0	0.113985931386412
606	15.6892230576441	-7.97744360902256	0	0.113800820449274
607	15.8145363408521	-7.97744360902256	0	0.113592641179478
608	15.9398496240601	-7.97744360902256	0	0.113364400718383
609	16.0651629072682	-7.97744360902256	0	0.113119635965572
610	16.1904761904762	-7.97744360902256	0	0.112861827045088
611	16.3157894736842	-7.97744360902256	0	0.112594363944703
612	16.4411027568922	-7.97744360902256	0	0.112320516756964
613	16.5664160401003	-7.97744360902256	0	0.112043407045754
614	16.6917293233083	-7.97744360902256	0	0.111765980450066
615	16.8170426065163	-7.97744360902256	0	0.111490980678781
616	16.9423558897243	-7.97744360902256	0	0.111220925085271
617	17.0676691729323	-7.97744360902256	0	0.110958082037839
618	17.1929824561403	-7.97744360902256	0	0.110704450320269
619	17.3182957393484	-7.97744360902256	0	0.110461740805442
620	17.4436090225564	-7.97744360902256	0	0.110231360643686
621	17.5689223057644	-7.97744360902256	0	0.110014400196077
622	17.6942355889724	-7.97744360902256	0	0.109811622921856
623	17.8195488721804	-7.97744360902256	0	0.10962345839915
624	17.9448621553885	-7.97744360902256	0	0.109449998620731
625	18.0701754385965	-7.97744360902256	0	0.109290997663279
626	18.1954887218045	-7.97744360902256	0	0.109145874781693
627	18.3208020050125	-7.97744360902256	0	0.109013720931716
628	18.4461152882206	-7.97744360902256	0	0.10889330867703
629	18.5714285714286	-7.97744360902256	0	0.108783105393376
630	18.6967418546366	-7.97744360902256	0	0.108681289644597
631	18.8220551378446	-7.97744360902256	0	0.108585770575611
632	18.9473684210526	-7.97744360902256	0	0.108494210146962
633	19.0726817042606	-7.97744360902256	0	0.108404048025882
634	19.1979949874687	-7.97744360902256	0	0.108312528950484
635	19.3233082706767	-7.97744360902256	0	0.108216732397043
636	19.4486215538847	-7.97744360902256	0	0.108113604405269
637	19.5739348370927	-7.97744360902256	0	0.107999991452482
638	19.6992481203008	-7.97744360902256	0	0.107872676314108
639	19.8245614035088	-7.97744360902256	0	0.107728415904006
640	19.9498746867168	-7.97744360902256	0	0.107563981153001
641	20.0751879699248	-7.97744360902256	0	0.107376199056698
642	20.2005012531328	-7.97744360902256	0	0.107161997103445
643	20.3258145363409	-7.97744360902256	0	0.106918450379326
644	20.4511278195489	-7.97744360902256	0	0.106642831738618
645	20.5764411027569	-7.97744360902256	0	0.106332665524361
646	20.7017543859649	-7.97744360902256	0	0.105985785423369
647	20.8270676691729	-7.97744360902256	0	0.105600397141604
648	20.9523809523809	-7.97744360902256	0	0.105175146686573
649	21.077694235589	-7.97744360902256	0	0.104709195139354
650	21.203007518797	-7.97744360902256	0	0.10420240430388
651	21.328320802005	-7.97744360902256	0	0.103657870933837
652	21.453634085213	-7.97744360902256	0	0.103081792476159
653	21.5789473684211	-7.97744360902256	0	0.102480609099366
654	21.7042606516291	-7.97744360902256	0	0.101860746335652
655	21.8295739348371	-7.97744360902256	0	0.101228500734962
656	21.9548872180451	-7.97744360902256	0	0.100589934537538
657	22.0802005012531	-7.97744360902256	0	0.0999507798000077
658	22.2055137844612	-7.97744360902256	0	0.0993163527940391
659	22.3308270676692	-7.97744360902256	0.000547707063333461	0.0986914798207747
660	22.4561403508772	-7.97744360902256	0.00284142279236827	0.0980804358356292
661	22.5814536340852	-7.97744360902256	0.00508055829074711	0.097486897445603
662	22.7067669172932	-7.97744360902256	0.00726143539899355	0.0969139119177393
663	22.8320802005013	-7.97744360902256	0.00938037595763136	0.0963638838208898
664	22.9573934837093	-7.97744360902256	0.0114337018071842	0.0958385808184045
665	23.0827067669173	-7.97744360902256	0.0134177347881762	0.0953391599487611
666	23.2080200501253	-7.97744360902256	0.0153287967411302	0.0948662154932011
667	23.3333333333333	-7.97744360902256	0.017163209506571	0.094419849257851
668	23.4586466165414	-7.97744360902256	0.0189172949250215	0.0939997638185911
669	23.5839598997494	-7.97744360902256	0.0205873748370055	0.0936053790147803
670	23.7092731829574	-7.97744360902256	0.0221697710830471	0.0932359717521878
671	23.8345864661654	-7.97744360902256	0.0236608055036699	0.0928908389958047
672	23.9598997493734	-7.97744360902256	0.0250567999393973	0.0925694836956717
673	24.0852130325814	-7.97744360902256	0.026354076230753	0.0922718232722488
674	24.2105263157895	-7.97744360902256	0.0275489562182611	0.0919984201506879
675	24.3358395989975	-7.97744360902256	0.0286377617424451	0.0917507336114611
676	24.4611528822055	-7.97744360902256	0.0296167985873388	0.0915313985568604
677	24.5864661654135	-7.97744360902256	0.0304806093268262	0.0913450671250831
678	24.7117794486215	-7.97744360902256	0.0312204047144716	0.0911979910310858
679	24.8370927318296	-7.97744360902256	0.0318270253129501	0.0910955734044859
680	24.9624060150376	-7.97744360902256	0.0322913116849371	0.0910416323721334
681	25.0877192982456	-7.97744360902256	0.0326041043931078	0.09103800020226
682	25.2130325814536	-7.97744360902256	0.032756244000138	0.0910842814700712
683	25.3383458646617	-7.97744360902256	0.0327385710687023	0.0911777749380094
684	25.4636591478697	-7.97744360902256	0.0325419261614764	0.0913135597095967
685	25.5889724310777	-7.97744360902256	0.0321571498411353	0.0914847419028361
686	25.7142857142857	-7.97744360902256	0.0315750826703545	0.0916828545063032
687	25.8395989974937	-7.97744360902256	0.0307865652118091	0.0918984010012099
688	25.9649122807018	-7.97744360902256	0.0297824380281743	0.0921215332253088
689	26.0902255639098	-7.97744360902256	0.0285535416821254	0.0923428558857891
690	26.2155388471178	-7.97744360902256	0.0270912589057022	0.0925545856812763
691	26.3408521303258	-7.97744360902256	0.025395764048754	0.0927549499833604
692	26.4661654135338	-7.97744360902256	0.0234743643594631	0.092947283746929
693	26.5914786967419	-7.97744360902256	0.021334572958761	0.0931360457972523
694	26.7167919799499	-7.97744360902256	0.0189839029675804	0.0933258166858704
695	26.8421052631579	-7.97744360902256	0.0164298675068527	0.0935205831957377
696	26.9674185463659	-7.97744360902256	0.01367997969751	0.0937232183179004
697	27.0927318295739	-7.97744360902256	0.0107417526604839	0.0939351553117939
698	27.218045112782	-7.97744360902256	0.00762269951670675	0.0941562546680155
699	27.34335839599	-7.97744360902256	0.00433033338711037	0.0943848620306894
700	27.468671679198	-7.97744360902256	0.000872167392626247	0.0946180539165171
701	27.593984962406	-7.97744360902256	0	0.0948520670064767
702	27.719298245614	-7.97744360902256	0	0.0950829064803656
703	27.844611528822	-7.97744360902256	0	0.0953082151575826
704	27.9699248120301	-7.97744360902256	0	0.0955308112316652
705	28.0952380952381	-7.97744360902256	0	0.0957556351829655
706	28.2205513784461	-7.97744360902256	0	0.0959883049576962
707	28.3458646616541	-7.97744360902256	0	0.0962345593097287
708	28.4711779448622	-7.97744360902256	0	0.096499775474672
709	28.5964912280702	-7.97744360902256	0	0.0967885612206183
710	28.7218045112782	-7.97744360902256	0	0.0971044223649379
711	28.8471177944862	-7.97744360902256	0	0.0974495072540674
712	28.9724310776942	-7.97744360902256	0	0.0978244294202
713	29.0977443609023	-7.97744360902256	0	0.0982281687333912
714	29.2230576441103	-7.97744360902256	0	0.0986580500425836
715	29.3483709273183	-7.97744360902256	0	0.099109796795332
716	29.4736842105263	-7.97744360902256	0	0.0995776557189763
717	29.5989974937343	-7.97744360902256	0	0.100054587591127
718	29.7243107769424	-7.97744360902256	0	0.100532519040933
719	29.8496240601504	-7.97744360902256	0	0.101003750589302
720	29.9749373433584	-7.97744360902256	0	0.101464139170571
721	30.1002506265664	-7.97744360902256	0	0.101911141034865
722	30.2255639097744	-7.97744360902256	0	0.102343136560342
723	30.3508771929825	-7.97744360902256	0	0.102759344477827
724	30.4761904761905	-7.97744360902256	0	0.10315974151609
725	30.6015037593985	-7.97744360902256	0	0.103544987287255
726	30.7268170426065	-7.97744360902256	0	0.103916354045887
727	30.8521303258145	-7.97744360902256	0	0.10427566084015
728	30.9774436090226	-7.97744360902256	0	0.104625211512748
729	31.1027568922306	-7.97744360902256	0	0.104967735990211
730	31.2280701754386	-7.97744360902256	0	0.105306334311633
731	31.3533834586466	-7.97744360902256	0	0.105644422884956
732	31.4786967418546	-7.97744360902256	0	0.105985682514646
733	31.6040100250627	-7.97744360902256	0	0.106334007815184
734	31.7293233082707	-7.97744360902256	0	0.106693457706654
735	31.8546365914787	-7.97744360902256	0	0.107068206779211
736	31.9799498746867	-7.97744360902256	0	0.107462497409398
737	32.1052631578947	-7.97744360902256	0	0.107880592610437
738	32.2305764411028	-7.97744360902256	0	0.108326729697481
739	32.3558897243108	-7.97744360902256	0	0.108805074943966
740	32.4812030075188	-7.97744360902256	0	0.109319679492858
741	32.6065162907268	-7.97744360902256	0	0.109874436862812
742	32.7318295739348	-7.97744360902256	0	0.110473042450177
743	32.8571428571429	-7.97744360902256	0	0.111118955469914
744	32.9824561403509	-7.97744360902256	0	0.111815363798938
745	33.1077694235589	-7.97744360902256	0	0.112565152182228
746	33.2330827067669	-7.97744360902256	0	0.113370874234734
747	33.3583959899749	-7.97744360902256	0	0.114234728621178
748	33.483709273183	-7.97744360902256	0	0.11515853972372
749	33.609022556391	-7.97744360902256	0	0.11614374301762
750	33.734335839599	-7.97744360902256	0	0.117191375272253
751	33.859649122807	-7.97744360902256	0	0.118302069584772
752	33.984962406015	-7.97744360902256	0	0.119476055142296
753	34.1102756892231	-7.97744360902256	0	0.120713161501721
754	34.2355889724311	-7.97744360902256	0	0.122012827079428
755	34.3609022556391	-7.97744360902256	0	0.123374111460857
756	34.4862155388471	-7.97744360902256	0	0.124795711075378
757	34.6115288220551	-7.97744360902256	0	0.126275977737088
758	34.7368421052632	-7.97744360902256	0	0.127812939527671
759	34.8621553884712	-7.97744360902256	0	0.129404323492543
760	34.9874686716792	-7.97744360902256	0	0.131047579634516
761	35.1127819548872	-7.97744360902256	0	0.132740043847012
762	35.2380952380952	-7.97744360902256	0	0.134479644501612
763	35.3634085213033	-7.97744360902256	0	0.136264576158237
764	35.4887218045113	-7.97744360902256	0	0.138093081041083
765	35.6140350877193	-7.97744360902256	0	0.139963451417809
766	35.7393483709273	-7.97744360902256	0	0.141874031519804
767	35.8646616541353	-7.97744360902256	0	0.143823218890798
768	35.9899749373434	-7.97744360902256	0	0.145809465227979
769	36.1152882205514	-7.97744360902256	0	0.147831276777139
770	36.2406015037594	-7.97744360902256	0	0.149887214339916
771	36.3659147869674	-7.97744360902256	0	0.151975892947309
772	36.4912280701754	-7.97744360902256	0	0.154095981249398
773	36.6165413533835	-7.97744360902256	0	0.156246200666859
774	36.7418546365915	-7.97744360902256	0	0.158425324345489
775	36.8671679197995	-7.97744360902256	0	0.160632175950677
776	36.9924812030075	-7.97744360902256	0	0.162865628334698
777	37.1177944862155	-7.97744360902256	0	0.165124602105785
778	37.2431077694236	-7.97744360902256	0	0.16740806412435
779	37.3684210526316	-7.97744360902256	0	0.169715025948389
780	37.4937343358396	-7.97744360902256	0	0.172044542247039
781	37.6190476190476	-7.97744360902256	0	0.17439570919852
782	37.7443609022556	-7.97744360902256	0	0.176767662886196
783	37.8696741854637	-7.97744360902256	0	0.179159577704268
784	37.9949874686717	-7.97744360902256	0	0.181570664782686
785	38.1203007518797	-7.97744360902256	0	0.184000170439086
786	38.2456140350877	-7.97744360902256	0	0.186447374664085
787	38.3709273182957	-7.97744360902256	0	0.188911589644938
788	38.4962406015038	-7.97744360902256	0	0.191392158331413
789	38.6215538847118	-7.97744360902256	0	0.193888453046763
790	38.7468671679198	-7.97744360902256	0	0.196399874145856
791	38.8721804511278	-7.97744360902256	0	0.198925848721779
792	38.9974937343358	-7.97744360902256	0	0.201465829361665
793	39.1228070175439	-7.97744360902256	0	0.20401929295196
794	39.2481203007519	-7.97744360902256	0	0.206585739532968
795	39.3734335839599	-7.97744360902256	0	0.209164691202124
796	39.4987468671679	-7.97744360902256	0	0.211755691065216
797	39.6240601503759	-7.97744360902256	0	0.21435830223452
798	39.749373433584	-7.97744360902256	0	0.216972106872647
799	39.874686716792	-7.97744360902256	0	0.219596705280786
800	40	-7.97744360902256	0	0.222231715029894
801	-10	-7.95488721804511	0	0.324840089747806
802	-9.87468671679198	-7.95488721804511	0	0.322916817945031
803	-9.74937343358396	-7.95488721804511	0	0.320994788509456
804	-9.62406015037594	-7.95488721804511	0	0.319074023892297
805	-9.49874686716792	-7.95488721804511	0	0.317154547073692
806	-9.3734335839599	-7.95488721804511	0	0.31523638157789
807	-9.24812030075188	-7.95488721804511	0	0.313319551488936
808	-9.12280701754386	-7.95488721804511	0	0.311404081466895
809	-8.99749373433584	-7.95488721804511	0	0.309489996764609
810	-8.87218045112782	-7.95488721804511	0	0.307577323245034
811	-8.7468671679198	-7.95488721804511	0	0.305666087399155
812	-8.62155388471178	-7.95488721804511	0	0.303756316364518
813	-8.49624060150376	-7.95488721804511	0	0.301848037944392
814	-8.37092731829574	-7.95488721804511	0	0.299941280627596
815	-8.24561403508772	-7.95488721804511	0	0.298036073609003
816	-8.1203007518797	-7.95488721804511	0	0.296132446810755
817	-7.99498746867168	-7.95488721804511	0	0.294230430904221
818	-7.86967418546366	-7.95488721804511	0	0.292330057332713
819	-7.74436090225564	-7.95488721804511	0	0.290431358335006
820	-7.61904761904762	-7.95488721804511	0	0.288534366969675
821	-7.4937343358396	-7.95488721804511	0	0.2866391171403
822	-7.36842105263158	-7.95488721804511	0	0.284745643621558
823	-7.24310776942356	-7.95488721804511	0	0.282853982086244
824	-7.11779448621554	-7.95488721804511	0	0.280964169133255
825	-6.99248120300752	-7.95488721804511	0	0.279076242316576
826	-6.8671679197995	-7.95488721804511	0	0.277190240175309
827	-6.74185463659148	-7.95488721804511	0	0.275306202264781
828	-6.61654135338346	-7.95488721804511	0	0.273424169188775
829	-6.49122807017544	-7.95488721804511	0	0.271544182632943
830	-6.36591478696742	-7.95488721804511	0	0.269666285399415
831	-6.2406015037594	-7.95488721804511	0	0.267790521442695
832	-6.11528822055138	-7.95488721804511	0	0.265916935906848
833	-5.98997493734336	-7.95488721804511	0	0.264045575164077
834	-5.86466165413534	-7.95488721804511	0	0.262176486854705
835	-5.73934837092732	-7.95488721804511	0	0.26030971992864
836	-5.6140350877193	-7.95488721804511	0	0.258445324688384
837	-5.48872180451128	-7.95488721804511	0	0.256583352833629
838	-5.36340852130326	-7.95488721804511	0	0.254723857507525
839	-5.23809523809524	-7.95488721804511	0	0.252866893344674
840	-5.11278195488722	-7.95488721804511	0	0.251012516520919
841	-4.9874686716792	-7.95488721804511	0	0.249160784805008
842	-4.86215538847118	-7.95488721804511	0	0.2473117576122
843	-4.73684210526316	-7.95488721804511	0	0.245465496059893
844	-4.61152882205514	-7.95488721804511	0	0.24362206302535
845	-4.48621553884712	-7.95488721804511	0	0.241781523205623
846	-4.3609022556391	-7.95488721804511	0	0.239943943179736
847	-4.23558897243108	-7.95488721804511	0	0.238109391473235
848	-4.11027568922306	-7.95488721804511	0	0.2362779386252
849	-3.98496240601504	-7.95488721804511	0	0.234449657257796
850	-3.85964912280702	-7.95488721804511	0	0.23262462214849
851	-3.734335839599	-7.95488721804511	0	0.23080291030501
852	-3.60902255639098	-7.95488721804511	0	0.228984601043176
853	-3.48370927318296	-7.95488721804511	0	0.227169776067697
854	-3.35839598997494	-7.95488721804511	0	0.225358519556058
855	-3.23308270676692	-7.95488721804511	0	0.223550918245606
856	-3.1077694235589	-7.95488721804511	0	0.221747061523968
857	-2.98245614035088	-7.95488721804511	0	0.219947041522909
858	-2.85714285714286	-7.95488721804511	0	0.218150953215775
859	-2.73182957393484	-7.95488721804511	0	0.216358894518639
860	-2.60651629072682	-7.95488721804511	0	0.214570966395291
861	-2.4812030075188	-7.95488721804511	0	0.212787272966209
862	-2.35588972431078	-7.95488721804511	0	0.211007921621648
863	-2.23057644110276	-7.95488721804511	0	0.209233023138998
864	-2.10526315789474	-7.95488721804511	0	0.207462691804543
865	-1.97994987468672	-7.95488721804511	0	0.20569704553978
866	-1.8546365914787	-7.95488721804511	0	0.203936206032442
867	-1.72932330827068	-7.95488721804511	0	0.202180298872379
868	-1.60401002506266	-7.95488721804511	0	0.200429453692433
869	-1.47869674185464	-7.95488721804511	0	0.198683804314482
870	-1.35338345864662	-7.95488721804511	0	0.196943488900772
871	-1.2280701754386	-7.95488721804511	0	0.195208650110714
872	-1.10275689223058	-7.95488721804511	0	0.193479435263262
873	-0.977443609022558	-7.95488721804511	0	0.191755996505037
874	-0.852130325814537	-7.95488721804511	0	0.19003849098431
875	-0.726817042606516	-7.95488721804511	0	0.188327081030989
876	-0.601503759398497	-7.95488721804511	0	0.186621934342717
877	-0.476190476190476	-7.95488721804511	0	0.184923224177189
878	-0.350877192982457	-7.95488721804511	0	0.183231129550799
879	-0.225563909774436	-7.95488721804511	0	0.181545835443674
880	-0.100250626566417	-7.95488721804511	0	0.179867533011176
881	0.0250626566416035	-7.95488721804511	0	0.178196419801906
882	0.150375939849624	-7.95488721804511	0	0.17653269998222
883	0.275689223057643	-7.95488721804511	0	0.174876584567269
884	0.401002506265664	-7.95488721804511	0	0.17322829165849
885	0.526315789473683	-7.95488721804511	0	0.171588046687495
886	0.651629072681704	-7.95488721804511	0	0.169956082666218
887	0.776942355889723	-7.95488721804511	0	0.168332640443165
888	0.902255639097744	-7.95488721804511	0	0.166717968965539
889	1.02756892230576	-7.95488721804511	0	0.165112325546963
890	1.15288220551378	-7.95488721804511	0	0.163515976140447
891	1.2781954887218	-7.95488721804511	0	0.161929195616187
892	1.40350877192982	-7.95488721804511	0	0.160352268043682
893	1.52882205513784	-7.95488721804511	0	0.158785486977574
894	1.65413533834586	-7.95488721804511	0	0.157229155746519
895	1.77944862155388	-7.95488721804511	0	0.155683587744264
896	1.9047619047619	-7.95488721804511	0	0.154149106722011
897	2.03007518796992	-7.95488721804511	0	0.152626047080986
898	2.15538847117794	-7.95488721804511	0	0.151114754163998
899	2.28070175438596	-7.95488721804511	0	0.149615584544623
900	2.40601503759398	-7.95488721804511	0	0.148128906312435
901	2.531328320802	-7.95488721804511	0	0.14665509935257
902	2.65664160401002	-7.95488721804511	0	0.145194555617665
903	2.78195488721804	-7.95488721804511	0	0.143747679390019
904	2.90726817042606	-7.95488721804511	0	0.142314887531576
905	3.03258145363408	-7.95488721804511	0	0.140896609719113
906	3.1578947368421	-7.95488721804511	0	0.139493288661713
907	3.28320802005013	-7.95488721804511	0	0.138105380297384
908	3.40852130325814	-7.95488721804511	0	0.136733353965355
909	3.53383458646617	-7.95488721804511	0	0.135377692550326
910	3.65914786967418	-7.95488721804511	0	0.134038892594617
911	3.7844611528822	-7.95488721804511	0	0.132717464373898
912	3.90977443609022	-7.95488721804511	0	0.131413931931846
913	4.03508771929824	-7.95488721804511	0	0.130128833068786
914	4.16040100250627	-7.95488721804511	0	0.128862719279104
915	4.28571428571428	-7.95488721804511	0	0.127616155631925
916	4.41102756892231	-7.95488721804511	0	0.126389720589307
917	4.53634085213032	-7.95488721804511	0	0.125184005756007
918	4.66165413533835	-7.95488721804511	0	0.123999615554653
919	4.78696741854636	-7.95488721804511	0	0.122837166820099
920	4.91228070175439	-7.95488721804511	0	0.121697288306606
921	5.03759398496241	-7.95488721804511	0	0.120580620101567
922	5.16290726817043	-7.95488721804511	0	0.119487812939567
923	5.28822055137845	-7.95488721804511	0	0.118419527410763
924	5.41353383458646	-7.95488721804511	0	0.117376433057924
925	5.53884711779449	-7.95488721804511	0	0.116359207356871
926	5.6641604010025	-7.95488721804511	0	0.11536853457569
927	5.78947368421053	-7.95488721804511	0	0.114405104508804
928	5.91478696741854	-7.95488721804511	0	0.113469611082896
929	6.04010025062657	-7.95488721804511	0	0.112562750832778
930	6.16541353383458	-7.95488721804511	0	0.111685221246527
931	6.29072681704261	-7.95488721804511	0	0.110837718980653
932	6.41604010025063	-7.95488721804511	0	0.110020937947683
933	6.54135338345865	-7.95488721804511	0	0.10923556728029
934	6.66666666666666	-7.95488721804511	0	0.108482289178053
935	6.79197994987469	-7.95488721804511	0	0.107761776644967
936	6.91729323308271	-7.95488721804511	0	0.107074691127987
937	7.04260651629072	-7.95488721804511	0	0.106421680069115
938	7.16791979949875	-7.95488721804511	0	0.105803374385779
939	7.29323308270677	-7.95488721804511	0	0.105220385896492
940	7.41854636591479	-7.95488721804511	0	0.1046733047109
941	7.5438596491228	-7.95488721804511	0	0.104162696605361
942	7.66917293233083	-7.95488721804511	0	0.103689100406961
943	7.79448621553885	-7.95488721804511	0	0.103253025410466
944	7.91979949874687	-7.95488721804511	0	0.102854948853854
945	8.04511278195488	-7.95488721804511	0	0.10249531423846
946	8.17042606516291	-7.95488721804511	0	0.10217455510733
947	8.29573934837093	-7.95488721804511	0	0.101893049105483
948	8.42105263157895	-7.95488721804511	0	0.101651031410945
949	8.54636591478697	-7.95488721804511	0	0.101448586770517
950	8.67167919799499	-7.95488721804511	0	0.101285648000583
951	8.79699248120301	-7.95488721804511	0	0.101161995577856
952	8.92230576441102	-7.95488721804511	0	0.101077258335133
953	9.04761904761905	-7.95488721804511	0	0.101030915257377
954	9.17293233082707	-7.95488721804511	0	0.101022298353661
955	9.29824561403509	-7.95488721804511	0	0.101050596561666
956	9.42355889724311	-7.95488721804511	0	0.101114860623882
957	9.54887218045113	-7.95488721804511	0	0.101214008859198
958	9.67418546365915	-7.95488721804511	0	0.101346833740516
959	9.79949874686717	-7.95488721804511	0	0.101512009178823
960	9.92481203007519	-7.95488721804511	0	0.101708098406907
961	10.0501253132832	-7.95488721804511	0	0.101933562351812
962	10.1754385964912	-7.95488721804511	0	0.102186768383995
963	10.3007518796992	-7.95488721804511	0	0.102465999332928
964	10.4260651629073	-7.95488721804511	0	0.102769462663206
965	10.5513784461153	-7.95488721804511	0	0.103095299711768
966	10.6766917293233	-7.95488721804511	0	0.103441594895249
967	10.8020050125313	-7.95488721804511	0	0.103806384806254
968	10.9273182957393	-7.95488721804511	0	0.104187667128117
969	11.0526315789474	-7.95488721804511	0	0.10458340930905
970	11.1779448621554	-7.95488721804511	0	0.104991556948121
971	11.3032581453634	-7.95488721804511	0	0.105410041856913
972	11.4285714285714	-7.95488721804511	0	0.105836789771702
973	11.5538847117794	-7.95488721804511	0	0.106269727701386
974	11.6791979949875	-7.95488721804511	0	0.106706790905986
975	11.8045112781955	-7.95488721804511	0	0.107145929509249
976	11.9298245614035	-7.95488721804511	0	0.107585114756655
977	12.0551378446115	-7.95488721804511	0	0.108022344936908
978	12.1804511278195	-7.95488721804511	0	0.108455650990904
979	12.3057644110276	-7.95488721804511	0	0.108883101837085
980	12.4310776942356	-7.95488721804511	0	0.109302809446292
981	12.5563909774436	-7.95488721804511	0	0.109712933702631
982	12.6817042606516	-7.95488721804511	0	0.110111687089663
983	12.8070175438596	-7.95488721804511	0	0.110497339243461
984	12.9323308270677	-7.95488721804511	0	0.110868221415898
985	13.0576441102757	-7.95488721804511	0	0.111222730892979
986	13.1829573934837	-7.95488721804511	0	0.111559335414226
987	13.3082706766917	-7.95488721804511	0	0.111876577640159
988	13.4335839598997	-7.95488721804511	0	0.112173079715807
989	13.5588972431078	-7.95488721804511	0	0.112447547979089
990	13.6842105263158	-7.95488721804511	0	0.112698777863731
991	13.8095238095238	-7.95488721804511	0	0.11292565904732
992	13.9348370927318	-7.95488721804511	0	0.113127180896043
993	14.0601503759398	-7.95488721804511	0	0.11330243825869
994	14.1854636591479	-7.95488721804511	0	0.113450637663562
995	14.3107769423559	-7.95488721804511	0	0.113571103973028
996	14.4360902255639	-7.95488721804511	0	0.113663287551524
997	14.5614035087719	-7.95488721804511	0	0.113726772003735
998	14.6867167919799	-7.95488721804511	0	0.113761282540403
999	14.812030075188	-7.95488721804511	0	0.113766695029554
1000	14.937343358396	-7.95488721804511	0	0.113743045790709
1001	15.062656641604	-7.95488721804511	0	0.113690542188612
1002	15.187969924812	-7.95488721804511	0	0.113609574080853
1003	15.31328320802	-7.95488721804511	0	0.113500726170147
1004	15.4385964912281	-7.95488721804511	0	0.113364791306453
1005	15.5639097744361	-7.95488721804511	0	0.113202784776039
1006	15.6892230576441	-7.95488721804511	0	0.113015959603407
1007	15.8145363408521	-7.95488721804511	0	0.11280598036608
1008	15.9398496240601	-7.95488721804511	0	0.112575873443838
1009	16.0651629072682	-7.95488721804511	0	0.112329198359476
1010	16.1904761904762	-7.95488721804511	0	0.112069457846491
1011	16.3157894736842	-7.95488721804511	0	0.111800064289427
1012	16.4411027568922	-7.95488721804511	0	0.111524309768172
1013	16.5664160401003	-7.95488721804511	0	0.111245337216179
1014	16.6917293233083	-7.95488721804511	0	0.110966112806274
1015	16.8170426065163	-7.95488721804511	0	0.110689399720689
1016	16.9423558897243	-7.95488721804511	0	0.110417733497887
1017	17.0676691729323	-7.95488721804511	0	0.110153399176617
1018	17.1929824561403	-7.95488721804511	0	0.109898410476449
1019	17.3182957393484	-7.95488721804511	0	0.109654491263114
1020	17.4436090225564	-7.95488721804511	0	0.109423059545744
1021	17.5689223057644	-7.95488721804511	0	0.109205214241602
1022	17.6942355889724	-7.95488721804511	0	0.109001724922396
1023	17.8195488721804	-7.95488721804511	0	0.108813024725685
1024	17.9448621553885	-7.95488721804511	0	0.108639206576565
1025	18.0701754385965	-7.95488721804511	0	0.10848002282053
1026	18.1954887218045	-7.95488721804511	0	0.108334888320294
1027	18.3208020050125	-7.95488721804511	0	0.108202887019884
1028	18.4461152882206	-7.95488721804511	0	0.108082781930958
1029	18.5714285714286	-7.95488721804511	0	0.107973028451628
1030	18.6967418546366	-7.95488721804511	0	0.107871790889349
1031	18.8220551378446	-7.95488721804511	0	0.107776962028853
1032	18.9473684210526	-7.95488721804511	0	0.107686185565141
1033	19.0726817042606	-7.95488721804511	0	0.107596881211626
1034	19.1979949874687	-7.95488721804511	0	0.107506272295192
1035	19.3233082706767	-7.95488721804511	0	0.107411415663602
1036	19.4486215538847	-7.95488721804511	0	0.10730923375618
1037	19.5739348370927	-7.95488721804511	0	0.107196548725516
1038	19.6992481203008	-7.95488721804511	0	0.107070118545463
1039	19.8245614035088	-7.95488721804511	0	0.10692667509798
1040	19.9498746867168	-7.95488721804511	0	0.106762964297592
1041	20.0751879699248	-7.95488721804511	0	0.106575788386439
1042	20.2005012531328	-7.95488721804511	0	0.106362050614273
1043	20.3258145363409	-7.95488721804511	0	0.10611880260552
1044	20.4511278195489	-7.95488721804511	0	0.10584329480898
1045	20.5764411027569	-7.95488721804511	0	0.105533030523935
1046	20.7017543859649	-7.95488721804511	0	0.105185824098357
1047	20.8270676691729	-7.95488721804511	0	0.104799863998841
1048	20.9523809523809	-7.95488721804511	0	0.104373781555266
1049	21.077694235589	-7.95488721804511	0	0.10390672628179
1050	21.203007518797	-7.95488721804511	0	0.103398552861142
1051	21.328320802005	-7.95488721804511	0	0.102852372231506
1052	21.453634085213	-7.95488721804511	0	0.102274416976283
1053	21.5789473684211	-7.95488721804511	0	0.10167116494263
1054	21.7042606516291	-7.95488721804511	0	0.101049080315702
1055	21.8295739348371	-7.95488721804511	0	0.100414498568606
1056	21.9548872180451	-7.95488721804511	0	0.0997735204128364
1057	22.0802005012531	-7.95488721804511	0	0.0991319151857084
1058	22.2055137844612	-7.95488721804511	0	0.0984950345035897
1059	22.3308270676692	-7.95488721804511	0	0.0978677373416183
1060	22.4561403508772	-7.95488721804511	0.00223918664022146	0.0972543279588346
1061	22.5814536340852	-7.95488721804511	0.0044783221386003	0.0966585082606519
1062	22.7067669172932	-7.95488721804511	0.00665919924684663	0.0960833462706987
1063	22.8320802005013	-7.95488721804511	0.00877813980548455	0.0955312623691076
1064	22.9573934837093	-7.95488721804511	0.0108314656550373	0.0950040348490084
1065	23.0827067669173	-7.95488721804511	0.0128154986360292	0.0945028261594342
1066	23.2080200501253	-7.95488721804511	0.0147265605889833	0.0940282309601144
1067	23.3333333333333	-7.95488721804511	0.0165609733544242	0.0935803468359941
1068	23.4586466165414	-7.95488721804511	0.0183150587728747	0.0931588682334965
1069	23.5839598997494	-7.95488721804511	0.0199851386848587	0.0927632039120191
1070	23.7092731829574	-7.95488721804511	0.0215675349309002	0.092392617972896
1071	23.8345864661654	-7.95488721804511	0.0230585693515231	0.0920463943441843
1072	23.9598997493734	-7.95488721804511	0.0244545637872505	0.0917240244592149
1073	24.0852130325814	-7.95488721804511	0.0257518400786062	0.0914254177481744
1074	24.2105263157895	-7.95488721804511	0.0269467200661143	0.0911511344224408
1075	24.3358395989975	-7.95488721804511	0.0280355255902983	0.0909026398049546
1076	24.4611528822055	-7.95488721804511	0.0290145624351919	0.0906825859019108
1077	24.5864661654135	-7.95488721804511	0.0298783731746793	0.0904956671766902
1078	24.7117794486215	-7.95488721804511	0.0306181685623247	0.0903482046529595
1079	24.8370927318296	-7.95488721804511	0.0312247891608031	0.0902456641938002
1080	24.9624060150376	-7.95488721804511	0.0316890755327902	0.0901919113428885
1081	25.0877192982456	-7.95488721804511	0.0320018682409609	0.0901888062359249
1082	25.2130325814536	-7.95488721804511	0.0321540078479912	0.0902359592407473
1083	25.3383458646617	-7.95488721804511	0.0321363349165554	0.0903306521490285
1084	25.4636591478697	-7.95488721804511	0.0319396900093295	0.0904679254923728
1085	25.5889724310777	-7.95488721804511	0.0315549136889884	0.0906408281206396
1086	25.7142857142857	-7.95488721804511	0.0309728465182076	0.0908408214982115
1087	25.8395989974937	-7.95488721804511	0.0301843290596623	0.0910583290411231
1088	25.9649122807018	-7.95488721804511	0.0291802018760275	0.091283420716178
1089	26.0902255639098	-7.95488721804511	0.0279513055299786	0.091506625117132
1090	26.2155388471178	-7.95488721804511	0.0264890227535553	0.0917200989249582
1091	26.3408521303258	-7.95488721804511	0.0247935278966072	0.0919220638059601
1092	26.4661654135338	-7.95488721804511	0.0228721282073162	0.0921158941799546
1093	26.5914786967419	-7.95488721804511	0.0207323368066142	0.0923060977936251
1094	26.7167919799499	-7.95488721804511	0.0183816668154336	0.0924973045031551
1095	26.8421052631579	-7.95488721804511	0.0158276313547057	0.0926935444037491
1096	26.9674185463659	-7.95488721804511	0.0130777435453631	0.0928977232747145
1097	27.0927318295739	-7.95488721804511	0.010139516508337	0.0931112939189452
1098	27.218045112782	-7.95488721804511	0.00702046336455994	0.0933341221898662
1099	27.34335839599	-7.95488721804511	0.00372809723496345	0.0935645457171597
1100	27.468671679198	-7.95488721804511	0.000269931240479327	0.0937996220897629
1101	27.593984962406	-7.95488721804511	0	0.0940355621648909
1102	27.719298245614	-7.95488721804511	0	0.0942683438560952
1103	27.844611528822	-7.95488721804511	0	0.0944955949594245
1104	27.9699248120301	-7.95488721804511	0	0.0947201546457979
1105	28.0952380952381	-7.95488721804511	0	0.0949470001096269
1106	28.2205513784461	-7.95488721804511	0	0.0951817909776612
1107	28.3458646616541	-7.95488721804511	0	0.0954303077570727
1108	28.4711779448622	-7.95488721804511	0	0.0956979653342856
1109	28.5964912280702	-7.95488721804511	0	0.0959894015727553
1110	28.7218045112782	-7.95488721804511	0	0.0963081421264345
1111	28.8471177944862	-7.95488721804511	0	0.09665634299966
1112	28.9724310776942	-7.95488721804511	0	0.0970346120897428
1113	29.0977443609023	-7.95488721804511	0	0.0974419100268395
1114	29.2230576441103	-7.95488721804511	0	0.0978755292652593
1115	29.3483709273183	-7.95488721804511	0	0.098331148839528
1116	29.4736842105263	-7.95488721804511	0	0.0988029607601903
1117	29.5989974937343	-7.95488721804511	0	0.0992838629501321
1118	29.7243107769424	-7.95488721804511	0	0.0997657135359899
1119	29.8496240601504	-7.95488721804511	0	0.100240751155256
1120	29.9749373433584	-7.95488721804511	0	0.100704803725307
1121	30.1002506265664	-7.95488721804511	0	0.101155312218791
1122	30.2255639097744	-7.95488721804511	0	0.10159064908977
1123	30.3508771929825	-7.95488721804511	0	0.10201003151127
1124	30.4761904761905	-7.95488721804511	0	0.102413440148197
1125	30.6015037593985	-7.95488721804511	0	0.102801543276038
1126	30.7268170426065	-7.95488721804511	0	0.103175625866415
1127	30.8521303258145	-7.95488721804511	0	0.103537523143838
1128	30.9774436090226	-7.95488721804511	0	0.103889558056916
1129	31.1027568922306	-7.95488721804511	0	0.10423448208855
1130	31.2280701754386	-7.95488721804511	0	0.104575418843282
1131	31.3533834586466	-7.95488721804511	0	0.10491580988827
1132	31.4786967418546	-7.95488721804511	0	0.105259362381935
1133	31.6040100250627	-7.95488721804511	0	0.105609998096704
1134	31.7293233082707	-7.95488721804511	0	0.105971803526317
1135	31.8546365914787	-7.95488721804511	0	0.106348980860758
1136	31.9799498746867	-7.95488721804511	0	0.106745799710366
1137	32.1052631578947	-7.95488721804511	0	0.107166549562045
1138	32.2305764411028	-7.95488721804511	0	0.107615493051571
1139	32.3558897243108	-7.95488721804511	0	0.108096820233134
1140	32.4812030075188	-7.95488721804511	0	0.108614604116671
1141	32.6065162907268	-7.95488721804511	0	0.109172757821156
1142	32.7318295739348	-7.95488721804511	0	0.109774993753831
1143	32.8571428571429	-7.95488721804511	0	0.110424785267857
1144	32.9824561403509	-7.95488721804511	0	0.111125331271024
1145	33.1077694235589	-7.95488721804511	0	0.111879524254135
1146	33.2330827067669	-7.95488721804511	0	0.112689922178781
1147	33.3583959899749	-7.95488721804511	0	0.113558724611356
1148	33.483709273183	-7.95488721804511	0	0.114487753415511
1149	33.609022556391	-7.95488721804511	0	0.11547843822277
1150	33.734335839599	-7.95488721804511	0	0.116531806795509
1151	33.859649122807	-7.95488721804511	0	0.117648480283825
1152	33.984962406015	-7.95488721804511	0	0.118828673264128
1153	34.1102756892231	-7.95488721804511	0	0.120072198338671
1154	34.2355889724311	-7.95488721804511	0	0.121378474977146
1155	34.3609022556391	-7.95488721804511	0	0.122746542198566
1156	34.4862155388471	-7.95488721804511	0	0.124175074627066
1157	34.6115288220551	-7.95488721804511	0	0.125662401411055
1158	34.7368421052632	-7.95488721804511	0	0.127206527471693
1159	34.8621553884712	-7.95488721804511	0	0.128805156543223
1160	34.9874686716792	-7.95488721804511	0	0.130455715482341
1161	35.1127819548872	-7.95488721804511	0	0.132155518039008
1162	35.2380952380952	-7.95488721804511	0	0.133902474311042
1163	35.3634085213033	-7.95488721804511	0	0.135694762944673
1164	35.4887218045113	-7.95488721804511	0	0.137530611647493
1165	35.6140350877193	-7.95488721804511	0	0.139408299520463
1166	35.7393483709273	-7.95488721804511	0	0.141326158922443
1167	35.8646616541353	-7.95488721804511	0	0.143282576756167
1168	35.9899749373434	-7.95488721804511	0	0.14527599524193
1169	36.1152882205514	-7.95488721804511	0	0.147304912242296
1170	36.2406015037594	-7.95488721804511	0	0.149367881197461
1171	36.3659147869674	-7.95488721804511	0	0.151463510726703
1172	36.4912280701754	-7.95488721804511	0	0.153590463946914
1173	36.6165413533835	-7.95488721804511	0	0.155747457554625
1174	36.7418546365915	-7.95488721804511	0	0.157933260713384
1175	36.8671679197995	-7.95488721804511	0	0.160146693783934
1176	36.9924812030075	-7.95488721804511	0	0.162386626930358
1177	37.1177944862155	-7.95488721804511	0	0.164651978631429
1178	37.2431077694236	-7.95488721804511	0	0.166941714122626
1179	37.3684210526316	-7.95488721804511	0	0.169254843790918
1180	37.4937343358396	-7.95488721804511	0	0.171590421541257
1181	37.6190476190476	-7.95488721804511	0	0.173947543150961
1182	37.7443609022556	-7.95488721804511	0	0.176325344625597
1183	37.8696741854637	-7.95488721804511	0	0.17872300056777
1184	37.9949874686717	-7.95488721804511	0	0.181139722568213
1185	38.1203007518797	-7.95488721804511	0	0.183574757626866
1186	38.2456140350877	-7.95488721804511	0	0.186027386610056
1187	38.3709273182957	-7.95488721804511	0	0.188496922748629
1188	38.4962406015038	-7.95488721804511	0	0.19098271018071
1189	38.6215538847118	-7.95488721804511	0	0.193484122541791
1190	38.7468671679198	-7.95488721804511	0	0.19600056160403
1191	38.8721804511278	-7.95488721804511	0	0.198531455965937
1192	38.9974937343358	-7.95488721804511	0	0.201076259793009
1193	39.1228070175439	-7.95488721804511	0	0.203634451609416
1194	39.2481203007519	-7.95488721804511	0	0.206205533140409
1195	39.3734335839599	-7.95488721804511	0	0.208789028204798
1196	39.4987468671679	-7.95488721804511	0	0.211384481656575
1197	39.6240601503759	-7.95488721804511	0	0.213991458374546
1198	39.749373433584	-7.95488721804511	0	0.216609542298677
1199	39.874686716792	-7.95488721804511	0	0.219238335511722
1200	40	-7.95488721804511	0	0.221877457364622
1201	-10	-7.93233082706767	0	0.324756060536557
1202	-9.87468671679198	-7.93233082706767	0	0.322831283243139
1203	-9.74937343358396	-7.93233082706767	0	0.320907730601344
1204	-9.62406015037594	-7.93233082706767	0	0.318985424765934
1205	-9.49874686716792	-7.93233082706767	0	0.317064388414414
1206	-9.3734335839599	-7.93233082706767	0	0.315144644762076
1207	-9.24812030075188	-7.93233082706767	0	0.313226217577534
1208	-9.12280701754386	-7.93233082706767	0	0.311309131198794
1209	-8.99749373433584	-7.93233082706767	0	0.309393410549856
1210	-8.87218045112782	-7.93233082706767	0	0.307479081157892
1211	-8.7468671679198	-7.93233082706767	0	0.305566169170993
1212	-8.62155388471178	-7.93233082706767	0	0.303654701376539
1213	-8.49624060150376	-7.93233082706767	0	0.301744705220191
1214	-8.37092731829574	-7.93233082706767	0	0.299836208825535
1215	-8.24561403508772	-7.93233082706767	0	0.297929241014415
1216	-8.1203007518797	-7.93233082706767	0	0.296023831327962
1217	-7.99498746867168	-7.93233082706767	0	0.294120010048366
1218	-7.86967418546366	-7.93233082706767	0	0.292217808221405
1219	-7.74436090225564	-7.93233082706767	0	0.290317257679762
1220	-7.61904761904762	-7.93233082706767	0	0.288418391067176
1221	-7.4937343358396	-7.93233082706767	0	0.286521241863434
1222	-7.36842105263158	-7.93233082706767	0	0.284625844410264
1223	-7.24310776942356	-7.93233082706767	0	0.282732233938142
1224	-7.11779448621554	-7.93233082706767	0	0.280840446594065
1225	-6.99248120300752	-7.93233082706767	0	0.278950519470319
1226	-6.8671679197995	-7.93233082706767	0	0.277062490634284
1227	-6.74185463659148	-7.93233082706767	0	0.275176399159321
1228	-6.61654135338346	-7.93233082706767	0	0.273292285156776
1229	-6.49122807017544	-7.93233082706767	0	0.271410189809152
1230	-6.36591478696742	-7.93233082706767	0	0.269530155404498
1231	-6.2406015037594	-7.93233082706767	0	0.26765222537205
1232	-6.11528822055138	-7.93233082706767	0	0.265776444319194
1233	-5.98997493734336	-7.93233082706767	0	0.263902858069787
1234	-5.86466165413534	-7.93233082706767	0	0.262031513703897
1235	-5.73934837092732	-7.93233082706767	0	0.260162459599025
1236	-5.6140350877193	-7.93233082706767	0	0.258295745472855
1237	-5.48872180451128	-7.93233082706767	0	0.256431422427609
1238	-5.36340852130326	-7.93233082706767	0	0.254569542996056
1239	-5.23809523809524	-7.93233082706767	0	0.252710161189257
1240	-5.11278195488722	-7.93233082706767	0	0.250853332546101
1241	-4.9874686716792	-7.93233082706767	0	0.248999114184719
1242	-4.86215538847118	-7.93233082706767	0	0.247147564855835
1243	-4.73684210526316	-7.93233082706767	0	0.245298744998154
1244	-4.61152882205514	-7.93233082706767	0	0.243452716795838
1245	-4.48621553884712	-7.93233082706767	0	0.241609544238188
1246	-4.3609022556391	-7.93233082706767	0	0.239769293181593
1247	-4.23558897243108	-7.93233082706767	0	0.23793203141385
1248	-4.11027568922306	-7.93233082706767	0	0.23609782872095
1249	-3.98496240601504	-7.93233082706767	0	0.23426675695642
1250	-3.85964912280702	-7.93233082706767	0	0.232438890113325
1251	-3.734335839599	-7.93233082706767	0	0.230614304399046
1252	-3.60902255639098	-7.93233082706767	0	0.228793078312922
1253	-3.48370927318296	-7.93233082706767	0	0.226975292726884
1254	-3.35839598997494	-7.93233082706767	0	0.225161030969197
1255	-3.23308270676692	-7.93233082706767	0	0.223350378911417
1256	-3.1077694235589	-7.93233082706767	0	0.221543425058703
1257	-2.98245614035088	-7.93233082706767	0	0.219740260643592
1258	-2.85714285714286	-7.93233082706767	0	0.217940979723391
1259	-2.73182957393484	-7.93233082706767	0	0.216145679281299
1260	-2.60651629072682	-7.93233082706767	0	0.214354459331413
1261	-2.4812030075188	-7.93233082706767	0	0.212567423027743
1262	-2.35588972431078	-7.93233082706767	0	0.210784676777403
1263	-2.23057644110276	-7.93233082706767	0	0.209006330358096
1264	-2.10526315789474	-7.93233082706767	0	0.20723249704008
1265	-1.97994987468672	-7.93233082706767	0	0.205463293712723
1266	-1.8546365914787	-7.93233082706767	0	0.203698841015848
1267	-1.72932330827068	-7.93233082706767	0	0.201939263475987
1268	-1.60401002506266	-7.93233082706767	0	0.200184689647719
1269	-1.47869674185464	-7.93233082706767	0	0.198435252260248
1270	-1.35338345864662	-7.93233082706767	0	0.196691088369373
1271	-1.2280701754386	-7.93233082706767	0	0.194952339515004
1272	-1.10275689223058	-7.93233082706767	0	0.193219151884392
1273	-0.977443609022558	-7.93233082706767	0	0.191491676481197
1274	-0.852130325814537	-7.93233082706767	0	0.189770069300562
1275	-0.726817042606516	-7.93233082706767	0	0.188054491510322
1276	-0.601503759398497	-7.93233082706767	0	0.186345109638479
1277	-0.476190476190476	-7.93233082706767	0	0.184642095767062
1278	-0.350877192982457	-7.93233082706767	0	0.182945627732489
1279	-0.225563909774436	-7.93233082706767	0	0.181255889332515
1280	-0.100250626566417	-7.93233082706767	0	0.179573070539858
1281	0.0250626566416035	-7.93233082706767	0	0.177897367722543
1282	0.150375939849624	-7.93233082706767	0	0.176228983871019
1283	0.275689223057643	-7.93233082706767	0	0.174568128832039
1284	0.401002506265664	-7.93233082706767	0	0.172915019549291
1285	0.526315789473683	-7.93233082706767	0	0.171269880310723
1286	0.651629072681704	-7.93233082706767	0	0.16963294300245
1287	0.776942355889723	-7.93233082706767	0	0.168004447369111
1288	0.902255639097744	-7.93233082706767	0	0.166384641280479
1289	1.02756892230576	-7.93233082706767	0	0.164773781004055
1290	1.15288220551378	-7.93233082706767	0	0.163172131483338
1291	1.2781954887218	-7.93233082706767	0	0.161579966621375
1292	1.40350877192982	-7.93233082706767	0	0.159997569569099
1293	1.52882205513784	-7.93233082706767	0	0.158425233017906
1294	1.65413533834586	-7.93233082706767	0	0.156863259495786
1295	1.77944862155388	-7.93233082706767	0	0.155311961666228
1296	1.9047619047619	-7.93233082706767	0	0.153771662628998
1297	2.03007518796992	-7.93233082706767	0	0.152242696221745
1298	2.15538847117794	-7.93233082706767	0	0.150725407321233
1299	2.28070175438596	-7.93233082706767	0	0.149220152142872
1300	2.40601503759398	-7.93233082706767	0	0.147727298536991
1301	2.531328320802	-7.93233082706767	0	0.146247226280152
1302	2.65664160401002	-7.93233082706767	0	0.144780327359568
1303	2.78195488721804	-7.93233082706767	0	0.14332700624849
1304	2.90726817042606	-7.93233082706767	0	0.141887680170165
1305	3.03258145363408	-7.93233082706767	0	0.140462779347742
1306	3.1578947368421	-7.93233082706767	0	0.139052747237222
1307	3.28320802005013	-7.93233082706767	0	0.137658040740273
1308	3.40852130325814	-7.93233082706767	0	0.136279130393423
1309	3.53383458646617	-7.93233082706767	0	0.134916500529882
1310	3.65914786967418	-7.93233082706767	0	0.133570649409879
1311	3.7844611528822	-7.93233082706767	0	0.132242089315124
1312	3.90977443609022	-7.93233082706767	0	0.130931346602663
1313	4.03508771929824	-7.93233082706767	0	0.129638961713096
1314	4.16040100250627	-7.93233082706767	0	0.128365489127793
1315	4.28571428571428	-7.93233082706767	0	0.127111497269486
1316	4.41102756892231	-7.93233082706767	0	0.125877568340307
1317	4.53634085213032	-7.93233082706767	0	0.124664298091122
1318	4.66165413533835	-7.93233082706767	0	0.123472295515799
1319	4.78696741854636	-7.93233082706767	0	0.122302182463905
1320	4.91228070175439	-7.93233082706767	0	0.121154593165233
1321	5.03759398496241	-7.93233082706767	0	0.120030173659531
1322	5.16290726817043	-7.93233082706767	0	0.118929581124909
1323	5.28822055137845	-7.93233082706767	0	0.117853483098552
1324	5.41353383458646	-7.93233082706767	0	0.116802556583664
1325	5.53884711779449	-7.93233082706767	0	0.115777487037008
1326	5.6641604010025	-7.93233082706767	0	0.114778967231956
1327	5.78947368421053	-7.93233082706767	0	0.11380769599271
1328	5.91478696741854	-7.93233082706767	0	0.112864376796264
1329	6.04010025062657	-7.93233082706767	0	0.111949716239721
1330	6.16541353383458	-7.93233082706767	0	0.111064422371902
1331	6.29072681704261	-7.93233082706767	0	0.110209202889594
1332	6.41604010025063	-7.93233082706767	0	0.109384763200457
1333	6.54135338345865	-7.93233082706767	0	0.108591804356431
1334	6.66666666666666	-7.93233082706767	0	0.107831020863461
1335	6.79197994987469	-7.93233082706767	0	0.107103098375499
1336	6.91729323308271	-7.93233082706767	0	0.106408711283017
1337	7.04260651629072	-7.93233082706767	0	0.105748520208551
1338	7.16791979949875	-7.93233082706767	0	0.105123169424201
1339	7.29323308270677	-7.93233082706767	0	0.104533284208357
1340	7.41854636591479	-7.93233082706767	0	0.103979468161201
1341	7.5438596491228	-7.93233082706767	0	0.103462300500677
1342	7.66917293233083	-7.93233082706767	0	0.102982333362589
1343	7.79448621553885	-7.93233082706767	0	0.102540089130153
1344	7.91979949874687	-7.93233082706767	0	0.10213605781966
1345	8.04511278195488	-7.93233082706767	0	0.101770695326179
1346	8.17042606516291	-7.93233082706767	0	0.101444447856946
1347	8.29573934837093	-7.93233082706767	0	0.101157705854501
1348	8.42105263157895	-7.93233082706767	0	0.100910715958462
1349	8.54636591478697	-7.93233082706767	0	0.100703572810715
1350	8.67167919799499	-7.93233082706767	0	0.100536217447251
1351	8.79699248120301	-7.93233082706767	0	0.100408436802321
1352	8.92230576441102	-7.93233082706767	0	0.100319864341956
1353	9.04761904761905	-7.93233082706767	0	0.100269981823384
1354	9.17293233082707	-7.93233082706767	0	0.100258122156493
1355	9.29824561403509	-7.93233082706767	0	0.100283473323832
1356	9.42355889724311	-7.93233082706767	0	0.100345083297445
1357	9.54887218045113	-7.93233082706767	0	0.100441865874692
1358	9.67418546365915	-7.93233082706767	0	0.100572607341587
1359	9.79949874686717	-7.93233082706767	0	0.100735973861498
1360	9.92481203007519	-7.93233082706767	0	0.100930519479458
1361	10.0501253132832	-7.93233082706767	0	0.10115469462797
1362	10.1754385964912	-7.93233082706767	0	0.101406855018993
1363	10.3007518796992	-7.93233082706767	0	0.10168527080852
1364	10.4260651629073	-7.93233082706767	0	0.101988135924628
1365	10.5513784461153	-7.93233082706767	0	0.102313577456633
1366	10.6766917293233	-7.93233082706767	0	0.102659665011644
1367	10.8020050125313	-7.93233082706767	0	0.103024419954941
1368	10.9273182957393	-7.93233082706767	0	0.103405824461753
1369	11.0526315789474	-7.93233082706767	0	0.103801830319718
1370	11.1779448621554	-7.93233082706767	0	0.104210367433268
1371	11.3032581453634	-7.93233082706767	0	0.104629351992925
1372	11.4285714285714	-7.93233082706767	0	0.105056694283879
1373	11.5538847117794	-7.93233082706767	0	0.105490306118908
1374	11.6791979949875	-7.93233082706767	0	0.105928107890567
1375	11.8045112781955	-7.93233082706767	0	0.106368035246534
1376	11.9298245614035	-7.93233082706767	0	0.106808045399952
1377	12.0551378446115	-7.93233082706767	0	0.107246123093581
1378	12.1804511278195	-7.93233082706767	0	0.10768028624253
1379	12.3057644110276	-7.93233082706767	0	0.108108591285425
1380	12.4310776942356	-7.93233082706767	0	0.108529138278064
1381	12.5563909774436	-7.93233082706767	0	0.108940075767072
1382	12.6817042606516	-7.93233082706767	0	0.109339605483853
1383	12.8070175438596	-7.93233082706767	0	0.109725986901391
1384	12.9323308270677	-7.93233082706767	0	0.110097541698212
1385	13.0576441102757	-7.93233082706767	0	0.11045265817529
1386	13.1829573934837	-7.93233082706767	0	0.110789795672804
1387	13.3082706766917	-7.93233082706767	0	0.111107489034689
1388	13.4335839598997	-7.93233082706767	0	0.111404353169769
1389	13.5588972431078	-7.93233082706767	0	0.111679087759143
1390	13.6842105263158	-7.93233082706767	0	0.111930482160319
1391	13.8095238095238	-7.93233082706767	0	0.112157420559491
1392	13.9348370927318	-7.93233082706767	0	0.112358887424315
1393	14.0601503759398	-7.93233082706767	0	0.112533973310572
1394	14.1854636591479	-7.93233082706767	0	0.11268188107718
1395	14.3107769423559	-7.93233082706767	0	0.112801932565142
1396	14.4360902255639	-7.93233082706767	0	0.112893575797096
1397	14.5614035087719	-7.93233082706767	0	0.112956392755109
1398	14.6867167919799	-7.93233082706767	0	0.112990107795108
1399	14.812030075188	-7.93233082706767	0	0.112994596756732
1400	14.937343358396	-7.93233082706767	0	0.112969896827162
1401	15.062656641604	-7.93233082706767	0	0.112916217216528
1402	15.187969924812	-7.93233082706767	0	0.112833950700312
1403	15.31328320802	-7.93233082706767	0	0.112723686080539
1404	15.4385964912281	-7.93233082706767	0	0.112586221611921
1405	15.5639097744361	-7.93233082706767	0	0.112422579430931
1406	15.6892230576441	-7.93233082706767	0	0.112234021014403
1407	15.8145363408521	-7.93233082706767	0	0.112022222082971
1408	15.9398496240601	-7.93233082706767	0	0.111790228423057
1409	16.0651629072682	-7.93233082706767	0	0.111541622388294
1410	16.1904761904762	-7.93233082706767	0	0.111279929537581
1411	16.3157894736842	-7.93233082706767	0	0.111008584875041
1412	16.4411027568922	-7.93233082706767	0	0.110730902695743
1413	16.5664160401003	-7.93233082706767	0	0.110450047533234
1414	16.6917293233083	-7.93233082706767	0	0.110169006324539
1415	16.8170426065163	-7.93233082706767	0	0.109890561952189
1416	16.9423558897243	-7.93233082706767	0	0.109617268359637
1417	17.0676691729323	-7.93233082706767	0	0.109351427465039
1418	17.1929824561403	-7.93233082706767	0	0.10909506811776
1419	17.3182957393484	-7.93233082706767	0	0.108849927351411
1420	17.4436090225564	-7.93233082706767	0	0.108617434186118
1421	17.5689223057644	-7.93233082706767	0	0.108398696221113
1422	17.6942355889724	-7.93233082706767	0	0.108194489236813
1423	17.8195488721804	-7.93233082706767	0	0.108005249994369
1424	17.9448621553885	-7.93233082706767	0	0.107831072381408
1425	18.0701754385965	-7.93233082706767	0	0.107671707007374
1426	18.1954887218045	-7.93233082706767	0	0.107526564302556
1427	18.3208020050125	-7.93233082706767	0	0.107394721124126
1428	18.4461152882206	-7.93233082706767	0	0.107274930822959
1429	18.5714285714286	-7.93233082706767	0	0.107165636679101
1430	18.6967418546366	-7.93233082706767	0	0.107064988574087
1431	18.8220551378446	-7.93233082706767	0	0.106970862736867
1432	18.9473684210526	-7.93233082706767	0	0.106880884378631
1433	19.0726817042606	-7.93233082706767	0	0.106792453021603
1434	19.1979949874687	-7.93233082706767	0	0.1067027703286
1435	19.3233082706767	-7.93233082706767	0	0.106608870254104
1436	19.4486215538847	-7.93233082706767	0	0.10650765136369
1437	19.5739348370927	-7.93233082706767	0	0.106395911206301
1438	19.6992481203008	-7.93233082706767	0	0.106270382672418
1439	19.8245614035088	-7.93233082706767	0	0.106127772329691
1440	19.9498746867168	-7.93233082706767	0	0.105964800795198
1441	20.0751879699248	-7.93233082706767	0	0.105778245279216
1442	20.2005012531328	-7.93233082706767	0	0.105564984518443
1443	20.3258145363409	-7.93233082706767	0	0.105322046406123
1444	20.4511278195489	-7.93233082706767	0	0.105046658721928
1445	20.5764411027569	-7.93233082706767	0	0.104736303464689
1446	20.7017543859649	-7.93233082706767	0	0.104388775395269
1447	20.8270676691729	-7.93233082706767	0	0.10400224550325
1448	20.9523809523809	-7.93233082706767	0	0.103575330217103
1449	21.077694235589	-7.93233082706767	0	0.103107167278991
1450	21.203007518797	-7.93233082706767	0	0.102597604078647
1451	21.328320802005	-7.93233082706767	0	0.102049765793909
1452	21.453634085213	-7.93233082706767	0	0.101469920436603
1453	21.5789473684211	-7.93233082706767	0	0.100864583863897
1454	21.7042606516291	-7.93233082706767	0	0.100240259272777
1455	21.8295739348371	-7.93233082706767	0	0.0996033214423723
1456	21.9548872180451	-7.93233082706767	0	0.0989599099570456
1457	22.0802005012531	-7.93233082706767	0	0.0983158318480534
1458	22.2055137844612	-7.93233082706767	0	0.0976764744923156
1459	22.3308270676692	-7.93233082706767	0	0.0970467299467269
1460	22.4561403508772	-7.93233082706767	0.00163695048807426	0.0964309321616954
1461	22.5814536340852	-7.93233082706767	0.0038760859864531	0.0958328086962439
1462	22.7067669172932	-7.93233082706767	0.00605696309469954	0.0952554486409151
1463	22.8320802005013	-7.93233082706767	0.00817590365333735	0.0947012884413721
1464	22.9573934837093	-7.93233082706767	0.0102292295028902	0.0941721172095474
1465	23.0827067669173	-7.93233082706767	0.0122132624838821	0.0936691029226627
1466	23.2080200501253	-7.93233082706767	0.0141243244368362	0.0931928406628219
1467	23.3333333333333	-7.93233082706767	0.015958737202277	0.0927434237660329
1468	23.4586466165414	-7.93233082706767	0.0177128226207275	0.0923205384569023
1469	23.5839598997494	-7.93233082706767	0.0193829025327115	0.0919235822701463
1470	23.7092731829574	-7.93233082706767	0.0209652987787531	0.0915518063231283
1471	23.8345864661654	-7.93233082706767	0.0224563331993759	0.091204481315432
1472	23.9598997493734	-7.93233082706767	0.0238523276351033	0.0908810869880936
1473	24.0852130325814	-7.93233082706767	0.025149603926459	0.0905815246543282
1474	24.2105263157895	-7.93233082706767	0.0263444839139671	0.0903063522716126
1475	24.3358395989975	-7.93233082706767	0.0274332894381511	0.0900570412938861
1476	24.4611528822055	-7.93233082706767	0.0284123262830448	0.0898362610963491
1477	24.5864661654135	-7.93233082706767	0.0292761370225322	0.0896487491561036
1478	24.7117794486215	-7.93233082706767	0.0300159324101776	0.0895008969661839
1479	24.8370927318296	-7.93233082706767	0.0306225530086561	0.0893982341855788
1480	24.9624060150376	-7.93233082706767	0.0310868393806431	0.0893446745822916
1481	25.0877192982456	-7.93233082706767	0.0313996320888138	0.0893421066324669
1482	25.2130325814536	-7.93233082706767	0.031551771695844	0.0893901465884681
1483	25.3383458646617	-7.93233082706767	0.0315340987644083	0.0894860589730191
1484	25.4636591478697	-7.93233082706767	0.0313374538571824	0.0896248450865065
1485	25.5889724310777	-7.93233082706767	0.0309526775368413	0.0897994955531126
1486	25.7142857142857	-7.93233082706767	0.0303706103660605	0.0900013991466091
1487	25.8395989974937	-7.93233082706767	0.0295820929075151	0.0902208979492838
1488	25.9649122807018	-7.93233082706767	0.0285779657238803	0.0904479788018682
1489	26.0902255639098	-7.93233082706767	0.0273490693778314	0.0906730930615165
1490	26.2155388471178	-7.93233082706767	0.0258867866014082	0.0908883365498944
1491	26.3408521303258	-7.93233082706767	0.02419129174446	0.0910919252190317
1492	26.4661654135338	-7.93233082706767	0.0222698920551691	0.0912872736094381
1493	26.5914786967419	-7.93233082706767	0.020130100654467	0.091478939165559
1494	26.7167919799499	-7.93233082706767	0.0177794306632864	0.0916716018101869
1495	26.8421052631579	-7.93233082706767	0.0152253952025587	0.0918693356067197
1496	26.9674185463659	-7.93233082706767	0.0124755073932159	0.0920750796101606
1497	27.0927318295739	-7.93233082706767	0.00953728035618988	0.0922903064514412
1498	27.218045112782	-7.93233082706767	0.00641822721241274	0.0925148874215871
1499	27.34335839599	-7.93233082706767	0.00312586108281636	0.0927471520198654
1500	27.468671679198	-7.93233082706767	0	0.0929841386433575
1501	27.593984962406	-7.93233082706767	0	0.0932220319761608
1502	27.719298245614	-7.93233082706767	0	0.0934567823104316
1503	27.844611528822	-7.93233082706767	0	0.0936860022350113
1504	27.9699248120301	-7.93233082706767	0	0.0939125521722153
1505	28.0952380952381	-7.93233082706767	0	0.0941414464950117
1506	28.2205513784461	-7.93233082706767	0	0.0943783870205994
1507	28.3458646616541	-7.93233082706767	0	0.0946291964961812
1508	28.4711779448622	-7.93233082706767	0	0.0948993278659733
1509	28.5964912280702	-7.93233082706767	0	0.0951934493716103
1510	28.7218045112782	-7.93233082706767	0	0.0955151066308054
1511	28.8471177944862	-7.93233082706767	0	0.0958664632596127
1512	28.9724310776942	-7.93233082706767	0	0.0962481212972877
1513	29.0977443609023	-7.93233082706767	0	0.0966590217438246
1514	29.2230576441103	-7.93233082706767	0	0.0970964241233202
1515	29.3483709273183	-7.93233082706767	0	0.0975559624073391
1516	29.4736842105263	-7.93233082706767	0	0.0980317731620916
1517	29.5989974937343	-7.93233082706767	0	0.098516690689457
1518	29.7243107769424	-7.93233082706767	0	0.0990025038461465
1519	29.8496240601504	-7.93233082706767	0	0.0994813887572211
1520	29.9749373433584	-7.93233082706767	0	0.0999491441029474
1521	30.1002506265664	-7.93233082706767	0	0.100403195521683
1522	30.2255639097744	-7.93233082706767	0	0.100841907567163
1523	30.3508771929825	-7.93233082706767	0	0.101264495940973
1524	30.4761904761905	-7.93233082706767	0	0.10167094537842
1525	30.6015037593985	-7.93233082706767	0	0.102061932988671
1526	30.7268170426065	-7.93233082706767	0	0.102438756657302
1527	30.8521303258145	-7.93233082706767	0	0.102803268001087
1528	30.9774436090226	-7.93233082706767	0	0.103157809303352
1529	31.1027568922306	-7.93233082706767	0	0.103505153840074
1530	31.2280701754386	-7.93233082706767	0	0.103848449021512
1531	31.3533834586466	-7.93233082706767	0	0.10419116181404
1532	31.4786967418546	-7.93233082706767	0	0.10453702596611
1533	31.6040100250627	-7.93233082706767	0	0.104889990636682
1534	31.7293233082707	-7.93233082706767	0	0.105254170110596
1535	31.8546365914787	-7.93233082706767	0	0.105633794380205
1536	31.9799498746867	-7.93233082706767	0	0.1060331604734
1537	32.1052631578947	-7.93233082706767	0	0.106456584511813
1538	32.2305764411028	-7.93233082706767	0	0.106908354586279
1539	32.3558897243108	-7.93233082706767	0	0.107392684635864
1540	32.4812030075188	-7.93233082706767	0	0.107913669607944
1541	32.6065162907268	-7.93233082706767	0	0.108475242255849
1542	32.7318295739348	-7.93233082706767	0	0.109081131993302
1543	32.8571428571429	-7.93233082706767	0	0.10973482626774
1544	32.9824561403509	-7.93233082706767	0	0.110439534934426
1545	33.1077694235589	-7.93233082706767	0	0.111198158108335
1546	33.2330827067669	-7.93233082706767	0	0.112013257940312
1547	33.3583959899749	-7.93233082706767	0	0.112887034709009
1548	33.483709273183	-7.93233082706767	0	0.11382130754298
1549	33.609022556391	-7.93233082706767	0	0.114817499992069
1550	33.734335839599	-7.93233082706767	0	0.115876630558888
1551	33.859649122807	-7.93233082706767	0	0.116999308185895
1552	33.984962406015	-7.93233082706767	0	0.118185732577551
1553	34.1102756892231	-7.93233082706767	0	0.119435699126572
1554	34.2355889724311	-7.93233082706767	0	0.120748608114016
1555	34.3609022556391	-7.93233082706767	0	0.122123477769363
1556	34.4862155388471	-7.93233082706767	0	0.123558960712274
1557	34.6115288220551	-7.93233082706767	0	0.125053363254093
1558	34.7368421052632	-7.93233082706767	0	0.126604667014847
1559	34.8621553884712	-7.93233082706767	0	0.128210552309539
1560	34.9874686716792	-7.93233082706767	0	0.12986842277392
1561	35.1127819548872	-7.93233082706767	0	0.131575569972705
1562	35.2380952380952	-7.93233082706767	0	0.133329885718807
1563	35.3634085213033	-7.93233082706767	0	0.135129532758274
1564	35.4887218045113	-7.93233082706767	0	0.136972724316483
1565	35.6140350877193	-7.93233082706767	0	0.13885772637999
1566	35.7393483709273	-7.93233082706767	0	0.14078285950247
1567	35.8646616541353	-7.93233082706767	0	0.142746500025377
1568	35.9899749373434	-7.93233082706767	0	0.144747080781716
1569	36.1152882205514	-7.93233082706767	0	0.146783091348062
1570	36.2406015037594	-7.93233082706767	0	0.148853077905998
1571	36.3659147869674	-7.93233082706767	0	0.150955642769708
1572	36.4912280701754	-7.93233082706767	0	0.153089443631733
1573	36.6165413533835	-7.93233082706767	0	0.155253192574137
1574	36.7418546365915	-7.93233082706767	0	0.157445654887589
1575	36.8671679197995	-7.93233082706767	0	0.159665647736238
1576	36.9924812030075	-7.93233082706767	0	0.161912038701926
1577	37.1177944862155	-7.93233082706767	0	0.16418374423714
1578	37.2431077694236	-7.93233082706767	0	0.166479728052308
1579	37.3684210526316	-7.93233082706767	0	0.168798999459549
1580	37.4937343358396	-7.93233082706767	0	0.171140611691821
1581	37.6190476190476	-7.93233082706767	0	0.173503660213516
1582	37.7443609022556	-7.93233082706767	0	0.175887281036051
1583	37.8696741854637	-7.93233082706767	0	0.178290649049673
1584	37.9949874686717	-7.93233082706767	0	0.180712976380733
1585	38.1203007518797	-7.93233082706767	0	0.183153510781924
1586	38.2456140350877	-7.93233082706767	0	0.185611534061427
1587	38.3709273182957	-7.93233082706767	0	0.188086360555621
1588	38.4962406015038	-7.93233082706767	0	0.190577335648846
1589	38.6215538847118	-7.93233082706767	0	0.193083834342748
1590	38.7468671679198	-7.93233082706767	0	0.195605259876911
1591	38.8721804511278	-7.93233082706767	0	0.198141042401772
1592	38.9974937343358	-7.93233082706767	0	0.200690637704251
1593	39.1228070175439	-7.93233082706767	0	0.203253525986016
1594	39.2481203007519	-7.93233082706767	0	0.205829210693936
1595	39.3734335839599	-7.93233082706767	0	0.208417217401922
1596	39.4987468671679	-7.93233082706767	0	0.211017092743129
1597	39.6240601503759	-7.93233082706767	0	0.213628403391253
1598	39.749373433584	-7.93233082706767	0	0.216250735089526
1599	39.874686716792	-7.93233082706767	0	0.218883691725893
1600	40	-7.93233082706767	0	0.221526894452756
1601	-10	-7.90977443609023	0	0.324674917049218
1602	-9.87468671679198	-7.90977443609023	0	0.322748650697274
1603	-9.74937343358396	-7.90977443609023	0	0.320823591443975
1604	-9.62406015037594	-7.90977443609023	0	0.318899761149512
1605	-9.49874686716792	-7.90977443609023	0	0.316977182190652
1606	-9.3734335839599	-7.90977443609023	0	0.315055877475633
1607	-9.24812030075188	-7.90977443609023	0	0.313135870459552
1608	-9.12280701754386	-7.90977443609023	0	0.311217185160278
1609	-8.99749373433584	-7.90977443609023	0	0.309299846174901
1610	-8.87218045112782	-7.90977443609023	0	0.307383878696742
1611	-8.7468671679198	-7.90977443609023	0	0.305469308532944
1612	-8.62155388471178	-7.90977443609023	0	0.303556162122664
1613	-8.49624060150376	-7.90977443609023	0	0.301644466555898
1614	-8.37092731829574	-7.90977443609023	0	0.29973424959295
1615	-8.24561403508772	-7.90977443609023	0	0.297825539684579
1616	-8.1203007518797	-7.90977443609023	0	0.295918365992849
1617	-7.99498746867168	-7.90977443609023	0	0.294012758412709
1618	-7.86967418546366	-7.90977443609023	0	0.292108747594328
1619	-7.74436090225564	-7.90977443609023	0	0.290206364966224
1620	-7.61904761904762	-7.90977443609023	0	0.288305642759203
1621	-7.4937343358396	-7.90977443609023	0	0.286406614031153
1622	-7.36842105263158	-7.90977443609023	0	0.284509312692727
1623	-7.24310776942356	-7.90977443609023	0	0.282613773533936
1624	-7.11779448621554	-7.90977443609023	0	0.280720032251707
1625	-6.99248120300752	-7.90977443609023	0	0.278828125478426
1626	-6.8671679197995	-7.90977443609023	0	0.276938090811523
1627	-6.74185463659148	-7.90977443609023	0	0.275049966844127
1628	-6.61654135338346	-7.90977443609023	0	0.273163793196837
1629	-6.49122807017544	-7.90977443609023	0	0.271279610550662
1630	-6.36591478696742	-7.90977443609023	0	0.269397460681162
1631	-6.2406015037594	-7.90977443609023	0	0.267517386493855
1632	-6.11528822055138	-7.90977443609023	0	0.265639432060928
1633	-5.98997493734336	-7.90977443609023	0	0.263763642659308
1634	-5.86466165413534	-7.90977443609023	0	0.261890064810155
1635	-5.73934837092732	-7.90977443609023	0	0.260018746319823
1636	-5.6140350877193	-7.90977443609023	0	0.258149736322358
1637	-5.48872180451128	-7.90977443609023	0	0.25628308532359
1638	-5.36340852130326	-7.90977443609023	0	0.254418845246887
1639	-5.23809523809524	-7.90977443609023	0	0.252557069480633
1640	-5.11278195488722	-7.90977443609023	0	0.250697812927509
1641	-4.9874686716792	-7.90977443609023	0	0.248841132055641
1642	-4.86215538847118	-7.90977443609023	0	0.246987084951692
1643	-4.73684210526316	-7.90977443609023	0	0.245135731375989
1644	-4.61152882205514	-7.90977443609023	0	0.243287132819746
1645	-4.48621553884712	-7.90977443609023	0	0.241441352564489
1646	-4.3609022556391	-7.90977443609023	0	0.239598455743755
1647	-4.23558897243108	-7.90977443609023	0	0.23775850940717
1648	-4.11027568922306	-7.90977443609023	0	0.235921582586994
1649	-3.98496240601504	-7.90977443609023	0	0.234087746367233
1650	-3.85964912280702	-7.90977443609023	0	0.232257073955418
1651	-3.734335839599	-7.90977443609023	0	0.230429640757175
1652	-3.60902255639098	-7.90977443609023	0	0.228605524453663
1653	-3.48370927318296	-7.90977443609023	0	0.226784805082026
1654	-3.35839598997494	-7.90977443609023	0	0.224967565118966
1655	-3.23308270676692	-7.90977443609023	0	0.223153889567547
1656	-3.1077694235589	-7.90977443609023	0	0.221343866047377
1657	-2.98245614035088	-7.90977443609023	0	0.219537584888279
1658	-2.85714285714286	-7.90977443609023	0	0.217735139227601
1659	-2.73182957393484	-7.90977443609023	0	0.215936625111286
1660	-2.60651629072682	-7.90977443609023	0	0.214142141598862
1661	-2.4812030075188	-7.90977443609023	0	0.212351790872474
1662	-2.35588972431078	-7.90977443609023	0	0.210565678350134
1663	-2.23057644110276	-7.90977443609023	0	0.208783912803315
1664	-2.10526315789474	-7.90977443609023	0	0.207006606479063
1665	-1.97994987468672	-7.90977443609023	0	0.205233875226772
1666	-1.8546365914787	-7.90977443609023	0	0.203465838629791
1667	-1.72932330827068	-7.90977443609023	0	0.201702620142018
1668	-1.60401002506266	-7.90977443609023	0	0.199944347229651
1669	-1.47869674185464	-7.90977443609023	0	0.198191151518257
1670	-1.35338345864662	-7.90977443609023	0	0.19644316894532
1671	-1.2280701754386	-7.90977443609023	0	0.194700539918438
1672	-1.10275689223058	-7.90977443609023	0	0.192963409479331
1673	-0.977443609022558	-7.90977443609023	0	0.191231927473814
1674	-0.852130325814537	-7.90977443609023	0	0.189506248727892
1675	-0.726817042606516	-7.90977443609023	0	0.187786533230128
1676	-0.601503759398497	-7.90977443609023	0	0.186072946320436
1677	-0.476190476190476	-7.90977443609023	0	0.184365658885408
1678	-0.350877192982457	-7.90977443609023	0	0.18266484756033
1679	-0.225563909774436	-7.90977443609023	0	0.18097069493797
1680	-0.100250626566417	-7.90977443609023	0	0.179283389784247
1681	0.0250626566416035	-7.90977443609023	0	0.177603127260851
1682	0.150375939849624	-7.90977443609023	0	0.175930109154865
1683	0.275689223057643	-7.90977443609023	0	0.174264544115424
1684	0.401002506265664	-7.90977443609023	0	0.172606647897397
1685	0.526315789473683	-7.90977443609023	0	0.170956643612058
1686	0.651629072681704	-7.90977443609023	0	0.169314761984683
1687	0.776942355889723	-7.90977443609023	0	0.167681241618926
1688	0.902255639097744	-7.90977443609023	0	0.166056329267825
1689	1.02756892230576	-7.90977443609023	0	0.164440280111199
1690	1.15288220551378	-7.90977443609023	0	0.162833358039131
1691	1.2781954887218	-7.90977443609023	0	0.161235835941193
1692	1.40350877192982	-7.90977443609023	0	0.159647996000939
1693	1.52882205513784	-7.90977443609023	0	0.158070129995144
1694	1.65413533834586	-7.90977443609023	0	0.156502539597135
1695	1.77944862155388	-7.90977443609023	0	0.154945536683471
1696	1.9047619047619	-7.90977443609023	0	0.153399443643093
1697	2.03007518796992	-7.90977443609023	0	0.15186459368792
1698	2.15538847117794	-7.90977443609023	0	0.150341331163751
1699	2.28070175438596	-7.90977443609023	0	0.148830011860127
1700	2.40601503759398	-7.90977443609023	0	0.147331003317658
1701	2.531328320802	-7.90977443609023	0	0.145844685131118
1702	2.65664160401002	-7.90977443609023	0	0.144371449246406
1703	2.78195488721804	-7.90977443609023	0	0.142911700249228
1704	2.90726817042606	-7.90977443609023	0	0.141465855643148
1705	3.03258145363408	-7.90977443609023	0	0.140034346114359
1706	3.1578947368421	-7.90977443609023	0	0.13861761578028
1707	3.28320802005013	-7.90977443609023	0	0.137216122418787
1708	3.40852130325814	-7.90977443609023	0	0.135830337674583
1709	3.53383458646617	-7.90977443609023	0	0.134460747238887
1710	3.65914786967418	-7.90977443609023	0	0.133107850998331
1711	3.7844611528822	-7.90977443609023	0	0.131772163148568
1712	3.90977443609022	-7.90977443609023	0	0.130454212267819
1713	4.03508771929824	-7.90977443609023	0	0.12915454134519
1714	4.16040100250627	-7.90977443609023	0	0.127873707758323
1715	4.28571428571428	-7.90977443609023	0	0.126612283194565
1716	4.41102756892231	-7.90977443609023	0	0.1253708535096
1717	4.53634085213032	-7.90977443609023	0	0.124150018517178
1718	4.66165413533835	-7.90977443609023	0	0.122950391703365
1719	4.78696741854636	-7.90977443609023	0	0.121772599858553
1720	4.91228070175439	-7.90977443609023	0	0.120617282620347
1721	5.03759398496241	-7.90977443609023	0	0.119485091920404
1722	5.16290726817043	-7.90977443609023	0	0.118376691328332
1723	5.28822055137845	-7.90977443609023	0	0.117292755285926
1724	5.41353383458646	-7.90977443609023	0	0.116233968225258
1725	5.53884711779449	-7.90977443609023	0	0.115201023564556
1726	5.6641604010025	-7.90977443609023	0	0.114194622576362
1727	5.78947368421053	-7.90977443609023	0	0.113215473123152
1728	5.91478696741854	-7.90977443609023	0	0.112264288256533
1729	6.04010025062657	-7.90977443609023	0	0.111341784677171
1730	6.16541353383458	-7.90977443609023	0	0.110448681053937
1731	6.29072681704261	-7.90977443609023	0	0.109585696202179
1732	6.41604010025063	-7.90977443609023	0	0.108753547122765
1733	6.54135338345865	-7.90977443609023	0	0.107952946905379
1734	6.66666666666666	-7.90977443609023	0	0.107184602501632
1735	6.79197994987469	-7.90977443609023	0	0.106449212375739
1736	6.91729323308271	-7.90977443609023	0	0.105747464042891
1737	7.04260651629072	-7.90977443609023	0	0.10508003150787
1738	7.16791979949875	-7.90977443609023	0	0.104447572618958
1739	7.29323308270677	-7.90977443609023	0	0.103850726354683
1740	7.41854636591479	-7.90977443609023	0	0.103290110063369
1741	7.5438596491228	-7.90977443609023	0	0.10276631667777
1742	7.66917293233083	-7.90977443609023	0	0.102279911929144
1743	7.79448621553885	-7.90977443609023	0	0.101831431586992
1744	7.91979949874687	-7.90977443609023	0	0.101421378752136
1745	8.04511278195488	-7.90977443609023	0	0.101050222025182
1746	8.17042606516291	-7.90977443609023	0	0.100718420601456
1747	8.29573934837093	-7.90977443609023	0	0.100426378055321
1748	8.42105263157895	-7.90977443609023	0	0.100174352812589
1749	8.54636591478697	-7.90977443609023	0	0.0999624497187938
1750	8.67167919799499	-7.90977443609023	0	0.0997906183172295
1751	8.79699248120301	-7.90977443609023	0	0.0996586522621525
1752	8.92230576441102	-7.90977443609023	0	0.0995661898862317
1753	9.04761904761905	-7.90977443609023	0	0.0995127159201863
1754	9.17293233082707	-7.90977443609023	0	0.0994975643413841
1755	9.29824561403509	-7.90977443609023	0	0.0995199223077783
1756	9.42355889724311	-7.90977443609023	0	0.0995788351146303
1757	9.54887218045113	-7.90977443609023	0	0.099673212094629
1758	9.67418546365915	-7.90977443609023	0	0.0998018333677977
1759	9.79949874686717	-7.90977443609023	0	0.0999633573363703
1760	9.92481203007519	-7.90977443609023	0	0.100156328811856
1761	10.0501253132832	-7.90977443609023	0	0.100379187656886
1762	10.1754385964912	-7.90977443609023	0	0.100630277823096
1763	10.3007518796992	-7.90977443609023	0	0.10090785666805
1764	10.4260651629073	-7.90977443609023	0	0.101210104438776
1765	10.5513784461153	-7.90977443609023	0	0.101535133816433
1766	10.6766917293233	-7.90977443609023	0	0.101880999425627
1767	10.8020050125313	-7.90977443609023	0	0.102245707222316
1768	10.9273182957393	-7.90977443609023	0	0.102627223685831
1769	11.0526315789474	-7.90977443609023	0	0.103023484752624
1770	11.1779448621554	-7.90977443609023	0	0.103432404441715
1771	11.3032581453634	-7.90977443609023	0	0.10385188313398
1772	11.4285714285714	-7.90977443609023	0	0.104279815479146
1773	11.5538847117794	-7.90977443609023	0	0.104714097915355
1774	11.6791979949875	-7.90977443609023	0	0.105152635796394
1775	11.8045112781955	-7.90977443609023	0	0.105593350130802
1776	11.9298245614035	-7.90977443609023	0	0.106034183945298
1777	12.0551378446115	-7.90977443609023	0	0.106473108292048
1778	12.1804511278195	-7.90977443609023	0	0.106908127925415
1779	12.3057644110276	-7.90977443609023	0	0.107337286678974
1780	12.4310776942356	-7.90977443609023	0	0.107758672577835
1781	12.5563909774436	-7.90977443609023	0	0.10817042272481
1782	12.6817042606516	-7.90977443609023	0	0.108570728001745
1783	12.8070175438596	-7.90977443609023	0	0.108957837629586
1784	12.9323308270677	-7.90977443609023	0	0.109330063632498
1785	13.0576441102757	-7.90977443609023	0	0.109685785252759
1786	13.1829573934837	-7.90977443609023	0	0.110023453364321
1787	13.3082706766917	-7.90977443609023	0	0.110341594933842
1788	13.4335839598997	-7.90977443609023	0	0.110638817578875
1789	13.5588972431078	-7.90977443609023	0	0.110913814273744
1790	13.6842105263158	-7.90977443609023	0	0.111165368254398
1791	13.8095238095238	-7.90977443609023	0	0.111392358174504
1792	13.9348370927318	-7.90977443609023	0	0.111593763565914
1793	14.0601503759398	-7.90977443609023	0	0.11176867065773
1794	14.1854636591479	-7.90977443609023	0	0.111916278609262
1795	14.3107769423559	-7.90977443609023	0	0.112035906213325
1796	14.4360902255639	-7.90977443609023	0	0.11212699912742
1797	14.5614035087719	-7.90977443609023	0	0.112189137691376
1798	14.6867167919799	-7.90977443609023	0	0.112222045390798
1799	14.812030075188	-7.90977443609023	0	0.112225598026105
1800	14.937343358396	-7.90977443609023	0	0.112199833646772
1801	15.062656641604	-7.90977443609023	0	0.11214496330942
1802	15.187969924812	-7.90977443609023	0	0.112061382716257
1803	15.31328320802	-7.90977443609023	0	0.11194968478673
1804	15.4385964912281	-7.90977443609023	0	0.11181067320955
1805	15.5639097744361	-7.90977443609023	0	0.111645377013959
1806	15.6892230576441	-7.90977443609023	0	0.111455066187569
1807	15.8145363408521	-7.90977443609023	0	0.111241427680033
1808	15.9398496240601	-7.90977443609023	0	0.111007526852674
1809	16.0651629072682	-7.90977443609023	0	0.110756969097996
1810	16.1904761904762	-7.90977443609023	0	0.110493303016982
1811	16.3157894736842	-7.90977443609023	0	0.110219986457219
1812	16.4411027568922	-7.90977443609023	0	0.109940356158202
1813	16.5664160401003	-7.90977443609023	0	0.10965759848582
1814	16.6917293233083	-7.90977443609023	0	0.109374721373677
1815	16.8170426065163	-7.90977443609023	0	0.109094527633795
1816	16.9423558897243	-7.90977443609023	0	0.108819589836933
1817	17.0676691729323	-7.90977443609023	0	0.108552226992133
1818	17.1929824561403	-7.90977443609023	0	0.10829448327509
1819	17.3182957393484	-7.90977443609023	0	0.108048109064777
1820	17.4436090225564	-7.90977443609023	0	0.107814544546789
1821	17.5689223057644	-7.90977443609023	0	0.107594906130129
1822	17.6942355889724	-7.90977443609023	0	0.107389975901866
1823	17.8195488721804	-7.90977443609023	0	0.10720019431219
1824	17.9448621553885	-7.90977443609023	0	0.107025656242298
1825	18.0701754385965	-7.90977443609023	0	0.106866110561077
1826	18.1954887218045	-7.90977443609023	0	0.106720963225994
1827	18.3208020050125	-7.90977443609023	0	0.1065892839316
1828	18.4461152882206	-7.90977443609023	0	0.106469816258119
1829	18.5714285714286	-7.90977443609023	0	0.106360991225587
1830	18.6967418546366	-7.90977443609023	0	0.106260944118217
1831	18.8220551378446	-7.90977443609023	0	0.106167534411429
1832	18.9473684210526	-7.90977443609023	0	0.106078368611974
1833	19.0726817042606	-7.90977443609023	0	0.105990825811035
1834	19.1979949874687	-7.90977443609023	0	0.105902085751978
1835	19.3233082706767	-7.90977443609023	0	0.105809159228703
1836	19.4486215538847	-7.90977443609023	0	0.105708920657206
1837	19.5739348370927	-7.90977443609023	0	0.105598142701506
1838	19.6992481203008	-7.90977443609023	0	0.105473532884683
1839	19.8245614035088	-7.90977443609023	0	0.105331772175578
1840	19.9498746867168	-7.90977443609023	0	0.10516955561071
1841	20.0751879699248	-7.90977443609023	0	0.104983635088238
1842	20.2005012531328	-7.90977443609023	0	0.104770864555545
1843	20.3258145363409	-7.90977443609023	0	0.104528247903374
1844	20.4511278195489	-7.90977443609023	0	0.104252989976755
1845	20.5764411027569	-7.90977443609023	0	0.103942551215373
1846	20.7017543859649	-7.90977443609023	0	0.103594706542509
1847	20.8270676691729	-7.90977443609023	0	0.10320760923058
1848	20.9523809523809	-7.90977443609023	0	0.102779860580023
1849	21.077694235589	-7.90977443609023	0	0.102310586352675
1850	21.203007518797	-7.90977443609023	0	0.101799626469897
1851	21.328320802005	-7.90977443609023	0	0.101250120401739
1852	21.453634085213	-7.90977443609023	0	0.100668371879225
1853	21.5789473684211	-7.90977443609023	0	0.100060935100139
1854	21.7042606516291	-7.90977443609023	0	0.0994343526319215
1855	21.8295739348371	-7.90977443609023	0	0.0987950389430147
1856	21.9548872180451	-7.90977443609023	0	0.098149172893478
1857	22.0802005012531	-7.90977443609023	0	0.0975025996237756
1858	22.2055137844612	-7.90977443609023	0	0.0968607426900289
1859	22.3308270676692	-7.90977443609023	0	0.0962285276421149
1860	22.4561403508772	-7.90977443609023	0.00103471433592751	0.0956103185135047
1861	22.5814536340852	-7.90977443609023	0.00327384983430635	0.0950098688762311
1862	22.7067669172932	-7.90977443609023	0.00545472694255278	0.0944302892022491
1863	22.8320802005013	-7.90977443609023	0.0075736675011906	0.0938740322608334
1864	22.9573934837093	-7.90977443609023	0.00962699335074347	0.0933428981749401
1865	23.0827067669173	-7.90977443609023	0.0116110263317354	0.0928380605699186
1866	23.2080200501253	-7.90977443609023	0.0135220882846895	0.0923601149953539
1867	23.3333333333333	-7.90977443609023	0.0153565010501302	0.0919091505105903
1868	23.4586466165414	-7.90977443609023	0.0171105864685808	0.091484845024901
1869	23.5839598997494	-7.90977443609023	0.0187806663805648	0.0910865847013776
1870	23.7092731829574	-7.90977443609023	0.0203630626266064	0.0907136074908337
1871	23.8345864661654	-7.90977443609023	0.0218540970472292	0.0903651706693474
1872	23.9598997493734	-7.90977443609023	0.0232500914829565	0.090040742106624
1873	24.0852130325814	-7.90977443609023	0.0245473677743122	0.0897402148694134
1874	24.2105263157895	-7.90977443609023	0.0257422477618203	0.0894641446197453
1875	24.3358395989975	-7.90977443609023	0.0268310532860043	0.0892140090318749
1876	24.4611528822055	-7.90977443609023	0.0278100901308981	0.0889924951190647
1877	24.5864661654135	-7.90977443609023	0.0286739008703855	0.088804384073001
1878	24.7117794486215	-7.90977443609023	0.0294136962580308	0.0886561390391057
1879	24.8370927318296	-7.90977443609023	0.0300203168565093	0.0885533545556035
1880	24.9624060150376	-7.90977443609023	0.0304846032284963	0.0884999934382998
1881	25.0877192982456	-7.90977443609023	0.0307973959366671	0.0884979729859636
1882	25.2130325814536	-7.90977443609023	0.0309495355436973	0.0885469154287669
1883	25.3383458646617	-7.90977443609023	0.0309318626122616	0.0886440677158256
1884	25.4636591478697	-7.90977443609023	0.0307352177050356	0.0887843912436102
1885	25.5889724310777	-7.90977443609023	0.0303504413846946	0.0889608174345482
1886	25.7142857142857	-7.90977443609023	0.0297683742139138	0.0891646611839911
1887	25.8395989974937	-7.90977443609023	0.0289798567553683	0.0893861819501207
1888	25.9649122807018	-7.90977443609023	0.0279757295717336	0.0896152821725792
1889	26.0902255639098	-7.90977443609023	0.0267468332256846	0.0898423348326884
1890	26.2155388471178	-7.90977443609023	0.0252845504492615	0.0900593740409125
1891	26.3408521303258	-7.90977443609023	0.0235890555923133	0.0902646100290901
1892	26.4661654135338	-7.90977443609023	0.0216676559030223	0.0904614981268141
1893	26.5914786967419	-7.90977443609023	0.0195278645023203	0.0906546462662405
1894	26.7167919799499	-7.90977443609023	0.0171771945111396	0.0908487852113219
1895	26.8421052631579	-7.90977443609023	0.0146231590504119	0.091048033659941
1896	26.9674185463659	-7.90977443609023	0.0118732712410692	0.0912553644376086
1897	27.0927318295739	-7.90977443609023	0.00893504420404313	0.0914722702920016
1898	27.218045112782	-7.90977443609023	0.00581599106026599	0.0916986280275575
1899	27.34335839599	-7.90977443609023	0.00252362493066961	0.0919327588956458
1900	27.468671679198	-7.90977443609023	0	0.0921716818341906
1901	27.593984962406	-7.90977443609023	0	0.0924115550009467
1902	27.719298245614	-7.90977443609023	0	0.0926483007081035
1903	27.844611528822	-7.90977443609023	0	0.092879516152125
1904	27.9699248120301	-7.90977443609023	0	0.0931080832833842
1905	28.0952380952381	-7.90977443609023	0	0.0933390541218422
1906	28.2205513784461	-7.90977443609023	0	0.0935781731887104
1907	28.3458646616541	-7.90977443609023	0	0.0938313059604709
1908	28.4711779448622	-7.90977443609023	0	0.0941039438468772
1909	28.5964912280702	-7.90977443609023	0	0.0944007857491999
1910	28.7218045112782	-7.90977443609023	0	0.0947253973724793
1911	28.8471177944862	-7.90977443609023	0	0.0950799498925866
1912	28.9724310776942	-7.90977443609023	0	0.095465039260136
1913	29.0977443609023	-7.90977443609023	0	0.0958795864462243
1914	29.2230576441103	-7.90977443609023	0	0.0963208175004142
1915	29.3483709273183	-7.90977443609023	0	0.0967843206732076
1916	29.4736842105263	-7.90977443609023	0	0.0972641763521351
1917	29.5989974937343	-7.90977443609023	0	0.0977531544469794
1918	29.7243107769424	-7.90977443609023	0	0.0982429737747116
1919	29.8496240601504	-7.90977443609023	0	0.0987257473194919
1920	29.9749373433584	-7.90977443609023	0	0.0991972443080056
1921	30.1002506265664	-7.90977443609023	0	0.0996548749920492
1922	30.2255639097744	-7.90977443609023	0	0.100096996053423
1923	30.3508771929825	-7.90977443609023	0	0.100522821813057
1924	30.4761904761905	-7.90977443609023	0	0.100932341214926
1925	30.6015037593985	-7.90977443609023	0	0.10132624037565
1926	30.7268170426065	-7.90977443609023	0	0.101705830294496
1927	30.8521303258145	-7.90977443609023	0	0.102072979198596
1928	30.9774436090226	-7.90977443609023	0	0.102430048936352
1929	31.1027568922306	-7.90977443609023	0	0.102779834814411
1930	31.2280701754386	-7.90977443609023	0	0.10312550828932
1931	31.3533834586466	-7.90977443609023	0	0.10347056196638
1932	31.4786967418546	-7.90977443609023	0	0.103818756419339
1933	31.6040100250627	-7.90977443609023	0	0.104174068420947
1934	31.7293233082707	-7.90977443609023	0	0.104540640262779
1935	31.8546365914787	-7.90977443609023	0	0.104922729939838
1936	31.9799498746867	-7.90977443609023	0	0.105324662078647
1937	32.1052631578947	-7.90977443609023	0	0.105750779593526
1938	32.2305764411028	-7.90977443609023	0	0.106205396161353
1939	32.3558897243108	-7.90977443609023	0	0.106692749706403
1940	32.4812030075188	-7.90977443609023	0	0.107216957179894
1941	32.6065162907268	-7.90977443609023	0	0.107781970999256
1942	32.7318295739348	-7.90977443609023	0	0.108391537575856
1943	32.8571428571429	-7.90977443609023	0	0.109049158402994
1944	32.9824561403509	-7.90977443609023	0	0.109758054195586
1945	33.1077694235589	-7.90977443609023	0	0.11052113256691
1946	33.2330827067669	-7.90977443609023	0	0.111340959695781
1947	33.3583959899749	-7.90977443609023	0	0.112219736380279
1948	33.483709273183	-7.90977443609023	0	0.113159278794484
1949	33.609022556391	-7.90977443609023	0	0.114161004166566
1950	33.734335839599	-7.90977443609023	0	0.115225921485434
1951	33.859649122807	-7.90977443609023	0	0.116354627225109
1952	33.984962406015	-7.90977443609023	0	0.117547305957657
1953	34.1102756892231	-7.90977443609023	0	0.118803735613222
1954	34.2355889724311	-7.90977443609023	0	0.120123297045154
1955	34.3609022556391	-7.90977443609023	0	0.121504987474158
1956	34.4862155388471	-7.90977443609023	0	0.122947437320947
1957	34.6115288220551	-7.90977443609023	0	0.124448929893987
1958	34.7368421052632	-7.90977443609023	0	0.126007423377774
1959	34.8621553884712	-7.90977443609023	0	0.127620574566725
1960	34.9874686716792	-7.90977443609023	0	0.129285763807903
1961	35.1127819548872	-7.90977443609023	0	0.131000260446142
1962	35.2380952380952	-7.90977443609023	0	0.132761938004808
1963	35.3634085213033	-7.90977443609023	0	0.134568943349344
1964	35.4887218045113	-7.90977443609023	0	0.136419475263089
1965	35.6140350877193	-7.90977443609023	0	0.138311786675918
1966	35.7393483709273	-7.90977443609023	0	0.140244186408721
1967	35.8646616541353	-7.90977443609023	0	0.14221504032603
1968	35.9899749373434	-7.90977443609023	0	0.144222771967382
1969	36.1152882205514	-7.90977443609023	0	0.146265862724382
1970	36.2406015037594	-7.90977443609023	0	0.148342851626193
1971	36.3659147869674	-7.90977443609023	0	0.150452334791471
1972	36.4912280701754	-7.90977443609023	0	0.152592964599781
1973	36.6165413533835	-7.90977443609023	0	0.154763448630567
1974	36.7418546365915	-7.90977443609023	0	0.156962548412776
1975	36.8671679197995	-7.90977443609023	0	0.159189078023497
1976	36.9924812030075	-7.90977443609023	0	0.161441902569439
1977	37.1177944862155	-7.90977443609023	0	0.163719936580858
1978	37.2431077694236	-7.90977443609023	0	0.166022142343638
1979	37.3684210526316	-7.90977443609023	0	0.168347528191635
1980	37.4937343358396	-7.90977443609023	0	0.170695146778186
1981	37.6190476190476	-7.90977443609023	0	0.173064093342757
1982	37.7443609022556	-7.90977443609023	0	0.175453503986115
1983	37.8696741854637	-7.90977443609023	0	0.17786255396511
1984	37.9949874686717	-7.90977443609023	0	0.180290456016143
1985	38.1203007518797	-7.90977443609023	0	0.182736458714612
1986	38.2456140350877	-7.90977443609023	0	0.185199844876113
1987	38.3709273182957	-7.90977443609023	0	0.187679930003841
1988	38.4962406015038	-7.90977443609023	0	0.190176060785494
1989	38.6215538847118	-7.90977443609023	0	0.192687613642031
1990	38.7468671679198	-7.90977443609023	0	0.195213993329792
1991	38.8721804511278	-7.90977443609023	0	0.197754631596831
1992	38.9974937343358	-7.90977443609023	0	0.200308985893704
1993	39.1228070175439	-7.90977443609023	0	0.202876538138496
1994	39.2481203007519	-7.90977443609023	0	0.205456793535498
1995	39.3734335839599	-7.90977443609023	0	0.208049279446594
1996	39.4987468671679	-7.90977443609023	0	0.210653544314205
1997	39.6240601503759	-7.90977443609023	0	0.213269156634422
1998	39.749373433584	-7.90977443609023	0	0.215895703978818
1999	39.874686716792	-7.90977443609023	0	0.218532792063325
[truncated: 158,001 more rows]
