# Supplementary material for: Role of vector phenotypic plasticity in disease transmission as illustrated by the spread of dengue virus by Aedes albopictus
Source: Nat Commun. 2024 Sep 7;15:7823. doi: 10.1038/s41467-024-52144-5 (PMC11379831; doi:10.1038/s41467-024-52144-5)
Supplement: Supplementary file 4 — Source Data files [file 41467_2024_52144_MOESM4_ESM.zip › Source_Data_Folder/Main_Maunscript/Fig_8A_data.csv]

Temperature	Density	P_Dur	PD_SE	Region	Year	Food_Type	Source
12	0	9.3	2.1	America	2001	tetramin	Briegel and Timmerman (2001)
27	0	2.8	1.2	America	2001	tetramin	Briegel and Timmerman (2001)
32	0	2.3	0.7	America	2001	tetramin	Briegel and Timmerman (2001)
25	-0.223143551	2.23	0.41	Asia	2016	liver	Jong et al. (2016)
25	-0.287682072	2.36	0.05	Asia	2016	liver	Jong et al. (2016)
25	-0.510825624	2	0.55	Asia	2016	liver	Jong et al. (2016)
25	-0.916290732	2.04	0.35	Asia	2016	liver	Jong et al. (2016)
25	-1.609437912	1.76	0.29	Asia	2016	liver	Jong et al. (2016)
15	-0.524550106	8.7	0.6	Asia	2009	yeast	Delatte et al. (2009)
20	-0.485979625	4.1	0.2	Asia	2009	yeast	Delatte et al. (2009)
25	-0.604854573	2.7	0.1	Asia	2009	yeast	Delatte et al. (2009)
30	-0.563850092	1.9	0.1	Asia	2009	yeast	Delatte et al. (2009)
35	-0.451985124	1.7	0.7	Asia	2009	yeast	Delatte et al. (2009)
25	-2.302585093	1.83	0.63	Asia	2018	tetramin	Maamor et al. (2019)
25	-0.510825624	1.83	0.52	Asia	2018	tetramin	Maamor et al. (2019)
25	0	1.67	0.52	Asia	2018	tetramin	Maamor et al. (2019)
25	0.470003629	1.33	0.41	Asia	2018	tetramin	Maamor et al. (2019)
27	-0.328504067	2.02	0.07	Asia	2014	yeast	Zhang et al. (2015)
27	-0.328504067	2.07	0.05	Asia	2014	yeast	Zhang et al. (2015)
27	-0.328504067	2.02	0.08	Asia	2014	yeast	Zhang et al. (2015)
20	-4.678420648	3.43	0.51	Asia	2001	yeast	Kamimura et al. (2002)
20	-4.766438334	3.37	0.52	Asia	2001	yeast	Kamimura et al. (2002)
20	-4.591071262	3.86	0.38	Asia	2001	yeast	Kamimura et al. (2002)
25	-4.369447852	2.62	0.5	Asia	2001	yeast	Kamimura et al. (2002)
25	-4.485259889	2.86	0.52	Asia	2001	yeast	Kamimura et al. (2002)
25	-4.406719247	2.5	0.53	Asia	2001	yeast	Kamimura et al. (2002)
30	-4.133565275	1.43	0.51	Asia	2001	yeast	Kamimura et al. (2002)
30	-4.160444364	1.82	0.59	Asia	2001	yeast	Kamimura et al. (2002)
30	-4.15261347	2	0.01	Asia	2001	yeast	Kamimura et al. (2002)
