# Supplementary material for: Role of vector phenotypic plasticity in disease transmission as illustrated by the spread of dengue virus by Aedes albopictus
Source: Nat Commun. 2024 Sep 7;15:7823. doi: 10.1038/s41467-024-52144-5 (PMC11379831; doi:10.1038/s41467-024-52144-5)
Supplement: Supplementary file 4 — Source Data files [file 41467_2024_52144_MOESM4_ESM.zip › Source_Data_Folder/Main_Maunscript/Fig_8A_prediction.csv]

temp	fit
0	0
0.1	0
0.2	0
0.3	0
0.4	0
0.5	0
0.6	0
0.7	0
0.8	0
0.9	0
1	0
1.1	0
1.2	0
1.3	0
1.4	0
1.5	0
1.6	0
1.7	0
1.8	0
1.9	0
2	0
2.1	0
2.2	0
2.3	0
2.4	0
2.5	0
2.6	0
2.7	0
2.8	0
2.9	0
3	0
3.1	0
3.2	0
3.3	0
3.4	0
3.5	0
3.6	0
3.7	0
3.8	0
3.9	0
4	0
4.1	0
4.2	0
4.3	0
4.4	0
4.5	0
4.6	0
4.7	0
4.8	0
4.9	0
5	0
5.1	0
5.2	0
5.3	0
5.4	0
5.5	0
5.6	0
5.7	0
5.8	0
5.9	0
6	0
6.1	0
6.2	0
6.3	0
6.4	0
6.5	0
6.6	0
6.7	0
6.8	0
6.9	0
7	0
7.1	0
7.2	0
7.3	0
7.4	0
7.5	0
7.6	0
7.7	0
7.8	0
7.9	0
8	0
8.1	0
8.2	0
8.3	0
8.4	0
8.5	0
8.6	0
8.7	0
8.8	0
8.9	0
9	0
9.1	0
9.2	0
9.3	0
9.4	0
9.5	0
9.6	0
9.7	0
9.8	0
9.9	0
10	0
10.1	0.00036345
10.2	0.002687188
10.3	0.005041385
10.4	0.007425614
10.5	0.009839452
10.6	0.012282474
10.7	0.014754255
10.8	0.017254372
10.9	0.019782402
11	0.022337923
11.1	0.024920512
11.2	0.027529749
11.3	0.030165212
11.4	0.032826481
11.5	0.035513136
11.6	0.038224758
11.7	0.040960928
11.8	0.043721227
11.9	0.046505239
12	0.049312545
12.1	0.05214273
12.2	0.054995377
12.3	0.05787007
12.4	0.060766395
12.5	0.063683937
12.6	0.066622283
12.7	0.069581018
12.8	0.072559731
12.9	0.075558008
13	0.078575439
13.1	0.081611612
13.2	0.084666117
13.3	0.087738544
13.4	0.090828483
13.5	0.093935525
13.6	0.097059263
13.7	0.100199289
13.8	0.103355195
13.9	0.106526576
14	0.109713024
14.1	0.112914136
14.2	0.116129505
14.3	0.119358729
14.4	0.122601403
14.5	0.125857125
14.6	0.129125492
14.7	0.132406103
14.8	0.135698556
14.9	0.13900245
15	0.142317387
15.1	0.145642967
15.2	0.14897879
15.3	0.15232446
15.4	0.155679578
15.5	0.159043748
15.6	0.162416573
15.7	0.165797659
15.8	0.169186609
15.9	0.172583031
16	0.17598653
16.1	0.179396713
16.2	0.182813188
16.3	0.186235563
16.4	0.189663447
16.5	0.19309645
16.6	0.196534183
16.7	0.199976255
16.8	0.203422279
16.9	0.206871867
17	0.210324632
17.1	0.213780187
17.2	0.217238147
17.3	0.220698127
17.4	0.224159742
17.5	0.22762261
17.6	0.231086346
17.7	0.234550568
17.8	0.238014896
17.9	0.241478947
18	0.244942343
18.1	0.248404704
18.2	0.25186565
18.3	0.255324804
18.4	0.258781789
18.5	0.262236227
18.6	0.265687744
18.7	0.269135964
18.8	0.272580513
18.9	0.276021016
19	0.279457102
19.1	0.282888397
19.2	0.286314532
19.3	0.289735134
19.4	0.293149834
19.5	0.296558264
19.6	0.299960054
19.7	0.303354837
19.8	0.306742247
19.9	0.310121916
20	0.313493481
20.1	0.316856577
20.2	0.320210839
20.3	0.323555906
20.4	0.326891414
20.5	0.330217004
20.6	0.333532314
20.7	0.336836984
20.8	0.340130657
20.9	0.343412974
21	0.346683578
21.1	0.349942113
21.2	0.353188222
21.3	0.356421553
21.4	0.35964175
21.5	0.362848462
21.6	0.366041335
21.7	0.369220019
21.8	0.372384164
21.9	0.375533419
22	0.378667438
22.1	0.381785871
22.2	0.384888372
22.3	0.387974596
22.4	0.391044198
22.5	0.394096832
22.6	0.397132157
22.7	0.40014983
22.8	0.40314951
22.9	0.406130856
23	0.40909353
23.1	0.412037192
23.2	0.414961505
23.3	0.417866133
23.4	0.420750741
23.5	0.423614993
23.6	0.426458555
23.7	0.429281097
23.8	0.432082284
23.9	0.434861789
24	0.437619279
24.1	0.440354428
24.2	0.443066906
24.3	0.445756389
24.4	0.44842255
24.5	0.451065065
24.6	0.45368361
24.7	0.456277863
24.8	0.458847503
24.9	0.461392209
25	0.463911663
25.1	0.466405546
25.2	0.468873541
25.3	0.471315333
25.4	0.473730607
25.5	0.476119049
25.6	0.478480347
25.7	0.480814189
25.8	0.483120265
25.9	0.485398267
26	0.487647885
26.1	0.489868815
26.2	0.492060749
26.3	0.494223384
26.4	0.496356417
26.5	0.498459546
26.6	0.50053247
26.7	0.502574889
26.8	0.504586506
26.9	0.506567024
27	0.508516146
27.1	0.510433579
27.2	0.51231903
27.3	0.514172206
27.4	0.515992817
27.5	0.517780574
27.6	0.519535189
27.7	0.521256375
27.8	0.522943848
27.9	0.524597324
28	0.52621652
28.1	0.527801154
28.2	0.529350949
28.3	0.530865625
28.4	0.532344905
28.5	0.533788515
28.6	0.535196179
28.7	0.536567627
28.8	0.537902587
28.9	0.53920079
29	0.540461967
29.1	0.541685853
29.2	0.542872182
29.3	0.544020691
29.4	0.545131119
29.5	0.546203205
29.6	0.547236691
29.7	0.54823132
29.8	0.549186836
29.9	0.550102987
30	0.55097952
30.1	0.551816184
30.2	0.552612732
30.3	0.553368916
30.4	0.554084492
30.5	0.554759216
30.6	0.555392846
30.7	0.555985142
30.8	0.556535868
30.9	0.557044786
31	0.557511663
31.1	0.557936265
31.2	0.558318363
31.3	0.558657728
31.4	0.558954134
31.5	0.559207355
31.6	0.55941717
31.7	0.559583357
31.8	0.559705698
31.9	0.559783976
32	0.559817977
32.1	0.559807489
32.2	0.559752301
32.3	0.559652205
32.4	0.559506996
32.5	0.55931647
32.6	0.559080425
32.7	0.558798662
32.8	0.558470985
32.9	0.558097199
33	0.557677112
33.1	0.557210534
33.2	0.556697279
33.3	0.55613716
33.4	0.555529996
33.5	0.554875608
33.6	0.554173817
33.7	0.553424449
33.8	0.552627332
33.9	0.551782298
34	0.550889178
34.1	0.549947811
34.2	0.548958033
34.3	0.547919688
34.4	0.546832619
34.5	0.545696676
34.6	0.544511707
34.7	0.543277566
34.8	0.541994111
34.9	0.540661201
35	0.539278698
35.1	0.53784647
35.2	0.536364385
35.3	0.534832316
35.4	0.533250138
35.5	0.531617733
35.6	0.529934981
35.7	0.528201771
35.8	0.526417992
35.9	0.524583537
36	0.522698305
36.1	0.520762196
36.2	0.518775116
36.3	0.516736974
36.4	0.514647683
36.5	0.51250716
36.6	0.510315327
36.7	0.508072109
36.8	0.505777435
36.9	0.503431241
37	0.501033466
37.1	0.498584051
37.2	0.496082947
37.3	0.493530105
37.4	0.490925483
37.5	0.488269045
37.6	0.485560757
37.7	0.482800593
37.8	0.479988531
37.9	0.477124555
38	0.474208653
38.1	0.471240822
38.2	0.468221061
38.3	0.465149378
38.4	0.462025784
38.5	0.4588503
38.6	0.455622949
38.7	0.452343764
38.8	0.449012784
38.9	0.445630054
39	0.442195625
39.1	0.438709559
39.2	0.43517192
39.3	0.431582785
39.4	0.427942236
39.5	0.424250362
39.6	0.420507263
39.7	0.416713045
39.8	0.412867824
39.9	0.408971724
40	0.405024881
