# Supplementary material for: Role of vector phenotypic plasticity in disease transmission as illustrated by the spread of dengue virus by Aedes albopictus
Source: Nat Commun. 2024 Sep 7;15:7823. doi: 10.1038/s41467-024-52144-5 (PMC11379831; doi:10.1038/s41467-024-52144-5)
Supplement: Supplementary file 4 — Source Data files [file 41467_2024_52144_MOESM4_ESM.zip › Source_Data_Folder/Main_Maunscript/Fig_8B_data.csv]

Temperature	P_Surv	Region	Food_Type	PS_SE	Source
25	0.936	Europe	liver	0.012	Calvitti et al. (2010)
25	0.949	Europe	liver	0.007	Calvitti et al. (2010)
25	0.919	Europe	liver	0.005	Calvitti et al. (2010)
25	0.965714286	Asia	tetramin	0.0636	Maamor et al. (2019)
25	0.878787879	Asia	tetramin	0.0071	Maamor et al. (2019)
25	0.896774194	Asia	tetramin	0.0071	Maamor et al. (2019)
25	0.8	Asia	tetramin	0.001	Maamor et al. (2019)
8	0	America	yeast	0.01	Reiskind and Zarrabi (2012)
8	0	America	yeast	0.01	Reiskind and Zarrabi (2012)
8	0	America	yeast	0.01	Reiskind and Zarrabi (2012)
8	0	America	yeast	0.01	Reiskind and Zarrabi (2012)
8	0	America	yeast	0.01	Reiskind and Zarrabi (2012)
8	0	America	yeast	0.01	Reiskind and Zarrabi (2012)
27	0.893	Asia	yeast	0.002	Zhang et al. (2015)
27	0.937	Asia	yeast	0.019	Zhang et al. (2015)
27	0.885	Asia	yeast	0.01	Zhang et al. (2015)
35	0	America	liver	0.01	Moneteiro et al. (2007)
