# Supplementary material for: Role of vector phenotypic plasticity in disease transmission as illustrated by the spread of dengue virus by Aedes albopictus
Source: Nat Commun. 2024 Sep 7;15:7823. doi: 10.1038/s41467-024-52144-5 (PMC11379831; doi:10.1038/s41467-024-52144-5)
Supplement: Supplementary file 4 — Source Data files [file 41467_2024_52144_MOESM4_ESM.zip › Source_Data_Folder/Main_Maunscript/Fig_8B_prediction.csv]

temp	fit
0	0
0.1	0
0.2	0
0.3	0
0.4	0
0.5	0
0.6	0
0.7	0
0.8	0
0.9	0
1	0
1.1	0
1.2	0
1.3	0
1.4	0
1.5	0
1.6	0
1.7	0
1.8	0
1.9	0
2	0
2.1	0
2.2	0
2.3	0
2.4	0
2.5	0
2.6	0
2.7	0
2.8	0
2.9	0
3	0
3.1	0
3.2	0
3.3	0
3.4	0
3.5	0
3.6	0
3.7	0
3.8	0
3.9	0
4	0
4.1	0
4.2	0
4.3	0
4.4	0
4.5	0
4.6	0
4.7	0
4.8	0
4.9	0
5	0
5.1	0
5.2	0
5.3	0
5.4	0
5.5	0
5.6	0
5.7	0
5.8	0
5.9	0
6	0
6.1	0
6.2	0
6.3	0
6.4	0
6.5	0
6.6	0
6.7	0
6.8	0
6.9	0
7	0
7.1	0
7.2	0
7.3	0
7.4	0
7.5	0
7.6	0
7.7	0
7.8	0
7.9	0
8	0
8.1	0.009811778
8.2	0.023139366
8.3	0.036369651
8.4	0.049502632
8.5	0.06253831
8.6	0.075476684
8.7	0.088317754
8.8	0.101061521
8.9	0.113707984
9	0.126257144
9.1	0.138709
9.2	0.151063553
9.3	0.163320802
9.4	0.175480747
9.5	0.187543389
9.6	0.199508727
9.7	0.211376761
9.8	0.223147492
9.9	0.234820919
10	0.246397043
10.1	0.257875863
10.2	0.26925738
10.3	0.280541593
10.4	0.291728502
10.5	0.302818108
10.6	0.31381041
10.7	0.324705409
10.8	0.335503104
10.9	0.346203495
11	0.356806583
11.1	0.367312367
11.2	0.377720848
11.3	0.388032025
11.4	0.398245898
11.5	0.408362468
11.6	0.418381734
11.7	0.428303697
11.8	0.438128356
11.9	0.447855711
12	0.457485763
12.1	0.467018511
12.2	0.476453956
12.3	0.485792097
12.4	0.495032934
12.5	0.504176468
12.6	0.513222698
12.7	0.522171625
12.8	0.531023248
12.9	0.539777568
13	0.548434584
13.1	0.556994296
13.2	0.565456705
13.3	0.57382181
13.4	0.582089611
13.5	0.590260109
13.6	0.598333304
13.7	0.606309194
13.8	0.614187781
13.9	0.621969065
14	0.629653045
14.1	0.637239721
14.2	0.644729094
14.3	0.652121163
14.4	0.659415929
14.5	0.666613391
14.6	0.673713549
14.7	0.680716404
14.8	0.687621955
14.9	0.694430203
15	0.701141147
15.1	0.707754787
15.2	0.714271124
15.3	0.720690157
15.4	0.727011887
15.5	0.733236313
15.6	0.739363435
15.7	0.745393254
15.8	0.751325769
15.9	0.757160981
16	0.762898889
16.1	0.768539493
16.2	0.774082794
16.3	0.779528792
16.4	0.784877485
16.5	0.790128875
16.6	0.795282962
16.7	0.800339745
16.8	0.805299224
16.9	0.8101614
17	0.814926272
17.1	0.81959384
17.2	0.824164105
17.3	0.828637067
17.4	0.833012724
17.5	0.837291079
17.6	0.841472129
17.7	0.845555876
17.8	0.849542319
17.9	0.853431459
18	0.857223295
18.1	0.860917828
18.2	0.864515057
18.3	0.868014982
18.4	0.871417604
18.5	0.874722922
18.6	0.877930937
18.7	0.881041648
18.8	0.884055055
18.9	0.886971159
19	0.889789959
19.1	0.892511456
19.2	0.895135649
19.3	0.897662538
19.4	0.900092124
19.5	0.902424406
19.6	0.904659385
19.7	0.90679706
19.8	0.908837432
19.9	0.910780499
20	0.912626264
20.1	0.914374724
20.2	0.916025882
20.3	0.917579735
20.4	0.919036285
20.5	0.920395531
20.6	0.921657474
20.7	0.922822113
20.8	0.923889449
20.9	0.92485948
21	0.925732209
21.1	0.926507634
21.2	0.927185755
21.3	0.927766572
21.4	0.928250086
21.5	0.928636297
21.6	0.928925203
21.7	0.929116806
21.8	0.929211106
21.9	0.929208102
22	0.929107794
22.1	0.928910183
22.2	0.928615268
22.3	0.92822305
22.4	0.927733528
22.5	0.927146702
22.6	0.926462573
22.7	0.92568114
22.8	0.924802404
22.9	0.923826364
23	0.92275302
23.1	0.921582373
23.2	0.920314423
23.3	0.918949168
23.4	0.91748661
23.5	0.915926749
23.6	0.914269584
23.7	0.912515115
23.8	0.910663343
23.9	0.908714267
24	0.906667887
24.1	0.904524204
24.2	0.902283217
24.3	0.899944927
24.4	0.897509333
24.5	0.894976436
24.6	0.892346235
24.7	0.88961873
24.8	0.886793922
24.9	0.88387181
25	0.880852394
25.1	0.877735675
25.2	0.874521653
25.3	0.871210326
25.4	0.867801697
25.5	0.864295763
25.6	0.860692526
25.7	0.856991986
25.8	0.853194141
25.9	0.849298994
26	0.845306542
26.1	0.841216787
26.2	0.837029729
26.3	0.832745366
26.4	0.828363701
26.5	0.823884731
26.6	0.819308458
26.7	0.814634882
26.8	0.809864002
26.9	0.804995818
27	0.80003033
27.1	0.79496754
27.2	0.789807445
27.3	0.784550047
27.4	0.779195345
27.5	0.77374334
27.6	0.768194031
27.7	0.762547418
27.8	0.756803502
27.9	0.750962283
28	0.745023759
28.1	0.738987932
28.2	0.732854802
28.3	0.726624368
28.4	0.72029663
28.5	0.713871589
28.6	0.707349244
28.7	0.700729596
28.8	0.694012644
28.9	0.687198388
29	0.680286829
29.1	0.673277966
29.2	0.666171799
29.3	0.658968329
29.4	0.651667556
29.5	0.644269479
29.6	0.636774098
29.7	0.629181413
29.8	0.621491425
29.9	0.613704134
30	0.605819539
30.1	0.59783764
30.2	0.589758437
30.3	0.581581932
30.4	0.573308122
30.5	0.564937009
30.6	0.556468592
30.7	0.547902872
30.8	0.539239848
30.9	0.53047952
31	0.521621889
31.1	0.512666954
31.2	0.503614716
31.3	0.494465174
31.4	0.485218329
31.5	0.47587418
31.6	0.466432727
31.7	0.456893971
31.8	0.447257911
31.9	0.437524547
32	0.42769388
32.1	0.417765909
32.2	0.407740635
32.3	0.397618057
32.4	0.387398176
32.5	0.377080991
32.6	0.366666502
32.7	0.35615471
32.8	0.345545614
32.9	0.334839215
33	0.324035512
33.1	0.313134505
33.2	0.302136195
33.3	0.291040581
33.4	0.279847664
33.5	0.268557443
33.6	0.257169918
33.7	0.24568509
33.8	0.234102958
33.9	0.222423523
34	0.210646784
34.1	0.198772741
34.2	0.186801395
34.3	0.174732745
34.4	0.162566792
34.5	0.150303535
34.6	0.137942975
34.7	0.12548511
34.8	0.112929943
34.9	0.100277471
35	0.087527696
35.1	0.074680618
35.2	0.061736236
35.3	0.04869455
35.4	0.035555561
35.5	0.022319268
35.6	0.008985672
35.7	0
35.8	0
35.9	0
36	0
36.1	0
36.2	0
36.3	0
36.4	0
36.5	0
36.6	0
36.7	0
36.8	0
36.9	0
37	0
37.1	0
37.2	0
37.3	0
37.4	0
37.5	0
37.6	0
37.7	0
37.8	0
37.9	0
38	0
38.1	0
38.2	0
38.3	0
38.4	0
38.5	0
38.6	0
38.7	0
38.8	0
38.9	0
39	0
39.1	0
39.2	0
39.3	0
39.4	0
39.5	0
39.6	0
39.7	0
39.8	0
39.9	0
40	0
