# Supplementary material for: Role of vector phenotypic plasticity in disease transmission as illustrated by the spread of dengue virus by Aedes albopictus
Source: Nat Commun. 2024 Sep 7;15:7823. doi: 10.1038/s41467-024-52144-5 (PMC11379831; doi:10.1038/s41467-024-52144-5)
Supplement: Supplementary file 4 — Source Data files [file 41467_2024_52144_MOESM4_ESM.zip › Source_Data_Folder/Main_Maunscript/Fig_9A.csv]

	Density	Temperature	fit	se.fit
1	-8	15	1.91330010352898	0.336744449575413
2	-7.9749373433584	15	1.9169613727783	0.33582562637648
3	-7.94987468671679	15	1.92062747790237	0.334907173015277
4	-7.92481203007519	15	1.92429845166736	0.333989088860289
5	-7.89974937343358	15	1.92797432699751	0.333071373226958
6	-7.87468671679198	15	1.93165513697526	0.332154025377002
7	-7.84962406015038	15	1.93534091484122	0.331237044517754
8	-7.82456140350877	15	1.93903169399422	0.330320429801488
9	-7.79949874686717	15	1.94272750799127	0.329404180324749
10	-7.77443609022556	15	1.94642839054758	0.328488295127694
11	-7.74937343358396	15	1.95013437553653	0.327572773193426
12	-7.72431077694236	15	1.95384549698956	0.326657613447334
13	-7.69924812030075	15	1.95756178909619	0.325742814756434
14	-7.67418546365915	15	1.96128328620389	0.324828375928724
15	-7.64912280701754	15	1.96501002281795	0.323914295712522
16	-7.62406015037594	15	1.96874203360145	0.32300057279583
17	-7.59899749373434	15	1.97247935337504	0.322087205805684
18	-7.57393483709273	15	1.97622201711681	0.321174193307526
19	-7.54887218045113	15	1.97997005996214	0.320261533804562
20	-7.52380952380952	15	1.9837235172035	0.319349225737143
21	-7.49874686716792	15	1.98748242429018	0.31843726748214
22	-7.47368421052632	15	1.99124681682811	0.317525657352326
23	-7.44862155388471	15	1.99501673057962	0.31661439359577
24	-7.42355889724311	15	1.99879220146309	0.315703474395237
25	-7.3984962406015	15	2.00257326555269	0.314792897867583
26	-7.3734335839599	15	2.00635995907807	0.313882662063176
27	-7.3483709273183	15	2.01015231842396	0.31297276496531
28	-7.32330827067669	15	2.01395038012984	0.312063204489632
29	-7.29824561403509	15	2.01775418088955	0.311153978483581
30	-7.27318295739348	15	2.02156375755081	0.310245084725828
31	-7.24812030075188	15	2.02537914711482	0.309336520925733
32	-7.22305764411028	15	2.02920038673577	0.308428284722807
33	-7.19799498746867	15	2.03302751372033	0.307520373686182
34	-7.17293233082707	15	2.03686056552713	0.306612785314098
35	-7.14786967418546	15	2.0406995797662	0.30570551703339
36	-7.12280701754386	15	2.04454459419835	0.304798566199002
37	-7.09774436090226	15	2.04839564673461	0.303891930093496
38	-7.07268170426065	15	2.05225277543554	0.302985605926577
39	-7.04761904761905	15	2.05611601851057	0.302079590834638
40	-7.02255639097744	15	2.05998541431727	0.301173881880311
41	-6.99749373433584	15	2.06386100136065	0.300268476052024
42	-6.97243107769424	15	2.06774281829234	0.299363370263586
43	-6.94736842105263	15	2.07163090390984	0.298458561353774
44	-6.92230576441103	15	2.07552529715562	0.297554046085934
45	-6.89724310776942	15	2.07942603711633	0.296649821147603
46	-6.87218045112782	15	2.08333316302181	0.295745883150136
47	-6.84711779448622	15	2.08724671424421	0.294842228628354
48	-6.82205513784461	15	2.091166730297	0.293938854040201
49	-6.79699248120301	15	2.095093250834	0.293035755766422
50	-6.7719298245614	15	2.09902631564827	0.29213293011025
51	-6.7468671679198	15	2.10296596467109	0.291230373297106
52	-6.7218045112782	15	2.10691223797085	0.290328081474327
53	-6.69674185463659	15	2.11086517575188	0.28942605071089
54	-6.67167919799499	15	2.11482481835331	0.288524276997163
55	-6.64661654135338	15	2.11879120624781	0.287622756244673
56	-6.62155388471178	15	2.12276438004041	0.286721484285877
57	-6.59649122807018	15	2.12674438046716	0.285820456873956
58	-6.57142857142857	15	2.13073124839386	0.284919669682625
59	-6.54636591478697	15	2.13472502481472	0.28401911830595
60	-6.52130325814536	15	2.13872575085095	0.283118798258181
61	-6.49624060150376	15	2.14273346774939	0.282218704973603
62	-6.47117794486216	15	2.14674821688108	0.281318833806394
63	-6.44611528822055	15	2.15077003973979	0.280419180030492
64	-6.42105263157895	15	2.15479897794052	0.279519738839483
65	-6.39598997493734	15	2.15883507321804	0.278620505346492
66	-6.37092731829574	15	2.1628783674253	0.277721474584085
67	-6.34586466165414	15	2.16692890253193	0.276822641504177
68	-6.32080200501253	15	2.17098672062265	0.275924000977952
69	-6.29573934837093	15	2.17505186389569	0.275025547795785
70	-6.27067669172932	15	2.17912437466118	0.274127276667163
71	-6.24561403508772	15	2.18320429533962	0.273229182220621
72	-6.22055137844612	15	2.18729166846019	0.272331259003663
73	-6.19548872180451	15	2.1913865366592	0.271433501482694
74	-6.17042606516291	15	2.19548894267848	0.270535904042936
75	-6.1453634085213	15	2.1995989293638	0.26963846098835
76	-6.1203007518797	15	2.20371653966331	0.268741166541531
77	-6.09523809523809	15	2.20784181662598	0.267844014843607
78	-6.07017543859649	15	2.21197480340008	0.266946999954109
79	-6.04511278195489	15	2.21611554323173	0.266050115850827
80	-6.02005012531328	15	2.22026407946346	0.265153356429639
81	-5.99498746867168	15	2.2244204555328	0.264256715504309
82	-5.96992481203008	15	2.22858471497105	0.263360186806253
83	-5.94486215538847	15	2.23275690140195	0.262463763984267
84	-5.91979949874687	15	2.23693705854059	0.261567440604206
85	-5.89473684210526	15	2.24112523019236	0.260671210148607
86	-5.86967418546366	15	2.24532146025199	0.259775066016267
87	-5.84461152882206	15	2.24952579270276	0.258879001521738
88	-5.81954887218045	15	2.25373827161584	0.257983009894757
89	-5.79448621553885	15	2.25795894114979	0.257087084279588
90	-5.76942355889724	15	2.26218784555022	0.256191217734273
91	-5.74436090225564	15	2.26642502914971	0.255295403229778
92	-5.71929824561404	15	2.27067053636789	0.254399633649019
93	-5.69423558897243	15	2.27492441171179	0.253503901785769
94	-5.66917293233083	15	2.27918669977649	0.252608200343413
95	-5.64411027568922	15	2.28345744524603	0.251712521933553
96	-5.61904761904762	15	2.2877366928947	0.250816859074441
97	-5.59398496240602	15	2.29202448758864	0.249921204189217
98	-5.56892230576441	15	2.29632087428789	0.249025549603948
99	-5.54385964912281	15	2.30062589804886	0.248129887545422
100	-5.5187969924812	15	2.30493960402729	0.247234210138715
101	-5.4937343358396	15	2.30926203748173	0.246338509404455
102	-5.468671679198	15	2.31359324377763	0.245442777255811
103	-5.44360902255639	15	2.31793326839202	0.244547005495127
104	-5.41854636591479	15	2.32228215691894	0.243651185810218
105	-5.39348370927318	15	2.32663995507555	0.242755309770251
106	-5.36842105263158	15	2.33100670870916	0.241859368821207
107	-5.34335839598998	15	2.33538246380512	0.24096335428086
108	-5.31829573934837	15	2.33976726649566	0.240067257333245
109	-5.29323308270677	15	2.34416116306991	0.239171069022553
110	-5.26817042606516	15	2.34856419998502	0.238274780246413
111	-5.24310776942356	15	2.35297642387857	0.237378381748489
112	-5.21804511278195	15	2.35739788158249	0.236481864110332
113	-5.19298245614035	15	2.36182862013841	0.235585217742422
114	-5.16791979949875	15	2.36626868681474	0.234688432874315
115	-5.14285714285714	15	2.37071812912565	0.233791499543803
116	-5.11779448621554	15	2.37517699485205	0.232894407585006
117	-5.09273182957394	15	2.37964533206476	0.231997146615271
118	-5.06766917293233	15	2.38412318915022	0.231099706020767
119	-5.04260651629073	15	2.38861061483879	0.230202074940651
120	-5.01754385964912	15	2.39310765823616	0.229304242249641
121	-4.99248120300752	15	2.3976143688579	0.228406196538841
122	-4.96741854636591	15	2.40213079666767	0.227507926094621
123	-4.94235588972431	15	2.40665699211952	0.226609418875352
124	-4.91729323308271	15	2.41119300620452	0.225710662485754
125	-4.8922305764411	15	2.41573889050237	0.224811644148578
126	-4.8671679197995	15	2.42029469723854	0.223912350673325
127	-4.84210526315789	15	2.42486047934749	0.223012768421652
128	-4.81704260651629	15	2.4294362905428	0.222112883269049
129	-4.79197994987469	15	2.43402218539499	0.221212680562345
130	-4.76691729323308	15	2.43861821941804	0.220312145072486
131	-4.74185463659148	15	2.44322444916568	0.219411260941983
132	-4.71679197994987	15	2.44784093233886	0.218510011626301
133	-4.69172932330827	15	2.4524677279058	0.217608379828336
134	-4.66666666666667	15	2.45710489623653	0.216706347424996
135	-4.64160401002506	15	2.46175249925403	0.215803895384691
136	-4.61654135338346	15	2.46641060060449	0.21490100367434
137	-4.59147869674185	15	2.47107926584975	0.213997651154187
138	-4.56641604010025	15	2.47575856268563	0.213093815458415
139	-4.54135338345865	15	2.48044856119056	0.21218947285905
140	-4.51629072681704	15	2.48514933411006	0.21128459811014
141	-4.49122807017544	15	2.48986095718386	0.210379164268421
142	-4.46616541353383	15	2.49458350952409	0.209473142485785
143	-4.44110275689223	15	2.49931707405527	0.208566501767606
144	-4.41604010025063	15	2.50406173802978	0.207659208689334
145	-4.39097744360902	15	2.50881759363653	0.206751227061558
146	-4.36591478696742	15	2.51358473872589	0.205842517530653
147	-4.34085213032581	15	2.51836327768201	0.204933037097863
148	-4.31578947368421	15	2.52315332248425	0.204022738533536
149	-4.29072681704261	15	2.52795499401602	0.203111569654282
150	-4.265664160401	15	2.53276842370313	0.20219947241741
151	-4.2406015037594	15	2.53759375560144	0.201286381766212
152	-4.2155388471178	15	2.5424311491136	0.200372224126427
153	-4.19047619047619	15	2.54728078261463	0.199456915398666
154	-4.16541353383459	15	2.55214285844229	0.198540358194048
155	-4.14035087719298	15	2.55701761003673	0.197622437878327
156	-4.11528822055138	15	2.5619053126768	0.196703016622581
157	-4.09022556390977	15	2.56680630074108	0.19578192383897
158	-4.06516290726817	15	2.57172099822569	0.194858939275475
159	-4.04010025062657	15	2.5766499813191	0.193933758369486
160	-4.01503759398496	15	2.58159414792126	0.193005898463226
161	-3.98997493734336	15	2.58655569902729	0.192074156501742
162	-3.96491228070175	15	2.59153520048175	0.191138228848325
163	-3.93984962406015	15	2.59653005301853	0.190199562303417
164	-3.91478696741855	15	2.60153917658546	0.189258769714623
165	-3.88972431077694	15	2.60656188443282	0.188316249272663
166	-3.86466165413534	15	2.61159766247624	0.187372305674614
167	-3.83959899749373	15	2.61664609511283	0.186427190767445
168	-3.81453634085213	15	2.62170683047799	0.185481122544564
169	-3.78947368421053	15	2.62677956125727	0.184534295618809
170	-3.76441102756892	15	2.63186401293876	0.183586887624974
171	-3.73934837092732	15	2.63695993608796	0.182639063425473
172	-3.71428571428571	15	2.6420671009922	0.181690978024013
173	-3.68922305764411	15	2.64718529379342	0.180742778669168
174	-3.66416040100251	15	2.65231431360366	0.179794606424049
175	-3.6390977443609	15	2.65745397029575	0.178846597369744
176	-3.6140350877193	15	2.6626040827736	0.177898883549173
177	-3.58897243107769	15	2.66776447759245	0.176951593721801
178	-3.56390977443609	15	2.67293498784069	0.17600485397729
179	-3.53884711779449	15	2.67811545222112	0.175058788241802
180	-3.51378446115288	15	2.68330571428682	0.174113518701162
181	-3.48872180451128	15	2.68850562179899	0.173169166158613
182	-3.46365914786967	15	2.69371502618214	0.172225850340416
183	-3.43859649122807	15	2.69893378205796	0.171283690159324
184	-3.41353383458647	15	2.70416174684364	0.170342803943663
185	-3.38847117794486	15	2.70939878040316	0.169403309638022
186	-3.36340852130326	15	2.71464474474297	0.168465324980308
187	-3.33834586466165	15	2.71989950374476	0.167528967658922
188	-3.31328320802005	15	2.72516292292973	0.166594355453087
189	-3.28822055137845	15	2.73043486924956	0.1656616063588
190	-3.26315789473684	15	2.7357152109005	0.164730838702374
191	-3.23809523809524	15	2.74100381715714	0.163802171243245
192	-3.21303258145363	15	2.74630055822349	0.162875723267373
193	-3.18796992481203	15	2.75160530509893	0.161951614672385
194	-3.16290726817043	15	2.75691792945743	0.161029966045363
195	-3.13784461152882	15	2.76223830353816	0.160110898734095
196	-3.11278195488722	15	2.76756630004648	0.159194534912414
197	-3.08771929824561	15	2.77290179206384	0.158280997640174
198	-3.06265664160401	15	2.77824465296584	0.157370410918342
199	-3.03759398496241	15	2.78359475634748	0.156462899739563
200	-3.0125313283208	15	2.78895197595487	0.155558590134528
201	-2.9874686716792	15	2.79431618562273	0.154657609214412
202	-2.96240601503759	15	2.79968725921727	0.15376008520959
203	-2.93734335839599	15	2.8050650705836	0.152866147504814
204	-2.91228070175439	15	2.81044949349769	0.151975926670984
205	-2.88721804511278	15	2.81584040162218	0.151089554493633
206	-2.86215538847118	15	2.82123766846568	0.15020716399819
207	-2.83709273182957	15	2.82664116734553	0.149328889472098
208	-2.81203007518797	15	2.83205077135349	0.148454866483806
209	-2.78696741854637	15	2.83746635332419	0.147585231898655
210	-2.76190476190476	15	2.84288778580624	0.146720123891661
211	-2.73684210526316	15	2.84831494103557	0.145859681957166
212	-2.71177944862155	15	2.85374769091117	0.145004046915335
213	-2.68671679197995	15	2.85918590697264	0.144153360915443
214	-2.66165413533835	15	2.86462946037992	0.143307767435897
215	-2.63659147869674	15	2.87007822189456	0.142467411280929
216	-2.61152882205514	15	2.87553206186283	0.14163243857387
217	-2.58646616541353	15	2.88099085020034	0.140802996746927
218	-2.56140350877193	15	2.88645445637817	0.139979234527357
219	-2.53634085213033	15	2.89192274941035	0.139161301919939
220	-2.51127819548872	15	2.89739559784278	0.138349350185634
221	-2.48621553884712	15	2.90287286974325	0.137543531816318
222	-2.46115288220551	15	2.90835443269287	0.136744000505455
223	-2.43609022556391	15	2.91384015377844	0.135950911114598
224	-2.41102756892231	15	2.91932989958609	0.135164419635591
225	-2.3859649122807	15	2.92482353619586	0.134384683148324
226	-2.3609022556391	15	2.93032092917739	0.133611859773931
227	-2.33583959899749	15	2.93582194358657	0.132846108623286
228	-2.31077694235589	15	2.94132644396308	0.132087589740661
229	-2.28571428571429	15	2.94683429432896	0.131336464042436
230	-2.26065162907268	15	2.95234535818799	0.130592893250712
231	-2.23558897243108	15	2.95785949852609	0.129857039821728
232	-2.21052631578947	15	2.96337657781236	0.129129066868937
233	-2.18546365914787	15	2.96889645800123	0.128409138080657
234	-2.16040100250627	15	2.97441900053524	0.127697417632192
235	-2.13533834586466	15	2.97994406634875	0.126994070092306
236	-2.11027568922306	15	2.98547151587242	0.12629926032401
237	-2.08521303258145	15	2.99100120903853	0.125613153379557
238	-2.06015037593985	15	2.99653300528709	0.124935914389613
239	-2.03508771929825	15	3.00206676357269	0.124267708446565
240	-2.01002506265664	15	3.00760234237228	0.123608700481936
241	-1.98496240601504	15	3.01313959969355	0.122959055137913
242	-1.95989974937343	15	3.01867839308431	0.122318936633017
243	-1.93483709273183	15	3.0242185796425	0.121688508621937
244	-1.90977443609023	15	3.02976001602711	0.121067934049622
245	-1.88471177944862	15	3.03530255846978	0.120457374999702
246	-1.85964912280702	15	3.04084606278735	0.119856992537376
247	-1.83458646616541	15	3.04639038439512	0.119266946546909
248	-1.80952380952381	15	3.05193537832095	0.11868739556392
249	-1.78446115288221	15	3.05748089922018	0.11811849660268
250	-1.7593984962406	15	3.06302680139141	0.117560404978658
251	-1.734335839599	15	3.06857293879312	0.117013274126601
252	-1.70927318295739	15	3.07411916506108	0.116477255414465
253	-1.68421052631579	15	3.0796653335267	0.115952497953538
254	-1.65914786967419	15	3.08521129723618	0.115439148405157
255	-1.63408521303258	15	3.09075690897063	0.114937350784419
256	-1.60902255639098	15	3.09630202126699	0.114447246261375
257	-1.58395989974937	15	3.10184648643991	0.113968972960173
258	-1.55889724310777	15	3.10739015660452	0.113502665756693
259	-1.53383458646617	15	3.11293288370016	0.113048456075239
260	-1.50877192982456	15	3.11847451951499	0.112606471684868
261	-1.48370927318296	15	3.12401491571163	0.112176836495998
262	-1.45864661654135	15	3.12955392385369	0.111759670357939
263	-1.43358395989975	15	3.13509139543333	0.111355088858027
264	-1.40852130325815	15	3.1406271818997	0.110963203123067
265	-1.38345864661654	15	3.14616113468854	0.110584119623802
266	-1.35839598997494	15	3.15169310525263	0.110217939983145
267	-1.33333333333333	15	3.15722294509332	0.109864760788936
268	-1.30827067669173	15	3.16275050579302	0.109524673411961
269	-1.28320802005013	15	3.16827563904881	0.109197763830014
270	-1.25814536340852	15	3.17379819670697	0.108884112458748
271	-1.23308270676692	15	3.1793180307986	0.108583793990081
272	-1.20802005012531	15	3.18483499357621	0.10829687723888
273	-1.18295739348371	15	3.19034893755142	0.108023424998669
274	-1.15789473684211	15	3.19585971553362	0.107763493907052
275	-1.1328320802005	15	3.20136718066965	0.107517134321522
276	-1.1077694235589	15	3.20687118648449	0.107284390206315
277	-1.08270676691729	15	3.21237158692301	0.107065299030892
278	-1.05764411027569	15	3.21786823639258	0.106859891680626
279	-1.03258145363409	15	3.22336098980678	0.106668192380201
280	-1.00751879699248	15	3.22884970262993	0.106490218630187
281	-0.982456140350878	15	3.23433423092266	0.106325981157181
282	-0.957393483709273	15	3.23981443138826	0.106175483877888
283	-0.93233082706767	15	3.24529016141998	0.106038723877378
284	-0.907268170426065	15	3.25076127914908	0.105915691401779
285	-0.882205513784461	15	3.25622764349374	0.105806369865511
286	-0.857142857142858	15	3.26168911420862	0.105710735873157
287	-0.832080200501253	15	3.26714555193523	0.105628759255966
288	-0.80701754385965	15	3.27259681825277	0.105560403122914
289	-0.781954887218046	15	3.27804277572971	0.105505623926187
290	-0.756892230576441	15	3.28348328797577	0.105464371540863
291	-0.731829573934838	15	3.28891821969444	0.105436589358515
292	-0.706766917293233	15	3.29434743673575	0.105422214394382
293	-0.68170426065163	15	3.29977080614948	0.105421177407682
294	-0.656641604010026	15	3.30518819623845	0.1054334030346
295	-0.631578947368421	15	3.31059947661205	0.105458809933398
296	-0.606516290726818	15	3.31600451823973	0.105497310941057
297	-0.581453634085213	15	3.32140319350446	0.105548813240815
298	-0.556390977443609	15	3.32679537625603	0.105613218539898
299	-0.531328320802006	15	3.33218094186412	0.105690423256728
300	-0.506265664160401	15	3.33755976727098	0.105780318716822
301	-0.481203007518797	15	3.34293173104364	0.105882791356629
302	-0.456140350877194	15	3.34829671342557	0.105997722934437
303	-0.431077694235589	15	3.35365459638758	0.106124990747561
304	-0.406015037593986	15	3.35900526367807	0.106264467854937
305	-0.380952380952381	15	3.36434860087215	0.1064160233043
306	-0.355889724310777	15	3.36968449541996	0.106579522363056
307	-0.330827067669174	15	3.37501283669365	0.106754826752038
308	-0.305764411027569	15	3.38033351603322	0.106941794881303
309	-0.280701754385966	15	3.38564642679098	0.107140282087122
310	-0.255639097744361	15	3.39095146437455	0.107350140869413
311	-0.230576441102757	15	3.39624852628817	0.107571221128792
312	-0.205513784461154	15	3.40153751217255	0.107803370402533
313	-0.180451127819549	15	3.40681832384269	0.108046434098698
314	-0.155388471177945	15	3.41209086532405	0.108300255727767
315	-0.130325814536342	15	3.41735504288663	0.108564677131127
316	-0.105263157894737	15	3.42261076507703	0.108839538705809
317	-0.0802005012531328	15	3.42785794274848	0.109124679624923
318	-0.0551378446115294	15	3.43309648908861	0.109419938053261
319	-0.030075187969925	15	3.43832631964497	0.109725151357609
320	-0.00501253132832158	15	3.44354735234831	0.110040156311328
321	0.0200501253132828	15	3.44875950753353	0.110364789292821
322	0.0451127819548862	15	3.45396270795818	0.110698886477559
323	0.0701754385964914	15	3.45915687881858	0.111042284023355
324	0.0952380952380949	15	3.46434194776363	0.11139481824865
325	0.120300751879698	15	3.46951784490599	0.111756325803596
326	0.145363408521304	15	3.47468450283098	0.112126643833774
327	0.170426065162907	15	3.47984185660295	0.112505610136416
328	0.19548872180451	15	3.48498984376932	0.112893063309045
329	0.220551378446114	15	3.49012840436212	0.113288842890488
330	0.245614035087719	15	3.49525748089726	0.113692789494232
331	0.270676691729323	15	3.50037701837139	0.114104744934146
332	0.295739348370926	15	3.50548696425653	0.114524552342617
333	0.320802005012531	15	3.51058726849242	0.114952056281164
334	0.345864661654135	15	3.51567788347674	0.115387102843632
335	0.370927318295738	15	3.52075876405317	0.115829539752084
336	0.395989974937343	15	3.52582986749739	0.11627921644555
337	0.421052631578947	15	3.53089115350118	0.116735984161759
338	0.44611528822055	15	3.53594258415452	0.117199696012064
339	0.471177944862156	15	3.54098412392591	0.117670207049745
340	0.496240601503759	15	3.54601573964101	0.118147374331866
341	0.521303258145362	15	3.5510374004595	0.118631056974941
342	0.546365914786968	15	3.55604907785049	0.119121116204601
343	0.571428571428571	15	3.56105074556636	0.119617415399498
344	0.596491228070175	15	3.5660423796153	0.120119820129685
345	0.62155388471178	15	3.57102395823242	0.120628198189701
346	0.646616541353383	15	3.5759954618498	0.121142419626603
347	0.671679197994987	15	3.58095687306529	0.121662356763188
348	0.69674185463659	15	3.58590817661034	0.122187884216624
349	0.721804511278195	15	3.59084935931682	0.122718878912758
350	0.746867167919799	15	3.59578041008303	0.1232552200963
351	0.771929824561402	15	3.60070131983891	0.123796789337148
352	0.796992481203008	15	3.6056120815105	0.12434347053304
353	0.822055137844611	15	3.61051268998383	0.124895149908793
354	0.847117794486214	15	3.61540314206822	0.125451716012318
355	0.87218045112782	15	3.62028343645908	0.126013059707618
356	0.897243107769423	15	3.62515357370039	0.126579074165002
357	0.922305764411027	15	3.63001355614669	0.127149654848669
358	0.947368421052632	15	3.63486338792493	0.127724699501875
359	0.972431077694235	15	3.63970307489598	0.128304108129871
360	0.997493734335839	15	3.64453262461611	0.128887782980755
361	1.02255639097744	15	3.64935204629816	0.129475628524443
362	1.04761904761905	15	3.65416135077288	0.130067551429884
363	1.07268170426065	15	3.6589605504501	0.130663460540695
364	1.09774436090225	15	3.66374965927997	0.131263266849347
365	1.12280701754386	15	3.66852869271434	0.13186688347005
366	1.14786967418546	15	3.67329766766816	0.132474225610446
367	1.17293233082707	15	3.67805660248111	0.13308521054227
368	1.19799498746867	15	3.68280551687941	0.133699757571056
369	1.22305764411028	15	3.68754443193781	0.134317788005022
370	1.24812030075188	15	3.69227337004187	0.13493922512324
371	1.27318295739348	15	3.69699235485052	0.135563994143168
372	1.29824561403509	15	3.70170141125892	0.136192022187658
373	1.32330827067669	15	3.70640056536164	0.13682323825152
374	1.3483709273183	15	3.71108984441623	0.137457573167702
375	1.3734335839599	15	3.71576927680709	0.13809495957321
376	1.3984962406015	15	3.72043889200985	0.138735331874778
377	1.42355889724311	15	3.72509872055603	0.139378626214408
378	1.44862155388471	15	3.72974879399823	0.140024780434805
379	1.47368421052632	15	3.73438914487568	0.140673734044786
380	1.49874686716792	15	3.73901980668034	0.141325428184701
381	1.52380952380952	15	3.74364081382332	0.141979805591926
382	1.54887218045113	15	3.74825220160196	0.142636810566476
383	1.57393483709273	15	3.75285400616723	0.143296388936761
384	1.59899749373434	15	3.75744626449173	0.143958488025547
385	1.62406015037594	15	3.76202901433814	0.144623056616153
386	1.64912280701754	15	3.76660229422822	0.145290044918896
387	1.67418546365915	15	3.77116614341228	0.14595940453785
388	1.69924812030075	15	3.77572060183921	0.14663108843791
389	1.72431077694235	15	3.78026571012702	0.147305050912218
390	1.74937343358396	15	3.78480150953392	0.147981247549952
391	1.77443609022556	15	3.78932804192993	0.148659635204501
392	1.79949874686717	15	3.79384534976896	0.149340171962062
393	1.82456140350877	15	3.79835347606163	0.150022817110659
394	1.84962406015038	15	3.80285246434834	0.150707531109595
395	1.87468671679198	15	3.80734235867314	0.151394275559372
396	1.89974937343358	15	3.811823203558	0.152083013172067
397	1.92481203007519	15	3.81629504397764	0.152773707742191
398	1.94987468671679	15	3.82075792533495	0.153466324118029
399	1.97493734335839	15	3.82521189343689	0.154160828173478
400	2	15	3.829656994471	0.154857186780375
401	-8	15.0426065162907	1.91236892815606	0.336328811442402
402	-7.9749373433584	15.0426065162907	1.91602807659353	0.335409107244202
403	-7.94987468671679	15.0426065162907	1.91969206393758	0.334489776013903
404	-7.92481203007519	15.0426065162907	1.92336092306233	0.333570817213451
405	-7.89974937343358	15.0426065162907	1.92703468699953	0.332652230253002
406	-7.87468671679198	15.0426065162907	1.93071338893848	0.331734014490268
407	-7.84962406015038	15.0426065162907	1.93439706222608	0.330816169229866
408	-7.82456140350877	15.0426065162907	1.93808574036677	0.329898693722672
409	-7.79949874686717	15.0426065162907	1.94177945702242	0.328981587165168
410	-7.77443609022556	15.0426065162907	1.94547824601234	0.328064848698804
411	-7.74937343358396	15.0426065162907	1.94918214131312	0.327148477409353
412	-7.72431077694236	15.0426065162907	1.95289117705859	0.326232472326274
413	-7.69924812030075	15.0426065162907	1.95660538753964	0.325316832422074
414	-7.67418546365915	15.0426065162907	1.9603248072041	0.324401556611683
415	-7.64912280701754	15.0426065162907	1.96404947065658	0.323486643751824
416	-7.62406015037594	15.0426065162907	1.96777941265827	0.322572092640388
417	-7.59899749373434	15.0426065162907	1.97151466812679	0.321657902015821
418	-7.57393483709273	15.0426065162907	1.9752552721359	0.320744070556507
419	-7.54887218045113	15.0426065162907	1.97900125991532	0.319830596880164
420	-7.52380952380952	15.0426065162907	1.98275266685042	0.318917479543238
421	-7.49874686716792	15.0426065162907	1.98650952848198	0.318004717040315
422	-7.47368421052632	15.0426065162907	1.99027188050584	0.31709230780352
423	-7.44862155388471	15.0426065162907	1.9940397587726	0.316180250201947
424	-7.42355889724311	15.0426065162907	1.99781319928727	0.315268542541073
425	-7.3984962406015	15.0426065162907	2.00159223820886	0.314357183062195
426	-7.3734335839599	15.0426065162907	2.00537691185002	0.313446169941871
427	-7.3483709273183	15.0426065162907	2.00916725667661	0.312535501291362
428	-7.32330827067669	15.0426065162907	2.0129633093072	0.311625175156096
429	-7.29824561403509	15.0426065162907	2.01676510651266	0.310715189515123
430	-7.27318295739348	15.0426065162907	2.02057268521562	0.309805542280599
431	-7.24812030075188	15.0426065162907	2.02438608248994	0.308896231297264
432	-7.22305764411028	15.0426065162907	2.02820533556017	0.307987254341936
433	-7.19799498746867	15.0426065162907	2.03203048180094	0.307078609123017
434	-7.17293233082707	15.0426065162907	2.03586155873637	0.306170293280006
435	-7.14786967418546	15.0426065162907	2.0396986040394	0.305262304383024
436	-7.12280701754386	15.0426065162907	2.04354165553114	0.304354639932353
437	-7.09774436090226	15.0426065162907	2.04739075118016	0.303447297357982
438	-7.07268170426065	15.0426065162907	2.05124592910175	0.302540274019166
439	-7.04761904761905	15.0426065162907	2.05510722755715	0.301633567204003
440	-7.02255639097744	15.0426065162907	2.05897468495276	0.300727174129015
441	-6.99749373433584	15.0426065162907	2.06284833983931	0.299821091938749
442	-6.97243107769424	15.0426065162907	2.06672823091101	0.298915317705385
443	-6.94736842105263	15.0426065162907	2.07061439700463	0.298009848428364
444	-6.92230576441103	15.0426065162907	2.07450687709859	0.297104681034025
445	-6.89724310776942	15.0426065162907	2.078405710312	0.296199812375253
446	-6.87218045112782	15.0426065162907	2.08231093590363	0.295295239231154
447	-6.84711779448622	15.0426065162907	2.08622259327096	0.294390958306728
448	-6.82205513784461	15.0426065162907	2.09014072194903	0.293486966232567
449	-6.79699248120301	15.0426065162907	2.09406536160938	0.292583259564566
450	-6.7719298245614	15.0426065162907	2.09799655205894	0.291679834783643
451	-6.7468671679198	15.0426065162907	2.10193433323883	0.290776688295485
452	-6.7218045112782	15.0426065162907	2.10587874522316	0.289873816430295
453	-6.69674185463659	15.0426065162907	2.10982982821782	0.288971215442565
454	-6.67167919799499	15.0426065162907	2.1137876225592	0.288068881510858
455	-6.64661654135338	15.0426065162907	2.11775216871289	0.287166810737605
456	-6.62155388471178	15.0426065162907	2.12172350727233	0.286264999148921
457	-6.59649122807018	15.0426065162907	2.12570167895748	0.285363442694425
458	-6.57142857142857	15.0426065162907	2.12968672461339	0.284462137247088
459	-6.54636591478697	15.0426065162907	2.13367868520877	0.28356107860308
460	-6.52130325814536	15.0426065162907	2.13767760183456	0.282660262481641
461	-6.49624060150376	15.0426065162907	2.14168351570244	0.281759684524959
462	-6.47117794486216	15.0426065162907	2.14569646814326	0.280859340298062
463	-6.44611528822055	15.0426065162907	2.14971650060559	0.279959225288717
464	-6.42105263157895	15.0426065162907	2.15374365465409	0.279059334907347
465	-6.39598997493734	15.0426065162907	2.15777797196796	0.278159664486948
466	-6.37092731829574	15.0426065162907	2.16181949433932	0.277260209283023
467	-6.34586466165414	15.0426065162907	2.16586826367159	0.276360964473519
468	-6.32080200501253	15.0426065162907	2.16992432197787	0.275461925158764
469	-6.29573934837093	15.0426065162907	2.17398771137927	0.274563086361418
470	-6.27067669172932	15.0426065162907	2.17805847410329	0.273664443026423
471	-6.24561403508772	15.0426065162907	2.18213665248213	0.27276599002095
472	-6.22055137844612	15.0426065162907	2.18622228895106	0.271867722134348
473	-6.19548872180451	15.0426065162907	2.19031542604675	0.270969634078086
474	-6.17042606516291	15.0426065162907	2.19441610640565	0.270071720485691
475	-6.1453634085213	15.0426065162907	2.19852437276232	0.269173975912681
476	-6.1203007518797	15.0426065162907	2.20264026794791	0.268276394836475
477	-6.09523809523809	15.0426065162907	2.20676383488849	0.267378971656294
478	-6.07017543859649	15.0426065162907	2.21089511660358	0.266481700693044
479	-6.04511278195489	15.0426065162907	2.21503415620462	0.265584576189177
480	-6.02005012531328	15.0426065162907	2.21918099689356	0.264687592308514
481	-5.99498746867168	15.0426065162907	2.22333568196144	0.263790743136049
482	-5.96992481203008	15.0426065162907	2.22749825478708	0.262894022677705
483	-5.94486215538847	15.0426065162907	2.23166875883593	0.261997424860055
484	-5.91979949874687	15.0426065162907	2.2358472376588	0.261100943529989
485	-5.89473684210526	15.0426065162907	2.24003373489099	0.260204572454325
486	-5.86967418546366	15.0426065162907	2.24422829425128	0.25930830531936
487	-5.84461152882206	15.0426065162907	2.24843095954119	0.258412135730345
488	-5.81954887218045	15.0426065162907	2.2526417746444	0.25751605721089
489	-5.79448621553885	15.0426065162907	2.25686078352626	0.256620063202269
490	-5.76942355889724	15.0426065162907	2.2610880302336	0.255724147062633
491	-5.74436090225564	15.0426065162907	2.26532355889463	0.254828302066115
492	-5.71929824561404	15.0426065162907	2.26956741371919	0.253932521401808
493	-5.69423558897243	15.0426065162907	2.27381963899919	0.253036798172617
494	-5.66917293233083	15.0426065162907	2.2780802791093	0.252141125393954
495	-5.64411027568922	15.0426065162907	2.28234937850811	0.251245495992278
496	-5.61904761904762	15.0426065162907	2.28662698173944	0.250349902803456
497	-5.59398496240602	15.0426065162907	2.29091313343416	0.249454338570919
498	-5.56892230576441	15.0426065162907	2.2952078783124	0.248558795943612
499	-5.54385964912281	15.0426065162907	2.29951126118618	0.247663267473706
500	-5.5187969924812	15.0426065162907	2.30382332696257	0.246767745614043
501	-5.4937343358396	15.0426065162907	2.30814412064739	0.245872222715307
502	-5.468671679198	15.0426065162907	2.3124736873495	0.24497669102288
503	-5.44360902255639	15.0426065162907	2.31681207228577	0.244081142673359
504	-5.41854636591479	15.0426065162907	2.3211593207867	0.243185569690697
505	-5.39348370927318	15.0426065162907	2.32551547830289	0.242289963981952
506	-5.36842105263158	15.0426065162907	2.3298805904123	0.241394317332572
507	-5.34335839598998	15.0426065162907	2.3342547028285	0.240498621401213
508	-5.31829573934837	15.0426065162907	2.33863786140982	0.239602867714013
509	-5.29323308270677	15.0426065162907	2.34303011216976	0.238707047658294
510	-5.26817042606516	15.0426065162907	2.34743150128845	0.237811152475627
511	-5.24310776942356	15.0426065162907	2.35184207512556	0.236915173254198
512	-5.21804511278195	15.0426065162907	2.35626188023454	0.236019100920422
513	-5.19298245614035	15.0426065162907	2.3606909633785	0.235122926229715
514	-5.16791979949875	15.0426065162907	2.36512937154782	0.234226639756359
515	-5.14285714285714	15.0426065162907	2.36957715197961	0.233330231882359
516	-5.11779448621554	15.0426065162907	2.37403435217923	0.232433692785206
517	-5.09273182957394	15.0426065162907	2.37850101994414	0.231537012424424
518	-5.06766917293233	15.0426065162907	2.38297720339023	0.230640180526786
519	-5.04260651629073	15.0426065162907	2.38746295098082	0.229743186570068
520	-5.01754385964912	15.0426065162907	2.39195831155878	0.228846019765171
521	-4.99248120300752	15.0426065162907	2.39646333438197	0.227948669036468
522	-4.96741854636591	15.0426065162907	2.40097806916229	0.227051123000156
523	-4.94235588972431	15.0426065162907	2.40550256610892	0.226153369940413
524	-4.91729323308271	15.0426065162907	2.41003687597603	0.225255397783114
525	-4.8922305764411	15.0426065162907	2.4145810501155	0.224357194066824
526	-4.8671679197995	15.0426065162907	2.41913514053534	0.223458745910747
527	-4.84210526315789	15.0426065162907	2.4236991999643	0.222560039979284
528	-4.81704260651629	15.0426065162907	2.42827328192357	0.221661062442763
529	-4.79197994987469	15.0426065162907	2.43285744080629	0.220761798933887
530	-4.76691729323308	15.0426065162907	2.43745173196606	0.21986223449932
531	-4.74185463659148	15.0426065162907	2.44205621181544	0.218962353545785
532	-4.71679197994987	15.0426065162907	2.44667093793592	0.218062139779913
533	-4.69172932330827	15.0426065162907	2.45129596920092	0.217161576140966
534	-4.66666666666667	15.0426065162907	2.45593136591364	0.216260644725377
535	-4.64160401002506	15.0426065162907	2.46057718996219	0.21535932670188
536	-4.61654135338346	15.0426065162907	2.46523350499439	0.214457602215741
537	-4.59147869674185	15.0426065162907	2.46990037661579	0.213555450280308
538	-4.56641604010025	15.0426065162907	2.47457787261449	0.212652848653714
539	-4.54135338345865	15.0426065162907	2.47926606321778	0.211749773698099
540	-4.51629072681704	15.0426065162907	2.48396502138632	0.210846200218076
541	-4.49122807017544	15.0426065162907	2.48867482315323	0.209942101274406
542	-4.46616541353383	15.0426065162907	2.49339554801725	0.209037447967777
543	-4.44110275689223	15.0426065162907	2.49812727940166	0.208132209186208
544	-4.41604010025063	15.0426065162907	2.50287010519396	0.207226351307751
545	-4.39097744360902	15.0426065162907	2.50762411838583	0.206319837847605
546	-4.36591478696742	15.0426065162907	2.51238941783953	0.205412629035243
547	-4.34085213032581	15.0426065162907	2.51716610921548	0.204504681302123
548	-4.31578947368421	15.0426065162907	2.52195430610925	0.203595946653304
549	-4.29072681704261	15.0426065162907	2.5267541314654	0.202686371885501
550	-4.265664160401	15.0426065162907	2.53156571936544	0.201775897597613
551	-4.2406015037594	15.0426065162907	2.53638921733403	0.200864456913766
552	-4.2155388471178	15.0426065162907	2.54122478938428	0.199951973796375
553	-4.19047619047619	15.0426065162907	2.54607262015401	0.199038360754075
554	-4.16541353383459	15.0426065162907	2.55093292071955	0.198123515619359
555	-4.14035087719298	15.0426065162907	2.55580593711773	0.197207316824748
556	-4.11528822055138	15.0426065162907	2.56069196349715	0.196289616112936
557	-4.09022556390977	15.0426065162907	2.56559136370239	0.195370226573589
558	-4.06516290726817	15.0426065162907	2.5705046090772	0.194448901692083
559	-4.04010025062657	15.0426065162907	2.5754323462665	0.193525297761553
560	-4.01503759398496	15.0426065162907	2.5803754855143	0.192598924794099
561	-3.98997493734336	15.0426065162907	2.58533501953701	0.191669245927051
562	-3.96491228070175	15.0426065162907	2.59031104989794	0.190736215497113
563	-3.93984962406015	15.0426065162907	2.59530260086038	0.189800384794807
564	-3.91478696741855	15.0426065162907	2.60030864340379	0.188862337995849
565	-3.88972431077694	15.0426065162907	2.60532841804645	0.187922513138225
566	-3.86466165413534	15.0426065162907	2.61036135864463	0.186981243489472
567	-3.83959899749373	15.0426065162907	2.615407017148	0.186038798710677
568	-3.81453634085213	15.0426065162907	2.62046502104221	0.185095408136516
569	-3.78947368421053	15.0426065162907	2.6255350493118	0.184151273910342
570	-3.76441102756892	15.0426065162907	2.63061681798185	0.183206578875198
571	-3.73934837092732	15.0426065162907	2.63571007085203	0.18226149162528
572	-3.71428571428571	15.0426065162907	2.64081457323084	0.181316169919034
573	-3.68922305764411	15.0426065162907	2.6459301075083	0.180370763089763
574	-3.66416040100251	15.0426065162907	2.65105646991359	0.179425413811263
575	-3.6390977443609	15.0426065162907	2.65619346806936	0.178480259430569
576	-3.6140350877193	15.0426065162907	2.66134091910101	0.177535432999669
577	-3.58897243107769	15.0426065162907	2.66649864814454	0.176591064091474
578	-3.56390977443609	15.0426065162907	2.67166648714789	0.175647279457147
579	-3.53884711779449	15.0426065162907	2.67684427389346	0.174704203564192
580	-3.51378446115288	15.0426065162907	2.68203185119036	0.173761959043131
581	-3.48872180451128	15.0426065162907	2.68722906619917	0.172820667062952
582	-3.46365914786967	15.0426065162907	2.69243576986173	0.171880447650191
583	-3.43859649122807	15.0426065162907	2.69765181641532	0.170941419962801
584	-3.41353383458647	15.0426065162907	2.70287706297531	0.170003702527331
585	-3.38847117794486	15.0426065162907	2.70811136917408	0.169067413445996
586	-3.36340852130326	15.0426065162907	2.71335459684664	0.168132670578769
587	-3.33834586466165	15.0426065162907	2.71860660975523	0.167199591704576
588	-3.31328320802005	15.0426065162907	2.72386727334679	0.166268294664848
589	-3.28822055137845	15.0426065162907	2.72913645453841	0.16533889749203
590	-3.26315789473684	15.0426065162907	2.73441402152669	0.164411518525207
591	-3.23809523809524	15.0426065162907	2.73969984361752	0.163486276514552
592	-3.21303258145363	15.0426065162907	2.74499379107378	0.162563290716043
593	-3.18796992481203	15.0426065162907	2.75029573497844	0.161642680977632
594	-3.16290726817043	15.0426065162907	2.75560554711112	0.160724567817842
595	-3.13784461152882	15.0426065162907	2.7609230998367	0.159809072497607
596	-3.11278195488722	15.0426065162907	2.76624826600418	0.158896317086041
597	-3.08771929824561	15.0426065162907	2.77158091885503	0.157986424520709
598	-3.06265664160401	15.0426065162907	2.77692093193964	0.157079518662863
599	-3.03759398496241	15.0426065162907	2.78226817904125	0.156175724348058
600	-3.0125313283208	15.0426065162907	2.78762253410641	0.155275167432466
601	-2.9874686716792	15.0426065162907	2.79298387118141	0.15437797483516
602	-2.96240601503759	15.0426065162907	2.79835206435402	0.153484274576609
603	-2.93734335839599	15.0426065162907	2.80372698770017	0.152594195813545
604	-2.91228070175439	15.0426065162907	2.80910851523489	0.151707868870367
605	-2.88721804511278	15.0426065162907	2.81449652086736	0.150825425267177
606	-2.86215538847118	15.0426065162907	2.81989087835949	0.149946997744552
607	-2.83709273182957	15.0426065162907	2.825291461288	0.149072720285097
608	-2.81203007518797	15.0426065162907	2.83069814300939	0.148202728131826
609	-2.78696741854637	15.0426065162907	2.83611079662785	0.14733715780338
610	-2.76190476190476	15.0426065162907	2.84152929496567	0.14647614710609
611	-2.73684210526316	15.0426065162907	2.84695351053618	0.145619835142865
612	-2.71177944862155	15.0426065162907	2.85238331551877	0.144768362318875
613	-2.68671679197995	15.0426065162907	2.85781858173609	0.143921870343978
614	-2.66165413533835	15.0426065162907	2.86325918063315	0.143080502231843
615	-2.63659147869674	15.0426065162907	2.86870498325817	0.1422444022957
616	-2.61152882205514	15.0426065162907	2.87415586024522	0.141413716140628
617	-2.58646616541353	15.0426065162907	2.87961168179834	0.140588590652314
618	-2.56140350877193	15.0426065162907	2.88507231767726	0.139769173982171
619	-2.53634085213033	15.0426065162907	2.8905376371844	0.138955615528718
620	-2.51127819548872	15.0426065162907	2.89600750915335	0.13814806591512
621	-2.48621553884712	15.0426065162907	2.90148180193853	0.137346676962767
622	-2.46115288220551	15.0426065162907	2.90696038340606	0.136551601660772
623	-2.43609022556391	15.0426065162907	2.91244312092583	0.135762994131274
624	-2.41102756892231	15.0426065162907	2.91792988136459	0.134981009590412
625	-2.3859649122807	15.0426065162907	2.92342053108023	0.134205804304854
626	-2.3609022556391	15.0426065162907	2.92891493591694	0.133437535543734
627	-2.33583959899749	15.0426065162907	2.93441296120145	0.132676361525893
628	-2.31077694235589	15.0426065162907	2.93991447174018	0.131922441362275
629	-2.28571428571429	15.0426065162907	2.94541933181731	0.131175934993375
630	-2.26065162907268	15.0426065162907	2.95092740519383	0.130437003121595
631	-2.23558897243108	15.0426065162907	2.9564385551073	0.12970580713841
632	-2.21052631578947	15.0426065162907	2.96195264427268	0.128982509046222
633	-2.18546365914787	15.0426065162907	2.96746953488385	0.128267271374804
634	-2.16040100250627	15.0426065162907	2.97298908861598	0.127560257092241
635	-2.13533834586466	15.0426065162907	2.97851116662881	0.126861629510275
636	-2.11027568922306	15.0426065162907	2.98403562957065	0.126171552183987
637	-2.08521303258145	15.0426065162907	2.98956233758318	0.125490188805762
638	-2.06015037593985	15.0426065162907	2.99509115030712	0.12481770309347
639	-2.03508771929825	15.0426065162907	3.0006219268886	0.12415425867287
640	-2.01002506265664	15.0426065162907	3.00615452598641	0.123500018954182
641	-1.98496240601504	15.0426065162907	3.01168880577994	0.122855147002877
642	-1.95989974937343	15.0426065162907	3.017224623978	0.122219805404687
643	-1.93483709273183	15.0426065162907	3.02276183782836	0.1215941561249
644	-1.90977443609023	15.0426065162907	3.02830030412814	0.120978360362018
645	-1.88471177944862	15.0426065162907	3.03383987923494	0.120372578395873
646	-1.85964912280702	15.0426065162907	3.03938041907884	0.119776969430347
647	-1.83458646616541	15.0426065162907	3.04492177917514	0.11919169143084
648	-1.80952380952381	15.0426065162907	3.05046381463797	0.118616900956691
649	-1.78446115288221	15.0426065162907	3.05600638019469	0.118052752988764
650	-1.7593984962406	15.0426065162907	3.06154933020117	0.117499400752466
651	-1.734335839599	15.0426065162907	3.06709251865784	0.116956995536478
652	-1.70927318295739	15.0426065162907	3.07263579922668	0.116425686507516
653	-1.68421052631579	15.0426065162907	3.07817902524902	0.115905620521508
654	-1.65914786967419	15.0426065162907	3.08372204976422	0.115396941931545
655	-1.63408521303258	15.0426065162907	3.08926472552932	0.11489979239307
656	-1.60902255639098	15.0426065162907	3.09480690503944	0.114414310666734
657	-1.58395989974937	15.0426065162907	3.10034844054925	0.113940632419461
658	-1.55889724310777	15.0426065162907	3.10588918409532	0.11347889002421
659	-1.53383458646617	15.0426065162907	3.11142898751936	0.11302921235904
660	-1.50877192982456	15.0426065162907	3.11696770249249	0.112591724606038
661	-1.48370927318296	15.0426065162907	3.12250518054047	0.11216654805077
662	-1.45864661654135	15.0426065162907	3.12804127306988	0.111753799882884
663	-1.43358395989975	15.0426065162907	3.13357583139535	0.111353592998545
664	-1.40852130325815	15.0426065162907	3.13910870676773	0.110966035805423
665	-1.38345864661654	15.0426065162907	3.1446397504034	0.110591232030907
666	-1.35839598997494	15.0426065162907	3.15016881351448	0.110229280534329
667	-1.33333333333333	15.0426065162907	3.1556957473402	0.109880275123896
668	-1.30827067669173	15.0426065162907	3.16122040317926	0.109544304379101
669	-1.28320802005013	15.0426065162907	3.1667426324233	0.10922145147936
670	-1.25814536340852	15.0426065162907	3.17226228659139	0.108911794039615
671	-1.23308270676692	15.0426065162907	3.17777921736563	0.108615403953646
672	-1.20802005012531	15.0426065162907	3.1832932766279	0.108332347245826
673	-1.18295739348371	15.0426065162907	3.18880431649752	0.108062683932007
674	-1.15789473684211	15.0426065162907	3.19431218937016	0.107806467890244
675	-1.1328320802005	15.0426065162907	3.19981674795778	0.107563746741998
676	-1.1077694235589	15.0426065162907	3.20531784532959	0.107334561744445
677	-1.08270676691729	15.0426065162907	3.21081533495415	0.10711894769447
678	-1.05764411027569	15.0426065162907	3.2163090707425	0.106916932844894
679	-1.03258145363409	15.0426065162907	3.22179890709229	0.106728538833409
680	-1.00751879699248	15.0426065162907	3.22728469893302	0.106553780624673
681	-0.982456140350878	15.0426065162907	3.23276630177219	0.106392666465944
682	-0.957393483709273	15.0426065162907	3.23824357174245	0.106245197856557
683	-0.93233082706767	15.0426065162907	3.24371636564973	0.106111369531522
684	-0.907268170426065	15.0426065162907	3.24918454102224	0.105991169459422
685	-0.882205513784461	15.0426065162907	3.25464795616033	0.105884578854725
686	-0.857142857142858	15.0426065162907	3.26010647018721	0.105791572204584
687	-0.832080200501253	15.0426065162907	3.2655599431004	0.105712117310076
688	-0.80701754385965	15.0426065162907	3.27100823582391	0.105646175341817
689	-0.781954887218046	15.0426065162907	3.27645121026116	0.105593700909771
690	-0.756892230576441	15.0426065162907	3.2818887293483	0.10555464214703
691	-0.731829573934838	15.0426065162907	3.2873206571083	0.105528940807262
692	-0.706766917293233	15.0426065162907	3.29274685870526	0.105516532375463
693	-0.68170426065163	15.0426065162907	3.29816720049927	0.105517346191571
694	-0.656641604010026	15.0426065162907	3.30358155010142	0.105531305586464
695	-0.631578947368421	15.0426065162907	3.30898977642908	0.105558328029779
696	-0.606516290726818	15.0426065162907	3.31439174976122	0.105598325288959
697	-0.581453634085213	15.0426065162907	3.31978734179379	0.105651203598873
698	-0.556390977443609	15.0426065162907	3.32517642569489	0.10571686384131
699	-0.531328320802006	15.0426065162907	3.33055887615985	0.105795201733632
700	-0.506265664160401	15.0426065162907	3.33593456946584	0.105886108025786
701	-0.481203007518797	15.0426065162907	3.34130338352614	0.105989468704923
702	-0.456140350877194	15.0426065162907	3.34666519794379	0.106105165206776
703	-0.431077694235589	15.0426065162907	3.35201989406458	0.106233074632985
704	-0.406015037593986	15.0426065162907	3.35736735502919	0.106373069973516
705	-0.380952380952381	15.0426065162907	3.36270746582444	0.106525020333341
706	-0.355889724310777	15.0426065162907	3.36804011333348	0.106688791162527
707	-0.330827067669174	15.0426065162907	3.37336518638474	0.106864244488887
708	-0.305764411027569	15.0426065162907	3.37868257579971	0.107051239152394
709	-0.280701754385966	15.0426065162907	3.38399217443913	0.10724963104051
710	-0.255639097744361	15.0426065162907	3.38929387724775	0.10745927332368
711	-0.230576441102757	15.0426065162907	3.39458758129742	0.107680016690192
712	-0.205513784461154	15.0426065162907	3.39987318582838	0.107911709579698
713	-0.180451127819549	15.0426065162907	3.40515059228868	0.108154198414664
714	-0.155388471177945	15.0426065162907	3.41041970437165	0.108407327829113
715	-0.130325814536342	15.0426065162907	3.41568042805129	0.108670940894003
716	-0.105263157894737	15.0426065162907	3.42093267161546	0.10894487933867
717	-0.0802005012531328	15.0426065162907	3.42617634569688	0.109228983767783
718	-0.0551378446115294	15.0426065162907	3.43141136330179	0.10952309387331
719	-0.030075187969925	15.0426065162907	3.43663763983621	0.109827048641027
720	-0.00501253132832158	15.0426065162907	3.44185509312978	0.110140686551173
721	0.0200501253132828	15.0426065162907	3.44706364345713	0.110463845772866
722	0.0451127819548862	15.0426065162907	3.45226321355668	0.110796364351967
723	0.0701754385964914	15.0426065162907	3.45745372864692	0.111138080392104
724	0.0952380952380949	15.0426065162907	3.46263511644007	0.111488832228632
725	0.120300751879698	15.0426065162907	3.46780730715323	0.111848458595325
726	0.145363408521304	15.0426065162907	3.47297023351681	0.112216798783653
727	0.170426065162907	15.0426065162907	3.47812383078058	0.112593692794534
728	0.19548872180451	15.0426065162907	3.48326803671691	0.112978981482484
729	0.220551378446114	15.0426065162907	3.48840279162174	0.113372506692133
730	0.245614035087719	15.0426065162907	3.49352803831278	0.113774111387082
731	0.270676691729323	15.0426065162907	3.4986437221255	0.114183639771172
732	0.295739348370926	15.0426065162907	3.50374979090658	0.114600937402172
733	0.320802005012531	15.0426065162907	3.50884619500499	0.115025851298005
734	0.345864661654135	15.0426065162907	3.51393288726094	0.11545823003561
735	0.370927318295738	15.0426065162907	3.5190098229924	0.115897923842573
736	0.395989974937343	15.0426065162907	3.52407695997973	0.116344784681676
737	0.421052631578947	15.0426065162907	3.52913425844807	0.116798666328546
738	0.44611528822055	15.0426065162907	3.53418168104785	0.117259424442569
739	0.471177944862156	15.0426065162907	3.53921919283345	0.117726916631297
740	0.496240601503759	15.0426065162907	3.54424676123997	0.118201002508533
741	0.521303258145362	15.0426065162907	3.54926435605847	0.118681543746325
742	0.546365914786968	15.0426065162907	3.55427194940947	0.119168404121105
743	0.571428571428571	15.0426065162907	3.55926951571507	0.119661449554193
744	0.596491228070175	15.0426065162907	3.56425703166958	0.120160548146907
745	0.62155388471178	15.0426065162907	3.56923447620891	0.120665570210536
746	0.646616541353383	15.0426065162907	3.57420183047879	0.121176388291383
747	0.671679197994987	15.0426065162907	3.57915907780179	0.121692877191161
748	0.69674185463659	15.0426065162907	3.5841062036434	0.122214913982949
749	0.721804511278195	15.0426065162907	3.58904319557717	0.122742378022961
750	0.746867167919799	15.0426065162907	3.59397004324907	0.123275150958359
751	0.771929824561402	15.0426065162907	3.59888673834099	0.12381311673134
752	0.796992481203008	15.0426065162907	3.60379327453372	0.124356161579722
753	0.822055137844611	15.0426065162907	3.60868964746932	0.124904174034245
754	0.847117794486214	15.0426065162907	3.6135758547129	0.125457044912805
755	0.87218045112782	15.0426065162907	3.61845189571413	0.126014667311826
756	0.897243107769423	15.0426065162907	3.6233177717683	0.126576936594969
757	0.922305764411027	15.0426065162907	3.62817348597716	0.127143750379365
758	0.947368421052632	15.0426065162907	3.63301904320949	0.127715008519569
759	0.972431077694235	15.0426065162907	3.63785445006156	0.128290613089404
760	0.997493734335839	15.0426065162907	3.64267971481753	0.128870468361863
761	1.02255639097744	15.0426065162907	3.6474948474097	0.129454480787236
762	1.04761904761905	15.0426065162907	3.65229985937889	0.130042558969623
763	1.07268170426065	15.0426065162907	3.65709476383482	0.130634613641957
764	1.09774436090225	15.0426065162907	3.66187957541659	0.131230557639709
765	1.12280701754386	15.0426065162907	3.66665431025335	0.131830305873377
766	1.14786967418546	15.0426065162907	3.67141898592509	0.13243377529991
767	1.17293233082707	15.0426065162907	3.67617362142374	0.133040884893161
768	1.19799498746867	15.0426065162907	3.68091823711438	0.133651555613503
769	1.22305764411028	15.0426065162907	3.68565285469692	0.134265710376704
770	1.24812030075188	15.0426065162907	3.69037749716794	0.134883274022145
771	1.27318295739348	15.0426065162907	3.69509218878292	0.13550417328051
772	1.29824561403509	15.0426065162907	3.69979695501884	0.136128336740997
773	1.32330827067669	15.0426065162907	3.70449182253718	0.136755694818152
774	1.3483709273183	15.0426065162907	3.70917681914724	0.137386179718405
775	1.3734335839599	15.0426065162907	3.71385197376996	0.13801972540636
776	1.3984962406015	15.0426065162907	3.71851731640217	0.138656267570935
777	1.42355889724311	15.0426065162907	3.72317287808123	0.139295743591381
778	1.44862155388471	15.0426065162907	3.72781869085019	0.139938092503262
779	1.47368421052632	15.0426065162907	3.73245478772341	0.140583254964442
780	1.49874686716792	15.0426065162907	3.73708120265266	0.141231173221122
781	1.52380952380952	15.0426065162907	3.74169797049369	0.141881791073983
782	1.54887218045113	15.0426065162907	3.74630512697338	0.142535053844471
783	1.57393483709273	15.0426065162907	3.75090270865733	0.143190908341264
784	1.59899749373434	15.0426065162907	3.75549075291797	0.143849302826957
785	1.62406015037594	15.0426065162907	3.76006929790322	0.144510186985007
786	1.64912280701754	15.0426065162907	3.76463838250569	0.145173511886945
787	1.67418546365915	15.0426065162907	3.7691980463324	0.145839229959908
788	1.69924812030075	15.0426065162907	3.77374832967499	0.146507294954507
789	1.72431077694235	15.0426065162907	3.77828927348055	0.147177661913045
790	1.74937343358396	15.0426065162907	3.78282091932294	0.147850287138119
791	1.77443609022556	15.0426065162907	3.78734330937465	0.148525128161616
792	1.79949874686717	15.0426065162907	3.79185648637923	0.149202143714127
793	1.82456140350877	15.0426065162907	3.79636049362427	0.149881293694784
794	1.84962406015038	15.0426065162907	3.80085537491489	0.150562539141543
795	1.87468671679198	15.0426065162907	3.80534117454781	0.151245842201922
796	1.89974937343358	15.0426065162907	3.80981793728595	0.151931166104197
797	1.92481203007519	15.0426065162907	3.81428570833357	0.152618475129082
798	1.94987468671679	15.0426065162907	3.81874453331195	0.153307734581871
799	1.97493734335839	15.0426065162907	3.82319445823567	0.153998910765093
800	2	15.0426065162907	3.82763552948932	0.154691970951631
801	-8	15.0852130325815	1.91144456639153	0.335912817770035
802	-7.9749373433584	15.0852130325815	1.91510157376792	0.334992221008512
803	-7.94987468671679	15.0852130325815	1.91876342285745	0.334072000268675
804	-7.92481203007519	15.0852130325815	1.92243014664271	0.333152155105471
805	-7.89974937343358	15.0852130325815	1.92610177826344	0.332232685023291
806	-7.87468671679198	15.0852130325815	1.92977835101647	0.331313589475332
807	-7.84962406015038	15.0852130325815	1.93345989835565	0.330394867862968
808	-7.82456140350877	15.0852130325815	1.93714645389174	0.329476519535115
809	-7.79949874686717	15.0852130325815	1.94083805139232	0.328558543787606
810	-7.77443609022556	15.0852130325815	1.94453472478167	0.327640939862565
811	-7.74937343358396	15.0852130325815	1.94823650814063	0.326723706947788
812	-7.72431077694236	15.0852130325815	1.95194343570639	0.325806844176119
813	-7.69924812030075	15.0852130325815	1.9556555418724	0.324890350624844
814	-7.67418546365915	15.0852130325815	1.95937286118807	0.323974225315075
815	-7.64912280701754	15.0852130325815	1.96309542835864	0.323058467211148
816	-7.62406015037594	15.0852130325815	1.96682327824487	0.322143075220019
817	-7.59899749373434	15.0852130325815	1.97055644586282	0.321228048190672
818	-7.57393483709273	15.0852130325815	1.97429496638355	0.320313384913526
819	-7.54887218045113	15.0852130325815	1.97803887513283	0.319399084119852
820	-7.52380952380952	15.0852130325815	1.98178820759081	0.318485144481195
821	-7.49874686716792	15.0852130325815	1.98554299939166	0.3175715646088
822	-7.47368421052632	15.0852130325815	1.98930328632321	0.316658343053051
823	-7.44862155388471	15.0852130325815	1.99306910432654	0.315745478302908
824	-7.42355889724311	15.0852130325815	1.99684048949559	0.314832968785358
825	-7.3984962406015	15.0852130325815	2.00061747807668	0.313920812864875
826	-7.3734335839599	15.0852130325815	2.00440010646805	0.313009008842882
827	-7.3483709273183	15.0852130325815	2.00818841121938	0.312097554957227
828	-7.32330827067669	15.0852130325815	2.01198242903126	0.311186449381662
829	-7.29824561403509	15.0852130325815	2.01578219675462	0.31027569022534
830	-7.27318295739348	15.0852130325815	2.01958775139018	0.309365275532311
831	-7.24812030075188	15.0852130325815	2.02339913008782	0.308455203281039
832	-7.22305764411028	15.0852130325815	2.02721637014599	0.307545471383918
833	-7.19799498746867	15.0852130325815	2.031039509011	0.306636077686807
834	-7.17293233082707	15.0852130325815	2.03486858427633	0.305727019968571
835	-7.14786967418546	15.0852130325815	2.03870363368196	0.30481829594064
836	-7.12280701754386	15.0852130325815	2.04254469511355	0.303909903246566
837	-7.09774436090226	15.0852130325815	2.04639180660174	0.30300183946161
838	-7.07268170426065	15.0852130325815	2.05024500632122	0.302094102092323
839	-7.04761904761905	15.0852130325815	2.05410433259	0.301186688576157
840	-7.02255639097744	15.0852130325815	2.05796982386846	0.300279596281072
841	-6.99749373433584	15.0852130325815	2.06184151875848	0.29937282250517
842	-6.97243107769424	15.0852130325815	2.06571945600245	0.298466364476332
843	-6.94736842105263	15.0852130325815	2.06960367448236	0.297560219351876
844	-6.92230576441103	15.0852130325815	2.07349421321873	0.296654384218223
845	-6.89724310776942	15.0852130325815	2.07739111136958	0.295748856090582
846	-6.87218045112782	15.0852130325815	2.0812944082294	0.294843631912645
847	-6.84711779448622	15.0852130325815	2.08520414322797	0.2939387085563
848	-6.82205513784461	15.0852130325815	2.08912035592924	0.293034082821352
849	-6.79699248120301	15.0852130325815	2.09304308603021	0.292129751435267
850	-6.7719298245614	15.0852130325815	2.0969723733596	0.291225711052926
851	-6.7468671679198	15.0852130325815	2.10090825787673	0.290321958256392
852	-6.7218045112782	15.0852130325815	2.10485077967015	0.289418489554693
853	-6.69674185463659	15.0852130325815	2.10879997895635	0.288515301383623
854	-6.67167919799499	15.0852130325815	2.11275589607846	0.28761239010555
855	-6.64661654135338	15.0852130325815	2.11671857150479	0.286709752009247
856	-6.62155388471178	15.0852130325815	2.1206880458275	0.285807383309728
857	-6.59649122807018	15.0852130325815	2.12466435976109	0.2849052801481
858	-6.57142857142857	15.0852130325815	2.12864755414102	0.284003438591439
859	-6.54636591478697	15.0852130325815	2.13263766992209	0.283101854632658
860	-6.52130325814536	15.0852130325815	2.13663474817703	0.282200524190405
861	-6.49624060150376	15.0852130325815	2.14063883009487	0.281299443108966
862	-6.47117794486216	15.0852130325815	2.14464995697941	0.28039860715818
863	-6.44611528822055	15.0852130325815	2.14866817024756	0.279498012033356
864	-6.42105263157895	15.0852130325815	2.15269351142781	0.278597653355218
865	-6.39598997493734	15.0852130325815	2.1567260221585	0.277697526669833
866	-6.37092731829574	15.0852130325815	2.1607657441862	0.27679762744857
867	-6.34586466165414	15.0852130325815	2.16481271936406	0.275897951088044
868	-6.32080200501253	15.0852130325815	2.1688669896501	0.274998492910082
869	-6.29573934837093	15.0852130325815	2.17292859710553	0.274099248161676
870	-6.27067669172932	15.0852130325815	2.1769975838931	0.273200212014944
871	-6.24561403508772	15.0852130325815	2.18107399227532	0.27230137956709
872	-6.22055137844612	15.0852130325815	2.18515786461288	0.271402745840357
873	-6.19548872180451	15.0852130325815	2.1892492433629	0.270504305781977
874	-6.17042606516291	15.0852130325815	2.19334817107732	0.269606054264107
875	-6.1453634085213	15.0852130325815	2.19745469040125	0.268707986083761
876	-6.1203007518797	15.0852130325815	2.20156884407135	0.267810095962715
877	-6.09523809523809	15.0852130325815	2.20569067491428	0.266912378547405
878	-6.07017543859649	15.0852130325815	2.20982022584514	0.266014828408799
879	-6.04511278195489	15.0852130325815	2.21395753986604	0.265117440042239
880	-6.02005012531328	15.0852130325815	2.21810266006462	0.264220207867249
881	-5.99498746867168	15.0852130325815	2.22225562961278	0.263323126227321
882	-5.96992481203008	15.0852130325815	2.22641649176533	0.26242618938964
883	-5.94486215538847	15.0852130325815	2.23058528985888	0.261529391544778
884	-5.91979949874687	15.0852130325815	2.23476206731074	0.26063272680632
885	-5.89473684210526	15.0852130325815	2.23894686761796	0.259736189210443
886	-5.86967418546366	15.0852130325815	2.24313973435653	0.258839772715415
887	-5.84461152882206	15.0852130325815	2.24734071118072	0.257943471201021
888	-5.81954887218045	15.0852130325815	2.25154984182252	0.257047278467912
889	-5.79448621553885	15.0852130325815	2.25576717009139	0.25615118823684
890	-5.76942355889724	15.0852130325815	2.25999273987409	0.25525519414781
891	-5.74436090225564	15.0852130325815	2.26422659513482	0.254359289759098
892	-5.71929824561404	15.0852130325815	2.26846877991556	0.253463468546149
893	-5.69423558897243	15.0852130325815	2.2727193383367	0.252567723900332
894	-5.66917293233083	15.0852130325815	2.27697831459801	0.251672049127535
895	-5.64411027568922	15.0852130325815	2.28124575297988	0.250776437446592
896	-5.61904761904762	15.0852130325815	2.28552169784493	0.24988088198752
897	-5.59398496240602	15.0852130325815	2.2898061936401	0.24898537578955
898	-5.56892230576441	15.0852130325815	2.29409928489907	0.248089911798926
899	-5.54385964912281	15.0852130325815	2.29840101624522	0.247194482866468
900	-5.5187969924812	15.0852130325815	2.30271143239512	0.246299081744842
901	-5.4937343358396	15.0852130325815	2.30703057816252	0.245403701085559
902	-5.468671679198	15.0852130325815	2.31135849846307	0.244508333435626
903	-5.44360902255639	15.0852130325815	2.3156952383196	0.243612971233854
904	-5.41854636591479	15.0852130325815	2.32004084286826	0.242717606806776
905	-5.39348370927318	15.0852130325815	2.3243953573654	0.241822232364134
906	-5.36842105263158	15.0852130325815	2.3287588271953	0.240926839993914
907	-5.34335839598998	15.0852130325815	2.33313129787897	0.240031421656861
908	-5.31829573934837	15.0852130325815	2.33751281508393	0.23913596918045
909	-5.29323308270677	15.0852130325815	2.34190342463511	0.238240474252248
910	-5.26817042606516	15.0852130325815	2.34630317252709	0.237344928412611
911	-5.24310776942356	15.0852130325815	2.35071210493765	0.23644932304666
912	-5.21804511278195	15.0852130325815	2.35513026824282	0.235553649375458
913	-5.19298245614035	15.0852130325815	2.35955770903359	0.234657898446325
914	-5.16791979949875	15.0852130325815	2.36399447413438	0.23376206112219
915	-5.14285714285714	15.0852130325815	2.36844061062354	0.2328661280699
916	-5.11779448621554	15.0852130325815	2.37289616585593	0.231970089747379
917	-5.09273182957394	15.0852130325815	2.37736118748788	0.231073936389519
918	-5.06766917293233	15.0852130325815	2.38183572350481	0.230177657992679
919	-5.04260651629073	15.0852130325815	2.38631982225169	0.229281244297635
920	-5.01754385964912	15.0852130325815	2.39081353246656	0.228384684770854
921	-4.99248120300752	15.0852130325815	2.39531690331773	0.227487968583859
922	-4.96741854636591	15.0852130325815	2.39982998444465	0.226591084590528
923	-4.94235588972431	15.0852130325815	2.40435282600323	0.225694021302075
924	-4.91729323308271	15.0852130325815	2.40888547871578	0.224796766859446
925	-4.8922305764411	15.0852130325815	2.41342799392637	0.223899309002844
926	-4.8671679197995	15.0852130325815	2.41798042366201	0.223001635038036
927	-4.84210526315789	15.0852130325815	2.42254282070053	0.222103731799054
928	-4.81704260651629	15.0852130325815	2.42711523864586	0.221205585606833
929	-4.79197994987469	15.0852130325815	2.43169773201177	0.220307182223273
930	-4.76691729323308	15.0852130325815	2.43629035631496	0.219408506800119
931	-4.74185463659148	15.0852130325815	2.44089316817908	0.218509543821952
932	-4.71679197994987	15.0852130325815	2.44550622545083	0.217610277042455
933	-4.69172932330827	15.0852130325815	2.45012958733022	0.216710689412995
934	-4.66666666666667	15.0852130325815	2.45476331451684	0.215810763002349
935	-4.64160401002506	15.0852130325815	2.45940746937478	0.214910478906191
936	-4.61654135338346	15.0852130325815	2.46406211611914	0.214009817144687
937	-4.59147869674185	15.0852130325815	2.46872732102773	0.213108756546187
938	-4.56641604010025	15.0852130325815	2.47340315268247	0.212207274614553
939	-4.54135338345865	15.0852130325815	2.47808968224574	0.211305347377133
940	-4.51629072681704	15.0852130325815	2.48278698377859	0.210402949209632
941	-4.49122807017544	15.0852130325815	2.48749513460912	0.209500052633229
942	-4.46616541353383	15.0852130325815	2.49221421576158	0.208596628078038
943	-4.44110275689223	15.0852130325815	2.49694431245987	0.207692643605375
944	-4.41604010025063	15.0852130325815	2.50168551472293	0.206788064579118
945	-4.39097744360902	15.0852130325815	2.50643791807484	0.20588285327341
946	-4.36591478696742	15.0852130325815	2.51120162440024	0.204976968399822
947	-4.34085213032581	15.0852130325815	2.51597674298568	0.204070364531262
948	-4.31578947368421	15.0852130325815	2.52076339180312	0.203162991391576
949	-4.29072681704261	15.0852130325815	2.52556169911277	0.202254792967806
950	-4.265664160401	15.0852130325815	2.53037180549475	0.201345706384378
951	-4.2406015037594	15.0852130325815	2.53519386646571	0.200435660452458
952	-4.2155388471178	15.0852130325815	2.54002805590623	0.19952457376895
953	-4.19047619047619	15.0852130325815	2.54487457062635	0.198612352183185
954	-4.16541353383459	15.0852130325815	2.54973363653536	0.19769888537195
955	-4.14035087719298	15.0852130325815	2.55460551703499	0.196784042177697
956	-4.11528822055138	15.0852130325815	2.5594905242747	0.195867664351809
957	-4.09022556390977	15.0852130325815	2.56438903318674	0.194949558739163
958	-4.06516290726817	15.0852130325815	2.56930149467591	0.194029489892304
959	-4.04010025062657	15.0852130325815	2.57422843244469	0.193107181677039
960	-4.01503759398496	15.0852130325815	2.57917038187668	0.192182350879949
961	-3.98997493734336	15.0852130325815	2.58412772072561	0.191254800811752
962	-3.96491228070175	15.0852130325815	2.58910045873923	0.190324538225532
963	-3.93984962406015	15.0852130325815	2.5940882109981	0.189391789264103
964	-3.91478696741855	15.0852130325815	2.59909039005282	0.188456894180426
965	-3.88972431077694	15.0852130325815	2.60410639562319	0.187520202643862
966	-3.86466165413534	15.0852130325815	2.60913569447963	0.186582029326306
967	-3.83959899749373	15.0852130325815	2.6141778308519	0.185642647837428
968	-3.81453634085213	15.0852130325815	2.61923241463392	0.184702297002194
969	-3.78947368421053	15.0852130325815	2.62429910700544	0.183761188638148
970	-3.76441102756892	15.0852130325815	2.62937760855061	0.18281951400469
971	-3.73934837092732	15.0852130325815	2.63446765032514	0.181877448657628
972	-3.71428571428571	15.0852130325815	2.639568987283	0.180935156023144
973	-3.68922305764411	15.0852130325815	2.64468139341989	0.179992790039322
974	-3.66416040100251	15.0852130325815	2.64980465813568	0.179050497135559
975	-3.6390977443609	15.0852130325815	2.65493858346399	0.1781084177414
976	-3.6140350877193	15.0852130325815	2.66008298192543	0.177166687457188
977	-3.58897243107769	15.0852130325815	2.66523767483655	0.176225437977946
978	-3.56390977443609	15.0852130325815	2.67040249095722	0.175284797834206
979	-3.53884711779449	15.0852130325815	2.67557726539351	0.17434489299485
980	-3.51378446115288	15.0852130325815	2.68076183869658	0.17340584736427
981	-3.48872180451128	15.0852130325815	2.68595605611404	0.172467783197424
982	-3.46365914786967	15.0852130325815	2.69115976696152	0.171530821450212
983	-3.43859649122807	15.0852130325815	2.69637282409037	0.170595082078269
984	-3.41353383458647	15.0852130325815	2.7015950834328	0.169660684294119
985	-3.38847117794486	15.0852130325815	2.70682640361047	0.168727746790358
986	-3.36340852130326	15.0852130325815	2.71206664559522	0.167796387934848
987	-3.33834586466165	15.0852130325815	2.71731567241314	0.166866725942599
988	-3.31328320802005	15.0852130325815	2.72257334888512	0.165938879028102
989	-3.28822055137845	15.0852130325815	2.72783954139806	0.165012965541082
990	-3.26315789473684	15.0852130325815	2.73311411770224	0.16408910408811
991	-3.23809523809524	15.0852130325815	2.73839694673109	0.163167413642021
992	-3.21303258145363	15.0852130325815	2.74368789844024	0.162248013640778
993	-3.18796992481203	15.0852130325815	2.74898684366325	0.161331024077069
994	-3.16290726817043	15.0852130325815	2.75429365398188	0.160416565579771
995	-3.13784461152882	15.0852130325815	2.75960820160913	0.159504759488172
996	-3.11278195488722	15.0852130325815	2.76493035928342	0.158595727919699
997	-3.08771929824561	15.0852130325815	2.77026000017269	0.157689593831801
998	-3.06265664160401	15.0852130325815	2.77559699778722	0.156786481078509
999	-3.03759398496241	15.0852130325815	2.78094122590032	0.155886514462096
1000	-3.0125313283208	15.0852130325815	2.78629255847587	0.154989819780221
1001	-2.9874686716792	15.0852130325815	2.79165086960224	0.154096523868848
1002	-2.96240601503759	15.0852130325815	2.79701603343172	0.153206754641186
1003	-2.93734335839599	15.0852130325815	2.80238792412508	0.152320641122859
1004	-2.91228070175439	15.0852130325815	2.80776641580074	0.151438313483465
1005	-2.88721804511278	15.0852130325815	2.813151382488	0.150559903064648
1006	-2.86215538847118	15.0852130325815	2.81854269808421	0.149685542404783
1007	-2.83709273182957	15.0852130325815	2.82394023631535	0.148815365260343
1008	-2.81203007518797	15.0852130325815	2.82934387069971	0.147949506623996
1009	-2.78696741854637	15.0852130325815	2.83475347451463	0.147088102739449
1010	-2.76190476190476	15.0852130325815	2.84016892076577	0.146231291113062
1011	-2.73684210526316	15.0852130325815	2.84559008215904	0.145379210522197
1012	-2.71177944862155	15.0852130325815	2.8510168310746	0.144532001020297
1013	-2.68671679197995	15.0852130325815	2.85644903954324	0.143689803938647
1014	-2.66165413533835	15.0852130325815	2.86188657922452	0.142852761884755
1015	-2.63659147869674	15.0852130325815	2.86732932138689	0.14202101873731
1016	-2.61152882205514	15.0852130325815	2.87277713688952	0.141194719637622
1017	-2.58646616541353	15.0852130325815	2.8782298961657	0.140374010977468
1018	-2.56140350877193	15.0852130325815	2.88368746920783	0.139559040383266
1019	-2.53634085213033	15.0852130325815	2.88914972555381	0.138749956696451
1020	-2.51127819548872	15.0852130325815	2.89461653427478	0.137946909949974
1021	-2.48621553884712	15.0852130325815	2.90008776396416	0.137150051340796
1022	-2.46115288220551	15.0852130325815	2.90556328272798	0.136359533198277
1023	-2.43609022556391	15.0852130325815	2.91104295817625	0.13557550894832
1024	-2.41102756892231	15.0852130325815	2.91652665741556	0.134798133073175
1025	-2.3859649122807	15.0852130325815	2.92201424704266	0.134027561066762
1026	-2.3609022556391	15.0852130325815	2.92750559313915	0.13326394938539
1027	-2.33583959899749	15.0852130325815	2.93300056126712	0.132507455393758
1028	-2.31077694235589	15.0852130325815	2.93849901646572	0.131758237306109
1029	-2.28571428571429	15.0852130325815	2.94400082324873	0.13101645412242
1030	-2.26065162907268	15.0852130325815	2.94950584560297	0.130282265559509
1031	-2.23558897243108	15.0852130325815	2.95501394698761	0.129555831976957
1032	-2.21052631578947	15.0852130325815	2.96052499033437	0.128837314297727
1033	-2.18546365914787	15.0852130325815	2.9660388380485	0.128126873923394
1034	-2.16040100250627	15.0852130325815	2.97155535201065	0.1274246726439
1035	-2.13533834586466	15.0852130325815	2.97707439357955	0.126730872541737
1036	-2.11027568922306	15.0852130325815	2.98259582359542	0.126045635890527
1037	-2.08521303258145	15.0852130325815	2.98811950238431	0.125369125047906
1038	-2.06015037593985	15.0852130325815	2.99364528976309	0.124701502342713
1039	-2.03508771929825	15.0852130325815	2.99917304504536	0.124042929956433
1040	-2.01002506265664	15.0852130325815	3.00470262704803	0.123393569798922
1041	-1.98496240601504	15.0852130325815	3.01023389409878	0.122753583378393
1042	-1.95989974937343	15.0852130325815	3.01576670404422	0.12212313166575
1043	-1.93483709273183	15.0852130325815	3.02130091425895	0.12150237495329
1044	-1.90977443609023	15.0852130325815	3.02683638165525	0.120891472707885
1045	-1.88471177944862	15.0852130325815	3.03237296269373	0.120290583418754
1046	-1.85964912280702	15.0852130325815	3.03791051339468	0.119699864439957
1047	-1.83458646616541	15.0852130325815	3.04344888935026	0.119119471827792
1048	-1.80952380952381	15.0852130325815	3.0489879457375	0.118549560173292
1049	-1.78446115288221	15.0852130325815	3.05452753733214	0.117990282430054
1050	-1.7593984962406	15.0852130325815	3.06006751852332	0.11744178973767
1051	-1.734335839599	15.0852130325815	3.06560774332902	0.116904231241044
1052	-1.70927318295739	15.0852130325815	3.07114806541255	0.116377753905955
1053	-1.68421052631579	15.0852130325815	3.07668833809969	0.115862502331196
1054	-1.65914786967419	15.0852130325815	3.08222841439691	0.115358618557733
1055	-1.63408521303258	15.0852130325815	3.08776814701036	0.114866241875287
1056	-1.60902255639098	15.0852130325815	3.09330738836584	0.114385508626817
1057	-1.58395989974937	15.0852130325815	3.09884599062968	0.113916552011432
1058	-1.55889724310777	15.0852130325815	3.1043838057306	0.113459501886234
1059	-1.53383458646617	15.0852130325815	3.10992068538244	0.113014484567687
1060	-1.50877192982456	15.0852130325815	3.11545648110801	0.112581622633103
1061	-1.48370927318296	15.0852130325815	3.12099104426381	0.112161034722867
1062	-1.45864661654135	15.0852130325815	3.12652422606584	0.111752835344059
1063	-1.43358395989975	15.0852130325815	3.1320558776164	0.11135713467615
1064	-1.40852130325815	15.0852130325815	3.13758584993193	0.110974038379463
1065	-1.38345864661654	15.0852130325815	3.14311399397197	0.110603647407107
1066	-1.35839598997494	15.0852130325815	3.14864016066907	0.110246057821129
1067	-1.33333333333333	15.0852130325815	3.15416420095998	0.109901360613589
1068	-1.30827067669173	15.0852130325815	3.15968596581772	0.109569641533321
1069	-1.28320802005013	15.0852130325815	3.16520530628492	0.109250980919108
1070	-1.25814536340852	15.0852130325815	3.17072207350825	0.108945453540005
1071	-1.23308270676692	15.0852130325815	3.17623611877394	0.108653128443543
1072	-1.20802005012531	15.0852130325815	3.1817472935445	0.108374068812514
1073	-1.18295739348371	15.0852130325815	3.1872554494965	0.10810833183104
1074	-1.15789473684211	15.0852130325815	3.19276043855965	0.107855968560583
1075	-1.1328320802005	15.0852130325815	3.19826211295681	0.107617023826538
1076	-1.1077694235589	15.0852130325815	3.20376032524539	0.107391536116008
1077	-1.08270676691729	15.0852130325815	3.20925492835971	0.107179537487328
1078	-1.05764411027569	15.0852130325815	3.21474577565455	0.106981053491842
1079	-1.03258145363409	15.0852130325815	3.22023272094988	0.106796103108429
1080	-1.00751879699248	15.0852130325815	3.22571561857659	0.106624698691149
1081	-0.982456140350878	15.0852130325815	3.2311943234234	0.106466845930418
1082	-0.957393483709273	15.0852130325815	3.23666869098478	0.106322543827964
1083	-0.93233082706767	15.0852130325815	3.24213857740991	0.106191784685829
1084	-0.907268170426065	15.0852130325815	3.24760383955267	0.106074554109564
1085	-0.882205513784461	15.0852130325815	3.25306433502254	0.105970831025725
1086	-0.857142857142858	15.0852130325815	3.25851992223647	0.10588058771371
1087	-0.832080200501253	15.0852130325815	3.26397046047157	0.105803789851865
1088	-0.80701754385965	15.0852130325815	3.26941580991866	0.105740396577794
1089	-0.781954887218046	15.0852130325815	3.27485583173654	0.105690360562646
1090	-0.756892230576441	15.0852130325815	3.28029038810694	0.10565362809916
1091	-0.731829573934838	15.0852130325815	3.28571934229012	0.10563013920314
1092	-0.706766917293233	15.0852130325815	3.29114255868097	0.105619827727983
1093	-0.68170426065163	15.0852130325815	3.29655990286558	0.105622621491793
1094	-0.656641604010026	15.0852130325815	3.30197124167814	0.105638442416617
1095	-0.631578947368421	15.0852130325815	3.30737644325817	0.105667206679199
1096	-0.606516290726818	15.0852130325815	3.3127753771078	0.10570882487267
1097	-0.581453634085213	15.0852130325815	3.31816791414926	0.105763202178506
1098	-0.556390977443609	15.0852130325815	3.32355392678215	0.105830238548048
1099	-0.531328320802006	15.0852130325815	3.32893328894064	0.105909828892857
1100	-0.506265664160401	15.0852130325815	3.33430587615037	0.106001863283127
1101	-0.481203007518797	15.0852130325815	3.33967156558488	0.106106227153365
1102	-0.456140350877194	15.0852130325815	3.3450302361215	0.106222801514519
1103	-0.431077694235589	15.0852130325815	3.35038176839663	0.106351463171732
1104	-0.406015037593986	15.0852130325815	3.35572604486013	0.106492084946879
1105	-0.380952380952381	15.0852130325815	3.36106294982877	0.106644535905035
1106	-0.355889724310777	15.0852130325815	3.36639236953864	0.106808681584062
1107	-0.330827067669174	15.0852130325815	3.3717141921963	0.106984384226448
1108	-0.305764411027569	15.0852130325815	3.37702830802861	0.107171503012607
1109	-0.280701754385966	15.0852130325815	3.38233460933104	0.107369894294823
1110	-0.255639097744361	15.0852130325815	3.38763299051439	0.107579411831056
1111	-0.230576441102757	15.0852130325815	3.39292334814974	0.107799907017872
1112	-0.205513784461154	15.0852130325815	3.39820558101159	0.108031229121753
1113	-0.180451127819549	15.0852130325815	3.40347959011891	0.108273225508097
1114	-0.155388471177945	15.0852130325815	3.40874527877421	0.108525741867272
1115	-0.130325814536342	15.0852130325815	3.41400255260035	0.108788622437085
1116	-0.105263157894737	15.0852130325815	3.41925131957506	0.109061710221096
1117	-0.0802005012531328	15.0852130325815	3.42449149006302	0.10934484720225
1118	-0.0551378446115294	15.0852130325815	3.4297229768456	0.109637874551335
1119	-0.030075187969925	15.0852130325815	3.43494569514791	0.109940632829808
1120	-0.00501253132832158	15.0852130325815	3.44015956266332	0.110252962186609
1121	0.0200501253132828	15.0852130325815	3.44536449957536	0.1105747025486
1122	0.0451127819548862	15.0852130325815	3.45056042857681	0.110905693804312
1123	0.0701754385964914	15.0852130325815	3.45574727488616	0.111245775980747
1124	0.0952380952380949	15.0852130325815	3.4609249662613	0.111594789413016
1125	0.120300751879698	15.0852130325815	3.46609343301042	0.111952574906621
1126	0.145363408521304	15.0852130325815	3.47125260800015	0.112318973892257
1127	0.170426065162907	15.0852130325815	3.47640242666102	0.112693828573032
1128	0.19548872180451	15.0852130325815	3.48154282699012	0.113076982064054
1129	0.220551378446114	15.0852130325815	3.48667374955114	0.113468278524341
1130	0.245614035087719	15.0852130325815	3.49179513747167	0.113867563281096
1131	0.270676691729323	15.0852130325815	3.49690693643803	0.114274682946355
1132	0.295739348370926	15.0852130325815	3.50200909468744	0.114689485526112
1133	0.320802005012531	15.0852130325815	3.50710156299782	0.115111820521987
1134	0.345864661654135	15.0852130325815	3.51218429467513	0.115541539025595
1135	0.370927318295738	15.0852130325815	3.51725724553841	0.11597849380572
1136	0.395989974937343	15.0852130325815	3.52232037390268	0.116422539388499
1137	0.421052631578947	15.0852130325815	3.52737364055955	0.116873532130768
1138	0.44611528822055	15.0852130325815	3.53241700875598	0.11733133028678
1139	0.471177944862156	15.0852130325815	3.53745044417094	0.117795794068501
1140	0.496240601503759	15.0852130325815	3.54247391489043	0.118266785699707
1141	0.521303258145362	15.0852130325815	3.54748739138053	0.118744169464106
1142	0.546365914786968	15.0852130325815	3.55249084645911	0.119227811747731
1143	0.571428571428571	15.0852130325815	3.55748425526583	0.119717581075821
1144	0.596491228070175	15.0852130325815	3.56246759523082	0.120213348144471
1145	0.62155388471178	15.0852130325815	3.5674408460421	0.120714985847258
1146	0.646616541353383	15.0852130325815	3.57240398961177	0.121222369297117
1147	0.671679197994987	15.0852130325815	3.57735701004109	0.121735375843696
1148	0.69674185463659	15.0852130325815	3.58229989358469	0.122253885086442
1149	0.721804511278195	15.0852130325815	3.58723262861379	0.122777778883646
1150	0.746867167919799	15.0852130325815	3.59215520557873	0.123306941357697
1151	0.771929824561402	15.0852130325815	3.59706761697076	0.123841258896767
1152	0.796992481203008	15.0852130325815	3.60196985728323	0.124380620153144
1153	0.822055137844611	15.0852130325815	3.60686192297231	0.124924916038448
1154	0.847117794486214	15.0852130325815	3.6117438124173	0.12547403971593
1155	0.87218045112782	15.0852130325815	3.61661552588048	0.126027886590062
1156	0.897243107769423	15.0852130325815	3.62147706546686	0.126586354293612
1157	0.922305764411027	15.0852130325815	3.62632843508357	0.127149342672398
1158	0.947368421052632	15.0852130325815	3.6311696403992	0.127716753767899
1159	0.972431077694235	15.0852130325815	3.63600068880304	0.128288491797895
1160	0.997493734335839	15.0852130325815	3.64082158936435	0.128864463135312
1161	1.02255639097744	15.0852130325815	3.64563235279157	0.129444576285414
1162	1.04761904761905	15.0852130325815	3.65043299139174	0.130028741861503
1163	1.07268170426065	15.0852130325815	3.65522351902998	0.130616872559264
1164	1.09774436090225	15.0852130325815	3.66000395108913	0.131208883129898
1165	1.12280701754386	15.0852130325815	3.66477430442972	0.131804690352159
1166	1.14786967418546	15.0852130325815	3.66953459735008	0.132404213003416
1167	1.17293233082707	15.0852130325815	3.6742848495468	0.133007371829869
1168	1.19799498746867	15.0852130325815	3.67902508207548	0.133614089516005
1169	1.22305764411028	15.0852130325815	3.68375531731186	0.134224290653401
1170	1.24812030075188	15.0852130325815	3.68847557891331	0.134837901708982
1171	1.27318295739348	15.0852130325815	3.69318589178073	0.13545485099279
1172	1.29824561403509	15.0852130325815	3.69788628202081	0.136075068625384
1173	1.32330827067669	15.0852130325815	3.70257677690878	0.136698486504919
1174	1.3483709273183	15.0852130325815	3.70725740485164	0.137325038273983
1175	1.3734335839599	15.0852130325815	3.71192819535175	0.137954659286271
1176	1.3984962406015	15.0852130325815	3.71658917897102	0.138587286573137
1177	1.42355889724311	15.0852130325815	3.72124038729553	0.139222858810102
1178	1.44862155388471	15.0852130325815	3.72588185290061	0.139861316283351
1179	1.47368421052632	15.0852130325815	3.73051360931656	0.140502600856289
1180	1.49874686716792	15.0852130325815	3.73513569099475	0.141146655936187
1181	1.52380952380952	15.0852130325815	3.73974813327432	0.141793426440962
1182	1.54887218045113	15.0852130325815	3.74435097234942	0.142442858766136
1183	1.57393483709273	15.0852130325815	3.74894424523695	0.143094900752008
1184	1.59899749373434	15.0852130325815	3.75352798974485	0.14374950165106
1185	1.62406015037594	15.0852130325815	3.75810224444095	0.144406612095651
1186	1.64912280701754	15.0852130325815	3.76266704862236	0.145066184065996
1187	1.67418546365915	15.0852130325815	3.76722244228542	0.145728170858489
1188	1.69924812030075	15.0852130325815	3.77176846609616	0.146392527054351
1189	1.72431077694235	15.0852130325815	3.77630516136136	0.147059208488677
1190	1.74937343358396	15.0852130325815	3.78083257000018	0.147728172219838
1191	1.77443609022556	15.0852130325815	3.78535073451624	0.148399376499313
1192	1.79949874686717	15.0852130325815	3.7898596979704	0.149072780741927
1193	1.82456140350877	15.0852130325815	3.79435950395397	0.149748345496526
1194	1.84962406015038	15.0852130325815	3.79885019656252	0.150426032417087
1195	1.87468671679198	15.0852130325815	3.80333182037027	0.151105804234295
1196	1.89974937343358	15.0852130325815	3.80780442040496	0.151787624727576
1197	1.92481203007519	15.0852130325815	3.81226804212334	0.152471458697593
1198	1.94987468671679	15.0852130325815	3.81672273138714	0.153157271939233
1199	1.97493734335839	15.0852130325815	3.82116853443964	0.153845031215064
1200	2	15.0852130325815	3.82560549788272	0.154534704229283
1201	-8	15.1278195488722	1.91052696356817	0.335496515390981
1202	-7.9749373433584	15.1278195488722	1.91418180892053	0.33457501465121
1203	-7.94987468671679	15.1278195488722	1.91784149856138	0.333653892909616
1204	-7.92481203007519	15.1278195488722	1.92150606558228	0.332733149813651
1205	-7.89974937343358	15.1278195488722	1.92517554323155	0.331812784961422
1206	-7.87468671679198	15.1278195488722	1.92884996491418	0.330892797901063
1207	-7.84962406015038	15.1278195488722	1.93252936419166	0.329973188130129
1208	-7.82456140350877	15.1278195488722	1.93621377478192	0.329053955094975
1209	-7.79949874686717	15.1278195488722	1.93990323055907	0.328135098190151
1210	-7.77443609022556	15.1278195488722	1.94359776555332	0.327216616757791
1211	-7.74937343358396	15.1278195488722	1.94729741395074	0.326298510087018
1212	-7.72431077694236	15.1278195488722	1.95100221009306	0.325380777413334
1213	-7.69924812030075	15.1278195488722	1.95471218847744	0.324463417918033
1214	-7.67418546365915	15.1278195488722	1.95842738375617	0.323546430727611
1215	-7.64912280701754	15.1278195488722	1.9621478307365	0.32262981491317
1216	-7.62406015037594	15.1278195488722	1.96587356438021	0.321713569489853
1217	-7.59899749373434	15.1278195488722	1.96960461980344	0.320797693416257
1218	-7.57393483709273	15.1278195488722	1.97334103227619	0.319882185593868
1219	-7.54887218045113	15.1278195488722	1.9770828372221	0.318967044866497
1220	-7.52380952380952	15.1278195488722	1.980830070218	0.318052270019722
1221	-7.49874686716792	15.1278195488722	1.98458276699346	0.317137859780344
1222	-7.47368421052632	15.1278195488722	1.98834096343047	0.316223812815834
1223	-7.44862155388471	15.1278195488722	1.99210469556286	0.315310127733806
1224	-7.42355889724311	15.1278195488722	1.99587399957589	0.314396803081485
1225	-7.3984962406015	15.1278195488722	1.99964891180573	0.313483837345186
1226	-7.3734335839599	15.1278195488722	2.00342946873891	0.312571228949808
1227	-7.3483709273183	15.1278195488722	2.00721570701176	0.311658976258326
1228	-7.32330827067669	15.1278195488722	2.01100766340983	0.3107470775713
1229	-7.29824561403509	15.1278195488722	2.01480537486727	0.309835531126391
1230	-7.27318295739348	15.1278195488722	2.01860887846618	0.308924335097886
1231	-7.24812030075188	15.1278195488722	2.02241821143595	0.308013487596236
1232	-7.22305764411028	15.1278195488722	2.02623341115253	0.307102986667597
1233	-7.19799498746867	15.1278195488722	2.03005451513774	0.306192830293393
1234	-7.17293233082707	15.1278195488722	2.03388156105846	0.305283016389885
1235	-7.14786967418546	15.1278195488722	2.03771458672587	0.304373542807742
1236	-7.12280701754386	15.1278195488722	2.04155363009463	0.303464407331643
1237	-7.09774436090226	15.1278195488722	2.045398729262	0.302555607679872
1238	-7.07268170426065	15.1278195488722	2.04924992246696	0.301647141503938
1239	-7.04761904761905	15.1278195488722	2.05310724808931	0.300739006388203
1240	-7.02255639097744	15.1278195488722	2.05697074464871	0.299831199849521
1241	-6.99749373433584	15.1278195488722	2.0608404508037	0.298923719336896
1242	-6.97243107769424	15.1278195488722	2.06471640535066	0.298016562231143
1243	-6.94736842105263	15.1278195488722	2.06859864722279	0.297109725844575
1244	-6.92230576441103	15.1278195488722	2.07248721548903	0.296203207420694
1245	-6.89724310776942	15.1278195488722	2.07638214935293	0.295297004133902
1246	-6.87218045112782	15.1278195488722	2.08028348815148	0.29439111308922
1247	-6.84711779448622	15.1278195488722	2.08419127135398	0.293485531322027
1248	-6.82205513784461	15.1278195488722	2.08810553856079	0.29258025579781
1249	-6.79699248120301	15.1278195488722	2.0920263295021	0.291675283411929
1250	-6.7719298245614	15.1278195488722	2.0959536840366	0.290770610989392
1251	-6.7468671679198	15.1278195488722	2.09988764215025	0.289866235284656
1252	-6.7218045112782	15.1278195488722	2.10382824395484	0.288962152981426
1253	-6.69674185463659	15.1278195488722	2.1077755296867	0.288058360692481
1254	-6.67167919799499	15.1278195488722	2.11172953970522	0.287154854959506
1255	-6.64661654135338	15.1278195488722	2.11569031449142	0.286251632252939
1256	-6.62155388471178	15.1278195488722	2.11965789464654	0.285348688971838
1257	-6.59649122807018	15.1278195488722	2.12363232089045	0.284446021443746
1258	-6.57142857142857	15.1278195488722	2.1276136340602	0.283543625924585
1259	-6.54636591478697	15.1278195488722	2.13160187510843	0.282641498598548
1260	-6.52130325814536	15.1278195488722	2.13559708510176	0.281739635578014
1261	-6.49624060150376	15.1278195488722	2.13959930521926	0.28083803290346
1262	-6.47117794486216	15.1278195488722	2.14360857675078	0.279936686543394
1263	-6.44611528822055	15.1278195488722	2.14762494109529	0.279035592394292
1264	-6.42105263157895	15.1278195488722	2.15164843975928	0.278134746280541
1265	-6.39598997493734	15.1278195488722	2.15567911435501	0.277234143954392
1266	-6.37092731829574	15.1278195488722	2.15971700659886	0.276333781095916
1267	-6.34586466165414	15.1278195488722	2.16376215830966	0.275433653312961
1268	-6.32080200501253	15.1278195488722	2.16781461140693	0.274533756141114
1269	-6.29573934837093	15.1278195488722	2.1718744079092	0.273634085043665
1270	-6.27067669172932	15.1278195488722	2.1759415899323	0.272734635411563
1271	-6.24561403508772	15.1278195488722	2.18001619968769	0.271835402563375
1272	-6.22055137844612	15.1278195488722	2.18409827948074	0.270936381745229
1273	-6.19548872180451	15.1278195488722	2.18818787170909	0.27003756813076
1274	-6.17042606516291	15.1278195488722	2.19228501886096	0.269138956821031
1275	-6.1453634085213	15.1278195488722	2.19638976351359	0.26824054284445
1276	-6.1203007518797	15.1278195488722	2.20050214833162	0.26734232115666
1277	-6.09523809523809	15.1278195488722	2.20462221606557	0.26644428664041
1278	-6.07017543859649	15.1278195488722	2.20875000955031	0.265546434105401
1279	-6.04511278195489	15.1278195488722	2.21288557170372	0.264648758288095
1280	-6.02005012531328	15.1278195488722	2.21702894552525	0.263751253851498
1281	-5.99498746867168	15.1278195488722	2.22118017409467	0.262853915384889
1282	-5.96992481203008	15.1278195488722	2.22533930057089	0.261956737403514
1283	-5.94486215538847	15.1278195488722	2.22950636819088	0.261059714348219
1284	-5.91979949874687	15.1278195488722	2.2336814202687	0.260162840585025
1285	-5.89473684210526	15.1278195488722	2.23786450019465	0.259266110404641
1286	-5.86967418546366	15.1278195488722	2.2420556514346	0.258369518021891
1287	-5.84461152882206	15.1278195488722	2.24625491752944	0.25747305757507
1288	-5.81954887218045	15.1278195488722	2.25046234209476	0.256576723125197
1289	-5.79448621553885	15.1278195488722	2.25467796882069	0.255680508655172
1290	-5.76942355889724	15.1278195488722	2.25890184147195	0.25478440806881
1291	-5.74436090225564	15.1278195488722	2.26313400388823	0.253888415189764
1292	-5.71929824561404	15.1278195488722	2.2673744999847	0.252992523760292
1293	-5.69423558897243	15.1278195488722	2.27162337375295	0.25209672743989
1294	-5.66917293233083	15.1278195488722	2.27588066926214	0.251201019803738
1295	-5.64411027568922	15.1278195488722	2.28014643066063	0.250305394340977
1296	-5.61904761904762	15.1278195488722	2.28442070217782	0.249409844452782
1297	-5.59398496240602	15.1278195488722	2.28870352812663	0.248514363450211
1298	-5.56892230576441	15.1278195488722	2.29299495290626	0.24761894455181
1299	-5.54385964912281	15.1278195488722	2.29729502100555	0.246723580880961
1300	-5.5187969924812	15.1278195488722	2.30160377700689	0.245828265462939
1301	-5.4937343358396	15.1278195488722	2.30592126559068	0.244932991221653
1302	-5.468671679198	15.1278195488722	2.31024753154052	0.244037750976036
1303	-5.44360902255639	15.1278195488722	2.31458261974906	0.243142537436071
1304	-5.41854636591479	15.1278195488722	2.31892657522464	0.242247343198397
1305	-5.39348370927318	15.1278195488722	2.32327944309885	0.241352160741463
1306	-5.36842105263158	15.1278195488722	2.32764126863492	0.240456982420206
1307	-5.34335839598998	15.1278195488722	2.33201209723719	0.239561800460171
1308	-5.31829573934837	15.1278195488722	2.33639197446169	0.238666606951065
1309	-5.29323308270677	15.1278195488722	2.34078094602786	0.237771393839657
1310	-5.26817042606516	15.1278195488722	2.34517905783172	0.236876152921987
1311	-5.24310776942356	15.1278195488722	2.34958635596034	0.235980875834795
1312	-5.21804511278195	15.1278195488722	2.35400288670799	0.235085554046124
1313	-5.19298245614035	15.1278195488722	2.35842869659398	0.234190178844989
1314	-5.16791979949875	15.1278195488722	2.36286383238236	0.233294741330045
1315	-5.14285714285714	15.1278195488722	2.36730834110379	0.232399232397134
1316	-5.11779448621554	15.1278195488722	2.37176227007955	0.231503642725623
1317	-5.09273182957394	15.1278195488722	2.37622566694821	0.230607962763385
1318	-5.06766917293233	15.1278195488722	2.38069857969489	0.229712182710303
1319	-5.04260651629073	15.1278195488722	2.38518105668371	0.228816292500142
1320	-5.01754385964912	15.1278195488722	2.38967314669347	0.2279202817806
1321	-4.99248120300752	15.1278195488722	2.39417489895714	0.227024139891356
1322	-4.96741854636591	15.1278195488722	2.39868636320537	0.226127855839901
1323	-4.94235588972431	15.1278195488722	2.40320758971463	0.225231418274873
1324	-4.91729323308271	15.1278195488722	2.4077386293604	0.224334815456646
1325	-4.8922305764411	15.1278195488722	2.41227953367603	0.223438035224819
1326	-4.8671679197995	15.1278195488722	2.416830354918	0.22254106496226
1327	-4.84210526315789	15.1278195488722	2.42139114613819	0.221643891555248
1328	-4.81704260651629	15.1278195488722	2.42596196126423	0.220746501349247
1329	-4.79197994987469	15.1278195488722	2.43054285518892	0.21984888009972
1330	-4.76691729323308	15.1278195488722	2.43513388386981	0.218951012917337
1331	-4.74185463659148	15.1278195488722	2.4397351044405	0.218052884206775
1332	-4.71679197994987	15.1278195488722	2.44434657533518	0.217154477598229
1333	-4.69172932330827	15.1278195488722	2.44896835642839	0.216255775870518
1334	-4.66666666666667	15.1278195488722	2.45360050919247	0.215356760864541
1335	-4.64160401002506	15.1278195488722	2.45824309687506	0.214457413385532
1336	-4.61654135338346	15.1278195488722	2.46289618470044	0.213557713092288
1337	-4.59147869674185	15.1278195488722	2.46755984009827	0.212657638371162
1338	-4.56641604010025	15.1278195488722	2.4722341329649	0.211757166192105
1339	-4.54135338345865	15.1278195488722	2.47691913596294	0.210856271943493
1340	-4.51629072681704	15.1278195488722	2.4816149248666	0.209954929241645
1341	-4.49122807017544	15.1278195488722	2.48632157896165	0.209053109710019
1342	-4.46616541353383	15.1278195488722	2.49103918151154	0.208150782721771
1343	-4.44110275689223	15.1278195488722	2.49576782030374	0.207247915097764
1344	-4.41604010025063	15.1278195488722	2.50050758829449	0.206344470749984
1345	-4.39097744360902	15.1278195488722	2.50525858437484	0.205440410257569
1346	-4.36591478696742	15.1278195488722	2.51002091428747	0.204535690359064
1347	-4.34085213032581	15.1278195488722	2.51479469173199	0.203630263339883
1348	-4.31578947368421	15.1278195488722	2.51958003970726	0.202724076287992
1349	-4.29072681704261	15.1278195488722	2.52437709215194	0.20181707018356
1350	-4.265664160401	15.1278195488722	2.52918599595988	0.200909178779913
1351	-4.2406015037594	15.1278195488722	2.5340069134606	0.200000327225245
1352	-4.2155388471178	15.1278195488722	2.53884002545995	0.199090430371575
1353	-4.19047619047619	15.1278195488722	2.54368553491053	0.198179390731196
1354	-4.16541353383459	15.1278195488722	2.54854367117424	0.197267096099586
1355	-4.14035087719298	15.1278195488722	2.55341469453426	0.196353417031421
1356	-4.11528822055138	15.1278195488722	2.55829889987336	0.195438204765565
1357	-4.09022556390977	15.1278195488722	2.56319661684526	0.194521291074831
1358	-4.06516290726817	15.1278195488722	2.5681082010252	0.193602493093766
1359	-4.04010025062657	15.1278195488722	2.57303400715366	0.192681628062705
1360	-4.01503759398496	15.1278195488722	2.57797433630349	0.191758542572361
1361	-3.98997493734336	15.1278195488722	2.58292936280953	0.190833153189069
1362	-3.96491228070175	15.1278195488722	2.58789907368212	0.189905480437581
1363	-3.93984962406015	15.1278195488722	2.59288326202457	0.188975653079586
1364	-3.91478696741855	15.1278195488722	2.59788157959318	0.188043879591999
1365	-3.88972431077694	15.1278195488722	2.60289361081271	0.187110407504512
1366	-3.86466165413534	15.1278195488722	2.60791893088	0.186175491279549
1367	-3.83959899749373	15.1278195488722	2.61295713726474	0.185239374767959
1368	-3.81453634085213	15.1278195488722	2.61800786133132	0.184302284622807
1369	-3.78947368421053	15.1278195488722	2.62307076940487	0.183364429564339
1370	-3.76441102756892	15.1278195488722	2.62814555949644	0.182426002073176
1371	-3.73934837092732	15.1278195488722	2.63323195682301	0.18148718077716
1372	-3.71428571428571	15.1278195488722	2.63832970943986	0.180548132798379
1373	-3.68922305764411	15.1278195488722	2.64343858443034	0.179609015809178
1374	-3.66416040100251	15.1278195488722	2.64855836473055	0.178669979750185
1375	-3.6390977443609	15.1278195488722	2.6536888465319	0.177731168238754
1376	-3.6140350877193	15.1278195488722	2.6588298371679	0.176792719717247
1377	-3.58897243107769	15.1278195488722	2.6639811533929	0.175854768390559
1378	-3.56390977443609	15.1278195488722	2.66914261997329	0.174917444995554
1379	-3.53884711779449	15.1278195488722	2.67431406852671	0.173980877437024
1380	-3.51378446115288	15.1278195488722	2.67949533655882	0.173045191317549
1381	-3.48872180451128	15.1278195488722	2.68468626665749	0.172110510382652
1382	-3.46365914786967	15.1278195488722	2.68988670581384	0.171176956897914
1383	-3.43859649122807	15.1278195488722	2.69509650484583	0.170244651971022
1384	-3.41353383458647	15.1278195488722	2.70031551790543	0.169313715828946
1385	-3.38847117794486	15.1278195488722	2.70554360205464	0.168384268058248
1386	-3.36340852130326	15.1278195488722	2.71078061689827	0.167456427814846
1387	-3.33834586466165	15.1278195488722	2.71602642426423	0.166530314008327
1388	-3.31328320802005	15.1278195488722	2.72128088792358	0.165606045464825
1389	-3.28822055137845	15.1278195488722	2.72654387334419	0.164683741071763
1390	-3.26315789473684	15.1278195488722	2.73181524747308	0.163763519907103
1391	-3.23809523809524	15.1278195488722	2.73709487854309	0.162845501355285
1392	-3.21303258145363	15.1278195488722	2.74238263590067	0.161929805211631
1393	-3.18796992481203	15.1278195488722	2.7476783898518	0.16101655177668
1394	-3.16290726817043	15.1278195488722	2.75298201152374	0.160105861941678
1395	-3.13784461152882	15.1278195488722	2.75829337274057	0.159197857266221
1396	-3.11278195488722	15.1278195488722	2.76361234591082	0.158292660048903
1397	-3.08771929824561	15.1278195488722	2.76893880392578	0.157390393391662
1398	-3.06265664160401	15.1278195488722	2.77427262006724	0.15649118125841
1399	-3.03759398496241	15.1278195488722	2.77961366792356	0.155595148528439
1400	-3.0125313283208	15.1278195488722	2.78496182131325	0.154702421045001
1401	-2.9874686716792	15.1278195488722	2.79031695421527	0.153813125659408
1402	-2.96240601503759	15.1278195488722	2.79567894070516	0.152927390270918
1403	-2.93734335839599	15.1278195488722	2.80104765489674	0.152045343862651
1404	-2.91228070175439	15.1278195488722	2.80642297088861	0.1511671165337
1405	-2.88721804511278	15.1278195488722	2.81180476271506	0.150292839527595
1406	-2.86215538847118	15.1278195488722	2.81719290430096	0.149422645257227
1407	-2.83709273182957	15.1278195488722	2.82258726942041	0.148556667326316
1408	-2.81203007518797	15.1278195488722	2.82798773165866	0.147695040547488
1409	-2.78696741854637	15.1278195488722	2.83339416437707	0.146837900956981
1410	-2.76190476190476	15.1278195488722	2.83880644068093	0.145985385826013
1411	-2.73684210526316	15.1278195488722	2.8442244333899	0.145137633668789
1412	-2.71177944862155	15.1278195488722	2.84964801501073	0.144294784247151
1413	-2.68671679197995	15.1278195488722	2.85507705771237	0.143456978571812
1414	-2.66165413533835	15.1278195488722	2.86051143330296	0.142624358900153
1415	-2.63659147869674	15.1278195488722	2.8659510132089	0.141797068730491
1416	-2.61152882205514	15.1278195488722	2.87139566845558	0.140975252792797
1417	-2.58646616541353	15.1278195488722	2.87684526964986	0.140159057035725
1418	-2.56140350877193	15.1278195488722	2.88229968696413	0.139348628609921
1419	-2.53634085213033	15.1278195488722	2.88775879012179	0.138544115847481
1420	-2.51127819548872	15.1278195488722	2.89322244838419	0.137745668237472
1421	-2.48621553884712	15.1278195488722	2.89869053053886	0.136953436397407
1422	-2.46115288220551	15.1278195488722	2.90416290488899	0.136167572040563
1423	-2.43609022556391	15.1278195488722	2.90963943924413	0.135388227939027
1424	-2.41102756892231	15.1278195488722	2.91512000091198	0.134615557882355
1425	-2.3859649122807	15.1278195488722	2.92060445669133	0.13384971663172
1426	-2.3609022556391	15.1278195488722	2.92609267286599	0.133090859869446
1427	-2.33583959899749	15.1278195488722	2.93158451519977	0.132339144143776
1428	-2.31077694235589	15.1278195488722	2.93707984893238	0.131594726808808
1429	-2.28571428571429	15.1278195488722	2.94257853877631	0.130857765959428
1430	-2.26065162907268	15.1278195488722	2.94808044891462	0.130128420361179
1431	-2.23558897243108	15.1278195488722	2.95358544299957	0.129406849374927
1432	-2.21052631578947	15.1278195488722	2.95909338415218	0.128693212876252
1433	-2.18546365914787	15.1278195488722	2.96460413496256	0.127987671169446
1434	-2.16040100250627	15.1278195488722	2.97011755749117	0.12729038489607
1435	-2.13533834586466	15.1278195488722	2.97563351327081	0.12660151493797
1436	-2.11027568922306	15.1278195488722	2.98115186330945	0.12592122231471
1437	-2.08521303258145	15.1278195488722	2.98667246809384	0.12524966807538
1438	-2.06015037593985	15.1278195488722	2.99219518759399	0.124587013184742
1439	-2.03508771929825	15.1278195488722	2.99771988126829	0.123933418403705
1440	-2.01002506265664	15.1278195488722	3.00324640806955	0.123289044164141
1441	-1.98496240601504	15.1278195488722	3.00877462645179	0.122654050438067
1442	-1.95989974937343	15.1278195488722	3.01430439437773	0.122028596601236
1443	-1.93483709273183	15.1278195488722	3.01983556932718	0.121412841291216
1444	-1.90977443609023	15.1278195488722	3.02536800830616	0.120806942260061
1445	-1.88471177944862	15.1278195488722	3.0309015678568	0.120211056221675
1446	-1.85964912280702	15.1278195488722	3.03643610406811	0.119625338694052
1447	-1.83458646616541	15.1278195488722	3.04197147258745	0.119049943836539
1448	-1.80952380952381	15.1278195488722	3.04750752863294	0.118485024282371
1449	-1.78446115288221	15.1278195488722	3.05304412700659	0.117930730966675
1450	-1.7593984962406	15.1278195488722	3.05858112210835	0.117387212950267
1451	-1.734335839599	15.1278195488722	3.06411836795096	0.116854617239507
1452	-1.70927318295739	15.1278195488722	3.0696557181757	0.116333088602584
1453	-1.68421052631579	15.1278195488722	3.07519302606897	0.115822769382587
1454	-1.65914786967419	15.1278195488722	3.08073014457983	0.11532379930779
1455	-1.63408521303258	15.1278195488722	3.08626692633839	0.11483631529957
1456	-1.60902255639098	15.1278195488722	3.09180322367519	0.114360451278469
1457	-1.58395989974937	15.1278195488722	3.09733888864143	0.113896337968874
1458	-1.55889724310777	15.1278195488722	3.1028737730303	0.113444102702887
1459	-1.53383458646617	15.1278195488722	3.10840772839914	0.113003869223939
1460	-1.50877192982456	15.1278195488722	3.11394060609271	0.112575757490757
1461	-1.48370927318296	15.1278195488722	3.11947225726742	0.112159883482313
1462	-1.45864661654135	15.1278195488722	3.12500253291667	0.111756359004405
1463	-1.43358395989975	15.1278195488722	3.13053128389713	0.111365291498538
1464	-1.40852130325815	15.1278195488722	3.13605836095618	0.110986783853817
1465	-1.38345864661654	15.1278195488722	3.14158361476047	0.110620934222528
1466	-1.35839598997494	15.1278195488722	3.1471068959255	0.110267835840168
1467	-1.33333333333333	15.1278195488722	3.15262805504642	0.109927576850609
1468	-1.30827067669173	15.1278195488722	3.15814694272991	0.109600240137153
1469	-1.28320802005013	15.1278195488722	3.16366340962727	0.109285903160202
1470	-1.25814536340852	15.1278195488722	3.16917730646866	0.108984637802255
1471	-1.23308270676692	15.1278195488722	3.17468848409856	0.10869651022096
1472	-1.20802005012531	15.1278195488722	3.1801967935124	0.108421580710901
1473	-1.18295739348371	15.1278195488722	3.18570208589442	0.108159903574814
1474	-1.15789473684211	15.1278195488722	3.19120421265675	0.107911527004858
1475	-1.1328320802005	15.1278195488722	3.1967030254797	0.107676492974583
1476	-1.1077694235589	15.1278195488722	3.2021983763533	0.107454837142169
1477	-1.08270676691729	15.1278195488722	3.20769011762002	0.107246588765456
1478	-1.05764411027569	15.1278195488722	3.21317810201878	0.107051770629313
1479	-1.03258145363409	15.1278195488722	3.21866218273008	0.106870398985728
1480	-1.00751879699248	15.1278195488722	3.22414221342242	0.10670248350707
1481	-0.982456140350878	15.1278195488722	3.22961804829984	0.106548027252823
1482	-0.957393483709273	15.1278195488722	3.23508954215065	0.106407026650072
1483	-0.93233082706767	15.1278195488722	3.24055655039728	0.106279471487969
1484	-0.907268170426065	15.1278195488722	3.24601892914723	0.106165344926304
1485	-0.882205513784461	15.1278195488722	3.25147653524511	0.106064623518273
1486	-0.857142857142858	15.1278195488722	3.25692922632569	0.105977277247439
1487	-0.832080200501253	15.1278195488722	3.26237686086791	0.105903269578843
1488	-0.80701754385965	15.1278195488722	3.26781929824982	0.105842557524112
1489	-0.781954887218046	15.1278195488722	3.2732563988044	0.105795091720387
1490	-0.756892230576441	15.1278195488722	3.27868802387615	0.105760816522792
1491	-0.731829573934838	15.1278195488722	3.28411403587836	0.105739670110098
1492	-0.706766917293233	15.1278195488722	3.28953429835112	0.10573158460322
1493	-0.68170426065163	15.1278195488722	3.29494867601976	0.105736486196048
1494	-0.656641604010026	15.1278195488722	3.30035703485379	0.105754295298117
1495	-0.631578947368421	15.1278195488722	3.30575924212623	0.105784926688541
1496	-0.606516290726818	15.1278195488722	3.31115516647307	0.105828289680588
1497	-0.581453634085213	15.1278195488722	3.31654467795303	0.105884288296231
1498	-0.556390977443609	15.1278195488722	3.32192764810717	0.105952821449961
1499	-0.531328320802006	15.1278195488722	3.32730395001844	0.106033783141128
1500	-0.506265664160401	15.1278195488722	3.332673458371	0.106127062654034
1501	-0.481203007518797	15.1278195488722	3.33803604950916	0.10623254476497
1502	-0.456140350877194	15.1278195488722	3.34339160149573	0.106350109955403
1503	-0.431077694235589	15.1278195488722	3.3487399941698	0.106479634630455
1504	-0.406015037593986	15.1278195488722	3.35408110920365	0.106620991341864
1505	-0.380952380952381	15.1278195488722	3.35941483015865	0.106774049014563
1506	-0.355889724310777	15.1278195488722	3.36474104254022	0.106938673176056
1507	-0.330827067669174	15.1278195488722	3.37005963385132	0.107114726187756
1508	-0.305764411027569	15.1278195488722	3.37537049364472	0.107302067477481
1509	-0.280701754385966	15.1278195488722	3.38067351357356	0.107500553772285
1510	-0.255639097744361	15.1278195488722	3.38596858744036	0.107710039330883
1511	-0.230576441102757	15.1278195488722	3.39125561124406	0.107930376174909
1512	-0.205513784461154	15.1278195488722	3.39653448322518	0.108161414318276
1513	-0.180451127819549	15.1278195488722	3.40180510390885	0.108403001993984
1514	-0.155388471177945	15.1278195488722	3.40706737614555	0.108654985877708
1515	-0.130325814536342	15.1278195488722	3.41232120514963	0.108917211307566
1516	-0.105263157894737	15.1278195488722	3.41756649853526	0.109189522499506
1517	-0.0802005012531328	15.1278195488722	3.42280316634985	0.109471762757783
1518	-0.0551378446115294	15.1278195488722	3.42803112110491	0.109763774680062
1519	-0.030075187969925	15.1278195488722	3.43325027780408	0.110065400356685
1520	-0.00501253132832158	15.1278195488722	3.43846055396843	0.110376481563764
1521	0.0200501253132828	15.1278195488722	3.44366186965889	0.110696859949707
1522	0.0451127819548862	15.1278195488722	3.44885414749581	0.111026377214921
1523	0.0701754385964914	15.1278195488722	3.4540373126756	0.11136487528442
1524	0.0952380952380949	15.1278195488722	3.45921129298434	0.111712196473151
1525	0.120300751879698	15.1278195488722	3.46437601880861	0.112068183643857
1526	0.145363408521304	15.1278195488722	3.4695314231432	0.112432680357365
1527	0.170426065162907	15.1278195488722	3.47467744159598	0.112805531015222
1528	0.19548872180451	15.1278195488722	3.47981401238985	0.113186580994627
1529	0.220551378446114	15.1278195488722	3.48494107636181	0.11357567677566
1530	0.245614035087719	15.1278195488722	3.49005857695926	0.113972666060823
1531	0.270676691729323	15.1278195488722	3.49516646023347	0.114377397886967
1532	0.295739348370926	15.1278195488722	3.50026467483047	0.114789722729677
1533	0.320802005012531	15.1278195488722	3.50535317197922	0.115209492600229
1534	0.345864661654135	15.1278195488722	3.51043190547737	0.115636561135276
1535	0.370927318295738	15.1278195488722	3.51550083167451	0.116070783679391
1536	0.395989974937343	15.1278195488722	3.52055990945317	0.116512017360668
1537	0.421052631578947	15.1278195488722	3.52560910020754	0.116960121159567
1538	0.44611528822055	15.1278195488722	3.53064836782015	0.117414955971217
1539	0.471177944862156	15.1278195488722	3.53567767863647	0.117876384661387
1540	0.496240601503759	15.1278195488722	3.54069700143773	0.118344272116369
1541	0.521303258145362	15.1278195488722	3.54570630741192	0.118818485287005
1542	0.546365914786968	15.1278195488722	3.55070557012317	0.119298893227099
1543	0.571428571428571	15.1278195488722	3.55569476547962	0.119785367126476
1544	0.596491228070175	15.1278195488722	3.56067387169989	0.120277780338922
1545	0.62155388471178	15.1278195488722	3.56564286927827	0.120776008405271
1546	0.646616541353383	15.1278195488722	3.57060174094876	0.121279929071878
1547	0.671679197994987	15.1278195488722	3.57555047164801	0.12178942230474
1548	0.69674185463659	15.1278195488722	3.58048904847742	0.122304370299502
1549	0.721804511278195	15.1278195488722	3.58541746066434	0.122824657487591
1550	0.746867167919799	15.1278195488722	3.59033569952256	0.123350170538713
1551	0.771929824561402	15.1278195488722	3.59524375841215	0.123880798359954
1552	0.796992481203008	15.1278195488722	3.60014163269889	0.124416432091704
1553	0.822055137844611	15.1278195488722	3.60502931971311	0.124956965100608
1554	0.847117794486214	15.1278195488722	3.60990681870826	0.125502292969781
1555	0.87218045112782	15.1278195488722	3.61477413081924	0.126052313486465
1556	0.897243107769423	15.1278195488722	3.61963125902047	0.126606926627341
1557	0.922305764411027	15.1278195488722	3.62447820808391	0.127166034541663
1558	0.947368421052632	15.1278195488722	3.62931498453697	0.12772954153241
1559	0.972431077694235	15.1278195488722	3.63414159662052	0.128297354035619
1560	0.997493734335839	15.1278195488722	3.63895805424683	0.12886938059805
1561	1.02255639097744	15.1278195488722	3.6437643689578	0.129445531853355
1562	1.04761904761905	15.1278195488722	3.64856055388328	0.130025720496883
1563	1.07268170426065	15.1278195488722	3.65334662369956	0.130609861259254
1564	1.09774436090225	15.1278195488722	3.65812259458825	0.131197870878851
1565	1.12280701754386	15.1278195488722	3.66288848419538	0.131789668073332
1566	1.14786967418546	15.1278195488722	3.6676443115908	0.132385173510277
1567	1.17293233082707	15.1278195488722	3.67239009722806	0.132984309777101
1568	1.19799498746867	15.1278195488722	3.67712586290456	0.133587001350302
1569	1.22305764411028	15.1278195488722	3.68185163172221	0.134193174564157
1570	1.24812030075188	15.1278195488722	3.68656742804848	0.134802757578956
1571	1.27318295739348	15.1278195488722	3.69127327747791	0.135415680348844
1572	1.29824561403509	15.1278195488722	3.69596920679413	0.136031874589358
1573	1.32330827067669	15.1278195488722	3.70065524393237	0.136651273744723
1574	1.3483709273183	15.1278195488722	3.70533141794238	0.137273812954985
1575	1.3734335839599	15.1278195488722	3.70999775895204	0.137899429023023
1576	1.3984962406015	15.1278195488722	3.71465429813133	0.138528060381515
1577	1.42355889724311	15.1278195488722	3.71930106765695	0.139159647059911
1578	1.44862155388471	15.1278195488722	3.72393810067745	0.139794130651441
1579	1.47368421052632	15.1278195488722	3.72856543127881	0.140431454280225
1580	1.49874686716792	15.1278195488722	3.7331830944508	0.141071562568524
1581	1.52380952380952	15.1278195488722	3.73779112605363	0.14171440160415
1582	1.54887218045113	15.1278195488722	3.7423895627854	0.142359918908103
1583	1.57393483709273	15.1278195488722	3.74697844214993	0.143008063402433
1584	1.59899749373434	15.1278195488722	3.75155780242525	0.14365878537838
1585	1.62406015037594	15.1278195488722	3.75612768263266	0.144312036464812
1586	1.64912280701754	15.1278195488722	3.76068812250635	0.144967769596984
1587	1.67418546365915	15.1278195488722	3.76523916246349	0.145625938985633
1588	1.69924812030075	15.1278195488722	3.76978084357507	0.146286500086446
1589	1.72431077694235	15.1278195488722	3.77431320753715	0.146949409569908
1590	1.74937343358396	15.1278195488722	3.77883629664273	0.147614625291541
1591	1.77443609022556	15.1278195488722	3.78335015375422	0.148282106262559
1592	1.79949874686717	15.1278195488722	3.78785482227642	0.148951812620954
1593	1.82456140350877	15.1278195488722	3.79235034613007	0.149623705603007
1594	1.84962406015038	15.1278195488722	3.79683676972599	0.15029774751525
1595	1.87468671679198	15.1278195488722	3.80131413793973	0.150973901706886
1596	1.89974937343358	15.1278195488722	3.8057824960868	0.151652132542667
1597	1.92481203007519	15.1278195488722	3.81024188989845	0.152332405376233
1598	1.94987468671679	15.1278195488722	3.814692365498	0.153014686523942
1599	1.97493734335839	15.1278195488722	3.81913396937769	0.153698943239159
1600	2	15.1278195488722	3.82356674837609	0.154385143687031
1601	-8	15.1704260651629	1.90961606504476	0.335079951985889
1602	-7.9749373433584	15.1704260651629	1.91326872669408	0.334157536013413
1603	-7.94987468671679	15.1704260651629	1.9169262349698	0.33323550193764
1604	-7.92481203007519	15.1704260651629	1.92058862307301	0.332313849497999
1605	-7.89974937343358	15.1704260651629	1.92425592436121	0.331392578385755
1606	-7.87468671679198	15.1704260651629	1.92792817234821	0.330471688243403
1607	-7.84962406015038	15.1704260651629	1.93160540070392	0.329551178664065
1608	-7.82456140350877	15.1704260651629	1.93528764325419	0.328631049190898
1609	-7.79949874686717	15.1704260651629	1.9389749339806	0.3277112993165
1610	-7.77443609022556	15.1704260651629	1.94266730702026	0.326791928482317
1611	-7.74937343358396	15.1704260651629	1.94636479666555	0.325872936078059
1612	-7.72431077694236	15.1704260651629	1.95006743736385	0.324954321441118
1613	-7.69924812030075	15.1704260651629	1.95377526371726	0.324036083855992
1614	-7.67418546365915	15.1704260651629	1.95748831048232	0.32311822255371
1615	-7.64912280701754	15.1704260651629	1.96120661256968	0.322200736711267
1616	-7.62406015037594	15.1704260651629	1.96493020504371	0.321283625451059
1617	-7.59899749373434	15.1704260651629	1.96865912312218	0.320366887840328
1618	-7.57393483709273	15.1704260651629	1.97239340217584	0.319450522890614
1619	-7.54887218045113	15.1704260651629	1.97613307772802	0.318534529557208
1620	-7.52380952380952	15.1704260651629	1.97987818545416	0.317618906738615
1621	-7.49874686716792	15.1704260651629	1.98362876118139	0.316703653276027
1622	-7.47368421052632	15.1704260651629	1.98738484088799	0.315788767952791
1623	-7.44862155388471	15.1704260651629	1.99114646070291	0.31487424949391
1624	-7.42355889724311	15.1704260651629	1.9949136569052	0.313960096565515
1625	-7.3984962406015	15.1704260651629	1.99868646592347	0.313046307774385
1626	-7.3734335839599	15.1704260651629	2.00246492433527	0.312132881667445
1627	-7.3483709273183	15.1704260651629	2.00624906886649	0.311219816731288
1628	-7.32330827067669	15.1704260651629	2.0100389363907	0.310307111391703
1629	-7.29824561403509	15.1704260651629	2.01383456392845	0.309394764013214
1630	-7.27318295739348	15.1704260651629	2.01763598864661	0.308482772898624
1631	-7.24812030075188	15.1704260651629	2.02144324785758	0.307571136288578
1632	-7.22305764411028	15.1704260651629	2.02525637901857	0.306659852361125
1633	-7.19799498746867	15.1704260651629	2.02907541973077	0.305748919231301
1634	-7.17293233082707	15.1704260651629	2.03290040773856	0.304838334950723
1635	-7.14786967418546	15.1704260651629	2.0367313809286	0.303928097507182
1636	-7.12280701754386	15.1704260651629	2.04056837732901	0.303018204824264
1637	-7.09774436090226	15.1704260651629	2.04441143510838	0.302108654760974
1638	-7.07268170426065	15.1704260651629	2.04826059257489	0.301199445111372
1639	-7.04761904761905	15.1704260651629	2.05211588817526	0.300290573604229
1640	-7.02255639097744	15.1704260651629	2.05597736049378	0.29938203790268
1641	-6.99749373433584	15.1704260651629	2.05984504825125	0.298473835603913
1642	-6.97243107769424	15.1704260651629	2.0637189903039	0.297565964238846
1643	-6.94736842105263	15.1704260651629	2.06759922564227	0.296658421271843
1644	-6.92230576441103	15.1704260651629	2.07148579339006	0.295751204100417
1645	-6.89724310776942	15.1704260651629	2.075378732803	0.294844310054969
1646	-6.87218045112782	15.1704260651629	2.07927808326757	0.293937736398526
1647	-6.84711779448622	15.1704260651629	2.08318388429979	0.293031480326502
1648	-6.82205513784461	15.1704260651629	2.08709617554394	0.292125538966468
1649	-6.79699248120301	15.1704260651629	2.09101499677129	0.291219909377935
1650	-6.7719298245614	15.1704260651629	2.09494038787867	0.290314588552149
1651	-6.7468671679198	15.1704260651629	2.09887238888719	0.289409573411913
1652	-6.7218045112782	15.1704260651629	2.10281103994079	0.288504860811402
1653	-6.69674185463659	15.1704260651629	2.10675638130481	0.287600447536005
1654	-6.67167919799499	15.1704260651629	2.11070845336455	0.286696330302177
1655	-6.64661654135338	15.1704260651629	2.11466729662374	0.2857925057573
1656	-6.62155388471178	15.1704260651629	2.11863295170307	0.284888970479561
1657	-6.59649122807018	15.1704260651629	2.12260545933861	0.28398572097784
1658	-6.57142857142857	15.1704260651629	2.12658486038024	0.283082753691606
1659	-6.54636591478697	15.1704260651629	2.13057119579009	0.282180064990825
1660	-6.52130325814536	15.1704260651629	2.13456450664087	0.281277651175885
1661	-6.49624060150376	15.1704260651629	2.13856483411427	0.280375508477515
1662	-6.47117794486216	15.1704260651629	2.14257221949931	0.279473633056727
1663	-6.44611528822055	15.1704260651629	2.14658670419064	0.278572021004755
1664	-6.42105263157895	15.1704260651629	2.1506083296869	0.277670668343004
1665	-6.39598997493734	15.1704260651629	2.15463713758895	0.276769571023001
1666	-6.37092731829574	15.1704260651629	2.15867316959825	0.275868724926352
1667	-6.34586466165414	15.1704260651629	2.16271646751511	0.274968125864695
1668	-6.32080200501253	15.1704260651629	2.16676707323698	0.274067769579659
1669	-6.29573934837093	15.1704260651629	2.17082502875678	0.273167651742816
1670	-6.27067669172932	15.1704260651629	2.17489037616117	0.272267767955627
1671	-6.24561403508772	15.1704260651629	2.17896315762886	0.271368113749387
1672	-6.22055137844612	15.1704260651629	2.18304341542899	0.270468684585151
1673	-6.19548872180451	15.1704260651629	2.18713119191947	0.26956947585366
1674	-6.17042606516291	15.1704260651629	2.19122652954533	0.268670482875236
1675	-6.1453634085213	15.1704260651629	2.19532947083721	0.26777170089967
1676	-6.1203007518797	15.1704260651629	2.19944005840979	0.266873125106083
1677	-6.09523809523809	15.1704260651629	2.20355833496033	0.265974750602758
1678	-6.07017543859649	15.1704260651629	2.20768434326725	0.265076572426942
1679	-6.04511278195489	15.1704260651629	2.21181812618877	0.264178585544617
1680	-6.02005012531328	15.1704260651629	2.21595972666166	0.263280784850219
1681	-5.99498746867168	15.1704260651629	2.22010918770008	0.262383165166321
1682	-5.96992481203008	15.1704260651629	2.22426655239446	0.261485721243254
1683	-5.94486215538847	15.1704260651629	2.22843186391061	0.26058844775868
1684	-5.91979949874687	15.1704260651629	2.23260516548884	0.259691339317082
1685	-5.89473684210526	15.1704260651629	2.23678650044331	0.258794390449196
1686	-5.86967418546366	15.1704260651629	2.2409759121615	0.257897595611349
1687	-5.84461152882206	15.1704260651629	2.24517344410387	0.257000949184712
1688	-5.81954887218045	15.1704260651629	2.24937913980372	0.256104445474445
1689	-5.79448621553885	15.1704260651629	2.25359304286728	0.255208078708736
1690	-5.76942355889724	15.1704260651629	2.25781519697398	0.254311843037711
1691	-5.74436090225564	15.1704260651629	2.26204564587707	0.253415732532211
1692	-5.71929824561404	15.1704260651629	2.26628443340446	0.252519741182419
1693	-5.69423558897243	15.1704260651629	2.27053160345995	0.25162386289632
1694	-5.66917293233083	15.1704260651629	2.2747872000247	0.25072809149798
1695	-5.64411027568922	15.1704260651629	2.27905126715918	0.249832420725635
1696	-5.61904761904762	15.1704260651629	2.28332384900551	0.248936844229554
1697	-5.59398496240602	15.1704260651629	2.28760498979019	0.248041355569672
1698	-5.56892230576441	15.1704260651629	2.29189473382744	0.247145948212959
1699	-5.54385964912281	15.1704260651629	2.29619312552295	0.246250615530516
1700	-5.5187969924812	15.1704260651629	2.30050020937837	0.245355350794345
1701	-5.4937343358396	15.1704260651629	2.30481602999627	0.244460147173808
1702	-5.468671679198	15.1704260651629	2.30914063208592	0.24356499773169
1703	-5.44360902255639	15.1704260651629	2.31347406046984	0.24266989541988
1704	-5.41854636591479	15.1704260651629	2.31781636009107	0.24177483307461
1705	-5.39348370927318	15.1704260651629	2.32216757602148	0.240879803411204
1706	-5.36842105263158	15.1704260651629	2.32652775347095	0.239984799018324
1707	-5.34335839598998	15.1704260651629	2.33089693779772	0.239089812351627
1708	-5.31829573934837	15.1704260651629	2.33527517451986	0.238194835726806
1709	-5.29323308270677	15.1704260651629	2.33966250932803	0.237299861311953
1710	-5.26817042606516	15.1704260651629	2.34405898809968	0.236404881119168
1711	-5.24310776942356	15.1704260651629	2.34846465691469	0.235509886995354
1712	-5.21804511278195	15.1704260651629	2.3528795620728	0.234614870612119
1713	-5.19298245614035	15.1704260651629	2.35730375011277	0.233719823454693
1714	-5.16791979949875	15.1704260651629	2.3617372678336	0.232824736809774
1715	-5.14285714285714	15.1704260651629	2.36618016231797	0.231929601752182
1716	-5.11779448621554	15.1704260651629	2.370632480958	0.231034409130221
1717	-5.09273182957394	15.1704260651629	2.37509427148382	0.230139149549595
1718	-5.06766917293233	15.1704260651629	2.37956558199493	0.229243813355754
1719	-5.04260651629073	15.1704260651629	2.38404646099484	0.228348390614485
1720	-5.01754385964912	15.1704260651629	2.38853695742932	0.227452871090568
1721	-4.99248120300752	15.1704260651629	2.39303712072852	0.226557244224293
1722	-4.96741854636591	15.1704260651629	2.39754700085355	0.225661499105596
1723	-4.94235588972431	15.1704260651629	2.40206664834785	0.22476562444553
1724	-4.91729323308271	15.1704260651629	2.40659611439401	0.223869608544803
1725	-4.8922305764411	15.1704260651629	2.4111354508767	0.222973439258989
1726	-4.8671679197995	15.1704260651629	2.41568471045228	0.222077103960047
1727	-4.84210526315789	15.1704260651629	2.42024394662605	0.221180589493671
1728	-4.81704260651629	15.1704260651629	2.42481321383807	0.220283882131952
1729	-4.79197994987469	15.1704260651629	2.42939256755859	0.219386967520733
1730	-4.76691729323308	15.1704260651629	2.43398206439449	0.218489830620959
1731	-4.74185463659148	15.1704260651629	2.43858176220804	0.217592455643186
1732	-4.71679197994987	15.1704260651629	2.4431917202499	0.216694825974289
1733	-4.69172932330827	15.1704260651629	2.44781199930827	0.215796924095236
1734	-4.66666666666667	15.1704260651629	2.45244266187667	0.214898731488578
1735	-4.64160401002506	15.1704260651629	2.45708377234316	0.214000228534098
1736	-4.61654135338346	15.1704260651629	2.46173539720443	0.213101394390705
1737	-4.59147869674185	15.1704260651629	2.46639760530867	0.212202206862361
1738	-4.56641604010025	15.1704260651629	2.47107046813223	0.211302642245321
1739	-4.54135338345865	15.1704260651629	2.47575406009575	0.210402675153491
1740	-4.51629072681704	15.1704260651629	2.48044845892667	0.209502278317985
1741	-4.49122807017544	15.1704260651629	2.48515374607672	0.208601422356216
1742	-4.46616541353383	15.1704260651629	2.48987000720447	0.207700075504852
1743	-4.44110275689223	15.1704260651629	2.49459733273491	0.206798203309813
1744	-4.41604010025063	15.1704260651629	2.49933581851113	0.205895768265165
1745	-4.39097744360902	15.1704260651629	2.504085566555	0.204992729391232
1746	-4.36591478696742	15.1704260651629	2.50884668595705	0.20408904174067
1747	-4.34085213032581	15.1704260651629	2.51361929391811	0.203184655819925
1748	-4.31578947368421	15.1704260651629	2.51840351696586	0.202279516912893
1749	-4.29072681704261	15.1704260651629	2.52319949236723	0.201373564294973
1750	-4.265664160401	15.1704260651629	2.52800736974682	0.200466730331358
1751	-4.2406015037594	15.1704260651629	2.5328273128958	0.199558939467607
1752	-4.2155388471178	15.1704260651629	2.53765950169979	0.198650107151327
1753	-4.19047619047619	15.1704260651629	2.54250413400308	0.197740138785042
1754	-4.16541353383459	15.1704260651629	2.54736142702078	0.196828928924355
1755	-4.14035087719298	15.1704260651629	2.55223161755445	0.195916361132814
1756	-4.11528822055138	15.1704260651629	2.55711495971567	0.195002309211708
1757	-4.09022556390977	15.1704260651629	2.56201171816175	0.194086640914372
1758	-4.06516290726817	15.1704260651629	2.56692215433491	0.193169225546855
1759	-4.04010025062657	15.1704260651629	2.57184650374586	0.192249946565175
1760	-4.01503759398496	15.1704260651629	2.57678494523573	0.191328718690814
1761	-3.98997493734336	15.1704260651629	2.58173756865778	0.190405506015484
1762	-3.96491228070175	15.1704260651629	2.58670435245062	0.189480334748381
1763	-3.93984962406015	15.1704260651629	2.59168516136156	0.188553294871938
1764	-3.91478696741855	15.1704260651629	2.59667976545279	0.187624529982543
1765	-3.88972431077694	15.1704260651629	2.60168787143258	0.186694220194225
1766	-3.86466165413534	15.1704260651629	2.60670915441414	0.185762564667855
1767	-3.83959899749373	15.1704260651629	2.61174328244407	0.184829768033421
1768	-3.81453634085213	15.1704260651629	2.61678993193604	0.183896031783134
1769	-3.78947368421053	15.1704260651629	2.62184879561577	0.182961549785079
1770	-3.76441102756892	15.1704260651629	2.62691958550012	0.18202650654423
1771	-3.73934837092732	15.1704260651629	2.63200203304262	0.181091077041623
1772	-3.71428571428571	15.1704260651629	2.63709588787398	0.180155427364384
1773	-3.68922305764411	15.1704260651629	2.64220091597586	0.179219715662535
1774	-3.66416040100251	15.1704260651629	2.64731689773396	0.178284093184239
1775	-3.6390977443609	15.1704260651629	2.65244362608462	0.177348705268899
1776	-3.6140350877193	15.1704260651629	2.65758090484355	0.17641369224745
1777	-3.58897243107769	15.1704260651629	2.66272854724027	0.175479190235192
1778	-3.56390977443609	15.1704260651629	2.66788637465164	0.174545331819666
1779	-3.53884711779449	15.1704260651629	2.673054215515	0.173612246653341
1780	-3.51378446115288	15.1704260651629	2.67823190439766	0.1726800619632
1781	-3.48872180451128	15.1704260651629	2.68341928120002	0.171748902989189
1782	-3.46365914786967	15.1704260651629	2.68861619047169	0.170818893362439
1783	-3.43859649122807	15.1704260651629	2.69382248082278	0.169890155432731
1784	-3.41353383458647	15.1704260651629	2.69903800441518	0.168962810553225
1785	-3.38847117794486	15.1704260651629	2.70426261652126	0.168036979329207
1786	-3.36340852130326	15.1704260651629	2.7094961751394	0.167112781836412
1787	-3.33834586466165	15.1704260651629	2.71473854065758	0.166190337813566
1788	-3.31328320802005	15.1704260651629	2.71998957555798	0.165269766832983
1789	-3.28822055137845	15.1704260651629	2.72524914415632	0.164351188452364
1790	-3.26315789473684	15.1704260651629	2.7305171123711	0.163434722350437
1791	-3.23809523809524	15.1704260651629	2.73579334751863	0.162520488448623
1792	-3.21303258145363	15.1704260651629	2.74107771813013	0.161608607020528
1793	-3.18796992481203	15.1704260651629	2.74637009378818	0.16069919879078
1794	-3.16290726817043	15.1704260651629	2.75167034497991	0.159792385024482
1795	-3.13784461152882	15.1704260651629	2.75697834296491	0.158888287608334
1796	-3.11278195488722	15.1704260651629	2.76229395965593	0.157987029124302
1797	-3.08771929824561	15.1704260651629	2.76761706751113	0.157088732916607
1798	-3.06265664160401	15.1704260651629	2.77294753943614	0.15619352315262
1799	-3.03759398496241	15.1704260651629	2.77828524869526	0.155301524878227
1800	-3.0125313283208	15.1704260651629	2.78363006883052	0.154412864068063
1801	-2.9874686716792	15.1704260651629	2.78898187358779	0.153527667671016
1802	-2.96240601503759	15.1704260651629	2.79434053684941	0.152646063651281
1803	-2.93734335839599	15.1704260651629	2.79970593257242	0.151768181025217
1804	-2.91228070175439	15.1704260651629	2.80507793473205	0.150894149894219
1805	-2.88721804511278	15.1704260651629	2.81045641726984	0.15002410147376
1806	-2.86215538847118	15.1704260651629	2.81584125404605	0.149158168118731
1807	-2.83709273182957	15.1704260651629	2.82123231879591	0.14829648334518
1808	-2.81203007518797	15.1704260651629	2.82662948508941	0.147439181848515
1809	-2.78696741854637	15.1704260651629	2.83203262629432	0.146586399518221
1810	-2.76190476190476	15.1704260651629	2.8374416155422	0.145738273449111
1811	-2.73684210526316	15.1704260651629	2.84285632569703	0.144894941949118
1812	-2.71177944862155	15.1704260651629	2.84827662932653	0.144056544543616
1813	-2.68671679197995	15.1704260651629	2.85370239867565	0.143223221976247
1814	-2.66165413533835	15.1704260651629	2.85913350564225	0.142395116206204
1815	-2.63659147869674	15.1704260651629	2.86456982175488	0.141572370401923
1816	-2.61152882205514	15.1704260651629	2.87001121815227	0.140755128931123
1817	-2.58646616541353	15.1704260651629	2.8754575655647	0.13994353734711
1818	-2.56140350877193	15.1704260651629	2.8809087342969	0.139137742371272
1819	-2.53634085213033	15.1704260651629	2.88636459421254	0.13833789187168
1820	-2.51127819548872	15.1704260651629	2.89182501472021	0.137544134837671
1821	-2.48621553884712	15.1704260651629	2.8972898647606	0.136756621350354
1822	-2.46115288220551	15.1704260651629	2.90275901279514	0.135975502548892
1823	-2.43609022556391	15.1704260651629	2.90823232679583	0.135200930592475
1824	-2.41102756892231	15.1704260651629	2.91370967423614	0.134433058617865
1825	-2.3859649122807	15.1704260651629	2.9191909220831	0.133672040692396
1826	-2.3609022556391	15.1704260651629	2.9246759367905	0.132918031762317
1827	-2.33583959899749	15.1704260651629	2.930164584293	0.132171187596375
1828	-2.31077694235589	15.1704260651629	2.93565673000134	0.131431664724496
1829	-2.28571428571429	15.1704260651629	2.94115223879838	0.130699620371504
1830	-2.26065162907268	15.1704260651629	2.94665097503619	0.129975212385724
1831	-2.23558897243108	15.1704260651629	2.95215280253393	0.129258599162408
1832	-2.21052631578947	15.1704260651629	2.95765758457671	0.12854993956187
1833	-2.18546365914787	15.1704260651629	2.96316518391514	0.127849392822259
1834	-2.16040100250627	15.1704260651629	2.96867546276591	0.127157118466892
1835	-2.13533834586466	15.1704260651629	2.97418828281304	0.126473276206079
1836	-2.11027568922306	15.1704260651629	2.97970350521	0.125798025833413
1837	-2.08521303258145	15.1704260651629	2.98522099058267	0.125131527116447
1838	-2.06015037593985	15.1704260651629	2.99074059903297	0.12447393968179
1839	-2.03508771929825	15.1704260651629	2.99626219014341	0.123825422894577
1840	-2.01002506265664	15.1704260651629	3.00178562298232	0.123186135732348
1841	-1.98496240601504	15.1704260651629	3.00731075610997	0.122556236653381
1842	-1.95989974937343	15.1704260651629	3.01283744758531	0.121935883459509
1843	-1.93483709273183	15.1704260651629	3.01836555497368	0.121325233153542
1844	-1.90977443609023	15.1704260651629	3.02389493535518	0.120724441791368
1845	-1.88471177944862	15.1704260651629	3.02942544533388	0.120133664328883
1846	-1.85964912280702	15.1704260651629	3.03495694104779	0.11955305446391
1847	-1.83458646616541	15.1704260651629	3.04048927817971	0.118982764473301
1848	-1.80952380952381	15.1704260651629	3.04602231196886	0.11842294504543
1849	-1.78446115288221	15.1704260651629	3.05155589722327	0.117873745108349
1850	-1.7593984962406	15.1704260651629	3.05708988833314	0.117335311653873
1851	-1.734335839599	15.1704260651629	3.06262413928498	0.116807789557923
1852	-1.70927318295739	15.1704260651629	3.0681585036766	0.116291321397479
1853	-1.68421052631579	15.1704260651629	3.07369283473301	0.115786047264514
1854	-1.65914786967419	15.1704260651629	3.07922698532329	0.115292104577343
1855	-1.63408521303258	15.1704260651629	3.0847608079782	0.114809627889826
1856	-1.60902255639098	15.1704260651629	3.09029415490895	0.114338748698921
1857	-1.58395989974937	15.1704260651629	3.09582687802675	0.113879595251086
1858	-1.55889724310777	15.1704260651629	3.10135882896343	0.113432292348094
1859	-1.53383458646617	15.1704260651629	3.10688985909304	0.112996961152834
1860	-1.50877192982456	15.1704260651629	3.11241981955442	0.112573718995686
1861	-1.48370927318296	15.1704260651629	3.11794856127493	0.112162679182122
1862	-1.45864661654135	15.1704260651629	3.12347593499509	0.111763950802173
1863	-1.43358395989975	15.1704260651629	3.12900179129444	0.111377638542439
1864	-1.40852130325815	15.1704260651629	3.13452598061844	0.111003842501325
1865	-1.38345864661654	15.1704260651629	3.1400483533065	0.110642658008219
1866	-1.35839598997494	15.1704260651629	3.14556875962119	0.110294175447319
1867	-1.33333333333333	15.1704260651629	3.15108704977861	0.109958480086821
1868	-1.30827067669173	15.1704260651629	3.15660307397997	0.109635651914214
1869	-1.28320802005013	15.1704260651629	3.16211668244435	0.109325765478366
1870	-1.25814536340852	15.1704260651629	3.16762772544274	0.109028889739155
1871	-1.23308270676692	15.1704260651629	3.17313605333328	0.108745087925296
1872	-1.20802005012531	15.1704260651629	3.17864151659785	0.108474417401093
1873	-1.18295739348371	15.1704260651629	3.18414396587983	0.108216929542741
1874	-1.15789473684211	15.1704260651629	3.18964325202323	0.107972669624831
1875	-1.1328320802005	15.1704260651629	3.19513922611313	0.107741676717656
1876	-1.1077694235589	15.1704260651629	3.20063173951738	0.107523983595866
1877	-1.08270676691729	15.1704260651629	3.20612064392961	0.107319616659023
1878	-1.05764411027569	15.1704260651629	3.21160579141364	0.107128595864505
1879	-1.03258145363409	15.1704260651629	3.21708703444911	0.106950934673202
1880	-1.00751879699248	15.1704260651629	3.22256422597838	0.106786640008369
1881	-0.982456140350878	15.1704260651629	3.22803721945486	0.10663571222795
1882	-0.957393483709273	15.1704260651629	3.23350586889248	0.106498145110633
1883	-0.93233082706767	15.1704260651629	3.23897002891644	0.106373925855813
1884	-0.907268170426065	15.1704260651629	3.24442955481519	0.106263035097605
1885	-0.882205513784461	15.1704260651629	3.24988430259361	0.106165446932942
1886	-0.857142857142858	15.1704260651629	3.25533412902729	0.106081128963766
1887	-0.832080200501253	15.1704260651629	3.26077889171793	0.106010042353224
1888	-0.80701754385965	15.1704260651629	3.2662184491498	0.105952141895713
1889	-0.781954887218046	15.1704260651629	3.27165266074711	0.10590737610057
1890	-0.756892230576441	15.1704260651629	3.27708138693235	0.105875687289109
1891	-0.731829573934838	15.1704260651629	3.28250448918549	0.105857011704662
1892	-0.706766917293233	15.1704260651629	3.28792183010383	0.105851279635212
1893	-0.68170426065163	15.1704260651629	3.29333327346261	0.105858415548136
1894	-0.656641604010026	15.1704260651629	3.2987386842761	0.10587833823655
1895	-0.631578947368421	15.1704260651629	3.30413792885922	0.105910960976631
1896	-0.606516290726818	15.1704260651629	3.30953087488939	0.105956191695342
1897	-0.581453634085213	15.1704260651629	3.31491739146874	0.106013933147822
1898	-0.556390977443609	15.1704260651629	3.32029734918625	0.106084083103783
1899	-0.531328320802006	15.1704260651629	3.32567062017997	0.106166534542119
1900	-0.506265664160401	15.1704260651629	3.33103707819898	0.106261175852972
1901	-0.481203007518797	15.1704260651629	3.33639659866505	0.10636789104645
1902	-0.456140350877194	15.1704260651629	3.34174905873374	0.106486559967175
1903	-0.431077694235589	15.1704260651629	3.34709433735498	0.106617058513823
1904	-0.406015037593986	15.1704260651629	3.35243231533273	0.10675925886283
1905	-0.380952380952381	15.1704260651629	3.35776287538371	0.106913029695411
1906	-0.355889724310777	15.1704260651629	3.36308590219504	0.107078236427065
1907	-0.330827067669174	15.1704260651629	3.36840128248052	0.107254741438737
1908	-0.305764411027569	15.1704260651629	3.37370890503548	0.107442404308823
1909	-0.280701754385966	15.1704260651629	3.37900866079003	0.10764108204523
1910	-0.255639097744361	15.1704260651629	3.38430044286046	0.107850629316715
1911	-0.230576441102757	15.1704260651629	3.38958414659879	0.108070898682771
1912	-0.205513784461154	15.1704260651629	3.39485966964016	0.108301740821335
1913	-0.180451127819549	15.1704260651629	3.40012691194797	0.108543004753662
1914	-0.155388471177945	15.1704260651629	3.40538577585675	0.108794538065712
1915	-0.130325814536342	15.1704260651629	3.41063616611238	0.109056187125447
1916	-0.105263157894737	15.1704260651629	3.41587798990982	0.109327797295515
1917	-0.0802005012531328	15.1704260651629	3.42111115692801	0.109609213140758
1918	-0.0551378446115294	15.1704260651629	3.42633557936193	0.109900278630131
1919	-0.030075187969925	15.1704260651629	3.43155117195188	0.11020083733257
1920	-0.00501253132832158	15.1704260651629	3.43675785200951	0.110510732606459
1921	0.0200501253132828	15.1704260651629	3.44195553944104	0.110829807782365
1922	0.0451127819548862	15.1704260651629	3.44714415676724	0.111157906338748
1923	0.0701754385964914	15.1704260651629	3.45232362914025	0.11149487207043
1924	0.0952380952380949	15.1704260651629	3.45749388435731	0.111840549249617
1925	0.120300751879698	15.1704260651629	3.4626548528713	0.112194782779335
1926	0.145363408521304	15.1704260651629	3.46780646779808	0.112557418339175
1927	0.170426065162907	15.1704260651629	3.47294866492068	0.11292830252328
1928	0.19548872180451	15.1704260651629	3.4780813826905	0.113307282970548
1929	0.220551378446114	15.1704260651629	3.48320456222529	0.11369420848706
1930	0.245614035087719	15.1704260651629	3.48831814730424	0.114088929160785
1931	0.270676691729323	15.1704260651629	3.49342208436009	0.11449129646862
1932	0.295739348370926	15.1704260651629	3.49851632246842	0.114901163375882
1933	0.320802005012531	15.1704260651629	3.50360081333416	0.115318384428382
1934	0.345864661654135	15.1704260651629	3.50867551127548	0.11574281583723
1935	0.370927318295738	15.1704260651629	3.51374037320505	0.116174315556538
1936	0.395989974937343	15.1704260651629	3.51879535860902	0.116612743354238
1937	0.421052631578947	15.1704260651629	3.52384042952347	0.117057960876193
1938	0.44611528822055	15.1704260651629	3.52887555050893	0.117509831703858
1939	0.471177944862156	15.1704260651629	3.53390068862261	0.117968221405694
1940	0.496240601503759	15.1704260651629	3.53891581338882	0.1184329975826
1941	0.521303258145362	15.1704260651629	3.54392089676764	0.118904029907604
1942	0.546365914786968	15.1704260651629	3.54891591312178	0.119381190160068
1943	0.571428571428571	15.1704260651629	3.55390083918211	0.119864352254671
1944	0.596491228070175	15.1704260651629	3.5588756540116	0.120353392265421
1945	0.62155388471178	15.1704260651629	3.56384033896816	0.120848188444963
1946	0.646616541353383	15.1704260651629	3.56879487766627	0.121348621239441
1947	0.671679197994987	15.1704260651629	3.57373925593759	0.121854573299153
1948	0.69674185463659	15.1704260651629	3.57867346179073	0.122365929485273
1949	0.721804511278195	15.1704260651629	3.58359748537023	0.122882576872868
1950	0.746867167919799	15.1704260651629	3.58851131891488	0.123404404750456
1951	0.771929824561402	15.1704260651629	3.59341495671547	0.12393130461633
1952	0.796992481203008	15.1704260651629	3.59830839507215	0.124463170171891
1953	0.822055137844611	15.1704260651629	3.60319163225137	0.124999897312178
1954	0.847117794486214	15.1704260651629	3.60806466844263	0.12554138411384
1955	0.87218045112782	15.1704260651629	3.61292750571494	0.126087530820712
1956	0.897243107769423	15.1704260651629	3.61778014797337	0.12663823982722
1957	0.922305764411027	15.1704260651629	3.62262260091539	0.127193415659779
1958	0.947368421052632	15.1704260651629	3.62745487198734	0.127752964956358
1959	0.972431077694235	15.1704260651629	3.63227697034105	0.128316796444392
1960	0.997493734335839	15.1704260651629	3.63708890679057	0.12888482091718
1961	1.02255639097744	15.1704260651629	3.6418906937691	0.129456951208925
1962	1.04761904761905	15.1704260651629	3.64668234528629	0.130033102168559
1963	1.07268170426065	15.1704260651629	3.65146387688572	0.130613190632477
1964	1.09774436090225	15.1704260651629	3.65623530560287	0.13119713539631
1965	1.12280701754386	15.1704260651629	3.66099664992337	0.131784857185848
1966	1.14786967418546	15.1704260651629	3.6657479297417	0.132376278627222
1967	1.17293233082707	15.1704260651629	3.67048916632038	0.132971324216452
1968	1.19799498746867	15.1704260651629	3.67522038224954	0.13356992028845
1969	1.22305764411028	15.1704260651629	3.67994160140711	0.134171994985565
1970	1.24812030075188	15.1704260651629	3.68465284891936	0.134777478225759
1971	1.27318295739348	15.1704260651629	3.68935415112215	0.135386301670485
1972	1.29824561403509	15.1704260651629	3.69404553552252	0.135998398692339
1973	1.32330827067669	15.1704260651629	3.69872703076104	0.136613704342556
1974	1.3483709273183	15.1704260651629	3.70339866657452	0.137232155318398
1975	1.3734335839599	15.1704260651629	3.70806047375947	0.137853689930512
1976	1.3984962406015	15.1704260651629	3.71271248413598	0.138478248070285
1977	1.42355889724311	15.1704260651629	3.7173547305123	0.139105771177265
1978	1.44862155388471	15.1704260651629	3.72198724664996	0.139736202206678
1979	1.47368421052632	15.1704260651629	3.72661006722944	0.140369485597093
1980	1.49874686716792	15.1704260651629	3.73122322781649	0.141005567238254
1981	1.52380952380952	15.1704260651629	3.73582676482902	0.14164439443914
1982	1.54887218045113	15.1704260651629	3.74042071550455	0.142285915896256
1983	1.57393483709273	15.1704260651629	3.74500511786832	0.142930081662206
1984	1.59899749373434	15.1704260651629	3.7495800107019	0.143576843114558
1985	1.62406015037594	15.1704260651629	3.7541454335125	0.144226152925035
1986	1.64912280701754	15.1704260651629	3.7587014265027	0.144877965029044
1987	1.67418546365915	15.1704260651629	3.763248030541	0.145532234595573
1988	1.69924812030075	15.1704260651629	3.76778528713272	0.146188917997463
1989	1.72431077694235	15.1704260651629	3.77231323839162	0.146847972782078
1990	1.74937343358396	15.1704260651629	3.77683192701207	0.14750935764238
1991	1.77443609022556	15.1704260651629	3.78134139624175	0.148173032388431
1992	1.79949874686717	15.1704260651629	3.78584168985501	0.148838957919316
1993	1.82456140350877	15.1704260651629	3.79033285212668	0.149507096195515
1994	1.84962406015038	15.1704260651629	3.79481492780654	0.150177410211727
1995	1.87468671679198	15.1704260651629	3.79928796209433	0.150849863970141
1996	1.89974937343358	15.1704260651629	3.80375200061527	0.151524422454168
1997	1.92481203007519	15.1704260651629	3.8082070893962	0.15220105160265
1998	1.94987468671679	15.1704260651629	3.8126532748422	0.152879718284528
1999	1.97493734335839	15.1704260651629	3.81709060371383	0.153560390273989
[truncated: 158,001 more rows]
