# Supplementary material for: Role of vector phenotypic plasticity in disease transmission as illustrated by the spread of dengue virus by Aedes albopictus
Source: Nat Commun. 2024 Sep 7;15:7823. doi: 10.1038/s41467-024-52144-5 (PMC11379831; doi:10.1038/s41467-024-52144-5)
Supplement: Supplementary file 4 — Source Data files [file 41467_2024_52144_MOESM4_ESM.zip › Source_Data_Folder/Main_Maunscript/Fig_9B.csv]

	Temperature	Wing_Length	fit	se.fit
1	-10	1.5	0.183	52.7601982731871
2	-9.87468671679198	1.5	0.183	52.4645281742278
3	-9.74937343358396	1.5	0.183	52.1689712936362
4	-9.62406015037594	1.5	0.183	51.8735293823211
5	-9.49874686716792	1.5	0.183	51.5782042288775
6	-9.3734335839599	1.5	0.183	51.2829976606087
7	-9.24812030075188	1.5	0.183	50.9879115445828
8	-9.12280701754386	1.5	0.183	50.6929477887235
9	-8.99749373433584	1.5	0.183	50.3981083429365
10	-8.87218045112782	1.5	0.183	50.1033952002729
11	-8.7468671679198	1.5	0.183	49.8088103981316
12	-8.62155388471178	1.5	0.183	49.5143560195006
13	-8.49624060150376	1.5	0.183	49.2200341942414
14	-8.37092731829574	1.5	0.183	48.9258471004151
15	-8.24561403508772	1.5	0.183	48.631796965654
16	-8.1203007518797	1.5	0.183	48.3378860685798
17	-7.99498746867168	1.5	0.183	48.0441167402695
18	-7.86967418546366	1.5	0.183	47.7504913657723
19	-7.74436090225564	1.5	0.183	47.4570123856784
20	-7.61904761904762	1.5	0.183	47.1636822977418
21	-7.4937343358396	1.5	0.183	46.8705036585603
22	-7.36842105263158	1.5	0.183	46.5774790853134
23	-7.24310776942356	1.5	0.183	46.2846112575618
24	-7.11779448621554	1.5	0.183	45.9919029191103
25	-6.99248120300752	1.5	0.183	45.6993568799365
26	-6.8671679197995	1.5	0.183	45.4069760181892
27	-6.74185463659148	1.5	0.183	45.1147632822573
28	-6.61654135338346	1.5	0.183	44.8227216929137
29	-6.49122807017544	1.5	0.183	44.5308543455375
30	-6.36591478696742	1.5	0.183	44.239164412416
31	-6.2406015037594	1.5	0.183	43.9476551451315
32	-6.11528822055138	1.5	0.183	43.6563298770358
33	-5.98997493734336	1.5	0.183	43.3651920258162
34	-5.86466165413534	1.5	0.183	43.0742450961565
35	-5.73934837092732	1.5	0.183	42.783492682498
36	-5.6140350877193	1.5	0.183	42.492938471903
37	-5.48872180451128	1.5	0.183	42.2025862470274
38	-5.36340852130326	1.5	0.183	41.9124398892057
39	-5.23809523809524	1.5	0.183	41.6225033816528
40	-5.11278195488722	1.5	0.183	41.3327808127895
41	-4.9874686716792	1.5	0.183	41.043276379695
42	-4.86215538847118	1.5	0.183	40.7539943916937
43	-4.73684210526316	1.5	0.183	40.464939274081
44	-4.61152882205514	1.5	0.183	40.1761155719951
45	-4.48621553884712	1.5	0.183	39.8875279544399
46	-4.3609022556391	1.5	0.183	39.599181218468
47	-4.23558897243108	1.5	0.183	39.3110802935288
48	-4.11027568922306	1.5	0.183	39.0232302459898
49	-3.98496240601504	1.5	0.183	38.7356362838398
50	-3.85964912280702	1.5	0.183	38.4483037615805
51	-3.734335839599	1.5	0.183	38.161238185317
52	-3.60902255639098	1.5	0.183	37.8744452180548
53	-3.48370927318296	1.5	0.183	37.5879306852129
54	-3.35839598997494	1.5	0.183	37.3017005803641
55	-3.23308270676692	1.5	0.183	37.0157610712115
56	-3.1077694235589	1.5	0.183	36.7301185058131
57	-2.98245614035088	1.5	0.183	36.4447794190658
58	-2.85714285714286	1.5	0.183	36.1597505394604
59	-2.73182957393484	1.5	0.183	35.8750387961212
60	-2.60651629072682	1.5	0.183	35.5906513261425
61	-2.4812030075188	1.5	0.183	35.3065954822373
62	-2.35588972431078	1.5	0.183	35.0228788407115
63	-2.23057644110276	1.5	0.183	34.7395092097798
64	-2.10526315789474	1.5	0.183	34.4564946382397
65	-1.97994987468672	1.5	0.183	34.1738434245204
66	-1.8546365914787	1.5	0.183	33.891564126124
67	-1.72932330827068	1.5	0.183	33.6096655694793
68	-1.60401002506266	1.5	0.183	33.3281568602254
69	-1.47869674185464	1.5	0.183	33.0470473939494
70	-1.35338345864662	1.5	0.183	32.766346867396
71	-1.2280701754386	1.5	0.183	32.4860652901755
72	-1.10275689223058	1.5	0.183	32.2062129969914
73	-0.977443609022558	1.5	0.183	31.9268006604148
74	-0.852130325814537	1.5	0.183	31.6478393042307
75	-0.726817042606516	1.5	0.183	31.3693403173847
76	-0.601503759398497	1.5	0.183	31.0913154685592
77	-0.476190476190476	1.5	0.183	30.813776921409
78	-0.350877192982457	1.5	0.183	30.5367372504894
79	-0.225563909774436	1.5	0.183	30.2602094579089
80	-0.100250626566417	1.5	0.183	29.9842069907428
81	0.0250626566416035	1.5	0.183	29.7087437592447
82	0.150375939849624	1.5	0.183	29.4338341558928
83	0.275689223057643	1.5	0.183	29.1594930753127
84	0.401002506265664	1.5	0.183	28.8857359351185
85	0.526315789473683	1.5	0.183	28.612578697716
86	0.651629072681704	1.5	0.183	28.3400378931134
87	0.776942355889723	1.5	0.183	28.0681306427883
88	0.902255639097744	1.5	0.183	27.79687468466
89	1.02756892230576	1.5	0.183	27.5262883992192
90	1.15288220551378	1.5	0.183	27.2563908368686
91	1.2781954887218	1.5	0.183	26.9872017465316
92	1.40350877192982	1.5	0.183	26.7187416055846
93	1.52882205513784	1.5	0.183	26.4510316511754
94	1.65413533834586	1.5	0.183	26.1840939129868
95	1.77944862155388	1.5	0.183	25.9179512475124
96	1.9047619047619	1.5	0.183	25.6526273739063
97	2.03007518796992	1.5	0.183	25.3881469114764
98	2.15538847117794	1.5	0.183	25.124535418889
99	2.28070175438596	1.5	0.183	24.8618194351537
100	2.40601503759398	1.5	0.183	24.6000265224607
101	2.531328320802	1.5	0.183	24.3391853109399
102	2.65664160401002	1.5	0.183	24.0793255454149
103	2.78195488721804	1.5	0.183	23.8204781342224
104	2.90726817042606	1.5	0.183	23.5626752001676
105	3.03258145363408	1.5	0.183	23.3059501336848
106	3.1578947368421	1.5	0.183	23.05033764827
107	3.28320802005013	1.5	0.183	22.795873838249
108	3.40852130325814	1.5	0.183	22.5425962389418
109	3.53383458646617	1.5	0.183	22.2905438892773
110	3.65914786967418	1.5	0.183	22.0397573969067
111	3.7844611528822	1.5	0.183	21.790279005856
112	3.90977443609022	1.5	0.183	21.5421526667495
113	4.03508771929824	1.5	0.183	21.2954241096224
114	4.16040100250627	1.5	0.183	21.0501409193299
115	4.28571428571428	1.5	0.183	20.8063526135441
116	4.41102756892231	1.5	0.183	20.5641107233098
117	4.53634085213032	1.5	0.183	20.3234688761136
118	4.66165413533835	1.5	0.183	20.0844828813935
119	4.78696741854636	1.5	0.183	19.847210818392
120	4.91228070175439	1.5	0.183	19.6117131262249
121	5.03759398496241	1.5	0.183	19.3780526960053
122	5.16290726817043	1.5	0.183	19.1462949648249
123	5.28822055137845	1.5	0.183	18.9165080113555
124	5.41353383458646	1.5	0.183	18.688762652787
125	5.53884711779449	1.5	0.183	18.4631325427738
126	5.6641604010025	1.5	0.183	18.2396942700061
127	5.78947368421053	1.5	0.183	18.018527456968
128	5.91478696741854	1.5	0.183	17.7997148583862
129	6.04010025062657	1.5	0.183	17.5833424588069
130	6.16541353383458	1.5	0.183	17.3694995686727
131	6.29072681704261	1.5	0.183	17.1582789182045
132	6.41604010025063	1.5	0.183	16.9497767483223
133	6.54135338345865	1.5	0.183	16.7440928977866
134	6.66666666666666	1.5	0.183	16.5413308857073
135	6.79197994987469	1.5	0.183	16.3415979885975
136	6.91729323308271	1.5	0.183	16.1450053112881
137	7.04260651629072	1.5	0.183	15.9516678513615
138	7.16791979949875	1.5	0.183	15.7617045574104
139	7.29323308270677	1.5	0.183	15.575238382449
140	7.41854636591479	1.5	0.183	15.3923963350124
141	7.5438596491228	1.5	0.183	15.213309530998
142	7.66917293233083	1.5	0.183	15.0381132468486
143	7.79448621553885	1.5	0.183	14.8669469654094
144	7.91979949874687	1.5	0.183	14.6999543866929
145	8.04511278195488	1.5	0.183	14.5372836287876
146	8.17042606516291	1.5	0.183	14.379099209854
147	8.29573934837093	1.5	0.183	14.2255802112188
148	8.42105263157895	1.5	0.183	14.0768965921524
149	8.54636591478697	1.5	0.183	13.9332060468302
150	8.67167919799499	1.5	0.183	13.7946525575479
151	8.79699248120301	1.5	0.183	13.6613650055971
152	8.92230576441102	1.5	0.183	13.5334558676241
153	9.04761904761905	1.5	0.183	13.4110200073795
154	9.17293233082707	1.5	0.183	13.2941335676545
155	9.29824561403509	1.5	0.183	13.1828529688194
156	9.42355889724311	1.5	0.183	13.0772140235223
157	9.54887218045113	1.5	0.183	12.9772311793774
158	9.67418546365915	1.5	0.183	12.8828969022736
159	9.79949874686717	1.5	0.183	12.7941812124047
160	9.92481203007519	1.5	0.183	12.7110313835759
161	10.0501253132832	1.5	0.183	12.6333718140435
162	10.1754385964912	1.5	0.183	12.561104074331
163	10.3007518796992	1.5	0.183	12.4941071342998
164	10.4260651629073	1.5	0.183	12.4322377684067
165	10.5513784461153	1.5	0.183	12.3753311346949
166	10.6766917293233	1.5	0.183	12.3232015197771
167	10.8020050125313	1.5	0.183	12.2756432390171
168	10.9273182957393	1.5	0.183	12.2324316784054
169	11.0526315789474	1.5	0.183	12.193324462359
170	11.1779448621554	1.5	0.183	12.1580627299225
171	11.3032581453634	1.5	0.183	12.1263725006563
172	11.4285714285714	1.5	0.183	12.0979661108872
173	11.5538847117794	1.5	0.183	12.0725437009493
174	11.6791979949875	1.5	0.183	12.0497947345427
175	11.8045112781955	1.5	0.183	12.0293995323127
176	11.9298245614035	1.5	0.183	12.0110308031468
177	12.0551378446115	1.5	0.183	11.9943551584244
178	12.1804511278195	1.5	0.183	11.9790345964425
179	12.3057644110276	1.5	0.183	11.9647279464172
180	12.4310776942356	1.5	0.183	11.9510922637428
181	12.5563909774436	1.5	0.183	11.9377841705292
182	12.6817042606516	1.5	0.183	11.9244611377894
183	12.8070175438596	1.5	0.183	11.9107827080054
184	12.9323308270677	1.5	0.183	11.8964116591776
185	13.0576441102757	1.5	0.183	11.8810151139247
186	13.1829573934837	1.5	0.183	11.8642655998732
187	13.3082706766917	1.5	0.183	11.8458420706675
188	13.4335839598997	1.5	0.183	11.8254309007643
189	13.5588972431078	1.5	0.183	11.8027268722393
190	13.6842105263158	1.5	0.183	11.7774341788261
191	13.8095238095238	1.5	0.183	11.7492674822181
192	13.9348370927318	1.5	0.183	11.7179530693532
193	14.0601503759398	1.5	0.183	11.6832301777607
194	14.1854636591479	1.5	0.183	11.6448525787775
195	14.3107769423559	1.5	0.183	11.6025905322307
196	14.4360902255639	1.5	0.183	11.5562332418474
197	14.5614035087719	1.5	0.183	11.5055919300522
198	14.6867167919799	1.5	0.183	11.4505035877669
199	14.812030075188	1.5	0.183	11.3908353173721
200	14.937343358396	1.5	0.183	11.3264889861511
201	15.062656641604	1.5	0.183	11.2574129404099
202	15.187969924812	1.5	0.183	11.1837626421789
203	15.31328320802	1.5	0.183	11.1058932342613
204	15.4385964912281	1.5	0.183	11.0241938614705
205	15.5639097744361	1.5	0.183	10.9390755822577
206	15.6892230576441	1.5	0.183	10.850966240255
207	15.8145363408521	1.5	0.183	10.7603054797528
208	15.9398496240601	1.5	0.183	10.6675401872149
209	16.0651629072682	1.5	0.183	10.573120442779
210	16.1904761904762	1.5	0.183	10.477495931903
211	16.3157894736842	1.5	0.183	10.3811127082288
212	16.4411027568922	1.5	0.183	10.2844101921441
213	16.5664160401003	1.5	0.183	10.1878183093057
214	16.6917293233083	1.5	0.183	10.0917547015747
215	16.8170426065163	1.5	0.183	9.99662197031498
216	16.9423558897243	1.5	0.183	9.90280493551243
217	17.0676691729323	1.5	0.183	9.81066791327067
218	17.1929824561403	1.5	0.183	9.72055202951887
219	17.3182957393484	1.5	0.183	9.63277259999337
220	17.4436090225564	1.5	0.183	9.54761661628737
221	17.5689223057644	1.5	0.183	9.4653403853208
222	17.6942355889724	1.5	0.183	9.38616737507035
223	17.8195488721804	1.5	0.183	9.31028632278648
224	17.9448621553885	1.5	0.183	9.23784966312222
225	18.0701754385965	1.5	0.183	9.16897233253497
226	18.1954887218045	1.5	0.183	9.1037310029961
227	18.3208020050125	1.5	0.183	9.04216379257762
228	18.4461152882206	1.5	0.183	8.98427049315639
229	18.5714285714286	1.5	0.183	8.9300133467399
230	18.6967418546366	1.5	0.183	8.87931839241463
231	18.8220551378446	1.5	0.183	8.83207739647716
232	18.9473684210526	1.5	0.183	8.78815036994144
233	19.0726817042606	1.5	0.183	8.74736867148392
234	19.1979949874687	1.5	0.183	8.70953869122522
235	19.3233082706767	1.5	0.183	8.67444611263668
236	19.4486215538847	1.5	0.183	8.64186075681468
237	19.5739348370927	1.5	0.183	8.61154202467336
238	19.6992481203008	1.5	0.183	8.58324496414936
239	19.8245614035088	1.5	0.183	8.55672696810229
240	19.9498746867168	1.5	0.183	8.53175469564482
241	20.0751879699248	1.5	0.183	8.5081106639054
242	20.2005012531328	1.5	0.183	8.48568637408039
243	20.3258145363409	1.5	0.183	8.4644680013896
244	20.4511278195489	1.5	0.183	8.44446812325843
245	20.5764411027569	1.5	0.183	8.42572177018526
246	20.7017543859649	1.5	0.183	8.40827993907347
247	20.8270676691729	1.5	0.183	8.39220320263499
248	20.9523809523809	1.5	0.183	8.37755576295339
249	21.077694235589	1.5	0.183	8.36440001127302
250	21.203007518797	1.5	0.183	8.35279161309876
251	21.328320802005	1.5	0.183	8.34277512651336
252	21.453634085213	1.5	0.183	8.33438015812757
253	21.5789473684211	1.5	0.183	8.32761806065349
254	21.7042606516291	1.5	0.183	8.32247917629314
255	21.8295739348371	1.5	0.183	8.31893062957481
256	21.9548872180451	1.5	0.183	8.31691467141637
257	22.0802005012531	1.5	0.183	8.3163475730629
258	22.2055137844612	1.5	0.183	8.31711906444168
259	22.3308270676692	1.5	0.183	8.31909230683735
260	22.4561403508772	1.5	0.183	8.32210438508785
261	22.5814536340852	1.5	0.183	8.3259673001975
262	22.7067669172932	1.5	0.183	8.33046943976722
263	22.8320802005013	1.5	0.183	8.33537750129918
264	22.9573934837093	1.5	0.183	8.34043884250356
265	23.0827067669173	1.5	0.183	8.34538423339663
266	23.2080200501253	1.5	0.183	8.34993098732233
267	23.3333333333333	1.5	0.183	8.3537864520694
268	23.4586466165414	1.5	0.183	8.35665184794395
269	23.5839598997494	1.5	0.183	8.35822644689778
270	23.7092731829574	1.5	0.183	8.35821209548181
271	23.8345864661654	1.5	0.183	8.35631809435725
272	23.9598997493734	1.5	0.183	8.35226645823691
273	24.0852130325814	1.5	0.183	8.34579759236081
274	24.2105263157895	1.5	0.183	8.33667643492779
275	24.3358395989975	1.5	0.183	8.32469912941349
276	24.4611528822055	1.5	0.183	8.30970030663886
277	24.5864661654135	1.5	0.183	8.29156107392887
278	24.7117794486215	1.5	0.183	8.27021782618136
279	24.8370927318296	1.5	0.183	8.24567200178167
280	24.9624060150376	1.5	0.183	8.2180008741163
281	25.0877192982456	1.5	0.183	8.18739796661321
282	25.2130325814536	1.5	0.183	8.15442502694839
283	25.3383458646617	1.5	0.183	8.11980825344518
284	25.4636591478697	1.5	0.183	8.08422156380595
285	25.5889724310777	1.5	0.183	8.04826261946016
286	25.7142857142857	1.5	0.183	8.01243546326602
287	25.8395989974937	1.5	0.183	7.97713762860728
288	25.9649122807018	1.5	0.183	7.94265198580459
289	26.0902255639098	1.5	0.183	7.90914362382478
290	26.2155388471178	1.5	0.183	7.87666205812881
291	26.3408521303258	1.5	0.183	7.84514901318834
292	26.4661654135338	1.5	0.183	7.81445196910692
293	26.5914786967419	1.5	0.183	7.78434360365294
294	26.7167919799499	1.5	0.183	7.75454721677339
295	26.8421052631579	1.5	0.183	7.72476820124421
296	26.9674185463659	1.5	0.183	7.69473162315126
297	27.0927318295739	1.5	0.183	7.66425920315137
298	27.218045112782	1.5	0.183	7.63356802639011
299	27.34335839599	1.5	0.183	7.60309988435225
300	27.468671679198	1.5	0.183	7.57331346378756
301	27.593984962406	1.5	0.183	7.54464044100075
302	27.719298245614	1.5	0.183	7.51745054773374
303	27.844611528822	1.5	0.183	7.49202458391217
304	27.9699248120301	1.5	0.183	7.4685358583838
305	28.0952380952381	1.5	0.183	7.44704050868951
306	28.2205513784461	1.5	0.183	7.42747706677792
307	28.3458646616541	1.5	0.183	7.40967552430711
308	28.4711779448622	1.5	0.183	7.39337603909609
309	28.5964912280702	1.5	0.183	7.37825734504187
310	28.7218045112782	1.5	0.183	7.36397490232831
311	28.8471177944862	1.5	0.183	7.35020883762725
312	28.9724310776942	1.5	0.183	7.33672169455119
313	29.0977443609023	1.5	0.183	7.32346939747088
314	29.2230576441103	1.5	0.183	7.31090781392553
315	29.3483709273183	1.5	0.183	7.29963927712668
316	29.4736842105263	1.5	0.183	7.29011877516332
317	29.5989974937343	1.5	0.183	7.28257487072486
318	29.7243107769424	1.5	0.183	7.27696281056453
319	29.8496240601504	1.5	0.183	7.27294964654248
320	29.9749373433584	1.5	0.183	7.26993061104351
321	30.1002506265664	1.5	0.183	7.26711402313021
322	30.2255639097744	1.5	0.183	7.26397446915576
323	30.3508771929825	1.5	0.183	7.26024724618263
324	30.4761904761905	1.5	0.183	7.25580152445231
325	30.6015037593985	1.5	0.183	7.25062093383986
326	30.7268170426065	1.5	0.183	7.24478283621424
327	30.8521303258145	1.5	0.183	7.2384394505629
328	30.9774436090226	1.5	0.183	7.23180083205128
329	31.1027568922306	1.5	0.183	7.22511955936544
330	31.2280701754386	1.5	0.183	7.2186770390213
331	31.3533834586466	1.5	0.183	7.21277138303651
332	31.4786967418546	1.5	0.183	7.20770684901045
333	31.6040100250627	1.5	0.183	7.20378485571521
334	31.7293233082707	1.5	0.183	7.2012966054563
335	31.8546365914787	1.5	0.183	7.20051735683257
336	31.9799498746867	1.5	0.183	7.20170239750771
337	32.1052631578947	1.5	0.183	7.20508476577553
338	32.2305764411028	1.5	0.183	7.21087476213113
339	32.3558897243108	1.5	0.183	7.21926127835754
340	32.4812030075188	1.5	0.183	7.23041495285356
341	32.6065162907268	1.5	0.183	7.24449313837229
342	32.7318295739348	1.5	0.183	7.26164664335462
343	32.8571428571429	1.5	0.183	7.28202818175915
344	32.9824561403509	1.5	0.183	7.30580243938845
345	33.1077694235589	1.5	0.183	7.33315763721112
346	33.2330827067669	1.5	0.183	7.36431844327711
347	33.3583959899749	1.5	0.183	7.39956005277235
348	33.483709273183	1.5	0.183	7.43922321780134
349	33.609022556391	1.5	0.183	7.48372996093312
350	33.734335839599	1.5	0.183	7.53359964528856
351	33.859649122807	1.5	0.183	7.58946499596876
352	33.984962406015	1.5	0.183	7.65208757387516
353	34.1102756892231	1.5	0.183	7.7224230895922
354	34.2355889724311	1.5	0.183	7.80178506418481
355	34.3609022556391	1.5	0.183	7.89143368557539
356	34.4862155388471	1.5	0.183	7.99237186328764
357	34.6115288220551	1.5	0.183	8.10529412132068
358	34.7368421052632	1.5	0.183	8.23055376420137
359	34.8621553884712	1.5	0.183	8.3681487799655
360	34.9874686716792	1.5	0.183	8.51772647519359
361	35.1127819548872	1.5	0.183	8.67864438441981
362	35.2380952380952	1.5	0.183	8.8502557105781
363	35.3634085213033	1.5	0.183	9.03196287425424
364	35.4887218045113	1.5	0.183	9.22318247900328
365	35.6140350877193	1.5	0.183	9.42334828922726
366	35.7393483709273	1.5	0.183	9.63191454155893
367	35.8646616541353	1.5	0.183	9.8483586534357
368	35.9899749373434	1.5	0.183	10.0721831050414
369	36.1152882205514	1.5	0.183	10.3029165535126
370	36.2406015037594	1.5	0.183	10.5401143028488
371	36.3659147869674	1.5	0.183	10.7833582560009
372	36.4912280701754	1.5	0.183	11.0322564638731
373	36.6165413533835	1.5	0.183	11.2864423708599
374	36.7418546365915	1.5	0.183	11.545573841105
375	36.8671679197995	1.5	0.183	11.809332035043
376	36.9924812030075	1.5	0.183	12.0774201925109
377	37.1177944862155	1.5	0.183	12.3495623670448
378	37.2431077694236	1.5	0.183	12.6255021459787
379	37.3684210526316	1.5	0.183	12.9050013825748
380	37.4937343358396	1.5	0.183	13.1878389595118
381	37.6190476190476	1.5	0.183	13.4738095974695
382	37.7443609022556	1.5	0.183	13.7627227180963
383	37.8696741854637	1.5	0.183	14.0544013671557
384	37.9949874686717	1.5	0.183	14.3486812009528
385	38.1203007518797	1.5	0.183	14.6454095371026
386	38.2456140350877	1.5	0.183	14.944444469186
387	38.3709273182957	1.5	0.183	15.245654043743
388	38.4962406015038	1.5	0.183	15.5489154972891
389	38.6215538847118	1.5	0.183	15.8541145505324
390	38.7468671679198	1.5	0.183	16.1611447566573
391	38.8721804511278	1.5	0.183	16.4699069003791
392	38.9974937343358	1.5	0.183	16.7803084444254
393	39.1228070175439	1.5	0.183	17.0922630201289
394	39.2481203007519	1.5	0.183	17.4056899589071
395	39.3734335839599	1.5	0.183	17.7205138615311
396	39.4987468671679	1.5	0.183	18.0366642022416
397	39.6240601503759	1.5	0.183	18.3540749649374
398	39.749373433584	1.5	0.183	18.6726843088413
399	39.874686716792	1.5	0.183	18.9924342612233
400	40	1.5	0.183	19.3132704349386
401	-10	1.50501253132832	0.183	52.7514724947073
402	-9.87468671679198	1.50501253132832	0.183	52.4557774073657
403	-9.74937343358396	1.50501253132832	0.183	52.1601952743444
404	-9.62406015037594	1.50501253132832	0.183	51.8647278425041
405	-9.49874686716792	1.50501253132832	0.183	51.569376896312
406	-9.3734335839599	1.50501253132832	0.183	51.2741442588629
407	-9.24812030075188	1.50501253132832	0.183	50.9790317929333
408	-9.12280701754386	1.50501253132832	0.183	50.6840414020705
409	-8.99749373433584	1.50501253132832	0.183	50.3891750317169
410	-8.87218045112782	1.50501253132832	0.183	50.0944346703716
411	-8.7468671679198	1.50501253132832	0.183	49.7998223507903
412	-8.62155388471178	1.50501253132832	0.183	49.5053401512253
413	-8.49624060150376	1.50501253132832	0.183	49.2109901967068
414	-8.37092731829574	1.50501253132832	0.183	48.9167746603672
415	-8.24561403508772	1.50501253132832	0.183	48.6226957648108
416	-8.1203007518797	1.50501253132832	0.183	48.3287557835288
417	-7.99498746867168	1.50501253132832	0.183	48.0349570423636
418	-7.86967418546366	1.50501253132832	0.183	47.7413019210231
419	-7.74436090225564	1.50501253132832	0.183	47.4477928546464
420	-7.61904761904762	1.50501253132832	0.183	47.1544323354249
421	-7.4937343358396	1.50501253132832	0.183	46.8612229142791
422	-7.36842105263158	1.50501253132832	0.183	46.5681672025939
423	-7.24310776942356	1.50501253132832	0.183	46.2752678740154
424	-7.11779448621554	1.50501253132832	0.183	45.982527666311
425	-6.99248120300752	1.50501253132832	0.183	45.6899493832956
426	-6.8671679197995	1.50501253132832	0.183	45.3975358968259
427	-6.74185463659148	1.50501253132832	0.183	45.1052901488674
428	-6.61654135338346	1.50501253132832	0.183	44.8132151536352
429	-6.49122807017544	1.50501253132832	0.183	44.521313999812
430	-6.36591478696742	1.50501253132832	0.183	44.2295898528479
431	-6.2406015037594	1.50501253132832	0.183	43.9380459573435
432	-6.11528822055138	1.50501253132832	0.183	43.646685639521
433	-5.98997493734336	1.50501253132832	0.183	43.3555123097868
434	-5.86466165413534	1.50501253132832	0.183	43.0645294653891
435	-5.73934837092732	1.50501253132832	0.183	42.7737406931751
436	-5.6140350877193	1.50501253132832	0.183	42.4831496724508
437	-5.48872180451128	1.50501253132832	0.183	42.1927601779505
438	-5.36340852130326	1.50501253132832	0.183	41.9025760829167
439	-5.23809523809524	1.50501253132832	0.183	41.6126013622995
440	-5.11278195488722	1.50501253132832	0.183	41.322840096077
441	-4.9874686716792	1.50501253132832	0.183	41.0332964727044
442	-4.86215538847118	1.50501253132832	0.183	40.7439747926966
443	-4.73684210526316	1.50501253132832	0.183	40.4548794723497
444	-4.61152882205514	1.50501253132832	0.183	40.1660150476084
445	-4.48621553884712	1.50501253132832	0.183	39.8773861780853
446	-4.3609022556391	1.50501253132832	0.183	39.5889976512389
447	-4.23558897243108	1.50501253132832	0.183	39.3008543867175
448	-4.11027568922306	1.50501253132832	0.183	39.0129614408761
449	-3.98496240601504	1.50501253132832	0.183	38.725324011475
450	-3.85964912280702	1.50501253132832	0.183	38.4379474425671
451	-3.734335839599	1.50501253132832	0.183	38.1508372295837
452	-3.60902255639098	1.50501253132832	0.183	37.8639990246267
453	-3.48370927318296	1.50501253132832	0.183	37.5774386419772
454	-3.35839598997494	1.50501253132832	0.183	37.2911620638315
455	-3.23308270676692	1.50501253132832	0.183	37.0051754462725
456	-3.1077694235589	1.50501253132832	0.183	36.7194851254899
457	-2.98245614035088	1.50501253132832	0.183	36.4340976242596
458	-2.85714285714286	1.50501253132832	0.183	36.1490196586941
459	-2.73182957393484	1.50501253132832	0.183	35.8642581452777
460	-2.60651629072682	1.50501253132832	0.183	35.5798202081984
461	-2.4812030075188	1.50501253132832	0.183	35.2957131869923
462	-2.35588972431078	1.50501253132832	0.183	35.0119446445137
463	-2.23057644110276	1.50501253132832	0.183	34.7285223752467
464	-2.10526315789474	1.50501253132832	0.183	34.4454544139754
465	-1.97994987468672	1.50501253132832	0.183	34.1627490448291
466	-1.8546365914787	1.50501253132832	0.183	33.8804148107198
467	-1.72932330827068	1.50501253132832	0.183	33.5984605231927
468	-1.60401002506266	1.50501253132832	0.183	33.3168952727073
469	-1.47869674185464	1.50501253132832	0.183	33.0357284393716
470	-1.35338345864662	1.50501253132832	0.183	32.7549697041504
471	-1.2280701754386	1.50501253132832	0.183	32.4746290605707
472	-1.10275689223058	1.50501253132832	0.183	32.1947168269485
473	-0.977443609022558	1.50501253132832	0.183	31.9152436591621
474	-0.852130325814537	1.50501253132832	0.183	31.6362205639985
475	-0.726817042606516	1.50501253132832	0.183	31.3576589131006
476	-0.601503759398497	1.50501253132832	0.183	31.0795704575444
477	-0.476190476190476	1.50501253132832	0.183	30.8019673430774
478	-0.350877192982457	1.50501253132832	0.183	30.5248621260493
479	-0.225563909774436	1.50501253132832	0.183	30.2482677900692
480	-0.100250626566417	1.50501253132832	0.183	29.9721977634249
481	0.0250626566416035	1.50501253132832	0.183	29.6966659373006
482	0.150375939849624	1.50501253132832	0.183	29.4216866848314
483	0.275689223057643	1.50501253132832	0.183	29.1472748810368
484	0.401002506265664	1.50501253132832	0.183	28.8734459236725
485	0.526315789473683	1.50501253132832	0.183	28.6002157550473
486	0.651629072681704	1.50501253132832	0.183	28.32760088485
487	0.776942355889723	1.50501253132832	0.183	28.0556184140338
488	0.902255639097744	1.50501253132832	0.183	27.7842860598098
489	1.02756892230576	1.50501253132832	0.183	27.5136221818003
490	1.15288220551378	1.50501253132832	0.183	27.2436458094058
491	1.2781954887218	1.50501253132832	0.183	26.974376670444
492	1.40350877192982	1.50501253132832	0.183	26.7058352211161
493	1.52882205513784	1.50501253132832	0.183	26.4380426773627
494	1.65413533834586	1.50501253132832	0.183	26.1710210476714
495	1.77944862155388	1.50501253132832	0.183	25.9047931673983
496	1.9047619047619	1.50501253132832	0.183	25.6393827346716
497	2.03007518796992	1.50501253132832	0.183	25.3748143479439
498	2.15538847117794	1.50501253132832	0.183	25.1111135452612
499	2.28070175438596	1.50501253132832	0.183	24.8483068453207
500	2.40601503759398	1.50501253132832	0.183	24.5864217903869
501	2.531328320802	1.50501253132832	0.183	24.3254869911398
502	2.65664160401002	1.50501253132832	0.183	24.0655321735249
503	2.78195488721804	1.50501253132832	0.183	23.8065882276799
504	2.90726817042606	1.50501253132832	0.183	23.5486872590069
505	3.03258145363408	1.50501253132832	0.183	23.2918626414619
506	3.1578947368421	1.50501253132832	0.183	23.0361490731277
507	3.28320802005013	1.50501253132832	0.183	22.7815826341371
508	3.40852130325814	1.50501253132832	0.183	22.528200847005
509	3.53383458646617	1.50501253132832	0.183	22.2760427394278
510	3.65914786967418	1.50501253132832	0.183	22.0251489095966
511	3.7844611528822	1.50501253132832	0.183	21.7755615940692
512	3.90977443609022	1.50501253132832	0.183	21.5273247382297
513	4.03508771929824	1.50501253132832	0.183	21.2804840693599
514	4.16040100250627	1.50501253132832	0.183	21.0350871723276
515	4.28571428571428	1.50501253132832	0.183	20.7911835678856
516	4.41102756892231	1.50501253132832	0.183	20.5488247935553
517	4.53634085213032	1.50501253132832	0.183	20.308064487048
518	4.66165413533835	1.50501253132832	0.183	20.0689584721546
519	4.78696741854636	1.50501253132832	0.183	19.8315648470077
520	4.91228070175439	1.50501253132832	0.183	19.5959440745881
521	5.03759398496241	1.50501253132832	0.183	19.3621590753187
522	5.16290726817043	1.50501253132832	0.183	19.130275321547
523	5.28822055137845	1.50501253132832	0.183	18.9003609336808
524	5.41353383458646	1.50501253132832	0.183	18.6724867776947
525	5.53884711779449	1.50501253132832	0.183	18.4467265636782
526	5.6641604010025	1.50501253132832	0.183	18.2231569450432
527	5.78947368421053	1.50501253132832	0.183	18.001857617953
528	5.91478696741854	1.50501253132832	0.183	17.7829114204743
529	6.04010025062657	1.50501253132832	0.183	17.56640443089
530	6.16541353383458	1.50501253132832	0.183	17.3524260645418
531	6.29072681704261	1.50501253132832	0.183	17.1410691685051
532	6.41604010025063	1.50501253132832	0.183	16.9324301133261
533	6.54135338345865	1.50501253132832	0.183	16.7266088809955
534	6.66666666666666	1.50501253132832	0.183	16.5237091482998
535	6.79197994987469	1.50501253132832	0.183	16.323838364715
536	6.91729323308271	1.50501253132832	0.183	16.1271078241474
537	7.04260651629072	1.50501253132832	0.183	15.9336327301681
538	7.16791979949875	1.50501253132832	0.183	15.7435322550443
539	7.29323308270677	1.50501253132832	0.183	15.5569295939205
540	7.41854636591479	1.50501253132832	0.183	15.3739520167717
541	7.5438596491228	1.50501253132832	0.183	15.1947309213686
542	7.66917293233083	1.50501253132832	0.183	15.0194018881571
543	7.79448621553885	1.50501253132832	0.183	14.8481047286772
544	7.91979949874687	1.50501253132832	0.183	14.6809834996888
545	8.04511278195488	1.50501253132832	0.183	14.5181867075749
546	8.17042606516291	1.50501253132832	0.183	14.3598793003568
547	8.29573934837093	1.50501253132832	0.183	14.2062408248429
548	8.42105263157895	1.50501253132832	0.183	14.0574417169334
549	8.54636591478697	1.50501253132832	0.183	13.9136401492679
550	8.67167919799499	1.50501253132832	0.183	13.7749805768051
551	8.79699248120301	1.50501253132832	0.183	13.6415923411239
552	8.92230576441102	1.50501253132832	0.183	13.5135883611078
553	9.04761904761905	1.50501253132832	0.183	13.3910639194997
554	9.17293233082707	1.50501253132832	0.183	13.2740955498249
555	9.29824561403509	1.50501253132832	0.183	13.1627400299875
556	9.42355889724311	1.50501253132832	0.183	13.0570334921329
557	9.54887218045113	1.50501253132832	0.183	12.9569906607085
558	9.67418546365915	1.50501253132832	0.183	12.8626042314798
559	9.79949874686717	1.50501253132832	0.183	12.7738444037339
560	9.92481203007519	1.50501253132832	0.183	12.6906585763394
561	10.0501253132832	1.50501253132832	0.183	12.6129712160243
562	10.1754385964912	1.50501253132832	0.183	12.5406839033907
563	10.3007518796992	1.50501253132832	0.183	12.4736755590028
564	10.4260651629073	1.50501253132832	0.183	12.4118028485119
565	10.5513784461153	1.50501253132832	0.183	12.3549007623658
566	10.6766917293233	1.50501253132832	0.183	12.3027833623437
567	10.8020050125313	1.50501253132832	0.183	12.2552446840716
568	10.9273182957393	1.50501253132832	0.183	12.2120597819458
569	11.0526315789474	1.50501253132832	0.183	12.1729859006031
570	11.1779448621554	1.50501253132832	0.183	12.1377637553111
571	11.3032581453634	1.50501253132832	0.183	12.1061189024475
572	11.4285714285714	1.50501253132832	0.183	12.0777631806188
573	11.5538847117794	1.50501253132832	0.183	12.0523962029274
574	11.6791979949875	1.50501253132832	0.183	12.0297068813892
575	11.8045112781955	1.50501253132832	0.183	12.0093749654916
576	11.9298245614035	1.50501253132832	0.183	11.9910725782874
577	12.0551378446115	1.50501253132832	0.183	11.9744657351629
578	12.1804511278195	1.50501253132832	0.183	11.9592158324278
579	12.3057644110276	1.50501253132832	0.183	11.9449810950597
580	12.4310776942356	1.50501253132832	0.183	11.9314179752319
581	12.5563909774436	1.50501253132832	0.183	11.9181824956047
582	12.6817042606516	1.50501253132832	0.183	11.9049315337187
583	12.8070175438596	1.50501253132832	0.183	11.8913240461927
584	12.9323308270677	1.50501253132832	0.183	11.8770222338067
585	13.0576441102757	1.50501253132832	0.183	11.8616926510119
586	13.1829573934837	1.50501253132832	0.183	11.8450072660746
587	13.3082706766917	1.50501253132832	0.183	11.8266444811415
588	13.4335839598997	1.50501253132832	0.183	11.8062901253363
589	13.5588972431078	1.50501253132832	0.183	11.7836384390505
590	13.6842105263158	1.50501253132832	0.183	11.7583930745827
591	13.8095238095238	1.50501253132832	0.183	11.7302681481317
592	13.9348370927318	1.50501253132832	0.183	11.6989893919344
593	14.0601503759398	1.50501253132832	0.183	11.6642954739362
594	14.1854636591479	1.50501253132832	0.183	11.6259395755375
595	14.3107769423559	1.50501253132832	0.183	11.583691342473
596	14.4360902255639	1.50501253132832	0.183	11.5373393405081
597	14.5614035087719	1.50501253132832	0.183	11.4866941379613
598	14.6867167919799	1.50501253132832	0.183	11.4315920741168
599	14.812030075188	1.50501253132832	0.183	11.3718996332173
600	14.937343358396	1.50501253132832	0.183	11.3075181381961
601	15.062656641604	1.50501253132832	0.183	11.2383955172152
602	15.187969924812	1.50501253132832	0.183	11.1646872354819
603	15.31328320802	1.50501253132832	0.183	11.0867488630585
604	15.4385964912281	1.50501253132832	0.183	11.0049701065745
605	15.5639097744361	1.50501253132832	0.183	10.9197626733969
606	15.6892230576441	1.50501253132832	0.183	10.831555106893
607	15.8145363408521	1.50501253132832	0.183	10.7407877738937
608	15.9398496240601	1.50501253132832	0.183	10.6479082896127
609	16.0651629072682	1.50501253132832	0.183	10.5533674624623
610	16.1904761904762	1.50501253132832	0.183	10.4576157055031
611	16.3157894736842	1.50501253132832	0.183	10.3610998022694
612	16.4411027568922	1.50501253132832	0.183	10.2642599090225
613	16.5664160401003	1.50501253132832	0.183	10.1675266962166
614	16.6917293233083	1.50501253132832	0.183	10.0713185608601
615	16.8170426065163	1.50501253132832	0.183	9.9760388693933
616	16.9423558897243	1.50501253132832	0.183	9.88207321445878
617	17.0676691729323	1.50501253132832	0.183	9.78978668817277
618	17.1929824561403	1.50501253132832	0.183	9.69952118985939
619	17.3182957393484	1.50501253132832	0.183	9.61159279848729
620	17.4436090225564	1.50501253132832	0.183	9.52628924982444
621	17.5689223057644	1.50501253132832	0.183	9.44386756592895
622	17.6942355889724	1.50501253132832	0.183	9.3645518901249
623	17.8195488721804	1.50501253132832	0.183	9.28853158404142
624	17.9448621553885	1.50501253132832	0.183	9.21595964452481
625	18.0701754385965	1.50501253132832	0.183	9.14695149719237
626	18.1954887218045	1.50501253132832	0.183	9.08158422007544
627	18.3208020050125	1.50501253132832	0.183	9.01989624531864
628	18.4461152882206	1.50501253132832	0.183	8.96188757953603
629	18.5714285714286	1.50501253132832	0.183	8.90752057462844
630	18.6967418546366	1.50501253132832	0.183	8.85672127128278
631	18.8220551378446	1.50501253132832	0.183	8.80938132783798
632	18.9473684210526	1.50501253132832	0.183	8.76536053873217
633	19.0726817042606	1.50501253132832	0.183	8.724489940518
634	19.1979949874687	1.50501253132832	0.183	8.68657550069704
635	19.3233082706767	1.50501253132832	0.183	8.65140238648651
636	19.4486215538847	1.50501253132832	0.183	8.61873981761643
637	19.5739348370927	1.50501253132832	0.183	8.58834651865052
638	19.6992481203008	1.50501253132832	0.183	8.55997679816195
639	19.8245614035088	1.50501253132832	0.183	8.53338726227363
640	19.9498746867168	1.50501253132832	0.183	8.5083437602173
641	20.0751879699248	1.50501253132832	0.183	8.48462805761962
642	20.2005012531328	1.50501253132832	0.183	8.46213139671359
643	20.3258145363409	1.50501253132832	0.183	8.44084015391394
644	20.4511278195489	1.50501253132832	0.183	8.42076723833197
645	20.5764411027569	1.50501253132832	0.183	8.4019480916892
646	20.7017543859649	1.50501253132832	0.183	8.38443417131365
647	20.8270676691729	1.50501253132832	0.183	8.36828653675697
648	20.9523809523809	1.50501253132832	0.183	8.35356988432618
649	21.077694235589	1.50501253132832	0.183	8.34034709004118
650	21.203007518797	1.50501253132832	0.183	8.32867427970925
651	21.328320802005	1.50501253132832	0.183	8.31859643383611
652	21.453634085213	1.50501253132832	0.183	8.31014353168753
653	21.5789473684211	1.50501253132832	0.183	8.3033272384841
654	21.7042606516291	1.50501253132832	0.183	8.29813813998755
655	21.8295739348371	1.50501253132832	0.183	8.29454352821434
656	21.9548872180451	1.50501253132832	0.183	8.29248574016141
657	22.0802005012531	1.50501253132832	0.183	8.29188104827319
658	22.2055137844612	1.50501253132832	0.183	8.29261909723336
659	22.3308270676692	1.50501253132832	0.183	8.29456287697471
660	22.4561403508772	1.50501253132832	0.183	8.2975492170467
661	22.5814536340852	1.50501253132832	0.183	8.30138978312666
662	22.7067669172932	1.50501253132832	0.183	8.30587255292487
663	22.8320802005013	1.50501253132832	0.183	8.3107637463606
664	22.9573934837093	1.50501253132832	0.183	8.31581018394195
665	23.0827067669173	1.50501253132832	0.183	8.32074204794235
666	23.2080200501253	1.50501253132832	0.183	8.32527602332418
667	23.3333333333333	1.50501253132832	0.183	8.32911879942867
668	23.4586466165414	1.50501253132832	0.183	8.33197091918087
669	23.5839598997494	1.50501253132832	0.183	8.33353096985308
670	23.7092731829574	1.50501253132832	0.183	8.33350011816195
671	23.8345864661654	1.50501253132832	0.183	8.33158700250975
672	23.9598997493734	1.50501253132832	0.183	8.32751300639671
673	24.0852130325814	1.50501253132832	0.183	8.32101794934657
674	24.2105263157895	1.50501253132832	0.183	8.31186624509497
675	24.3358395989975	1.50501253132832	0.183	8.29985359140289
676	24.4611528822055	1.50501253132832	0.183	8.2848142719358
677	24.5864661654135	1.50501253132832	0.183	8.26662916837699
678	24.7117794486215	1.50501253132832	0.183	8.24523459894228
679	24.8370927318296	1.50501253132832	0.183	8.220632108508
680	24.9624060150376	1.50501253132832	0.183	8.19289930389804
681	25.0877192982456	1.50501253132832	0.183	8.16223040499176
682	25.2130325814536	1.50501253132832	0.183	8.12918897222987
683	25.3383458646617	1.50501253132832	0.183	8.0945035518493
684	25.4636591478697	1.50501253132832	0.183	8.0588503041839
685	25.5889724310777	1.50501253132832	0.183	8.02282894451653
686	25.7142857142857	1.50501253132832	0.183	7.98694531739594
687	25.8395989974937	1.50501253132832	0.183	7.95159845405208
688	25.9649122807018	1.50501253132832	0.183	7.91707237948355
689	26.0902255639098	1.50501253132832	0.183	7.88353296973101
690	26.2155388471178	1.50501253132832	0.183	7.85103015310515
691	26.3408521303258	1.50501253132832	0.183	7.81950570642193
692	26.4661654135338	1.50501253132832	0.183	7.78880683754266
693	26.5914786967419	1.50501253132832	0.183	7.75870568674598
694	26.7167919799499	1.50501253132832	0.183	7.72892483470552
695	26.8421052631579	1.50501253132832	0.183	7.69916888098447
696	26.9674185463659	1.50501253132832	0.183	7.66916215646375
697	27.0927318295739	1.50501253132832	0.183	7.63872591821868
698	27.218045112782	1.50501253132832	0.183	7.60807764783381
699	27.34335839599	1.50501253132832	0.183	7.57766005258978
700	27.468671679198	1.50501253132832	0.183	7.5479328052477
701	27.593984962406	1.50501253132832	0.183	7.51932848493221
702	27.719298245614	1.50501253132832	0.183	7.49221751435784
703	27.844611528822	1.50501253132832	0.183	7.46688107056332
704	27.9699248120301	1.50501253132832	0.183	7.44349245436976
705	28.0952380952381	1.50501253132832	0.183	7.42210737264298
706	28.2205513784461	1.50501253132832	0.183	7.40266350193065
707	28.3458646616541	1.50501253132832	0.183	7.38498958729144
708	28.4711779448622	1.50501253132832	0.183	7.36882421678752
709	28.5964912280702	1.50501253132832	0.183	7.35384433236276
710	28.7218045112782	1.50501253132832	0.183	7.33970351327878
711	28.8471177944862	1.50501253132832	0.183	7.32608008360026
712	28.9724310776942	1.50501253132832	0.183	7.31273506693013
713	29.0977443609023	1.50501253132832	0.183	7.29962354547684
714	29.2230576441103	1.50501253132832	0.183	7.28720232735467
715	29.3483709273183	1.50501253132832	0.183	7.27607521944005
716	29.4736842105263	1.50501253132832	0.183	7.2666981751685
717	29.5989974937343	1.50501253132832	0.183	7.25929994285006
718	29.7243107769424	1.50501253132832	0.183	7.25383502555955
719	29.8496240601504	1.50501253132832	0.183	7.2499687755468
720	29.9749373433584	1.50501253132832	0.183	7.24709386478977
721	30.1002506265664	1.50501253132832	0.183	7.24441567740058
722	30.2255639097744	1.50501253132832	0.183	7.24140722622975
723	30.3508771929825	1.50501253132832	0.183	7.23780338972896
724	30.4761904761905	1.50501253132832	0.183	7.23347333514764
725	30.6015037593985	1.50501253132832	0.183	7.22840100511232
726	30.7268170426065	1.50501253132832	0.183	7.22266432488914
727	30.8521303258145	1.50501253132832	0.183	7.21641627748278
728	30.9774436090226	1.50501253132832	0.183	7.20986783789127
729	31.1027568922306	1.50501253132832	0.183	7.20327261866579
730	31.2280701754386	1.50501253132832	0.183	7.1969131356086
731	31.3533834586466	1.50501253132832	0.183	7.19108865036177
732	31.4786967418546	1.50501253132832	0.183	7.18610457915908
733	31.6040100250627	1.50501253132832	0.183	7.18226348101697
734	31.7293233082707	1.50501253132832	0.183	7.17985765682864
735	31.8546365914787	1.50501253132832	0.183	7.1791634032566
736	31.9799498746867	1.50501253132832	0.183	7.18043697134448
737	32.1052631578947	1.50501253132832	0.183	7.18391227893794
738	32.2305764411028	1.50501253132832	0.183	7.189800418377
739	32.3558897243108	1.50501253132832	0.183	7.19829098710879
740	32.4812030075188	1.50501253132832	0.183	7.20955524992713
741	32.6065162907268	1.50501253132832	0.183	7.22375111879738
742	32.7318295739348	1.50501253132832	0.183	7.24102991102973
743	32.8571428571429	1.50501253132832	0.183	7.26154482006795
744	32.9824561403509	1.50501253132832	0.183	7.28546100605486
745	33.1077694235589	1.50501253132832	0.183	7.31296718564994
746	33.2330827067669	1.50501253132832	0.183	7.34428857150994
747	33.3583959899749	1.50501253132832	0.183	7.37970097965171
748	33.483709273183	1.50501253132832	0.183	7.41954588483142
749	33.609022556391	1.50501253132832	0.183	7.46424615637899
750	33.734335839599	1.50501253132832	0.183	7.51432214545862
751	33.859649122807	1.50501253132832	0.183	7.57040771640262
752	33.984962406015	1.50501253132832	0.183	7.63326572052551
753	34.1102756892231	1.50501253132832	0.183	7.70385336117636
754	34.2355889724311	1.50501253132832	0.183	7.78348589251891
755	34.3609022556391	1.50501253132832	0.183	7.87342463032338
756	34.4862155388471	1.50501253132832	0.183	7.97467266289571
757	34.6115288220551	1.50501253132832	0.183	8.08792370035211
758	34.7368421052632	1.50501253132832	0.183	8.21352927452666
759	34.8621553884712	1.50501253132832	0.183	8.35148474263922
760	34.9874686716792	1.50501253132832	0.183	8.50143409868079
761	35.1127819548872	1.50501253132832	0.183	8.66273128832725
762	35.2380952380952	1.50501253132832	0.183	8.83472651833485
763	35.3634085213033	1.50501253132832	0.183	9.01681970781364
764	35.4887218045113	1.50501253132832	0.183	9.20842522169654
765	35.6140350877193	1.50501253132832	0.183	9.4089748439594
766	35.7393483709273	1.50501253132832	0.183	9.61792110195389
767	35.8646616541353	1.50501253132832	0.183	9.83473997184013
768	35.9899749373434	1.50501253132832	0.183	10.0589327451751
769	36.1152882205514	1.50501253132832	0.183	10.2900271216385
770	36.2406015037594	1.50501253132832	0.183	10.5275776548928
771	36.3659147869674	1.50501253132832	0.183	10.7711656800558
772	36.4912280701754	1.50501253132832	0.183	11.0203988387251
773	36.6165413533835	1.50501253132832	0.183	11.2749103019139
774	36.7418546365915	1.50501253132832	0.183	11.5343577755138
775	36.8671679197995	1.50501253132832	0.183	11.7984223580622
776	36.9924812030075	1.50501253132832	0.183	12.0668073071608
777	37.1177944862155	1.50501253132832	0.183	12.3392367591231
778	37.2431077694236	1.50501253132832	0.183	12.6154544363577
779	37.3684210526316	1.50501253132832	0.183	12.8952223685693
780	37.4937343358396	1.50501253132832	0.183	13.1783196469369
781	37.6190476190476	1.50501253132832	0.183	13.4645412248295
782	37.7443609022556	1.50501253132832	0.183	13.7536967741774
783	37.8696741854637	1.50501253132832	0.183	14.0456096031299
784	37.9949874686717	1.50501253132832	0.183	14.3401156379512
785	38.1203007518797	1.50501253132832	0.183	14.6370624700797
786	38.2456140350877	1.50501253132832	0.183	14.9363084677739
787	38.3709273182957	1.50501253132832	0.183	15.2377219506888
788	38.4962406015038	1.50501253132832	0.183	15.5411804249748
789	38.6215538847118	1.50501253132832	0.183	15.846569875995
790	38.7468671679198	1.50501253132832	0.183	16.153784115457
791	38.8721804511278	1.50501253132832	0.183	16.4627241796063
792	38.9974937343358	1.50501253132832	0.183	16.7732977750828
793	39.1228070175439	1.50501253132832	0.183	17.0854187690864
794	39.2481203007519	1.50501253132832	0.183	17.3990067205867
795	39.3734335839599	1.50501253132832	0.183	17.7139864494526
796	39.4987468671679	1.50501253132832	0.183	18.0302876405325
797	39.6240601503759	1.50501253132832	0.183	18.3478444798891
798	39.749373433584	1.50501253132832	0.183	18.6665953205767
799	39.874686716792	1.50501253132832	0.183	18.9864823755264
800	40	1.50501253132832	0.183	19.3074514352847
801	-10	1.51002506265664	0.183	52.7427634243085
802	-9.87468671679198	1.51002506265664	0.183	52.4470434344448
803	-9.74937343358396	1.51002506265664	0.183	52.151436135678
804	-9.62406015037594	1.51002506265664	0.183	51.8559432708312
805	-9.49874686716792	1.51002506265664	0.183	51.560566620255
806	-9.3734335839599	1.51002506265664	0.183	51.2653080028466
807	-9.24812030075188	1.51002506265664	0.183	50.9701692771023
808	-9.12280701754386	1.51002506265664	0.183	50.6751523422045
809	-8.99749373433584	1.51002506265664	0.183	50.3802591391439
810	-8.87218045112782	1.51002506265664	0.183	50.0854916518793
811	-8.7468671679198	1.51002506265664	0.183	49.7908519085353
812	-8.62155388471178	1.51002506265664	0.183	49.4963419826405
813	-8.49624060150376	1.51002506265664	0.183	49.201963994406
814	-8.37092731829574	1.51002506265664	0.183	48.9077201120484
815	-8.24561403508772	1.51002506265664	0.183	48.6136125531562
816	-8.1203007518797	1.51002506265664	0.183	48.3196435861033
817	-7.99498746867168	1.51002506265664	0.183	48.0258155315105
818	-7.86967418546366	1.51002506265664	0.183	47.7321307637573
819	-7.74436090225564	1.51002506265664	0.183	47.4385917125454
820	-7.61904761904762	1.51002506265664	0.183	47.1452008645171
821	-7.4937343358396	1.51002506265664	0.183	46.8519607649292
822	-7.36842105263158	1.51002506265664	0.183	46.5588740193861
823	-7.24310776942356	1.51002506265664	0.183	46.2659432956335
824	-7.11779448621554	1.51002506265664	0.183	45.9731713254159
825	-6.99248120300752	1.51002506265664	0.183	45.6805609063993
826	-6.8671679197995	1.51002506265664	0.183	45.3881149041637
827	-6.74185463659148	1.51002506265664	0.183	45.0958362542661
828	-6.61654135338346	1.51002506265664	0.183	44.8037279643783
829	-6.49122807017544	1.51002506265664	0.183	44.5117931165024
830	-6.36591478696742	1.51002506265664	0.183	44.2200348692666
831	-6.2406015037594	1.51002506265664	0.183	43.9284564603053
832	-6.11528822055138	1.51002506265664	0.183	43.6370612087271
833	-5.98997493734336	1.51002506265664	0.183	43.3458525176735
834	-5.86466165413534	1.51002506265664	0.183	43.0548338769733
835	-5.73934837092732	1.51002506265664	0.183	42.7640088658958
836	-5.6140350877193	1.51002506265664	0.183	42.4733811560075
837	-5.48872180451128	1.51002506265664	0.183	42.1829545141374
838	-5.36340852130326	1.51002506265664	0.183	41.8927328054534
839	-5.23809523809524	1.51002506265664	0.183	41.6027199966575
840	-5.11278195488722	1.51002506265664	0.183	41.3129201593024
841	-4.9874686716792	1.51002506265664	0.183	41.0233374732367
842	-4.86215538847118	1.51002506265664	0.183	40.7339762301832
843	-4.73684210526316	1.51002506265664	0.183	40.4448408374564
844	-4.61152882205514	1.51002506265664	0.183	40.1559358218254
845	-4.48621553884712	1.51002506265664	0.183	39.8672658335292
846	-4.3609022556391	1.51002506265664	0.183	39.5788356504503
847	-4.23558897243108	1.51002506265664	0.183	39.290650182454
848	-4.11027568922306	1.51002506265664	0.183	39.002714475901
849	-3.98496240601504	1.51002506265664	0.183	38.7150337183416
850	-3.85964912280702	1.51002506265664	0.183	38.4276132433981
851	-3.734335839599	1.51002506265664	0.183	38.1404585358463
852	-3.60902255639098	1.51002506265664	0.183	37.8535752369029
853	-3.48370927318296	1.51002506265664	0.183	37.56696914973
854	-3.35839598997494	1.51002506265664	0.183	37.2806462451655
855	-3.23308270676692	1.51002506265664	0.183	36.9946126676906
856	-3.1077694235589	1.51002506265664	0.183	36.7088747416454
857	-2.98245614035088	1.51002506265664	0.183	36.4234389777027
858	-2.85714285714286	1.51002506265664	0.183	36.1383120796153
859	-2.73182957393484	1.51002506265664	0.183	35.8535009512454
860	-2.60651629072682	1.51002506265664	0.183	35.5690127038929
861	-2.4812030075188	1.51002506265664	0.183	35.2848546639348
862	-2.35588972431078	1.51002506265664	0.183	35.0010343807911
863	-2.23057644110276	1.51002506265664	0.183	34.717559635233
864	-2.10526315789474	1.51002506265664	0.183	34.4344384480483
865	-1.97994987468672	1.51002506265664	0.183	34.1516790890827
866	-1.8546365914787	1.51002506265664	0.183	33.8692900866748
867	-1.72932330827068	1.51002506265664	0.183	33.5872802375021
868	-1.60401002506266	1.51002506265664	0.183	33.3056586168596
869	-1.47869674185464	1.51002506265664	0.183	33.0244345893913
870	-1.35338345864662	1.51002506265664	0.183	32.7436178202964
871	-1.2280701754386	1.51002506265664	0.183	32.4632182870322
872	-1.10275689223058	1.51002506265664	0.183	32.1832462915401
873	-0.977443609022558	1.51002506265664	0.183	31.9037124730176
874	-0.852130325814537	1.51002506265664	0.183	31.624627821265
875	-0.726817042606516	1.51002506265664	0.183	31.3460036906324
876	-0.601503759398497	1.51002506265664	0.183	31.0678518145989
877	-0.476190476190476	1.51002506265664	0.183	30.7901843210125
878	-0.350877192982457	1.51002506265664	0.183	30.5130137480241
879	-0.225563909774436	1.51002506265664	0.183	30.2363530607487
880	-0.100250626566417	1.51002506265664	0.183	29.9602156686904
881	0.0250626566416035	1.51002506265664	0.183	29.684615443966
882	0.150375939849624	1.51002506265664	0.183	29.4095667403687
883	0.275689223057643	1.51002506265664	0.183	29.1350844133099
884	0.401002506265664	1.51002506265664	0.183	28.8611838406835
885	0.526315789473683	1.51002506265664	0.183	28.587880944696
886	0.651629072681704	1.51002506265664	0.183	28.3151922147085
887	0.776942355889723	1.51002506265664	0.183	28.0431347311396
888	0.902255639097744	1.51002506265664	0.183	27.7717261904791
889	1.02756892230576	1.51002506265664	0.183	27.5009849314646
890	1.15288220551378	1.51002506265664	0.183	27.2309299624752
891	1.2781954887218	1.51002506265664	0.183	26.9615809902003
892	1.40350877192982	1.51002506265664	0.183	26.6929584496399
893	1.52882205513784	1.51002506265664	0.183	26.425083535498
894	1.65413533834586	1.51002506265664	0.183	26.1579782350323
895	1.77944862155388	1.51002506265664	0.183	25.8916653624236
896	1.9047619047619	1.51002506265664	0.183	25.6261685947319
897	2.03007518796992	1.51002506265664	0.183	25.3615125095063
898	2.15538847117794	1.51002506265664	0.183	25.0977226241202
899	2.28070175438596	1.51002506265664	0.183	24.8348254368999
900	2.40601503759398	1.51002506265664	0.183	24.5728484701209
901	2.531328320802	1.51002506265664	0.183	24.3118203149429
902	2.65664160401002	1.51002506265664	0.183	24.0517706783575
903	2.78195488721804	1.51002506265664	0.183	23.7927304322202
904	2.90726817042606	1.51002506265664	0.183	23.53473166444
905	3.03258145363408	1.51002506265664	0.183	23.2778077323972
906	3.1578947368421	1.51002506265664	0.183	23.0219933186566
907	3.28320802005013	1.51002506265664	0.183	22.7673244890447
908	3.40852130325814	1.51002506265664	0.183	22.5138387531504
909	3.53383458646617	1.51002506265664	0.183	22.261575127307
910	3.65914786967418	1.51002506265664	0.183	22.0105742001072
911	3.7844611528822	1.51002506265664	0.183	21.760878200492
912	3.90977443609022	1.51002506265664	0.183	21.5125310684482
913	4.03508771929824	1.51002506265664	0.183	21.2655785283369
914	4.16040100250627	1.51002506265664	0.183	21.0200681648616
915	4.28571428571428	1.51002506265664	0.183	20.7760495016694
916	4.41102756892231	1.51002506265664	0.183	20.5335740825617
917	4.53634085213032	1.51002506265664	0.183	20.2926955552679
918	4.66165413533835	1.51002506265664	0.183	20.0534697577163
919	4.78696741854636	1.51002506265664	0.183	19.8159548067037
920	4.91228070175439	1.51002506265664	0.183	19.5802111888417
921	5.03759398496241	1.51002506265664	0.183	19.34630185362
922	5.16290726817043	1.51002506265664	0.183	19.1142923083911
923	5.28822055137845	1.51002506265664	0.183	18.8842507150411
924	5.41353383458646	1.51002506265664	0.183	18.6562479880653
925	5.53884711779449	1.51002506265664	0.183	18.4303578937197
926	5.6641604010025	1.51002506265664	0.183	18.2066571498662
927	5.78947368421053	1.51002506265664	0.183	17.985225526074
928	5.91478696741854	1.51002506265664	0.183	17.766145943477
929	6.04010025062657	1.51002506265664	0.183	17.5495045738247
930	6.16541353383458	1.51002506265664	0.183	17.335390937094
931	6.29072681704261	1.51002506265664	0.183	17.1238979969589
932	6.41604010025063	1.51002506265664	0.183	16.9151222533478
933	6.54135338345865	1.51002506265664	0.183	16.7091638312539
934	6.66666666666666	1.51002506265664	0.183	16.5061265649319
935	6.79197994987469	1.51002506265664	0.183	16.3061180766363
936	6.91729323308271	1.51002506265664	0.183	16.1092498491923
937	7.04260651629072	1.51002506265664	0.183	15.9156372920341
938	7.16791979949875	1.51002506265664	0.183	15.7253998010103
939	7.29323308270677	1.51002506265664	0.183	15.5386608133338
940	7.41854636591479	1.51002506265664	0.183	15.3555478603833
941	7.5438596491228	1.51002506265664	0.183	15.176192621787
942	7.66917293233083	1.51002506265664	0.183	15.0007309819987
943	7.79448621553885	1.51002506265664	0.183	14.8293030812999
944	7.91979949874687	1.51002506265664	0.183	14.6620533333446
945	8.04511278195488	1.51002506265664	0.183	14.4991306331379
946	8.17042606516291	1.51002506265664	0.183	14.340700359121
947	8.29573934837093	1.51002506265664	0.183	14.186942524363
948	8.42105263157895	1.51002506265664	0.183	14.0380280423368
949	8.54636591478697	1.51002506265664	0.183	13.8941155651691
950	8.67167919799499	1.51002506265664	0.183	13.7553500215315
951	8.79699248120301	1.51002506265664	0.183	13.621861214349
952	8.92230576441102	1.51002506265664	0.183	13.4937625058082
953	9.04761904761905	1.51002506265664	0.183	13.371149598718
954	9.17293233082707	1.51002506265664	0.183	13.2540994184112
955	9.29824561403509	1.51002506265664	0.183	13.1426691013861
956	9.42355889724311	1.51002506265664	0.183	13.0368951003142
957	9.54887218045113	1.51002506265664	0.183	12.9367924174513
958	9.67418546365915	1.51002506265664	0.183	12.8423539793406
959	9.79949874686717	1.51002506265664	0.183	12.7535501651665
960	9.92481203007519	1.51002506265664	0.183	12.6703284995504
961	10.0501253132832	1.51002506265664	0.183	12.5926135182482
962	10.1754385964912	1.51002506265664	0.183	12.5203068123507
963	10.3007518796992	1.51002506265664	0.183	12.4532872533802
964	10.4260651629073	1.51002506265664	0.183	12.3914113982759
965	10.5513784461153	1.51002506265664	0.183	12.3345140698234
966	10.6766917293233	1.51002506265664	0.183	12.2824091047431
967	10.8020050125313	1.51002506265664	0.183	12.2348902585489
968	10.9273182957393	1.51002506265664	0.183	12.1917322535306
969	11.0526315789474	1.51002506265664	0.183	12.1526919539118
970	11.1779448621554	1.51002506265664	0.183	12.1175096504464
971	11.3032581453634	1.51002506265664	0.183	12.0859104355089
972	11.4285714285714	1.51002506265664	0.183	12.0576056491051
973	11.5538847117794	1.51002506265664	0.183	12.0322943761859
974	11.6791979949875	1.51002506265664	0.183	12.0096649761458
975	11.8045112781955	1.51002506265664	0.183	11.9893966263826
976	11.9298245614035	1.51002506265664	0.183	11.9711608632057
977	12.0551378446115	1.51002506265664	0.183	11.9546231051422
978	12.1804511278195	1.51002506265664	0.183	11.9394441457063
979	12.3057644110276	1.51002506265664	0.183	11.9252816048994
980	12.4310776942356	1.51002506265664	0.183	11.9117913310188
981	12.5563909774436	1.51002506265664	0.183	11.89862874671
982	12.6817042606516	1.51002506265664	0.183	11.8854501355723
983	12.8070175438596	1.51002506265664	0.183	11.8719138679924
984	12.9323308270677	1.51002506265664	0.183	11.8576815672623
985	13.0576441102757	1.51002506265664	0.183	11.8424192194985
986	13.1829573934837	1.51002506265664	0.183	11.8257982335363
987	13.3082706766917	1.51002506265664	0.183	11.8074964600445
988	13.4335839598997	1.51002506265664	0.183	11.7871991829128
989	13.5588972431078	1.51002506265664	0.183	11.7646001010076
990	13.6842105263158	1.51002506265664	0.183	11.7394023253848
991	13.8095238095238	1.51002506265664	0.183	11.7113194269273
992	13.9348370927318	1.51002506265664	0.183	11.6800765832695
993	14.0601503759398	1.51002506265664	0.183	11.6454118926863
994	14.1854636591479	1.51002506265664	0.183	11.6070779462307
995	14.3107769423559	1.51002506265664	0.183	11.5648437746314
996	14.4360902255639	1.51002506265664	0.183	11.5184973040893
997	14.5614035087719	1.51002506265664	0.183	11.4678484463981
998	14.6867167919799	1.51002506265664	0.183	11.4127328860093
999	14.812030075188	1.51002506265664	0.183	11.3530164853733
1000	14.937343358396	1.51002506265664	0.183	11.2886000195693
1001	15.062656641604	1.51002506265664	0.183	11.2194309959913
1002	15.187969924812	1.51002506265664	0.183	11.1456648819514
1003	15.31328320802	1.51002506265664	0.183	11.0676576753004
1004	15.4385964912281	1.51002506265664	0.183	10.985799645991
1005	15.5639097744361	1.51002506265664	0.183	10.9005031520806
1006	15.6892230576441	1.51002506265664	0.183	10.8121974381186
1007	15.8145363408521	1.51002506265664	0.183	10.7213235942869
1008	15.9398496240601	1.51002506265664	0.183	10.6283299646907
1009	16.0651629072682	1.51002506265664	0.183	10.5336680856224
1010	16.1904761904762	1.51002506265664	0.183	10.437789097009
1011	16.3157894736842	1.51002506265664	0.183	10.3411405113879
1012	16.4411027568922	1.51002506265664	0.183	10.244163220005
1013	16.5664160401003	1.51002506265664	0.183	10.14728863734
1014	16.6917293233083	1.51002506265664	0.183	10.0509359149763
1015	16.8170426065163	1.51002506265664	0.183	9.9555091841132
1016	16.9423558897243	1.51002506265664	0.183	9.86139481002534
1017	17.0676691729323	1.51002506265664	0.183	9.76895866112924
1018	17.1929824561403	1.51002506265664	0.183	9.67854341075115
1019	17.3182957393484	1.51002506265664	0.183	9.59046590201286
1020	17.4436090225564	1.51002506265664	0.183	9.50501461607391
1021	17.5689223057644	1.51002506265664	0.183	9.42244729161352
1022	17.6942355889724	1.51002506265664	0.183	9.34298874901162
1023	17.8195488721804	1.51002506265664	0.183	9.26682897615875
1024	17.9448621553885	1.51002506265664	0.183	9.19412153409156
1025	18.0701754385965	1.51002506265664	0.183	9.12498233963201
1026	18.1954887218045	1.51002506265664	0.183	9.05948887889291
1027	18.3208020050125	1.51002506265664	0.183	8.99767990001773
1028	18.4461152882206	1.51002506265664	0.183	8.93955562611839
1029	18.5714285714286	1.51002506265664	0.183	8.88507852051875
1030	18.6967418546366	1.51002506265664	0.183	8.83417462674673
1031	18.8220551378446	1.51002506265664	0.183	8.78673549608536
1032	18.9473684210526	1.51002506265664	0.183	8.74262070691909
1033	19.0726817042606	1.51002506265664	0.183	8.70166097378493
1034	19.1979949874687	1.51002506265664	0.183	8.66366184122722
1035	19.3233082706767	1.51002506265664	0.183	8.62840795938581
1036	19.4486215538847	1.51002506265664	0.183	8.59566794525457
1037	19.5739348370927	1.51002506265664	0.183	8.56519984500712
1038	19.6992481203008	1.51002506265664	0.183	8.53675722482897
1039	19.8245614035088	1.51002506265664	0.183	8.51009589909673
1040	19.9498746867168	1.51002506265664	0.183	8.48498089400793
1041	20.0751879699248	1.51002506265664	0.183	8.46119325750174
1042	20.2005012531328	1.51002506265664	0.183	8.43862395729733
1043	20.3258145363409	1.51002506265664	0.183	8.41725955449503
1044	20.4511278195489	1.51002506265664	0.183	8.39711329832354
1045	20.5764411027569	1.51002506265664	0.183	8.37822104601451
1046	20.7017543859649	1.51002506265664	0.183	8.36063471869383
1047	20.8270676691729	1.51002506265664	0.183	8.34441586580729
1048	20.9523809523809	1.51002506265664	0.183	8.32962968078066
1049	21.077694235589	1.51002506265664	0.183	8.31633952717704
1050	21.203007518797	1.51002506265664	0.183	8.3046019937355
1051	21.328320802005	1.51002506265664	0.183	8.29446248584732
1052	21.453634085213	1.51002506265664	0.183	8.28595135769075
1053	21.5789473684211	1.51002506265664	0.183	8.27908058900447
1054	21.7042606516291	1.51002506265664	0.183	8.27384101082818
1055	21.8295739348371	1.51002506265664	0.183	8.27020008405334
1056	21.9548872180451	1.51002506265664	0.183	8.26810023277796
1057	22.0802005012531	1.51002506265664	0.183	8.26745773127823
1058	22.2055137844612	1.51002506265664	0.183	8.26816213922269
1059	22.3308270676692	1.51002506265664	0.183	8.27007627501373
1060	22.4561403508772	1.51002506265664	0.183	8.27303671233441
1061	22.5814536340852	1.51002506265664	0.183	8.27685478057628
1062	22.7067669172932	1.51002506265664	0.183	8.28131804624653
1063	22.8320802005013	1.51002506265664	0.183	8.28619225005062
1064	22.9573934837093	1.51002506265664	0.183	8.29122367338589
1065	23.0827067669173	1.51002506265664	0.183	8.29614190864113
1066	23.2080200501253	1.51002506265664	0.183	8.30066301006908
1067	23.3333333333333	1.51002506265664	0.183	8.30449300609638
1068	23.4586466165414	1.51002506265664	0.183	8.30733175970797
1069	23.5839598997494	1.51002506265664	0.183	8.30887717089138
1070	23.7092731829574	1.51002506265664	0.183	8.30882972392228
1071	23.8345864661654	1.51002506265664	0.183	8.30689739237993
1072	23.9598997493734	1.51002506265664	0.183	8.30280092607527
1073	24.0852130325814	1.51002506265664	0.183	8.29627955647346
1074	24.2105263157895	1.51002506265664	0.183	8.28709717068976
1075	24.3358395989975	1.51002506265664	0.183	8.27504901885484
1076	24.4611528822055	1.51002506265664	0.183	8.25996903586644
1077	24.5864661654135	1.51002506265664	0.183	8.24173787652413
1078	24.7117794486215	1.51002506265664	0.183	8.22029178156537
1079	24.8370927318296	1.51002506265664	0.183	8.19563240213335
1080	24.9624060150376	1.51002506265664	0.183	8.16783767914552
1081	25.0877192982456	1.51002506265664	0.183	8.1371025314347
1082	25.2130325814536	1.51002506265664	0.183	8.10399234031729
1083	25.3383458646617	1.51002506265664	0.183	8.06923801108922
1084	25.4636591478697	1.51002506265664	0.183	8.03351795774817
1085	25.5889724310777	1.51002506265664	0.183	7.99743395987155
1086	25.7142857142857	1.51002506265664	0.183	7.9614936732682
1087	25.8395989974937	1.51002506265664	0.183	7.92609763543219
1088	25.9649122807018	1.51002506265664	0.183	7.89153103301524
1089	26.0902255639098	1.51002506265664	0.183	7.85796053441223
1090	26.2155388471178	1.51002506265664	0.183	7.82543648420344
1091	26.3408521303258	1.51002506265664	0.183	7.79390071306285
1092	26.4661654135338	1.51002506265664	0.183	7.7632001563125
1093	26.5914786967419	1.51002506265664	0.183	7.73310641488502
1094	26.7167919799499	1.51002506265664	0.183	7.70334134718454
1095	26.8421052631579	1.51002506265664	0.183	7.6736087560228
1096	26.9674185463659	1.51002506265664	0.183	7.64363223376823
1097	27.0927318295739	1.51002506265664	0.183	7.61323257197976
1098	27.218045112782	1.51002506265664	0.183	7.58262765057185
1099	27.34335839599	1.51002506265664	0.183	7.55226109690117
1100	27.468671679198	1.51002506265664	0.183	7.52259357439024
1101	27.593984962406	1.51002506265664	0.183	7.49405856908508
1102	27.719298245614	1.51002506265664	0.183	7.46702719743931
1103	27.844611528822	1.51002506265664	0.183	7.44178101443662
1104	27.9699248120301	1.51002506265664	0.183	7.41849331139587
1105	28.0952380952381	1.51002506265664	0.183	7.39721936059336
1106	28.2205513784461	1.51002506265664	0.183	7.3778959769262
1107	28.3458646616541	1.51002506265664	0.183	7.36035065057941
1108	28.4711779448622	1.51002506265664	0.183	7.3443203900256
1109	28.5964912280702	1.51002506265664	0.183	7.32948033442083
1110	28.7218045112782	1.51002506265664	0.183	7.3154821708757
1111	28.8471177944862	1.51002506265664	0.183	7.30200240995734
1112	28.9724310776942	1.51002506265664	0.183	7.28880054579711
1113	29.0977443609023	1.51002506265664	0.183	7.27583081265585
1114	29.2230576441103	1.51002506265664	0.183	7.26355096228649
1115	29.3483709273183	1.51002506265664	0.183	7.25256628089517
1116	29.4736842105263	1.51002506265664	0.183	7.24333369021927
1117	29.5989974937343	1.51002506265664	0.183	7.2360821229329
1118	29.7243107769424	1.51002506265664	0.183	7.23076533208155
1119	29.8496240601504	1.51002506265664	0.183	7.22704695741999
1120	29.9749373433584	1.51002506265664	0.183	7.22431707598244
1121	30.1002506265664	1.51002506265664	0.183	7.22177822279653
1122	30.2255639097744	1.51002506265664	0.183	7.21890174669726
1123	30.3508771929825	1.51002506265664	0.183	7.21542211395098
1124	30.4761904761905	1.51002506265664	0.183	7.21120849727812
1125	30.6015037593985	1.51002506265664	0.183	7.2062451564397
1126	30.7268170426065	1.51002506265664	0.183	7.2006105838
1127	30.8521303258145	1.51002506265664	0.183	7.19445853016273
1128	30.9774436090226	1.51002506265664	0.183	7.18800089435877
1129	31.1027568922306	1.51002506265664	0.183	7.18149232696336
1130	31.2280701754386	1.51002506265664	0.183	7.17521645727387
1131	31.3533834586466	1.51002506265664	0.183	7.16947370070609
1132	31.4786967418546	1.51002506265664	0.183	7.16457063612057
1133	31.6040100250627	1.51002506265664	0.183	7.16081096652971
1134	31.7293233082707	1.51002506265664	0.183	7.15848809485438
1135	31.8546365914787	1.51002506265664	0.183	7.15787935889081
1136	31.9799498746867	1.51002506265664	0.183	7.15924197571797
1137	32.1052631578947	1.51002506265664	0.183	7.16281074494323
1138	32.2305764411028	1.51002506265664	0.183	7.16879755250035
1139	32.3558897243108	1.51002506265664	0.183	7.17739270278773
1140	32.4812030075188	1.51002506265664	0.183	7.18876808783324
1141	32.6065162907268	1.51002506265664	0.183	7.20308217923032
1142	32.7318295739348	1.51002506265664	0.183	7.22048680318332
1143	32.8571428571429	1.51002506265664	0.183	7.24113563228885
1144	32.9824561403509	1.51002506265664	0.183	7.26519430036906
1145	33.1077694235589	1.51002506265664	0.183	7.29285201880041
1146	33.2330827067669	1.51002506265664	0.183	7.32433454355439
1147	33.3583959899749	1.51002506265664	0.183	7.35991830983542
1148	33.483709273183	1.51002506265664	0.183	7.39994551299101
1149	33.609022556391	1.51002506265664	0.183	7.44483986653488
1150	33.734335839599	1.51002506265664	0.183	7.49512270645009
1151	33.859649122807	1.51002506265664	0.183	7.55142903227178
1152	33.984962406015	1.51002506265664	0.183	7.61452298071417
1153	34.1102756892231	1.51002506265664	0.183	7.68536324146295
1154	34.2355889724311	1.51002506265664	0.183	7.76526679242409
1155	34.3609022556391	1.51002506265664	0.183	7.85549606532258
1156	34.4862155388471	1.51002506265664	0.183	7.95705431389198
1157	34.6115288220551	1.51002506265664	0.183	8.07063442062555
1158	34.7368421052632	1.51002506265664	0.183	8.19658613166758
1159	34.8621553884712	1.51002506265664	0.183	8.33490216161317
1160	34.9874686716792	1.51002506265664	0.183	8.48522318065286
1161	35.1127819548872	1.51002506265664	0.183	8.64689953831715
1162	35.2380952380952	1.51002506265664	0.183	8.81927844757192
1163	35.3634085213033	1.51002506265664	0.183	9.00175733196213
1164	35.4887218045113	1.51002506265664	0.183	9.19374832299784
1165	35.6140350877193	1.51002506265664	0.183	9.39468123004885
1166	35.7393483709273	1.51002506265664	0.183	9.60400687823587
1167	35.8646616541353	1.51002506265664	0.183	9.821199810456
1168	35.9899749373434	1.51002506265664	0.183	10.0457601382034
1169	36.1152882205514	1.51002506265664	0.183	10.2772146124573
1170	36.2406015037594	1.51002506265664	0.183	10.5151170452127
1171	36.3659147869674	1.51002506265664	0.183	10.7590482121314
1172	36.4912280701754	1.51002506265664	0.183	11.0086153534419
1173	36.6165413533835	1.51002506265664	0.183	11.2634513741758
1174	36.7418546365915	1.51002506265664	0.183	11.5232138287775
1175	36.8671679197995	1.51002506265664	0.183	11.7875837600693
1176	36.9924812030075	1.51002506265664	0.183	12.0562644489753
1177	37.1177944862155	1.51002506265664	0.183	12.328980119534
1178	37.2431077694236	1.51002506265664	0.183	12.6054746335935
1179	37.3684210526316	1.51002506265664	0.183	12.8855102011189
1180	37.4937343358396	1.51002506265664	0.183	13.1688661250996
1181	37.6190476190476	1.51002506265664	0.183	13.4553375944401
1182	37.7443609022556	1.51002506265664	0.183	13.744734533777
1183	37.8696741854637	1.51002506265664	0.183	14.0368805156911
1184	37.9949874686717	1.51002506265664	0.183	14.3316117381124
1185	38.1203007518797	1.51002506265664	0.183	14.6287760677082
1186	38.2456140350877	1.51002506265664	0.183	14.9282321485549
1187	38.3709273182957	1.51002506265664	0.183	15.2298485743294
1188	38.4962406015038	1.51002506265664	0.183	15.5335031215203
1189	38.6215538847118	1.51002506265664	0.183	15.8390820406709
1190	38.7468671679198	1.51002506265664	0.183	16.1464794023849
1191	38.8721804511278	1.51002506265664	0.183	16.4555964946775
1192	38.9974937343358	1.51002506265664	0.183	16.7663412682279
1193	39.1228070175439	1.51002506265664	0.183	17.0786278261322
1194	39.2481203007519	1.51002506265664	0.183	17.3923759548599
1195	39.3734335839599	1.51002506265664	0.183	17.7075106932563
1196	39.4987468671679	1.51002506265664	0.183	18.0239619365972
1197	39.6240601503759	1.51002506265664	0.183	18.3416640728813
1198	39.749373433584	1.51002506265664	0.183	18.6605556487268
1199	39.874686716792	1.51002506265664	0.183	18.9805790624262
1200	40	1.51002506265664	0.183	19.3016802818914
1201	-10	1.51503759398496	0.183	52.7340710702698
1202	-9.87468671679198	1.51503759398496	0.183	52.4383262638576
1203	-9.74937343358396	1.51503759398496	0.183	52.1426938861449
1204	-9.62406015037594	1.51503759398496	0.183	51.847175675928
1205	-9.49874686716792	1.51503759398496	0.183	51.5517734094521
1206	-9.3734335839599	1.51503759398496	0.183	51.256488901428
1207	-9.24812030075188	1.51503759398496	0.183	50.961324006083
1208	-9.12280701754386	1.51503759398496	0.183	50.6662806182459
1209	-8.99749373433584	1.51503759398496	0.183	50.3713606744677
1210	-8.87218045112782	1.51503759398496	0.183	50.0765661541786
1211	-8.7468671679198	1.51503759398496	0.183	49.7818990808843
1212	-8.62155388471178	1.51503759398496	0.183	49.4873615234016
1213	-8.49624060150376	1.51503759398496	0.183	49.1929555971353
1214	-8.37092731829574	1.51503759398496	0.183	48.8986834653984
1215	-8.24561403508772	1.51503759398496	0.183	48.6045473407764
1216	-8.1203007518797	1.51503759398496	0.183	48.310549486539
1217	-7.99498746867168	1.51503759398496	0.183	48.0166922180983
1218	-7.86967418546366	1.51503759398496	0.183	47.7229779045188
1219	-7.74436090225564	1.51503759398496	0.183	47.4294089700783
1220	-7.61904761904762	1.51503759398496	0.183	47.1359878958835
1221	-7.4937343358396	1.51503759398496	0.183	46.8427172215416
1222	-7.36842105263158	1.51503759398496	0.183	46.5495995468904
1223	-7.24310776942356	1.51503759398496	0.183	46.2566375337894
1224	-7.11779448621554	1.51503759398496	0.183	45.9638339079745
1225	-6.99248120300752	1.51503759398496	0.183	45.6711914609779
1226	-6.8671679197995	1.51503759398496	0.183	45.3787130521173
1227	-6.74185463659148	1.51503759398496	0.183	45.0864016105562
1228	-6.61654135338346	1.51503759398496	0.183	44.7942601374385
1229	-6.49122807017544	1.51503759398496	0.183	44.5022917081008
1230	-6.36591478696742	1.51503759398496	0.183	44.2104994743651
1231	-6.2406015037594	1.51503759398496	0.183	43.9188866669157
1232	-6.11528822055138	1.51503759398496	0.183	43.6274565977631
1233	-5.98997493734336	1.51503759398496	0.183	43.3362126628002
1234	-5.86466165413534	1.51503759398496	0.183	43.0451583444526
1235	-5.73934837092732	1.51503759398496	0.183	42.7542972144284
1236	-5.6140350877193	1.51503759398496	0.183	42.4636329365713
1237	-5.48872180451128	1.51503759398496	0.183	42.1731692698217
1238	-5.36340852130326	1.51503759398496	0.183	41.88291007129
1239	-5.23809523809524	1.51503759398496	0.183	41.5928592994472
1240	-5.11278195488722	1.51503759398496	0.183	41.3030210174382
1241	-4.9874686716792	1.51503759398496	0.183	41.0133993965224
1242	-4.86215538847118	1.51503759398496	0.183	40.7239987196482
1243	-4.73684210526316	1.51503759398496	0.183	40.4348233851661
1244	-4.61152882205514	1.51503759398496	0.183	40.145877910688
1245	-4.48621553884712	1.51503759398496	0.183	39.8571669370971
1246	-4.3609022556391	1.51503759398496	0.183	39.5686952327181
1247	-4.23558897243108	1.51503759398496	0.183	39.2804676976516
1248	-4.11027568922306	1.51503759398496	0.183	38.9924893682827
1249	-3.98496240601504	1.51503759398496	0.183	38.7047654219698
1250	-3.85964912280702	1.51503759398496	0.183	38.4173011819235
1251	-3.734335839599	1.51503759398496	0.183	38.1301021222827
1252	-3.60902255639098	1.51503759398496	0.183	37.8431738733977
1253	-3.48370927318296	1.51503759398496	0.183	37.55652222733
1254	-3.35839598997494	1.51503759398496	0.183	37.270153143578
1255	-3.23308270676692	1.51503759398496	0.183	36.9840727550401
1256	-3.1077694235589	1.51503759398496	0.183	36.698287374225
1257	-2.98245614035088	1.51503759398496	0.183	36.4128034997217
1258	-2.85714285714286	1.51503759398496	0.183	36.1276278229414
1259	-2.73182957393484	1.51503759398496	0.183	35.8427672351428
1260	-2.60651629072682	1.51503759398496	0.183	35.5582288347558
1261	-2.4812030075188	1.51503759398496	0.183	35.2740199350167
1262	-2.35588972431078	1.51503759398496	0.183	34.9901480719292
1263	-2.23057644110276	1.51503759398496	0.183	34.7066210125691
1264	-2.10526315789474	1.51503759398496	0.183	34.4234467637452
1265	-1.97994987468672	1.51503759398496	0.183	34.1406335810372
1266	-1.8546365914787	1.51503759398496	0.183	33.8581899782264
1267	-1.72932330827068	1.51503759398496	0.183	33.5761247371392
1268	-1.60401002506266	1.51503759398496	0.183	33.2944469179221
1269	-1.47869674185464	1.51503759398496	0.183	33.0131658697705
1270	-1.35338345864662	1.51503759398496	0.183	32.7322912421322
1271	-1.2280701754386	1.51503759398496	0.183	32.4518329964092
1272	-1.10275689223058	1.51503759398496	0.183	32.1718014181817
1273	-0.977443609022558	1.51503759398496	0.183	31.892207129979
1274	-0.852130325814537	1.51503759398496	0.183	31.6130611046261
1275	-0.726817042606516	1.51503759398496	0.183	31.3343746791915
1276	-0.601503759398497	1.51503759398496	0.183	31.0561595695668
1277	-0.476190476190476	1.51503759398496	0.183	30.778427885709
1278	-0.350877192982457	1.51503759398496	0.183	30.5011921475776
1279	-0.225563909774436	1.51503759398496	0.183	30.2244653017995
1280	-0.100250626566417	1.51503759398496	0.183	29.9482607390994
1281	0.0250626566416035	1.51503759398496	0.183	29.67259231253
1282	0.150375939849624	1.51503759398496	0.183	29.3974743565432
1283	0.275689223057643	1.51503759398496	0.183	29.122921706942
1284	0.401002506265664	1.51503759398496	0.183	28.8489497217558
1285	0.526315789473683	1.51503759398496	0.183	28.5755743030837
1286	0.651629072681704	1.51503759398496	0.183	28.3028119199522
1287	0.776942355889723	1.51503759398496	0.183	28.0306796322354
1288	0.902255639097744	1.51503759398496	0.183	27.7591951156895
1289	1.02756892230576	1.51503759398496	0.183	27.488376688152
1290	1.15288220551378	1.51503759398496	0.183	27.2182433369626
1291	1.2781954887218	1.51503759398496	0.183	26.9488147476606
1292	1.40350877192982	1.51503759398496	0.183	26.6801113340195
1293	1.52882205513784	1.51503759398496	0.183	26.4121542694779
1294	1.65413533834586	1.51503759398496	0.183	26.1449655200309
1295	1.77944862155388	1.51503759398496	0.183	25.8785678786467
1296	1.9047619047619	1.51503759398496	0.183	25.6129850012751
1297	2.03007518796992	1.51503759398496	0.183	25.3482414445156
1298	2.15538847117794	1.51503759398496	0.183	25.0843627050171
1299	2.28070175438596	1.51503759398496	0.183	24.8213752606782
1300	2.40601503759398	1.51503759398496	0.183	24.5593066137223
1301	2.531328320802	1.51503759398496	0.183	24.2981853357206
1302	2.65664160401002	1.51503759398496	0.183	24.0380411146351
1303	2.78195488721804	1.51503759398496	0.183	23.7789048039576
1304	2.90726817042606	1.51503759398496	0.183	23.5208084740154
1305	3.03258145363408	1.51503759398496	0.183	23.2637854655166
1306	3.1578947368421	1.51503759398496	0.183	23.0078704454044
1307	3.28320802005013	1.51503759398496	0.183	22.7530994650872
1308	3.40852130325814	1.51503759398496	0.183	22.4995100211073
1309	3.53383458646617	1.51503759398496	0.183	22.2471411183068
1310	3.65914786967418	1.51503759398496	0.183	21.9960333355419
1311	3.7844611528822	1.51503759398496	0.183	21.7462288939899
1312	3.90977443609022	1.51503759398496	0.183	21.4977717280841
1313	4.03508771929824	1.51503759398496	0.183	21.2507075590989
1314	4.16040100250627	1.51503759398496	0.183	21.0050839713978
1315	4.28571428571428	1.51503759398496	0.183	20.7609504913366
1316	4.41102756892231	1.51503759398496	0.183	20.518358668801
1317	4.53634085213032	1.51503759398496	0.183	20.2773621613334
1318	4.66165413533835	1.51503759398496	0.183	20.0380168207841
1319	4.78696741854636	1.51503759398496	0.183	19.8003807823896
1320	4.91228070175439	1.51503759398496	0.183	19.5645145561587
1321	5.03759398496241	1.51503759398496	0.183	19.3304811204053
1322	5.16290726817043	1.51503759398496	0.183	19.0983460172366
1323	5.28822055137845	1.51503759398496	0.183	18.8681774497595
1324	5.41353383458646	1.51503759398496	0.183	18.6400463807262
1325	5.53884711779449	1.51503759398496	0.183	18.4140266322906
1326	5.6641604010025	1.51503759398496	0.183	18.1901949864928
1327	5.78947368421053	1.51503759398496	0.183	17.9686312860339
1328	5.91478696741854	1.51503759398496	0.183	17.7494185348417
1329	6.04010025062657	1.51503759398496	0.183	17.5326429978618
1330	6.16541353383458	1.51503759398496	0.183	17.3183942994401
1331	6.29072681704261	1.51503759398496	0.183	17.1067655195926
1332	6.41604010025063	1.51503759398496	0.183	16.8978532873844
1333	6.54135338345865	1.51503759398496	0.183	16.6917578705809
1334	6.66666666666666	1.51503759398496	0.183	16.4885832606943
1335	6.79197994987469	1.51503759398496	0.183	16.2884372525707
1336	6.91729323308271	1.51503759398496	0.183	16.091431517795
1337	7.04260651629072	1.51503759398496	0.183	15.8976816715356
1338	7.16791979949875	1.51503759398496	0.183	15.7073073331261
1339	7.29323308270677	1.51503759398496	0.183	15.5204321817818
1340	7.41854636591479	1.51503759398496	0.183	15.3371840102452
1341	7.5438596491228	1.51503759398496	0.183	15.157694779981
1342	7.66917293233083	1.51503759398496	0.183	14.9821006794484
1343	7.79448621553885	1.51503759398496	0.183	14.8105421777094
1344	7.91979949874687	1.51503759398496	0.183	14.6431640454478
1345	8.04511278195488	1.51503759398496	0.183	14.4801155666092
1346	8.17042606516291	1.51503759398496	0.183	14.321562550607
1347	8.29573934837093	1.51503759398496	0.183	14.1676854775448
1348	8.42105263157895	1.51503759398496	0.183	14.0186557394065
1349	8.54636591478697	1.51503759398496	0.183	13.8746324688236
1350	8.67167919799499	1.51503759398496	0.183	13.7357610692242
1351	8.79699248120301	1.51503759398496	0.183	13.6021718059306
1352	8.92230576441102	1.51503759398496	0.183	13.4739784854913
1353	9.04761904761905	1.51503759398496	0.183	13.3512772318471
1354	9.17293233082707	1.51503759398496	0.183	13.2341453632059
1355	9.29824561403509	1.51503759398496	0.183	13.1226403757145
1356	9.42355889724311	1.51503759398496	0.183	13.0167990435937
1357	9.54887218045113	1.51503759398496	0.183	12.9166366478792
1358	9.67418546365915	1.51503759398496	0.183	12.8221463467879
1359	9.79949874686717	1.51503759398496	0.183	12.7332987002028
1360	9.92481203007519	1.51503759398496	0.183	12.6500413591837
1361	10.0501253132832	1.51503759398496	0.183	12.5722989290679
1362	10.1754385964912	1.51503759398496	0.183	12.4999730118434
1363	10.3007518796992	1.51503759398496	0.183	12.4329424302432
1364	10.4260651629073	1.51503759398496	0.183	12.3710636325874
1365	10.5513784461153	1.51503759398496	0.183	12.3141712739305
1366	10.6766917293233	1.51503759398496	0.183	12.2620789657089
1367	10.8020050125313	1.51503759398496	0.183	12.2145801829493
1368	10.9273182957393	1.51503759398496	0.183	12.1714493153244
1369	11.0526315789474	1.51503759398496	0.183	12.1324428460116
1370	11.1779448621554	1.51503759398496	0.183	12.0973006405157
1371	11.3032581453634	1.51503759398496	0.183	12.0657473263911
1372	11.4285714285714	1.51503759398496	0.183	12.0374937441649
1373	11.5538847117794	1.51503759398496	0.183	12.0122384497204
1374	11.6791979949875	1.51503759398496	0.183	11.9896692488988
1375	11.8045112781955	1.51503759398496	0.183	11.9694647460814
1376	11.9298245614035	1.51503759398496	0.183	11.9512958899327
1377	12.0551378446115	1.51503759398496	0.183	11.9348275012614
1378	12.1804511278195	1.51503759398496	0.183	11.9197197699856
1379	12.3057644110276	1.51503759398496	0.183	11.9056297104027
1380	12.4310776942356	1.51503759398496	0.183	11.8922125662878
1381	12.5563909774436	1.51503759398496	0.183	11.8791231597171
1382	12.6817042606516	1.51503759398496	0.183	11.8660171798911
1383	12.8070175438596	1.51503759398496	0.183	11.8525524106072
1384	12.9323308270677	1.51503759398496	0.183	11.8383898974144
1385	13.0576441102757	1.51503759398496	0.183	11.8231950579405
1386	13.1829573934837	1.51503759398496	0.183	11.8066387415338
1387	13.3082706766917	1.51503759398496	0.183	11.7883982474202
1388	13.4335839598997	1.51503759398496	0.183	11.7681583143702
1389	13.5588972431078	1.51503759398496	0.183	11.7456120999032
1390	13.6842105263158	1.51503759398496	0.183	11.7204621740434
1391	13.8095238095238	1.51503759398496	0.183	11.6924215625598
1392	13.9348370927318	1.51503759398496	0.183	11.661214888605
1393	14.0601503759398	1.51503759398496	0.183	11.6265796807243
1394	14.1854636591479	1.51503759398496	0.183	11.5882679392386
1395	14.3107769423559	1.51503759398496	0.183	11.5460480789811
1396	14.4360902255639	1.51503759398496	0.183	11.4997073850035
1397	14.5614035087719	1.51503759398496	0.183	11.4490551101611
1398	14.6867167919799	1.51503759398496	0.183	11.3939262808669
1399	14.812030075188	1.51503759398496	0.183	11.3341861340994
1400	14.937343358396	1.51503759398496	0.183	11.2697348935491
1401	15.062656641604	1.51503759398496	0.183	11.2005196432001
1402	15.187969924812	1.51503759398496	0.183	11.1266958513971
1403	15.31328320802	1.51503759398496	0.183	11.0486199443254
1404	15.4385964912281	1.51503759398496	0.183	10.9666827567971
1405	15.5639097744361	1.51503759398496	0.183	10.8812972993584
1406	15.6892230576441	1.51503759398496	0.183	10.7928935191959
1407	15.8145363408521	1.51503759398496	0.183	10.7019132306446
1408	15.9398496240601	1.51503759398496	0.183	10.6088055068195
1409	16.0651629072682	1.51503759398496	0.183	10.5140226114672
1410	16.1904761904762	1.51503759398496	0.183	10.4180164106101
1411	16.3157894736842	1.51503759398496	0.183	10.3212351448626
1412	16.4411027568922	1.51503759398496	0.183	10.2241204395303
1413	16.5664160401003	1.51503759398496	0.183	10.1271044523113
1414	16.6917293233083	1.51503759398496	0.183	10.0306070887564
1415	16.8170426065163	1.51503759398496	0.183	9.93503324447413
1416	16.9423558897243	1.51503759398496	0.183	9.84077005731376
1417	17.0676691729323	1.51503759398496	0.183	9.74818417224921
1418	17.1929824561403	1.51503759398496	0.183	9.65761903718694
1419	17.3182957393484	1.51503759398496	0.183	9.56939226029567
1420	17.4436090225564	1.51503759398496	0.183	9.48379306931851
1421	17.5689223057644	1.51503759398496	0.183	9.40107992101683
1422	17.6942355889724	1.51503759398496	0.183	9.32147831451595
1423	17.8195488721804	1.51503759398496	0.183	9.24517886583495
1424	17.9448621553885	1.51503759398496	0.183	9.17233570218588
1425	18.0701754385965	1.51503759398496	0.183	9.10306523363149
1426	18.1954887218045	1.51503759398496	0.183	9.03744535638256
1427	18.3208020050125	1.51503759398496	0.183	8.97551513650579
1428	18.4461152882206	1.51503759398496	0.183	8.91727501537293
1429	18.5714285714286	1.51503759398496	0.183	8.8626875692646
1430	18.6967418546366	1.51503759398496	0.183	8.8116788457966
1431	18.8220551378446	1.51503759398496	0.183	8.76414029010617
1432	18.9473684210526	1.51503759398496	0.183	8.71993126505605
1433	19.0726817042606	1.51503759398496	0.183	8.67888216328684
1434	19.1979949874687	1.51503759398496	0.183	8.64079810605943
1435	19.3233082706767	1.51503759398496	0.183	8.60546322562521
1436	19.4486215538847	1.51503759398496	0.183	8.57264553488423
1437	19.5739348370927	1.51503759398496	0.183	8.54210239959161
1438	19.6992481203008	1.51503759398496	0.183	8.51358664053033
1439	19.8245614035088	1.51503759398496	0.183	8.486853275325
1440	19.9498746867168	1.51503759398496	0.183	8.4616664944121
1441	20.0751879699248	1.51503759398496	0.183	8.43780666072811
1442	20.2005012531328	1.51503759398496	0.183	8.41516445278875
1443	20.3258145363409	1.51503759398496	0.183	8.39372659985189
1444	20.4511278195489	1.51503759398496	0.183	8.37350669957305
1445	20.5764411027569	1.51503759398496	0.183	8.35454102899393
1446	20.7017543859649	1.51503759398496	0.183	8.33688197641993
1447	20.8270676691729	1.51503759398496	0.183	8.32059158425349
1448	20.9523809523809	1.51503759398496	0.183	8.30573554594327
1449	21.077694235589	1.51503759398496	0.183	8.29237771537301
1450	21.203007518797	1.51503759398496	0.183	8.28057514685369
1451	21.328320802005	1.51503759398496	0.183	8.2703736731364
1452	21.453634085213	1.51503759398496	0.183	8.26180402558206
1453	21.5789473684211	1.51503759398496	0.183	8.25487850047019
1454	21.7042606516291	1.51503759398496	0.183	8.24958817585012
1455	21.8295739348371	1.51503759398496	0.183	8.24590068288853
1456	21.9548872180451	1.51503759398496	0.183	8.24375853381923
1457	22.0802005012531	1.51503759398496	0.183	8.24307800539453
1458	22.2055137844612	1.51503759398496	0.183	8.24374857250721
1459	22.3308270676692	1.51503759398496	0.183	8.24563288186029
1460	22.4561403508772	1.51503759398496	0.183	8.24856725070094
1461	22.5814536340852	1.51503759398496	0.183	8.25236267118304
1462	22.7067669172932	1.51503759398496	0.183	8.25680629730404
1463	22.8320802005013	1.51503759398496	0.183	8.26166338892923
1464	22.9573934837093	1.51503759398496	0.183	8.26667968644002
1465	23.0827067669173	1.51503759398496	0.183	8.27158419020141
1466	23.2080200501253	1.51503759398496	0.183	8.2760923214303
1467	23.3333333333333	1.51503759398496	0.183	8.27990944517301
1468	23.4586466165414	1.51503759398496	0.183	8.28273474191614
1469	23.5839598997494	1.51503759398496	0.183	8.28426542175754
1470	23.7092731829574	1.51503759398496	0.183	8.28420128392522
1471	23.8345864661654	1.51503759398496	0.183	8.28224963461098
1472	23.9598997493734	1.51503759398496	0.183	8.27813058745911
1473	24.0852130325814	1.51503759398496	0.183	8.27158278353275
1474	24.2105263157895	1.51503759398496	0.183	8.26236958116836
1475	24.3358395989975	1.51503759398496	0.183	8.25028578094918
1476	24.4611528822055	1.51503759398496	0.183	8.2351649673917
1477	24.5864661654135	1.51503759398496	0.183	8.21688756716813
1478	24.7117794486215	1.51503759398496	0.183	8.19538974273831
1479	24.8370927318296	1.51503759398496	0.183	8.17067325128044
1480	24.9624060150376	1.51503759398496	0.183	8.14281636844836
1481	25.0877192982456	1.51503759398496	0.183	8.11201471452458
1482	25.2130325814536	1.51503759398496	0.183	8.07883549983755
1483	25.3383458646617	1.51503759398496	0.183	8.04401199993205
1484	25.4636591478697	1.51503759398496	0.183	8.00822489354548
1485	25.5889724310777	1.51503759398496	0.183	7.97207803503324
1486	25.7142857142857	1.51503759398496	0.183	7.93608090107823
1487	25.8395989974937	1.51503759398496	0.183	7.90063554390244
1488	25.9649122807018	1.51503759398496	0.183	7.86602831883043
1489	26.0902255639098	1.51503759398496	0.183	7.83242669193179
1490	26.2155388471178	1.51503759398496	0.183	7.79988142750935
1491	26.3408521303258	1.51503759398496	0.183	7.76833441163281
1492	26.4661654135338	1.51503759398496	0.183	7.7376323068022
1493	26.5914786967419	1.51503759398496	0.183	7.7075461727525
1494	26.7167919799499	1.51503759398496	0.183	7.67779714261844
1495	26.8421052631579	1.51503759398496	0.183	7.64808821891229
1496	26.9674185463659	1.51503759398496	0.183	7.61814225217276
1497	27.0927318295739	1.51503759398496	0.183	7.58777956650294
1498	27.218045112782	1.51503759398496	0.183	7.55721844203953
1499	27.34335839599	1.51503759398496	0.183	7.52690343050065
1500	27.468671679198	1.51503759398496	0.183	7.49729619062523
1501	27.593984962406	1.51503759398496	0.183	7.46883111948003
1502	27.719298245614	1.51503759398496	0.183	7.44188003000974
1503	27.844611528822	1.51503759398496	0.183	7.41672485594559
1504	27.9699248120301	1.51503759398496	0.183	7.39353887758418
1505	28.0952380952381	1.51503759398496	0.183	7.37237692864055
1506	28.2205513784461	1.51503759398496	0.183	7.35317495604567
1507	28.3458646616541	1.51503759398496	0.183	7.33575918676716
1508	28.4711779448622	1.51503759398496	0.183	7.31986503978736
1509	28.5964912280702	1.51503759398496	0.183	7.30516584057684
1510	28.7218045112782	1.51503759398496	0.183	7.29131137280652
1511	28.8471177944862	1.51503759398496	0.183	7.2779763225924
1512	28.9724310776942	1.51503759398496	0.183	7.26491864506588
1513	29.0977443609023	1.51503759398496	0.183	7.25209172070429
1514	29.2230576441103	1.51503759398496	0.183	7.23995424794696
1515	29.3483709273183	1.51503759398496	0.183	7.22911299799204
1516	29.4736842105263	1.51503759398496	0.183	7.22002586381956
1517	29.5989974937343	1.51503759398496	0.183	7.21292196118413
1518	29.7243107769424	1.51503759398496	0.183	7.20775428672479
1519	29.8496240601504	1.51503759398496	0.183	7.2041847548086
1520	29.9749373433584	1.51503759398496	0.183	7.20160081603439
1521	30.1002506265664	1.51503759398496	0.183	7.19920223301585
1522	30.2255639097744	1.51503759398496	0.183	7.19645860917066
1523	30.3508771929825	1.51503759398496	0.183	7.19310400222328
1524	30.4761904761905	1.51503759398496	0.183	7.18900759878203
1525	30.6015037593985	1.51503759398496	0.183	7.18415398013865
1526	30.7268170426065	1.51503759398496	0.183	7.17862220946339
1527	30.8521303258145	1.51503759398496	0.183	7.1725668091454
1528	30.9774436090226	1.51503759398496	0.183	7.16620060584981
1529	31.1027568922306	1.51503759398496	0.183	7.15977929233066
1530	31.2280701754386	1.51503759398496	0.183	7.15358761557918
1531	31.3533834586466	1.51503759398496	0.183	7.14792714891865
1532	31.4786967418546	1.51503759398496	0.183	7.14310563780851
1533	31.6040100250627	1.51503759398496	0.183	7.13942793298471
1534	31.7293233082707	1.51503759398496	0.183	7.13718854280891
1535	31.8546365914787	1.51503759398496	0.183	7.13666584925244
1536	31.9799498746867	1.51503759398496	0.183	7.13811803805498
1537	32.1052631578947	1.51503759398496	0.183	7.14178079276504
1538	32.2305764411028	1.51503759398496	0.183	7.14786679462825
1539	32.3558897243108	1.51503759398496	0.183	7.15656705625091
1540	32.4812030075188	1.51503759398496	0.183	7.16805409770358
1541	32.6065162907268	1.51503759398496	0.183	7.18248695059319
1542	32.7318295739348	1.51503759398496	0.183	7.20001795001216
1543	32.8571428571429	1.51503759398496	0.183	7.22080124734555
1544	32.9824561403509	1.51503759398496	0.183	7.24500294939973
1545	33.1077694235589	1.51503759398496	0.183	7.27281276125671
1546	33.2330827067669	1.51503759398496	0.183	7.30445698086816
1547	33.3583959899749	1.51503759398496	0.183	7.34021266093359
1548	33.483709273183	1.51503759398496	0.183	7.38042271527373
1549	33.609022556391	1.51503759398496	0.183	7.42551169894077
1550	33.734335839599	1.51503759398496	0.183	7.47600192943191
1551	33.859649122807	1.51503759398496	0.183	7.53252953736384
1552	33.984962406015	1.51503759398496	0.183	7.59585993973254
1553	34.1102756892231	1.51503759398496	0.183	7.66695330601056
1554	34.2355889724311	1.51503759398496	0.183	7.74712832833279
1555	34.3609022556391	1.51503759398496	0.183	7.83764854236216
1556	34.4862155388471	1.51503759398496	0.183	7.93951735385095
1557	34.6115288220551	1.51503759398496	0.183	8.05342680396087
1558	34.7368421052632	1.51503759398496	0.183	8.17972484028292
1559	34.8621553884712	1.51503759398496	0.183	8.31840152320769
1560	34.9874686716792	1.51503759398496	0.183	8.46909418810925
1561	35.1127819548872	1.51503759398496	0.183	8.63114958122985
1562	35.2380952380952	1.51503759398496	0.183	8.80391192452418
1563	35.3634085213033	1.51503759398496	0.183	8.98677615220982
1564	35.4887218045113	1.51503759398496	0.183	9.17915216775175
1565	35.6140350877193	1.51503759398496	0.183	9.38046781189966
1566	35.7393483709273	1.51503759398496	0.183	9.5901722147542
1567	35.8646616541353	1.51503759398496	0.183	9.80773849410393
1568	35.9899749373434	1.51503759398496	0.183	10.0326655900578
1569	36.1152882205514	1.51503759398496	0.183	10.2644793137364
1570	36.2406015037594	1.51503759398496	0.183	10.5027327441991
1571	36.3659147869674	1.51503759398496	0.183	10.7470061060684
1572	36.4912280701754	1.51503759398496	0.183	10.9969062461623
1573	36.6165413533835	1.51503759398496	0.183	11.2520658109364
1574	36.7418546365915	1.51503759398496	0.183	11.5121422101857
1575	36.8671679197995	1.51503759398496	0.183	11.7768164371831
1576	36.9924812030075	1.51503759398496	0.183	12.0457918017087
1577	37.1177944862155	1.51503759398496	0.183	12.3187926204439
1578	37.2431077694236	1.51503759398496	0.183	12.5955628990075
1579	37.3684210526316	1.51503759398496	0.183	12.8758650314068
1580	37.4937343358396	1.51503759398496	0.183	13.1594785357146
1581	37.6190476190476	1.51503759398496	0.183	13.4461988391788
1582	37.7443609022556	1.51503759398496	0.183	13.7358361215296
1583	37.8696741854637	1.51503759398496	0.183	14.0282142217874
1584	37.9949874686717	1.51503759398496	0.183	14.3231696112189
1585	38.1203007518797	1.51503759398496	0.183	14.6205504330915
1586	38.2456140350877	1.51503759398496	0.183	14.9202156084067
1587	38.3709273182957	1.51503759398496	0.183	15.2220340057394
1588	38.4962406015038	1.51503759398496	0.183	15.5258836725894
1589	38.6215538847118	1.51503759398496	0.183	15.8316511251789
1590	38.7468671679198	1.51503759398496	0.183	16.1392306933534
1591	38.8721804511278	1.51503759398496	0.183	16.448523917114
1592	38.9974937343358	1.51503759398496	0.183	16.7594389912825
1593	39.1228070175439	1.51503759398496	0.183	17.0718902548605
1594	39.2481203007519	1.51503759398496	0.183	17.3857977217449
1595	39.3734335839599	1.51503759398496	0.183	17.7010866496174
1596	39.4987468671679	1.51503759398496	0.183	18.017687143985
1597	39.6240601503759	1.51503759398496	0.183	18.3355337945385
1598	39.749373433584	1.51503759398496	0.183	18.6545653411782
1599	39.874686716792	1.51503759398496	0.183	18.9747243672445
1600	40	1.51503759398496	0.183	19.295957017677
1601	-10	1.52005012531328	0.183	52.7253954408594
1602	-9.87468671679198	1.52005012531328	0.183	52.4296259039857
1603	-9.74937343358396	1.52005012531328	0.183	52.1339685342421
1604	-9.62406015037594	1.52005012531328	0.183	51.8384250664095
1605	-9.49874686716792	1.52005012531328	0.183	51.5429972726383
1606	-9.3734335839599	1.52005012531328	0.183	51.2476869634641
1607	-9.24812030075188	1.52005012531328	0.183	50.952495988857
1608	-9.12280701754386	1.52005012531328	0.183	50.6574262393037
1609	-8.99749373433584	1.52005012531328	0.183	50.362479646927
1610	-8.87218045112782	1.52005012531328	0.183	50.0676581866406
1611	-8.7468671679198	1.52005012531328	0.183	49.7729638773432
1612	-8.62155388471178	1.52005012531328	0.183	49.4783987831524
1613	-8.49624060150376	1.52005012531328	0.183	49.1839650146788
1614	-8.37092731829574	1.52005012531328	0.183	48.8896647303446
1615	-8.24561403508772	1.52005012531328	0.183	48.5955001377453
1616	-8.1203007518797	1.52005012531328	0.183	48.3014734950589
1617	-7.99498746867168	1.52005012531328	0.183	48.0075871125024
1618	-7.86967418546366	1.52005012531328	0.183	47.7138433538385
1619	-7.74436090225564	1.52005012531328	0.183	47.4202446379348
1620	-7.61904761904762	1.52005012531328	0.183	47.126793440376
1621	-7.4937343358396	1.52005012531328	0.183	46.8334922951337
1622	-7.36842105263158	1.52005012531328	0.183	46.5403437962932
1623	-7.24310776942356	1.52005012531328	0.183	46.2473505998422
1624	-7.11779448621554	1.52005012531328	0.183	45.9545154255226
1625	-6.99248120300752	1.52005012531328	0.183	45.6618410587472
1626	-6.8671679197995	1.52005012531328	0.183	45.3693303525866
1627	-6.74185463659148	1.52005012531328	0.183	45.0769862298257
1628	-6.61654135338346	1.52005012531328	0.183	44.784811685096
1629	-6.49122807017544	1.52005012531328	0.183	44.4928097870842
1630	-6.36591478696742	1.52005012531328	0.183	44.2009836808216
1631	-6.2406015037594	1.52005012531328	0.183	43.9093365900579
1632	-6.11528822055138	1.52005012531328	0.183	43.6178718197222
1633	-5.98997493734336	1.52005012531328	0.183	43.3265927584749
1634	-5.86466165413534	1.52005012531328	0.183	43.0355028813548
1635	-5.73934837092732	1.52005012531328	0.183	42.7446057525253
1636	-5.6140350877193	1.52005012531328	0.183	42.4539050281242
1637	-5.48872180451128	1.52005012531328	0.183	42.1634044592205
1638	-5.36340852130326	1.52005012531328	0.183	41.873107894884
1639	-5.23809523809524	1.52005012531328	0.183	41.5830192853724
1640	-5.11278195488722	1.52005012531328	0.183	41.29314268544
1641	-4.9874686716792	1.52005012531328	0.183	41.0034822577749
1642	-4.86215538847118	1.52005012531328	0.183	40.7140422765688
1643	-4.73684210526316	1.52005012531328	0.183	40.4248271312265
1644	-4.61152882205514	1.52005012531328	0.183	40.1358413302202
1645	-4.48621553884712	1.52005012531328	0.183	39.8470895050962
1646	-4.3609022556391	1.52005012531328	0.183	39.5585764146397
1647	-4.23558897243108	1.52005012531328	0.183	39.2703069492052
1648	-4.11027568922306	1.52005012531328	0.183	38.9822861352204
1649	-3.98496240601504	1.52005012531328	0.183	38.694519139871
1650	-3.85964912280702	1.52005012531328	0.183	38.4070112759745
1651	-3.734335839599	1.52005012531328	0.183	38.1197680070517
1652	-3.60902255639098	1.52005012531328	0.183	37.8327949526057
1653	-3.48370927318296	1.52005012531328	0.183	37.5460978936161
1654	-3.35839598997494	1.52005012531328	0.183	37.2596827782611
1655	-3.23308270676692	1.52005012531328	0.183	36.9735557278749
1656	-3.1077694235589	1.52005012531328	0.183	36.6877230431541
1657	-2.98245614035088	1.52005012531328	0.183	36.4021912106226
1658	-2.85714285714286	1.52005012531328	0.183	36.116966909369
1659	-2.73182957393484	1.52005012531328	0.183	35.8320570180673
1660	-2.60651629072682	1.52005012531328	0.183	35.547468622296
1661	-2.4812030075188	1.52005012531328	0.183	35.2632090221688
1662	-2.35588972431078	1.52005012531328	0.183	34.9792857402921
1663	-2.23057644110276	1.52005012531328	0.183	34.6957065300636
1664	-2.10526315789474	1.52005012531328	0.183	34.4124793843314
1665	-1.97994987468672	1.52005012531328	0.183	34.1296125444264
1666	-1.8546365914787	1.52005012531328	0.183	33.8471145095901
1667	-1.72932330827068	1.52005012531328	0.183	33.5649940468141
1668	-1.60401002506266	1.52005012531328	0.183	33.2832602011128
1669	-1.47869674185464	1.52005012531328	0.183	33.0019223062486
1670	-1.35338345864662	1.52005012531328	0.183	32.7209899959336
1671	-1.2280701754386	1.52005012531328	0.183	32.4404732155287
1672	-1.10275689223058	1.52005012531328	0.183	32.1603822342665
1673	-0.977443609022558	1.52005012531328	0.183	31.8807276580215
1674	-0.852130325814537	1.52005012531328	0.183	31.6015204426557
1675	-0.726817042606516	1.52005012531328	0.183	31.322771907967
1676	-0.601503759398497	1.52005012531328	0.183	31.0444937522698
1677	-0.476190476190476	1.52005012531328	0.183	30.7666980676394
1678	-0.350877192982457	1.52005012531328	0.183	30.4893973558515
1679	-0.225563909774436	1.52005012531328	0.183	30.2126045450518
1680	-0.100250626566417	1.52005012531328	0.183	29.9363330071905
1681	0.0250626566416035	1.52005012531328	0.183	29.6605965762597
1682	0.150375939849624	1.52005012531328	0.183	29.3854095673721
1683	0.275689223057643	1.52005012531328	0.183	29.1107867967221
1684	0.401002506265664	1.52005012531328	0.183	28.8367436024728
1685	0.526315789473683	1.52005012531328	0.183	28.5632958666117
1686	0.651629072681704	1.52005012531328	0.183	28.2904600378241
1687	0.776942355889723	1.52005012531328	0.183	28.018253155431
1688	0.902255639097744	1.52005012531328	0.183	27.7466928744433
1689	1.02756892230576	1.52005012531328	0.183	27.4757974917841
1690	1.15288220551378	1.52005012531328	0.183	27.205585973736
1691	1.2781954887218	1.52005012531328	0.183	26.9360779846678
1692	1.40350877192982	1.52005012531328	0.183	26.6672939171022
1693	1.52882205513784	1.52005012531328	0.183	26.3992549231841
1694	1.65413533834586	1.52005012531328	0.183	26.1319829476144
1695	1.77944862155388	1.52005012531328	0.183	25.8655007621125
1696	1.9047619047619	1.52005012531328	0.183	25.5998320014772
1697	2.03007518796992	1.52005012531328	0.183	25.335001201313
1698	2.15538847117794	1.52005012531328	0.183	25.0710338374938
1699	2.28070175438596	1.52005012531328	0.183	24.8079563674344
1700	2.40601503759398	1.52005012531328	0.183	24.5457962732448
1701	2.531328320802	1.52005012531328	0.183	24.2845821068397
1702	2.65664160401002	1.52005012531328	0.183	24.0243435370779
1703	2.78195488721804	1.52005012531328	0.183	23.7651113990067
1704	2.90726817042606	1.52005012531328	0.183	23.506917745284
1705	3.03258145363408	1.52005012531328	0.183	23.2497958998511
1706	3.1578947368421	1.52005012531328	0.183	22.9937805139266
1707	3.28320802005013	1.52005012531328	0.183	22.7389076243904
1708	3.40852130325814	1.52005012531328	0.183	22.4852147146194
1709	3.53383458646617	1.52005012531328	0.183	22.2327407778367
1710	3.65914786967418	1.52005012531328	0.183	21.9815263830255
1711	3.7844611528822	1.52005012531328	0.183	21.731613743454
1712	3.90977443609022	1.52005012531328	0.183	21.4830467878464
1713	4.03508771929824	1.52005012531328	0.183	21.2358712342261
1714	4.16040100250627	1.52005012531328	0.183	20.9901346664417
1715	4.28571428571428	1.52005012531328	0.183	20.7458866133732
1716	4.41102756892231	1.52005012531328	0.183	20.5031786307961
1717	4.53634085213032	1.52005012531328	0.183	20.2620643858615
1718	4.66165413533835	1.52005012531328	0.183	20.0225997441272
1719	4.78696741854636	1.52005012531328	0.183	19.784842859046
1720	4.91228070175439	1.52005012531328	0.183	19.5488542637905
1721	5.03759398496241	1.52005012531328	0.183	19.3146969652572
1722	5.16290726817043	1.52005012531328	0.183	19.082436540058
1723	5.28822055137845	1.52005012531328	0.183	18.8521412322633
1724	5.41353383458646	1.52005012531328	0.183	18.623882052619
1725	5.53884711779449	1.52005012531328	0.183	18.3977328789081
1726	5.6641604010025	1.52005012531328	0.183	18.1737705570766
1727	5.78947368421053	1.52005012531328	0.183	17.9520750026836
1728	5.91478696741854	1.52005012531328	0.183	17.7327293021766
1729	6.04010025062657	1.52005012531328	0.183	17.5158198134254
1730	6.16541353383458	1.52005012531328	0.183	17.3014362648788
1731	6.29072681704261	1.52005012531328	0.183	17.0896718526357
1732	6.41604010025063	1.52005012531328	0.183	16.880623334651
1733	6.54135338345865	1.52005012531328	0.183	16.6743911212299
1734	6.66666666666666	1.52005012531328	0.183	16.4710793609296
1735	6.79197994987469	1.52005012531328	0.183	16.2707960209979
1736	6.91729323308271	1.52005012531328	0.183	16.0736529616169
1737	7.04260651629072	1.52005012531328	0.183	15.8797660035576
1738	7.16791979949875	1.52005012531328	0.183	15.6892549895387
1739	7.29323308270677	1.52005012531328	0.183	15.5022438407086
1740	7.41854636591479	1.52005012531328	0.183	15.318860611129
1741	7.5438596491228	1.52005012531328	0.183	15.1392375440751
1742	7.66917293233083	1.52005012531328	0.183	14.9635111320028
1743	7.79448621553885	1.52005012531328	0.183	14.7918221727835
1744	7.91979949874687	1.52005012531328	0.183	14.6243157942578
1745	8.04511278195488	1.52005012531328	0.183	14.46114166962
1746	8.17042606516291	1.52005012531328	0.183	14.3024660398005
1747	8.29573934837093	1.52005012531328	0.183	14.1484698527063
1748	8.42105263157895	1.52005012531328	0.183	13.9993249797661
1749	8.54636591478697	1.52005012531328	0.183	13.855191035129
1750	8.67167919799499	1.52005012531328	0.183	13.716213898016
1751	8.79699248120301	1.52005012531328	0.183	13.5825242971906
1752	8.92230576441102	1.52005012531328	0.183	13.454236484614
1753	9.04761904761905	1.52005012531328	0.183	13.3314470064183
1754	9.17293233082707	1.52005012531328	0.183	13.2142335747466
1755	9.29824561403509	1.52005012531328	0.183	13.1026540464431
1756	9.42355889724311	1.52005012531328	0.183	12.9967455182959
1757	9.54887218045113	1.52005012531328	0.183	12.8965235510863
1758	9.67418546365915	1.52005012531328	0.183	12.8019815355978
1759	9.79949874686717	1.52005012531328	0.183	12.7130902132091
1760	9.92481203007519	1.52005012531328	0.183	12.6297973621007
1761	10.0501253132832	1.52005012531328	0.183	12.5520276577426
1762	10.1754385964912	1.52005012531328	0.183	12.4796827134252
1763	10.3007518796992	1.52005012531328	0.183	12.4126413033436
1764	10.4260651629073	1.52005012531328	0.183	12.3507597672895
1765	10.5513784461153	1.52005012531328	0.183	12.2938725925172
1766	10.6766917293233	1.52005012531328	0.183	12.2417931649525
1767	10.8020050125313	1.52005012531328	0.183	12.1943146787608
1768	10.9273182957393	1.52005012531328	0.183	12.1512111904863
1769	11.0526315789474	1.52005012531328	0.183	12.1122388016288
1770	11.1779448621554	1.52005012531328	0.183	12.0771369517109
1771	11.3032581453634	1.52005012531328	0.183	12.0456298026517
1772	11.4285714285714	1.52005012531328	0.183	12.0174276946248
1773	11.5538847117794	1.52005012531328	0.183	11.9922286535339
1774	11.6791979949875	1.52005012531328	0.183	11.9697199307402
1775	11.8045112781955	1.52005012531328	0.183	11.9495795566869
1776	11.9298245614035	1.52005012531328	0.183	11.9314778914982
1777	12.0551378446115	1.52005012531328	0.183	11.9150791574132
1778	12.1804511278195	1.52005012531328	0.183	11.9000429399619
1779	12.3057644110276	1.52005012531328	0.183	11.8860256470178
1780	12.4310776942356	1.52005012531328	0.183	11.8726819171983
1781	12.5563909774436	1.52005012531328	0.183	11.8596659714661
1782	12.6817042606516	1.52005012531328	0.183	11.8466329041767
1783	12.8070175438596	1.52005012531328	0.183	11.8332399121931
1784	12.9323308270677	1.52005012531328	0.183	11.8191474630791
1785	13.0576441102757	1.52005012531328	0.183	11.8040204058335
1786	13.1829573934837	1.52005012531328	0.183	11.7875290302757
1787	13.3082706766917	1.52005012531328	0.183	11.7693500842391
1788	13.4335839598997	1.52005012531328	0.183	11.7491677615069
1789	13.5588972431078	1.52005012531328	0.183	11.7266746784468
1790	13.6842105263158	1.52005012531328	0.183	11.7015728642837
1791	13.8095238095238	1.52005012531328	0.183	11.673574799895
1792	13.9348370927318	1.52005012531328	0.183	11.6424045540985
1793	14.0601503759398	1.52005012531328	0.183	11.6077990856756
1794	14.1854636591479	1.52005012531328	0.183	11.5695098038578
1795	14.3107769423559	1.52005012531328	0.183	11.5273045067186
1796	14.4360902255639	1.52005012531328	0.183	11.4809698365939
1797	14.5614035087719	1.52005012531328	0.183	11.4303143849929
1798	14.6867167919799	1.52005012531328	0.183	11.3751725170736
1799	14.812030075188	1.52005012531328	0.183	11.315408840637
1800	14.937343358396	1.52005012531328	0.183	11.2509230244204
1801	15.062656641604	1.52005012531328	0.183	11.1816617263374
1802	15.187969924812	1.52005012531328	0.183	11.1077804146926
1803	15.31328320802	1.52005012531328	0.183	11.0296359445699
1804	15.4385964912281	1.52005012531328	0.183	10.9476197172066
1805	15.5639097744361	1.52005012531328	0.183	10.8621453974604
1806	15.6892230576441	1.52005012531328	0.183	10.773643636619
1807	15.8145363408521	1.52005012531328	0.183	10.6825569739625
1808	15.9398496240601	1.52005012531328	0.183	10.5893352117117
1809	16.0651629072682	1.52005012531328	0.183	10.49443134061
1810	16.1904761904762	1.52005012531328	0.183	10.398297951968
1811	16.3157894736842	1.52005012531328	0.183	10.3013840135145
1812	16.4411027568922	1.52005012531328	0.183	10.2041318836537
1813	16.5664160401003	1.52005012531328	0.183	10.1069744624589
1814	16.6917293233083	1.52005012531328	0.183	10.0103324088066
1815	16.8170426065163	1.52005012531328	0.183	9.9146113823304
1816	16.9423558897243	1.52005012531328	0.183	9.82019929336485
1817	17.0676691729323	1.52005012531328	0.183	9.72746356366702
1818	17.1929824561403	1.52005012531328	0.183	9.63674841627211
1819	17.3182957393484	1.52005012531328	0.183	9.54837222526201
1820	17.4436090225564	1.52005012531328	0.183	9.46262496613019
1821	17.5689223057644	1.52005012531328	0.183	9.37976581515873
1822	17.6942355889724	1.52005012531328	0.183	9.30002095188842
1823	17.8195488721804	1.52005012531328	0.183	9.22358162231799
1824	17.9448621553885	1.52005012531328	0.183	9.15060252180723
1825	18.0701754385965	1.52005012531328	0.183	9.08120055568689
1826	18.1954887218045	1.52005012531328	0.183	9.0154540322766
1827	18.3208020050125	1.52005012531328	0.183	8.95340233748863
1828	18.4461152882206	1.52005012531328	0.183	8.89504613271745
1829	18.5714285714286	1.52005012531328	0.183	8.8403481087379
1830	18.6967418546366	1.52005012531328	0.183	8.78923431850671
1831	18.8220551378446	1.52005012531328	0.183	8.74159610193366
1832	18.9473684210526	1.52005012531328	0.183	8.69729260690165
1833	19.0726817042606	1.52005012531328	0.183	8.65615390428525
1834	19.1979949874687	1.52005012531328	0.183	8.61798469174766
1835	19.3233082706767	1.52005012531328	0.183	8.58256858285328
1836	19.4486215538847	1.52005012531328	0.183	8.54967298506324
1837	19.5739348370927	1.52005012531328	0.183	8.51905458169823
1838	19.6992481203008	1.52005012531328	0.183	8.49046544513629
1839	19.8245614035088	1.52005012531328	0.183	8.4636597912645
1840	19.9498746867168	1.52005012531328	0.183	8.43840096278438
1841	20.0751879699248	1.52005012531328	0.183	8.41446866827444
1842	20.2005012531328	1.52005012531328	0.183	8.39175328379443
1843	20.3258145363409	1.52005012531328	0.183	8.3702416903628
1844	20.4511278195489	1.52005012531328	0.183	8.34994784210325
1845	20.5764411027569	1.52005012531328	0.183	8.33090844016874
1846	20.7017543859649	1.52005012531328	0.183	8.31317634343146
1847	20.8270676691729	1.52005012531328	0.183	8.29681409032013
1848	20.9523809523809	1.52005012531328	0.183	8.28188787721889
1849	21.077694235589	1.52005012531328	0.183	8.268462051119
1850	21.203007518797	1.52005012531328	0.183	8.25659413455406
1851	21.328320802005	1.52005012531328	0.183	8.24633039012094
1852	21.453634085213	1.52005012531328	0.183	8.23770192864593
1853	21.5789473684211	1.52005012531328	0.183	8.23072136498541
1854	21.7042606516291	1.52005012531328	0.183	8.2253800259435
1855	21.8295739348371	1.52005012531328	0.183	8.22164571437565
1856	21.9548872180451	1.52005012531328	0.183	8.21946103169922
1857	22.0802005012531	1.52005012531328	0.183	8.21874225779907
1858	22.2055137844612	1.52005012531328	0.183	8.21937878304274
1859	22.3308270676692	1.52005012531328	0.183	8.22123308227482
1860	22.4561403508772	1.52005012531328	0.183	8.22414121574563
1861	22.5814536340852	1.52005012531328	0.183	8.22791383742683
1862	22.7067669172932	1.52005012531328	0.183	8.2323376875055
1863	22.8320802005013	1.52005012531328	0.183	8.23717754338524
1864	22.9573934837093	1.52005012531328	0.183	8.24217860253023
1865	23.0827067669173	1.52005012531328	0.183	8.24706927114554
1866	23.2080200501253	1.52005012531328	0.183	8.25156433508827
1867	23.3333333333333	1.52005012531328	0.183	8.25536849356034
1868	23.4586466165414	1.52005012531328	0.183	8.2581802419929
1869	23.5839598997494	1.52005012531328	0.183	8.25969609799007
1870	23.7092731829574	1.52005012531328	0.183	8.25961517312576
1871	23.8345864661654	1.52005012531328	0.183	8.25764410363986
1872	23.9598997493734	1.52005012531328	0.183	8.25350236453218
1873	24.0852130325814	1.52005012531328	0.183	8.24692800411971
1874	24.2105263157895	1.52005012531328	0.183	8.23768384980054
1875	24.3358395989975	1.52005012531328	0.183	8.22556425069229
1876	24.4611528822055	1.52005012531328	0.183	8.21040243931545
1877	24.5864661654135	1.52005012531328	0.183	8.19207861296999
1878	24.7117794486215	1.52005012531328	0.183	8.17052885503611
1879	24.8370927318296	1.52005012531328	0.183	8.14575502848751
1880	24.9624060150376	1.52005012531328	0.183	8.11783574434352
1881	25.0877192982456	1.52005012531328	0.183	8.0869673268261
1882	25.2130325814536	1.52005012531328	0.183	8.05371882343721
1883	25.3383458646617	1.52005012531328	0.183	8.01882589120452
1884	25.4636591478697	1.52005012531328	0.183	7.98297148472395
1885	25.5889724310777	1.52005012531328	0.183	7.9467615436541
1886	25.7142857142857	1.52005012531328	0.183	7.91070737520996
1887	25.8395989974937	1.52005012531328	0.183	7.87521255485098
1888	25.9649122807018	1.52005012531328	0.183	7.84056461363897
1889	26.0902255639098	1.52005012531328	0.183	7.80693182067898
1890	26.2155388471178	1.52005012531328	0.183	7.77436536348253
1891	26.3408521303258	1.52005012531328	0.183	7.74280718507715
1892	26.4661654135338	1.52005012531328	0.183	7.71210367487274
1893	26.5914786967419	1.52005012531328	0.183	7.68202534955993
1894	26.7167919799499	1.52005012531328	0.183	7.65229261400066
1895	26.8421052631579	1.52005012531328	0.183	7.62260766685075
1896	26.9674185463659	1.52005012531328	0.183	7.59269261349229
1897	27.0927318295739	1.52005012531328	0.183	7.56236730862874
1898	27.218045112782	1.52005012531328	0.183	7.53185043451231
1899	27.34335839599	1.52005012531328	0.183	7.50158747151274
1900	27.468671679198	1.52005012531328	0.183	7.47204107834461
1901	27.593984962406	1.52005012531328	0.183	7.44364656719171
1902	27.719298245614	1.52005012531328	0.183	7.41677645022643
1903	27.844611528822	1.52005012531328	0.183	7.39171304069962
1904	27.9699248120301	1.52005012531328	0.183	7.36862960632016
1905	28.0952380952381	1.52005012531328	0.183	7.34758053821182
1906	28.2205513784461	1.52005012531328	0.183	7.32850090895697
1907	28.3458646616541	1.52005012531328	0.183	7.31121567389196
1908	28.4711779448622	1.52005012531328	0.183	7.2954586525402
1909	28.5964912280702	1.52005012531328	0.183	7.28090134572623
1910	28.7218045112782	1.52005012531328	0.183	7.26719162233329
1911	28.8471177944862	1.52005012531328	0.183	7.25400233301003
1912	28.9724310776942	1.52005012531328	0.183	7.24108988429266
1913	29.0977443609023	1.52005012531328	0.183	7.22840679698816
1914	29.2230576441103	1.52005012531328	0.183	7.21641271925337
1915	29.3483709273183	1.52005012531328	0.183	7.20571591293784
1916	29.4736842105263	1.52005012531328	0.183	7.19677524518991
1917	29.5989974937343	1.52005012531328	0.183	7.18982001353514
1918	29.7243107769424	1.52005012531328	0.183	7.18480245180874
1919	29.8496240601504	1.52005012531328	0.183	7.18138273612693
1920	29.9749373433584	1.52005012531328	0.183	7.17894566333823
1921	30.1002506265664	1.52005012531328	0.183	7.17668828757173
1922	30.2255639097744	1.52005012531328	0.183	7.17407839791975
1923	30.3508771929825	1.52005012531328	0.183	7.17084964353747
1924	30.4761904761905	1.52005012531328	0.183	7.16687123319021
1925	30.6015037593985	1.52005012531328	0.183	7.16212807409916
1926	30.7268170426065	1.52005012531328	0.183	7.1566998039525
1927	30.8521303258145	1.52005012531328	0.183	7.1507417205149
1928	30.9774436090226	1.52005012531328	0.183	7.14446758228755
1929	31.1027568922306	1.52005012531328	0.183	7.13813412835311
1930	31.2280701754386	1.52005012531328	0.183	7.13202722758454
1931	31.3533834586466	1.52005012531328	0.183	7.12644961532987
1932	31.4786967418546	1.52005012531328	0.183	7.12171020759822
1933	31.6040100250627	1.52005012531328	0.183	7.1181150065516
1934	31.7293233082707	1.52005012531328	0.183	7.11595962937766
1935	31.8546365914787	1.52005012531328	0.183	7.11552350523436
1936	31.9799498746867	1.52005012531328	0.183	7.11706579111662
1937	32.1052631578947	1.52005012531328	0.183	7.12082305666202
1938	32.2305764411028	1.52005012531328	0.183	7.12700878011479
1939	32.3558897243108	1.52005012531328	0.183	7.13581468351451
1940	32.4812030075188	1.52005012531328	0.183	7.1474139157521
1941	32.6065162907268	1.52005012531328	0.183	7.16196606880244
1942	32.7318295739348	1.52005012531328	0.183	7.17962398660869
1943	32.8571428571429	1.52005012531328	0.183	7.20054229894761
1944	32.9824561403509	1.52005012531328	0.183	7.22488758488027
1945	33.1077694235589	1.52005012531328	0.183	7.25285004214501
1946	33.2330827067669	1.52005012531328	0.183	7.28465650929646
1947	33.3583959899749	1.52005012531328	0.183	7.32058465478745
1948	33.483709273183	1.52005012531328	0.183	7.36097810873584
1949	33.609022556391	1.52005012531328	0.183	7.40626226501843
1950	33.734335839599	1.52005012531328	0.183	7.45696041926135
1951	33.859649122807	1.52005012531328	0.183	7.51370982894851
1952	33.984962406015	1.52005012531328	0.183	7.57727718613481
1953	34.1102756892231	1.52005012531328	0.183	7.64862413340819
1954	34.2355889724311	1.52005012531328	0.183	7.72907106746231
1955	34.3609022556391	1.52005012531328	0.183	7.81988261575821
1956	34.4862155388471	1.52005012531328	0.183	7.92206232260612
1957	34.6115288220551	1.52005012531328	0.183	8.03630137416226
1958	34.7368421052632	1.52005012531328	0.183	8.16294590673928
1959	34.8621553884712	1.52005012531328	0.183	8.30198331518092
1960	34.9874686716792	1.52005012531328	0.183	8.45304758923067
1961	35.1127819548872	1.52005012531328	0.183	8.61548186484115
1962	35.2380952380952	1.52005012531328	0.183	8.78862737613622
1963	35.3634085213033	1.52005012531328	0.183	8.97187657457276
1964	35.4887218045113	1.52005012531328	0.183	9.16463714112454
1965	35.6140350877193	1.52005012531328	0.183	9.36633495407284
1966	35.7393483709273	1.52005012531328	0.183	9.57641745587032
1967	35.8646616541353	1.52005012531328	0.183	9.79435634749125
1968	35.9899749373434	1.52005012531328	0.183	10.0196494064491
1969	36.1152882205514	1.52005012531328	0.183	10.2518215129332
1970	36.2406015037594	1.52005012531328	0.183	10.4904250218585
1971	36.3659147869674	1.52005012531328	0.183	10.7350396152633
1972	36.4912280701754	1.52005012531328	0.183	10.9852717545332
1973	36.6165413533835	1.52005012531328	0.183	11.2407538349578
1974	36.7418546365915	1.52005012531328	0.183	11.501143128472
1975	36.8671679197995	1.52005012531328	0.183	11.7661205849475
1976	36.9924812030075	1.52005012531328	0.183	12.0353895485282
1977	37.1177944862155	1.52005012531328	0.183	12.3086744334258
1978	37.2431077694236	1.52005012531328	0.183	12.5857193933267
1979	37.3684210526316	1.52005012531328	0.183	12.8662870100245
1980	37.4937343358396	1.52005012531328	0.183	13.1501570199108
1981	37.6190476190476	1.52005012531328	0.183	13.4371250913463
1982	37.7443609022556	1.52005012531328	0.183	13.7270016615033
1983	37.8696741854637	1.52005012531328	0.183	14.0196108378131
1984	37.9949874686717	1.52005012531328	0.183	14.3147893665131
1985	38.1203007518797	1.52005012531328	0.183	14.6123856688077
1986	38.2456140350877	1.52005012531328	0.183	14.9122589436974
1987	38.3709273182957	1.52005012531328	0.183	15.214278335499
1988	38.4962406015038	1.52005012531328	0.183	15.518322163368
1989	38.6215538847118	1.52005012531328	0.183	15.8242772096754
1990	38.7468671679198	1.52005012531328	0.183	16.1320380638288
1991	38.8721804511278	1.52005012531328	0.183	16.4415065180062
1992	38.9974937343358	1.52005012531328	0.183	16.7525910112537
1993	39.1228070175439	1.52005012531328	0.183	17.0652061184653
1994	39.2481203007519	1.52005012531328	0.183	17.3792720808743
1995	39.3734335839599	1.52005012531328	0.183	17.6947143748404
1996	39.4987468671679	1.52005012531328	0.183	18.0114633158883
1997	39.6240601503759	1.52005012531328	0.183	18.329453695142
1998	39.749373433584	1.52005012531328	0.183	18.6486244454871
1999	39.874686716792	1.52005012531328	0.183	18.9689183349857
[truncated: 158,001 more rows]
