# Supplementary material for: Role of vector phenotypic plasticity in disease transmission as illustrated by the spread of dengue virus by Aedes albopictus
Source: Nat Commun. 2024 Sep 7;15:7823. doi: 10.1038/s41467-024-52144-5 (PMC11379831; doi:10.1038/s41467-024-52144-5)
Supplement: Supplementary file 4 — Source Data files [file 41467_2024_52144_MOESM4_ESM.zip › Source_Data_Folder/Main_Maunscript/Fig1_Budva_Predictions.xlsx]

## Sheet: Simulated_Eggs
Time_Egg	Sim_Act_Pred
2010-01-02	0
2010-01-03	0
2010-01-04	0
2010-01-05	0
2010-01-06	0
2010-01-07	0
2010-01-08	0
2010-01-09	0
2010-01-10	0
2010-01-11	0
2010-01-12	0
2010-01-13	0
2010-01-14	0
2010-01-15	0
2010-01-16	0
2010-01-17	0
2010-01-18	0
2010-01-19	-1.29494e-11
2010-01-20	-2.92674e-10
2010-01-21	6.44447e-11
2010-01-22	-6.60262e-09
2010-01-23	4.12344e-08
2010-01-24	2.27466e-07
2010-01-25	6.02911e-07
2010-01-26	1.18102e-06
2010-01-27	1.96806e-06
2010-01-28	2.92386e-06
2010-01-29	4.38815e-06
2010-01-30	6.1837e-06
2010-01-31	8.14514e-06
2010-02-01	1.00604e-05
2010-02-02	1.17769e-05
2010-02-03	1.32019e-05
2010-02-04	1.43607e-05
2010-02-05	1.49264e-05
2010-02-06	1.50405e-05
2010-02-07	1.44255e-05
2010-02-08	1.33361e-05
2010-02-09	1.19968e-05
2010-02-10	1.05887e-05
2010-02-11	9.16703e-06
2010-02-12	7.75318e-06
2010-02-13	6.3171e-06
2010-02-14	5.20193e-06
2010-02-15	4.32971e-06
2010-02-16	3.64189e-06
2010-02-17	3.01385e-06
2010-02-18	2.43277e-06
2010-02-19	1.92622e-06
2010-02-20	1.49889e-06
2010-02-21	1.16959e-06
2010-02-22	9.21069e-07
2010-02-23	7.26482e-07
2010-02-24	6.15937e-07
2010-02-25	5.61359e-07
2010-02-26	5.08657e-07
2010-02-27	4.6235e-07
2010-02-28	4.20134e-07
2010-03-01	3.83911e-07
2010-03-02	3.53675e-07
2010-03-03	3.29178e-07
2010-03-04	3.08723e-07
2010-03-05	2.97371e-07
2010-03-06	2.83353e-07
2010-03-07	2.65634e-07
2010-03-08	2.50165e-07
2010-03-09	2.31082e-07
2010-03-10	2.08704e-07
2010-03-11	1.84841e-07
2010-03-12	1.54504e-07
2010-03-13	1.26531e-07
2010-03-14	1.02235e-07
2010-03-15	7.63735e-08
2010-03-16	5.53088e-08
2010-03-17	3.85023e-08
2010-03-18	2.64394e-08
2010-03-19	1.86923e-08
2010-03-20	1.3644e-08
2010-03-21	1.02784e-08
2010-03-22	7.88875e-09
2010-03-23	5.94871e-09
2010-03-24	4.98778e-09
2010-03-25	4.32645e-09
2010-03-26	3.99004e-09
2010-03-27	3.80856e-09
2010-03-28	3.63433e-09
2010-03-29	3.46396e-09
2010-03-30	3.40628e-09
2010-03-31	3.34741e-09
2010-04-01	3.28789e-09
2010-04-02	3.228e-09
2010-04-03	3.16812e-09
2010-04-04	3.10883e-09
2010-04-05	3.05073e-09
2010-04-06	2.99044e-09
2010-04-07	2.96668e-09
2010-04-08	2.9761e-09
2010-04-09	2.98748e-09
2010-04-10	3.00085e-09
2010-04-11	3.01896e-09
2010-04-12	3.00315e-09
2010-04-13	2.95976e-09
2010-04-14	2.88344e-09
2010-04-15	2.82766e-09
2010-04-16	2.87415e-09
2010-04-17	2.93036e-09
2010-04-18	3.03191e-09
2010-04-19	3.23721e-09
2010-04-20	3.50799e-09
2010-04-21	3.71102e-09
2010-04-22	3.93121e-09
2010-04-23	4.17988e-09
2010-04-24	4.41132e-09
2010-04-25	4.75958e-09
2010-04-26	5.14439e-09
2010-04-27	5.45732e-09
2010-04-28	5.81723e-09
2010-04-29	6.11418e-09
2010-04-30	6.29719e-09
2010-05-01	6.50614e-09
2010-05-02	6.63424e-09
2010-05-03	6.85615e-09
2010-05-04	7.06523e-09
2010-05-05	7.2065e-09
2010-05-06	7.18495e-09
2010-05-07	6.87392e-09
2010-05-08	6.76898e-09
2010-05-09	6.63813e-09
2010-05-10	6.48543e-09
2010-05-11	6.52174e-09
2010-05-12	6.72658e-09
2010-05-13	6.96642e-09
2010-05-14	7.24636e-09
2010-05-15	7.39448e-09
2010-05-16	7.36943e-09
2010-05-17	6.99016e-09
2010-05-18	2.01657e-07
2010-05-19	0.00569465
2010-05-20	0.0252177
2010-05-21	0.0649775
2010-05-22	0.128579
2010-05-23	0.216241
2010-05-24	0.326277
2010-05-25	0.453871
2010-05-26	0.581509
2010-05-27	0.700217
2010-05-28	0.797586
2010-05-29	0.861379
2010-05-30	0.892403
2010-05-31	0.886173
2010-06-01	0.846304
2010-06-02	0.796809
2010-06-03	0.757683
2010-06-04	0.739581
2010-06-05	0.754162
2010-06-06	0.796141
2010-06-07	0.866452
2010-06-08	0.991951
2010-06-09	1.21615
2010-06-10	1.60226
2010-06-11	2.25826
2010-06-12	3.21151
2010-06-13	4.52449
2010-06-14	6.16537
2010-06-15	8.04938
2010-06-16	10.1644
2010-06-17	12.1851
2010-06-18	13.7976
2010-06-19	14.7848
2010-06-20	14.9911
2010-06-21	14.6622
2010-06-22	14.1177
2010-06-23	13.505
2010-06-24	13.1211
2010-06-25	13.0575
2010-06-26	13.5901
2010-06-27	14.8983
2010-06-28	16.8593
2010-06-29	19.4451
2010-06-30	22.4779
2010-07-01	25.9438
2010-07-02	30.1315
2010-07-03	35.2737
2010-07-04	41.8149
2010-07-05	49.5786
2010-07-06	57.3105
2010-07-07	64.7947
2010-07-08	71.827
2010-07-09	78.6089
2010-07-10	85.8402
2010-07-11	92.718
2010-07-12	99.1585
2010-07-13	106.168
2010-07-14	114.027
2010-07-15	122.935
2010-07-16	136.861
2010-07-17	149.852
2010-07-18	161.836
2010-07-19	167.163
2010-07-20	171.777
2010-07-21	176.045
2010-07-22	179.323
2010-07-23	175.666
2010-07-24	169.213
2010-07-25	158.93
2010-07-26	151.592
2010-07-27	143.194
2010-07-28	134.623
2010-07-29	127.018
2010-07-30	121.578
2010-07-31	119.256
2010-08-01	121.113
2010-08-02	126.548
2010-08-03	133.234
2010-08-04	138.299
2010-08-05	140.632
2010-08-06	141.05
2010-08-07	140.021
2010-08-08	138.841
2010-08-09	137.439
2010-08-10	136.289
2010-08-11	136.851
2010-08-12	139.827
2010-08-13	144.77
2010-08-14	155.463
2010-08-15	164.919
2010-08-16	166.472
2010-08-17	166.104
2010-08-18	165.462
2010-08-19	165.268
2010-08-20	165.424
2010-08-21	160.887
2010-08-22	156.87
2010-08-23	159.558
2010-08-24	163.394
2010-08-25	167.485
2010-08-26	170.171
2010-08-27	170.608
2010-08-28	168.71
2010-08-29	163.591
2010-08-30	155.618
2010-08-31	145.149
2010-09-01	132.115
2010-09-02	118.703
2010-09-03	106.949
2010-09-04	97.6806
2010-09-05	92.6245
2010-09-06	90.9442
2010-09-07	91.5977
2010-09-08	93.5996
2010-09-09	95.4279
2010-09-10	95.7999
2010-09-11	94.3455
2010-09-12	91.8397
2010-09-13	88.9595
2010-09-14	86.5328
2010-09-15	84.752
2010-09-16	83.3368
2010-09-17	82.188
2010-09-18	81.2194
2010-09-19	79.8817
2010-09-20	78.4232
2010-09-21	76.3442
2010-09-22	74.2797
2010-09-23	71.7651
2010-09-24	68.6334
2010-09-25	65.2657
2010-09-26	61.6706
2010-09-27	57.9263
2010-09-28	53.7119
2010-09-29	48.8995
2010-09-30	44.4512
2010-10-01	41.5153
2010-10-02	40.1623
2010-10-03	39.6138
2010-10-04	39.4364
2010-10-05	39.4318
2010-10-06	38.721
2010-10-07	37.2542
2010-10-08	35.6292
2010-10-09	32.2663
2010-10-10	28.5153
2010-10-11	25.4881
2010-10-12	23.2718
2010-10-13	22.3864
2010-10-14	22.0991
2010-10-15	20.8644
2010-10-16	20.8582
2010-10-17	21.3007
2010-10-18	21.0624
2010-10-19	20.3659
2010-10-20	19.6956
2010-10-21	18.9137
2010-10-22	18.3356
2010-10-23	17.5506
2010-10-24	16.7891
2010-10-25	15.9012
2010-10-26	14.808
2010-10-27	13.2533
2010-10-28	12.0232
2010-10-29	10.8616
2010-10-30	10.0445
2010-10-31	9.29612
2010-11-01	8.90228
2010-11-02	9.066
2010-11-03	9.40829
2010-11-04	9.95027
2010-11-05	10.9006
2010-11-06	11.4259
2010-11-07	12.0606
2010-11-08	12.5323
2010-11-09	12.5952
2010-11-10	12.3524
2010-11-11	12.0555
2010-11-12	11.7301
2010-11-13	11.493
2010-11-14	11.0022
2010-11-15	10.4529
2010-11-16	9.88718
2010-11-17	9.40784
2010-11-18	8.74615
2010-11-19	7.92963
2010-11-20	7.2559
2010-11-21	6.51204
2010-11-22	5.73648
2010-11-23	5.19257
2010-11-24	4.72082
2010-11-25	4.38067
2010-11-26	4.13662
2010-11-27	3.84488
2010-11-28	3.52915
2010-11-29	3.25892
2010-11-30	2.91379
2010-12-01	2.63933
2010-12-02	2.43587
2010-12-03	2.29452
2010-12-04	2.25116
2010-12-05	2.15187
2010-12-06	2.04225
2010-12-07	1.9243
2010-12-08	1.78958
2010-12-09	1.64021
2010-12-10	1.48407
2010-12-11	1.30414
2010-12-12	1.20199
2010-12-13	1.1084
2010-12-14	0.989575
2010-12-15	0.892335
2010-12-16	0.783944
2010-12-17	0.673605
2010-12-18	0.544465
2010-12-19	0.432267
2010-12-20	0.310035
2010-12-21	0.223883
2010-12-22	0.136021
2010-12-23	0.079553
2010-12-24	0.0455157
2010-12-25	0.0250641
2010-12-26	0.0129445
2010-12-27	0.00879793
2010-12-28	0.00741761
2010-12-29	0.00704509
2010-12-30	0.00660267
2010-12-31	0.00619513
2011-01-01	0.00567138
2011-01-02	0.00490052
2011-01-03	0.00413666
2011-01-04	0.00344668
2011-01-05	0.00268547
2011-01-06	0.0020632
2011-01-07	0.00139855
2011-01-08	0.000900252
2011-01-09	0.000562804
2011-01-10	0.000351361
2011-01-11	0.0002199
2011-01-12	0.00013835
2011-01-13	8.76231e-05
2011-01-14	7.04105e-05
2011-01-15	6.03477e-05
2011-01-16	5.42333e-05
2011-01-17	5.24385e-05
2011-01-18	5.07976e-05
2011-01-19	4.88787e-05
2011-01-20	4.7529e-05
2011-01-21	4.56374e-05
2011-01-22	4.3274e-05
2011-01-23	4.0465e-05
2011-01-24	3.72006e-05
2011-01-25	3.4282e-05
2011-01-26	3.09109e-05
2011-01-27	2.63038e-05
2011-01-28	2.17554e-05
2011-01-29	1.7526e-05
2011-01-30	1.37784e-05
2011-01-31	1.06402e-05
2011-02-01	7.35747e-06
2011-02-02	4.80913e-06
2011-02-03	2.98839e-06
2011-02-04	1.8423e-06
2011-02-05	1.13549e-06
2011-02-06	7.05589e-07
2011-02-07	4.4046e-07
2011-02-08	2.78541e-07
2011-02-09	1.80112e-07
2011-02-10	1.20572e-07
2011-02-11	8.43955e-08
2011-02-12	7.17593e-08
2011-02-13	6.48974e-08
2011-02-14	6.34059e-08
2011-02-15	6.23716e-08
2011-02-16	6.11861e-08
2011-02-17	5.8546e-08
2011-02-18	5.58568e-08
2011-02-19	5.32049e-08
2011-02-20	4.90653e-08
2011-02-21	4.47717e-08
2011-02-22	4.11404e-08
2011-02-23	3.72146e-08
2011-02-24	3.40907e-08
2011-02-25	3.13161e-08
2011-02-26	2.81031e-08
2011-02-27	2.46916e-08
2011-02-28	2.12693e-08
2011-03-01	1.73032e-08
2011-03-02	1.37057e-08
2011-03-03	1.08165e-08
2011-03-04	7.79208e-09
2011-03-05	5.49573e-09
2011-03-06	3.94596e-09
2011-03-07	2.9995e-09
2011-03-08	2.39187e-09
2011-03-09	2.124e-09
2011-03-10	1.87504e-09
2011-03-11	1.66788e-09
2011-03-12	1.45053e-09
2011-03-13	1.17114e-09
2011-03-14	9.22533e-10
2011-03-15	7.17235e-10
2011-03-16	5.50121e-10
2011-03-17	4.19677e-10
2011-03-18	3.24973e-10
2011-03-19	2.64961e-10
2011-03-20	2.47499e-10
2011-03-21	2.41911e-10
2011-03-22	2.3644e-10
2011-03-23	2.31026e-10
2011-03-24	2.25671e-10
2011-03-25	2.20316e-10
2011-03-26	2.15019e-10
2011-03-27	2.09839e-10
2011-03-28	2.04949e-10
2011-03-29	2.00351e-10
2011-03-30	1.95345e-10
2011-03-31	1.9552e-10
2011-04-01	1.99361e-10
2011-04-02	2.05182e-10
2011-04-03	2.15252e-10
2011-04-04	2.23692e-10
2011-04-05	2.30793e-10
2011-04-06	2.41445e-10
2011-04-07	2.507e-10
2011-04-08	2.56288e-10
2011-04-09	2.59315e-10
2011-04-10	2.55473e-10
2011-04-11	2.47674e-10
2011-04-12	2.3644e-10
2011-04-13	2.19094e-10
2011-04-14	2.01922e-10
2011-04-15	1.83936e-10
2011-04-16	1.6659e-10
2011-04-17	1.48662e-10
2011-04-18	1.38883e-10
2011-04-19	1.38709e-10
2011-04-20	1.47906e-10
2011-04-21	1.59722e-10
2011-04-22	1.72295e-10
2011-04-23	1.87661e-10
2011-04-24	2.04775e-10
2011-04-25	2.17115e-10
2011-04-26	2.24274e-10
2011-04-27	2.32831e-10
2011-04-28	2.3091e-10
2011-04-29	2.27708e-10
2011-04-30	2.22644e-10
2011-05-01	2.17813e-10
2011-05-02	2.16474e-10
2011-05-03	2.16125e-10
2011-05-04	2.08442e-10
2011-05-05	2.0524e-10
2011-05-06	2.04542e-10
2011-05-07	1.98605e-10
2011-05-08	1.98022e-10
2011-05-09	2.02446e-10
2011-05-10	2.10828e-10
2011-05-11	2.23925e-10
2011-05-12	2.42493e-10
2011-05-13	2.66475e-10
2011-05-14	2.94705e-10
2011-05-15	3.15835e-10
2011-05-16	3.32366e-10
2011-05-17	3.47733e-10
2011-05-18	3.72354e-10
2011-05-19	4.08967e-10
2011-05-20	4.54602e-10
2011-05-21	5.14323e-10
2011-05-22	5.87374e-10
2011-05-23	6.677e-10
2011-05-24	5.94708e-10
2011-05-25	2.44422e-07
2011-05-26	1.35277
2011-05-27	4.4033
2011-05-28	9.2641
2011-05-29	16.0081
2011-05-30	22.9271
2011-05-31	30.0363
2011-06-01	37.3678
2011-06-02	43.5061
2011-06-03	48.5887
2011-06-04	52.1033
2011-06-05	53.9238
2011-06-06	55.5194
2011-06-07	56.2201
2011-06-08	56.1145
2011-06-09	55.1437
2011-06-10	53.1227
2011-06-11	50.9421
2011-06-12	48.8387
2011-06-13	47.1462
2011-06-14	46.5222
2011-06-15	46.916
2011-06-16	48.2184
2011-06-17	50.0605
2011-06-18	51.9456
2011-06-19	53.8764
2011-06-20	56.1354
2011-06-21	58.9556
2011-06-22	62.3809
2011-06-23	66.0005
2011-06-24	68.9066
2011-06-25	71.138
2011-06-26	72.4907
2011-06-27	73.0168
2011-06-28	73.1463
2011-06-29	72.5316
2011-06-30	71.3486
2011-07-01	70.3762
2011-07-02	69.7238
2011-07-03	69.4251
2011-07-04	69.5707
2011-07-05	70.3203
2011-07-06	72.242
2011-07-07	76.1637
2011-07-08	82.1185
2011-07-09	89.3336
2011-07-10	101.296
2011-07-11	113.9
2011-07-12	126.649
2011-07-13	139.687
2011-07-14	152.657
2011-07-15	160.338
2011-07-16	168.06
2011-07-17	172.486
2011-07-18	175.841
2011-07-19	176.945
2011-07-20	174.399
2011-07-21	167.593
2011-07-22	163.322
2011-07-23	157.263
2011-07-24	149.244
2011-07-25	141.218
2011-07-26	135.155
2011-07-27	131.015
2011-07-28	129.574
2011-07-29	129.473
2011-07-30	129.383
2011-07-31	131.018
2011-08-01	133.781
2011-08-02	136.308
2011-08-03	139.189
2011-08-04	142.44
2011-08-05	146.034
2011-08-06	150.555
2011-08-07	154.33
2011-08-08	155.891
2011-08-09	154.651
2011-08-10	151.37
2011-08-11	146.644
2011-08-12	142.232
2011-08-13	139.22
2011-08-14	137.391
2011-08-15	137.478
2011-08-16	140.024
2011-08-17	144.796
2011-08-18	151.146
2011-08-19	162.623
2011-08-20	173.069
2011-08-21	182.939
2011-08-22	193.203
2011-08-23	204.018
2011-08-24	215.978
2011-08-25	227.993
2011-08-26	234.519
2011-08-27	240.422
2011-08-28	236.924
2011-08-29	232.029
2011-08-30	225.701
2011-08-31	217.439
2011-09-01	209.094
2011-09-02	201.018
2011-09-03	193.417
2011-09-04	194.3
2011-09-05	194.136
2011-09-06	192.934
2011-09-07	190.748
2011-09-08	187.775
2011-09-09	184.746
2011-09-10	181.834
2011-09-11	179.985
2011-09-12	179.862
2011-09-13	181.37
2011-09-14	183.881
2011-09-15	186.059
2011-09-16	186.698
2011-09-17	184.535
2011-09-18	177.947
2011-09-19	168.441
2011-09-20	156.525
2011-09-21	144.337
2011-09-22	134.13
2011-09-23	125.475
2011-09-24	119.721
2011-09-25	117.59
2011-09-26	117.236
2011-09-27	118.076
2011-09-28	118.184
2011-09-29	115.944
2011-09-30	112.49
2011-10-01	107.829
2011-10-02	102.876
2011-10-03	98.5843
2011-10-04	95.1962
2011-10-05	91.8919
2011-10-06	87.1107
2011-10-07	79.81
2011-10-08	73.4396
2011-10-09	64.8979
2011-10-10	56.091
2011-10-11	48.1512
2011-10-12	41.2269
2011-10-13	36.1114
2011-10-14	34.2541
2011-10-15	30.6178
2011-10-16	27.6808
2011-10-17	25.2194
2011-10-18	21.598
2011-10-19	17.9548
2011-10-20	14.4558
2011-10-21	10.6796
2011-10-22	8.34046
2011-10-23	7.59248
2011-10-24	6.78607
2011-10-25	6.5414
2011-10-26	6.3727
2011-10-27	6.53599
2011-10-28	6.61764
2011-10-29	6.61
2011-10-30	6.73666
2011-10-31	6.74639
2011-11-01	6.68692
2011-11-02	6.60507
2011-11-03	6.45156
2011-11-04	6.38426
2011-11-05	6.34479
2011-11-06	6.09798
2011-11-07	6.01486
2011-11-08	5.97772
2011-11-09	5.92981
2011-11-10	5.88491
2011-11-11	5.70876
2011-11-12	5.6224
2011-11-13	5.41588
2011-11-14	4.99921
2011-11-15	4.47472
2011-11-16	4.08375
2011-11-17	3.63506
2011-11-18	3.2692
2011-11-19	2.81654
2011-11-20	2.51021
2011-11-21	2.30226
2011-11-22	2.13735
2011-11-23	1.9161
2011-11-24	1.81718
2011-11-25	1.73396
2011-11-26	1.66108
2011-11-27	1.59687
2011-11-28	1.53802
2011-11-29	1.48263
2011-11-30	1.4307
2011-12-01	1.38242
2011-12-02	1.33814
2011-12-03	1.2966
2011-12-04	1.22766
2011-12-05	1.18999
2011-12-06	1.15035
2011-12-07	1.10221
2011-12-08	1.04368
2011-12-09	1.00079
2011-12-10	0.946912
2011-12-11	0.911379
2011-12-12	0.815959
2011-12-13	0.725123
2011-12-14	0.647085
2011-12-15	0.583251
2011-12-16	0.505616
2011-12-17	0.438208
2011-12-18	0.389025
2011-12-19	0.367099
2011-12-20	0.349877
2011-12-21	0.325774
2011-12-22	0.294805
2011-12-23	0.267395
2011-12-24	0.237184
2011-12-25	0.197709
2011-12-26	0.162144
2011-12-27	0.123175
2011-12-28	0.0913681
2011-12-29	0.0672874
2011-12-30	0.0424447
2011-12-31	0.0258186
2012-01-01	0.0157398
2012-01-02	0.00962927
2012-01-03	0.00592363
2012-01-04	0.00367397
2012-01-05	0.0023042
2012-01-06	0.00146852
2012-01-07	0.000956879
2012-01-08	0.00064092
2012-01-09	0.000442553
2012-01-10	0.000313267
2012-01-11	0.000227805
2012-01-12	0.000171286
2012-01-13	0.000131233
2012-01-14	0.000101152
2012-01-15	7.72796e-05
2012-01-16	5.75013e-05
2012-01-17	4.1373e-05
2012-01-18	2.85613e-05
2012-01-19	1.90523e-05
2012-01-20	1.27644e-05
2012-01-21	8.64585e-06
2012-01-22	5.91145e-06
2012-01-23	4.07665e-06
2012-01-24	2.83213e-06
2012-01-25	1.97961e-06
2012-01-26	1.39894e-06
2012-01-27	1.01214e-06
2012-01-28	7.56002e-07
2012-01-29	5.8501e-07
2012-01-30	4.68297e-07
2012-01-31	3.83961e-07
2012-02-01	3.20713e-07
2012-02-02	2.71906e-07
2012-02-03	2.32674e-07
2012-02-04	1.99057e-07
2012-02-05	1.68052e-07
2012-02-06	1.39296e-07
2012-02-07	1.14805e-07
2012-02-08	9.39968e-08
2012-02-09	7.58826e-08
2012-02-10	5.96092e-08
2012-02-11	4.52041e-08
2012-02-12	3.33814e-08
2012-02-13	2.46104e-08
2012-02-14	1.84113e-08
2012-02-15	1.4205e-08
2012-02-16	1.14565e-08
2012-02-17	9.72906e-09
2012-02-18	8.68284e-09
2012-02-19	8.0514e-09
2012-02-20	7.63184e-09
2012-02-21	7.28457e-09
2012-02-22	6.91391e-09
2012-02-23	6.45861e-09
2012-02-24	5.89294e-09
2012-02-25	5.22286e-09
2012-02-26	4.4856e-09
2012-02-27	3.73542e-09
2012-02-28	3.02156e-09
2012-02-29	2.35683e-09
2012-03-01	1.78791e-09
2012-03-02	1.32294e-09
2012-03-03	9.53791e-10
2012-03-04	6.95116e-10
2012-03-05	5.21191e-10
2012-03-06	3.97791e-10
2012-03-07	3.2573e-10
2012-03-08	2.70433e-10
2012-03-09	2.30386e-10
2012-03-10	2.17813e-10
2012-03-11	2.11527e-10
2012-03-12	2.04891e-10
2012-03-13	1.94297e-10
2012-03-14	1.83936e-10
2012-03-15	1.73692e-10
2012-03-16	1.6368e-10
2012-03-17	1.51224e-10
2012-03-18	1.3609e-10
2012-03-19	1.21538e-10
2012-03-20	1.13621e-10
2012-03-21	1.08266e-10
2012-03-22	1.05007e-10
2012-03-23	1.03726e-10
2012-03-24	1.05705e-10
2012-03-25	1.06287e-10
2012-03-26	1.06404e-10
2012-03-27	1.04425e-10
2012-03-28	9.96515e-11
2012-03-29	9.30158e-11
2012-03-30	8.54488e-11
2012-03-31	7.84639e-11
2012-04-01	7.46222e-11
2012-04-02	7.41566e-11
2012-04-03	7.47386e-11
2012-04-04	7.66013e-11
2012-04-05	7.93952e-11
2012-04-06	8.21892e-11
2012-04-07	8.30041e-11
2012-04-08	8.34698e-11
2012-04-09	8.00937e-11
2012-04-10	7.64849e-11
2012-04-11	7.26432e-11
2012-04-12	6.85686e-11
2012-04-13	6.43777e-11
2012-04-14	6.20494e-11
2012-04-15	5.82077e-11
2012-04-16	5.64614e-11
2012-04-17	5.4948e-11
2012-04-18	5.37839e-11
2012-04-19	5.28526e-11
2012-04-20	5.20376e-11
2012-04-21	5.0175e-11
2012-04-22	4.91273e-11
2012-04-23	4.85452e-11
2012-04-24	4.8778e-11
2012-04-25	5.20376e-11
2012-04-26	5.99539e-11
2012-04-27	7.07805e-11
2012-04-28	8.75443e-11
2012-04-29	1.07219e-10
2012-04-30	1.28523e-10
2012-05-01	1.49244e-10
2012-05-02	1.65077e-10
2012-05-03	1.72644e-10
2012-05-04	1.73575e-10
2012-05-05	1.67871e-10
2012-05-06	1.57976e-10
2012-05-07	1.47498e-10
2012-05-08	1.39466e-10
2012-05-09	1.36555e-10
2012-05-10	1.41328e-10
2012-05-11	1.52388e-10
2012-05-12	1.61352e-10
2012-05-13	1.65193e-10
2012-05-14	1.61701e-10
2012-05-15	-1.53367e-08
2012-05-16	0.0375053
2012-05-17	0.243524
2012-05-18	0.739031
2012-05-19	1.7178
2012-05-20	2.86517
2012-05-21	4.02302
2012-05-22	5.2686
2012-05-23	6.44432
2012-05-24	7.60521
2012-05-25	8.61508
2012-05-26	9.11847
2012-05-27	9.2802
2012-05-28	9.40888
2012-05-29	9.63037
2012-05-30	10.0225
2012-05-31	10.5099
2012-06-01	11.1097
2012-06-02	11.7748
2012-06-03	12.4643
2012-06-04	13.0964
2012-06-05	13.5134
2012-06-06	13.9445
2012-06-07	14.755
2012-06-08	16.0733
2012-06-09	17.8968
2012-06-10	20.4135
2012-06-11	23.389
2012-06-12	26.6588
2012-06-13	30.5127
2012-06-14	34.8276
2012-06-15	39.8585
2012-06-16	46.2848
2012-06-17	54.2258
2012-06-18	63.5604
2012-06-19	74.1711
2012-06-20	85.3444
2012-06-21	96.7859
2012-06-22	108.398
2012-06-23	119.688
2012-06-24	130.375
2012-06-25	139.686
2012-06-26	147.376
2012-06-27	154.27
2012-06-28	160.753
2012-06-29	167.551
2012-06-30	174.492
2012-07-01	186.902
2012-07-02	199.107
2012-07-03	203.627
2012-07-04	207.171
2012-07-05	209.887
2012-07-06	211.32
2012-07-07	211.734
2012-07-08	212.999
2012-07-09	214.69
2012-07-10	224.53
2012-07-11	234.683
2012-07-12	244.386
2012-07-13	253.503
2012-07-14	261.628
2012-07-15	260.977
2012-07-16	251.865
2012-07-17	241.645
2012-07-18	232.028
2012-07-19	224.109
2012-07-20	217.106
2012-07-21	217.788
2012-07-22	218.659
2012-07-23	217.279
2012-07-24	214.805
2012-07-25	211.195
2012-07-26	207.116
2012-07-27	204.241
2012-07-28	195.698
2012-07-29	195.362
2012-07-30	205.319
2012-07-31	216.56
2012-08-01	227.625
2012-08-02	230.099
2012-08-03	231.361
2012-08-04	238.95
2012-08-05	241.037
2012-08-06	244.227
2012-08-07	248.42
2012-08-08	252.969
2012-08-09	263.508
2012-08-10	262.115
2012-08-11	250.082
2012-08-12	234.828
2012-08-13	218.46
2012-08-14	202.713
2012-08-15	189.676
2012-08-16	179.759
2012-08-17	181.369
2012-08-18	185.718
2012-08-19	191.106
2012-08-20	203.853
2012-08-21	215.835
2012-08-22	226.422
2012-08-23	236.611
2012-08-24	246.62
2012-08-25	255.383
2012-08-26	262.211
2012-08-27	252.068
2012-08-28	240.784
2012-08-29	229.194
2012-08-30	217.927
2012-08-31	206.583
2012-09-01	196.002
2012-09-02	186.955
2012-09-03	186.033
2012-09-04	183.796
2012-09-05	180.07
2012-09-06	174.187
2012-09-07	167.921
2012-09-08	162.901
2012-09-09	158.25
2012-09-10	154.028
2012-09-11	149.718
2012-09-12	143.738
2012-09-13	136.494
2012-09-14	128.072
2012-09-15	118.606
2012-09-16	110.221
2012-09-17	102.977
2012-09-18	96.6014
2012-09-19	91.0984
2012-09-20	86.165
2012-09-21	82.1334
2012-09-22	79.4416
2012-09-23	77.6466
2012-09-24	76.3386
2012-09-25	76.8785
2012-09-26	79.9785
2012-09-27	86.0122
2012-09-28	93.7541
2012-09-29	100.713
2012-09-30	104.841
2012-10-01	106.082
2012-10-02	104.871
2012-10-03	101.516
2012-10-04	96.9398
2012-10-05	90.9972
2012-10-06	83.9252
2012-10-07	76.643
2012-10-08	70.079
2012-10-09	64.944
2012-10-10	60.8142
2012-10-11	56.8036
2012-10-12	52.6358
2012-10-13	48.5271
2012-10-14	45.7274
2012-10-15	43.9405
2012-10-16	42.7248
2012-10-17	42.2709
2012-10-18	41.8968
2012-10-19	42.35
2012-10-20	43.4526
2012-10-21	44.1138
2012-10-22	44.5729
2012-10-23	44.5895
2012-10-24	43.6781
2012-10-25	42.3127
2012-10-26	40.2161
2012-10-27	36.8664
2012-10-28	34.2935
2012-10-29	31.482
2012-10-30	28.4048
2012-10-31	25.1902
2012-11-01	22.3754
2012-11-02	19.9553
2012-11-03	18.9174
2012-11-04	17.8498
2012-11-05	17.2169
2012-11-06	17.4562
2012-11-07	18.0315
2012-11-08	17.497
2012-11-09	16.2227
2012-11-10	15.0572
2012-11-11	14.1173
2012-11-12	13.7328
2012-11-13	13.1257
2012-11-14	12.67
2012-11-15	12.6742
2012-11-16	12.5661
2012-11-17	11.9795
2012-11-18	11.0615
2012-11-19	10.2444
2012-11-20	9.58104
2012-11-21	9.14664
2012-11-22	8.94206
2012-11-23	9.13428
2012-11-24	9.24287
2012-11-25	9.03062
2012-11-26	8.60111
2012-11-27	8.01031
2012-11-28	7.3125
2012-11-29	6.65464
2012-11-30	6.05102
2012-12-01	5.79229
2012-12-02	5.53644
2012-12-03	5.27383
2012-12-04	4.91099
2012-12-05	4.62286
2012-12-06	4.23948
2012-12-07	3.78916
2012-12-08	3.26821
2012-12-09	2.84413
2012-12-10	2.32009
2012-12-11	1.87502
2012-12-12	1.39212
2012-12-13	1.02127
2012-12-14	0.754944
2012-12-15	0.475925
2012-12-16	0.293418
2012-12-17	0.181955
2012-12-18	0.113832
2012-12-19	0.0725164
2012-12-20	0.0476676
2012-12-21	0.0325536
2012-12-22	0.0276289
2012-12-23	0.0243348
2012-12-24	0.0217264
2012-12-25	0.0188331
2012-12-26	0.0161793
2012-12-27	0.0135806
2012-12-28	0.0112906
2012-12-29	0.00890067
2012-12-30	0.00686497
2012-12-31	0.00534199
2013-01-01	0.00477785
2013-01-02	0.00440908
2013-01-03	0.00427818
2013-01-04	0.00411639
2013-01-05	0.003906
2013-01-06	0.00366283
2013-01-07	0.00330542
2013-01-08	0.00293637
2013-01-09	0.00261568
2013-01-10	0.00228893
2013-01-11	0.00196189
2013-01-12	0.00164711
2013-01-13	0.00132912
2013-01-14	0.00105306
2013-01-15	0.000821948
2013-01-16	0.000581972
2013-01-17	0.000389551
2013-01-18	0.000243488
2013-01-19	0.000143475
2013-01-20	0.000106787
2013-01-21	8.22926e-05
2013-01-22	6.45491e-05
2013-01-23	5.07976e-05
2013-01-24	3.99527e-05
2013-01-25	3.19994e-05
2013-01-26	2.55919e-05
2013-01-27	2.06639e-05
2013-01-28	1.68402e-05
2013-01-29	1.40826e-05
2013-01-30	1.16839e-05
2013-01-31	9.67389e-06
2013-02-01	7.91143e-06
2013-02-02	6.33307e-06
2013-02-03	4.69735e-06
2013-02-04	3.39558e-06
2013-02-05	2.38038e-06
2013-02-06	1.89244e-06
2013-02-07	1.58651e-06
2013-02-08	1.37246e-06
2013-02-09	1.28205e-06
2013-02-10	1.18166e-06
2013-02-11	1.03894e-06
2013-02-12	8.98555e-07
2013-02-13	7.64107e-07
2013-02-14	6.40149e-07
2013-02-15	5.31406e-07
2013-02-16	4.125e-07
2013-02-17	3.18194e-07
2013-02-18	2.4593e-07
2013-02-19	1.89045e-07
2013-02-20	1.45702e-07
2013-02-21	1.14583e-07
2013-02-22	9.10801e-08
2013-02-23	7.30208e-08
2013-02-24	5.75711e-08
2013-02-25	4.46644e-08
2013-02-26	3.35248e-08
2013-02-27	2.42707e-08
2013-02-28	1.68651e-08
2013-03-01	1.315e-08
2013-03-02	1.08683e-08
2013-03-03	1.02839e-08
2013-03-04	9.88063e-09
2013-03-05	9.51323e-09
2013-03-06	9.14419e-09
2013-03-07	8.77865e-09
2013-03-08	8.26153e-09
2013-03-09	7.77934e-09
2013-03-10	7.3323e-09
2013-03-11	6.9188e-09
2013-03-12	6.53393e-09
2013-03-13	6.15651e-09
2013-03-14	5.88596e-09
2013-03-15	5.71832e-09
2013-03-16	5.60051e-09
2013-03-17	5.39329e-09
2013-03-18	4.97e-09
2013-03-19	4.46849e-09
2013-03-20	3.92366e-09
2013-03-21	3.27406e-09
2013-03-22	2.70922e-09
2013-03-23	2.0864e-09
2013-03-24	1.57091e-09
2013-03-25	1.31293e-09
2013-03-26	1.12597e-09
2013-03-27	1.01724e-09
2013-03-28	9.55537e-10
2013-03-29	9.08738e-10
2013-03-30	8.71252e-10
2013-03-31	8.37259e-10
2013-04-01	7.81845e-10
2013-04-02	7.45291e-10
2013-04-03	7.2876e-10
2013-04-04	7.04313e-10
2013-04-05	6.63335e-10
2013-04-06	6.42845e-10
2013-04-07	6.22356e-10
2013-04-08	6.01867e-10
2013-04-09	5.89993e-10
2013-04-10	5.62984e-10
2013-04-11	5.45289e-10
2013-04-12	5.60889e-10
2013-04-13	5.85569e-10
2013-04-14	6.11646e-10
2013-04-15	6.45174e-10
2013-04-16	6.88946e-10
2013-04-17	7.30157e-10
2013-04-18	7.73463e-10
2013-04-19	8.19564e-10
2013-04-20	8.48202e-10
2013-04-21	8.69855e-10
2013-04-22	8.99658e-10
2013-04-23	9.51346e-10
2013-04-24	1.02981e-09
2013-04-25	1.13016e-09
2013-04-26	1.22841e-09
2013-04-27	1.35554e-09
2013-04-28	1.51549e-09
2013-04-29	1.71387e-09
2013-04-30	1.93552e-09
2013-05-01	2.13878e-09
2013-05-02	2.3169e-09
2013-05-03	2.48966e-09
2013-05-04	2.64845e-09
2013-05-05	2.76114e-09
2013-05-06	2.80165e-09
2013-05-07	2.75788e-09
2013-05-08	2.69571e-09
2013-05-09	2.64379e-09
2013-05-10	2.56137e-09
2013-05-11	2.44193e-09
2013-05-12	2.29618e-09
2013-05-13	2.15718e-09
2013-05-14	2.04891e-09
2013-05-15	-4.67548e-07
2013-05-16	0.384417
2013-05-17	1.64563
2013-05-18	3.69378
2013-05-19	6.64366
2013-05-20	10.0129
2013-05-21	12.9936
2013-05-22	15.6243
2013-05-23	17.3126
2013-05-24	17.4789
2013-05-25	17.117
2013-05-26	15.9146
2013-05-27	14.8403
2013-05-28	14.0556
2013-05-29	13.5637
2013-05-30	13.3634
2013-05-31	14.1678
2013-06-01	14.1915
2013-06-02	14.0699
2013-06-03	13.633
2013-06-04	13.5121
2013-06-05	13.7849
2013-06-06	14.6664
2013-06-07	15.6351
2013-06-08	17.4602
2013-06-09	19.6067
2013-06-10	21.8471
2013-06-11	24.5208
2013-06-12	27.8421
2013-06-13	31.9242
2013-06-14	36.744
2013-06-15	42.5105
2013-06-16	49.4827
2013-06-17	57.5995
2013-06-18	66.5799
2013-06-19	75.8251
2013-06-20	84.9859
2013-06-21	93.9121
2013-06-22	101.913
2013-06-23	107.559
2013-06-24	110.938
2013-06-25	111.682
2013-06-26	110.466
2013-06-27	108.258
2013-06-28	105.085
2013-06-29	101.583
2013-06-30	99.3617
2013-07-01	99.1202
2013-07-02	101.171
2013-07-03	105.47
2013-07-04	110.782
2013-07-05	116.611
2013-07-06	122.72
2013-07-07	128.213
2013-07-08	132.052
2013-07-09	134.345
2013-07-10	134.546
2013-07-11	133.389
2013-07-12	131.801
2013-07-13	129.732
2013-07-14	127.773
2013-07-15	125.86
2013-07-16	124.258
2013-07-17	123.418
2013-07-18	123.202
2013-07-19	123.663
2013-07-20	124.397
2013-07-21	125.136
2013-07-22	126.31
2013-07-23	127.602
2013-07-24	129.215
2013-07-25	131.348
2013-07-26	133.607
2013-07-27	141.51
2013-07-28	150.248
2013-07-29	159.243
2013-07-30	168.403
2013-07-31	171.899
2013-08-01	175.481
2013-08-02	180.027
2013-08-03	186.409
2013-08-04	194.095
2013-08-05	202.915
2013-08-06	212.881
2013-08-07	228.294
2013-08-08	242.204
2013-08-09	253.894
2013-08-10	257.71
2013-08-11	251.636
2013-08-12	244.804
2013-08-13	237.081
2013-08-14	229.072
2013-08-15	221.239
2013-08-16	213.283
2013-08-17	205.497
2013-08-18	205.673
2013-08-19	205.319
2013-08-20	204.077
2013-08-21	201.93
2013-08-22	198.915
2013-08-23	195.153
2013-08-24	189.617
2013-08-25	181.778
2013-08-26	172.082
2013-08-27	161.152
2013-08-28	150.857
2013-08-29	141.949
2013-08-30	134.527
2013-08-31	129.599
2013-09-01	126.766
2013-09-02	125.438
2013-09-03	125.382
2013-09-04	125.053
2013-09-05	124.644
2013-09-06	124.208
2013-09-07	123.425
2013-09-08	122.145
2013-09-09	120.112
2013-09-10	116.856
2013-09-11	112.13
2013-09-12	106.048
2013-09-13	98.8053
2013-09-14	90.3433
2013-09-15	82.1273
2013-09-16	74.263
2013-09-17	67.2177
2013-09-18	62.3455
2013-09-19	58.9531
2013-09-20	56.6815
2013-09-21	55.2736
2013-09-22	54.2314
2013-09-23	53.858
2013-09-24	54.2806
2013-09-25	55.1026
2013-09-26	55.9631
2013-09-27	56.6113
2013-09-28	57.2523
2013-09-29	57.184
2013-09-30	55.8926
2013-10-01	52.8032
2013-10-02	47.6662
2013-10-03	42.9612
2013-10-04	37.9057
2013-10-05	32.994
2013-10-06	29.1946
2013-10-07	26.9691
2013-10-08	26.3569
2013-10-09	27.2857
2013-10-10	27.9571
2013-10-11	29.8968
2013-10-12	32.5913
2013-10-13	34.9072
2013-10-14	36.1852
2013-10-15	36.2868
2013-10-16	35.2198
2013-10-17	33.3545
2013-10-18	30.548
2013-10-19	27.344
2013-10-20	24.7298
2013-10-21	23.4769
2013-10-22	24.2857
2013-10-23	26.6775
2013-10-24	29.6735
2013-10-25	32.4652
2013-10-26	34.7648
2013-10-27	36.4472
2013-10-28	37.4787
2013-10-29	37.7808
2013-10-30	37.4985
2013-10-31	36.7194
2013-11-01	35.6195
2013-11-02	34.4627
2013-11-03	32.8306
2013-11-04	30.667
2013-11-05	28.2529
2013-11-06	25.7603
2013-11-07	23.5895
2013-11-08	22.1836
2013-11-09	21.0362
2013-11-10	20.4196
2013-11-11	20.3643
2013-11-12	20.5019
2013-11-13	20.5858
2013-11-14	20.9424
2013-11-15	20.5324
2013-11-16	19.5287
2013-11-17	18.1003
2013-11-18	16.3801
2013-11-19	14.6953
2013-11-20	13.1974
2013-11-21	11.2978
2013-11-22	9.87779
2013-11-23	9.11068
2013-11-24	8.58199
2013-11-25	8.3184
2013-11-26	7.90183
2013-11-27	7.32913
2013-11-28	6.91076
2013-11-29	6.42024
2013-11-30	5.61348
2013-12-01	4.81373
2013-12-02	3.86646
2013-12-03	3.02195
2013-12-04	2.35285
2013-12-05	1.65586
2013-12-06	1.14903
2013-12-07	0.795081
2013-12-08	0.572817
2013-12-09	0.430894
2013-12-10	0.370656
2013-12-11	0.32104
2013-12-12	0.277978
2013-12-13	0.228718
2013-12-14	0.188714
2013-12-15	0.157495
2013-12-16	0.13307
2013-12-17	0.113323
2013-12-18	0.0981428
2013-12-19	0.0869314
2013-12-20	0.0776328
2013-12-21	0.0689121
2013-12-22	0.0607796
2013-12-23	0.0535886
2013-12-24	0.0470645
2013-12-25	0.0411323
2013-12-26	0.0353506
2013-12-27	0.0304951
2013-12-28	0.0265986
2013-12-29	0.0231541
2013-12-30	0.0202766
2013-12-31	0.0178648
2014-01-01	0.0161613
2014-01-02	0.0153009
2014-01-03	0.0142624
2014-01-04	0.0133628
2014-01-05	0.0129312
2014-01-06	0.0125171
2014-01-07	0.0121259
2014-01-08	0.0114198
2014-01-09	0.0107535
2014-01-10	0.0104363
2014-01-11	0.0101316
2014-01-12	0.00983551
2014-01-13	0.00954306
2014-01-14	0.0094756
2014-01-15	0.00939841
2014-01-16	0.00910213
2014-01-17	0.00880938
2014-01-18	0.00852603
2014-01-19	0.00825667
2014-01-20	0.00800142
2014-01-21	0.00753432
2014-01-22	0.00708358
2014-01-23	0.00700914
2014-01-24	0.00687766
2014-01-25	0.00682197
2014-01-26	0.00665943
2014-01-27	0.00638569
2014-01-28	0.00600348
2014-01-29	0.0055214
2014-01-30	0.00479513
2014-01-31	0.00405512
2014-02-01	0.00316592
2014-02-02	0.00239536
2014-02-03	0.00175869
2014-02-04	0.00125812
2014-02-05	0.000887244
2014-02-06	0.000638903
2014-02-07	0.000495124
2014-02-08	0.000453708
2014-02-09	0.000426957
2014-02-10	0.000397621
2014-02-11	0.000370278
2014-02-12	0.00034499
2014-02-13	0.000321682
2014-02-14	0.000300332
2014-02-15	0.000280846
2014-02-16	0.000262652
2014-02-17	0.000253421
2014-02-18	0.000244541
2014-02-19	0.000230874
2014-02-20	0.000218139
2014-02-21	0.000211397
2014-02-22	0.000205311
2014-02-23	0.000199757
2014-02-24	0.000194526
2014-02-25	0.000189368
2014-02-26	0.000194085
2014-02-27	0.000198151
2014-02-28	0.000196409
2014-03-01	0.000194104
2014-03-02	0.000191341
2014-03-03	0.000188199
2014-03-04	0.000184754
2014-03-05	0.000176464
2014-03-06	0.00016835
2014-03-07	0.000157385
2014-03-08	0.000147148
2014-03-09	0.00013767
2014-03-10	0.000128948
2014-03-11	0.00012098
2014-03-12	0.000113676
2014-03-13	0.000106952
2014-03-14	0.000103908
2014-03-15	9.87268e-05
2014-03-16	9.48125e-05
2014-03-17	9.12128e-05
2014-03-18	8.78493e-05
2014-03-19	8.47753e-05
2014-03-20	8.19369e-05
2014-03-21	7.83095e-05
2014-03-22	7.71198e-05
2014-03-23	7.49187e-05
2014-03-24	7.4566e-05
2014-03-25	7.40113e-05
2014-03-26	7.32221e-05
2014-03-27	7.22137e-05
2014-03-28	7.26657e-05
2014-03-29	7.20233e-05
2014-03-30	7.17318e-05
2014-03-31	6.96168e-05
2014-04-01	6.78897e-05
2014-04-02	6.70162e-05
2014-04-03	6.58942e-05
2014-04-04	6.54258e-05
2014-04-05	6.79821e-05
2014-04-06	7.22654e-05
2014-04-07	7.56561e-05
2014-04-08	7.8824e-05
2014-04-09	8.00506e-05
2014-04-10	7.99795e-05
2014-04-11	7.67957e-05
2014-04-12	7.16459e-05
2014-04-13	6.45248e-05
2014-04-14	5.82824e-05
2014-04-15	5.33827e-05
2014-04-16	4.97241e-05
2014-04-17	4.77852e-05
2014-04-18	4.76247e-05
2014-04-19	4.88257e-05
2014-04-20	5.07606e-05
2014-04-21	5.62063e-05
2014-04-22	6.1638e-05
2014-04-23	6.74396e-05
2014-04-24	7.22939e-05
2014-04-25	7.50425e-05
2014-04-26	7.79528e-05
2014-04-27	7.80236e-05
2014-04-28	7.33179e-05
2014-04-29	6.67026e-05
2014-04-30	5.91332e-05
2014-05-01	5.23557e-05
2014-05-02	4.80461e-05
2014-05-03	4.28774e-05
2014-05-04	4.07347e-05
2014-05-05	4.16129e-05
2014-05-06	4.54089e-05
2014-05-07	5.06421e-05
2014-05-08	5.84435e-05
2014-05-09	6.78629e-05
2014-05-10	7.71567e-05
2014-05-11	8.51867e-05
2014-05-12	8.88813e-05
2014-05-13	9.13831e-05
2014-05-14	8.97069e-05
2014-05-15	8.34119e-05
2014-05-16	7.42248e-05
2014-05-17	6.63729e-05
2014-05-18	6.11013e-05
2014-05-19	6.18583e-05
2014-05-20	6.65987e-05
2014-05-21	7.89321e-05
2014-05-22	9.71635e-05
2014-05-23	0.000118282
2014-05-24	0.109408
2014-05-25	1.09796
2014-05-26	2.85148
2014-05-27	5.39935
2014-05-28	8.66676
2014-05-29	11.8001
2014-05-30	14.5978
2014-05-31	17.1728
2014-06-01	18.9226
2014-06-02	20.1383
2014-06-03	21.2216
2014-06-04	22.1537
2014-06-05	23.7624
2014-06-06	26.4868
2014-06-07	30.0024
2014-06-08	33.9962
2014-06-09	38.1786
2014-06-10	41.7585
2014-06-11	44.9511
2014-06-12	47.7742
2014-06-13	49.4955
2014-06-14	50.1474
2014-06-15	49.6939
2014-06-16	48.3949
2014-06-17	46.7545
2014-06-18	45.28
2014-06-19	44.0779
2014-06-20	43.7596
2014-06-21	44.896
2014-06-22	47.4039
2014-06-23	50.7508
2014-06-24	54.6052
2014-06-25	57.9425
2014-06-26	60.708
2014-06-27	63.4463
2014-06-28	64.9075
2014-06-29	65.4878
2014-06-30	65.9404
2014-07-01	66.32
2014-07-02	67.334
2014-07-03	69.3713
2014-07-04	71.134
2014-07-05	73.3426
2014-07-06	76.243
2014-07-07	78.3275
2014-07-08	79.0738
2014-07-09	77.5587
2014-07-10	73.8026
2014-07-11	69.2423
2014-07-12	64.7522
2014-07-13	60.9287
2014-07-14	58.8261
2014-07-15	59.0995
2014-07-16	62.14
2014-07-17	67.0603
2014-07-18	72.8505
2014-07-19	78.7082
2014-07-20	83.1156
2014-07-21	85.7714
2014-07-22	86.6765
2014-07-23	86.4362
2014-07-24	86.202
2014-07-25	86.0362
2014-07-26	85.3041
2014-07-27	84.5925
2014-07-28	84.0884
2014-07-29	83.6424
2014-07-30	83.5826
2014-07-31	83.2061
2014-08-01	82.8064
2014-08-02	83.5672
2014-08-03	85.2047
2014-08-04	86.8187
2014-08-05	88.7
2014-08-06	90.1432
2014-08-07	91.3152
2014-08-08	92.9465
2014-08-09	94.4622
2014-08-10	96.2953
2014-08-11	99.3546
2014-08-12	102.973
2014-08-13	106.243
2014-08-14	108.568
2014-08-15	108.835
2014-08-16	107.297
2014-08-17	104.772
2014-08-18	101.512
2014-08-19	98.5253
2014-08-20	96.9664
2014-08-21	96.9448
2014-08-22	98.4414
2014-08-23	100.84
2014-08-24	102.946
2014-08-25	104.646
2014-08-26	105.96
2014-08-27	106.442
2014-08-28	106.63
2014-08-29	106.413
2014-08-30	104.719
2014-08-31	102.315
2014-09-01	98.6519
2014-09-02	93.4087
2014-09-03	88.3516
2014-09-04	83.0904
2014-09-05	78.1194
2014-09-06	74.881
2014-09-07	72.6994
2014-09-08	72.1003
2014-09-09	72.1767
2014-09-10	71.5588
2014-09-11	70.1868
2014-09-12	67.8416
2014-09-13	65.147
2014-09-14	62.1743
2014-09-15	59.1593
2014-09-16	57.0935
2014-09-17	55.99
2014-09-18	55.5698
2014-09-19	55.9817
2014-09-20	56.2202
2014-09-21	55.5359
2014-09-22	54.0532
2014-09-23	51.4351
2014-09-24	47.6687
2014-09-25	43.6524
2014-09-26	39.4774
2014-09-27	35.5454
2014-09-28	32.9203
2014-09-29	31.7792
2014-09-30	32.2865
2014-10-01	33.7294
2014-10-02	35.3792
2014-10-03	36.8886
2014-10-04	37.6193
2014-10-05	37.6586
2014-10-06	36.6713
2014-10-07	35.0919
2014-10-08	33.9113
2014-10-09	33.6276
2014-10-10	34.0421
2014-10-11	35.1572
2014-10-12	36.7475
2014-10-13	38.5969
2014-10-14	40.2755
2014-10-15	41.3986
2014-10-16	41.8221
2014-10-17	41.2781
2014-10-18	40.6727
2014-10-19	39.7105
2014-10-20	37.9484
2014-10-21	35.3853
2014-10-22	32.9118
2014-10-23	29.2238
2014-10-24	25.1702
2014-10-25	20.7957
2014-10-26	16.7119
2014-10-27	13.5066
2014-10-28	11.0665
2014-10-29	8.40406
2014-10-30	6.7977
2014-10-31	6.09715
2014-11-01	5.92309
2014-11-02	5.80262
2014-11-03	5.7973
2014-11-04	6.13405
2014-11-05	6.79372
2014-11-06	7.59187
2014-11-07	8.41849
2014-11-08	9.03271
2014-11-09	9.45074
2014-11-10	10.073
2014-11-11	10.1715
2014-11-12	9.91095
2014-11-13	9.53005
2014-11-14	9.06092
2014-11-15	8.69206
2014-11-16	8.52505
2014-11-17	7.97245
2014-11-18	7.53431
2014-11-19	7.07285
2014-11-20	6.72268
2014-11-21	6.34721
2014-11-22	5.98887
2014-11-23	5.59037
2014-11-24	5.22943
2014-11-25	4.82773
2014-11-26	4.49808
2014-11-27	4.08962
2014-11-28	3.80023
2014-11-29	3.69083
2014-11-30	3.62414
2014-12-01	3.59456
2014-12-02	3.65452
2014-12-03	3.66937
2014-12-04	3.57022
2014-12-05	3.41874
2014-12-06	3.18088
2014-12-07	3.00062
2014-12-08	2.79748
2014-12-09	2.606
2014-12-10	2.50817
2014-12-11	2.4613
2014-12-12	2.38905
2014-12-13	2.29692
2014-12-14	2.12547
2014-12-15	1.93046
2014-12-16	1.7613
2014-12-17	1.55013
2014-12-18	1.37012
2014-12-19	1.22247
2014-12-20	1.0994
2014-12-21	1.0161
2014-12-22	0.97509
2014-12-23	0.932047
2014-12-24	0.885071
2014-12-25	0.829765
2014-12-26	0.783418
2014-12-27	0.728945
2014-12-28	0.648431
2014-12-29	0.568258
2014-12-30	0.488295
2014-12-31	0.42151
2015-01-01	0.358991
2015-01-02	0.283804
2015-01-03	0.221129
2015-01-04	0.168602
2015-01-05	0.125744
2015-01-06	0.0931869
2015-01-07	0.059583
2015-01-08	0.0368696
2015-01-09	0.0230874
2015-01-10	0.0146887
2015-01-11	0.00949818
2015-01-12	0.00618516
2015-01-13	0.00408401
2015-01-14	0.00272068
2015-01-15	0.00180573
2015-01-16	0.00116036
2015-01-17	0.000703655
2015-01-18	0.000427102
2015-01-19	0.000329281
2015-01-20	0.000268113
2015-01-21	0.000224132
2015-01-22	0.000191628
2015-01-23	0.000168603
2015-01-24	0.00015802
2015-01-25	0.000147147
2015-01-26	0.000138782
2015-01-27	0.000129077
2015-01-28	0.000121369
2015-01-29	0.000114744
2015-01-30	0.000103346
2015-01-31	9.13204e-05
2015-02-01	7.96584e-05
2015-02-02	6.59057e-05
2015-02-03	5.32368e-05
2015-02-04	4.29884e-05
2015-02-05	3.20493e-05
2015-02-06	2.35378e-05
2015-02-07	1.73552e-05
2015-02-08	1.28407e-05
2015-02-09	9.55899e-06
2015-02-10	7.87802e-06
2015-02-11	6.54196e-06
2015-02-12	5.3934e-06
2015-02-13	4.43456e-06
2015-02-14	3.65297e-06
2015-02-15	3.00526e-06
2015-02-16	2.44824e-06
2015-02-17	1.96879e-06
2015-02-18	1.46132e-06
2015-02-19	1.04704e-06
2015-02-20	7.3835e-07
2015-02-21	5.24813e-07
2015-02-22	3.85613e-07
2015-02-23	2.87086e-07
2015-02-24	2.18468e-07
2015-02-25	1.68025e-07
2015-02-26	1.3757e-07
2015-02-27	1.13891e-07
2015-02-28	9.6438e-08
2015-03-01	8.46912e-08
2015-03-02	7.98875e-08
2015-03-03	7.55941e-08
2015-03-04	7.28518e-08
2015-03-05	7.00178e-08
2015-03-06	6.70115e-08
2015-03-07	6.38245e-08
2015-03-08	6.18524e-08
2015-03-09	6.12391e-08
2015-03-10	6.02691e-08
2015-03-11	5.75827e-08
2015-03-12	5.49569e-08
2015-03-13	5.16023e-08
2015-03-14	4.85755e-08
2015-03-15	4.45005e-08
2015-03-16	4.01391e-08
2015-03-17	3.62927e-08
2015-03-18	3.29111e-08
2015-03-19	2.98512e-08
2015-03-20	2.8573e-08
2015-03-21	2.73772e-08
2015-03-22	2.62405e-08
2015-03-23	2.58698e-08
2015-03-24	2.51993e-08
2015-03-25	2.40752e-08
2015-03-26	2.30377e-08
2015-03-27	2.14726e-08
2015-03-28	2.00281e-08
2015-03-29	1.91364e-08
2015-03-30	1.80863e-08
2015-03-31	1.74167e-08
2015-04-01	1.7263e-08
2015-04-02	1.70819e-08
2015-04-03	1.68486e-08
2015-04-04	1.69436e-08
2015-04-05	1.6517e-08
2015-04-06	1.62688e-08
2015-04-07	1.59368e-08
2015-04-08	1.55442e-08
2015-04-09	1.51093e-08
2015-04-10	1.44499e-08
2015-04-11	1.34753e-08
2015-04-12	1.28997e-08
2015-04-13	1.2584e-08
2015-04-14	1.26129e-08
2015-04-15	1.28173e-08
2015-04-16	1.29729e-08
2015-04-17	1.31405e-08
2015-04-18	1.31782e-08
2015-04-19	1.2794e-08
2015-04-20	1.23554e-08
2015-04-21	1.17761e-08
2015-04-22	1.11461e-08
2015-04-23	1.07586e-08
2015-04-24	1.07735e-08
2015-04-25	1.08853e-08
2015-04-26	1.10022e-08
2015-04-27	1.12625e-08
2015-04-28	1.15326e-08
2015-04-29	1.17673e-08
2015-04-30	1.1865e-08
2015-05-01	1.21123e-08
2015-05-02	1.28383e-08
2015-05-03	1.41868e-08
2015-05-04	1.65575e-08
2015-05-05	2.00435e-08
2015-05-06	2.41953e-08
2015-05-07	2.85623e-08
2015-05-08	3.24869e-08
2015-05-09	3.52655e-08
2015-05-10	3.7021e-08
2015-05-11	3.72762e-08
2015-05-12	3.61633e-08
2015-05-13	3.48603e-08
2015-05-14	3.40883e-08
2015-05-15	3.42466e-08
2015-05-16	3.62918e-08
2015-05-17	-3.83034e-08
2015-05-18	0.78031
2015-05-19	2.65105
2015-05-20	5.7086
2015-05-21	9.49009
2015-05-22	13.3614
2015-05-23	16.6423
2015-05-24	19.3509
2015-05-25	21.4017
2015-05-26	22.1631
2015-05-27	21.8659
2015-05-28	21.3053
2015-05-29	20.986
2015-05-30	21.994
2015-05-31	24.4564
2015-06-01	27.4133
2015-06-02	31.2459
2015-06-03	35.4519
2015-06-04	39.4491
2015-06-05	43.2196
2015-06-06	46.0647
2015-06-07	47.8692
2015-06-08	49.5577
2015-06-09	51.2147
2015-06-10	53.3711
2015-06-11	56.2283
2015-06-12	59.4385
2015-06-13	62.8805
2015-06-14	66.3642
2015-06-15	68.9399
2015-06-16	70.1601
2015-06-17	69.9125
2015-06-18	68.119
2015-06-19	65.1493
2015-06-20	61.8654
2015-06-21	58.8233
2015-06-22	56.8998
2015-06-23	55.201
[truncated: 1 more rows]

## Sheet: Observed_Eggs_Pajovic
Bud_Time_Egg	Bud_Obs_Egg
2012-05-17 00:20:09	17
2012-05-27 00:20:09	2.5
2012-06-04 00:20:09	4.5
2012-06-04 00:20:09	37
2012-06-24 00:20:09	68.5
2012-07-02 00:20:09	199.5
2012-07-12 00:20:09	311
2012-07-22 00:20:09	247.5
2012-07-29 00:20:09	166
2012-08-08 00:20:09	259.5
2012-08-15 00:20:09	181.5
2012-08-26 00:20:09	214
2012-09-03 00:20:09	119.5
2012-09-12 00:20:09	178
2012-09-21 00:20:09	41.5
2012-10-01 00:20:09	67.5
2012-10-12 00:20:09	124.5
2012-10-30 00:20:09	62
