# Supplementary material for: Role of vector phenotypic plasticity in disease transmission as illustrated by the spread of dengue virus by Aedes albopictus
Source: Nat Commun. 2024 Sep 7;15:7823. doi: 10.1038/s41467-024-52144-5 (PMC11379831; doi:10.1038/s41467-024-52144-5)
Supplement: Supplementary file 4 — Source Data files [file 41467_2024_52144_MOESM4_ESM.zip › Source_Data_Folder/Main_Maunscript/Fig1_Cagnes_sur_Mer_Predictions.xlsx]

## Sheet: Simulated_Eggs
Time_Egg	Sim_Act_Pred
2006-01-02	0
2006-01-03	0
2006-01-04	0
2006-01-05	0
2006-01-06	0
2006-01-07	0
2006-01-08	0
2006-01-09	0
2006-01-10	0
2006-01-11	0
2006-01-12	0
2006-01-13	0
2006-01-14	0
2006-01-15	0
2006-01-16	0
2006-01-17	0
2006-01-18	0
2006-01-19	-2.36298e-19
2006-01-20	-2.06943e-18
2006-01-21	3.39072e-17
2006-01-22	6.31029e-15
2006-01-23	2.48828e-14
2006-01-24	-8.56991e-14
2006-01-25	1.00189e-10
2006-01-26	4.37981e-09
2006-01-27	1.84251e-08
2006-01-28	4.78675e-08
2006-01-29	9.66624e-08
2006-01-30	2.57152e-07
2006-01-31	5.33683e-07
2006-02-01	9.37418e-07
2006-02-02	1.45021e-06
2006-02-03	2.07926e-06
2006-02-04	2.78636e-06
2006-02-05	3.54572e-06
2006-02-06	4.28272e-06
2006-02-07	4.88188e-06
2006-02-08	5.32857e-06
2006-02-09	5.62562e-06
2006-02-10	5.76054e-06
2006-02-11	5.76493e-06
2006-02-12	5.675e-06
2006-02-13	5.49097e-06
2006-02-14	5.23859e-06
2006-02-15	5.00965e-06
2006-02-16	4.81215e-06
2006-02-17	4.64056e-06
2006-02-18	4.49282e-06
2006-02-19	4.35187e-06
2006-02-20	4.19012e-06
2006-02-21	4.17369e-06
2006-02-22	4.11902e-06
2006-02-23	4.02363e-06
2006-02-24	3.89159e-06
2006-02-25	3.80951e-06
2006-02-26	3.6218e-06
2006-02-27	3.42079e-06
2006-02-28	3.12306e-06
2006-03-01	2.82659e-06
2006-03-02	2.54275e-06
2006-03-03	2.23883e-06
2006-03-04	1.87674e-06
2006-03-05	1.6121e-06
2006-03-06	1.36428e-06
2006-03-07	1.13155e-06
2006-03-08	9.30432e-07
2006-03-09	7.55261e-07
2006-03-10	6.55163e-07
2006-03-11	5.68622e-07
2006-03-12	5.02249e-07
2006-03-13	4.55325e-07
2006-03-14	4.32229e-07
2006-03-15	4.13578e-07
2006-03-16	3.99373e-07
2006-03-17	3.74666e-07
2006-03-18	3.56171e-07
2006-03-19	3.33431e-07
2006-03-20	3.12217e-07
2006-03-21	2.92674e-07
2006-03-22	2.74927e-07
2006-03-23	2.59035e-07
2006-03-24	2.44747e-07
2006-03-25	2.26015e-07
2006-03-26	2.16229e-07
2006-03-27	2.07101e-07
2006-03-28	1.98423e-07
2006-03-29	1.93182e-07
2006-03-30	1.88426e-07
2006-03-31	1.84589e-07
2006-04-01	1.89907e-07
2006-04-02	1.94246e-07
2006-04-03	1.95698e-07
2006-04-04	1.97299e-07
2006-04-05	1.94175e-07
2006-04-06	1.8758e-07
2006-04-07	1.80406e-07
2006-04-08	1.69828e-07
2006-04-09	1.59099e-07
2006-04-10	1.51289e-07
2006-04-11	1.4349e-07
2006-04-12	1.37498e-07
2006-04-13	1.34634e-07
2006-04-14	1.36763e-07
2006-04-15	1.4152e-07
2006-04-16	1.49612e-07
2006-04-17	1.60742e-07
2006-04-18	1.73778e-07
2006-04-19	1.84307e-07
2006-04-20	1.95616e-07
2006-04-21	2.0203e-07
2006-04-22	2.0932e-07
2006-04-23	2.20591e-07
2006-04-24	2.28051e-07
2006-04-25	2.36095e-07
2006-04-26	2.4511e-07
2006-04-27	2.51123e-07
2006-04-28	2.54803e-07
2006-04-29	2.54866e-07
2006-04-30	2.4759e-07
2006-05-01	2.44184e-07
2006-05-02	2.45648e-07
2006-05-03	2.53086e-07
2006-05-04	2.6564e-07
2006-05-05	2.77828e-07
2006-05-06	2.82397e-07
2006-05-07	2.83398e-07
2006-05-08	2.80226e-07
2006-05-09	2.70468e-07
2006-05-10	2.60228e-07
2006-05-11	2.51066e-07
2006-05-12	2.4943e-07
2006-05-13	2.62296e-07
2006-05-14	2.89332e-07
2006-05-15	3.32483e-07
2006-05-16	3.90625e-07
2006-05-17	4.72694e-07
2006-05-18	0.0433467
2006-05-19	0.183763
2006-05-20	0.416644
2006-05-21	0.738601
2006-05-22	1.08275
2006-05-23	1.3953
2006-05-24	1.69884
2006-05-25	1.96858
2006-05-26	2.18698
2006-05-27	2.38549
2006-05-28	2.48652
2006-05-29	2.48988
2006-05-30	2.45365
2006-05-31	2.33297
2006-06-01	2.18428
2006-06-02	2.02949
2006-06-03	1.82522
2006-06-04	1.64911
2006-06-05	1.54587
2006-06-06	1.5113
2006-06-07	1.58018
2006-06-08	1.70984
2006-06-09	1.89831
2006-06-10	2.22759
2006-06-11	2.77104
2006-06-12	3.56426
2006-06-13	4.58455
2006-06-14	5.91221
2006-06-15	7.67915
2006-06-16	9.94486
2006-06-17	12.5977
2006-06-18	15.5414
2006-06-19	18.6814
2006-06-20	21.9792
2006-06-21	25.2953
2006-06-22	28.5399
2006-06-23	31.6007
2006-06-24	34.3626
2006-06-25	37.328
2006-06-26	40.846
2006-06-27	44.9993
2006-06-28	50.2362
2006-06-29	56.4408
2006-06-30	63.2596
2006-07-01	70.7662
2006-07-02	78.5191
2006-07-03	86.0647
2006-07-04	92.992
2006-07-05	98.3376
2006-07-06	102.478
2006-07-07	105.78
2006-07-08	109.123
2006-07-09	113.383
2006-07-10	118.057
2006-07-11	123.263
2006-07-12	128.997
2006-07-13	134.552
2006-07-14	139.907
2006-07-15	144.142
2006-07-16	146.529
2006-07-17	148.326
2006-07-18	150.092
2006-07-19	152.694
2006-07-20	156.582
2006-07-21	161.231
2006-07-22	173.012
2006-07-23	185.418
2006-07-24	198.014
2006-07-25	210.354
2006-07-26	221.898
2006-07-27	225.037
2006-07-28	228
2006-07-29	224.525
2006-07-30	221.668
2006-07-31	218.512
2006-08-01	213.98
2006-08-02	206.614
2006-08-03	203.405
2006-08-04	197.994
2006-08-05	191.364
2006-08-06	184.245
2006-08-07	177.106
2006-08-08	170.588
2006-08-09	165.214
2006-08-10	161.628
2006-08-11	157.771
2006-08-12	153.408
2006-08-13	146.967
2006-08-14	139.522
2006-08-15	132.205
2006-08-16	126.209
2006-08-17	122.446
2006-08-18	121.384
2006-08-19	122.282
2006-08-20	124.59
2006-08-21	126.882
2006-08-22	128.522
2006-08-23	129.211
2006-08-24	128.143
2006-08-25	125.692
2006-08-26	122.056
2006-08-27	119.213
2006-08-28	116.625
2006-08-29	114.215
2006-08-30	112.015
2006-08-31	108.757
2006-09-01	105.817
2006-09-02	103.389
2006-09-03	100.324
2006-09-04	98.5513
2006-09-05	98.2967
2006-09-06	99.5288
2006-09-07	103.003
2006-09-08	106.293
2006-09-09	108.629
2006-09-10	110.046
2006-09-11	109.652
2006-09-12	106.881
2006-09-13	101.868
2006-09-14	95.0275
2006-09-15	87.7402
2006-09-16	81.5795
2006-09-17	76.8276
2006-09-18	73.3763
2006-09-19	71.089
2006-09-20	70.1905
2006-09-21	70.5259
2006-09-22	71.4723
2006-09-23	71.5249
2006-09-24	70.5615
2006-09-25	68.6691
2006-09-26	66.8508
2006-09-27	65.4609
2006-09-28	63.839
2006-09-29	62.5147
2006-09-30	61.517
2006-10-01	60.5252
2006-10-02	59.5293
2006-10-03	57.6588
2006-10-04	54.8566
2006-10-05	51.799
2006-10-06	48.7534
2006-10-07	46.1464
2006-10-08	43.8889
2006-10-09	42.1874
2006-10-10	41.2171
2006-10-11	40.5182
2006-10-12	39.935
2006-10-13	38.9436
2006-10-14	37.2962
2006-10-15	35.0163
2006-10-16	32.2
2006-10-17	29.3584
2006-10-18	26.7155
2006-10-19	24.7382
2006-10-20	23.323
2006-10-21	22.5332
2006-10-22	22.9395
2006-10-23	23.7594
2006-10-24	25.293
2006-10-25	27.1195
2006-10-26	28.6681
2006-10-27	30.7007
2006-10-28	32.8359
2006-10-29	34.4056
2006-10-30	35.6593
2006-10-31	35.2379
2006-11-01	34.902
2006-11-02	33.3851
2006-11-03	30.1905
2006-11-04	26.0789
2006-11-05	21.7743
2006-11-06	17.9261
2006-11-07	15.412
2006-11-08	12.9439
2006-11-09	11.961
2006-11-10	12.1761
2006-11-11	13.116
2006-11-12	14.034
2006-11-13	14.634
2006-11-14	15.0482
2006-11-15	15.112
2006-11-16	14.9161
2006-11-17	14.4559
2006-11-18	13.7564
2006-11-19	12.9228
2006-11-20	12.0471
2006-11-21	11.0134
2006-11-22	10.0916
2006-11-23	9.32172
2006-11-24	8.71919
2006-11-25	8.3724
2006-11-26	8.26658
2006-11-27	8.25771
2006-11-28	8.33386
2006-11-29	8.20276
2006-11-30	7.88511
2006-12-01	7.44138
2006-12-02	6.97651
2006-12-03	6.51245
2006-12-04	6.17506
2006-12-05	6.00291
2006-12-06	5.93864
2006-12-07	5.88329
2006-12-08	5.79927
2006-12-09	5.76742
2006-12-10	5.63984
2006-12-11	5.38265
2006-12-12	5.01899
2006-12-13	4.73085
2006-12-14	4.35255
2006-12-15	4.00531
2006-12-16	3.54857
2006-12-17	3.16554
2006-12-18	2.87854
2006-12-19	2.68951
2006-12-20	2.40342
2006-12-21	2.24799
2006-12-22	2.13847
2006-12-23	2.00669
2006-12-24	1.85213
2006-12-25	1.68754
2006-12-26	1.47254
2006-12-27	1.27933
2006-12-28	1.1152
2006-12-29	0.916811
2006-12-30	0.757725
2006-12-31	0.63697
2007-01-01	0.550419
2007-01-02	0.485636
2007-01-03	0.435211
2007-01-04	0.394659
2007-01-05	0.373582
2007-01-06	0.354996
2007-01-07	0.331697
2007-01-08	0.310777
2007-01-09	0.291927
2007-01-10	0.27442
2007-01-11	0.257958
2007-01-12	0.242439
2007-01-13	0.227865
2007-01-14	0.221011
2007-01-15	0.214574
2007-01-16	0.208555
2007-01-17	0.204362
2007-01-18	0.195924
2007-01-19	0.187897
2007-01-20	0.180242
2007-01-21	0.172929
2007-01-22	0.16916
2007-01-23	0.162146
2007-01-24	0.155386
2007-01-25	0.150315
2007-01-26	0.146091
2007-01-27	0.138516
2007-01-28	0.127636
2007-01-29	0.114145
2007-01-30	0.100926
2007-01-31	0.0823669
2007-02-01	0.0664442
2007-02-02	0.0496517
2007-02-03	0.0364128
2007-02-04	0.02683
2007-02-05	0.0170138
2007-02-06	0.0108115
2007-02-07	0.00873072
2007-02-08	0.0074995
2007-02-09	0.00672726
2007-02-10	0.00618053
2007-02-11	0.00572348
2007-02-12	0.00531049
2007-02-13	0.0048411
2007-02-14	0.00455341
2007-02-15	0.00429133
2007-02-16	0.00405182
2007-02-17	0.00383008
2007-02-18	0.00362121
2007-02-19	0.00342229
2007-02-20	0.00332964
2007-02-21	0.00323892
2007-02-22	0.00314829
2007-02-23	0.00305842
2007-02-24	0.00297129
2007-02-25	0.00288758
2007-02-26	0.00280799
2007-02-27	0.00273189
2007-02-28	0.00266698
2007-03-01	0.00270765
2007-03-02	0.00275825
2007-03-03	0.00281516
2007-03-04	0.00287893
2007-03-05	0.00287925
2007-03-06	0.00278604
2007-03-07	0.00268607
2007-03-08	0.00249431
2007-03-09	0.00229891
2007-03-10	0.0021025
2007-03-11	0.00190417
2007-03-12	0.00177431
2007-03-13	0.00173689
2007-03-14	0.00170376
2007-03-15	0.00166538
2007-03-16	0.00162837
2007-03-17	0.00159268
2007-03-18	0.00155714
2007-03-19	0.00156357
2007-03-20	0.00157213
2007-03-21	0.00157421
2007-03-22	0.00161067
2007-03-23	0.00163795
2007-03-24	0.00165591
2007-03-25	0.00166607
2007-03-26	0.00162739
2007-03-27	0.00155674
2007-03-28	0.00149174
2007-03-29	0.00139133
2007-03-30	0.0012989
2007-03-31	0.00122166
2007-04-01	0.00115211
2007-04-02	0.0010899
2007-04-03	0.00105194
2007-04-04	0.00101748
2007-04-05	0.00097976
2007-04-06	0.000945894
2007-04-07	0.000908251
2007-04-08	0.000863474
2007-04-09	0.000837026
2007-04-10	0.000879023
2007-04-11	0.000984873
2007-04-12	0.00113725
2007-04-13	0.00132184
2007-04-14	0.00151827
2007-04-15	0.00172456
2007-04-16	0.00189686
2007-04-17	0.00200048
2007-04-18	0.00202777
2007-04-19	0.0020027
2007-04-20	0.00196108
2007-04-21	0.00194275
2007-04-22	0.00194061
2007-04-23	0.00199025
2007-04-24	0.00207877
2007-04-25	0.00218214
2007-04-26	0.00229905
2007-04-27	0.00237529
2007-04-28	0.00239595
2007-04-29	0.00237413
2007-04-30	0.00227408
2007-05-01	0.00211139
2007-05-02	0.00197634
2007-05-03	0.00180519
2007-05-04	0.00166713
2007-05-05	0.0016085
2007-05-06	0.00163595
2007-05-07	0.0018183
2007-05-08	0.00213542
2007-05-09	0.00249192
2007-05-10	0.00299533
2007-05-11	0.00351003
2007-05-12	0.00397501
2007-05-13	0.00437472
2007-05-14	0.00456871
2007-05-15	0.00465259
2007-05-16	0.00466513
2007-05-17	0.00463543
2007-05-18	0.00470914
2007-05-19	0.101227
2007-05-20	0.749814
2007-05-21	1.99748
2007-05-22	5.06259
2007-05-23	10.2906
2007-05-24	16.7002
2007-05-25	23.8773
2007-05-26	30.0018
2007-05-27	34.277
2007-05-28	37.1597
2007-05-29	37.5154
2007-05-30	35.9385
2007-05-31	33.0409
2007-06-01	29.5125
2007-06-02	27.8044
2007-06-03	27.8417
2007-06-04	29.3589
2007-06-05	31.8926
2007-06-06	34.2649
2007-06-07	36.9701
2007-06-08	39.7615
2007-06-09	41.9021
2007-06-10	43.5654
2007-06-11	44.4057
2007-06-12	44.8347
2007-06-13	45.1836
2007-06-14	45.7967
2007-06-15	46.2765
2007-06-16	46.8199
2007-06-17	48.4844
2007-06-18	50.8891
2007-06-19	54.3547
2007-06-20	58.6679
2007-06-21	62.6846
2007-06-22	66.163
2007-06-23	69.2515
2007-06-24	71.1597
2007-06-25	72.084
2007-06-26	71.8922
2007-06-27	70.502
2007-06-28	68.6564
2007-06-29	67.3238
2007-06-30	67.5049
2007-07-01	68.6944
2007-07-02	70.9052
2007-07-03	73.2777
2007-07-04	75.2547
2007-07-05	76.8443
2007-07-06	77.8722
2007-07-07	78.0885
2007-07-08	77.2679
2007-07-09	75.6686
2007-07-10	73.8839
2007-07-11	72.105
2007-07-12	71.2726
2007-07-13	71.8706
2007-07-14	72.755
2007-07-15	74.7377
2007-07-16	77.5587
2007-07-17	80.79
2007-07-18	85.0257
2007-07-19	88.7159
2007-07-20	91.639
2007-07-21	93.4725
2007-07-22	94.7906
2007-07-23	95.8463
2007-07-24	96.9395
2007-07-25	98.3535
2007-07-26	99.9514
2007-07-27	102.086
2007-07-28	104.342
2007-07-29	105.886
2007-07-30	106.509
2007-07-31	106.487
2007-08-01	105.475
2007-08-02	104.835
2007-08-03	104.034
2007-08-04	103.395
2007-08-05	103.214
2007-08-06	103.03
2007-08-07	101.879
2007-08-08	100.079
2007-08-09	97.3611
2007-08-10	93.5267
2007-08-11	89.9536
2007-08-12	86.2651
2007-08-13	83.1524
2007-08-14	81.8521
2007-08-15	82.0493
2007-08-16	82.7153
2007-08-17	83.5979
2007-08-18	83.3604
2007-08-19	81.3305
2007-08-20	78.1645
2007-08-21	73.7624
2007-08-22	68.8395
2007-08-23	65.6288
2007-08-24	64.626
2007-08-25	66.0491
2007-08-26	70.1356
2007-08-27	75.1182
2007-08-28	80.669
2007-08-29	85.1687
2007-08-30	87.4319
2007-08-31	87.5951
2007-09-01	85.2748
2007-09-02	81.732
2007-09-03	77.6796
2007-09-04	73.4436
2007-09-05	70.2179
2007-09-06	67.9402
2007-09-07	66.0497
2007-09-08	64.8815
2007-09-09	63.8143
2007-09-10	63.4835
2007-09-11	63.6355
2007-09-12	63.9833
2007-09-13	64.1728
2007-09-14	64.0651
2007-09-15	64.1443
2007-09-16	64.5979
2007-09-17	64.523
2007-09-18	63.5749
2007-09-19	62.0968
2007-09-20	60.0199
2007-09-21	58.3506
2007-09-22	57.0143
2007-09-23	55.5658
2007-09-24	53.4804
2007-09-25	50.3312
2007-09-26	46.2251
2007-09-27	43.3683
2007-09-28	39.5564
2007-09-29	35.4309
2007-09-30	32.1781
2007-10-01	30.8029
2007-10-02	31.7429
2007-10-03	34.501
2007-10-04	36.2754
2007-10-05	38.7254
2007-10-06	40.9481
2007-10-07	42.0123
2007-10-08	42.1253
2007-10-09	41.2708
2007-10-10	39.6835
2007-10-11	38.0257
2007-10-12	36.299
2007-10-13	34.5636
2007-10-14	32.5532
2007-10-15	30.2748
2007-10-16	28.1947
2007-10-17	26.2553
2007-10-18	24.1399
2007-10-19	22.3538
2007-10-20	20.1988
2007-10-21	18.102
2007-10-22	15.9893
2007-10-23	14.134
2007-10-24	12.5289
2007-10-25	11.5652
2007-10-26	10.3899
2007-10-27	9.9177
2007-10-28	10.0532
2007-10-29	10.7544
2007-10-30	11.3679
2007-10-31	11.826
2007-11-01	12.1124
2007-11-02	12.2515
2007-11-03	12.1412
2007-11-04	11.8184
2007-11-05	11.4582
2007-11-06	11.0445
2007-11-07	10.6179
2007-11-08	10.0413
2007-11-09	9.50063
2007-11-10	8.82971
2007-11-11	8.10932
2007-11-12	7.27538
2007-11-13	6.71727
2007-11-14	6.17283
2007-11-15	5.68978
2007-11-16	5.34096
2007-11-17	5.07397
2007-11-18	4.73866
2007-11-19	4.32439
2007-11-20	3.67897
2007-11-21	3.11351
2007-11-22	2.60899
2007-11-23	2.06127
2007-11-24	1.62869
2007-11-25	1.30969
2007-11-26	1.09624
2007-11-27	1.0379
2007-11-28	0.994319
2007-11-29	0.989355
2007-11-30	0.980916
2007-12-01	0.969271
2007-12-02	0.955518
2007-12-03	0.941578
2007-12-04	0.90098
2007-12-05	0.862896
2007-12-06	0.827977
2007-12-07	0.796286
2007-12-08	0.767378
2007-12-09	0.739826
2007-12-10	0.709875
2007-12-11	0.691948
2007-12-12	0.667966
2007-12-13	0.63576
2007-12-14	0.609752
2007-12-15	0.573498
2007-12-16	0.527579
2007-12-17	0.489107
2007-12-18	0.429553
2007-12-19	0.36998
2007-12-20	0.314695
2007-12-21	0.245903
2007-12-22	0.188673
2007-12-23	0.142983
2007-12-24	0.0963498
2007-12-25	0.0628782
2007-12-26	0.0392385
2007-12-27	0.022903
2007-12-28	0.0172305
2007-12-29	0.0140816
2007-12-30	0.0130864
2007-12-31	0.0122264
2008-01-01	0.0113071
2008-01-02	0.0105582
2008-01-03	0.00971709
2008-01-04	0.00863038
2008-01-05	0.00729004
2008-01-06	0.00605352
2008-01-07	0.00486777
2008-01-08	0.00387098
2008-01-09	0.0028338
2008-01-10	0.00201534
2008-01-11	0.00157919
2008-01-12	0.00127249
2008-01-13	0.00105274
2008-01-14	0.000976922
2008-01-15	0.000922652
2008-01-16	0.000890658
2008-01-17	0.000856925
2008-01-18	0.000805967
2008-01-19	0.000757689
2008-01-20	0.000712575
2008-01-21	0.000670643
2008-01-22	0.000632723
2008-01-23	0.000579854
2008-01-24	0.000531938
2008-01-25	0.000505086
2008-01-26	0.000480662
2008-01-27	0.000458426
2008-01-28	0.000438221
2008-01-29	0.000411066
2008-01-30	0.000385431
2008-01-31	0.000361345
2008-02-01	0.000346228
2008-02-02	0.000331791
2008-02-03	0.000317413
2008-02-04	0.000302941
2008-02-05	0.00029676
2008-02-06	0.000290135
2008-02-07	0.000283052
2008-02-08	0.000268182
2008-02-09	0.000253664
2008-02-10	0.000240165
2008-02-11	0.000227808
2008-02-12	0.000216548
2008-02-13	0.000206233
2008-02-14	0.000196731
2008-02-15	0.000187724
2008-02-16	0.000182285
2008-02-17	0.000176004
2008-02-18	0.000168853
2008-02-19	0.000160941
2008-02-20	0.000152395
2008-02-21	0.000143343
2008-02-22	0.000131548
2008-02-23	0.000115487
2008-02-24	0.000101255
2008-02-25	8.88299e-05
2008-02-26	7.81406e-05
2008-02-27	6.90882e-05
2008-02-28	6.01618e-05
2008-02-29	5.52657e-05
2008-03-01	5.34286e-05
2008-03-02	5.17647e-05
2008-03-03	5.02174e-05
2008-03-04	4.99741e-05
2008-03-05	4.97026e-05
2008-03-06	5.07444e-05
2008-03-07	5.07853e-05
2008-03-08	5.09993e-05
2008-03-09	5.09927e-05
2008-03-10	5.02625e-05
2008-03-11	4.82783e-05
2008-03-12	4.54187e-05
2008-03-13	4.27178e-05
2008-03-14	4.1084e-05
2008-03-15	3.79335e-05
2008-03-16	3.50317e-05
2008-03-17	3.28926e-05
2008-03-18	3.08276e-05
2008-03-19	3.05789e-05
2008-03-20	3.029e-05
2008-03-21	2.99005e-05
2008-03-22	3.0644e-05
2008-03-23	3.11748e-05
2008-03-24	3.15044e-05
2008-03-25	3.16473e-05
2008-03-26	3.08111e-05
2008-03-27	2.98638e-05
2008-03-28	2.83012e-05
2008-03-29	2.6124e-05
2008-03-30	2.39007e-05
2008-03-31	2.21528e-05
2008-04-01	2.07237e-05
2008-04-02	1.95222e-05
2008-04-03	1.85273e-05
2008-04-04	1.80826e-05
2008-04-05	1.74572e-05
2008-04-06	1.70497e-05
2008-04-07	1.64083e-05
2008-04-08	1.57052e-05
2008-04-09	1.50301e-05
2008-04-10	1.4339e-05
2008-04-11	1.38247e-05
2008-04-12	1.35307e-05
2008-04-13	1.33028e-05
2008-04-14	1.30235e-05
2008-04-15	1.27273e-05
2008-04-16	1.23995e-05
2008-04-17	1.20875e-05
2008-04-18	1.1778e-05
2008-04-19	1.15049e-05
2008-04-20	1.14997e-05
2008-04-21	1.16464e-05
2008-04-22	1.2125e-05
2008-04-23	1.29627e-05
2008-04-24	1.41196e-05
2008-04-25	1.55547e-05
2008-04-26	1.71309e-05
2008-04-27	1.84048e-05
2008-04-28	1.92969e-05
2008-04-29	1.97909e-05
2008-04-30	1.9736e-05
2008-05-01	1.98178e-05
2008-05-02	1.9972e-05
2008-05-03	2.0448e-05
2008-05-04	2.13775e-05
2008-05-05	2.25224e-05
2008-05-06	2.36011e-05
2008-05-07	2.49452e-05
2008-05-08	2.63646e-05
2008-05-09	2.78591e-05
2008-05-10	2.87819e-05
2008-05-11	2.93586e-05
2008-05-12	2.96568e-05
2008-05-13	2.98671e-05
2008-05-14	3.0081e-05
2008-05-15	2.96729e-05
2008-05-16	2.88169e-05
2008-05-17	2.80141e-05
2008-05-18	2.7355e-05
2008-05-19	2.72466e-05
2008-05-20	2.75445e-05
2008-05-21	2.79104e-05
2008-05-22	2.8594e-05
2008-05-23	0.318506
2008-05-24	1.4059
2008-05-25	3.46458
2008-05-26	6.2838
2008-05-27	9.52817
2008-05-28	12.4883
2008-05-29	14.9812
2008-05-30	17.1286
2008-05-31	18.4148
2008-06-01	18.8074
2008-06-02	18.4832
2008-06-03	17.5268
2008-06-04	16.7265
2008-06-05	16.3756
2008-06-06	16.2123
2008-06-07	16.2859
2008-06-08	16.4807
2008-06-09	16.8077
2008-06-10	17.2822
2008-06-11	17.7754
2008-06-12	18.0126
2008-06-13	17.8787
2008-06-14	17.4398
2008-06-15	16.8356
2008-06-16	16.3712
2008-06-17	16.4689
2008-06-18	17.4445
2008-06-19	19.7768
2008-06-20	23.6129
2008-06-21	28.7517
2008-06-22	34.9621
2008-06-23	41.9498
2008-06-24	49.4915
2008-06-25	57.7404
2008-06-26	66.8638
2008-06-27	76.5218
2008-06-28	86.3758
2008-06-29	96.0755
2008-06-30	104.94
2008-07-01	112.578
2008-07-02	118.742
2008-07-03	122.802
2008-07-04	124.767
2008-07-05	125.81
2008-07-06	126.063
2008-07-07	125.538
2008-07-08	124.882
2008-07-09	123.381
2008-07-10	121.635
2008-07-11	120.592
2008-07-12	118.379
2008-07-13	116.005
2008-07-14	113.876
2008-07-15	111.683
2008-07-16	110.809
2008-07-17	109.976
2008-07-18	109.023
2008-07-19	108.637
2008-07-20	107.966
2008-07-21	107.492
2008-07-22	106.881
2008-07-23	105.279
2008-07-24	104.056
2008-07-25	102.872
2008-07-26	102.153
2008-07-27	102.592
2008-07-28	103.99
2008-07-29	106.115
2008-07-30	108.961
2008-07-31	111.468
2008-08-01	113.129
2008-08-02	114.275
2008-08-03	114.331
2008-08-04	113.737
2008-08-05	113.046
2008-08-06	112.474
2008-08-07	111.939
2008-08-08	111.604
2008-08-09	110.839
2008-08-10	109.417
2008-08-11	108.121
2008-08-12	106.069
2008-08-13	103.645
2008-08-14	100.916
2008-08-15	97.445
2008-08-16	94.2153
2008-08-17	91.54
2008-08-18	89.046
2008-08-19	87.1378
2008-08-20	85.8268
2008-08-21	85.3445
2008-08-22	85.4853
2008-08-23	85.8842
2008-08-24	86.3001
2008-08-25	86.0711
2008-08-26	86.2059
2008-08-27	86.1444
2008-08-28	85.9499
2008-08-29	86.1308
2008-08-30	86.0463
2008-08-31	85.7043
2008-09-01	84.9239
2008-09-02	83.1572
2008-09-03	81.0387
2008-09-04	78.9344
2008-09-05	77.0161
2008-09-06	75.2123
2008-09-07	73.3921
2008-09-08	72.1741
2008-09-09	71.7574
2008-09-10	72.1152
2008-09-11	72.1071
2008-09-12	70.5548
2008-09-13	67.7488
2008-09-14	63.8535
2008-09-15	59.2832
2008-09-16	54.5169
2008-09-17	49.0354
2008-09-18	43.9184
2008-09-19	39.7272
2008-09-20	36.4769
2008-09-21	34.3611
2008-09-22	32.3327
2008-09-23	30.2978
2008-09-24	28.3391
2008-09-25	26.12
2008-09-26	24.3633
2008-09-27	23.2017
2008-09-28	22.4877
2008-09-29	22.5155
2008-09-30	22.8866
2008-10-01	23.0392
2008-10-02	22.9408
2008-10-03	22.4963
2008-10-04	21.5852
2008-10-05	20.7975
2008-10-06	20.0545
2008-10-07	19.4199
2008-10-08	19.1822
2008-10-09	19.4503
2008-10-10	20.2576
2008-10-11	21.7533
2008-10-12	23.7017
2008-10-13	25.6869
2008-10-14	28.0026
2008-10-15	30.028
2008-10-16	31.5706
2008-10-17	32.73
2008-10-18	33.1299
2008-10-19	32.9883
2008-10-20	32.8214
2008-10-21	32.3902
2008-10-22	32.0788
2008-10-23	32.342
2008-10-24	32.6499
2008-10-25	33.0344
2008-10-26	33.0529
2008-10-27	32.0215
2008-10-28	30.8098
2008-10-29	28.5804
2008-10-30	25.6296
2008-10-31	22.746
2008-11-01	20.2429
2008-11-02	18.3729
2008-11-03	17.305
2008-11-04	15.7528
2008-11-05	14.6292
2008-11-06	13.8399
2008-11-07	12.8688
2008-11-08	12.0028
2008-11-09	10.9592
2008-11-10	9.98106
2008-11-11	9.19375
2008-11-12	8.82038
2008-11-13	8.6108
2008-11-14	8.5783
2008-11-15	8.4469
2008-11-16	8.25206
2008-11-17	7.9513
2008-11-18	7.57988
2008-11-19	7.21419
2008-11-20	6.81149
2008-11-21	6.61911
2008-11-22	6.43688
2008-11-23	6.32202
2008-11-24	6.08466
2008-11-25	5.79259
2008-11-26	5.54057
2008-11-27	5.17674
2008-11-28	4.69547
2008-11-29	4.16655
2008-11-30	3.47018
2008-12-01	2.84439
2008-12-02	2.31935
2008-12-03	1.73516
2008-12-04	1.29192
2008-12-05	0.835344
2008-12-06	0.524667
2008-12-07	0.330422
2008-12-08	0.207598
2008-12-09	0.128896
2008-12-10	0.0963504
2008-12-11	0.0740957
2008-12-12	0.0581761
2008-12-13	0.0470387
2008-12-14	0.0390669
2008-12-15	0.0335384
2008-12-16	0.0293794
2008-12-17	0.0258935
2008-12-18	0.0229861
2008-12-19	0.0207308
2008-12-20	0.0189882
2008-12-21	0.0181121
2008-12-22	0.0176013
2008-12-23	0.0170395
2008-12-24	0.0164123
2008-12-25	0.0156892
2008-12-26	0.014849
2008-12-27	0.0138848
2008-12-28	0.0130797
2008-12-29	0.0117725
2008-12-30	0.0103749
2008-12-31	0.00894264
2009-01-01	0.00752304
2009-01-02	0.00620307
2009-01-03	0.00504994
2009-01-04	0.00381531
2009-01-05	0.00280352
2009-01-06	0.0020103
2009-01-07	0.0014197
2009-01-08	0.00102166
2009-01-09	0.0007531
2009-01-10	0.000562045
2009-01-11	0.000418061
2009-01-12	0.000302601
2009-01-13	0.00020938
2009-01-14	0.00013759
2009-01-15	8.55541e-05
2009-01-16	5.26179e-05
2009-01-17	3.25374e-05
2009-01-18	2.02561e-05
2009-01-19	1.26017e-05
2009-01-20	7.86644e-06
2009-01-21	4.90403e-06
2009-01-22	3.0188e-06
2009-01-23	1.80492e-06
2009-01-24	1.0805e-06
2009-01-25	6.44515e-07
2009-01-26	5.00701e-07
2009-01-27	4.14382e-07
2009-01-28	3.60864e-07
2009-01-29	3.28312e-07
2009-01-30	3.07813e-07
2009-01-31	2.93755e-07
2009-02-01	2.8539e-07
2009-02-02	2.68931e-07
2009-02-03	2.57573e-07
2009-02-04	2.50254e-07
2009-02-05	2.42666e-07
2009-02-06	2.32796e-07
2009-02-07	2.20981e-07
2009-02-08	2.08467e-07
2009-02-09	1.98753e-07
2009-02-10	1.87515e-07
2009-02-11	1.74488e-07
2009-02-12	1.59763e-07
2009-02-13	1.47303e-07
2009-02-14	1.34322e-07
2009-02-15	1.19957e-07
2009-02-16	1.04403e-07
2009-02-17	8.85925e-08
2009-02-18	7.32089e-08
2009-02-19	5.93562e-08
2009-02-20	4.43931e-08
2009-02-21	3.20114e-08
2009-02-22	2.19331e-08
2009-02-23	1.42066e-08
2009-02-24	8.81939e-09
2009-02-25	5.59236e-09
2009-02-26	3.6424e-09
2009-02-27	2.48291e-09
2009-02-28	1.79256e-09
2009-03-01	1.56579e-09
2009-03-02	1.39396e-09
2009-03-03	1.26287e-09
2009-03-04	1.17021e-09
2009-03-05	1.12085e-09
2009-03-06	1.07428e-09
2009-03-07	1.03004e-09
2009-03-08	9.87435e-10
2009-03-09	9.73232e-10
2009-03-10	9.40403e-10
2009-03-11	8.85688e-10
2009-03-12	8.34232e-10
2009-03-13	7.86502e-10
2009-03-14	7.4273e-10
2009-03-15	7.02916e-10
2009-03-16	6.50762e-10
2009-03-17	6.20494e-10
2009-03-18	5.91623e-10
2009-03-19	5.77653e-10
2009-03-20	5.62752e-10
2009-03-21	5.46686e-10
2009-03-22	5.29224e-10
2009-03-23	5.39701e-10
2009-03-24	5.48549e-10
2009-03-25	5.42961e-10
2009-03-26	5.23403e-10
2009-03-27	5.05475e-10
2009-03-28	4.787e-10
2009-03-29	4.55417e-10
2009-03-30	4.20492e-10
2009-03-31	3.87896e-10
2009-04-01	3.70201e-10
2009-04-02	3.53437e-10
2009-04-03	3.39467e-10
2009-04-04	3.36906e-10
2009-04-05	3.33646e-10
2009-04-06	3.3062e-10
2009-04-07	3.35276e-10
2009-04-08	3.44822e-10
2009-04-09	3.62517e-10
2009-04-10	3.93251e-10
2009-04-11	4.38187e-10
2009-04-12	4.71948e-10
2009-04-13	5.03846e-10
2009-04-14	5.36442e-10
2009-04-15	5.49713e-10
2009-04-16	5.40633e-10
2009-04-17	5.04777e-10
2009-04-18	4.48897e-10
2009-04-19	4.12809e-10
2009-04-20	3.98839e-10
2009-04-21	3.93018e-10
2009-04-22	4.00003e-10
2009-04-23	4.20026e-10
2009-04-24	4.59841e-10
2009-04-25	4.85685e-10
2009-04-26	4.92204e-10
2009-04-27	4.76139e-10
2009-04-28	4.39119e-10
2009-04-29	4.14206e-10
2009-04-30	4.13507e-10
2009-05-01	4.06755e-10
2009-05-02	4.30038e-10
2009-05-03	4.66593e-10
2009-05-04	5.00586e-10
2009-05-05	5.41797e-10
2009-05-06	5.80447e-10
2009-05-07	6.06524e-10
2009-05-08	6.38654e-10
2009-05-09	6.70785e-10
2009-05-10	7.15256e-10
2009-05-11	7.76025e-10
2009-05-12	8.38889e-10
2009-05-13	8.91276e-10
2009-05-14	9.2946e-10
2009-05-15	9.63686e-10
2009-05-16	9.97679e-10
2009-05-17	1.03354e-09
2009-05-18	1.08313e-09
2009-05-19	3.81562e-05
2009-05-20	1.11213
2009-05-21	3.71464
2009-05-22	8.04134
2009-05-23	14.3024
2009-05-24	21.1426
2009-05-25	27.9511
2009-05-26	34.4198
2009-05-27	39.371
2009-05-28	42.2408
2009-05-29	42.8863
2009-05-30	41.1831
2009-05-31	38.6139
2009-06-01	36.2637
2009-06-02	34.4562
2009-06-03	33.2761
2009-06-04	32.5845
2009-06-05	32.2647
2009-06-06	32.0905
2009-06-07	31.9447
2009-06-08	31.6363
2009-06-09	31.5215
2009-06-10	31.5187
2009-06-11	32.0898
2009-06-12	33.1726
2009-06-13	34.6581
2009-06-14	37.0969
2009-06-15	39.9953
2009-06-16	43.1513
2009-06-17	46.6261
2009-06-18	49.5761
2009-06-19	51.9379
2009-06-20	53.7069
2009-06-21	54.4065
2009-06-22	55.0858
2009-06-23	55.7853
2009-06-24	56.3197
2009-06-25	57.294
2009-06-26	58.8546
2009-06-27	61.3292
2009-06-28	65.0601
2009-06-29	69.3572
2009-06-30	73.4761
2009-07-01	77.3986
2009-07-02	81.0259
2009-07-03	84.1865
2009-07-04	86.8973
2009-07-05	89.4595
2009-07-06	91.0513
2009-07-07	91.7386
2009-07-08	91.797
2009-07-09	90.9109
2009-07-10	89.9779
2009-07-11	89.4623
2009-07-12	89.1515
2009-07-13	89.7201
2009-07-14	91.567
2009-07-15	94.3876
2009-07-16	97.4164
2009-07-17	99.5308
2009-07-18	100.126
2009-07-19	98.8968
2009-07-20	97.2776
2009-07-21	95.8411
2009-07-22	94.9376
2009-07-23	95.4784
2009-07-24	97.1762
2009-07-25	99.9394
2009-07-26	103.278
2009-07-27	106.254
2009-07-28	108.567
2009-07-29	109.925
2009-07-30	110.908
2009-07-31	111.593
2009-08-01	112.224
2009-08-02	112.936
2009-08-03	113.478
2009-08-04	114.234
2009-08-05	115.342
2009-08-06	116.637
2009-08-07	118.22
2009-08-08	119.721
2009-08-09	120.848
2009-08-10	121.996
2009-08-11	122.864
2009-08-12	123.249
2009-08-13	123.465
2009-08-14	123.881
2009-08-15	124.762
2009-08-16	126.879
2009-08-17	129.848
2009-08-18	133.242
2009-08-19	137.383
2009-08-20	146.26
2009-08-21	149.925
2009-08-22	153.27
2009-08-23	155.801
2009-08-24	158.076
2009-08-25	160.067
2009-08-26	161.909
2009-08-27	158.721
2009-08-28	160.231
2009-08-29	161.429
2009-08-30	161.973
2009-08-31	161.505
2009-09-01	161.22
2009-09-02	160.392
2009-09-03	158.528
2009-09-04	155.675
2009-09-05	151.047
2009-09-06	145.715
2009-09-07	140.199
2009-09-08	133.938
2009-09-09	127.765
2009-09-10	122.318
2009-09-11	118.113
2009-09-12	114.845
2009-09-13	111.093
2009-09-14	106.194
2009-09-15	100.41
2009-09-16	93.8536
2009-09-17	87.7565
2009-09-18	82.0538
2009-09-19	77.5712
2009-09-20	76.2007
2009-09-21	76.8187
2009-09-22	78.6485
2009-09-23	81.1254
2009-09-24	82.7413
2009-09-25	83.7171
2009-09-26	84.2278
2009-09-27	83.3554
2009-09-28	81.957
2009-09-29	80.1991
2009-09-30	78.1767
2009-10-01	76.4476
2009-10-02	74.7167
2009-10-03	73.0035
2009-10-04	71.4726
2009-10-05	69.7851
2009-10-06	68.092
2009-10-07	66.5278
2009-10-08	64.8954
2009-10-09	63.0701
2009-10-10	61.2971
2009-10-11	59.1172
2009-10-12	56.1934
2009-10-13	52.0136
2009-10-14	46.6074
2009-10-15	41.9143
2009-10-16	36.2811
2009-10-17	30.3878
2009-10-18	24.9203
2009-10-19	20.3418
2009-10-20	17.2105
2009-10-21	15.8004
2009-10-22	14.3949
2009-10-23	14.3811
2009-10-24	15.2446
2009-10-25	16.1725
2009-10-26	17.3677
2009-10-27	18.376
2009-10-28	18.8538
2009-10-29	18.8219
2009-10-30	18.6207
2009-10-31	17.9891
2009-11-01	17.6717
2009-11-02	17.0745
2009-11-03	16.2306
2009-11-04	15.1046
2009-11-05	13.8113
2009-11-06	12.4861
2009-11-07	11.4261
2009-11-08	9.81147
2009-11-09	8.34571
2009-11-10	7.14578
2009-11-11	6.20704
2009-11-12	5.54429
2009-11-13	4.9203
2009-11-14	4.21495
2009-11-15	3.82732
2009-11-16	3.59112
2009-11-17	3.45542
2009-11-18	3.44661
2009-11-19	3.41833
2009-11-20	3.45835
2009-11-21	3.43271
2009-11-22	3.32607
2009-11-23	3.13103
2009-11-24	2.94523
2009-11-25	2.71211
2009-11-26	2.51161
2009-11-27	2.34892
2009-11-28	2.21818
2009-11-29	2.1727
2009-11-30	2.16374
2009-12-01	2.13867
2009-12-02	2.10848
2009-12-03	2.06282
2009-12-04	2.0024
2009-12-05	1.93193
2009-12-06	1.79937
2009-12-07	1.67476
2009-12-08	1.55666
2009-12-09	1.44974
2009-12-10	1.35612
2009-12-11	1.26854
2009-12-12	1.20774
2009-12-13	1.13687
2009-12-14	1.08193
2009-12-15	1.01133
2009-12-16	0.923708
2009-12-17	0.845405
2009-12-18	0.758259
2009-12-19	0.63967
2009-12-20	0.530618
2009-12-21	0.409493
2009-12-22	0.306328
2009-12-23	0.225246
2009-12-24	0.142812
2009-12-25	0.0844842
2009-12-26	0.0484543
2009-12-27	0.0268041
2009-12-28	0.0137963
2009-12-29	0.00924047
2009-12-30	0.0076467
2009-12-31	0.00669496
2010-01-01	0.0059472
2010-01-02	0.0052843
2010-01-03	0.00465728
2010-01-04	0.00407207
2010-01-05	0.0035287
2010-01-06	0.00310302
2010-01-07	0.00255653
2010-01-08	0.00207895
2010-01-09	0.00166242
2010-01-10	0.00130092
2010-01-11	0.000995308
2010-01-12	0.000751899
2010-01-13	0.000499373
2010-01-14	0.000314743
2010-01-15	0.000195656
2010-01-16	0.000123123
2010-01-17	7.81871e-05
2010-01-18	5.07444e-05
2010-01-19	3.39131e-05
2010-01-20	2.34809e-05
2010-01-21	1.68374e-05
2010-01-22	1.26048e-05
2010-01-23	9.88541e-06
2010-01-24	8.72638e-06
2010-01-25	7.73283e-06
2010-01-26	6.80009e-06
2010-01-27	5.91717e-06
2010-01-28	5.1071e-06
2010-01-29	4.17098e-06
2010-01-30	3.35139e-06
2010-01-31	2.66291e-06
2010-02-01	2.10685e-06
2010-02-02	1.68089e-06
2010-02-03	1.33675e-06
2010-02-04	1.05391e-06
2010-02-05	8.33724e-07
2010-02-06	6.59392e-07
2010-02-07	5.15774e-07
2010-02-08	4.00067e-07
2010-02-09	3.05429e-07
2010-02-10	2.30753e-07
2010-02-11	1.75532e-07
2010-02-12	1.37718e-07
2010-02-13	1.12083e-07
2010-02-14	9.33602e-08
2010-02-15	7.81375e-08
2010-02-16	6.49132e-08
2010-02-17	5.25746e-08
2010-02-18	4.08096e-08
2010-02-19	3.0986e-08
2010-02-20	2.281e-08
2010-02-21	1.62129e-08
2010-02-22	1.10934e-08
2010-02-23	7.35954e-09
2010-02-24	5.00679e-09
2010-02-25	4.17745e-09
2010-02-26	3.5991e-09
2010-02-27	3.20235e-09
2010-02-28	2.89641e-09
2010-03-01	2.71527e-09
2010-03-02	2.55369e-09
2010-03-03	2.46638e-09
2010-03-04	2.38814e-09
2010-03-05	2.36207e-09
2010-03-06	2.36137e-09
2010-03-07	2.32505e-09
2010-03-08	2.25077e-09
2010-03-09	2.18954e-09
2010-03-10	2.03331e-09
2010-03-11	1.84542e-09
2010-03-12	1.63843e-09
2010-03-13	1.3737e-09
2010-03-14	1.10618e-09
2010-03-15	8.7521e-10
2010-03-16	6.35162e-10
2010-03-17	4.3842e-10
2010-03-18	2.87779e-10
2010-03-19	1.79978e-10
2010-03-20	1.11526e-10
2010-03-21	8.89413e-11
2010-03-22	7.4273e-11
2010-03-23	6.44941e-11
2010-03-24	5.96046e-11
2010-03-25	5.54137e-11
2010-03-26	5.28526e-11
2010-03-27	5.05242e-11
2010-03-28	4.81959e-11
2010-03-29	4.74975e-11
2010-03-30	4.63333e-11
2010-03-31	4.56348e-11
2010-04-01	4.58676e-11
2010-04-02	4.65661e-11
2010-04-03	4.70318e-11
2010-04-04	4.72646e-11
2010-04-05	4.77303e-11
2010-04-06	4.79631e-11
2010-04-07	4.6799e-11
2010-04-08	4.58676e-11
2010-04-09	4.47035e-11
2010-04-10	4.37722e-11
2010-04-11	4.33065e-11
2010-04-12	4.23752e-11
2010-04-13	4.30737e-11
2010-04-14	4.37722e-11
2010-04-15	4.28408e-11
2010-04-16	4.16767e-11
2010-04-17	4.07454e-11
2010-04-18	3.86499e-11
2010-04-19	3.74857e-11
2010-04-20	3.60887e-11
2010-04-21	3.65544e-11
2010-04-22	3.91155e-11
2010-04-23	4.35393e-11
2010-04-24	4.81959e-11
2010-04-25	5.58794e-11
2010-04-26	6.33299e-11
2010-04-27	7.05477e-11
2010-04-28	7.61356e-11
2010-04-29	7.93952e-11
2010-04-30	8.05594e-11
2010-05-01	8.00937e-11
2010-05-02	7.61356e-11
2010-05-03	7.24103e-11
2010-05-04	6.61239e-11
2010-05-05	5.89062e-11
2010-05-06	5.14556e-11
2010-05-07	4.44707e-11
2010-05-08	4.00469e-11
2010-05-09	3.77186e-11
2010-05-10	3.51574e-11
2010-05-11	3.53903e-11
2010-05-12	3.74857e-11
2010-05-13	4.00469e-11
2010-05-14	4.28408e-11
2010-05-15	4.51691e-11
2010-05-16	4.63333e-11
2010-05-17	4.77303e-11
2010-05-18	4.88944e-11
2010-05-19	4.21191e-10
2010-05-20	0.241381
2010-05-21	0.991029
2010-05-22	2.29259
2010-05-23	4.15289
2010-05-24	6.23206
2010-05-25	8.34216
2010-05-26	10.3483
2010-05-27	11.9975
2010-05-28	13.2386
2010-05-29	13.9798
2010-05-30	14.2603
2010-05-31	14.5325
2010-06-01	15.0377
2010-06-02	16.0001
2010-06-03	17.5047
2010-06-04	19.1796
2010-06-05	20.8617
2010-06-06	22.3361
2010-06-07	23.5992
2010-06-08	24.8451
2010-06-09	26.018
2010-06-10	27.0876
2010-06-11	28.1401
2010-06-12	29.3221
2010-06-13	30.6402
2010-06-14	32.0724
2010-06-15	32.9957
2010-06-16	33.6656
2010-06-17	34.0339
2010-06-18	33.7215
2010-06-19	33.6722
2010-06-20	33.8671
2010-06-21	34.1241
2010-06-22	35.3911
2010-06-23	36.9136
2010-06-24	38.6725
2010-06-25	41.7196
2010-06-26	45.0791
2010-06-27	48.9106
2010-06-28	53.4868
2010-06-29	58.1129
2010-06-30	63.4196
2010-07-01	69.6807
2010-07-02	75.9
2010-07-03	82.0651
2010-07-04	88.222
2010-07-05	94.1859
2010-07-06	100.299
2010-07-07	106.515
2010-07-08	112.632
2010-07-09	118.997
2010-07-10	125.571
2010-07-11	132.023
2010-07-12	138.25
2010-07-13	143.738
2010-07-14	148.504
2010-07-15	153.153
2010-07-16	157.126
2010-07-17	160.961
2010-07-18	164.47
2010-07-19	167.429
2010-07-20	170.364
2010-07-21	172.935
2010-07-22	173.573
2010-07-23	172.791
2010-07-24	169.698
2010-07-25	164.73
2010-07-26	159.847
2010-07-27	154.975
2010-07-28	149.627
2010-07-29	145.233
2010-07-30	141.474
2010-07-31	138.584
2010-08-01	137.516
2010-08-02	136.434
2010-08-03	134.18
2010-08-04	131.624
2010-08-05	128.78
2010-08-06	125.428
2010-08-07	122.85
2010-08-08	119.94
2010-08-09	117.053
2010-08-10	115.342
2010-08-11	114.027
2010-08-12	112.016
2010-08-13	109.711
2010-08-14	106.372
2010-08-15	102.662
2010-08-16	99.5326
2010-08-17	96.7205
2010-08-18	94.8295
2010-08-19	95.1662
2010-08-20	97.4817
2010-08-21	101.429
2010-08-22	106.186
2010-08-23	109.595
2010-08-24	111.763
2010-08-25	113.343
2010-08-26	113.769
2010-08-27	113.165
2010-08-28	110.869
2010-08-29	107.05
2010-08-30	102.502
2010-08-31	98.031
2010-09-01	94.1425
2010-09-02	90.3577
2010-09-03	86.8672
2010-09-04	84.5708
2010-09-05	83.0395
2010-09-06	82.6307
2010-09-07	82.2451
2010-09-08	80.9317
2010-09-09	79.2371
2010-09-10	77.33
2010-09-11	75.312
2010-09-12	73.5425
2010-09-13	72.0255
2010-09-14	71.2461
2010-09-15	71.1542
2010-09-16	71.0007
2010-09-17	70.387
2010-09-18	68.8624
2010-09-19	67.0487
2010-09-20	65.467
2010-09-21	63.979
2010-09-22	62.0125
2010-09-23	59.3276
2010-09-24	56.3421
2010-09-25	53.1453
2010-09-26	49.5335
2010-09-27	45.8782
2010-09-28	41.7588
2010-09-29	38.1027
2010-09-30	35.6293
2010-10-01	34.3668
2010-10-02	34.3057
2010-10-03	35.0375
2010-10-04	35.7303
2010-10-05	36.5359
2010-10-06	37.1988
2010-10-07	37.4733
2010-10-08	37.1888
2010-10-09	35.8681
2010-10-10	34.1108
2010-10-11	31.9723
2010-10-12	29.9293
2010-10-13	28.0692
2010-10-14	26.116
2010-10-15	23.8108
2010-10-16	22.7611
2010-10-17	21.7227
2010-10-18	20.5778
2010-10-19	19.3408
2010-10-20	17.9343
2010-10-21	16.6988
2010-10-22	16.0294
2010-10-23	14.7277
2010-10-24	13.6462
2010-10-25	12.811
2010-10-26	12.0107
2010-10-27	10.9601
2010-10-28	10.0478
2010-10-29	9.15405
2010-10-30	8.47061
2010-10-31	8.02022
2010-11-01	7.77301
2010-11-02	7.70369
2010-11-03	7.85892
2010-11-04	8.07907
2010-11-05	8.33078
2010-11-06	8.46653
2010-11-07	8.43317
2010-11-08	8.16936
2010-11-09	7.93069
2010-11-10	7.44046
2010-11-11	6.78325
2010-11-12	5.99525
2010-11-13	5.35932
2010-11-14	4.93836
2010-11-15	4.64884
2010-11-16	4.2308
2010-11-17	3.92906
2010-11-18	3.73592
2010-11-19	3.63267
2010-11-20	3.48324
2010-11-21	3.29866
2010-11-22	3.20842
2010-11-23	3.08805
2010-11-24	2.93707
2010-11-25	2.72392
2010-11-26	2.49901
2010-11-27	2.24246
2010-11-28	2.02956
2010-11-29	1.7276
2010-11-30	1.44418
2010-12-01	1.19295
2010-12-02	0.9138
2010-12-03	0.687495
2010-12-04	0.517043
2010-12-05	0.337477
2010-12-06	0.213141
2010-12-07	0.130679
2010-12-08	0.0793878
2010-12-09	0.0483563
2010-12-10	0.0296545
2010-12-11	0.0186334
2010-12-12	0.014841
2010-12-13	0.0123675
2010-12-14	0.0117809
2010-12-15	0.0115554
2010-12-16	0.0113276
2010-12-17	0.0108063
2010-12-18	0.00979673
2010-12-19	0.00865909
2010-12-20	0.00749092
2010-12-21	0.00601792
2010-12-22	0.00475057
2010-12-23	0.00340865
2010-12-24	0.00234424
2010-12-25	0.00154033
2010-12-26	0.00096176
2010-12-27	0.000599216
2010-12-28	0.000474968
2010-12-29	0.000395613
2010-12-30	0.000361725
2010-12-31	0.000328213
2011-01-01	0.000294823
2011-01-02	0.000264774
2011-01-03	0.000229395
2011-01-04	0.000198164
2011-01-05	0.000171084
2011-01-06	0.000148083
2011-01-07	0.000126342
2011-01-08	0.000108267
2011-01-09	9.21198e-05
2011-01-10	7.67662e-05
2011-01-11	6.34824e-05
2011-01-12	5.30705e-05
2011-01-13	4.45236e-05
2011-01-14	4.04262e-05
2011-01-15	3.78573e-05
2011-01-16	3.62964e-05
2011-01-17	3.59352e-05
2011-01-18	3.55426e-05
2011-01-19	3.40489e-05
2011-01-20	3.22612e-05
2011-01-21	3.07966e-05
2011-01-22	2.89361e-05
2011-01-23	2.66552e-05
2011-01-24	2.45726e-05
2011-01-25	2.20723e-05
2011-01-26	1.93594e-05
2011-01-27	1.65834e-05
2011-01-28	1.33424e-05
2011-01-29	1.04831e-05
2011-01-30	8.09753e-06
2011-01-31	5.59774e-06
2011-02-01	3.6563e-06
2011-02-02	2.27788e-06
2011-02-03	1.43002e-06
2011-02-04	8.97541e-07
2011-02-05	5.64926e-07
2011-02-06	3.56529e-07
2011-02-07	2.309e-07
2011-02-08	1.52618e-07
2011-02-09	1.03378e-07
2011-02-10	7.29049e-08
2011-02-11	6.34748e-08
2011-02-12	5.78361e-08
2011-02-13	5.40339e-08
2011-02-14	5.08502e-08
2011-02-15	4.89652e-08
2011-02-16	4.69796e-08
2011-02-17	4.4914e-08
2011-02-18	4.27789e-08
2011-02-19	4.05801e-08
2011-02-20	3.83235e-08
2011-02-21	3.60389e-08
2011-02-22	3.38983e-08
2011-02-23	3.19229e-08
2011-02-24	3.00952e-08
2011-02-25	2.84072e-08
2011-02-26	2.74363e-08
2011-02-27	2.65772e-08
2011-02-28	2.53073e-08
2011-03-01	2.41068e-08
2011-03-02	2.29515e-08
2011-03-03	2.184e-08
2011-03-04	2.07811e-08
2011-03-05	1.92099e-08
2011-03-06	1.77231e-08
2011-03-07	1.6815e-08
2011-03-08	1.59275e-08
2011-03-09	1.50683e-08
2011-03-10	1.42427e-08
2011-03-11	1.34441e-08
2011-03-12	1.26632e-08
2011-03-13	1.16932e-08
2011-03-14	1.08187e-08
2011-03-15	1.00336e-08
2011-03-16	9.32999e-09
2011-03-17	8.51694e-09
2011-03-18	7.97026e-09
2011-03-19	7.49761e-09
2011-03-20	7.30995e-09
2011-03-21	7.13533e-09
2011-03-22	6.96909e-09
2011-03-23	6.80937e-09
2011-03-24	6.83963e-09
2011-03-25	6.68317e-09
2011-03-26	6.52857e-09
2011-03-27	6.22915e-09
2011-03-28	5.93858e-09
2011-03-29	5.65732e-09
2011-03-30	5.45522e-09
2011-03-31	5.34626e-09
2011-04-01	5.35697e-09
2011-04-02	5.62379e-09
2011-04-03	6.31483e-09
2011-04-04	7.00867e-09
2011-04-05	7.95675e-09
2011-04-06	8.85315e-09
2011-04-07	9.79425e-09
2011-04-08	1.07326e-08
2011-04-09	1.15098e-08
2011-04-10	1.20173e-08
2011-04-11	1.21975e-08
2011-04-12	1.17631e-08
2011-04-13	1.14352e-08
2011-04-14	1.05547e-08
2011-04-15	9.32999e-09
2011-04-16	7.97678e-09
2011-04-17	6.64731e-09
2011-04-18	5.69411e-09
2011-04-19	5.19212e-09
2011-04-20	4.66825e-09
2011-04-21	4.61983e-09
2011-04-22	4.89037e-09
2011-04-23	5.34067e-09
2011-04-24	5.91855e-09
2011-04-25	6.35535e-09
2011-04-26	6.69854e-09
2011-04-27	7.10925e-09
2011-04-28	7.48271e-09
2011-04-29	7.72392e-09
2011-04-30	7.89203e-09
2011-05-01	8.03778e-09
2011-05-02	8.45455e-09
2011-05-03	9.02545e-09
2011-05-04	9.61358e-09
2011-05-05	1.02161e-08
2011-05-06	1.10525e-08
2011-05-07	1.20276e-08
2011-05-08	1.32071e-08
2011-05-09	1.45854e-08
2011-05-10	1.6036e-08
2011-05-11	1.74032e-08
2011-05-12	1.86414e-08
2011-05-13	1.9474e-08
2011-05-14	1.98558e-08
2011-05-15	1.98581e-08
2011-05-16	1.95713e-08
2011-05-17	1.92341e-08
2011-05-18	1.90726e-08
2011-05-19	1.7582e-08
2011-05-20	4.30942e-08
2011-05-21	1.13394
2011-05-22	3.86217
2011-05-23	8.27642
2011-05-24	14.2827
2011-05-25	20.5221
2011-05-26	26.1279
2011-05-27	31.0837
2011-05-28	34.5681
2011-05-29	36.1451
2011-05-30	35.634
2011-05-31	33.1524
2011-06-01	30.3008
2011-06-02	28.1293
2011-06-03	26.805
2011-06-04	25.9345
2011-06-05	25.1161
2011-06-06	24.3783
2011-06-07	24.1377
2011-06-08	24.1434
2011-06-09	24.1196
2011-06-10	23.9777
2011-06-11	23.7131
2011-06-12	23.9425
2011-06-13	24.9289
2011-06-14	26.3092
2011-06-15	28.1114
2011-06-16	30.2726
2011-06-17	32.6027
2011-06-18	35.1707
2011-06-19	37.879
2011-06-20	40.5907
2011-06-21	43.4741
2011-06-22	46.3228
2011-06-23	49.5562
[truncated: 509 more rows]

## Sheet: Observed_Eggs_Lacour_2015
Cag_Time_Egg	Cag_Obs_Egg
2010-06-29 15:17:51	28.5741
2010-07-06 11:03:07	113.805
2010-07-13 02:09:41	167.533
2010-07-20 00:47:21	110.395
2010-07-27 06:40:43	46.1753
2010-08-03 04:09:19	106.009
2010-08-09 16:06:36	106.258
2010-08-16 14:08:30	57.9108
2010-08-23 07:50:34	173.422
2010-08-30 20:01:59	116.284
2010-09-08 05:44:06	141.931
2010-09-13 23:34:53	109.212
2010-09-22 02:21:11	137.057
2010-09-27 15:16:21	76.9871
2010-10-06 10:24:20	63.5621
2010-10-12 11:35:46	22.5406
2010-10-20 20:40:08	57.4669
2010-10-26 02:26:34	2.76965
2010-11-01 20:53:51	7.16987
2010-11-09 19:13:21	0.581878
2011-04-06 07:06:33	0.438288
2011-05-10 18:26:07	0.461802
2011-05-19 05:16:47	9.25878
2011-05-26 12:47:01	21.2296
2011-05-31 20:33:11	37.1062
2011-06-08 06:16:34	16.3543
2011-06-16 10:25:20	23.93
2011-06-22 08:45:52	24.9109
2011-06-30 04:23:05	64.0413
2011-07-06 11:20:00	160.105
2011-07-14 04:01:25	147.056
2011-07-21 23:49:45	79.3272
2011-07-30 01:02:07	90.1702
2011-08-04 19:22:15	102.736
2011-08-10 19:09:29	94.6118
2011-08-18 05:19:49	86.7351
2011-08-25 12:37:28	136.986
2011-09-01 10:03:54	143.888
2011-09-08 17:04:17	89.9519
2011-09-15 00:37:46	94.8824
2011-09-22 19:40:23	116.07
2011-09-29 19:27:00	56.9615
2011-10-07 09:25:54	104.504
2011-10-13 00:50:18	74.4583
2011-10-21 06:02:24	43.4294
2011-10-26 14:26:16	11.4134
2011-11-03 00:53:52	7.72396
2011-11-09 21:17:20	0
2011-11-17 08:33:41	7.4875
2011-11-24 11:53:38	0.103251
2011-12-01 15:44:03	0.108178
2012-04-05 02:24:39	0.687095
2012-05-04 00:37:44	0.460691
2012-05-11 04:29:10	0.711923
2012-05-18 01:34:17	2.44079
2012-05-24 15:58:09	6.87883
2012-06-01 13:13:50	60.3325
2012-06-07 05:41:14	45.5581
2012-06-15 02:26:26	91.6226
2012-06-22 09:19:42	35.9626
