# Supplementary material for: Role of vector phenotypic plasticity in disease transmission as illustrated by the spread of dengue virus by Aedes albopictus
Source: Nat Commun. 2024 Sep 7;15:7823. doi: 10.1038/s41467-024-52144-5 (PMC11379831; doi:10.1038/s41467-024-52144-5)
Supplement: Supplementary file 4 — Source Data files [file 41467_2024_52144_MOESM4_ESM.zip › Source_Data_Folder/Main_Maunscript/Fig1_Catalonia_Predictions.xlsx]

## Sheet: Simulated_Eggs
Time_Egg	Sim_Act_Pred
1	0.138049
2	0.130555
3	0.117834
4	0.107474
5	0.0913161
6	0.0762279
7	0.0619163
8	0.0488699
9	0.0384536
10	0.0343811
11	0.0313058
12	0.0290053
13	0.0269688
14	0.0251309
15	0.023697
16	0.0224001
17	0.0212003
18	0.0200494
19	0.0186675
20	0.0173491
21	0.0160142
22	0.0144121
23	0.0130838
24	0.0119612
25	0.0109477
26	0.0100195
27	0.00923513
28	0.00867152
29	0.00823608
30	0.00772886
31	0.00714767
32	0.00658403
33	0.00594036
34	0.00523828
35	0.00449988
36	0.00389177
37	0.003363
38	0.00283035
39	0.00235507
40	0.00202188
41	0.00175701
42	0.00153134
43	0.00131176
44	0.00113765
45	0.00100702
46	0.000915709
47	0.000837371
48	0.000758465
49	0.000698469
50	0.000642627
51	0.000591628
52	0.000546702
53	0.000503679
54	0.000465587
55	0.000444699
56	0.000424934
57	0.000401398
58	0.000381502
59	0.000366356
60	0.00035113
61	0.000342025
62	0.000341957
63	0.000339247
64	0.000336811
65	0.000334394
66	0.000322564
67	0.000304399
68	0.000279972
69	0.000248284
70	0.00022187
71	0.000197426
72	0.000174277
73	0.000158525
74	0.000151669
75	0.000147495
76	0.000144463
77	0.000143449
78	0.000144649
79	0.000148042
80	0.000153813
81	0.000158707
82	0.000161169
83	0.000161396
84	0.000158655
85	0.000153544
86	0.00014758
87	0.000139149
88	0.000132618
89	0.000127344
90	0.000121683
91	0.000117336
92	0.000113513
93	0.000110165
94	0.000107748
95	0.000104423
96	0.000103223
97	0.000103175
98	0.000105096
99	0.000105721
100	0.000107163
101	0.000108346
102	0.00011047
103	0.000113053
104	0.000117821
105	0.000122971
106	0.000131383
107	0.000139873
108	0.00014888
109	0.000157435
110	0.000165299
111	0.000170376
112	0.000171867
113	0.000173657
114	0.000176044
115	0.000179037
116	0.000183192
117	0.000186401
118	0.000191085
119	0.000195802
120	0.00019726
121	0.000194341
122	0.000186958
123	0.000180643
124	0.000172738
125	0.000165136
126	0.000161031
127	0.000159812
128	0.000164404
129	0.000175382
130	0.00018791
131	0.000207849
132	0.000231176
133	0.000254703
134	0.0524422
135	0.210978
136	0.500516
137	0.965836
138	1.60277
139	2.37672
140	3.28675
141	4.2795
142	5.31601
143	6.35365
144	7.37107
145	8.34319
146	9.20074
147	9.97692
148	10.6009
149	11.0512
150	11.3624
151	11.5027
152	11.5031
153	11.485
154	11.4592
155	11.5363
156	11.7507
157	12.076
158	12.5032
159	13.0202
160	13.6362
161	14.357
162	15.1555
163	16.0342
164	17.0054
165	18.1194
166	19.4381
167	20.9225
168	22.566
169	24.3736
170	26.2959
171	28.3183
172	30.4187
173	32.5271
174	34.6568
175	36.7375
176	38.7738
177	40.6998
178	42.5867
179	44.5153
180	46.5955
181	48.8907
182	51.2839
183	53.6692
184	55.9503
185	57.9411
186	59.5928
187	60.945
188	61.9067
189	62.6425
190	63.0773
191	63.2938
192	63.4718
193	63.75
194	64.1897
195	64.666
196	65.185
197	65.814
198	66.6634
199	67.7956
200	68.9175
201	69.9266
202	70.9016
203	71.7737
204	72.7057
205	73.6274
206	74.77
207	75.9563
208	77.1463
209	77.991
210	79.0051
211	80.1009
212	81.1232
213	81.7574
214	82.1854
215	82.3478
216	82.7266
217	82.8206
218	82.7238
219	82.6208
220	82.4611
221	82.3442
222	82.1793
223	81.8725
224	81.6652
225	81.4263
226	81.1248
227	80.829
228	80.3426
229	79.7975
230	79.379
231	78.9306
232	78.5597
233	78.2861
234	78.0373
235	77.9978
236	78.5481
237	79.3612
238	80.3058
239	80.8482
240	81.3546
241	81.7418
242	82.0081
243	81.6576
244	80.8907
245	79.7535
246	78.8146
247	77.8276
248	76.9084
249	75.9958
250	75.0947
251	74.2081
252	73.3331
253	72.4648
254	71.6352
255	70.7036
256	69.6452
257	68.4436
258	66.9184
259	65.1554
260	63.1585
261	60.9301
262	58.6014
263	56.3222
264	54.2294
265	52.5505
266	51.3099
267	50.3701
268	49.5465
269	48.6841
270	47.676
271	46.4878
272	45.184
273	43.8988
274	42.7266
275	41.7334
276	41.055
277	40.5242
278	40.1435
279	39.8929
280	39.494
281	39.0166
282	38.5171
283	37.8839
284	37.4155
285	36.9849
286	36.3679
287	35.6311
288	34.5451
289	33.1218
290	31.5381
291	29.8298
292	28.2975
293	27.1176
294	26.2668
295	25.77
296	25.5872
297	25.4684
298	25.3187
299	24.9419
300	24.4095
301	23.8581
302	23.2964
303	22.7059
304	22.2318
305	21.643
306	20.8963
307	19.9169
308	18.8006
309	17.7456
310	16.4593
311	15.1678
312	14.0847
313	13.1669
314	12.4123
315	11.6506
316	10.7756
317	10.0869
318	9.42875
319	8.9114
320	8.56595
321	8.28473
322	8.04543
323	7.80299
324	7.51543
325	7.14463
326	6.6933
327	6.29157
328	5.93922
329	5.62139
330	5.34879
331	5.1309
332	4.9765
333	4.78898
334	4.53674
335	4.23747
336	3.91756
337	3.59955
338	3.31945
339	3.06531
340	2.82475
341	2.57406
342	2.3596
343	2.1426
344	1.95974
345	1.77284
346	1.61812
347	1.48667
348	1.38145
349	1.27229
350	1.1725
351	1.0541
352	0.93277
353	0.82283
354	0.725737
355	0.64043
356	0.569914
357	0.508691
358	0.453763
359	0.407003
360	0.352431
361	0.306539
362	0.26246
363	0.234994
364	0.210941
365	0.187593

## Sheet: Observed_Eggs_Collantes_2015
Baix_Time_Egg	Baix_Obs_Egg
135.741	1.73599
148.611	16.2749
156.165	8.24593
162.879	12.8029
168.475	20.6148
177.148	24.7378
183.303	39.7107
190.578	36.0217
198.411	60.1085
206.245	74.6474
211.841	92.0072
219.675	68.5714
225.27	98.9512
233.664	60.9765
240.099	122.604
247.373	81.5913
254.088	107.197
260.523	59.6745
267.237	40.5787
275.351	23.4358
284.304	19.5298
295.775	19.5298
303.889	7.16094
310.883	2.82098
316.759	6.50995
324.592	1.30199
331.307	0.216998
