# Supplementary material for: Role of vector phenotypic plasticity in disease transmission as illustrated by the spread of dengue virus by Aedes albopictus
Source: Nat Commun. 2024 Sep 7;15:7823. doi: 10.1038/s41467-024-52144-5 (PMC11379831; doi:10.1038/s41467-024-52144-5)
Supplement: Supplementary file 4 — Source Data files [file 41467_2024_52144_MOESM4_ESM.zip › Source_Data_Folder/Main_Maunscript/Fig1_Guangzhou_Predictions.xlsx]

## Sheet: Simulated_Ovi_Act
Time_Ads	Sim_Ads_Pred
2000-01-02	0
2000-01-03	0
2000-01-04	0
2000-01-05	0
2000-01-06	0
2000-01-07	0
2000-01-08	0
2000-01-09	0
2000-01-10	0
2000-01-11	0
2000-01-12	0
2000-01-13	0
2000-01-14	0
2000-01-15	0
2000-01-16	0
2000-01-17	0
2000-01-18	0
2000-01-19	0.00529386
2000-01-20	0.0144418
2000-01-21	0.0295871
2000-01-22	0.0451705
2000-01-23	0.0600834
2000-01-24	0.0761604
2000-01-25	0.0887005
2000-01-26	0.0971309
2000-01-27	0.0960757
2000-01-28	0.0881142
2000-01-29	0.0797866
2000-01-30	0.0722207
2000-01-31	0.0635667
2000-02-01	0.0588395
2000-02-02	0.0544496
2000-02-03	0.0563752
2000-02-04	0.0610897
2000-02-05	0.0670599
2000-02-06	0.0734044
2000-02-07	0.0800007
2000-02-08	0.0889347
2000-02-09	0.0985228
2000-02-10	0.113414
2000-02-11	0.131481
2000-02-12	0.148796
2000-02-13	0.162984
2000-02-14	0.176312
2000-02-15	0.18544
2000-02-16	0.19546
2000-02-17	0.205576
2000-02-18	0.204963
2000-02-19	0.198576
2000-02-20	0.187318
2000-02-21	0.177817
2000-02-22	0.159699
2000-02-23	0.137875
2000-02-24	0.109671
2000-02-25	0.086224
2000-02-26	0.067863
2000-02-27	0.0569154
2000-02-28	0.0446311
2000-02-29	0.0429417
2000-03-01	0.0469894
2000-03-02	0.0583251
2000-03-03	0.0800152
2000-03-04	0.119636
2000-03-05	0.174796
2000-03-06	0.241034
2000-03-07	0.319026
2000-03-08	0.401115
2000-03-09	0.479353
2000-03-10	0.546584
2000-03-11	0.59431
2000-03-12	0.635385
2000-03-13	0.682547
2000-03-14	0.722308
2000-03-15	0.762022
2000-03-16	0.799009
2000-03-17	0.832602
2000-03-18	0.887301
2000-03-19	0.945283
2000-03-20	1.00132
2000-03-21	1.06209
2000-03-22	1.13813
2000-03-23	1.26626
2000-03-24	1.44983
2000-03-25	1.88548
2000-03-26	2.84076
2000-03-27	4.36499
2000-03-28	6.45867
2000-03-29	9.0356
2000-03-30	11.8317
2000-03-31	14.8367
2000-04-01	17.6927
2000-04-02	20.197
2000-04-03	22.1616
2000-04-04	23.6293
2000-04-05	24.8276
2000-04-06	26.0622
2000-04-07	27.6291
2000-04-08	29.4506
2000-04-09	31.5014
2000-04-10	33.7359
2000-04-11	36.0843
2000-04-12	38.6212
2000-04-13	40.8093
2000-04-14	42.3966
2000-04-15	44.0087
2000-04-16	46.2746
2000-04-17	50.386
2000-04-18	56.5338
2000-04-19	63.9545
2000-04-20	72.6222
2000-04-21	81.9456
2000-04-22	91.6374
2000-04-23	101.975
2000-04-24	110.988
2000-04-25	118.063
2000-04-26	123.763
2000-04-27	129.142
2000-04-28	134.976
2000-04-29	142.121
2000-04-30	148.904
2000-05-01	153.752
2000-05-02	158.218
2000-05-03	162.076
2000-05-04	165.612
2000-05-05	169.46
2000-05-06	170.939
2000-05-07	170.98
2000-05-08	170.755
2000-05-09	170.02
2000-05-10	170.129
2000-05-11	170.159
2000-05-12	170.167
2000-05-13	171.153
2000-05-14	173.293
2000-05-15	183.834
2000-05-16	194.037
2000-05-17	194.188
2000-05-18	192.762
2000-05-19	188.664
2000-05-20	184.157
2000-05-21	180.729
2000-05-22	170.694
2000-05-23	163.066
2000-05-24	166.507
2000-05-25	178.256
2000-05-26	192.334
2000-05-27	206.765
2000-05-28	219.432
2000-05-29	231.909
2000-05-30	243.513
2000-05-31	254.757
2000-06-01	260.383
2000-06-02	266.655
2000-06-03	274.086
2000-06-04	282.692
2000-06-05	292.25
2000-06-06	301.926
2000-06-07	310.516
2000-06-08	317.798
2000-06-09	323.249
2000-06-10	323.771
2000-06-11	320.287
2000-06-12	304.317
2000-06-13	286.99
2000-06-14	272.403
2000-06-15	259.665
2000-06-16	246.799
2000-06-17	237.305
2000-06-18	229.381
2000-06-19	232.442
2000-06-20	237.515
2000-06-21	248.56
2000-06-22	257.628
2000-06-23	267.642
2000-06-24	277.729
2000-06-25	289.022
2000-06-26	301.306
2000-06-27	312.938
2000-06-28	316.688
2000-06-29	321.157
2000-06-30	325.072
2000-07-01	328.676
2000-07-02	331.906
2000-07-03	334.464
2000-07-04	335.94
2000-07-05	336.556
2000-07-06	336.712
2000-07-07	337.268
2000-07-08	338.038
2000-07-09	338.622
2000-07-10	339.627
2000-07-11	341.16
2000-07-12	342.494
2000-07-13	343.539
2000-07-14	344.699
2000-07-15	344.7
2000-07-16	343.885
2000-07-17	341.67
2000-07-18	328.149
2000-07-19	314.774
2000-07-20	301.679
2000-07-21	288.768
2000-07-22	287.026
2000-07-23	287.705
2000-07-24	290.984
2000-07-25	306.345
2000-07-26	322.044
2000-07-27	337.339
2000-07-28	351.549
2000-07-29	354.732
2000-07-30	355.133
2000-07-31	352.955
2000-08-01	348.658
2000-08-02	342.299
2000-08-03	326.052
2000-08-04	309.416
2000-08-05	293.765
2000-08-06	280.541
2000-08-07	278.144
2000-08-08	278.266
2000-08-09	281.528
2000-08-10	295.19
2000-08-11	309.285
2000-08-12	322.789
2000-08-13	334.879
2000-08-14	336.53
2000-08-15	336.71
2000-08-16	335.582
2000-08-17	334.52
2000-08-18	334.218
2000-08-19	335.036
2000-08-20	336.904
2000-08-21	340.438
2000-08-22	343.789
2000-08-23	345.635
2000-08-24	345.848
2000-08-25	344.634
2000-08-26	342.213
2000-08-27	339.767
2000-08-28	337.738
2000-08-29	337.058
2000-08-30	337.877
2000-08-31	338.661
2000-09-01	338.982
2000-09-02	339.213
2000-09-03	338.153
2000-09-04	335.35
2000-09-05	331.623
2000-09-06	327.268
2000-09-07	313.773
2000-09-08	300.998
2000-09-09	288.466
2000-09-10	276.47
2000-09-11	263.85
2000-09-12	249.988
2000-09-13	235.438
2000-09-14	230.282
2000-09-15	225.82
2000-09-16	221.993
2000-09-17	218.992
2000-09-18	217.125
2000-09-19	216.736
2000-09-20	218.135
2000-09-21	220.096
2000-09-22	222.29
2000-09-23	232.303
2000-09-24	241.212
2000-09-25	241.408
2000-09-26	240.875
2000-09-27	239.676
2000-09-28	246.781
2000-09-29	253.689
2000-09-30	252.766
2000-10-01	252.901
2000-10-02	261.378
2000-10-03	269.963
2000-10-04	278.423
2000-10-05	270.573
2000-10-06	263.236
2000-10-07	256.341
2000-10-08	257.506
2000-10-09	259.756
2000-10-10	262.149
2000-10-11	252.144
2000-10-12	244.88
2000-10-13	231.972
2000-10-14	216.649
2000-10-15	194.689
2000-10-16	175.156
2000-10-17	158.564
2000-10-18	154.353
2000-10-19	155.292
2000-10-20	161.209
2000-10-21	169.485
2000-10-22	177.224
2000-10-23	182.629
2000-10-24	185.428
2000-10-25	187.282
2000-10-26	187.887
2000-10-27	185.244
2000-10-28	178.203
2000-10-29	166.705
2000-10-30	150.587
2000-10-31	132.277
2000-11-01	115.042
2000-11-02	100.155
2000-11-03	90.2599
2000-11-04	87.654
2000-11-05	90.0086
2000-11-06	95.7689
2000-11-07	103.263
2000-11-08	108.728
2000-11-09	110.134
2000-11-10	107.036
2000-11-11	98.3535
2000-11-12	87.3764
2000-11-13	78.3021
2000-11-14	70.38
2000-11-15	64.2333
2000-11-16	60.2098
2000-11-17	57.3978
2000-11-18	55.537
2000-11-19	53.1487
2000-11-20	48.1368
2000-11-21	42.5733
2000-11-22	38.9832
2000-11-23	38.7123
2000-11-24	42.3488
2000-11-25	48.3485
2000-11-26	55.8922
2000-11-27	64.5435
2000-11-28	72.5066
2000-11-29	78.0881
2000-11-30	80.6445
2000-12-01	79.1621
2000-12-02	74.7499
2000-12-03	68.4313
2000-12-04	61.7581
2000-12-05	56.6525
2000-12-06	53.1489
2000-12-07	51.2667
2000-12-08	51.9131
2000-12-09	53.917
2000-12-10	55.2598
2000-12-11	54.8495
2000-12-12	53.4421
2000-12-13	49.1088
2000-12-14	43.0298
2000-12-15	36.7987
2000-12-16	31.8621
2000-12-17	29.6478
2000-12-18	28.7
2000-12-19	26.733
2000-12-20	25.511
2000-12-21	25.5661
2000-12-22	23.7123
2000-12-23	20.8947
2000-12-24	17.6957
2000-12-25	15.5702
2000-12-26	14.6251
2000-12-27	15.168
2000-12-28	15.4155
2000-12-29	16.4322
2000-12-30	17.0428
2000-12-31	17.2458
2001-01-01	17.2309
2001-01-02	17.2823
2001-01-03	17.6553
2001-01-04	18.4928
2001-01-05	20.4149
2001-01-06	23.3244
2001-01-07	25.4433
2001-01-08	26.4214
2001-01-09	27.4988
2001-01-10	27.2653
2001-01-11	25.6527
2001-01-12	23.5623
2001-01-13	20.8407
2001-01-14	18.4139
2001-01-15	16.8957
2001-01-16	15.408
2001-01-17	15.5347
2001-01-18	17.6345
2001-01-19	20.3117
2001-01-20	23.7517
2001-01-21	28.4012
2001-01-22	33.6528
2001-01-23	37.322
2001-01-24	38.635
2001-01-25	39.1525
2001-01-26	37.1413
2001-01-27	32.6148
2001-01-28	27.2733
2001-01-29	21.7695
2001-01-30	17.2485
2001-01-31	14.2541
2001-02-01	11.0478
2001-02-02	9.58586
2001-02-03	10.0127
2001-02-04	11.5105
2001-02-05	12.5246
2001-02-06	13.643
2001-02-07	14.192
2001-02-08	14.9974
2001-02-09	15.5831
2001-02-10	16.8751
2001-02-11	16.7389
2001-02-12	16.5986
2001-02-13	16.6704
2001-02-14	16.8638
2001-02-15	16.6261
2001-02-16	17.6283
2001-02-17	19.0644
2001-02-18	22.0898
2001-02-19	26.1197
2001-02-20	30.6729
2001-02-21	36.5963
2001-02-22	42.195
2001-02-23	45.2722
2001-02-24	45.4634
2001-02-25	43.2251
2001-02-26	40.7245
2001-02-27	36.7298
2001-02-28	33.0427
2001-03-01	30.1099
2001-03-02	29.3025
2001-03-03	31.1622
2001-03-04	34.6277
2001-03-05	37.433
2001-03-06	40.0842
2001-03-07	40.3695
2001-03-08	39.0355
2001-03-09	36.6428
2001-03-10	34.264
2001-03-11	32.4782
2001-03-12	31.8878
2001-03-13	33.4439
2001-03-14	37.4458
2001-03-15	43.6214
2001-03-16	51.0971
2001-03-17	58.1736
2001-03-18	63.7508
2001-03-19	68.114
2001-03-20	71.8192
2001-03-21	74.8415
2001-03-22	78.7327
2001-03-23	81.6182
2001-03-24	83.1518
2001-03-25	84.0246
2001-03-26	83.7563
2001-03-27	82.402
2001-03-28	80.3815
2001-03-29	77.5503
2001-03-30	75.3195
2001-03-31	75.3766
2001-04-01	77.9114
2001-04-02	80.8981
2001-04-03	84.0878
2001-04-04	86.8234
2001-04-05	88.0365
2001-04-06	90.4852
2001-04-07	92.4601
2001-04-08	93.0077
2001-04-09	91.4097
2001-04-10	87.4629
2001-04-11	82.5118
2001-04-12	77.9635
2001-04-13	74.5606
2001-04-14	71.8577
2001-04-15	70.4506
2001-04-16	73.0181
2001-04-17	79.1558
2001-04-18	87.8018
2001-04-19	96.1903
2001-04-20	100.105
2001-04-21	101.739
2001-04-22	100.463
2001-04-23	97.2952
2001-04-24	94.7087
2001-04-25	91.7394
2001-04-26	91.5446
2001-04-27	95.7684
2001-04-28	101.698
2001-04-29	109.386
2001-04-30	117.478
2001-05-01	123.526
2001-05-02	128.935
2001-05-03	133.49
2001-05-04	137.008
2001-05-05	141.092
2001-05-06	151.109
2001-05-07	156.064
2001-05-08	160.611
2001-05-09	164.276
2001-05-10	167.023
2001-05-11	169.744
2001-05-12	172.173
2001-05-13	170.325
2001-05-14	173.875
2001-05-15	177.894
2001-05-16	182.561
2001-05-17	186.514
2001-05-18	190.223
2001-05-19	199.544
2001-05-20	207.971
2001-05-21	217.549
2001-05-22	228.397
2001-05-23	239.37
2001-05-24	251.412
2001-05-25	263.17
2001-05-26	268.099
2001-05-27	272.426
2001-05-28	276.177
2001-05-29	279.774
2001-05-30	282.889
2001-05-31	276.481
2001-06-01	269.162
2001-06-02	261.227
2001-06-03	253.587
2001-06-04	245.991
2001-06-05	237.271
2001-06-06	228.724
2001-06-07	228.668
2001-06-08	228.734
2001-06-09	229.692
2001-06-10	230.925
2001-06-11	231.238
2001-06-12	231.386
2001-06-13	231.911
2001-06-14	232.702
2001-06-15	242.069
2001-06-16	252.317
2001-06-17	262.87
2001-06-18	274.149
2001-06-19	286.067
2001-06-20	298.38
2001-06-21	311
2001-06-22	314.82
2001-06-23	316.945
2001-06-24	317.702
2001-06-25	317.244
2001-06-26	307.121
2001-06-27	297.501
2001-06-28	297.112
2001-06-29	297.037
2001-06-30	297.424
2001-07-01	297.914
2001-07-02	299.996
2001-07-03	312.404
2001-07-04	323.639
2001-07-05	325.813
2001-07-06	328.022
2001-07-07	329.296
2001-07-08	330.435
2001-07-09	332.394
2001-07-10	334.588
2001-07-11	336.946
2001-07-12	338.042
2001-07-13	337.252
2001-07-14	335.458
2001-07-15	323.118
2001-07-16	309.16
2001-07-17	294.956
2001-07-18	281.65
2001-07-19	278.009
2001-07-20	276.411
2001-07-21	277.348
2001-07-22	289.381
2001-07-23	300.987
2001-07-24	311.513
2001-07-25	321.253
2001-07-26	322.074
2001-07-27	322.717
2001-07-28	323.83
2001-07-29	326.126
2001-07-30	328.74
2001-07-31	330.572
2001-08-01	331.358
2001-08-02	331.678
2001-08-03	331.362
2001-08-04	330.779
2001-08-05	330.544
2001-08-06	331.807
2001-08-07	334.589
2001-08-08	338.012
2001-08-09	340.965
2001-08-10	343.245
2001-08-11	343.973
2001-08-12	342.526
2001-08-13	340.235
2001-08-14	338.326
2001-08-15	337.373
2001-08-16	337.766
2001-08-17	339.589
2001-08-18	342.528
2001-08-19	346.596
2001-08-20	350.843
2001-08-21	354.929
2001-08-22	358.922
2001-08-23	362.262
2001-08-24	364.311
2001-08-25	364.809
2001-08-26	363.429
2001-08-27	359.97
2001-08-28	354.604
2001-08-29	348.27
2001-08-30	331.612
2001-08-31	314.754
2001-09-01	298.261
2001-09-02	282.53
2001-09-03	267.739
2001-09-04	255.049
2001-09-05	243.802
2001-09-06	243.534
2001-09-07	253.152
2001-09-08	263.958
2001-09-09	275.138
2001-09-10	286.733
2001-09-11	297.277
2001-09-12	307.417
2001-09-13	317.701
2001-09-14	319.411
2001-09-15	321.083
2001-09-16	323.444
2001-09-17	326.372
2001-09-18	329.127
2001-09-19	329.962
2001-09-20	329.418
2001-09-21	327.668
2001-09-22	315.524
2001-09-23	303.877
2001-09-24	300.354
2001-09-25	297.255
2001-09-26	295.602
2001-09-27	294.527
2001-09-28	294.47
2001-09-29	304.554
2001-09-30	313.085
2001-10-01	312.771
2001-10-02	311.485
2001-10-03	299.885
2001-10-04	288.324
2001-10-05	276.801
2001-10-06	265.387
2001-10-07	253.25
2001-10-08	240.496
2001-10-09	227.562
2001-10-10	224.193
2001-10-11	221.477
2001-10-12	218.286
2001-10-13	214.764
2001-10-14	212.003
2001-10-15	209.721
2001-10-16	208.357
2001-10-17	206.892
2001-10-18	204.521
2001-10-19	202.478
2001-10-20	200.554
2001-10-21	199.229
2001-10-22	198.636
2001-10-23	198.057
2001-10-24	197.873
2001-10-25	197.735
2001-10-26	196.298
2001-10-27	192.209
2001-10-28	186.571
2001-10-29	179.615
2001-10-30	173.639
2001-10-31	170.283
2001-11-01	167.749
2001-11-02	166.635
2001-11-03	165.991
2001-11-04	163.705
2001-11-05	160.42
2001-11-06	154.699
2001-11-07	145.786
2001-11-08	136.372
2001-11-09	126.183
2001-11-10	117.803
2001-11-11	111.736
2001-11-12	104.893
2001-11-13	97.8067
2001-11-14	89.1156
2001-11-15	79.4526
2001-11-16	71.7867
2001-11-17	64.8044
2001-11-18	58.5761
2001-11-19	54.411
2001-11-20	51.6405
2001-11-21	51.2347
2001-11-22	52.1309
2001-11-23	52.1279
2001-11-24	51.9357
2001-11-25	52.3858
2001-11-26	54.5246
2001-11-27	58.183
2001-11-28	63.2932
2001-11-29	68.5963
2001-11-30	73.2343
2001-12-01	77.5
2001-12-02	81.2154
2001-12-03	83.9849
2001-12-04	83.7423
2001-12-05	80.8647
2001-12-06	75.8558
2001-12-07	68.8374
2001-12-08	61.7121
2001-12-09	54.3778
2001-12-10	46.8581
2001-12-11	40.7262
2001-12-12	36.3277
2001-12-13	33.858
2001-12-14	33.2777
2001-12-15	31.6901
2001-12-16	29.7539
2001-12-17	28.4194
2001-12-18	27.1192
2001-12-19	24.5253
2001-12-20	21.2139
2001-12-21	18.0118
2001-12-22	16.041
2001-12-23	13.9179
2001-12-24	10.9053
2001-12-25	8.23069
2001-12-26	6.54513
2001-12-27	5.3082
2001-12-28	4.2391
2001-12-29	3.18368
2001-12-30	2.76703
2001-12-31	2.74395
2002-01-01	2.97752
2002-01-02	3.22026
2002-01-03	3.45827
2002-01-04	3.89235
2002-01-05	4.50993
2002-01-06	5.14622
2002-01-07	5.8169
2002-01-08	6.60125
2002-01-09	7.592
2002-01-10	8.91237
2002-01-11	10.4827
2002-01-12	12.1844
2002-01-13	14.0707
2002-01-14	16.1477
2002-01-15	18.2931
2002-01-16	19.7473
2002-01-17	20.1546
2002-01-18	19.3253
2002-01-19	18.193
2002-01-20	15.9005
2002-01-21	13.2142
2002-01-22	10.4289
2002-01-23	8.14542
2002-01-24	6.59065
2002-01-25	5.81195
2002-01-26	4.82451
2002-01-27	4.4813
2002-01-28	4.28931
2002-01-29	4.1919
2002-01-30	4.0858
2002-01-31	3.98345
2002-02-01	3.93466
2002-02-02	4.05506
2002-02-03	4.23305
2002-02-04	4.52621
2002-02-05	4.77317
2002-02-06	5.2764
2002-02-07	6.23223
2002-02-08	7.21662
2002-02-09	8.28415
2002-02-10	9.59261
2002-02-11	10.966
2002-02-12	12.8368
2002-02-13	14.8726
2002-02-14	16.7532
2002-02-15	18.9502
2002-02-16	21.2528
2002-02-17	23.6601
2002-02-18	25.8628
2002-02-19	27.244
2002-02-20	28.172
2002-02-21	28.929
2002-02-22	29.3929
2002-02-23	29.7621
2002-02-24	30.151
2002-02-25	30.6207
2002-02-26	31.824
2002-02-27	33.5745
2002-02-28	35.5603
2002-03-01	37.9063
2002-03-02	40.4238
2002-03-03	41.9137
2002-03-04	42.1389
2002-03-05	41.0667
2002-03-06	39.4242
2002-03-07	38.234
2002-03-08	38.0254
2002-03-09	38.5569
2002-03-10	40.4125
2002-03-11	44.1776
2002-03-12	49.3864
2002-03-13	55.4342
2002-03-14	60.7383
2002-03-15	64.0594
2002-03-16	65.5295
2002-03-17	66.1347
2002-03-18	66.4661
2002-03-19	67.2726
2002-03-20	68.1172
2002-03-21	68.4205
2002-03-22	68.0849
2002-03-23	67.6082
2002-03-24	67.5793
2002-03-25	68.4904
2002-03-26	70.0069
2002-03-27	71.5868
2002-03-28	74.0065
2002-03-29	77.2367
2002-03-30	81.3652
2002-03-31	86.34
2002-04-01	91.0064
2002-04-02	95.0385
2002-04-03	99.1624
2002-04-04	103.705
2002-04-05	109.562
2002-04-06	116.398
2002-04-07	121.417
2002-04-08	122.854
2002-04-09	119.332
2002-04-10	112.635
2002-04-11	105.464
2002-04-12	100.243
2002-04-13	98.2601
2002-04-14	99.7905
2002-04-15	105.793
2002-04-16	115.036
2002-04-17	126.027
2002-04-18	136.702
2002-04-19	144.552
2002-04-20	149.772
2002-04-21	153.514
2002-04-22	156.387
2002-04-23	165.416
2002-04-24	168.307
2002-04-25	170.7
2002-04-26	172.549
2002-04-27	173.813
2002-04-28	175.183
2002-04-29	176.564
2002-04-30	173.304
2002-05-01	183.717
2002-05-02	195.247
2002-05-03	207.701
2002-05-04	219.643
2002-05-05	230.857
2002-05-06	241.991
2002-05-07	252.873
2002-05-08	256.146
2002-05-09	251.117
2002-05-10	245.554
2002-05-11	239.999
2002-05-12	234.824
2002-05-13	229.185
2002-05-14	222.934
2002-05-15	216.489
2002-05-16	217.929
2002-05-17	219.221
2002-05-18	220.211
2002-05-19	221.445
2002-05-20	230.241
2002-05-21	239.039
2002-05-22	248.789
2002-05-23	248.722
2002-05-24	248.923
2002-05-25	249.351
2002-05-26	248.989
2002-05-27	249.319
2002-05-28	250.879
2002-05-29	252.629
2002-05-30	264.384
2002-05-31	275.814
2002-06-01	286.169
2002-06-02	296.126
2002-06-03	297.506
2002-06-04	298.256
2002-06-05	299.888
2002-06-06	302.321
2002-06-07	305.212
2002-06-08	309.083
2002-06-09	312.264
2002-06-10	314.612
2002-06-11	316.397
2002-06-12	317.919
2002-06-13	319.093
2002-06-14	321.413
2002-06-15	324.291
2002-06-16	328.221
2002-06-17	332.461
2002-06-18	336.375
2002-06-19	339.567
2002-06-20	342.366
2002-06-21	344.162
2002-06-22	346.029
2002-06-23	348.484
2002-06-24	351.67
2002-06-25	355.457
2002-06-26	359.42
2002-06-27	363.03
2002-06-28	365.775
2002-06-29	366.769
2002-06-30	365.603
2002-07-01	363.091
2002-07-02	360.126
2002-07-03	357.153
2002-07-04	354.185
2002-07-05	351.873
2002-07-06	350.895
2002-07-07	350.809
2002-07-08	351.425
2002-07-09	352.775
2002-07-10	354.884
2002-07-11	357.325
2002-07-12	360.002
2002-07-13	362.13
2002-07-14	363.584
2002-07-15	364.348
2002-07-16	363.546
2002-07-17	360.644
2002-07-18	356.075
2002-07-19	351.308
2002-07-20	346.646
2002-07-21	343.094
2002-07-22	340.604
2002-07-23	339.628
2002-07-24	338.88
2002-07-25	338.402
2002-07-26	337.214
2002-07-27	325.381
2002-07-28	313.539
2002-07-29	302.119
2002-07-30	300.299
2002-07-31	299.886
2002-08-01	301.173
2002-08-02	303.913
2002-08-03	317.264
2002-08-04	329.023
2002-08-05	339.61
2002-08-06	339.27
2002-08-07	327.005
2002-08-08	313.724
2002-08-09	299.225
2002-08-10	285.239
2002-08-11	274.005
2002-08-12	273.208
2002-08-13	274.553
2002-08-14	287.716
2002-08-15	301.345
2002-08-16	314.164
2002-08-17	325.334
2002-08-18	334.299
2002-08-19	323.151
2002-08-20	320.646
2002-08-21	318.898
2002-08-22	318.29
2002-08-23	320.086
2002-08-24	323.844
2002-08-25	328.551
2002-08-26	343.448
2002-08-27	348.386
2002-08-28	351.835
2002-08-29	353.876
2002-08-30	354.785
2002-08-31	354.672
2002-09-01	353.511
2002-09-02	352.049
2002-09-03	350.383
2002-09-04	348.692
2002-09-05	346.386
2002-09-06	344.056
2002-09-07	341.898
2002-09-08	340.804
2002-09-09	338.97
2002-09-10	336.251
2002-09-11	332.506
2002-09-12	317.927
2002-09-13	301.499
2002-09-14	283.508
2002-09-15	264.905
2002-09-16	247.84
2002-09-17	233.576
2002-09-18	222.894
2002-09-19	232.554
2002-09-20	244.53
2002-09-21	256.565
2002-09-22	258.403
2002-09-23	257.919
2002-09-24	254.795
2002-09-25	249.306
2002-09-26	234.374
2002-09-27	218.451
2002-09-28	202.806
2002-09-29	196.612
2002-09-30	192.657
2002-10-01	190.381
2002-10-02	189.341
2002-10-03	190.061
2002-10-04	188.671
2002-10-05	185.903
2002-10-06	181.237
2002-10-07	173.189
2002-10-08	164.203
2002-10-09	154.478
2002-10-10	145.887
2002-10-11	142.061
2002-10-12	142.88
2002-10-13	148.081
2002-10-14	156.321
2002-10-15	164.636
2002-10-16	172.014
2002-10-17	176.987
2002-10-18	179.198
2002-10-19	176.749
2002-10-20	169.954
2002-10-21	159.07
2002-10-22	145.608
2002-10-23	133.476
2002-10-24	122.497
2002-10-25	114.145
2002-10-26	110.019
2002-10-27	108.799
2002-10-28	110.428
2002-10-29	113.443
2002-10-30	114.05
2002-10-31	111.754
2002-11-01	106.84
2002-11-02	98.6026
2002-11-03	89.1727
2002-11-04	80.7342
2002-11-05	74.3003
2002-11-06	70.6808
2002-11-07	69.702
2002-11-08	70.1718
2002-11-09	73.1418
2002-11-10	78.7389
2002-11-11	85.9074
2002-11-12	93.2976
2002-11-13	98.7254
2002-11-14	101.17
2002-11-15	100.396
2002-11-16	95.9802
2002-11-17	88.6422
2002-11-18	80.3652
2002-11-19	70.8866
2002-11-20	61.7101
2002-11-21	55.1067
2002-11-22	49.9139
2002-11-23	46.8231
2002-11-24	45.3668
2002-11-25	42.4606
2002-11-26	39.3723
2002-11-27	37.6355
2002-11-28	36.2344
2002-11-29	36.8942
2002-11-30	40.0384
2002-12-01	44.1791
2002-12-02	50.5113
2002-12-03	58.3849
2002-12-04	65.7455
2002-12-05	71.2878
2002-12-06	72.9721
2002-12-07	73.1185
2002-12-08	69.3937
2002-12-09	61.4053
2002-12-10	50.6038
2002-12-11	39.2771
2002-12-12	29.355
2002-12-13	22.7289
2002-12-14	16.619
2002-12-15	14.3977
2002-12-16	16.2914
2002-12-17	19.8103
2002-12-18	22.673
2002-12-19	24.6876
2002-12-20	25.2685
2002-12-21	24.9124
2002-12-22	23.7907
2002-12-23	21.2172
2002-12-24	18.777
2002-12-25	16.3824
2002-12-26	14.6297
2002-12-27	13.1223
2002-12-28	11.2977
2002-12-29	9.38181
2002-12-30	7.63638
2002-12-31	5.67926
2003-01-01	4.27797
2003-01-02	2.82407
2003-01-03	1.92842
2003-01-04	1.59505
2003-01-05	1.20273
2003-01-06	1.06202
2003-01-07	0.993182
2003-01-08	0.913431
2003-01-09	0.820934
2003-01-10	0.730979
2003-01-11	0.613335
2003-01-12	0.526942
2003-01-13	0.480513
2003-01-14	0.473954
2003-01-15	0.506314
2003-01-16	0.622809
2003-01-17	0.818745
2003-01-18	1.08751
2003-01-19	1.37915
2003-01-20	1.67391
2003-01-21	1.93615
2003-01-22	2.18819
2003-01-23	2.44714
2003-01-24	2.61504
2003-01-25	2.65461
2003-01-26	2.67828
2003-01-27	2.61244
2003-01-28	2.48503
2003-01-29	2.35675
2003-01-30	2.14994
2003-01-31	1.95011
2003-02-01	1.83179
2003-02-02	1.6384
2003-02-03	1.43566
2003-02-04	1.31923
2003-02-05	1.23506
2003-02-06	1.22319
2003-02-07	1.2944
2003-02-08	1.41379
2003-02-09	1.64877
2003-02-10	1.90632
2003-02-11	2.14748
2003-02-12	2.41553
2003-02-13	2.80463
2003-02-14	3.34735
2003-02-15	3.95238
2003-02-16	4.68768
2003-02-17	5.52043
2003-02-18	6.39826
2003-02-19	7.37129
2003-02-20	8.23806
2003-02-21	9.04333
2003-02-22	9.95704
2003-02-23	10.7782
2003-02-24	11.6455
2003-02-25	12.6797
2003-02-26	13.7587
2003-02-27	15.1419
2003-02-28	16.7654
2003-03-01	18.4419
2003-03-02	20.0225
2003-03-03	21.3449
2003-03-04	21.659
2003-03-05	21.9037
2003-03-06	20.9764
2003-03-07	19.2298
2003-03-08	17.0181
2003-03-09	15.2056
2003-03-10	14.28
2003-03-11	14.9952
2003-03-12	16.2335
2003-03-13	19.1536
2003-03-14	23.6436
2003-03-15	29.291
2003-03-16	34.2167
2003-03-17	37.3585
2003-03-18	37.9858
2003-03-19	36.6113
2003-03-20	34.8727
2003-03-21	32.6957
2003-03-22	30.5917
2003-03-23	29.9301
2003-03-24	31.2663
2003-03-25	35.8847
2003-03-26	42.9225
2003-03-27	49.9823
2003-03-28	56.8002
2003-03-29	63.2178
2003-03-30	69.9177
2003-03-31	77.4752
2003-04-01	84.1624
2003-04-02	88.5686
2003-04-03	91.3256
2003-04-04	92.5861
2003-04-05	93.0193
2003-04-06	93.5544
2003-04-07	92.5593
2003-04-08	91.6328
2003-04-09	93.4647
2003-04-10	97.7312
2003-04-11	104.334
2003-04-12	109.969
2003-04-13	113.214
2003-04-14	115.6
2003-04-15	117.741
2003-04-16	120.594
2003-04-17	123.099
2003-04-18	124.776
2003-04-19	127.71
2003-04-20	131.363
2003-04-21	136.106
2003-04-22	141.034
2003-04-23	143.416
2003-04-24	145.803
2003-04-25	148.111
2003-04-26	150.564
2003-04-27	154.532
2003-04-28	157.551
2003-04-29	159.421
2003-04-30	161.375
2003-05-01	162.12
2003-05-02	162.676
2003-05-03	163.63
2003-05-04	164.823
2003-05-05	167.792
2003-05-06	177.671
2003-05-07	188.263
2003-05-08	199.14
2003-05-09	201.675
2003-05-10	204.051
2003-05-11	205.924
2003-05-12	213.855
2003-05-13	216.596
2003-05-14	220.109
2003-05-15	223.902
2003-05-16	234.639
2003-05-17	237.353
2003-05-18	239.219
2003-05-19	234.354
2003-05-20	230.307
2003-05-21	233.137
2003-05-22	236.531
2003-05-23	241.441
2003-05-24	253.917
2003-05-25	265.856
2003-05-26	268.88
2003-05-27	270.017
2003-05-28	263.981
2003-05-29	266.214
2003-05-30	268.78
2003-05-31	272.099
2003-06-01	275.931
2003-06-02	288.083
2003-06-03	300.005
2003-06-04	311.02
2003-06-05	311.586
2003-06-06	302.657
2003-06-07	291.901
2003-06-08	280.313
2003-06-09	269.6
2003-06-10	258.222
2003-06-11	246.958
2003-06-12	236.275
2003-06-13	233.36
2003-06-14	231.435
2003-06-15	230.566
2003-06-16	230.727
2003-06-17	240.925
2003-06-18	251.986
2003-06-19	263.426
2003-06-20	275.411
2003-06-21	286.969
2003-06-22	297.911
2003-06-23	307.675
2003-06-24	309.204
2003-06-25	310.146
2003-06-26	311.236
2003-06-27	312.868
2003-06-28	315.023
2003-06-29	317.653
2003-06-30	320.407
2003-07-01	323.152
2003-07-02	326.227
2003-07-03	329.952
2003-07-04	334.08
2003-07-05	338.567
2003-07-06	343.101
2003-07-07	346.907
2003-07-08	349.67
2003-07-09	351.206
2003-07-10	352.198
2003-07-11	352.897
2003-07-12	353.687
2003-07-13	354.801
2003-07-14	356.773
2003-07-15	359.111
2003-07-16	361.831
2003-07-17	364.214
2003-07-18	365.673
2003-07-19	365.909
2003-07-20	365.266
2003-07-21	363.662
2003-07-22	360.293
2003-07-23	356.502
2003-07-24	353.03
2003-07-25	350.119
2003-07-26	347.374
2003-07-27	345.645
2003-07-28	344.295
2003-07-29	344.407
2003-07-30	344.943
2003-07-31	345.767
2003-08-01	347.195
2003-08-02	349.353
2003-08-03	350.227
2003-08-04	349.075
2003-08-05	346.97
2003-08-06	344.242
2003-08-07	340.955
2003-08-08	337.672
2003-08-09	335.536
2003-08-10	333.493
2003-08-11	332.756
2003-08-12	332.313
2003-08-13	332.219
2003-08-14	331.246
2003-08-15	329.967
2003-08-16	327.567
2003-08-17	325.534
2003-08-18	323.654
2003-08-19	322.797
2003-08-20	322.152
2003-08-21	322.856
2003-08-22	323.45
2003-08-23	322.944
2003-08-24	322.532
2003-08-25	322.969
2003-08-26	322.958
2003-08-27	323.462
2003-08-28	325.039
2003-08-29	327.66
2003-08-30	331.851
2003-08-31	335.642
2003-09-01	337.522
2003-09-02	338.147
2003-09-03	337.438
2003-09-04	324.984
2003-09-05	311.961
2003-09-06	298.797
2003-09-07	295.64
2003-09-08	294.258
2003-09-09	294.078
2003-09-10	295.195
2003-09-11	307.146
2003-09-12	317.41
2003-09-13	325.473
2003-09-14	313.709
2003-09-15	301.051
2003-09-16	289.52
2003-09-17	287.526
2003-09-18	286.707
2003-09-19	287.341
2003-09-20	288.067
2003-09-21	287.029
2003-09-22	284.637
2003-09-23	280.953
2003-09-24	268.526
2003-09-25	255.951
2003-09-26	244.075
2003-09-27	242.635
2003-09-28	253.012
2003-09-29	264.815
2003-09-30	276.442
2003-10-01	286.213
2003-10-02	285.197
2003-10-03	282.233
2003-10-04	268.45
2003-10-05	253.176
2003-10-06	237.977
2003-10-07	223.982
2003-10-08	212.295
2003-10-09	211.493
2003-10-10	212.565
2003-10-11	213.066
2003-10-12	210.755
2003-10-13	205.451
2003-10-14	195.876
2003-10-15	183.785
2003-10-16	171.588
2003-10-17	158.701
2003-10-18	148.569
2003-10-19	143.104
2003-10-20	141.154
2003-10-21	142.349
2003-10-22	143.987
2003-10-23	144.062
2003-10-24	143.283
2003-10-25	142.727
2003-10-26	142.479
2003-10-27	142.018
2003-10-28	142.088
2003-10-29	142.544
2003-10-30	143.166
2003-10-31	144.731
2003-11-01	146.189
2003-11-02	146.866
2003-11-03	146.924
2003-11-04	146.146
2003-11-05	145.128
2003-11-06	143.674
2003-11-07	139.447
2003-11-08	130.926
2003-11-09	118.657
2003-11-10	103.518
2003-11-11	88.6721
2003-11-12	76.3697
2003-11-13	67.2037
2003-11-14	63.6044
2003-11-15	65.0668
2003-11-16	71.5722
2003-11-17	81.9401
2003-11-18	92.1071
2003-11-19	98.9395
2003-11-20	100.893
2003-11-21	97.5475
2003-11-22	92.2719
2003-11-23	86.7356
2003-11-24	81.3674
2003-11-25	76.0448
2003-11-26	70.3494
2003-11-27	64.8316
2003-11-28	59.5623
2003-11-29	54.415
2003-11-30	48.0143
2003-12-01	41.1871
2003-12-02	35.4238
2003-12-03	31.9806
2003-12-04	31.4551
2003-12-05	33.1318
2003-12-06	35.1003
2003-12-07	36.206
2003-12-08	36.0332
2003-12-09	34.3669
2003-12-10	32.1173
2003-12-11	28.3926
2003-12-12	24.2313
2003-12-13	19.9134
2003-12-14	16.8145
2003-12-15	14.8746
2003-12-16	14.1475
2003-12-17	13.0418
2003-12-18	12.4637
2003-12-19	11.9452
2003-12-20	11.8629
2003-12-21	11.7938
2003-12-22	12.0265
2003-12-23	12.5617
2003-12-24	13.3239
2003-12-25	13.7997
2003-12-26	14.2562
2003-12-27	14.5147
2003-12-28	15.3507
2003-12-29	16.3528
2003-12-30	17.1587
2003-12-31	18.1486
2004-01-01	19.9413
2004-01-02	22.5192
2004-01-03	26.1775
2004-01-04	30.1067
2004-01-05	33.5065
2004-01-06	36.5619
2004-01-07	39.1466
2004-01-08	41.3405
2004-01-09	42.1193
2004-01-10	41.1484
2004-01-11	38.191
2004-01-12	34.0969
2004-01-13	30.64
2004-01-14	27.3181
2004-01-15	24.2634
2004-01-16	21.5124
2004-01-17	19.9295
2004-01-18	18.3033
2004-01-19	17.8201
2004-01-20	16.1832
2004-01-21	14.0644
2004-01-22	11.7497
2004-01-23	9.84537
2004-01-24	7.52232
2004-01-25	6.40809
2004-01-26	5.16546
2004-01-27	4.27716
2004-01-28	3.97845
2004-01-29	3.86196
2004-01-30	4.20434
2004-01-31	4.83169
2004-02-01	5.3226
2004-02-02	5.88491
2004-02-03	6.17767
2004-02-04	6.43172
2004-02-05	6.01214
2004-02-06	5.30326
2004-02-07	4.46755
2004-02-08	3.73865
2004-02-09	3.04956
2004-02-10	2.7185
2004-02-11	2.39192
2004-02-12	2.58423
2004-02-13	2.78074
2004-02-14	3.1102
2004-02-15	3.56703
2004-02-16	4.00357
2004-02-17	4.41918
2004-02-18	4.83741
2004-02-19	5.27044
2004-02-20	5.7348
2004-02-21	6.23226
2004-02-22	6.66578
2004-02-23	7.00757
2004-02-24	7.35242
2004-02-25	7.72102
2004-02-26	8.12348
2004-02-27	8.71129
2004-02-28	9.19331
2004-02-29	9.40722
2004-03-01	9.32833
2004-03-02	8.83792
2004-03-03	8.3229
2004-03-04	8.0062
2004-03-05	7.67
2004-03-06	7.59649
2004-03-07	8.04006
2004-03-08	9.19468
2004-03-09	11.4539
2004-03-10	14.7103
2004-03-11	18.4616
2004-03-12	22.7375
2004-03-13	27.6075
2004-03-14	33.0073
2004-03-15	39.2161
2004-03-16	45.4908
2004-03-17	51.2886
2004-03-18	56.6184
2004-03-19	60.6203
2004-03-20	63.8824
2004-03-21	66.0727
2004-03-22	66.7585
2004-03-23	65.71
2004-03-24	62.64
2004-03-25	58.219
2004-03-26	53.8215
2004-03-27	50.1386
2004-03-28	48.3698
2004-03-29	48.4039
2004-03-30	49.7798
2004-03-31	53.0872
2004-04-01	57.1942
2004-04-02	61.7059
2004-04-03	65.6897
2004-04-04	68.3508
2004-04-05	69.3008
2004-04-06	68.785
2004-04-07	67.4828
2004-04-08	66.3154
2004-04-09	66.2681
2004-04-10	67.6974
2004-04-11	69.9424
2004-04-12	72.796
2004-04-13	76.579
2004-04-14	80.5565
2004-04-15	84.3463
2004-04-16	87.2702
2004-04-17	88.9742
2004-04-18	90.534
2004-04-19	93.0331
2004-04-20	97.1056
2004-04-21	102.573
2004-04-22	112.803
2004-04-23	118.825
2004-04-24	124.765
2004-04-25	129.97
2004-04-26	134.81
2004-04-27	139.986
2004-04-28	145.608
2004-04-29	148.586
2004-04-30	157.55
2004-05-01	173.309
2004-05-02	180.257
2004-05-03	184.471
2004-05-04	184.992
2004-05-05	182.535
2004-05-06	179.577
2004-05-07	176.53
2004-05-08	168.377
2004-05-09	170.467
2004-05-10	176.283
2004-05-11	190.681
2004-05-12	198.724
2004-05-13	205.335
2004-05-14	209.233
2004-05-15	209.726
2004-05-16	208.419
2004-05-17	203.424
2004-05-18	191.597
2004-05-19	187.142
2004-05-20	182.057
2004-05-21	179.539
2004-05-22	179.081
2004-05-23	181.036
2004-05-24	186.01
2004-05-25	198.775
2004-05-26	211.821
2004-05-27	225.372
2004-05-28	236.874
2004-05-29	247.237
2004-05-30	247.882
2004-05-31	248.265
2004-06-01	249.5
2004-06-02	252.085
2004-06-03	256.148
2004-06-04	260.481
2004-06-05	264.632
2004-06-06	267.63
2004-06-07	269.78
2004-06-08	264.603
2004-06-09	267.013
2004-06-10	269.312
2004-06-11	272.198
2004-06-12	275.999
2004-06-13	288.407
2004-06-14	300.563
2004-06-15	312.003
2004-06-16	315.651
2004-06-17	319.011
2004-06-18	322.808
2004-06-19	326.951
2004-06-20	331.491
2004-06-21	336.142
2004-06-22	340.035
2004-06-23	342.779
2004-06-24	344.729
2004-06-25	345.711
2004-06-26	346.327
2004-06-27	347.49
2004-06-28	349.597
2004-06-29	352.963
2004-06-30	366.751
2004-07-01	380.796
2004-07-02	394.38
2004-07-03	406.638
2004-07-04	406.158
2004-07-05	403.942
2004-07-06	400.16
2004-07-07	385.874
2004-07-08	371.023
2004-07-09	356.296
2004-07-10	341.937
2004-07-11	338.821
2004-07-12	336.224
2004-07-13	334.604
2004-07-14	333.36
2004-07-15	332.572
2004-07-16	332.727
2004-07-17	333.02
2004-07-18	332.655
2004-07-19	331.856
2004-07-20	330.632
2004-07-21	319.98
2004-07-22	318.971
2004-07-23	318.587
2004-07-24	319.246
2004-07-25	321.643
2004-07-26	324.097
2004-07-27	325.434
2004-07-28	334.317
2004-07-29	323.635
2004-07-30	322.07
2004-07-31	321.198
2004-08-01	321.537
2004-08-02	324.044
2004-08-03	327.115
2004-08-04	330.69
2004-08-05	343.21
2004-08-06	345.19
2004-08-07	346.498
2004-08-08	347.645
2004-08-09	348.09
2004-08-10	348.953
2004-08-11	350.901
2004-08-12	352.864
2004-08-13	353.773
2004-08-14	353.925
2004-08-15	353.5
2004-08-16	352.499
2004-08-17	352.055
2004-08-18	350.963
2004-08-19	349.475
2004-08-20	347.415
2004-08-21	344.684
2004-08-22	340.837
2004-08-23	338.058
2004-08-24	335.489
2004-08-25	333.482
2004-08-26	331.697
2004-08-27	330.064
2004-08-28	318.915
2004-08-29	317.262
2004-08-30	314.99
2004-08-31	313.005
2004-09-01	312.007
2004-09-02	312.102
2004-09-03	314.349
2004-09-04	327.474
2004-09-05	331.35
2004-09-06	333.676
2004-09-07	332.948
2004-09-08	329.561
2004-09-09	314.55
2004-09-10	299.265
2004-09-11	284.25
2004-09-12	269.566
2004-09-13	256.275
2004-09-14	245.424
2004-09-15	236.725
2004-09-16	247.98
2004-09-17	258.966
2004-09-18	269.034
2004-09-19	278.338
2004-09-20	286.269
2004-09-21	284.797
2004-09-22	282.235
2004-09-23	270.779
2004-09-24	259.483
2004-09-25	248.387
2004-09-26	238.006
2004-09-27	228.991
2004-09-28	237.681
2004-09-29	246.879
2004-09-30	245.37
2004-10-01	239.666
2004-10-02	230.13
2004-10-03	218.011
2004-10-04	205.53
2004-10-05	186.248
2004-10-06	168.175
2004-10-07	161.38
2004-10-08	159.011
2004-10-09	160.14
2004-10-10	164.005
2004-10-11	168.192
2004-10-12	170.847
2004-10-13	172.009
2004-10-14	172.329
2004-10-15	171.92
2004-10-16	171.345
2004-10-17	169.984
2004-10-18	167.6
2004-10-19	164.363
2004-10-20	160.917
2004-10-21	157.374
2004-10-22	154.17
2004-10-23	151.908
2004-10-24	150.017
2004-10-25	148.025
2004-10-26	146.063
2004-10-27	143.564
2004-10-28	141.135
2004-10-29	139.47
2004-10-30	137.523
2004-10-31	135.19
2004-11-01	133.189
2004-11-02	131.169
2004-11-03	129.595
2004-11-04	128.843
2004-11-05	127.356
2004-11-06	125.788
2004-11-07	124.951
2004-11-08	124.785
2004-11-09	125.947
2004-11-10	128.077
2004-11-11	129.856
2004-11-12	130.999
2004-11-13	128.785
2004-11-14	123.207
2004-11-15	114.514
2004-11-16	102.505
2004-11-17	89.7658
2004-11-18	77.2155
2004-11-19	65.499
2004-11-20	57.3942
2004-11-21	53.5508
2004-11-22	53.6408
2004-11-23	57.5974
2004-11-24	61.3632
2004-11-25	63.7275
2004-11-26	64.727
2004-11-27	64.2254
2004-11-28	62.9488
2004-11-29	61.1311
2004-11-30	58.8134
2004-12-01	57.7917
2004-12-02	57.655
2004-12-03	57.555
2004-12-04	57.4768
2004-12-05	54.973
2004-12-06	50.9997
2004-12-07	46.1626
2004-12-08	40.4631
2004-12-09	35.6761
2004-12-10	32.5519
2004-12-11	30.7198
2004-12-12	30.7294
2004-12-13	31.7947
2004-12-14	33.4949
2004-12-15	36.0316
2004-12-16	38.5409
2004-12-17	40.7939
2004-12-18	42.98
2004-12-19	45.4336
2004-12-20	47.8228
2004-12-21	49.082
2004-12-22	48.5939
2004-12-23	46.722
2004-12-24	43.8198
2004-12-25	39.8789
2004-12-26	35.7901
2004-12-27	30.9345
2004-12-28	25.8232
2004-12-29	21.9465
2004-12-30	17.9664
2004-12-31	14.8615
2005-01-01	12.1801
2005-01-02	9.23988
2005-01-03	6.7588
2005-01-04	5.2028
2005-01-05	3.62524
2005-01-06	3.16421
2005-01-07	2.6269
2005-01-08	2.4676
2005-01-09	2.45832
2005-01-10	2.45165
2005-01-11	2.32414
2005-01-12	2.12071
2005-01-13	1.86705
2005-01-14	1.67337
2005-01-15	1.48818
2005-01-16	1.24026
2005-01-17	1.12277
2005-01-18	1.09327
2005-01-19	1.15433
2005-01-20	1.33527
2005-01-21	1.68343
2005-01-22	2.27496
2005-01-23	3.02067
2005-01-24	3.86143
2005-01-25	4.67174
2005-01-26	5.26512
2005-01-27	5.64569
2005-01-28	5.61194
2005-01-29	5.42562
2005-01-30	4.894
2005-01-31	4.19646
2005-02-01	3.40751
2005-02-02	2.90509
2005-02-03	2.77644
2005-02-04	3.12174
2005-02-05	3.68189
2005-02-06	4.59822
2005-02-07	5.62824
2005-02-08	6.49604
2005-02-09	7.01719
2005-02-10	7.07757
2005-02-11	6.82942
2005-02-12	6.74031
2005-02-13	7.30865
2005-02-14	8.69996
2005-02-15	10.2911
2005-02-16	11.7368
2005-02-17	13.503
2005-02-18	14.5245
2005-02-19	14.2065
2005-02-20	13.1606
2005-02-21	11.5736
2005-02-22	10.6574
2005-02-23	10.7533
2005-02-24	10.7534
2005-02-25	11.0987
2005-02-26	11.7318
2005-02-27	12.3821
2005-02-28	12.0367
2005-03-01	10.9723
2005-03-02	9.25318
2005-03-03	7.4369
2005-03-04	6.16804
2005-03-05	5.82626
2005-03-06	5.94584
2005-03-07	7.33628
2005-03-08	9.82287
2005-03-09	13.5343
2005-03-10	16.7841
2005-03-11	20.1061
2005-03-12	22.4277
2005-03-13	23.6028
2005-03-14	23.7198
2005-03-15	23.9318
2005-03-16	24.2034
2005-03-17	25.5346
2005-03-18	27.0563
2005-03-19	29.6524
2005-03-20	33.2499
2005-03-21	37.1011
2005-03-22	39.4244
2005-03-23	39.9714
2005-03-24	39.5864
2005-03-25	39.9231
2005-03-26	40.7791
2005-03-27	42.0756
2005-03-28	43.7141
2005-03-29	45.0105
2005-03-30	46.1072
2005-03-31	47.5082
2005-04-01	48.5398
2005-04-02	49.6611
2005-04-03	50.669
2005-04-04	51.6392
2005-04-05	53.9969
2005-04-06	58.2229
2005-04-07	64.0659
2005-04-08	70.0999
2005-04-09	75.9137
2005-04-10	78.7507
2005-04-11	79.9285
2005-04-12	80.1197
2005-04-13	78.5982
2005-04-14	76.8663
2005-04-15	75.5793
2005-04-16	74.5023
2005-04-17	76.6767
2005-04-18	82.1407
2005-04-19	88.8805
2005-04-20	96.949
2005-04-21	104.173
2005-04-22	110.12
2005-04-23	115.043
2005-04-24	118.641
2005-04-25	120.011
2005-04-26	121.513
2005-04-27	123.829
2005-04-28	127.593
2005-04-29	137.402
2005-04-30	148.961
2005-05-01	161.641
2005-05-02	175.299
2005-05-03	188.471
2005-05-04	200.226
2005-05-05	204.984
2005-05-06	204.401
2005-05-07	202.39
2005-05-08	200.341
2005-05-09	198.41
2005-05-10	197.276
2005-05-11	198.002
2005-05-12	212.835
2005-05-13	228.752
2005-05-14	245.628
2005-05-15	262.071
2005-05-16	277.07
2005-05-17	289.753
2005-05-18	299.965
2005-05-19	301.693
2005-05-20	302.309
2005-05-21	303.085
2005-05-22	304.738
2005-05-23	307.714
2005-05-24	310.725
2005-05-25	303.466
2005-05-26	295.065
2005-05-27	285.894
2005-05-28	276.12
2005-05-29	266.087
2005-05-30	265.112
2005-05-31	265.559
2005-06-01	277.12
2005-06-02	289.028
2005-06-03	299.899
2005-06-04	299.379
2005-06-05	296.509
2005-06-06	283.953
2005-06-07	272.078
2005-06-08	261.444
2005-06-09	260.921
2005-06-10	262.906
2005-06-11	275.749
2005-06-12	289.717
2005-06-13	303.017
2005-06-14	313.817
2005-06-15	322.266
2005-06-16	321.631
2005-06-17	320.558
2005-06-18	319.673
2005-06-19	319.896
2005-06-20	321.045
2005-06-21	322.345
2005-06-22	313.961
[truncated: 5,672 more rows]

## Sheet: Simulated_Adults
Time_Ads	Sim_Ads_Pred
2000-01-01	0
2000-01-01 01:51:10	0
2000-01-01 08:07:12	0
2000-01-01 16:53:32	0
2000-01-01 20:47:21	0
2000-01-01 22:20:18	0
2000-01-01 23:22:38	0
2000-01-01 23:52:50	0
2000-01-01 23:58:31	0
2000-01-02 00:00:55	0
2000-01-02 00:01:47	0
2000-01-02 00:10:28	0
2000-01-02 01:05:24	0
2000-01-02 02:40:28	0
2000-01-02 04:37:47	0
2000-01-02 07:15:47	0
2000-01-02 10:26:16	0
2000-01-02 14:17:52	0
2000-01-02 18:48:02	0
2000-01-02 21:13:25	0
2000-01-02 23:22:33	0
2000-01-02 23:56:35	0
2000-01-03 00:02:15	0
2000-01-03 00:04:17	0
2000-01-03 00:24:37	0
2000-01-03 02:19:27	0
2000-01-03 05:31:59	0
2000-01-03 09:25:00	0
2000-01-03 14:27:17	0
2000-01-03 20:19:11	0
2000-01-03 23:19:20	0
2000-01-03 23:52:03	0
2000-01-03 23:59:48	0
2000-01-04 00:07:16	0
2000-01-04 00:09:59	0
2000-01-04 00:37:12	0
2000-01-04 02:34:36	0
2000-01-04 05:34:08	0
2000-01-04 09:17:04	0
2000-01-04 14:01:31	0
2000-01-04 19:38:03	0
2000-01-04 23:11:54	0
2000-01-04 23:58:03	0
2000-01-05 00:21:58	0
2000-01-05 00:30:37	0
2000-01-05 01:57:10	0
2000-01-05 04:51:28	0
2000-01-05 08:28:53	0
2000-01-05 13:22:47	0
2000-01-05 19:13:39	0
2000-01-05 22:36:50	0
2000-01-05 23:51:47	0
2000-01-06 00:15:23	0
2000-01-06 00:25:40	0
2000-01-06 02:08:32	0
2000-01-06 04:07:44	0
2000-01-06 07:00:57	0
2000-01-06 10:34:51	0
2000-01-06 15:09:19	0
2000-01-06 20:34:02	0
2000-01-06 23:45:56	0
2000-01-07 01:17:04	0
2000-01-07 02:02:58	0
2000-01-07 07:08:05	0
2000-01-07 10:47:06	0
2000-01-07 16:06:28	0
2000-01-07 21:19:22	0
2000-01-07 23:39:15	0
2000-01-08 01:33:32	0
2000-01-08 02:26:08	0
2000-01-08 07:28:21	0
2000-01-08 10:52:23	0
2000-01-08 16:12:03	0
2000-01-08 21:29:36	0
2000-01-09 02:37:42	0
2000-01-09 05:49:32	0
2000-01-09 14:10:53	0
2000-01-09 20:33:37	0
2000-01-10 02:38:56	0
2000-01-10 06:22:58	0
2000-01-10 16:42:56	0
2000-01-10 23:47:05	0
2000-01-10 23:58:51	0
2000-01-11 00:02:28	0
2000-01-11 00:03:46	0
2000-01-11 00:16:44	0
2000-01-11 01:46:29	0
2000-01-11 04:24:04	0
2000-01-11 07:35:08	0
2000-01-11 11:32:26	0
2000-01-11 15:04:44	0
2000-01-11 18:46:20	0
2000-01-11 23:56:14	0
2000-01-12 03:57:06	0
2000-01-12 08:16:22	0
2000-01-12 09:02:04	0
2000-01-12 09:12:50	2.16765e-06
2000-01-12 09:16:43	3.1071e-06
2000-01-12 09:55:35	1.2468e-05
2000-01-12 11:35:17	3.61913e-05
2000-01-12 13:55:28	6.88534e-05
2000-01-12 17:04:04	0.000111429
2000-01-12 21:11:37	0.000164676
2000-01-13 02:31:24	0.000228407
2000-01-13 06:52:27	0.000275683
2000-01-13 13:16:27	0.00033708
2000-01-13 19:07:27	0.000385257
2000-01-14 01:58:33	0.000434125
2000-01-14 08:49:37	0.000478341
2000-01-14 12:13:55	0.000499863
2000-01-14 14:40:58	0.000515565
2000-01-14 14:55:10	0.000517099
2000-01-14 14:59:50	0.000517605
2000-01-14 15:04:15	0.000518083
2000-01-14 15:05:52	0.000518258
2000-01-14 15:21:57	0.000520004
2000-01-14 16:11:30	0.000525419
2000-01-14 17:45:44	0.000535884
2000-01-14 20:00:12	0.000551294
2000-01-14 22:49:08	0.000571671
2000-01-15 02:15:49	0.000598578
2000-01-15 06:13:30	0.000632833
2000-01-15 10:26:39	0.000673543
2000-01-15 14:22:53	0.00071523
2000-01-15 15:45:03	0.000730437
2000-01-15 16:08:30	0.000734831
2000-01-15 16:19:21	0.000736874
2000-01-15 16:23:15	0.000737607
2000-01-15 17:02:09	0.000744973
2000-01-15 18:22:16	0.000760302
2000-01-15 20:02:10	0.000779644
2000-01-15 22:12:22	0.000805031
2000-01-16 00:45:19	0.00083467
2000-01-16 03:45:28	0.000868502
2000-01-16 06:40:12	0.000899313
2000-01-16 11:10:39	0.000941382
2000-01-16 15:01:40	0.000970684
2000-01-16 18:20:41	0.000990606
2000-01-16 23:07:44	0.001011
2000-01-17 03:39:13	0.00102262
2000-01-17 08:19:51	0.00102986
2000-01-17 11:50:32	0.00103462
2000-01-17 18:55:24	0.00104305
2000-01-17 23:18:11	0.00104761
2000-01-18 08:07:01	0.00105561
2000-01-18 16:03:34	0.00106185
2000-01-18 23:23:17	0.00106698
2000-01-19 09:56:40	0.00107338
2000-01-19 18:56:49	0.00107794
2000-01-20 04:45:04	0.00108233
2000-01-20 16:14:24	0.00108743
2000-01-21 03:40:26	0.00109287
2000-01-21 07:38:00	0.00109486
2000-01-21 10:44:35	0.00109647
2000-01-21 14:15:18	0.00109875
2000-01-21 19:41:47	0.00110381
2000-01-22 01:40:48	0.00111207
2000-01-22 06:07:57	0.0011206
2000-01-22 15:03:30	0.00114603
2000-01-22 16:17:40	0.0011506
2000-01-22 16:45:10	0.00115237
2000-01-22 16:55:52	0.00115306
2000-01-22 18:29:27	0.00115939
2000-01-22 20:36:36	0.00116864
2000-01-22 23:22:44	0.00118168
2000-01-23 02:51:53	0.00119913
2000-01-23 04:49:27	0.00120917
2000-01-23 09:51:10	0.00123474
2000-01-23 13:33:38	0.00125311
2000-01-23 18:35:52	0.00127744
2000-01-23 21:17:16	0.00129011
2000-01-23 21:33:12	0.00129359
2000-01-23 21:41:56	0.00129572
2000-01-23 23:09:21	0.001316
2000-01-24 01:04:41	0.00134008
2000-01-24 03:52:55	0.00137047
2000-01-24 06:45:58	0.00139668
2000-01-24 10:24:19	0.00142356
2000-01-24 14:11:36	0.0014452
2000-01-24 18:22:50	0.0014626
2000-01-24 22:49:21	0.0014746
2000-01-25 03:44:22	0.00148133
2000-01-25 06:58:49	0.00148347
2000-01-25 09:37:40	0.00148485
2000-01-25 16:19:39	0.00148679
2000-01-25 20:14:28	0.00148486
2000-01-25 21:55:30	0.00148359
2000-01-25 23:25:37	0.0014823
2000-01-26 02:43:15	0.00147889
2000-01-26 04:13:46	0.00147704
2000-01-26 05:30:03	0.00147533
2000-01-26 11:49:05	0.00146436
2000-01-26 15:55:24	0.00145482
2000-01-26 22:04:27	0.00143772
2000-01-27 01:42:40	0.00142813
2000-01-27 05:23:10	0.00141993
2000-01-27 07:34:35	0.00141534
2000-01-27 08:13:43	0.00141406
2000-01-27 08:51:55	0.00141286
2000-01-27 09:05:40	0.00141244
2000-01-27 11:23:10	0.0014086
2000-01-27 13:04:15	0.00140839
2000-01-27 13:47:08	0.00140854
2000-01-27 19:03:18	0.00141078
2000-01-27 23:25:33	0.001414
2000-01-28 06:14:48	0.00142076
2000-01-28 06:49:13	0.0014214
2000-01-28 07:09:20	0.00142178
2000-01-28 09:37:16	0.00142464
2000-01-28 12:47:31	0.00142833
2000-01-28 14:05:40	0.00142953
2000-01-28 15:17:19	0.00143068
2000-01-28 17:37:07	0.00143308
2000-01-28 19:57:53	0.00143568
2000-01-28 23:17:52	0.00143965
2000-01-29 03:09:42	0.00144461
2000-01-29 05:25:43	0.00144766
2000-01-29 06:06:14	0.00144859
2000-01-29 06:42:44	0.00144942
2000-01-29 09:48:46	0.00145373
2000-01-29 13:00:12	0.00145825
2000-01-29 17:40:52	0.00146584
2000-01-29 20:18:56	0.00147013
2000-01-30 03:29:37	0.00148147
2000-01-30 04:19:21	0.00148274
2000-01-30 04:51:17	0.00148356
2000-01-30 09:13:14	0.00149011
2000-01-30 13:31:47	0.00149641
2000-01-30 19:26:03	0.00150474
2000-01-30 23:44:31	0.00151047
2000-01-31 02:33:32	0.00151419
2000-01-31 03:23:29	0.00151528
2000-01-31 03:48:28	0.00151582
2000-01-31 06:37:37	0.00151935
2000-01-31 08:35:29	0.00152147
2000-01-31 11:20:59	0.00152359
2000-01-31 15:10:10	0.00152494
2000-01-31 19:44:09	0.00152432
2000-01-31 23:29:29	0.00152222
2000-02-01 03:32:51	0.00151877
2000-02-01 05:52:13	0.00151636
2000-02-01 08:19:49	0.00151357
2000-02-01 13:36:35	0.0015071
2000-02-01 15:58:43	0.00150411
2000-02-01 22:48:13	0.00149553
2000-02-02 03:26:15	0.00148982
2000-02-02 09:47:37	0.00148215
2000-02-02 14:21:02	0.00147684
2000-02-02 17:48:42	0.00147298
2000-02-02 19:33:23	0.0014711
2000-02-03 04:21:18	0.00146258
2000-02-03 08:59:39	0.00145879
2000-02-03 18:38:24	0.00145227
2000-02-03 21:53:00	0.00145037
2000-02-04 00:22:00	0.00144902
2000-02-04 03:39:21	0.00144747
2000-02-04 09:18:03	0.00144528
2000-02-04 15:05:47	0.00144347
2000-02-04 21:53:31	0.00144168
2000-02-05 04:22:39	0.00144018
2000-02-05 13:53:31	0.00143821
2000-02-05 21:39:13	0.00143669
2000-02-06 05:35:53	0.00143514
2000-02-06 14:07:17	0.00143338
2000-02-06 17:22:23	0.00143268
2000-02-06 19:47:41	0.00143215
2000-02-07 03:50:11	0.00143033
2000-02-07 09:45:51	0.00142904
2000-02-07 16:45:44	0.00142794
2000-02-07 22:26:05	0.0014284
2000-02-08 01:18:01	0.00143008
2000-02-08 02:49:18	0.00143121
2000-02-08 04:11:16	0.00143219
2000-02-08 04:50:56	0.00143265
2000-02-08 09:35:54	0.00143574
2000-02-08 13:06:10	0.00143776
2000-02-08 18:20:25	0.00144029
2000-02-08 23:45:48	0.00144229
2000-02-09 06:21:10	0.00144434
2000-02-09 11:29:12	0.00144607
2000-02-09 14:46:16	0.00144741
2000-02-09 16:14:20	0.00144809
2000-02-09 16:58:20	0.00144845
2000-02-09 21:13:29	0.00145089
2000-02-10 01:06:10	0.00145362
2000-02-10 05:08:29	0.00145676
2000-02-10 08:50:28	0.00145965
2000-02-10 10:56:47	0.00146133
2000-02-10 13:03:02	0.00146039
2000-02-10 13:58:01	0.00145976
2000-02-10 18:18:34	0.00145684
2000-02-10 21:37:35	0.00145469
2000-02-11 02:34:34	0.0014532
2000-02-11 06:08:50	0.00145377
2000-02-11 10:38:13	0.00145365
2000-02-11 13:04:53	0.00145338
2000-02-11 14:09:45	0.00145327
2000-02-11 14:47:02	0.00145322
2000-02-11 15:00:28	0.00145321
2000-02-11 17:14:48	0.00145318
2000-02-11 21:03:57	0.0014538
2000-02-11 23:08:33	0.00145454
2000-02-12 00:23:24	0.00145503
2000-02-12 00:59:06	0.00145519
2000-02-12 02:09:20	0.00145536
2000-02-12 03:20:48	0.0014554
2000-02-12 05:01:52	0.00145527
2000-02-12 07:00:30	0.00145492
2000-02-12 09:32:52	0.00145421
2000-02-12 12:44:25	0.00145301
2000-02-12 17:04:44	0.00145103
2000-02-12 19:34:49	0.00144993
2000-02-13 01:57:12	0.00144743
2000-02-13 07:26:00	0.00144569
2000-02-13 09:26:16	0.00144517
2000-02-13 10:20:35	0.00144497
2000-02-13 10:45:34	0.00144488
2000-02-13 14:08:51	0.00144445
2000-02-13 16:29:32	0.00144456
2000-02-13 20:11:05	0.00144575
2000-02-13 22:39:47	0.0014468
2000-02-14 01:33:26	0.00144824
2000-02-14 04:31:46	0.00144977
2000-02-14 07:32:59	0.00145094
2000-02-14 11:32:12	0.00145187
2000-02-14 15:56:52	0.00145234
2000-02-14 20:32:38	0.00145243
2000-02-15 01:57:42	0.00145218
2000-02-15 08:06:13	0.00145156
2000-02-15 14:36:46	0.00145062
2000-02-15 21:57:18	0.00144946
2000-02-16 05:33:57	0.00144868
2000-02-16 11:24:24	0.00144877
2000-02-16 18:49:58	0.00145004
2000-02-17 00:25:19	0.00145177
2000-02-17 08:07:19	0.0014545
2000-02-17 14:36:30	0.00145646
2000-02-17 21:43:45	0.00145792
2000-02-18 04:47:34	0.00145863
2000-02-18 13:01:36	0.0014587
2000-02-18 21:05:26	0.00145784
2000-02-19 00:22:58	0.00145714
2000-02-19 01:20:02	0.00145689
2000-02-19 01:40:10	0.00145679
2000-02-19 01:45:25	0.00145677
2000-02-19 01:47:20	0.00145676
2000-02-19 02:06:27	0.00145667
2000-02-19 02:59:06	0.0014564
2000-02-19 04:36:20	0.00145586
2000-02-19 06:07:51	0.00145535
2000-02-19 08:58:38	0.00145445
2000-02-19 11:52:58	0.00145362
2000-02-19 15:17:19	0.00145278
2000-02-19 18:28:40	0.00145214
2000-02-19 21:56:46	0.00145162
2000-02-20 01:37:53	0.0014514
2000-02-20 05:12:27	0.00145118
2000-02-20 10:06:23	0.00145054
2000-02-20 14:17:52	0.00144941
2000-02-20 18:54:44	0.00144733
2000-02-20 23:47:13	0.00144405
2000-02-21 03:09:05	0.00144121
2000-02-21 04:08:17	0.00144033
2000-02-21 05:02:37	0.00143949
2000-02-21 08:53:36	0.00143583
2000-02-21 11:31:14	0.00143327
2000-02-21 15:50:41	0.00142911
2000-02-21 20:07:37	0.00142516
2000-02-21 23:58:57	0.00142177
2000-02-22 01:40:48	0.00142034
2000-02-22 03:09:23	0.00141911
2000-02-22 07:21:20	0.00141575
2000-02-22 10:55:26	0.00141301
2000-02-22 16:39:32	0.00140874
2000-02-22 22:22:07	0.00140456
2000-02-23 05:13:28	0.00139949
2000-02-23 09:30:58	0.00139622
2000-02-23 17:42:32	0.00138964
2000-02-23 23:53:51	0.00138433
2000-02-24 04:51:46	0.00137987
2000-02-24 10:02:12	0.00137502
2000-02-24 17:36:40	0.00136755
2000-02-24 23:58:04	0.00136092
2000-02-25 09:39:19	0.0013502
2000-02-25 17:28:53	0.00134113
2000-02-25 23:58:44	0.00133354
2000-02-26 11:08:57	0.00132107
2000-02-26 18:00:27	0.00131396
2000-02-27 06:17:03	0.0013019
2000-02-27 17:48:36	0.00129046
2000-02-28 03:10:53	0.00128049
2000-02-28 16:31:50	0.00126475
2000-02-29 02:09:30	0.00125245
2000-02-29 11:48:55	0.00124013
2000-02-29 23:56:54	0.00122565
2000-03-01 11:40:30	0.00121285
2000-03-01 23:16:13	0.00120116
2000-03-02 12:09:56	0.0011893
2000-03-02 17:15:30	0.00118508
2000-03-02 20:02:16	0.00118292
2000-03-02 21:37:03	0.00118175
2000-03-03 00:00:19	0.00118007
2000-03-03 03:54:31	0.00117755
2000-03-03 08:00:42	0.00117523
2000-03-03 12:37:35	0.00117298
2000-03-03 17:22:57	0.00117103
2000-03-03 22:23:09	0.00116934
2000-03-04 03:35:54	0.00116799
2000-03-04 05:34:13	0.0011676
2000-03-04 07:02:11	0.00116735
2000-03-04 07:45:11	0.00116724
2000-03-04 11:00:54	0.00116696
2000-03-04 12:42:05	0.00116705
2000-03-04 14:49:38	0.00116797
2000-03-04 15:37:43	0.00116902
2000-03-04 16:23:31	0.0011703
2000-03-04 18:43:50	0.0011748
2000-03-04 20:15:49	0.00117788
2000-03-04 21:06:42	0.00117955
2000-03-04 22:32:26	0.00118291
2000-03-05 00:11:16	0.0011874
2000-03-05 02:31:56	0.00119505
2000-03-05 04:49:48	0.00120543
2000-03-05 06:13:32	0.00121442
2000-03-05 07:21:52	0.00122296
2000-03-05 09:21:35	0.00124032
2000-03-05 10:05:27	0.00124727
2000-03-05 10:19:19	0.0012495
2000-03-05 10:24:32	0.00125035
2000-03-05 11:09:49	0.00125775
2000-03-05 12:20:29	0.00126947
2000-03-05 14:00:04	0.00128657
2000-03-05 14:44:18	0.001295
2000-03-05 16:26:03	0.00131446
2000-03-05 17:02:27	0.00132158
2000-03-05 17:13:40	0.00132381
2000-03-05 17:17:57	0.00132467
2000-03-05 18:00:43	0.00133346
2000-03-05 18:58:24	0.00134631
2000-03-05 20:13:21	0.00136604
2000-03-05 21:46:59	0.00139865
2000-03-05 22:39:43	0.00142209
2000-03-06 01:14:26	0.00152674
2000-03-06 02:46:20	0.00161824
2000-03-06 05:15:21	0.00180811
2000-03-06 07:14:15	0.00197701
2000-03-06 09:19:23	0.00214858
2000-03-06 11:51:42	0.0023404
2000-03-06 13:44:27	0.00248037
2000-03-06 15:22:09	0.00260502
2000-03-06 15:47:43	0.00263554
2000-03-06 16:10:02	0.00265837
2000-03-06 16:56:10	0.00269677
2000-03-06 17:41:25	0.0027264
2000-03-06 18:41:34	0.00275793
2000-03-06 19:49:40	0.00278674
2000-03-06 21:14:11	0.00281624
2000-03-06 22:54:41	0.00284574
2000-03-07 00:30:10	0.00287015
2000-03-07 03:06:33	0.00290524
2000-03-07 05:48:28	0.00293729
2000-03-07 09:21:04	0.00297506
2000-03-07 11:35:45	0.00299722
2000-03-07 12:51:26	0.00301283
2000-03-07 13:30:21	0.00302103
2000-03-07 17:27:32	0.00306837
2000-03-07 20:10:08	0.00309875
2000-03-07 23:29:14	0.00313437
2000-03-08 03:54:02	0.00318006
2000-03-08 08:21:23	0.00322556
2000-03-08 13:40:27	0.00328102
2000-03-08 19:04:45	0.00334129
2000-03-09 00:28:39	0.00340908
2000-03-09 06:36:16	0.00350123
2000-03-09 12:42:43	0.00360837
2000-03-09 17:57:22	0.00369289
2000-03-09 23:59:25	0.00376921
2000-03-10 04:53:13	0.0038214
2000-03-10 09:57:44	0.00387177
2000-03-10 14:00:44	0.00391067
2000-03-10 20:16:19	0.0039717
2000-03-11 01:13:05	0.00402334
2000-03-11 08:45:23	0.00410532
2000-03-11 14:48:51	0.00417144
2000-03-11 22:34:36	0.00425086
2000-03-12 06:11:54	0.00431681
2000-03-12 06:28:28	0.00431891
2000-03-12 06:37:57	0.0043201
2000-03-12 06:41:22	0.00432052
2000-03-12 07:15:27	0.00432473
2000-03-12 08:38:35	0.00433461
2000-03-12 08:45:36	0.00433541
2000-03-12 08:49:23	0.00433585
2000-03-12 08:49:41	0.00433588
2000-03-12 08:49:47	0.00433589
2000-03-12 08:50:52	0.00433602
2000-03-12 09:01:42	0.00433725
2000-03-12 09:57:21	0.00434344
2000-03-12 11:30:47	0.00435328
2000-03-12 13:28:20	0.00436467
2000-03-12 16:00:41	0.00437786
2000-03-12 19:07:58	0.00439184
2000-03-12 22:30:15	0.00440459
2000-03-13 02:50:29	0.0044178
2000-03-13 07:29:42	0.00442865
2000-03-13 12:44:03	0.0044375
2000-03-13 18:18:41	0.0044437
2000-03-13 22:50:16	0.00444657
2000-03-14 00:38:28	0.0044472
2000-03-14 01:47:11	0.00444745
2000-03-14 06:24:20	0.00444728
2000-03-14 09:34:24	0.00444608
2000-03-14 14:26:07	0.00444267
2000-03-14 19:10:17	0.00443823
2000-03-14 23:11:01	0.00443477
2000-03-15 00:38:11	0.00443359
2000-03-15 01:31:03	0.0044329
2000-03-15 06:00:59	0.00442954
2000-03-15 08:59:57	0.00442748
2000-03-15 13:05:44	0.00442559
2000-03-15 15:10:54	0.00442501
2000-03-15 16:27:36	0.00442477
2000-03-15 21:34:32	0.00442435
2000-03-16 00:48:09	0.00442427
2000-03-16 03:07:54	0.00442417
2000-03-16 06:41:22	0.00442373
2000-03-16 11:19:09	0.00442236
2000-03-16 15:43:21	0.00441991
2000-03-16 20:40:41	0.00441563
2000-03-16 23:11:23	0.0044129
2000-03-17 01:05:55	0.00441063
2000-03-17 03:06:36	0.00440814
2000-03-17 07:53:07	0.00440217
2000-03-17 11:35:34	0.00439763
2000-03-17 16:31:09	0.00439195
2000-03-17 21:28:36	0.00438673
2000-03-18 00:45:11	0.00438357
2000-03-18 03:47:23	0.00438083
2000-03-18 05:55:45	0.00437899
2000-03-18 12:20:23	0.00437395
2000-03-18 17:10:11	0.00437055
2000-03-18 19:36:11	0.00436895
2000-03-18 21:05:58	0.004368
2000-03-19 03:00:39	0.00436444
2000-03-19 06:51:05	0.00436224
2000-03-19 08:59:40	0.00436103
2000-03-19 10:13:47	0.00436035
2000-03-19 11:52:32	0.00435945
2000-03-19 12:17:47	0.00435922
2000-03-19 12:33:50	0.00435908
2000-03-19 12:39:41	0.00435903
2000-03-19 13:38:10	0.00435851
2000-03-19 15:41:54	0.00435746
2000-03-19 17:52:22	0.00435647
2000-03-19 20:43:11	0.00435548
2000-03-20 00:31:08	0.00435496
2000-03-20 03:26:30	0.00435543
2000-03-20 04:38:22	0.00435588
2000-03-20 05:16:59	0.00435618
2000-03-20 08:26:42	0.00435835
2000-03-20 10:11:35	0.00436006
2000-03-20 13:10:38	0.00436371
2000-03-20 16:10:13	0.0043682
2000-03-20 19:23:20	0.00437389
2000-03-20 23:17:08	0.00438205
2000-03-21 01:13:02	0.00438665
2000-03-21 02:22:24	0.00438959
2000-03-21 07:03:53	0.00440293
2000-03-21 10:13:00	0.00441315
2000-03-21 15:05:22	0.00443099
2000-03-21 19:52:02	0.00445123
2000-03-22 01:56:55	0.00448226
2000-03-22 08:30:58	0.00452584
2000-03-22 12:33:51	0.00455989
2000-03-22 16:15:15	0.0046082
2000-03-22 17:11:11	0.00462585
2000-03-22 17:22:40	0.0046298
2000-03-22 17:27:19	0.00463144
2000-03-22 18:13:44	0.00464887
2000-03-22 19:36:27	0.00468523
2000-03-22 21:14:53	0.0047381
2000-03-22 23:19:31	0.0048209
2000-03-23 01:43:15	0.00493812
2000-03-23 04:41:21	0.00511167
2000-03-23 08:15:47	0.00535034
2000-03-23 13:06:50	0.0056966
2000-03-23 17:05:49	0.00598008
2000-03-23 21:59:53	0.00631833
2000-03-24 02:42:27	0.00663765
2000-03-24 05:18:05	0.00681569
2000-03-24 07:17:42	0.00695556
2000-03-24 08:05:30	0.00701246
2000-03-24 08:33:52	0.00704657
2000-03-24 08:37:34	0.00705103
2000-03-24 08:38:54	0.00705264
2000-03-24 08:52:11	0.00706872
2000-03-24 09:32:15	0.00711755
2000-03-24 10:43:36	0.00720599
2000-03-24 12:35:00	0.00734836
2000-03-24 14:26:47	0.00749723
2000-03-24 17:28:18	0.00775309
2000-03-24 18:39:11	0.00785776
2000-03-24 19:06:11	0.00789834
2000-03-24 19:07:58	0.00790104
2000-03-24 19:09:41	0.00790364
2000-03-24 19:10:19	0.00790459
2000-03-24 19:16:35	0.00791408
2000-03-24 20:11:41	0.00799838
2000-03-24 21:45:49	0.00814589
2000-03-24 23:15:17	0.00828997
2000-03-25 01:22:32	0.00850199
2000-03-25 02:32:23	0.00862283
2000-03-25 05:25:26	0.0089444
2000-03-25 06:31:55	0.00907984
2000-03-25 07:16:57	0.00917609
2000-03-25 07:50:57	0.00925129
2000-03-25 08:04:40	0.00928223
2000-03-25 08:06:51	0.0092872
2000-03-25 08:07:55	0.00928961
2000-03-25 08:08:18	0.00929049
2000-03-25 08:12:09	0.00929927
2000-03-25 08:39:19	0.00936191
2000-03-25 09:27:10	0.00947533
2000-03-25 10:41:15	0.00965796
2000-03-25 12:19:27	0.00991097
2000-03-25 14:00:38	0.0101825
2000-03-25 16:09:22	0.010542
2000-03-25 17:42:53	0.0108079
2000-03-25 18:34:58	0.0109554
2000-03-25 18:40:58	0.0109724
2000-03-25 18:44:22	0.010982
2000-03-25 18:45:07	0.0109841
2000-03-25 18:45:24	0.0109849
2000-03-25 18:48:11	0.0109928
2000-03-25 19:14:55	0.011068
2000-03-25 20:09:27	0.0112207
2000-03-25 21:20:21	0.0114175
2000-03-25 23:04:02	0.011702
2000-03-26 01:21:43	0.0120745
2000-03-26 04:31:28	0.0125804
2000-03-26 05:53:27	0.0127969
2000-03-26 07:01:46	0.0129766
2000-03-26 07:50:02	0.0131032
2000-03-26 08:00:20	0.0131301
2000-03-26 08:08:18	0.013151
2000-03-26 08:09:09	0.0131532
2000-03-26 08:09:28	0.013154
2000-03-26 08:12:31	0.0131621
2000-03-26 08:33:15	0.0132163
2000-03-26 09:27:57	0.0133594
2000-03-26 10:19:30	0.0134941
2000-03-26 11:53:19	0.0137393
2000-03-26 14:28:01	0.0141438
2000-03-26 17:25:42	0.0146096
2000-03-26 21:14:05	0.0152111
2000-03-27 01:26:16	0.0158801
2000-03-27 03:03:10	0.0161393
2000-03-27 04:18:50	0.0163427
2000-03-27 05:02:48	0.0164614
2000-03-27 05:12:31	0.0164877
2000-03-27 05:13:29	0.0164903
2000-03-27 05:13:51	0.0164913
2000-03-27 05:17:24	0.0165009
2000-03-27 05:52:59	0.0165974
2000-03-27 06:55:35	0.0167677
2000-03-27 08:32:48	0.0170337
2000-03-27 10:13:48	0.0173122
2000-03-27 10:47:04	0.0174051
2000-03-27 11:01:44	0.0174477
2000-03-27 11:28:36	0.0175257
2000-03-27 12:18:35	0.017671
2000-03-27 12:26:58	0.0176954
2000-03-27 12:30:25	0.0177054
2000-03-27 12:30:37	0.017706
2000-03-27 12:30:43	0.0177069
2000-03-27 12:30:44	0.0177084
2000-03-27 12:31:03	0.0177228
2000-03-27 12:31:44	0.017755
2000-03-27 12:35:57	0.0179518
2000-03-27 12:45:43	0.0184072
2000-03-27 13:41:12	0.0209387
2000-03-27 14:34:58	0.0233104
2000-03-27 15:57:46	0.0268069
2000-03-27 17:13:51	0.0298574
2000-03-27 19:35:36	0.03514
2000-03-27 22:17:59	0.0405788
2000-03-27 23:07:35	0.0421171
2000-03-27 23:34:17	0.0429219
2000-03-27 23:53:02	0.0434777
2000-03-27 23:57:46	0.0436168
2000-03-28 00:01:19	0.0437208
2000-03-28 00:02:29	0.0437549
2000-03-28 00:02:43	0.0437618
2000-03-28 00:02:50	0.043765
2000-03-28 00:02:52	0.0437662
2000-03-28 00:03:16	0.0437777
2000-03-28 00:07:12	0.0438926
2000-03-28 00:26:02	0.0444376
2000-03-28 00:52:43	0.0451962
2000-03-28 02:10:26	0.0473229
2000-03-28 03:26:52	0.0492972
2000-03-28 05:32:39	0.0523088
2000-03-28 07:50:33	0.0552979
2000-03-28 10:11:25	0.0580428
2000-03-28 13:40:41	0.0616024
2000-03-28 17:54:35	0.0651892
2000-03-28 18:49:56	0.0658765
2000-03-28 19:28:11	0.0663336
2000-03-28 20:02:49	0.066735
2000-03-28 20:27:30	0.0670143
2000-03-28 20:29:50	0.0670404
2000-03-28 20:30:04	0.067043
2000-03-28 20:30:09	0.067044
2000-03-28 20:30:59	0.0670533
2000-03-28 20:37:16	0.0671233
2000-03-28 20:59:53	0.0673722
2000-03-28 21:41:31	0.0678185
2000-03-28 22:37:59	0.0684003
2000-03-29 00:18:11	0.0693702
2000-03-29 02:12:25	0.0703872
2000-03-29 04:42:45	0.0715996
2000-03-29 07:42:43	0.0728917
2000-03-29 11:04:47	0.0741747
2000-03-29 13:44:26	0.0750847
2000-03-29 18:44:49	0.0766009
2000-03-29 23:03:03	0.0777461
2000-03-30 04:43:12	0.0791031
2000-03-30 09:56:21	0.0802802
2000-03-30 15:16:45	0.0814968
2000-03-30 21:29:15	0.083015
2000-03-31 00:41:43	0.0838612
2000-03-31 02:24:42	0.0843354
2000-03-31 03:33:37	0.0846628
2000-03-31 04:10:22	0.0848409
2000-03-31 06:54:33	0.0856699
2000-03-31 09:00:10	0.0863432
2000-03-31 11:37:48	0.087238
2000-03-31 12:00:46	0.087373
2000-03-31 12:15:44	0.0874617
2000-03-31 12:33:54	0.0875701
2000-03-31 12:35:14	0.087578
2000-03-31 12:35:37	0.0875803
2000-03-31 12:35:45	0.0875811
2000-03-31 12:37:09	0.0875895
2000-03-31 12:51:05	0.0876733
2000-03-31 13:19:22	0.0878446
2000-03-31 13:54:15	0.0880586
2000-03-31 15:01:56	0.0884821
2000-03-31 15:54:15	0.0888172
2000-03-31 17:55:35	0.089621
2000-03-31 19:53:23	0.0904374
2000-03-31 22:29:24	0.0915731
2000-04-01 01:16:38	0.092856
2000-04-01 02:22:21	0.0933773
2000-04-01 02:44:01	0.0935512
2000-04-01 02:50:30	0.0936033
2000-04-01 02:54:49	0.0936381
2000-04-01 02:55:32	0.093644
2000-04-01 02:56:13	0.0936494
2000-04-01 02:56:27	0.0936514
2000-04-01 02:58:54	0.0936711
2000-04-01 03:23:17	0.0938685
2000-04-01 04:39:26	0.0944923
2000-04-01 06:20:41	0.0953363
2000-04-01 08:42:33	0.0965416
2000-04-01 11:33:35	0.0980154
2000-04-01 14:41:39	0.0996354
2000-04-01 17:57:29	0.101281
2000-04-01 21:23:39	0.102928
2000-04-01 23:16:48	0.10377
2000-04-02 03:59:48	0.105651
2000-04-02 04:52:58	0.105968
2000-04-02 05:18:37	0.106117
2000-04-02 05:30:09	0.106183
2000-04-02 05:40:54	0.106244
2000-04-02 05:42:25	0.106253
2000-04-02 05:43:02	0.106256
2000-04-02 05:43:31	0.106259
2000-04-02 05:43:42	0.10626
2000-04-02 05:45:26	0.10627
2000-04-02 06:02:55	0.106368
2000-04-02 06:54:08	0.106649
2000-04-02 08:11:03	0.107053
2000-04-02 09:48:27	0.107537
2000-04-02 11:46:32	0.108089
2000-04-02 14:11:51	0.108727
2000-04-02 16:58:59	0.109433
2000-04-02 20:12:23	0.110256
2000-04-02 23:45:24	0.111218
2000-04-02 23:56:29	0.11127
2000-04-02 23:59:42	0.111285
2000-04-03 00:01:40	0.111295
2000-04-03 00:02:23	0.111298
2000-04-03 00:09:25	0.111331
2000-04-03 00:40:20	0.11148
2000-04-03 01:41:49	0.11178
2000-04-03 03:06:35	0.11221
2000-04-03 04:55:22	0.112786
2000-04-03 07:10:36	0.113541
2000-04-03 09:49:11	0.114476
2000-04-03 12:54:43	0.115623
2000-04-03 16:24:44	0.116963
2000-04-03 20:14:34	0.118444
2000-04-03 21:49:15	0.119053
2000-04-03 23:04:14	0.119534
2000-04-03 23:55:19	0.119861
2000-04-03 23:59:05	0.119885
2000-04-04 00:00:32	0.119894
2000-04-04 00:01:04	0.119897
2000-04-04 00:06:21	0.119931
2000-04-04 00:36:35	0.120124
2000-04-04 01:07:59	0.120324
2000-04-04 01:11:17	0.120345
2000-04-04 01:12:46	0.120355
2000-04-04 01:13:09	0.120357
2000-04-04 01:13:17	0.120358
2000-04-04 01:14:37	0.120366
2000-04-04 01:28:03	0.120452
2000-04-04 02:06:33	0.120697
2000-04-04 03:02:04	0.121049
2000-04-04 04:28:01	0.121593
2000-04-04 06:22:45	0.122318
2000-04-04 09:00:18	0.123311
2000-04-04 12:19:50	0.124566
2000-04-04 16:09:23	0.126008
2000-04-04 17:35:18	0.126549
2000-04-04 18:30:49	0.126903
2000-04-04 22:46:24	0.128537
2000-04-04 23:59:25	0.129007
2000-04-05 00:02:26	0.129026
2000-04-05 00:03:41	0.129034
2000-04-05 00:16:07	0.129114
2000-04-05 01:02:41	0.129416
2000-04-05 02:11:58	0.129866
2000-04-05 03:39:17	0.130439
2000-04-05 05:29:06	0.131167
2000-04-05 07:39:03	0.132044
2000-04-05 10:10:06	0.133084
2000-04-05 13:01:20	0.134293
2000-04-05 16:13:10	0.135686
2000-04-05 19:35:05	0.137194
2000-04-05 23:12:45	0.138861
2000-04-06 00:19:23	0.139378
2000-04-06 01:11:04	0.13978
2000-04-06 01:37:25	0.139985
2000-04-06 01:47:10	0.140061
2000-04-06 01:51:16	0.140093
2000-04-06 01:53:33	0.140111
2000-04-06 01:54:25	0.140118
2000-04-06 01:54:42	0.14012
2000-04-06 01:54:48	0.140121
2000-04-06 01:55:52	0.140129
2000-04-06 02:06:24	0.140211
2000-04-06 02:33:06	0.140419
2000-04-06 03:12:33	0.140728
2000-04-06 04:24:41	0.141291
2000-04-06 05:44:58	0.141917
2000-04-06 07:43:44	0.142841
2000-04-06 10:00:22	0.143896
2000-04-06 10:56:37	0.144328
2000-04-06 11:45:52	0.144703
2000-04-06 11:48:57	0.144727
2000-04-06 11:49:47	0.144733
2000-04-06 11:50:05	0.144735
2000-04-06 11:53:04	0.144758
2000-04-06 12:22:57	0.144984
2000-04-06 13:17:52	0.145398
2000-04-06 14:33:02	0.145959
2000-04-06 16:35:03	0.146855
2000-04-06 18:46:46	0.147799
2000-04-06 21:53:28	0.149092
2000-04-07 01:19:53	0.150462
2000-04-07 04:22:57	0.151625
2000-04-07 09:13:30	0.153391
2000-04-07 09:44:23	0.153575
2000-04-07 09:54:18	0.153633
2000-04-07 09:55:31	0.153641
2000-04-07 09:55:53	0.153643
2000-04-07 09:56:01	0.153644
2000-04-07 09:57:22	0.153651
2000-04-07 10:10:49	0.153731
2000-04-07 11:06:32	0.154059
2000-04-07 12:25:40	0.154522
2000-04-07 14:36:44	0.155285
2000-04-07 17:11:34	0.156185
2000-04-07 20:16:10	0.157267
2000-04-07 23:56:43	0.158586
2000-04-07 23:59:39	0.158604
2000-04-08 00:02:29	0.158621
2000-04-08 00:03:30	0.158628
2000-04-08 00:13:48	0.15869
2000-04-08 01:11:14	0.159042
2000-04-08 02:50:04	0.159654
2000-04-08 04:53:07	0.160431
2000-04-08 07:38:41	0.161507
2000-04-08 10:50:13	0.162793
2000-04-08 14:28:38	0.164313
2000-04-08 18:19:39	0.165957
2000-04-08 18:31:48	0.166044
2000-04-08 18:41:15	0.166112
2000-04-08 18:45:59	0.166146
2000-04-08 18:47:32	0.166157
2000-04-08 18:47:53	0.166159
2000-04-08 18:48:01	0.16616
2000-04-08 18:49:18	0.166169
2000-04-08 19:02:04	0.16626
2000-04-08 19:32:15	0.166476
2000-04-08 20:23:57	0.166844
2000-04-08 21:42:59	0.167403
2000-04-08 23:25:01	0.168117
2000-04-08 23:58:49	0.168351
2000-04-09 00:01:20	0.168368
2000-04-09 00:02:15	0.168375
2000-04-09 00:11:21	0.168437
2000-04-09 01:07:11	0.168819
2000-04-09 02:47:23	0.169491
2000-04-09 04:29:54	0.170159
2000-04-09 06:47:56	0.171023
2000-04-09 09:26:41	0.171967
2000-04-09 12:30:43	0.173001
2000-04-09 16:08:05	0.174165
2000-04-09 17:22:55	0.174558
2000-04-09 18:27:27	0.174895
2000-04-09 19:03:04	0.175081
2000-04-09 19:09:20	0.175114
2000-04-09 19:09:43	0.175116
2000-04-09 19:09:51	0.175117
2000-04-09 19:11:14	0.175124
2000-04-09 19:25:04	0.175196
2000-04-09 19:58:21	0.175369
2000-04-09 20:12:10	0.175441
2000-04-09 20:17:00	0.175467
2000-04-09 20:18:46	0.175476
2000-04-09 20:36:21	0.175567
2000-04-09 21:27:17	0.175833
2000-04-09 22:43:40	0.176232
2000-04-10 00:36:30	0.176823
2000-04-10 02:48:41	0.177521
2000-04-10 05:45:17	0.178461
2000-04-10 09:25:22	0.179645
2000-04-10 13:21:44	0.180924
2000-04-10 15:30:15	0.181619
2000-04-10 17:10:46	0.182163
2000-04-10 17:14:57	0.182186
2000-04-10 17:16:50	0.182196
2000-04-10 17:35:33	0.182297
2000-04-10 18:52:49	0.182715
2000-04-10 20:45:51	0.183328
2000-04-10 20:48:51	0.183344
2000-04-10 20:49:25	0.183347
2000-04-10 20:49:52	0.18335
2000-04-10 20:50:01	0.18335
2000-04-10 20:51:39	0.183359
2000-04-10 21:07:52	0.183447
2000-04-10 21:44:57	0.183649
2000-04-10 22:28:37	0.183886
2000-04-10 23:56:28	0.184365
2000-04-11 01:56:27	0.185024
2000-04-11 04:36:54	0.185914
2000-04-11 08:34:37	0.187261
2000-04-11 12:11:04	0.188521
2000-04-11 16:13:42	0.189971
2000-04-11 16:48:27	0.190182
2000-04-11 17:25:00	0.190405
2000-04-11 17:41:38	0.190506
2000-04-11 17:46:58	0.190539
2000-04-11 17:49:43	0.190556
2000-04-11 17:50:08	0.190558
2000-04-11 17:50:17	0.190559
2000-04-11 17:51:47	0.190568
2000-04-11 18:06:41	0.190659
2000-04-11 19:34:25	0.191199
2000-04-11 21:32:09	0.191928
2000-04-11 23:31:31	0.192674
2000-04-11 23:55:18	0.192824
2000-04-12 00:09:32	0.192914
2000-04-12 00:14:42	0.192946
2000-04-12 01:06:22	0.193272
2000-04-12 02:39:42	0.193863
2000-04-12 05:05:05	0.194788
2000-04-12 06:17:16	0.19525
2000-04-12 11:01:44	0.197085
2000-04-12 11:26:07	0.197244
2000-04-12 11:46:52	0.197379
2000-04-12 11:52:38	0.197416
2000-04-12 11:55:49	0.197437
2000-04-12 11:56:18	0.19744
2000-04-12 11:56:41	0.197442
2000-04-12 11:56:49	0.197443
2000-04-12 11:58:11	0.197452
2000-04-12 12:11:53	0.197541
2000-04-12 12:51:48	0.197802
2000-04-12 14:33:35	0.198467
2000-04-12 16:36:50	0.199278
2000-04-12 19:26:00	0.2004
2000-04-12 22:54:13	0.201803
2000-04-12 23:51:22	0.202193
2000-04-13 00:05:24	0.202289
2000-04-13 00:10:49	0.202326
2000-04-13 01:04:53	0.202698
2000-04-13 02:03:06	0.203101
2000-04-13 03:47:10	0.203827
2000-04-13 04:32:41	0.204148
2000-04-13 05:14:43	0.204445
2000-04-13 05:49:01	0.204689
2000-04-13 05:59:48	0.204765
2000-04-13 06:02:27	0.204784
2000-04-13 06:02:48	0.204787
2000-04-13 06:03:08	0.204789
2000-04-13 06:03:15	0.20479
2000-04-13 06:04:28	0.204798
2000-04-13 06:16:37	0.204885
2000-04-13 06:58:35	0.205185
2000-04-13 08:23:53	0.205799
2000-04-13 09:32:48	0.206298
2000-04-13 10:21:17	0.206655
2000-04-13 10:41:29	0.206813
2000-04-13 13:31:29	0.208417
2000-04-13 15:32:03	0.209825
2000-04-13 18:52:53	0.212609
2000-04-13 22:08:29	0.215781
2000-04-13 23:14:33	0.216944
2000-04-13 23:30:28	0.217231
2000-04-13 23:32:29	0.217267
2000-04-13 23:33:09	0.217279
2000-04-13 23:33:18	0.217282
2000-04-13 23:33:21	0.217283
2000-04-13 23:33:54	0.217293
2000-04-13 23:39:22	0.217392
2000-04-14 00:16:03	0.218065
2000-04-14 00:29:27	0.218314
2000-04-14 02:17:55	0.220387
2000-04-14 03:58:11	0.222393
2000-04-14 06:20:26	0.225379
2000-04-14 09:02:06	0.228962
2000-04-14 12:04:11	0.233232
2000-04-14 13:44:27	0.235687
2000-04-14 14:09:43	0.236317
2000-04-14 14:14:35	0.236439
2000-04-14 14:18:14	0.236547
2000-04-14 14:19:33	0.236587
2000-04-14 14:32:50	0.236992
2000-04-14 15:32:04	0.23881
2000-04-14 16:50:57	0.241252
2000-04-14 18:35:07	0.244514
2000-04-14 19:15:05	0.245776
2000-04-14 19:24:06	0.24606
2000-04-14 19:30:05	0.24625
2000-04-14 19:32:16	0.246319
2000-04-14 19:33:47	0.246367
2000-04-14 19:34:00	0.246374
2000-04-14 19:34:05	0.246377
2000-04-14 19:34:07	0.246378
2000-04-14 19:34:25	0.246387
2000-04-14 19:37:26	0.246483
2000-04-14 20:06:41	0.24741
2000-04-14 20:42:25	0.248547
2000-04-14 22:04:27	0.251165
2000-04-14 23:27:21	0.253821
2000-04-14 23:59:00	0.254836
2000-04-15 00:11:18	0.25523
2000-04-15 00:15:44	0.255373
2000-04-15 01:00:08	0.256796
2000-04-15 01:43:23	0.258183
2000-04-15 03:06:44	0.260846
2000-04-15 04:55:47	0.264306
2000-04-15 07:36:25	0.269324
2000-04-15 10:43:15	0.27499
2000-04-15 14:01:27	0.280738
2000-04-15 18:12:46	0.287569
2000-04-15 22:40:43	0.294256
2000-04-15 23:44:35	0.295763
2000-04-16 02:58:09	0.300157
2000-04-16 04:35:12	0.302274
2000-04-16 07:38:07	0.306133
2000-04-16 08:20:30	0.307007
2000-04-16 08:59:22	0.307802
2000-04-16 09:01:17	0.307841
2000-04-16 09:02:57	0.307875
2000-04-16 09:03:05	0.307878
2000-04-16 09:03:08	0.307879
2000-04-16 09:03:37	0.307888
2000-04-16 09:08:30	0.307988
2000-04-16 09:45:41	0.308743
2000-04-16 10:55:05	0.31014
2000-04-16 12:19:34	0.311822
2000-04-16 14:16:53	0.31413
2000-04-16 16:40:42	0.316927
2000-04-16 19:34:29	0.320274
2000-04-16 22:59:19	0.324199
2000-04-17 02:59:35	0.328815
2000-04-17 07:05:17	0.333597
2000-04-17 09:06:20	0.335973
2000-04-17 10:18:41	0.337409
2000-04-17 16:02:12	0.344469
2000-04-17 19:41:57	0.349266
2000-04-18 01:00:56	0.356728
2000-04-18 06:03:18	0.364428
2000-04-18 10:44:18	0.372115
2000-04-18 13:55:37	0.377588
2000-04-18 16:09:57	0.381455
2000-04-18 21:33:37	0.390603
2000-04-19 01:41:20	0.397279
2000-04-19 06:29:00	0.404574
2000-04-19 12:16:47	0.412795
2000-04-19 17:04:05	0.419314
2000-04-19 23:33:06	0.428259
2000-04-19 23:37:07	0.428354
2000-04-19 23:38:40	0.428391
2000-04-19 23:39:39	0.428414
2000-04-19 23:40:00	0.428422
2000-04-19 23:43:32	0.428506
2000-04-20 00:00:28	0.428908
2000-04-20 00:53:39	0.43018
2000-04-20 02:20:15	0.432286
2000-04-20 04:25:36	0.435424
2000-04-20 06:57:43	0.439386
2000-04-20 09:55:58	0.44423
2000-04-20 13:32:50	0.450312
2000-04-20 14:36:04	0.452099
2000-04-20 15:23:06	0.453427
2000-04-20 15:48:24	0.45414
2000-04-20 16:13:41	0.454851
2000-04-20 16:21:07	0.45506
2000-04-20 16:24:11	0.455146
2000-04-20 16:26:05	0.455199
2000-04-20 16:26:53	0.455222
2000-04-20 16:27:08	0.455229
2000-04-20 16:27:14	0.455231
2000-04-20 16:27:16	0.455232
2000-04-20 16:27:37	0.455242
2000-04-20 16:31:10	0.455342
2000-04-20 17:06:38	0.456334
2000-04-20 17:12:39	0.456505
2000-04-20 17:14:49	0.456567
2000-04-20 17:36:28	0.457186
2000-04-20 18:28:00	0.458646
2000-04-20 19:28:16	0.460332
2000-04-20 20:50:08	0.462577
2000-04-20 22:26:43	0.465153
2000-04-21 00:24:44	0.468194
2000-04-21 02:19:28	0.471048
2000-04-21 05:11:00	0.475177
2000-04-21 08:31:30	0.479906
2000-04-21 12:00:01	0.484918
2000-04-21 16:03:27	0.491231
2000-04-21 19:33:27	0.497197
2000-04-21 22:36:32	0.50272
2000-04-21 23:20:27	0.504071
2000-04-21 23:44:20	0.504807
2000-04-21 23:58:38	0.505249
2000-04-22 00:00:03	0.505293
2000-04-22 00:00:34	0.505309
2000-04-22 00:05:43	0.505467
2000-04-22 00:51:31	0.506881
2000-04-22 02:07:10	0.509208
2000-04-22 03:52:44	0.51241
2000-04-22 05:45:01	0.51572
2000-04-22 08:15:57	0.519973
2000-04-22 11:07:12	0.524515
2000-04-22 13:16:25	0.527745
2000-04-22 17:32:49	0.533746
2000-04-22 18:26:20	0.534949
2000-04-22 19:11:02	0.535945
2000-04-22 20:36:57	0.537843
2000-04-22 20:41:15	0.537937
2000-04-22 20:42:01	0.537954
2000-04-22 20:42:12	0.537958
2000-04-22 20:42:18	0.53796
2000-04-22 20:42:20	0.537961
2000-04-22 20:42:41	0.537969
2000-04-22 20:46:07	0.538045
2000-04-22 21:14:57	0.538678
2000-04-22 22:04:21	0.539762
2000-04-22 23:15:09	0.541317
2000-04-22 23:53:58	0.542171
2000-04-22 23:58:45	0.542276
2000-04-23 00:00:12	0.542308
2000-04-23 00:00:43	0.54232
2000-04-23 00:05:57	0.542435
2000-04-23 00:21:26	0.542776
2000-04-23 00:30:21	0.542973
2000-04-23 01:43:13	0.544588
2000-04-23 03:34:43	0.547091
2000-04-23 05:44:39	0.550082
2000-04-23 08:23:45	0.553886
2000-04-23 11:09:18	0.55804
2000-04-23 14:30:29	0.563373
2000-04-23 18:01:47	0.569279
2000-04-23 20:54:47	0.574291
2000-04-23 23:01:13	0.578017
2000-04-23 23:36:34	0.579064
2000-04-23 23:59:20	0.57974
2000-04-24 00:00:52	0.579785
2000-04-24 00:01:25	0.579802
2000-04-24 00:06:57	0.579966
2000-04-24 00:28:37	0.58061
2000-04-24 01:18:54	0.582105
2000-04-24 02:49:34	0.584806
2000-04-24 04:40:22	0.588111
2000-04-24 07:03:31	0.592396
2000-04-24 10:01:33	0.597772
2000-04-24 13:32:50	0.604307
2000-04-24 17:58:13	0.612932
2000-04-24 22:18:26	0.622051
2000-04-24 23:08:45	0.623906
2000-04-24 23:40:15	0.625084
2000-04-24 23:58:28	0.625771
2000-04-25 00:00:15	0.625839
2000-04-25 00:00:54	0.625864
2000-04-25 00:07:25	0.62611
2000-04-25 01:00:39	0.628149
2000-04-25 02:26:02	0.631496
2000-04-25 04:27:21	0.636417
2000-04-25 06:52:30	0.642543
2000-04-25 10:02:39	0.6509
2000-04-25 13:34:41	0.660515
2000-04-25 16:55:14	0.66968
2000-04-25 21:13:15	0.6812
2000-04-25 22:58:41	0.685721
2000-04-25 23:41:21	0.68751
2000-04-25 23:57:09	0.688166
2000-04-26 00:00:16	0.688294
2000-04-26 00:01:24	0.688341
2000-04-26 00:12:36	0.688803
2000-04-26 00:42:43	0.690036
2000-04-26 01:41:56	0.69242
2000-04-26 03:16:51	0.696126
2000-04-26 05:17:05	0.700608
2000-04-26 08:11:24	0.70669
2000-04-26 11:28:07	0.713003
2000-04-26 15:36:49	0.720307
2000-04-26 20:26:06	0.72821
2000-04-26 22:28:11	0.731479
2000-04-26 23:21:05	0.732902
2000-04-26 23:49:33	0.733671
2000-04-26 23:58:21	0.73391
2000-04-27 00:01:04	0.733983
2000-04-27 00:02:02	0.73401
2000-04-27 00:11:46	0.734274
2000-04-27 00:47:44	0.735255
2000-04-27 02:00:02	0.737253
2000-04-27 03:11:30	0.739273
2000-04-27 03:54:13	0.740505
2000-04-27 04:18:19	0.741211
2000-04-27 04:19:36	0.741249
2000-04-27 04:20:11	0.741266
2000-04-27 04:20:15	0.741268
2000-04-27 04:20:17	0.741268
2000-04-27 04:20:32	0.741276
2000-04-27 04:23:08	0.741353
2000-04-27 04:38:35	0.74181
2000-04-27 05:02:16	0.742517
2000-04-27 05:30:22	0.743366
2000-04-27 06:12:59	0.744678
2000-04-27 07:03:53	0.746285
2000-04-27 08:12:07	0.748516
2000-04-27 09:47:09	0.751787
2000-04-27 11:59:45	0.756721
2000-04-27 14:20:27	0.762497
2000-04-27 16:52:13	0.76941
2000-04-27 19:24:24	0.777025
2000-04-27 21:55:16	0.785074
2000-04-27 23:11:15	0.789238
2000-04-27 23:47:58	0.791265
2000-04-27 23:58:54	0.791869
2000-04-28 00:05:54	0.792257
2000-04-28 00:08:26	0.792397
2000-04-28 00:33:40	0.793793
2000-04-28 01:35:52	0.797236
2000-04-28 02:47:42	0.8012
2000-04-28 05:12:39	0.809102
2000-04-28 07:14:22	0.815588
2000-04-28 09:48:18	0.823566
2000-04-28 14:06:51	0.836405
2000-04-28 18:42:36	0.849308
2000-04-28 23:51:56	0.862673
2000-04-28 23:59:21	0.862977
2000-04-29 00:07:01	0.86329
2000-04-29 00:09:46	0.863402
2000-04-29 00:37:14	0.864516
2000-04-29 01:25:40	0.866453
2000-04-29 02:17:50	0.868499
2000-04-29 03:57:57	0.872304
2000-04-29 06:20:33	0.877413
2000-04-29 08:49:37	0.88231
2000-04-29 09:01:27	0.882679
2000-04-29 09:12:05	0.883007
2000-04-29 09:15:55	0.883124
2000-04-29 09:54:10	0.884281
2000-04-29 10:59:07	0.886171
2000-04-29 12:41:20	0.888956
2000-04-29 14:56:45	0.892303
2000-04-29 18:19:47	0.896627
2000-04-29 21:28:46	0.899964
2000-04-29 23:29:28	0.901778
2000-04-29 23:58:45	0.902184
2000-04-30 00:09:00	0.902323
2000-04-30 00:12:45	0.902373
2000-04-30 00:50:07	0.902864
2000-04-30 02:36:08	0.904148
2000-04-30 05:06:13	0.905712
2000-04-30 08:25:57	0.907387
2000-04-30 12:33:09	0.908931
2000-04-30 17:42:38	0.910225
2000-04-30 23:04:07	0.911035
2000-04-30 23:54:35	0.911125
2000-05-01 00:22:13	0.911172
2000-05-01 00:32:16	0.911188
2000-05-01 02:12:45	0.911336
2000-05-01 02:31:39	0.911361
2000-05-01 02:37:56	0.911369
2000-05-01 02:40:03	0.911372
2000-05-01 02:40:40	0.911373
2000-05-01 02:40:58	0.911373
2000-05-01 02:41:04	0.911373
2000-05-01 02:42:08	0.911375
2000-05-01 02:52:46	0.911388
2000-05-01 03:06:09	0.911405
2000-05-01 03:11:27	0.911411
2000-05-01 03:13:18	0.911413
2000-05-01 03:15:14	0.911419
2000-05-01 03:15:56	0.911421
2000-05-01 03:22:58	0.911441
2000-05-01 04:13:41	0.911586
2000-05-01 05:14:19	0.91175
2000-05-01 07:02:36	0.912021
2000-05-01 09:12:46	0.912318
2000-05-01 11:58:23	0.912669
2000-05-01 15:12:19	0.913065
2000-05-01 19:47:00	0.913659
2000-05-01 23:00:44	0.91412
2000-05-01 23:55:49	0.914257
2000-05-02 00:20:39	0.91432
2000-05-02 00:32:38	0.91435
2000-05-02 02:32:22	0.914655
2000-05-02 04:47:11	0.915003
2000-05-02 08:21:39	0.915549
2000-05-02 11:59:15	0.916079
2000-05-02 16:56:39	0.916738
2000-05-02 22:23:58	0.917347
2000-05-02 23:51:18	0.917489
2000-05-03 01:15:44	0.91762
2000-05-03 01:52:25	0.917675
2000-05-03 04:46:25	0.917927
2000-05-03 06:48:35	0.918099
2000-05-03 09:48:18	0.918356
2000-05-03 12:42:16	0.918617
2000-05-03 16:02:02	0.918939
2000-05-03 18:30:54	0.919191
2000-05-03 22:42:39	0.919668
2000-05-03 23:46:45	0.9198
2000-05-03 23:57:58	0.919824
2000-05-04 00:04:42	0.919838
2000-05-04 00:07:09	0.919843
2000-05-04 00:31:38	0.919896
2000-05-04 01:22:12	0.920007
2000-05-04 02:37:38	0.920179
2000-05-04 04:33:28	0.920459
2000-05-04 06:57:45	0.920839
2000-05-04 10:02:55	0.921376
2000-05-04 11:08:16	0.92158
2000-05-04 11:16:38	0.921607
2000-05-04 11:17:40	0.92161
2000-05-04 11:17:54	0.921611
2000-05-04 11:17:59	0.921611
2000-05-04 11:18:52	0.921614
2000-05-04 11:27:45	0.921642
2000-05-04 12:22:46	0.921821
2000-05-04 13:39:37	0.92208
2000-05-04 15:49:24	0.922541
2000-05-04 18:26:02	0.923133
2000-05-04 20:15:28	0.923571
2000-05-04 21:13:34	0.923815
2000-05-04 22:54:06	0.924247
2000-05-04 23:43:56	0.924466
2000-05-05 01:23:59	0.924915
2000-05-05 02:27:34	0.925205
2000-05-05 04:36:35	0.925804
2000-05-05 06:36:03	0.926366
2000-05-05 09:05:43	0.927071
2000-05-05 11:41:35	0.927792
2000-05-05 14:33:58	0.928556
2000-05-05 17:35:40	0.929309
2000-05-05 20:50:00	0.930048
2000-05-06 00:25:31	0.930776
2000-05-06 03:40:29	0.931353
2000-05-06 08:02:37	0.932008
2000-05-06 12:15:12	0.932515
2000-05-06 17:04:26	0.932954
2000-05-06 22:12:00	0.933241
2000-05-07 03:36:37	0.9333
2000-05-07 08:25:42	0.933094
2000-05-07 14:03:03	0.932528
2000-05-07 19:58:42	0.931606
2000-05-08 01:55:26	0.930459
2000-05-08 03:38:10	0.930105
2000-05-08 05:03:29	0.929808
2000-05-08 05:55:09	0.929626
2000-05-08 06:11:41	0.929568
2000-05-08 06:15:43	0.929554
2000-05-08 06:16:33	0.929551
2000-05-08 06:16:51	0.92955
2000-05-08 06:19:53	0.929539
2000-05-08 06:31:23	0.929498
2000-05-08 07:09:14	0.929365
2000-05-08 07:48:33	0.929225
2000-05-08 09:25:28	0.928883
2000-05-08 11:22:15	0.928471
2000-05-08 14:02:03	0.927915
2000-05-08 17:07:53	0.927287
2000-05-08 20:51:35	0.926571
2000-05-09 01:08:38	0.925834
2000-05-09 05:44:31	0.925207
2000-05-09 10:51:50	0.924812
2000-05-09 16:15:00	0.92481
2000-05-09 16:17:19	0.924811
2000-05-09 16:17:58	0.924812
2000-05-09 16:18:13	0.924812
2000-05-09 16:20:38	0.924813
2000-05-09 16:44:54	0.924831
2000-05-09 17:40:17	0.924878
2000-05-09 18:51:42	0.924957
2000-05-09 20:25:35	0.92509
2000-05-09 22:17:51	0.92529
2000-05-10 00:30:21	0.92558
2000-05-10 03:01:05	0.925976
2000-05-10 06:14:40	0.92658
2000-05-10 09:40:35	0.927323
2000-05-10 13:28:41	0.928224
2000-05-10 14:00:18	0.928351
2000-05-10 14:18:45	0.928426
2000-05-10 14:28:27	0.928465
2000-05-10 14:29:45	0.92847
2000-05-10 14:30:40	0.928474
2000-05-10 14:31:01	0.928475
2000-05-10 14:34:22	0.928489
2000-05-10 15:08:00	0.928624
2000-05-10 16:11:05	0.928876
2000-05-10 17:47:10	0.929252
2000-05-10 20:02:33	0.929759
2000-05-10 22:47:44	0.930324
2000-05-11 01:54:02	0.930873
2000-05-11 05:54:34	0.931438
2000-05-11 10:22:46	0.931876
2000-05-11 15:20:46	0.93215
2000-05-11 20:38:03	0.932249
2000-05-11 22:29:16	0.93225
2000-05-11 23:59:56	0.932241
2000-05-12 00:01:22	0.932241
2000-05-12 00:02:00	0.932241
2000-05-12 00:08:12	0.93224
2000-05-12 01:10:12	0.932229
2000-05-12 03:05:05	0.9322
2000-05-12 05:37:26	0.932143
2000-05-12 09:02:59	0.932033
2000-05-12 09:43:42	0.932006
2000-05-12 10:08:05	0.931989
2000-05-12 10:22:41	0.931978
2000-05-12 10:23:55	0.931977
2000-05-12 10:24:23	0.931977
2000-05-12 10:28:53	0.931974
2000-05-12 11:13:54	0.931939
2000-05-12 12:42:21	0.931862
2000-05-12 14:49:19	0.931733
2000-05-12 17:34:09	0.931529
2000-05-12 20:55:26	0.931222
2000-05-12 22:21:18	0.931071
2000-05-12 23:36:33	0.930928
2000-05-12 23:51:37	0.930898
2000-05-12 23:58:37	0.930884
2000-05-13 00:00:09	0.930881
2000-05-13 00:00:43	0.93088
2000-05-13 00:06:23	0.930869
2000-05-13 00:40:58	0.930797
2000-05-13 01:40:20	0.93067
2000-05-13 02:51:23	0.930508
2000-05-13 04:24:09	0.930281
2000-05-13 06:11:13	0.929997
2000-05-13 08:14:45	0.92964
2000-05-13 10:31:01	0.929211
2000-05-13 13:00:01	0.928702
2000-05-13 15:40:44	0.92811
2000-05-13 18:34:05	0.927427
2000-05-13 21:44:33	0.926629
2000-05-14 01:33:04	0.925619
2000-05-14 05:36:39	0.924491
2000-05-14 09:26:59	0.923385
2000-05-14 13:48:51	0.922093
2000-05-14 15:16:23	0.921657
2000-05-14 16:26:24	0.921307
2000-05-14 16:46:55	0.921205
2000-05-14 16:48:00	0.921199
2000-05-14 16:48:50	0.921195
2000-05-14 16:49:08	0.921194
2000-05-14 16:52:07	0.921179
2000-05-14 17:21:56	0.92103
2000-05-14 18:33:07	0.920676
2000-05-14 19:57:21	0.920258
2000-05-14 21:55:41	0.919676
2000-05-15 00:18:44	0.918987
2000-05-15 02:59:36	0.918243
2000-05-15 06:01:10	0.917462
2000-05-15 09:26:34	0.916694
2000-05-15 13:09:24	0.916069
2000-05-15 17:11:32	0.915728
2000-05-15 21:04:36	0.915799
2000-05-16 00:30:30	0.916148
2000-05-16 04:34:50	0.916706
2000-05-16 04:53:33	0.916748
2000-05-16 05:05:44	0.916776
2000-05-16 05:09:51	0.916785
2000-05-16 05:11:13	0.916788
2000-05-16 05:11:42	0.916789
2000-05-16 05:16:38	0.9168
2000-05-16 05:36:52	0.916844
2000-05-16 06:42:16	0.916983
2000-05-16 08:14:41	0.917163
2000-05-16 10:14:20	0.91737
2000-05-16 12:43:53	0.917596
2000-05-16 12:51:00	0.917606
2000-05-16 12:53:02	0.917609
2000-05-16 12:53:43	0.91761
2000-05-16 12:53:58	0.91761
2000-05-16 12:56:27	0.917613
2000-05-16 13:09:54	0.917633
2000-05-16 14:10:02	0.917717
2000-05-16 15:45:58	0.917852
2000-05-16 18:00:23	0.918053
2000-05-16 20:53:09	0.918351
2000-05-17 00:21:25	0.918797
2000-05-17 04:22:53	0.919435
2000-05-17 05:50:57	0.919692
2000-05-17 07:01:38	0.919903
2000-05-17 07:45:32	0.920034
2000-05-17 08:15:46	0.920125
2000-05-17 08:21:37	0.920142
2000-05-17 08:24:39	0.920151
2000-05-17 08:25:06	0.920153
2000-05-17 08:25:16	0.920153
2000-05-17 08:26:59	0.920158
2000-05-17 08:44:05	0.920209
2000-05-17 09:03:23	0.920267
2000-05-17 09:59:31	0.920432
2000-05-17 11:20:17	0.920665
2000-05-17 13:03:51	0.920948
2000-05-17 15:12:20	0.921268
2000-05-17 17:43:11	0.921595
2000-05-17 20:37:35	0.921898
2000-05-17 23:51:19	0.92214
2000-05-18 03:22:53	0.922297
2000-05-18 04:44:43	0.922331
2000-05-18 05:46:20	0.922348
2000-05-18 06:27:41	0.922355
2000-05-18 07:01:17	0.922359
2000-05-18 07:12:53	0.922359
2000-05-18 07:13:51	0.922359
2000-05-18 07:14:38	0.92236
2000-05-18 07:14:55	0.92236
2000-05-18 07:17:45	0.92236
2000-05-18 07:23:06	0.92236
2000-05-18 08:16:14	0.92236
2000-05-18 09:44:35	0.922351
2000-05-18 11:42:52	0.922323
2000-05-18 14:26:27	0.922261
2000-05-18 17:42:10	0.922165
2000-05-18 21:25:03	0.922048
2000-05-19 01:55:15	0.921932
2000-05-19 05:53:53	0.921882
2000-05-19 11:04:22	0.92193
2000-05-19 15:53:50	0.922224
2000-05-19 19:33:37	0.922622
2000-05-19 21:40:59	0.922944
2000-05-19 23:07:28	0.923213
2000-05-19 23:37:17	0.923315
2000-05-19 23:57:31	0.923389
2000-05-19 23:59:45	0.923397
2000-05-20 00:00:58	0.923401
2000-05-20 00:01:25	0.923403
2000-05-20 00:05:52	0.92342
2000-05-20 00:35:05	0.923532
2000-05-20 01:40:21	0.923805
2000-05-20 03:03:55	0.924202
2000-05-20 04:53:50	0.924812
2000-05-20 07:05:37	0.925675
2000-05-20 09:40:04	0.926857
2000-05-20 12:32:22	0.928351
2000-05-20 14:40:37	0.929548
2000-05-20 20:01:47	0.932673
2000-05-20 21:11:57	0.933349
2000-05-20 22:26:54	0.93407
2000-05-20 22:28:08	0.934081
2000-05-20 22:28:39	0.934086
2000-05-20 22:33:51	0.934136
2000-05-20 22:55:05	0.93434
2000-05-20 23:40:59	0.93478
2000-05-20 23:57:54	0.934942
2000-05-20 23:59:58	0.934962
2000-05-21 00:01:19	0.934975
2000-05-21 00:01:48	0.93498
2000-05-21 00:06:38	0.935026
2000-05-21 00:24:15	0.935195
2000-05-21 01:12:28	0.935658
2000-05-21 02:22:41	0.936333
2000-05-21 03:53:25	0.937214
2000-05-21 05:46:14	0.938331
2000-05-21 07:59:22	0.939685
2000-05-21 10:32:27	0.941286
2000-05-21 13:23:38	0.943112
2000-05-21 16:32:01	0.945145
2000-05-21 19:06:48	0.946836
2000-05-21 23:06:56	0.949387
2000-05-22 02:50:57	0.951631
2000-05-22 07:04:08	0.953923
2000-05-22 11:16:53	0.955908
2000-05-22 15:59:30	0.957805
2000-05-22 20:38:50	0.959416
2000-05-23 01:58:51	0.961038
2000-05-23 08:05:57	0.962698
2000-05-23 14:07:53	0.964067
2000-05-23 20:52:16	0.965216
2000-05-24 02:20:57	0.965852
2000-05-24 04:07:18	0.966008
2000-05-24 05:35:14	0.966119
2000-05-24 06:13:22	0.966162
2000-05-24 06:15:25	0.966164
2000-05-24 06:16:07	0.966165
2000-05-24 06:16:22	0.966165
2000-05-24 06:18:56	0.966168
2000-05-24 06:44:35	0.966196
2000-05-24 07:58:53	0.966269
2000-05-24 09:47:25	0.966359
2000-05-24 12:03:11	0.966448
2000-05-24 14:50:39	0.966522
2000-05-24 18:04:42	0.966564
2000-05-24 21:53:25	0.966554
2000-05-25 02:03:40	0.966463
2000-05-25 06:01:16	0.966282
2000-05-25 11:08:14	0.965881
2000-05-25 16:19:45	0.965261
2000-05-25 22:07:28	0.964322
2000-05-25 22:56:09	0.964172
2000-05-25 23:59:04	0.963972
2000-05-26 00:00:09	0.963968
2000-05-26 00:00:35	0.963967
2000-05-26 00:04:49	0.963953
2000-05-26 00:46:56	0.963815
2000-05-26 01:58:43	0.963572
2000-05-26 03:37:15	0.963227
2000-05-26 05:10:54	0.962887
2000-05-26 08:05:29	0.962228
2000-05-26 10:58:26	0.961552
2000-05-26 14:39:06	0.960672
2000-05-26 18:35:14	0.95973
2000-05-26 23:00:42	0.958695
2000-05-26 23:40:50	0.958542
2000-05-26 23:55:12	0.958487
2000-05-26 23:59:07	0.958473
2000-05-27 00:00:12	0.958469
2000-05-27 00:00:36	0.958467
2000-05-27 00:04:37	0.958452
2000-05-27 00:44:49	0.958301
2000-05-27 02:10:47	0.957982
2000-05-27 04:19:18	0.957516
2000-05-27 06:58:10	0.956959
2000-05-27 10:18:03	0.956284
2000-05-27 14:08:43	0.955525
2000-05-27 18:33:10	0.954654
2000-05-27 23:23:41	0.953675
2000-05-27 23:45:57	0.953599
2000-05-27 23:57:23	0.953559
2000-05-27 23:59:50	0.953551
2000-05-28 00:01:21	0.953546
2000-05-28 00:01:54	0.953544
2000-05-28 00:07:22	0.953525
2000-05-28 00:43:18	0.953404
2000-05-28 01:03:02	0.953347
2000-05-28 02:29:25	0.953093
2000-05-28 04:32:43	0.95272
2000-05-28 07:00:48	0.95226
2000-05-28 10:19:30	0.951625
2000-05-28 13:45:03	0.950958
2000-05-28 18:06:13	0.950113
2000-05-28 21:12:01	0.949518
2000-05-28 22:22:44	0.949276
2000-05-28 23:20:59	0.949079
2000-05-28 23:41:55	0.94901
2000-05-28 23:57:43	0.948957
2000-05-28 23:59:54	0.94895
2000-05-29 00:01:19	0.948945
2000-05-29 00:01:51	0.948944
2000-05-29 00:07:02	0.948926
2000-05-29 00:25:11	0.948867
2000-05-29 01:26:43	0.948667
2000-05-29 02:51:26	0.9484
2000-05-29 04:55:46	0.948025
2000-05-29 07:50:17	0.947542
2000-05-29 10:33:15	0.947141
2000-05-29 13:59:12	0.946718
2000-05-29 18:12:13	0.94635
2000-05-29 23:05:48	0.946369
2000-05-29 23:40:11	0.946399
2000-05-29 23:58:05	0.946417
2000-05-30 00:00:05	0.946419
2000-05-30 00:00:48	0.946419
2000-05-30 00:07:59	0.946427
2000-05-30 00:35:17	0.946459
2000-05-30 01:34:42	0.946544
2000-05-30 03:04:21	0.946717
2000-05-30 05:20:37	0.947113
2000-05-30 07:59:03	0.94787
2000-05-30 11:14:05	0.949491
2000-05-30 14:49:39	0.95267
2000-05-30 19:15:53	0.959403
2000-05-30 21:59:55	0.964562
2000-05-30 23:35:52	0.967553
2000-05-30 23:54:25	0.968117
2000-05-30 23:59:38	0.968274
2000-05-31 00:01:37	0.968334
2000-05-31 00:02:20	0.968356
2000-05-31 00:09:32	0.968572
2000-05-31 00:35:23	0.969341
2000-05-31 01:40:32	0.971219
2000-05-31 03:07:01	0.973575
2000-05-31 05:06:42	0.976581
2000-05-31 07:18:19	0.979603
2000-05-31 09:03:00	0.98189
2000-05-31 11:02:45	0.984478
2000-05-31 15:10:29	0.990081
2000-05-31 17:55:29	0.994245
2000-05-31 23:22:20	1.00409
2000-05-31 23:49:38	1.005
2000-05-31 23:59:15	1.00533
2000-06-01 00:03:04	1.00546
2000-06-01 00:04:25	1.0055
2000-06-01 00:18:05	1.00597
2000-06-01 01:10:46	1.00777
2000-06-01 02:38:43	1.01082
2000-06-01 04:48:49	1.01531
2000-06-01 07:19:30	1.0203
2000-06-01 10:25:37	1.02591
2000-06-01 13:54:34	1.03128
2000-06-01 18:01:00	1.03653
2000-06-01 23:04:06	1.04207
2000-06-01 23:38:41	1.04268
2000-06-01 23:54:10	1.04295
2000-06-01 23:59:56	1.04305
2000-06-02 00:03:44	1.04312
2000-06-02 00:05:06	1.04315
2000-06-02 00:18:46	1.04339
2000-06-02 01:04:48	1.04421
2000-06-02 01:51:37	1.04505
2000-06-02 03:48:48	1.04726
2000-06-02 06:13:18	1.05025
2000-06-02 09:23:53	1.05484
2000-06-02 11:42:09	1.05872
2000-06-02 13:16:22	1.06193
2000-06-02 14:01:47	1.06358
2000-06-02 17:26:41	1.07159
2000-06-02 20:01:23	1.0781
2000-06-02 22:04:21	1.08341
2000-06-02 23:00:50	1.08585
2000-06-02 23:40:21	1.08754
2000-06-02 23:56:56	1.08825
2000-06-03 00:03:50	1.08855
2000-06-03 00:06:20	1.08865
2000-06-03 00:31:24	1.08972
2000-06-03 00:50:02	1.09051
2000-06-03 00:59:13	1.0909
2000-06-03 01:06:50	1.09122
2000-06-03 01:08:36	1.09129
2000-06-03 01:08:49	1.0913
2000-06-03 01:08:53	1.0913
2000-06-03 01:09:40	1.09134
2000-06-03 01:17:29	1.09166
2000-06-03 01:38:33	1.09254
2000-06-03 02:07:05	1.09373
2000-06-03 02:55:54	1.09573
2000-06-03 03:52:29	1.098
2000-06-03 05:07:38	1.10094
2000-06-03 06:45:21	1.10462
2000-06-03 08:44:08	1.10885
2000-06-03 11:03:07	1.11347
2000-06-03 13:38:17	1.11822
2000-06-03 16:28:20	1.123
2000-06-03 19:31:36	1.12772
2000-06-03 22:24:12	1.13185
2000-06-03 23:23:51	1.1332
2000-06-03 23:46:24	1.1337
2000-06-03 23:58:00	1.13396
2000-06-04 00:00:33	1.13402
2000-06-04 00:01:28	1.13404
2000-06-04 00:10:47	1.13424
2000-06-04 00:35:31	1.13479
2000-06-04 01:15:46	1.13567
2000-06-04 02:09:08	1.13681
2000-06-04 03:32:18	1.13857
2000-06-04 05:20:34	1.1408
2000-06-04 08:03:31	1.14407
2000-06-04 11:34:52	1.14817
2000-06-04 15:51:58	1.15298
2000-06-04 20:38:15	1.15815
2000-06-04 22:52:36	1.16053
2000-06-04 23:50:13	1.16154
2000-06-04 23:59:22	1.1617
2000-06-05 00:06:35	1.16182
2000-06-05 00:09:13	1.16187
2000-06-05 00:35:30	1.16232
2000-06-05 01:20:17	1.16309
2000-06-05 02:14:47	1.16402
2000-06-05 03:26:28	1.16523
2000-06-05 04:52:49	1.16667
2000-06-05 06:36:33	1.16837
2000-06-05 08:38:19	1.17032
2000-06-05 11:01:01	1.17256
2000-06-05 13:47:11	1.1751
2000-06-05 17:02:04	1.178
2000-06-05 20:53:31	1.18132
2000-06-06 01:39:22	1.18521
2000-06-06 05:33:29	1.1882
2000-06-06 10:08:34	1.19148
2000-06-06 14:47:21	1.19457
2000-06-06 19:41:08	1.19761
2000-06-06 21:01:43	1.19841
2000-06-06 21:19:06	1.19859
2000-06-06 21:36:51	1.19876
2000-06-06 21:41:10	1.19881
2000-06-06 21:44:23	1.19884
2000-06-06 21:45:21	1.19885
2000-06-06 21:45:41	1.19885
2000-06-06 21:45:48	1.19885
2000-06-06 21:45:51	1.19885
2000-06-06 21:46:19	1.19886
2000-06-06 21:51:00	1.1989
2000-06-06 22:32:07	1.19931
2000-06-06 23:30:54	1.19989
2000-06-07 01:11:56	1.20089
2000-06-07 03:12:47	1.20207
2000-06-07 05:52:58	1.20364
2000-06-07 06:05:09	1.20376
2000-06-07 06:13:27	1.20384
2000-06-07 06:16:00	1.20387
2000-06-07 06:16:50	1.20387
2000-06-07 06:17:34	1.20388
2000-06-07 06:17:50	1.20388
2000-06-07 06:20:29	1.20391
2000-06-07 06:47:05	1.20417
2000-06-07 08:10:08	1.20499
2000-06-07 09:52:14	1.20601
2000-06-07 12:26:29	1.20758
2000-06-07 15:26:50	1.20945
2000-06-07 19:09:43	1.21185
2000-06-07 23:22:03	1.2147
2000-06-08 02:47:26	1.21713
2000-06-08 06:39:56	1.22001
2000-06-08 12:06:22	1.2243
2000-06-08 13:19:52	1.2253
2000-06-08 16:06:56	1.22764
2000-06-08 16:22:46	1.22787
2000-06-08 16:30:36	1.22798
2000-06-08 16:37:26	1.22807
2000-06-08 16:40:25	1.22812
2000-06-08 16:40:38	1.22812
2000-06-08 16:40:43	1.22812
2000-06-08 16:40:45	1.22812
2000-06-08 16:41:05	1.22813
2000-06-08 16:44:19	1.22817
2000-06-08 17:16:44	1.22864
2000-06-08 17:58:50	1.22925
2000-06-08 19:00:40	1.23015
2000-06-08 20:17:00	1.23127
2000-06-08 21:52:19	1.23269
2000-06-08 23:56:43	1.23457
2000-06-08 23:59:34	1.23462
2000-06-09 00:00:38	1.23463
2000-06-09 00:01:01	1.23464
2000-06-09 00:04:54	1.2347
2000-06-09 00:43:42	1.23529
2000-06-09 01:35:21	1.23608
2000-06-09 02:10:48	1.23663
2000-06-09 04:43:55	1.23901
2000-06-09 06:30:32	1.24067
2000-06-09 09:43:38	1.24368
2000-06-09 12:44:30	1.24648
2000-06-09 16:26:27	1.24988
2000-06-09 20:13:37	1.2533
2000-06-09 21:43:01	1.25464
2000-06-09 22:52:14	1.25567
2000-06-09 23:36:45	1.25633
2000-06-09 23:56:31	1.25662
2000-06-09 23:59:23	1.25666
2000-06-10 00:00:26	1.25668
2000-06-10 00:00:49	1.25669
2000-06-10 00:04:38	1.25674
2000-06-10 00:42:53	1.25731
2000-06-10 01:58:45	1.25843
2000-06-10 03:56:34	1.26017
2000-06-10 05:30:56	1.26157
2000-06-10 08:31:13	1.26424
2000-06-10 11:49:41	1.2672
2000-06-10 15:50:53	1.27086
2000-06-10 20:12:23	1.27489
2000-06-10 21:58:27	1.27654
2000-06-10 23:23:59	1.27787
2000-06-10 23:50:31	1.27829
2000-06-10 23:56:56	1.27839
2000-06-10 23:59:58	1.27843
2000-06-11 00:01:26	1.27846
2000-06-11 00:01:58	1.27846
2000-06-11 00:07:18	1.27855
2000-06-11 01:00:41	1.27938
2000-06-11 02:50:04	1.28108
2000-06-11 04:20:05	1.28247
2000-06-11 07:32:43	1.2854
2000-06-11 10:40:51	1.28818
2000-06-11 15:03:12	1.29188
2000-06-11 19:52:53	1.29571
2000-06-11 21:42:45	1.2971
2000-06-11 23:12:10	1.2982
2000-06-11 23:41:08	1.29855
2000-06-11 23:55:33	1.29873
2000-06-11 23:59:47	1.29878
2000-06-12 00:01:20	1.2988
2000-06-12 00:01:54	1.2988
2000-06-12 00:07:31	1.29887
2000-06-12 00:31:55	1.29916
2000-06-12 01:23:03	1.29977
2000-06-12 02:35:43	1.30063
2000-06-12 04:10:49	1.30172
2000-06-12 06:40:57	1.30339
2000-06-12 09:29:28	1.30518
2000-06-12 13:05:54	1.30733
2000-06-12 16:45:57	1.30931
2000-06-12 21:08:29	1.31142
2000-06-12 22:53:33	1.31219
2000-06-12 23:34:20	1.31248
2000-06-12 23:55:29	1.31263
2000-06-12 23:59:27	1.31266
2000-06-13 00:01:14	1.31267
2000-06-13 00:01:53	1.31268
2000-06-13 00:08:20	1.31272
2000-06-13 00:46:00	1.31298
2000-06-13 01:49:51	1.31342
2000-06-13 03:07:25	1.31395
2000-06-13 04:48:59	1.31464
2000-06-13 06:48:30	1.31545
2000-06-13 09:09:22	1.31643
2000-06-13 11:48:37	1.31759
2000-06-13 12:39:10	1.31797
2000-06-13 12:52:43	1.31807
2000-06-13 13:11:04	1.31821
2000-06-13 13:12:06	1.31822
2000-06-13 13:12:14	1.31822
2000-06-13 13:12:17	1.31822
2000-06-13 13:12:49	1.31823
2000-06-13 13:18:04	1.31827
2000-06-13 13:54:24	1.31855
2000-06-13 14:44:56	1.31896
2000-06-13 16:09:11	1.31965
2000-06-13 17:40:14	1.32044
2000-06-13 19:42:09	1.32155
2000-06-13 22:01:51	1.3229
2000-06-13 23:04:17	1.32353
2000-06-13 23:48:52	1.324
2000-06-13 23:59:55	1.32411
2000-06-14 00:01:49	1.32413
2000-06-14 00:02:30	1.32414
2000-06-14 00:09:21	1.32421
2000-06-14 01:06:40	1.32483
2000-06-14 02:13:43	1.32556
2000-06-14 02:47:16	1.32594
2000-06-14 02:49:52	1.32596
2000-06-14 02:50:29	1.32597
2000-06-14 02:50:43	1.32597
2000-06-14 02:52:57	1.326
2000-06-14 03:15:16	1.32625
2000-06-14 03:59:46	1.32676
2000-06-14 05:13:56	1.32762
2000-06-14 07:11:55	1.32901
2000-06-14 09:40:16	1.33079
2000-06-14 12:47:29	1.33301
2000-06-14 16:30:50	1.33547
2000-06-14 20:46:40	1.33779
2000-06-14 22:43:02	1.33861
2000-06-14 23:25:18	1.33886
2000-06-14 23:53:13	1.33902
2000-06-14 23:59:53	1.33906
2000-06-15 00:02:51	1.33907
2000-06-15 00:03:56	1.33908
2000-06-15 00:14:44	1.33914
2000-06-15 00:45:15	1.33929
2000-06-15 01:26:43	1.33948
2000-06-15 02:19:43	1.33969
2000-06-15 02:54:15	1.33982
2000-06-15 03:06:51	1.33986
2000-06-15 03:10:33	1.33987
2000-06-15 03:13:37	1.33988
2000-06-15 03:14:44	1.33989
2000-06-15 03:25:52	1.33992
[truncated: 101,369 more rows]

## Sheet: Observed_Ovi_Xia_2018
Guang_Time_Larv	Guang_Obs_Larv
2016-09-27 00:56:22	98.6602
2016-10-03 22:53:36	76.747
2016-10-11 00:52:42	212.69
2016-10-17 22:37:27	315.016
2016-10-24 12:44:46	212.712
2016-10-31 09:52:57	327.462
2016-11-07 14:09:45	416.633
2016-11-14 09:16:08	212.746
2016-11-21 02:59:54	396.923
2016-11-28 15:13:32	84.1458
2016-12-06 02:17:00	35.1933
2016-12-13 09:10:53	71.0151
2016-12-20 17:41:35	73.9504
2016-12-26 19:49:47	95.8847
2017-01-03 02:10:57	22.815
2017-01-09 17:30:08	136.102
2017-01-17 04:25:00	90.073
2017-01-23 16:55:28	20.6561
2017-01-30 20:18:03	8.24382
2017-02-07 22:43:45	6.06456
2017-02-14 02:13:43	0.22803
2017-02-20 22:51:21	5.35491
2017-02-28 12:53:50	15.5987
2017-03-07 10:05:54	9.03254
2017-03-14 01:28:56	1.00437
2017-03-21 10:06:06	1.74716
2017-03-28 11:34:38	28.068
2017-04-05 02:00:48	30.2729
2017-04-11 20:38:22	196.179
2017-04-18 04:07:36	229.076
2017-04-25 17:48:35	246.628
2017-05-02 02:06:53	142.862
2017-05-08 19:42:02	329.962
2017-05-15 15:15:33	476.867
2017-05-23 06:54:26	334.371
2017-05-29 21:12:56	348.267
2017-06-05 18:42:38	455.708
2017-06-13 10:06:28	318.327
2017-06-20 18:11:21	330.032
2017-06-27 02:58:03	336.62
2017-07-03 06:05:13	578.53
2017-07-11 08:27:53	337.374
2017-07-17 21:35:23	375.387
2017-07-25 23:52:02	256.277
2017-08-01 02:56:37	379.064
2017-08-07 17:38:47	384.922
2017-08-15 08:34:13	137.187
2017-08-22 00:32:33	357.174
2017-08-29 13:14:34	154.75
2017-09-06 00:37:24	99.2201
2017-09-12 14:08:34	129.194
2017-09-19 06:06:28	229.327
2017-09-26 16:10:07	320.691
2017-10-04 06:16:55	329.473
2017-10-09 05:50:43	292.94
2017-10-17 14:20:03	167.254
2017-10-25 05:09:53	161.42
2017-10-31 10:08:04	125.62
2017-11-07 00:15:49	143.17
2017-11-13 18:24:58	198.723
2017-11-21 05:13:23	154.886
2017-11-29 02:41:17	13.8515
2017-12-06 08:43:31	67.2129
2017-12-12 16:53:38	86.2244
2017-12-19 21:48:44	42.3872

## Sheet: Observed_Adults_Xu_2017
Guang_Time_Ads	Guang_Obs_Ads2
2005-11-09 02:34:37	0.268903
2005-12-03 14:29:47	0.195972
2006-01-28 22:42:41	0.689759
2006-03-06 16:35:26	0.689864
2006-04-05 02:05:38	0
2006-04-29 14:00:48	0.533587
2006-06-05 07:53:33	0.394643
2006-07-07 04:11:16	0.638071
2006-07-31 16:06:26	0.871049
2006-09-06 09:59:11	3.06467
2006-09-30 21:54:21	1.92453
2006-10-27 20:37:02	1.4275
2006-11-23 19:19:43	0.283893
2006-12-30 13:12:28	0
2007-01-31 09:30:12	0
2007-03-09 03:22:57	0.131239
2007-04-02 15:18:07	0.412885
2007-05-09 09:10:52	1.49758
2007-06-05 07:53:33	1.71318
2007-06-29 19:48:43	2.01916
2007-08-08 00:28:59	1.51869
2007-09-08 20:46:42	1.31369
2007-10-15 14:39:27	1.29989
2007-11-09 02:34:37	0.740282
2007-12-08 12:04:49	0.187643
2008-01-11 19:10:04	0.198169
2008-02-02 20:17:43	0.00356257
2008-03-10 14:10:28	0.00366756
2008-04-11 10:28:11	0
2008-05-10 19:58:23	0.111606
2008-06-09 05:28:35	0.240311
2008-07-06 04:11:16	0.448963
2008-08-04 13:41:28	0.358665
2008-09-05 09:59:11	0.720285
2008-09-29 21:54:21	0.515257
2008-11-13 00:09:39	0.25814
2008-11-30 03:42:16	0.0739484
2009-01-01	0.00451445
2009-02-04 07:05:14	0.0254699
2009-03-03 05:47:55	0.00816568
2009-03-30 04:30:36	0.0777676
2009-05-01 00:48:19	0.321196
2009-06-09 05:28:35	0.794077
2009-07-01 06:36:14	1.97606
2009-07-30 16:06:26	0.547411
2009-09-05 09:59:11	0.787377
2009-10-07 06:16:54	1.03776
2009-10-21 23:02:00	0.832701
2009-11-25 06:07:14	0.57208
2010-01-13 05:57:35	0.085546
2010-02-01 20:17:43	0.304605
2010-03-05 16:35:26	0.509795
2010-04-08 23:40:40	0.64199
2010-05-03 11:35:50	0.701156
2010-06-09 05:28:35	1.24008
2010-07-03 17:23:45	1.47306
2010-08-04 13:41:28	1.40362
2010-09-07 20:46:42	1.62273
2010-09-27 11:06:50	1.24039
2010-11-03 04:59:35	0.73992
2010-11-30 03:42:16	0.739997
2011-01-03 10:47:30	0.0135597
2011-01-30 09:30:12	0.0449229
2011-03-05 16:35:26	0
2011-04-06 12:53:09	0.0624931
2011-05-10 19:58:23	0.271166
2011-06-04 07:53:33	1.25849
2011-07-08 14:58:47	0.990917
2011-07-30 16:06:26	1.86004
2011-09-10 07:34:13	1.09191
2011-10-02 08:41:52	0.789539
2011-10-29 07:24:33	1.10595
2011-11-22 19:19:43	1.15817
2012-01-13 05:57:35	0.355303
2012-02-11 15:27:47	0.0460008
2012-03-07 03:22:57	0.150358
2012-03-26 17:43:05	0.504991
2012-05-02 11:35:50	1.49235
2012-05-26 23:31:00	1.61756
2012-07-10 01:46:18	1.44388
2012-08-08 11:16:30	1.19715
2012-09-01 23:11:40	1.1555
2012-09-26 11:06:50	0.988714
2012-11-02 04:59:35	1.12439
2012-11-24 06:07:14	0.693401
2013-01-07 08:22:32	0.464095
2013-02-03 07:05:14	0.363361
2013-03-04 16:35:26	0.46078
2013-04-10 10:28:11	0.599935
2013-05-14 17:33:25	1.02761
2013-05-29 10:18:31	2.02534
2013-06-27 19:48:43	1.86204
2013-08-06 00:28:59	1.78219
2013-08-20 17:14:05	1.94562
2013-10-03 19:29:23	1.66417
2013-10-23 09:49:31	1.97709
2013-11-24 06:07:14	1.09769
2013-12-31	0.677168
2014-01-24 11:55:10	0.256612
2014-03-04 16:35:26	0.242819
2014-03-31 15:18:07	0.312421
2014-05-04 22:23:21	0.726192
2014-05-24 12:43:29	1.0113
2014-07-05 04:11:16	1.1748
2014-08-08 11:16:30	1.2479
2014-08-30 12:24:09	0.914246
2014-10-01 08:41:52	2.49603
2014-11-12 00:09:39	0.883169
2014-12-06 12:04:49	0.514757
2014-12-26 02:24:57	0.201951
