# Supplementary material for: Role of vector phenotypic plasticity in disease transmission as illustrated by the spread of dengue virus by Aedes albopictus
Source: Nat Commun. 2024 Sep 7;15:7823. doi: 10.1038/s41467-024-52144-5 (PMC11379831; doi:10.1038/s41467-024-52144-5)
Supplement: Supplementary file 4 — Source Data files [file 41467_2024_52144_MOESM4_ESM.zip › Source_Data_Folder/Main_Maunscript/Fig1_Indianapolis_Predictions.xlsx]

## Sheet: Simulated_Adults
Time_Ads	Sim_Ads_Pred
2006-01-01	0
2006-01-01 01:30:07	0
2006-01-01 03:49:11	0
2006-01-01 06:59:29	0
2006-01-01 11:37:30	0
2006-01-01 18:06:55	0
2006-01-01 20:57:04	0
2006-01-01 23:08:57	0
2006-01-01 23:53:58	0
2006-01-01 23:59:10	0
2006-01-02 00:01:46	0
2006-01-02 00:02:43	0
2006-01-02 00:12:11	0
2006-01-02 01:12:00	0
2006-01-02 02:51:29	0
2006-01-02 04:57:14	0
2006-01-02 05:59:20	0
2006-01-02 07:18:53	0
2006-01-02 08:14:39	0
2006-01-02 09:55:55	0
2006-01-02 10:42:59	0
2006-01-02 12:24:10	0
2006-01-02 14:02:18	0
2006-01-02 16:38:35	0
2006-01-02 19:16:14	0
2006-01-02 22:52:31	0
2006-01-02 23:40:22	0
2006-01-02 23:57:26	0
2006-01-03 00:06:46	0
2006-01-03 00:10:08	0
2006-01-03 00:43:52	0
2006-01-03 02:18:19	0
2006-01-03 04:35:18	0
2006-01-03 07:25:45	0
2006-01-03 10:55:43	0
2006-01-03 14:48:54	0
2006-01-03 17:35:15	0
2006-01-03 19:38:05	0
2006-01-03 20:51:55	0
2006-01-03 21:49:31	0
2006-01-03 23:31:44	0
2006-01-03 23:58:58	0
2006-01-04 00:19:06	0
2006-01-04 00:26:19	0
2006-01-04 01:38:37	0
2006-01-04 03:40:43	0
2006-01-04 06:25:22	0
2006-01-04 10:03:28	0
2006-01-04 14:27:37	0
2006-01-04 19:37:34	0
2006-01-04 23:38:22	0
2006-01-05 00:51:53	0
2006-01-05 01:34:11	0
2006-01-05 05:50:10	0
2006-01-05 09:28:08	0
2006-01-05 11:43:32	0
2006-01-05 21:58:20	0
2006-01-06 00:22:55	0
2006-01-06 01:56:32	0
2006-01-06 11:06:05	0
2006-01-06 17:13:36	0
2006-01-07 02:22:41	0
2006-01-07 07:09:36	0
2006-01-07 21:04:18	0
2006-01-08 06:46:31	0
2006-01-08 14:37:01	0
2006-01-09 05:47:53	0
2006-01-09 09:36:52	0
2006-01-09 14:41:57	0
2006-01-09 16:50:33	0
2006-01-09 22:14:47	0
2006-01-10 02:53:29	0
2006-01-10 07:30:41	0
2006-01-10 10:33:34	0
2006-01-10 22:25:09	0
2006-01-10 23:45:09	0
2006-01-10 23:59:30	0
2006-01-11 00:02:43	0
2006-01-11 00:03:53	0
2006-01-11 00:15:32	0
2006-01-11 02:10:28	0
2006-01-11 05:58:16	0
2006-01-11 10:37:40	0
2006-01-11 16:48:16	0
2006-01-11 23:38:43	0
2006-01-12 03:35:10	0
2006-01-12 10:17:52	0
2006-01-12 14:33:09	0
2006-01-12 22:50:22	0
2006-01-13 04:42:25	0
2006-01-13 08:55:48	0
2006-01-13 10:30:07	0
2006-01-13 12:58:51	0
2006-01-13 14:04:33	0
2006-01-13 16:46:38	0
2006-01-13 18:25:15	0
2006-01-13 20:10:03	0
2006-01-14 00:53:29	0
2006-01-14 04:18:23	0
2006-01-14 06:48:31	0
2006-01-14 08:21:16	0
2006-01-14 09:45:43	0
2006-01-14 12:48:45	0
2006-01-14 14:24:02	0
2006-01-14 22:39:10	0
2006-01-15 02:28:55	8.09777e-12
2006-01-15 15:00:35	2.27977e-11
2006-01-15 22:33:05	4.48307e-11
2006-01-16 06:21:47	7.44889e-11
2006-01-16 21:38:52	1.0707e-10
2006-01-17 07:07:47	1.43345e-10
2006-01-17 12:26:36	1.8821e-10
2006-01-17 15:46:13	2.37576e-10
2006-01-17 19:27:27	3.65728e-10
2006-01-18 01:25:19	7.47857e-10
2006-01-18 04:59:13	1.56356e-09
2006-01-18 10:22:00	2.19492e-09
2006-01-18 13:28:02	2.73464e-09
2006-01-18 19:20:15	3.21696e-09
2006-01-18 22:27:43	3.64232e-09
2006-01-18 23:38:44	3.94474e-09
2006-01-19 00:04:26	4.17205e-09
2006-01-19 04:21:27	4.38508e-09
2006-01-19 12:25:28	4.57263e-09
2006-01-19 19:51:30	4.75266e-09
2006-01-20 00:18:55	4.91611e-09
2006-01-20 04:28:25	5.06763e-09
2006-01-20 09:24:48	5.20551e-09
2006-01-20 12:12:59	5.32964e-09
2006-01-20 14:55:10	5.44083e-09
2006-01-20 18:12:42	5.5458e-09
2006-01-20 20:28:41	5.64553e-09
2006-01-20 23:56:39	5.71948e-09
2006-01-21 04:51:59	5.78852e-09
2006-01-21 09:20:11	5.87099e-09
2006-01-21 15:57:20	5.95296e-09
2006-01-21 21:55:44	6.03029e-09
2006-01-22 01:09:00	6.10776e-09
2006-01-22 04:14:15	6.19043e-09
2006-01-22 07:27:14	6.27599e-09
2006-01-23 03:14:01	6.37166e-09
2006-01-23 18:05:05	6.47492e-09
2006-01-24 20:45:57	6.59193e-09
2006-01-25 02:46:52	6.71037e-09
2006-01-25 07:03:44	6.82826e-09
2006-01-25 12:23:06	6.94516e-09
2006-01-25 16:29:59	7.05916e-09
2006-01-26 08:05:01	7.16694e-09
2006-01-26 14:56:09	7.22844e-09
2006-01-27 10:06:27	7.25569e-09
2006-01-27 15:28:56	7.26491e-09
2006-01-28 04:33:12	7.27193e-09
2006-01-28 09:20:28	7.27679e-09
2006-01-28 18:14:43	7.28101e-09
2006-01-29 03:28:50	7.28424e-09
2006-01-29 09:44:11	7.2867e-09
2006-01-29 16:38:47	7.28851e-09
2006-01-29 23:47:50	7.2901e-09
2006-01-30 02:32:33	7.29151e-09
2006-01-30 06:02:30	7.29276e-09
2006-01-30 14:23:21	7.29335e-09
2006-01-30 19:03:47	7.2938e-09
2006-01-31 00:34:26	7.29414e-09
2006-01-31 04:11:24	7.29441e-09
2006-02-01 03:06:36	7.29465e-09
2006-02-01 18:04:23	7.29489e-09
2006-02-02 04:28:34	7.29512e-09
2006-02-02 16:53:17	7.29536e-09
2006-02-03 02:45:52	7.29559e-09
2006-02-04 04:28:15	7.29582e-09
2006-02-05 06:26:15	7.29602e-09
2006-02-05 11:40:43	7.29608e-09
2006-02-05 22:45:06	7.29612e-09
2006-02-06 02:45:12	7.29614e-09
2006-02-06 12:50:43	7.29616e-09
2006-02-06 21:38:17	7.29617e-09
2006-02-07 11:51:08	7.29618e-09
2006-02-08 01:28:49	7.2962e-09
2006-02-08 12:13:01	7.29621e-09
2006-02-08 17:35:15	7.29623e-09
2006-02-08 22:23:15	7.29624e-09
2006-02-10 07:37:21	7.29625e-09
2006-02-10 21:02:05	7.29627e-09
2006-02-12 04:23:16	7.29629e-09
2006-02-12 22:26:42	7.2963e-09
2006-02-15 05:26:17	7.29632e-09
2006-02-15 19:19:06	7.29633e-09
2006-02-16 00:01:39	7.29635e-09
2006-02-16 02:12:48	7.29637e-09
2006-02-16 08:30:46	7.29638e-09
2006-02-16 12:48:08	7.2964e-09
2006-02-16 20:12:42	7.29642e-09
2006-02-17 01:57:39	7.29644e-09
2006-02-17 08:00:41	7.29646e-09
2006-02-17 13:57:25	7.29648e-09
2006-02-17 17:28:13	7.2965e-09
2006-02-17 20:09:59	7.29652e-09
2006-02-18 23:07:41	7.29654e-09
2006-02-20 14:30:16	7.29656e-09
2006-02-22 20:19:13	7.29658e-09
2006-02-23 09:26:41	7.29661e-09
2006-02-24 03:03:42	7.29663e-09
2006-02-24 09:44:19	7.29666e-09
2006-02-24 22:47:40	7.29668e-09
2006-02-25 11:42:41	7.29671e-09
2006-02-26 02:27:19	7.28864e-09
2006-02-26 08:37:53	7.27396e-09
2006-02-26 14:35:17	7.25196e-09
2006-02-26 20:05:17	7.22232e-09
2006-02-28 08:19:13	7.18977e-09
2006-02-28 21:25:35	7.15352e-09
2006-03-01 10:35:25	7.10867e-09
2006-03-01 23:34:25	7.05932e-09
2006-03-02 05:13:48	6.93118e-09
2006-03-02 07:23:06	6.54906e-09
2006-03-02 13:59:57	5.73337e-09
2006-03-02 18:52:27	5.10202e-09
2006-03-03 01:48:33	4.5623e-09
2006-03-03 08:07:08	4.07999e-09
2006-03-03 14:40:56	3.65463e-09
2006-03-05 22:04:04	3.35221e-09
2006-03-07 05:37:33	3.12491e-09
2006-03-08 05:25:01	2.91188e-09
2006-03-08 17:17:11	2.72433e-09
2006-03-09 02:08:49	2.5443e-09
2006-03-09 05:51:28	2.38085e-09
2006-03-09 13:04:59	2.22934e-09
2006-03-09 18:29:05	2.09146e-09
2006-03-09 23:24:33	1.96733e-09
2006-03-10 01:42:46	1.85614e-09
2006-03-10 03:51:26	1.75117e-09
2006-03-10 07:59:45	1.65144e-09
2006-03-10 11:58:41	1.5775e-09
2006-03-10 15:20:37	1.50846e-09
2006-03-10 17:49:29	1.426e-09
2006-03-10 20:30:48	1.34403e-09
2006-03-11 02:33:25	1.26669e-09
2006-03-11 07:31:53	1.18923e-09
2006-03-11 13:41:22	1.10656e-09
2006-03-11 19:38:57	1.021e-09
2006-03-12 04:33:33	9.25333e-10
2006-03-12 10:56:26	8.22065e-10
2006-03-12 15:05:36	7.05059e-10
2006-03-12 18:00:51	5.86621e-10
2006-03-13 00:18:08	4.68731e-10
2006-03-13 05:36:53	3.51836e-10
2006-03-13 11:37:42	2.37834e-10
2006-03-13 17:53:27	1.30056e-10
2006-03-13 19:42:20	6.8549e-11
2006-03-13 21:02:00	4.1299e-11
2006-03-13 23:17:52	3.20807e-11
2006-03-14 01:32:58	2.50677e-11
2006-03-14 04:33:23	2.02089e-11
2006-03-14 07:50:18	1.59811e-11
2006-03-14 09:59:41	1.27602e-11
2006-03-14 11:55:43	1.02993e-11
2006-03-14 13:58:56	8.48931e-12
2006-03-14 18:38:56	6.89795e-12
2006-03-14 21:18:15	5.49244e-12
2006-03-14 23:43:45	4.2392e-12
2006-03-15 12:30:10	3.64818e-12
2006-03-15 21:50:31	3.19856e-12
2006-03-16 12:51:03	2.85696e-12
2006-03-16 23:47:37	2.59649e-12
2006-03-17 11:35:21	2.35552e-12
2006-03-18 02:40:36	2.11661e-12
2006-03-18 13:55:12	1.88129e-12
2006-03-19 11:19:46	1.64775e-12
2006-03-20 04:05:09	1.41668e-12
2006-03-21 02:33:12	1.18984e-12
2006-03-21 15:17:31	9.88823e-13
2006-03-22 00:57:33	9.23058e-13
2006-03-22 11:04:35	8.89268e-13
2006-03-22 15:24:55	8.68926e-13
2006-03-22 19:26:44	8.53174e-13
2006-03-23 01:52:32	8.39862e-13
2006-03-23 06:19:00	8.26701e-13
2006-03-23 11:49:00	8.13634e-13
2006-03-23 16:01:20	8.00567e-13
2006-03-23 19:29:52	7.87283e-13
2006-03-24 00:38:57	7.73809e-13
2006-03-24 08:36:24	7.60116e-13
2006-03-24 13:04:52	7.45956e-13
2006-03-24 19:59:58	7.31361e-13
2006-03-25 01:58:28	7.16399e-13
2006-03-25 05:37:02	7.01177e-13
2006-03-25 11:47:04	6.85692e-13
2006-03-25 14:03:49	6.69685e-13
2006-03-25 20:11:42	6.53317e-13
2006-03-26 01:19:00	6.36584e-13
2006-03-26 05:24:52	6.19559e-13
2006-03-26 09:16:33	6.02102e-13
2006-03-26 14:23:44	5.84322e-13
2006-03-26 20:37:22	5.66321e-13
2006-03-27 10:26:37	5.48079e-13
2006-03-28 00:19:49	5.29071e-13
2006-03-28 14:17:17	5.09152e-13
2006-03-29 05:36:48	4.88047e-13
2006-03-29 12:41:25	4.65611e-13
2006-03-29 23:51:33	4.42754e-13
2006-03-30 09:07:49	4.19522e-13
2006-03-31 00:30:56	3.95566e-13
2006-03-31 06:03:56	3.70953e-13
2006-03-31 10:37:03	3.45792e-13
2006-03-31 12:23:53	3.20385e-13
2006-03-31 14:05:44	2.94902e-13
2006-03-31 15:43:36	2.69384e-13
2006-03-31 20:58:31	2.43839e-13
2006-04-01 00:42:52	2.18357e-13
2006-04-01 06:13:08	1.93539e-13
2006-04-01 11:30:37	1.69884e-13
2006-04-01 17:31:33	1.51463e-13
2006-04-01 21:52:48	1.36053e-13
2006-04-02 02:36:59	1.24359e-13
2006-04-02 07:17:58	1.14021e-13
2006-04-02 12:47:14	1.04551e-13
2006-04-02 15:58:30	9.72361e-14
2006-04-02 17:46:53	9.1146e-14
2006-04-02 21:35:04	8.67366e-14
2006-04-03 01:08:36	8.32433e-14
2006-04-03 05:46:25	8.07587e-14
2006-04-03 10:46:31	7.8704e-14
2006-04-03 15:50:09	7.69303e-14
2006-04-03 21:00:52	7.53809e-14
2006-04-04 02:57:27	7.38955e-14
2006-04-04 07:42:04	7.24533e-14
2006-04-04 14:55:31	7.10532e-14
2006-04-04 21:43:37	6.96665e-14
2006-04-05 03:56:02	6.83023e-14
2006-04-05 12:20:46	6.69605e-14
2006-04-05 20:11:37	6.56408e-14
2006-04-06 05:21:49	6.43603e-14
2006-04-06 14:10:23	6.31583e-14
2006-04-06 23:25:21	6.2008e-14
2006-04-07 08:27:28	6.09433e-14
2006-04-07 12:06:24	5.99525e-14
2006-04-07 15:56:21	5.90056e-14
2006-04-07 19:49:10	5.81609e-14
2006-04-08 01:20:34	5.73591e-14
2006-04-08 06:31:34	5.66716e-14
2006-04-08 10:42:18	5.60745e-14
2006-04-08 13:15:09	5.55452e-14
2006-04-08 15:06:44	5.50761e-14
2006-04-08 21:20:33	5.46809e-14
2006-04-09 00:14:37	5.43675e-14
2006-04-09 05:58:28	5.42063e-14
2006-04-09 09:21:55	5.41645e-14
2006-04-09 22:10:14	5.42029e-14
2006-04-10 05:45:08	5.42308e-14
2006-04-10 10:53:38	5.42524e-14
2006-04-10 18:56:41	5.42659e-14
2006-04-11 02:26:58	5.42732e-14
2006-04-11 07:39:39	5.4265e-14
2006-04-11 14:13:42	5.42487e-14
2006-04-11 19:05:08	5.42191e-14
2006-04-11 23:41:32	5.41766e-14
2006-04-12 06:01:05	5.41115e-14
2006-04-12 10:54:59	5.40223e-14
2006-04-12 15:38:59	5.3864e-14
2006-04-12 17:32:10	5.36628e-14
2006-04-12 18:16:41	5.3414e-14
2006-04-12 18:39:20	5.31369e-14
2006-04-12 19:26:29	5.28416e-14
2006-04-12 20:14:11	5.25396e-14
2006-04-12 21:24:34	5.22334e-14
2006-04-12 22:49:03	5.19233e-14
2006-04-13 00:42:28	5.16097e-14
2006-04-13 03:08:21	5.12946e-14
2006-04-13 06:47:23	5.09788e-14
2006-04-13 09:47:30	5.06614e-14
2006-04-13 11:39:46	5.03426e-14
2006-04-13 12:44:43	5.00222e-14
2006-04-13 13:41:08	4.96999e-14
2006-04-13 17:28:13	4.93755e-14
2006-04-13 19:44:34	4.90492e-14
2006-04-13 21:24:05	4.87218e-14
2006-04-13 23:07:19	4.83933e-14
2006-04-14 00:12:04	4.8066e-14
2006-04-14 01:13:13	4.77428e-14
2006-04-14 05:22:15	4.7427e-14
2006-04-14 08:09:50	4.71201e-14
2006-04-14 10:23:58	4.68181e-14
2006-04-14 11:39:27	4.65209e-14
2006-04-14 15:48:52	4.62305e-14
2006-04-14 16:32:39	4.59475e-14
2006-04-14 17:00:43	4.56684e-14
2006-04-14 17:10:58	4.53897e-14
2006-04-14 17:39:39	4.51109e-14
2006-04-14 18:04:45	4.48319e-14
2006-04-14 18:44:59	4.45527e-14
2006-04-14 19:31:21	4.42736e-14
2006-04-14 20:35:53	4.39953e-14
2006-04-14 22:22:37	4.37179e-14
2006-04-14 23:30:16	4.34411e-14
2006-04-14 23:57:43	4.31683e-14
2006-04-15 00:19:55	4.28988e-14
2006-04-15 00:37:39	4.26434e-14
2006-04-15 03:33:34	4.24142e-14
2006-04-15 05:36:03	4.23341e-14
2006-04-15 09:22:45	4.22959e-14
2006-04-15 12:56:02	4.22654e-14
2006-04-15 13:21:57	4.22412e-14
2006-04-15 13:38:46	4.22204e-14
2006-04-15 14:13:30	4.22015e-14
2006-04-15 14:47:17	4.21846e-14
2006-04-15 15:35:14	4.21686e-14
2006-04-15 16:30:32	4.21532e-14
2006-04-15 17:40:49	4.21381e-14
2006-04-15 19:04:29	4.21229e-14
2006-04-15 20:47:41	4.21071e-14
2006-04-15 22:52:46	4.20893e-14
2006-04-16 01:25:56	4.20695e-14
2006-04-16 04:28:17	4.20482e-14
2006-04-16 06:43:25	4.20254e-14
2006-04-16 11:49:37	4.19986e-14
2006-04-16 16:11:53	4.19695e-14
2006-04-16 21:53:08	4.19376e-14
2006-04-17 03:31:24	4.19044e-14
2006-04-17 09:36:30	4.18694e-14
2006-04-17 14:13:00	4.1833e-14
2006-04-17 18:29:54	4.17956e-14
2006-04-18 01:26:22	4.17569e-14
2006-04-18 07:50:32	4.17164e-14
2006-04-18 12:30:34	4.1674e-14
2006-04-18 15:48:53	4.16287e-14
2006-04-18 21:01:18	4.15811e-14
2006-04-19 00:42:19	4.15314e-14
2006-04-19 04:57:54	4.148e-14
2006-04-19 08:52:02	4.1427e-14
2006-04-19 15:04:02	4.13724e-14
2006-04-19 21:26:33	4.13163e-14
2006-04-20 04:47:44	4.12598e-14
2006-04-20 09:57:19	4.1203e-14
2006-04-20 14:43:55	4.11462e-14
2006-04-21 00:54:19	4.10892e-14
2006-04-21 09:14:33	4.10322e-14
2006-04-21 19:30:27	4.09752e-14
2006-04-22 05:12:33	4.09182e-14
2006-04-22 09:35:03	4.08612e-14
2006-04-22 12:27:01	4.08043e-14
2006-04-22 14:08:52	4.07473e-14
2006-04-22 17:49:58	4.06905e-14
2006-04-22 21:35:33	4.06337e-14
2006-04-23 01:57:00	4.05769e-14
2006-04-23 07:21:28	4.05201e-14
2006-04-23 13:10:08	4.04631e-14
2006-04-23 17:50:56	4.04059e-14
2006-04-24 02:08:29	4.03485e-14
2006-04-24 09:22:34	4.02908e-14
2006-04-24 17:02:05	4.02329e-14
2006-04-24 22:59:05	4.01745e-14
2006-04-25 02:08:04	4.01158e-14
2006-04-25 04:52:18	4.0057e-14
2006-04-25 07:28:59	3.99982e-14
2006-04-25 11:26:28	3.994e-14
2006-04-25 15:46:01	3.98828e-14
2006-04-25 19:55:43	3.98271e-14
2006-04-25 22:53:56	3.97756e-14
2006-04-26 03:23:14	3.97291e-14
2006-04-26 10:06:26	3.96851e-14
2006-04-26 15:12:03	3.96427e-14
2006-04-26 18:03:43	3.96025e-14
2006-04-26 20:51:14	3.95781e-14
2006-04-27 03:28:43	3.95624e-14
2006-04-27 07:42:16	3.95726e-14
2006-04-27 14:00:11	3.95956e-14
2006-04-27 17:47:35	3.96468e-14
2006-04-28 00:21:20	3.97077e-14
2006-04-28 06:04:33	3.9791e-14
2006-04-28 11:15:51	3.98937e-14
2006-04-28 16:23:59	4.00239e-14
2006-04-29 00:38:34	4.0183e-14
2006-04-29 11:13:53	4.03763e-14
2006-04-29 21:18:22	4.06065e-14
2006-04-30 08:16:25	4.08745e-14
2006-04-30 19:05:16	4.11595e-14
2006-05-01 04:34:44	4.14588e-14
2006-05-01 12:40:53	4.17638e-14
2006-05-01 21:04:45	4.20708e-14
2006-05-02 04:39:50	4.23789e-14
2006-05-02 07:04:10	4.26883e-14
2006-05-02 08:29:41	4.29999e-14
2006-05-02 08:42:16	4.33218e-14
2006-05-02 08:53:48	4.36581e-14
2006-05-02 08:55:20	4.40155e-14
2006-05-02 08:56:15	4.43995e-14
2006-05-02 08:56:55	4.48142e-14
2006-05-02 08:56:57	4.52593e-14
2006-05-02 08:56:57	4.57378e-14
2006-05-02 08:57:05	4.62483e-14
2006-05-02 08:58:17	4.67869e-14
2006-05-02 09:10:20	4.73512e-14
2006-05-02 09:50:17	4.79338e-14
2006-05-02 10:51:55	4.85301e-14
2006-05-02 12:16:23	4.91334e-14
2006-05-02 14:07:53	4.97404e-14
2006-05-02 16:30:50	5.035e-14
2006-05-02 18:47:38	5.09603e-14
2006-05-02 20:04:30	5.15709e-14
2006-05-03 00:19:53	5.2182e-14
2006-05-03 02:51:06	5.27938e-14
2006-05-03 07:48:40	5.34068e-14
2006-05-03 12:05:37	5.40217e-14
2006-05-03 17:32:28	5.46384e-14
2006-05-03 23:00:54	5.52567e-14
2006-05-04 04:58:40	5.58802e-14
2006-05-04 09:30:10	5.65102e-14
2006-05-04 13:06:06	5.71497e-14
2006-05-04 15:17:40	5.77991e-14
2006-05-04 16:12:54	5.84634e-14
2006-05-04 17:01:07	5.91395e-14
2006-05-04 21:03:40	5.98333e-14
2006-05-04 23:47:49	6.05399e-14
2006-05-05 03:53:41	6.12547e-14
2006-05-05 04:46:16	6.19758e-14
2006-05-05 06:33:18	6.26999e-14
2006-05-05 07:13:37	6.34271e-14
2006-05-05 08:47:33	6.41579e-14
2006-05-05 10:12:11	6.48935e-14
2006-05-05 12:18:05	6.56329e-14
2006-05-05 14:39:54	6.63749e-14
2006-05-05 17:42:26	6.7118e-14
2006-05-05 21:24:53	6.78625e-14
2006-05-06 01:50:15	6.86086e-14
2006-05-06 03:58:09	6.93563e-14
2006-05-06 05:48:00	7.01057e-14
2006-05-06 06:28:17	7.08566e-14
2006-05-06 06:36:29	7.16082e-14
2006-05-06 06:39:15	7.23601e-14
2006-05-06 06:40:15	7.31123e-14
2006-05-06 06:50:14	7.38641e-14
2006-05-06 08:13:47	7.46115e-14
2006-05-06 10:19:42	7.53538e-14
2006-05-06 13:33:58	7.6089e-14
2006-05-06 17:46:07	7.68192e-14
2006-05-06 22:56:25	7.75415e-14
2006-05-07 04:30:56	7.82574e-14
2006-05-07 11:12:02	7.89667e-14
2006-05-07 18:11:48	7.96709e-14
2006-05-08 00:59:41	8.03668e-14
2006-05-08 08:37:23	8.10622e-14
2006-05-08 15:53:12	8.17573e-14
2006-05-08 22:45:59	8.24524e-14
2006-05-09 02:42:02	8.31476e-14
2006-05-09 04:53:48	8.38429e-14
2006-05-09 06:25:26	8.45382e-14
2006-05-09 06:45:58	8.52336e-14
2006-05-09 06:48:42	8.59283e-14
2006-05-09 06:49:42	8.6622e-14
2006-05-09 06:59:38	8.73141e-14
2006-05-09 07:34:10	8.80051e-14
2006-05-09 08:36:13	8.86936e-14
2006-05-09 09:40:44	8.93803e-14
2006-05-09 10:32:45	9.00641e-14
2006-05-09 13:21:55	9.07455e-14
2006-05-09 16:35:35	9.14236e-14
2006-05-09 21:00:31	9.20987e-14
2006-05-10 01:06:24	9.27693e-14
2006-05-10 06:37:21	9.3436e-14
2006-05-10 10:19:32	9.41031e-14
2006-05-10 16:25:28	9.47712e-14
2006-05-10 21:40:51	9.54402e-14
2006-05-11 01:29:21	9.60995e-14
2006-05-11 03:04:15	9.67544e-14
2006-05-11 03:33:50	9.73858e-14
2006-05-11 03:45:04	9.80045e-14
2006-05-11 05:37:27	9.85946e-14
2006-05-11 08:30:26	9.91747e-14
2006-05-11 12:17:40	9.97323e-14
2006-05-11 16:47:42	1.00271e-13
2006-05-11 19:58:29	1.00781e-13
2006-05-11 20:59:45	1.01263e-13
2006-05-11 21:30:10	1.0171e-13
2006-05-11 21:41:43	1.02119e-13
2006-05-11 23:05:30	1.02489e-13
2006-05-12 01:18:56	1.02839e-13
2006-05-12 04:01:49	1.03172e-13
2006-05-12 06:56:28	1.03496e-13
2006-05-12 09:04:46	1.03816e-13
2006-05-12 11:56:25	1.04132e-13
2006-05-12 18:14:09	1.04445e-13
2006-05-12 23:52:20	1.04757e-13
2006-05-13 06:03:12	1.05059e-13
2006-05-13 10:15:03	1.05346e-13
2006-05-13 16:33:13	1.05613e-13
2006-05-13 21:58:35	1.05854e-13
2006-05-14 03:52:36	1.06064e-13
2006-05-14 09:00:45	1.06243e-13
2006-05-14 18:26:35	1.06389e-13
2006-05-14 18:55:06	1.06504e-13
2006-05-14 19:20:12	1.0659e-13
2006-05-14 19:24:24	1.0665e-13
2006-05-14 19:25:38	1.06691e-13
2006-05-14 19:26:06	1.06717e-13
2006-05-14 19:30:37	1.06737e-13
2006-05-14 19:43:44	1.06752e-13
2006-05-14 20:47:01	1.06763e-13
2006-05-14 22:17:10	1.06773e-13
2006-05-15 00:31:11	1.0678e-13
2006-05-15 02:17:15	1.06785e-13
2006-05-15 05:58:29	1.06786e-13
2006-05-15 08:49:58	1.06784e-13
2006-05-15 13:27:34	1.06775e-13
2006-05-15 17:16:03	1.06761e-13
2006-05-15 22:14:02	1.06743e-13
2006-05-16 03:30:45	1.06715e-13
2006-05-16 09:42:13	1.06679e-13
2006-05-16 16:38:56	1.06632e-13
2006-05-17 00:00:22	1.06574e-13
2006-05-17 04:18:49	1.06502e-13
2006-05-17 08:15:05	1.06419e-13
2006-05-17 15:14:04	1.06321e-13
2006-05-17 21:36:17	1.06211e-13
2006-05-18 05:09:37	1.06093e-13
2006-05-18 11:54:48	1.05972e-13
2006-05-18 14:30:34	1.05851e-13
2006-05-18 15:15:00	1.05729e-13
2006-05-18 15:39:11	1.05604e-13
2006-05-18 15:48:09	1.05477e-13
2006-05-18 17:14:21	1.05348e-13
2006-05-18 19:36:01	1.05218e-13
2006-05-18 22:51:16	1.05088e-13
2006-05-19 03:03:39	1.04959e-13
2006-05-19 08:30:34	1.0483e-13
2006-05-19 14:56:40	1.04701e-13
2006-05-19 22:43:02	1.04573e-13
2006-05-20 05:57:55	1.04444e-13
2006-05-20 14:29:59	6.66617e-09
2006-05-20 23:08:46	1.62504e-08
2006-05-21 04:26:56	5.49807e-08
2006-05-21 06:22:45	1.74124e-07
2006-05-21 07:04:57	8.3366e-07
2006-05-21 07:30:59	2.36485e-06
2006-05-21 07:40:28	4.7515e-06
2006-05-21 09:05:01	8.19126e-06
2006-05-21 12:02:25	1.24283e-05
2006-05-21 14:29:40	1.78399e-05
2006-05-21 15:04:49	2.41857e-05
2006-05-21 15:30:46	3.14765e-05
2006-05-21 15:40:09	3.96233e-05
2006-05-21 17:14:02	4.8556e-05
2006-05-21 20:30:40	5.80843e-05
2006-05-21 22:04:19	6.79095e-05
2006-05-21 22:52:29	7.78684e-05
2006-05-21 23:10:01	8.79031e-05
2006-05-22 01:46:55	9.80584e-05
2006-05-22 05:08:37	0.000108302
2006-05-22 09:48:32	0.000118648
2006-05-22 15:04:12	0.000129064
2006-05-22 19:16:37	0.000139579
2006-05-22 23:19:21	0.000150208
2006-05-23 07:12:23	0.000160885
2006-05-23 11:50:27	0.000171564
2006-05-23 14:58:40	0.000182242
2006-05-24 00:02:09	0.000192915
2006-05-24 04:15:27	0.000203585
2006-05-24 08:12:02	0.000214249
2006-05-24 11:25:33	0.000224909
2006-05-24 12:43:39	0.000235563
2006-05-24 13:35:32	0.000246212
2006-05-24 13:55:19	0.000256854
2006-05-24 16:02:04	0.000267487
2006-05-24 17:31:23	0.000278111
2006-05-24 20:28:00	0.000288721
2006-05-24 22:43:00	0.000299344
2006-05-25 00:15:28	0.000309975
2006-05-25 01:18:40	0.000320656
2006-05-25 02:08:19	0.000331376
2006-05-25 06:57:46	0.000342138
2006-05-25 10:03:20	0.000352942
2006-05-25 13:30:41	0.000363781
2006-05-25 13:59:41	0.000374639
2006-05-25 14:35:29	0.000385513
2006-05-25 14:40:32	0.000396431
2006-05-25 14:42:33	0.000407378
2006-05-25 14:43:24	0.000418333
2006-05-25 14:43:35	0.000429295
2006-05-25 14:43:39	0.000440262
2006-05-25 14:44:19	0.000451228
2006-05-25 14:46:10	0.000462191
2006-05-25 14:58:54	0.000473149
2006-05-25 15:20:45	0.000484102
2006-05-25 15:44:09	0.000495049
2006-05-25 16:16:23	0.000505987
2006-05-25 16:44:06	0.000516914
2006-05-25 17:31:59	0.000527828
2006-05-25 18:18:04	0.000538729
2006-05-25 19:14:52	0.000549611
2006-05-25 20:19:46	0.000560472
2006-05-25 21:39:26	0.000571312
2006-05-25 23:07:20	0.00058215
2006-05-26 00:09:22	0.000592985
2006-05-26 00:46:29	0.000603819
2006-05-26 01:14:11	0.000614646
2006-05-26 02:11:38	0.00062547
2006-05-26 03:06:27	0.000636288
2006-05-26 04:25:09	0.0006471
2006-05-26 05:28:53	0.000657905
2006-05-26 07:13:11	0.000668702
2006-05-26 09:25:59	0.00067949
2006-05-26 10:29:00	0.000690269
2006-05-26 10:48:03	0.000701037
2006-05-26 10:58:02	0.00071179
2006-05-26 12:23:01	0.000722525
2006-05-26 13:16:26	0.000733249
2006-05-26 14:30:30	0.000743948
2006-05-26 15:37:00	0.000754634
2006-05-26 17:08:08	0.000765292
2006-05-26 18:25:35	0.000775932
2006-05-26 20:15:19	0.000786571
2006-05-26 22:37:56	0.00079721
2006-05-27 00:57:50	0.000807848
2006-05-27 04:14:37	0.000818486
2006-05-27 04:38:11	0.000829124
2006-05-27 04:51:55	0.000839759
2006-05-27 06:23:29	0.00085039
2006-05-27 07:39:03	0.000861013
2006-05-27 09:12:00	0.000871627
2006-05-27 10:41:46	0.000882233
2006-05-27 11:49:17	0.000892826
2006-05-27 12:25:14	0.000903403
2006-05-27 12:57:49	0.000913969
2006-05-27 15:13:21	0.000924513
2006-05-27 16:39:33	0.000935039
2006-05-27 17:13:53	0.000945548
2006-05-27 17:44:30	0.000956035
2006-05-27 18:37:32	0.000966518
2006-05-27 19:17:28	0.000976998
2006-05-27 20:34:08	0.000987478
2006-05-27 21:47:36	0.000997936
2006-05-27 23:28:33	0.00100832
2006-05-28 01:22:36	0.00101816
2006-05-28 03:32:41	0.00102713
2006-05-28 06:34:12	0.00103525
2006-05-28 09:43:19	0.00104232
2006-05-28 13:15:09	0.00104859
2006-05-28 17:44:21	0.0010537
2006-05-28 22:49:33	0.00105786
2006-05-29 04:09:04	0.00106108
2006-05-29 04:38:37	0.00106342
2006-05-29 05:24:50	0.00106497
2006-05-29 05:41:40	0.0010659
2006-05-29 07:23:34	0.00106652
2006-05-29 08:11:12	0.001067
2006-05-29 09:35:20	0.00106741
2006-05-29 10:58:11	0.00106769
2006-05-29 12:47:42	0.00106788
2006-05-29 14:45:00	0.00106797
2006-05-29 16:51:44	0.00106798
2006-05-29 18:49:13	0.00106788
2006-05-29 21:44:34	0.00106765
2006-05-30 01:07:16	0.00106736
2006-05-30 05:36:14	0.00106705
2006-05-30 08:18:05	0.00106672
2006-05-30 14:10:58	0.00106639
2006-05-30 17:32:19	0.00106606
2006-05-31 00:11:24	0.00106574
2006-05-31 04:22:46	0.0010654
2006-05-31 04:49:45	0.00106506
2006-05-31 04:56:02	0.00106473
2006-05-31 04:57:52	0.0010644
2006-05-31 04:58:33	0.00106408
2006-05-31 05:05:20	0.00106376
2006-05-31 05:56:29	0.00106345
2006-05-31 06:49:10	0.00106312
2006-05-31 08:42:16	0.00106276
2006-05-31 10:51:21	0.00106234
2006-05-31 13:05:23	0.00106186
2006-05-31 16:11:41	0.0010613
2006-05-31 20:07:54	0.00106069
2006-05-31 22:59:56	0.00106002
2006-06-01 04:42:45	0.00105932
2006-06-01 09:10:48	0.00105858
2006-06-01 13:39:19	0.00105778
2006-06-01 19:10:18	0.00105692
2006-06-01 20:29:15	0.00105604
2006-06-01 21:26:53	0.00105512
2006-06-01 21:47:33	0.00105419
2006-06-01 23:13:20	0.00105325
2006-06-01 23:53:06	0.00105232
2006-06-02 00:05:18	0.00105139
2006-06-02 00:09:45	0.00105047
2006-06-02 00:54:11	0.00104955
2006-06-02 02:37:40	0.00104864
2006-06-02 03:37:04	0.00104774
2006-06-02 04:00:29	0.00104683
2006-06-02 05:28:22	0.00104593
2006-06-02 06:00:15	0.00104504
2006-06-02 09:49:41	0.00104415
2006-06-02 12:53:12	0.00104325
2006-06-02 17:20:22	0.00104235
2006-06-02 21:53:48	0.00104143
2006-06-02 23:28:20	0.00104051
2006-06-02 23:56:44	0.00103984
2006-06-03 00:09:22	0.00103939
2006-06-03 00:13:54	0.00103978
2006-06-03 00:59:16	0.00104101
2006-06-03 02:53:19	0.00104308
2006-06-03 05:22:20	0.00104566
2006-06-03 08:35:03	0.0010484
2006-06-03 12:28:03	0.00105127
2006-06-03 17:04:18	0.00105418
2006-06-03 22:11:07	0.00105749
2006-06-03 23:52:51	0.0010617
2006-06-04 00:40:28	0.00106699
2006-06-04 00:59:58	0.0010738
2006-06-04 04:14:50	0.00108229
2006-06-04 06:43:17	0.00109109
2006-06-04 09:08:59	0.00110001
2006-06-04 10:14:16	0.001109
2006-06-04 11:17:48	0.00111799
2006-06-04 17:02:27	0.001127
2006-06-04 20:16:40	0.00113602
2006-06-04 22:27:36	0.0011453
2006-06-05 05:13:18	0.00115526
2006-06-05 10:25:43	0.0011661
2006-06-05 18:13:08	0.00117824
2006-06-06 00:59:37	0.00119193
2006-06-06 07:41:17	0.0012076
2006-06-06 12:26:48	0.00122539
2006-06-06 15:57:01	0.00124548
2006-06-06 22:59:16	0.00126781
2006-06-07 05:26:33	0.00129224
2006-06-07 11:48:01	0.00131763
2006-06-07 17:46:51	0.00134341
2006-06-08 01:27:44	0.00136926
2006-06-08 04:10:30	0.00139514
2006-06-08 04:36:23	0.00142102
2006-06-08 04:46:35	0.00144699
2006-06-08 04:48:25	0.00147317
2006-06-08 04:49:06	0.00149986
2006-06-08 04:55:47	0.00152736
2006-06-08 05:44:00	0.00155594
2006-06-08 07:40:13	0.00158585
2006-06-08 10:13:14	0.00161727
2006-06-08 13:35:49	0.00164895
2006-06-08 16:32:01	0.00168077
2006-06-08 22:05:51	0.00171265
2006-06-09 03:16:34	0.00174457
2006-06-09 08:27:03	0.00177651
2006-06-09 11:17:52	0.00180846
2006-06-09 12:01:46	0.00184044
2006-06-09 14:01:52	0.00187247
2006-06-09 14:50:07	0.00190479
2006-06-09 16:56:35	0.00193767
2006-06-09 18:32:13	0.00197126
2006-06-09 19:55:02	0.00200578
2006-06-09 20:40:10	0.00204146
2006-06-09 20:55:17	0.00207818
2006-06-09 21:04:31	0.00211669
2006-06-09 21:07:52	0.00215632
2006-06-09 21:41:23	0.00219621
2006-06-09 22:54:41	0.00223624
2006-06-10 00:20:00	0.00227747
2006-06-10 02:14:38	0.00231979
2006-06-10 04:21:05	0.00236347
2006-06-10 04:42:00	0.00240854
2006-06-10 04:50:12	0.00245546
2006-06-10 04:55:14	0.00250436
2006-06-10 04:55:46	0.002554
2006-06-10 04:55:58	0.00260389
2006-06-10 04:57:54	0.00265388
2006-06-10 05:17:17	0.002705
2006-06-10 06:07:45	0.00275626
2006-06-10 07:15:08	0.00280758
2006-06-10 08:55:54	0.00285893
2006-06-10 10:58:18	0.0029103
2006-06-10 13:41:01	0.00296177
2006-06-10 16:48:50	0.00301385
2006-06-10 20:28:58	0.00306709
2006-06-11 00:30:51	0.00312174
2006-06-11 04:44:53	0.00317816
2006-06-11 06:52:12	0.00323704
2006-06-11 07:44:30	0.00329869
2006-06-11 07:52:04	0.00336427
2006-06-11 07:55:26	0.00343397
2006-06-11 07:56:39	0.00350885
2006-06-11 08:08:47	0.00358452
2006-06-11 08:41:00	0.00366074
2006-06-11 09:57:14	0.00373721
2006-06-11 12:02:50	0.00381378
2006-06-11 14:59:58	0.00389038
2006-06-11 18:54:42	0.003967
2006-06-11 23:34:15	0.00404364
2006-06-12 00:25:24	0.00412034
2006-06-12 00:49:24	0.00419728
2006-06-12 01:02:23	0.00427481
2006-06-12 01:07:15	0.00435331
2006-06-12 01:08:53	0.00443313
2006-06-12 01:10:29	0.00451521
2006-06-12 01:11:05	0.00460046
2006-06-12 01:16:57	0.00468913
2006-06-12 02:11:15	0.00478213
2006-06-12 03:57:29	0.00487995
2006-06-12 06:08:40	0.00498368
2006-06-12 09:03:24	0.00509261
2006-06-12 12:32:13	0.00520126
2006-06-12 15:33:54	0.00530945
2006-06-12 20:36:34	0.00541751
2006-06-12 23:37:24	0.00552541
2006-06-13 00:15:33	0.00563322
2006-06-13 00:36:06	0.00574099
2006-06-13 03:45:51	0.0058484
2006-06-13 06:34:58	0.00595528
2006-06-13 10:05:34	0.0060617
2006-06-13 13:37:49	0.00616788
2006-06-13 18:11:12	0.00627392
2006-06-13 22:54:42	0.00638178
2006-06-14 00:36:34	0.00649294
2006-06-14 01:06:22	0.00660807
2006-06-14 01:19:41	0.00672856
2006-06-14 03:32:52	0.00685548
2006-06-14 03:49:33	0.00699
2006-06-14 03:54:42	0.00713258
2006-06-14 03:56:57	0.00728058
2006-06-14 03:57:46	0.00743912
2006-06-14 04:05:51	0.00760568
2006-06-14 05:14:06	0.00778141
2006-06-14 07:22:23	0.00796316
2006-06-14 09:54:40	0.00815516
2006-06-14 12:58:53	0.00834963
2006-06-14 16:57:07	0.00854528
2006-06-14 21:07:03	0.00874754
2006-06-15 02:29:53	0.00895461
2006-06-15 07:30:53	0.0091677
2006-06-15 12:55:01	0.00938631
2006-06-15 13:38:52	0.00960989
2006-06-15 14:08:55	0.00983502
2006-06-15 14:22:04	0.0100602
2006-06-15 14:27:26	0.0102852
2006-06-15 14:29:26	0.0105096
2006-06-15 14:30:25	0.0107333
2006-06-15 14:30:46	0.0109562
2006-06-15 14:34:20	0.0111783
2006-06-15 14:46:01	0.011399
2006-06-15 15:16:23	0.0116194
2006-06-15 16:03:54	0.0118398
2006-06-15 17:06:50	0.0120611
2006-06-15 18:46:41	0.0122834
2006-06-15 20:52:55	0.0125075
2006-06-15 22:55:00	0.0127327
2006-06-16 01:14:54	0.0129608
2006-06-16 03:45:53	0.0131911
2006-06-16 06:40:56	0.0134243
2006-06-16 09:28:50	0.0136604
2006-06-16 09:43:48	0.0138982
2006-06-16 09:54:17	0.0141378
2006-06-16 10:03:50	0.0143776
2006-06-16 10:04:07	0.0146168
2006-06-16 10:04:23	0.0148545
2006-06-16 10:04:28	0.0150912
2006-06-16 10:05:24	0.0153289
2006-06-16 10:14:42	0.0155682
2006-06-16 10:31:10	0.0158085
2006-06-16 11:04:26	0.0160505
2006-06-16 11:45:24	0.0162919
2006-06-16 12:40:11	0.016532
2006-06-16 14:07:28	0.0167703
2006-06-16 15:47:23	0.0170067
2006-06-16 17:54:10	0.0172423
2006-06-16 20:19:05	0.0174779
2006-06-16 23:02:33	0.017714
2006-06-17 01:54:25	0.0179504
2006-06-17 03:59:19	0.0181883
2006-06-17 07:59:36	0.0184285
2006-06-17 11:26:32	0.0186716
2006-06-17 15:43:42	0.018916
2006-06-17 19:10:27	0.0191609
2006-06-18 00:59:00	0.0194054
2006-06-18 03:21:07	0.0196488
2006-06-18 05:06:44	0.0198909
2006-06-18 09:49:18	0.0201312
2006-06-18 13:13:02	0.0203692
2006-06-18 17:26:25	0.0206049
2006-06-18 21:45:56	0.0208378
2006-06-19 02:26:22	0.0210684
2006-06-19 04:06:06	0.0212961
2006-06-19 04:14:17	0.0215255
2006-06-19 04:15:08	0.0217566
2006-06-19 04:15:27	0.0219885
2006-06-19 04:18:32	0.022225
2006-06-19 04:39:19	0.0224652
2006-06-19 05:15:43	0.0227115
2006-06-19 05:18:43	0.0229637
2006-06-19 05:19:49	0.0232229
2006-06-19 05:30:45	0.0234823
2006-06-19 06:36:00	0.0237412
2006-06-19 07:51:15	0.0239993
2006-06-19 10:09:51	0.0242561
2006-06-19 11:36:50	0.0245107
2006-06-19 15:24:00	0.0247621
2006-06-19 18:36:13	0.0250108
2006-06-19 23:05:51	0.0252559
2006-06-20 03:56:19	0.0254972
2006-06-20 07:15:37	0.025734
2006-06-20 11:13:48	0.0259671
2006-06-20 13:01:26	0.0262022
2006-06-20 13:37:29	0.0264401
2006-06-20 13:59:26	0.0266788
2006-06-20 14:07:21	0.0269179
2006-06-20 15:26:36	0.027157
2006-06-20 17:22:43	0.0273961
2006-06-20 19:49:33	0.0276352
2006-06-20 23:02:02	0.027874
2006-06-20 23:44:33	0.0281122
2006-06-20 23:54:49	0.0283495
2006-06-20 23:59:21	0.0285864
2006-06-21 00:01:26	0.0288226
2006-06-21 00:02:11	0.029057
2006-06-21 00:09:40	0.0292899
2006-06-21 01:00:12	0.0295184
2006-06-21 02:29:08	0.0297409
2006-06-21 04:14:59	0.0299562
2006-06-21 06:51:41	0.0301636
2006-06-21 09:54:56	0.0303649
2006-06-21 11:18:44	0.0305548
2006-06-21 11:57:29	0.0307354
2006-06-21 12:05:38	0.0309053
2006-06-21 12:08:06	0.0310673
2006-06-21 12:10:28	0.0312171
2006-06-21 12:11:20	0.0313625
2006-06-21 12:19:55	0.031505
2006-06-21 12:50:01	0.0316392
2006-06-21 13:56:13	0.0317678
2006-06-21 15:39:52	0.0318901
2006-06-21 17:49:20	0.0320068
2006-06-21 20:09:04	0.0321185
2006-06-21 22:03:10	0.0322287
2006-06-21 23:02:51	0.032339
2006-06-22 02:44:02	0.0324498
2006-06-22 05:19:41	0.0325614
2006-06-22 09:10:02	0.032674
2006-06-22 12:30:25	0.0327877
2006-06-22 16:21:48	0.0329015
2006-06-22 16:34:50	0.0330175
2006-06-22 16:39:51	0.0331335
2006-06-22 16:42:24	0.0332494
2006-06-22 16:42:53	0.0333644
2006-06-22 16:43:03	0.0334784
2006-06-22 16:44:47	0.0335905
2006-06-22 17:02:06	0.0337018
2006-06-22 17:28:19	0.0338107
2006-06-22 18:05:03	0.033918
2006-06-22 19:00:30	0.0340229
2006-06-22 20:14:59	0.0341254
2006-06-22 21:45:38	0.0342271
2006-06-22 23:43:22	0.0343279
2006-06-23 00:29:12	0.0344297
2006-06-23 00:42:11	0.034532
2006-06-23 00:44:37	0.0346343
2006-06-23 00:45:09	0.0347366
2006-06-23 00:45:30	0.0348378
2006-06-23 00:45:38	0.0349373
2006-06-23 00:46:54	0.0350346
2006-06-23 00:59:41	0.0351291
2006-06-23 01:50:26	0.0352229
2006-06-23 02:41:20	0.0353168
2006-06-23 03:57:06	0.0354118
2006-06-23 05:45:18	0.035508
2006-06-23 06:25:46	0.0356055
2006-06-23 06:52:09	0.0357054
2006-06-23 07:10:29	0.0358073
2006-06-23 07:24:14	0.035911
2006-06-23 07:29:16	0.0360136
2006-06-23 07:30:02	0.036114
2006-06-23 07:30:20	0.0362117
2006-06-23 07:30:27	0.036308
2006-06-23 07:31:34	0.0364037
2006-06-23 07:41:50	0.0364993
2006-06-23 07:58:23	0.0365952
2006-06-23 08:23:59	0.0366918
2006-06-23 08:41:29	0.0367896
2006-06-23 08:49:41	0.0368887
2006-06-23 08:51:04	0.0369891
2006-06-23 08:52:00	0.0370907
2006-06-23 08:52:20	0.0371933
2006-06-23 08:55:41	0.0372949
2006-06-23 09:05:52	0.0373946
2006-06-23 09:30:41	0.0374924
2006-06-23 10:08:42	0.0375892
2006-06-23 10:58:43	0.0376813
2006-06-23 12:10:47	0.0377697
2006-06-23 12:45:08	0.037852
2006-06-23 14:40:16	0.0379284
2006-06-23 14:45:07	0.0379978
2006-06-23 14:45:36	0.038067
2006-06-23 14:46:00	0.0381368
2006-06-23 14:46:09	0.0382074
2006-06-23 14:47:37	0.0382795
2006-06-23 15:00:06	0.0383535
2006-06-23 15:24:03	0.0384303
2006-06-23 15:55:42	0.0385098
2006-06-23 16:38:51	0.0385898
2006-06-23 17:33:09	0.0386689
2006-06-23 18:41:57	0.0387463
2006-06-23 20:02:45	0.0388216
2006-06-23 21:40:23	0.0388943
2006-06-23 22:18:53	0.0389637
2006-06-23 22:29:59	0.0390321
2006-06-23 22:35:21	0.0391001
2006-06-23 22:37:33	0.0391682
2006-06-23 22:38:21	0.0392374
2006-06-23 22:38:36	0.0393083
2006-06-23 22:38:42	0.0393816
2006-06-23 22:39:39	0.0394577
2006-06-23 22:49:10	0.039537
2006-06-23 23:29:59	0.0396193
2006-06-24 00:21:01	0.039702
2006-06-24 01:10:15	0.0397831
2006-06-24 02:48:07	0.0398618
2006-06-24 04:27:17	0.0399397
2006-06-24 06:32:28	0.0400169
2006-06-24 06:49:04	0.0400938
2006-06-24 07:00:52	0.0401704
2006-06-24 07:03:08	0.0402471
2006-06-24 07:03:28	0.0403249
2006-06-24 07:03:35	0.0404037
2006-06-24 07:04:49	0.0404843
2006-06-24 07:17:03	0.0405672
2006-06-24 07:51:02	0.0406515
2006-06-24 08:36:22	0.0407365
2006-06-24 09:33:43	0.040821
2006-06-24 10:51:46	0.0409053
2006-06-24 12:33:50	0.0409894
2006-06-24 14:33:17	0.0410736
2006-06-24 15:33:36	0.0411584
2006-06-24 16:04:39	0.041244
2006-06-24 16:14:11	0.0413307
2006-06-24 16:19:11	0.041419
2006-06-24 16:20:19	0.0415095
2006-06-24 16:20:41	0.0416026
2006-06-24 16:21:03	0.0416985
2006-06-24 16:21:10	0.0417986
2006-06-24 16:22:30	0.0418999
2006-06-24 16:35:44	0.0419993
2006-06-24 17:09:09	0.0420987
2006-06-24 17:53:31	0.0421981
2006-06-24 19:04:00	0.0422975
2006-06-24 20:34:59	0.042397
2006-06-24 22:46:59	0.0424964
2006-06-25 01:19:23	0.0425956
2006-06-25 02:20:54	0.0426947
2006-06-25 02:29:10	0.0427937
2006-06-25 02:34:36	0.0428929
2006-06-25 02:37:11	0.0429924
2006-06-25 02:37:32	0.0430922
2006-06-25 02:37:52	0.0431932
2006-06-25 02:38:00	0.043295
2006-06-25 02:39:15	0.0434004
2006-06-25 02:45:39	0.0435107
2006-06-25 03:36:02	0.0436245
2006-06-25 04:47:39	0.0437463
2006-06-25 06:24:46	0.0438757
2006-06-25 08:13:52	0.0440146
2006-06-25 10:18:43	0.044156
2006-06-25 12:45:31	0.0442997
2006-06-25 13:36:35	0.0444436
2006-06-25 13:42:13	0.0445866
2006-06-25 13:44:32	0.0447282
2006-06-25 13:45:16	0.0448685
2006-06-25 13:45:30	0.0450062
2006-06-25 13:45:35	0.0451417
2006-06-25 13:46:24	0.0452745
2006-06-25 13:51:01	0.0454084
2006-06-25 14:25:59	0.0455452
2006-06-25 15:00:20	0.0456863
2006-06-25 15:54:29	0.0458336
2006-06-25 17:04:41	0.0459886
2006-06-25 17:52:08	0.0461527
2006-06-25 18:23:00	0.0463273
2006-06-25 18:26:23	0.0465132
2006-06-25 18:27:49	0.0467016
2006-06-25 18:28:20	0.046889
2006-06-25 18:33:31	0.0470748
2006-06-25 18:50:00	0.0472583
2006-06-25 19:13:58	0.0474392
2006-06-25 19:48:45	0.0476188
2006-06-25 20:41:25	0.0477978
2006-06-25 21:59:50	0.0479766
2006-06-25 23:38:00	0.0481555
2006-06-26 01:25:39	0.0483353
2006-06-26 04:13:17	0.0485183
2006-06-26 05:08:22	0.048706
2006-06-26 05:14:49	0.0488994
2006-06-26 05:18:42	0.0491003
2006-06-26 05:19:33	0.0493113
2006-06-26 05:19:48	0.0495224
2006-06-26 05:20:04	0.0497328
2006-06-26 05:20:10	0.0499418
2006-06-26 05:21:10	0.0501489
2006-06-26 05:31:06	0.0503533
2006-06-26 05:48:39	0.0505557
2006-06-26 06:19:15	0.050761
2006-06-26 06:59:45	0.0509718
2006-06-26 07:54:13	0.0511877
2006-06-26 09:23:10	0.0514137
2006-06-26 11:00:21	0.0516503
2006-06-26 13:16:00	0.0518869
2006-06-26 15:53:24	0.0521235
2006-06-26 17:44:21	0.0523601
2006-06-26 21:44:52	0.0525966
2006-06-27 01:27:20	0.0528322
2006-06-27 06:01:42	0.0530666
2006-06-27 07:15:13	0.0532988
2006-06-27 08:17:03	0.0535283
2006-06-27 08:31:16	0.0537543
2006-06-27 08:32:39	0.0539761
2006-06-27 08:32:55	0.0541966
2006-06-27 08:33:00	0.0544181
2006-06-27 08:33:55	0.0546422
2006-06-27 08:43:06	0.0548721
2006-06-27 08:59:12	0.0551094
2006-06-27 09:39:02	0.0553542
2006-06-27 11:09:14	0.0556119
2006-06-27 13:07:45	0.0558834
2006-06-27 15:51:00	0.0561714
2006-06-27 19:08:30	0.056474
2006-06-27 23:02:34	0.0568033
2006-06-28 03:22:48	0.057137
2006-06-28 08:09:06	0.0574697
2006-06-28 09:32:15	0.0578016
2006-06-28 09:40:43	0.0581336
2006-06-28 09:44:57	0.0584657
2006-06-28 09:48:03	0.0587978
2006-06-28 09:48:43	0.0591297
2006-06-28 09:48:55	0.059461
2006-06-28 09:48:59	0.0597916
2006-06-28 09:49:42	0.0601213
2006-06-28 09:56:51	0.0604498
2006-06-28 10:15:19	0.0607757
2006-06-28 11:26:37	0.0610983
2006-06-28 13:11:11	0.0614172
2006-06-28 15:13:55	0.0617306
2006-06-28 17:54:42	0.0620446
2006-06-28 21:28:52	0.0623619
2006-06-28 21:44:26	0.0626859
2006-06-28 21:50:33	0.0630161
2006-06-28 21:51:16	0.0633575
2006-06-28 21:51:32	0.0637095
2006-06-28 21:54:07	0.0640781
2006-06-28 22:19:55	0.0644644
2006-06-28 23:44:55	0.0648754
2006-06-29 01:38:39	0.0653127
2006-06-29 03:20:23	0.0657836
2006-06-29 06:34:31	0.0662658
2006-06-29 09:51:05	0.0667475
2006-06-29 09:51:19	0.0672269
2006-06-29 09:51:28	0.0677032
2006-06-29 09:51:31	0.0681752
2006-06-29 09:52:00	0.0686421
2006-06-29 09:56:56	0.0691058
2006-06-29 10:06:37	0.0695645
2006-06-29 10:10:32	0.070025
2006-06-29 10:11:07	0.0704911
2006-06-29 10:11:20	0.0709744
2006-06-29 10:13:28	0.0714618
2006-06-29 10:18:03	0.0719516
2006-06-29 10:33:55	0.0724453
2006-06-29 11:11:08	0.0729399
2006-06-29 12:34:46	0.0734351
2006-06-29 14:20:09	0.0739307
2006-06-29 16:04:35	0.0744263
2006-06-29 19:05:24	0.0749215
2006-06-29 22:16:17	0.0754152
2006-06-30 02:13:34	0.0759056
2006-06-30 05:36:36	0.0763916
2006-06-30 11:23:05	0.0768718
2006-06-30 12:40:31	0.0773473
2006-06-30 12:46:56	0.0778212
2006-06-30 12:50:04	0.0782877
2006-06-30 12:52:08	0.0787459
2006-06-30 12:53:23	0.0792018
2006-06-30 12:53:50	0.0796671
2006-06-30 12:53:55	0.0801446
2006-06-30 12:53:57	0.0806403
2006-06-30 12:54:17	0.0811534
2006-06-30 12:57:31	0.0817028
2006-06-30 13:05:25	0.0822821
2006-06-30 13:06:15	0.0828994
2006-06-30 13:07:02	0.0835548
2006-06-30 13:07:19	0.0842513
2006-06-30 13:10:08	0.0849562
2006-06-30 13:38:23	0.0856587
2006-06-30 14:17:24	0.0863558
2006-06-30 15:31:02	0.0870456
2006-06-30 16:37:55	0.087725
2006-06-30 18:33:49	0.0884044
2006-06-30 20:19:17	0.0890872
2006-06-30 22:55:10	0.0897769
2006-07-01 01:32:23	0.0904761
2006-07-01 04:56:43	0.0911886
2006-07-01 08:17:03	0.0919141
2006-07-01 12:10:20	0.0926574
2006-07-01 13:31:23	0.0934174
2006-07-01 13:39:11	0.0941985
2006-07-01 13:43:39	0.0949758
2006-07-01 13:44:38	0.0957465
2006-07-01 13:45:35	0.0965262
2006-07-01 13:45:56	0.097306
2006-07-01 13:49:22	0.0980858
2006-07-01 14:07:42	0.0988657
2006-07-01 15:05:11	0.0996452
2006-07-01 16:34:22	0.100424
2006-07-01 18:28:34	0.101203
2006-07-01 19:03:54	0.101984
2006-07-01 19:20:10	0.102768
2006-07-01 19:41:48	0.103558
2006-07-01 19:47:25	0.104353
2006-07-01 19:50:37	0.105157
2006-07-01 19:52:38	0.10597
2006-07-01 19:55:14	0.106797
2006-07-01 19:55:24	0.107632
2006-07-01 19:55:27	0.10848
2006-07-01 19:55:28	0.109338
2006-07-01 19:55:37	0.11021
2006-07-01 19:57:15	0.111066
2006-07-01 20:13:32	0.111907
2006-07-01 20:55:17	0.112726
2006-07-01 21:13:37	0.113547
2006-07-01 21:35:01	0.114378
2006-07-01 21:42:50	0.115224
2006-07-01 22:35:36	0.116091
2006-07-01 23:43:01	0.116981
2006-07-02 01:21:34	0.117902
2006-07-02 02:55:57	0.118831
2006-07-02 06:12:51	0.119763
2006-07-02 08:58:52	0.120697
2006-07-02 12:38:26	0.12163
2006-07-02 16:33:50	0.122564
2006-07-02 21:11:35	0.123497
2006-07-02 22:34:10	0.124431
2006-07-02 22:50:06	0.125365
2006-07-02 22:52:40	0.126298
2006-07-02 22:54:04	0.127229
2006-07-02 22:54:34	0.128157
2006-07-02 22:59:36	0.129077
2006-07-02 23:26:43	0.129992
2006-07-03 00:17:35	0.130896
2006-07-03 01:28:39	0.131792
2006-07-03 03:12:58	0.132677
2006-07-03 05:06:14	0.133555
2006-07-03 08:10:50	0.134419
2006-07-03 11:27:16	0.135273
2006-07-03 15:28:53	0.136105
2006-07-03 16:28:31	0.136951
2006-07-03 17:05:27	0.13782
2006-07-03 18:31:18	0.138721
2006-07-03 18:32:16	0.139659
2006-07-03 18:32:27	0.140643
2006-07-03 18:32:32	0.141669
2006-07-03 18:32:34	0.142765
2006-07-03 18:32:50	0.143927
2006-07-03 18:35:31	0.145098
2006-07-03 18:52:52	0.146277
2006-07-03 19:17:40	0.147444
2006-07-03 20:20:20	0.148607
2006-07-03 21:16:27	0.149767
2006-07-03 22:49:08	0.150924
2006-07-04 00:39:53	0.15208
2006-07-04 03:49:55	0.153236
2006-07-04 06:18:14	0.154395
2006-07-04 09:23:22	0.155565
2006-07-04 12:51:50	0.156749
2006-07-04 16:40:16	0.157953
2006-07-04 16:52:51	0.159181
2006-07-04 17:01:37	0.160441
2006-07-04 17:50:36	0.161749
2006-07-04 18:43:33	0.163107
2006-07-04 20:02:08	0.16452
2006-07-04 21:39:09	0.166
2006-07-04 23:53:39	0.167546
2006-07-05 02:11:59	0.169167
2006-07-05 05:01:18	0.170849
2006-07-05 05:49:21	0.172597
2006-07-05 05:59:20	0.174397
2006-07-05 06:11:43	0.176249
2006-07-05 06:14:31	0.178137
2006-07-05 06:15:06	0.180048
2006-07-05 06:15:19	0.181932
2006-07-05 06:17:28	0.183791
2006-07-05 06:18:05	0.185613
2006-07-05 06:18:26	0.187459
2006-07-05 06:18:29	0.189326
2006-07-05 06:18:32	0.191238
2006-07-05 06:18:33	0.193188
2006-07-05 06:18:44	0.195142
2006-07-05 06:20:32	0.197098
2006-07-05 06:36:21	0.199051
2006-07-05 07:08:33	0.200996
2006-07-05 08:00:51	0.202933
2006-07-05 09:00:38	0.204856
2006-07-05 10:31:29	0.206769
2006-07-05 11:37:05	0.208672
2006-07-05 13:51:13	0.21057
2006-07-05 16:01:56	0.212466
2006-07-05 18:54:43	0.214384
2006-07-05 22:06:38	0.216334
2006-07-06 02:06:39	0.218314
2006-07-06 05:37:51	0.220336
2006-07-06 11:19:09	0.222365
2006-07-06 16:26:58	0.2244
2006-07-06 17:39:56	0.226436
2006-07-06 19:19:05	0.228473
2006-07-06 19:48:56	0.230509
2006-07-06 19:57:07	0.232544
2006-07-06 20:00:35	0.234576
2006-07-06 20:01:04	0.236601
2006-07-06 20:01:14	0.238621
2006-07-06 20:02:57	0.240631
2006-07-06 20:20:11	0.242632
2006-07-06 21:03:08	0.244618
2006-07-06 21:59:37	0.246595
2006-07-06 23:14:11	0.248553
2006-07-07 00:45:11	0.250488
2006-07-07 02:41:56	0.252396
2006-07-07 05:35:15	0.254302
2006-07-07 08:34:18	0.256208
2006-07-07 12:11:24	0.258106
2006-07-07 16:17:58	0.259999
2006-07-07 20:37:22	0.261885
2006-07-08 01:46:13	0.263761
2006-07-08 07:08:38	0.265622
2006-07-08 13:34:45	0.26747
2006-07-08 19:43:29	0.269298
2006-07-09 02:14:12	0.271129
2006-07-09 09:17:26	0.272971
2006-07-09 14:36:49	0.274824
2006-07-09 15:58:20	0.276685
2006-07-09 17:09:55	0.278548
2006-07-09 17:37:44	0.280413
2006-07-09 21:12:53	0.282285
2006-07-09 23:31:08	0.284158
2006-07-10 04:05:40	0.286032
2006-07-10 08:03:56	0.287905
2006-07-10 08:22:38	0.289779
2006-07-10 08:39:05	0.291653
2006-07-10 08:41:13	0.293527
2006-07-10 08:41:58	0.295402
2006-07-10 08:42:14	0.297276
2006-07-10 08:44:57	0.29915
2006-07-10 09:12:08	0.301019
2006-07-10 10:20:46	0.302885
2006-07-10 12:09:11	0.304742
2006-07-10 14:27:29	0.306594
2006-07-10 17:26:23	0.30843
2006-07-10 20:57:47	0.310248
2006-07-11 01:07:45	0.312042
2006-07-11 05:56:53	0.313807
2006-07-11 06:40:02	0.315531
2006-07-11 07:32:49	0.317214
2006-07-11 07:41:30	0.318827
2006-07-11 07:44:08	0.32037
2006-07-11 07:44:53	0.321897
2006-07-11 07:44:57	0.323399
2006-07-11 07:45:01	0.324894
2006-07-11 07:45:02	0.326387
2006-07-11 07:45:16	0.327879
2006-07-11 07:47:30	0.329372
2006-07-11 08:09:09	0.330866
2006-07-11 08:45:02	0.332361
2006-07-11 09:37:19	0.333851
2006-07-11 09:48:47	0.33533
2006-07-11 09:54:17	0.336795
2006-07-11 09:55:16	0.338241
2006-07-11 09:55:47	0.339662
2006-07-11 09:55:59	0.341052
2006-07-11 09:57:52	0.342392
2006-07-11 10:16:40	0.343681
2006-07-11 10:46:44	0.344907
2006-07-11 11:33:08	0.346062
2006-07-11 12:40:47	0.347148
2006-07-11 14:11:07	0.348159
2006-07-11 15:59:09	0.349097
2006-07-11 18:18:25	0.349957
2006-07-11 20:58:48	0.350747
2006-07-12 00:05:15	0.351466
2006-07-12 02:21:45	0.352113
2006-07-12 02:56:04	0.352708
2006-07-12 03:14:55	0.353291
2006-07-12 05:36:09	0.353861
2006-07-12 05:54:46	0.354426
2006-07-12 06:03:09	0.354955
2006-07-12 06:04:58	0.355461
2006-07-12 06:05:38	0.35592
2006-07-12 06:05:53	0.35634
2006-07-12 06:08:21	0.356756
2006-07-12 06:32:56	0.357167
2006-07-12 07:20:44	0.357576
2006-07-12 08:58:39	0.357982
2006-07-12 11:03:48	0.358387
2006-07-12 13:48:27	0.358791
2006-07-12 17:12:11	0.359189
2006-07-12 20:36:08	0.359577
2006-07-13 01:13:30	0.359946
2006-07-13 04:45:56	0.360293
2006-07-13 10:31:39	0.360609
2006-07-13 15:35:11	0.36089
2006-07-13 21:32:13	0.361131
2006-07-13 23:11:30	0.361328
2006-07-13 23:53:28	0.361519
2006-07-13 23:58:03	0.361701
2006-07-13 23:59:43	0.361882
2006-07-14 00:00:51	0.362062
2006-07-14 00:01:16	0.362242
2006-07-14 00:05:20	0.362422
2006-07-14 00:46:07	0.362602
2006-07-14 02:14:23	0.362781
2006-07-14 03:45:03	0.362961
2006-07-14 06:35:44	0.363139
2006-07-14 06:38:06	0.363313
2006-07-14 06:39:08	0.363482
2006-07-14 06:39:24	0.363643
2006-07-14 06:39:40	0.363802
2006-07-14 06:39:45	0.363958
2006-07-14 06:40:42	0.364114
2006-07-14 06:50:11	0.36427
2006-07-14 07:13:58	0.364426
2006-07-14 08:31:46	0.364581
2006-07-14 10:10:30	0.364734
2006-07-14 12:19:05	0.364884
2006-07-14 15:01:17	0.365029
2006-07-14 17:31:40	0.365167
2006-07-14 21:04:02	0.365297
2006-07-14 22:20:54	0.36542
2006-07-14 23:25:28	0.365537
2006-07-14 23:55:13	0.365652
2006-07-14 23:59:49	0.365768
2006-07-15 00:01:09	0.365886
2006-07-15 00:01:37	0.366005
2006-07-15 00:06:24	0.366126
2006-07-15 00:32:30	0.36624
2006-07-15 01:38:19	0.366354
2006-07-15 03:11:05	0.366469
2006-07-15 05:23:51	0.366583
2006-07-15 08:17:44	0.366698
2006-07-15 11:43:08	0.366812
2006-07-15 15:45:49	0.366926
2006-07-15 20:12:53	0.367039
2006-07-15 21:54:44	0.36715
2006-07-15 23:15:10	0.367255
2006-07-15 23:56:18	0.367355
2006-07-15 23:59:55	0.367449
2006-07-16 00:01:18	0.367539
2006-07-16 00:01:49	0.367627
2006-07-16 00:06:52	0.367711
2006-07-16 00:42:14	0.367797
2006-07-16 01:45:47	0.367882
2006-07-16 03:01:51	0.367974
2006-07-16 04:43:50	0.368073
2006-07-16 06:44:05	0.36819
2006-07-16 07:30:21	0.368323
2006-07-16 08:08:40	0.368483
2006-07-16 08:09:02	0.368663
2006-07-16 08:09:11	0.368862
2006-07-16 08:10:38	0.369076
2006-07-16 08:25:11	0.369309
2006-07-16 09:16:13	0.369555
2006-07-16 10:18:20	0.369802
2006-07-16 11:48:34	0.370049
2006-07-16 13:30:17	0.370299
2006-07-16 15:46:57	0.370557
2006-07-16 18:19:06	0.370817
2006-07-16 21:08:01	0.371078
2006-07-16 23:01:56	0.37134
2006-07-16 23:56:32	0.371602
2006-07-17 00:06:49	0.371865
2006-07-17 00:11:29	0.372127
2006-07-17 00:55:53	0.37239
2006-07-17 01:55:33	0.372657
2006-07-17 03:31:37	0.372929
2006-07-17 05:21:52	0.373209
2006-07-17 07:39:57	0.373492
2006-07-17 10:12:38	0.373778
2006-07-17 13:34:54	0.374066
2006-07-17 17:08:19	0.374355
2006-07-17 20:33:34	0.374645
2006-07-17 22:32:15	0.374934
2006-07-17 23:13:11	0.375224
2006-07-17 23:41:57	0.375514
2006-07-17 23:53:32	0.375804
2006-07-18 00:07:13	0.376097
2006-07-18 00:13:47	0.376395
2006-07-18 00:14:42	0.376701
2006-07-18 00:15:12	0.377012
2006-07-18 00:15:27	0.377327
2006-07-18 00:15:32	0.377644
2006-07-18 00:15:37	0.377972
2006-07-18 00:15:38	0.378314
2006-07-18 00:15:54	0.378676
2006-07-18 00:18:31	0.379059
2006-07-18 00:44:41	0.379449
2006-07-18 01:19:38	0.379842
2006-07-18 02:16:12	0.380236
2006-07-18 03:12:51	0.380641
2006-07-18 04:32:48	0.381058
2006-07-18 05:56:31	0.38149
2006-07-18 08:04:55	0.381947
2006-07-18 10:00:55	0.382433
2006-07-18 12:58:12	0.382952
2006-07-18 15:27:30	0.383507
2006-07-18 19:47:01	0.384075
2006-07-18 23:21:33	0.384654
2006-07-19 03:00:27	0.385234
2006-07-19 06:37:48	0.385814
2006-07-19 11:41:19	0.386395
2006-07-19 16:32:31	0.386975
2006-07-19 16:47:01	0.387556
2006-07-19 16:56:21	0.38814
2006-07-19 18:14:14	0.38873
2006-07-19 20:03:33	0.389331
2006-07-19 21:00:49	0.389947
2006-07-19 21:20:45	0.390582
2006-07-19 21:31:21	0.391239
2006-07-19 21:32:09	0.39191
2006-07-19 21:32:26	0.392619
2006-07-19 21:35:22	0.393355
2006-07-19 21:58:07	0.394128
2006-07-19 23:05:28	0.394937
2006-07-20 01:02:04	0.395775
2006-07-20 03:17:10	0.39664
2006-07-20 04:23:38	0.397542
2006-07-20 05:17:59	0.398455
2006-07-20 05:55:55	0.399372
2006-07-20 06:00:40	0.400292
2006-07-20 06:03:02	0.401208
2006-07-20 06:03:37	0.402113
2006-07-20 06:03:50	0.403004
2006-07-20 06:05:59	0.403884
2006-07-20 06:19:14	0.404761
2006-07-20 07:04:21	0.405639
2006-07-20 08:28:58	0.406525
2006-07-20 10:34:35	0.407422
2006-07-20 11:59:57	0.408333
2006-07-20 12:38:06	0.409262
2006-07-20 12:53:49	0.410209
2006-07-20 15:30:55	0.411174
2006-07-20 18:10:30	0.412153
2006-07-20 21:41:21	0.41315
2006-07-21 01:18:59	0.414159
2006-07-21 02:10:46	0.415177
2006-07-21 02:32:51	0.416201
2006-07-21 02:41:27	0.417224
2006-07-21 04:07:21	0.418242
2006-07-21 05:46:51	0.419251
2006-07-21 07:35:24	0.420248
2006-07-21 10:48:11	0.421236
2006-07-21 14:14:24	0.422216
2006-07-21 18:21:08	0.423181
2006-07-21 22:55:13	0.424134
2006-07-22 00:25:23	0.425068
2006-07-22 01:39:38	0.425986
2006-07-22 01:50:43	0.426875
2006-07-22 01:52:32	0.427743
2006-07-22 01:53:15	0.42859
2006-07-22 01:53:31	0.429422
2006-07-22 01:56:09	0.430235
2006-07-22 02:08:25	0.431033
2006-07-22 02:57:07	0.431831
2006-07-22 04:17:21	0.432627
2006-07-22 06:02:35	0.433419
2006-07-22 08:24:08	0.434204
2006-07-22 11:03:20	0.434986
2006-07-22 12:48:20	0.435766
2006-07-22 17:39:37	0.436545
2006-07-22 21:16:01	0.437321
2006-07-23 02:24:34	0.438095
2006-07-23 07:33:55	0.438865
2006-07-23 12:01:23	0.43963
2006-07-23 16:13:00	0.440386
2006-07-23 22:39:54	0.44113
2006-07-24 00:35:23	0.441861
2006-07-24 01:46:05	0.442582
2006-07-24 02:52:57	0.443292
2006-07-24 03:04:46	0.443997
2006-07-24 03:10:42	0.444702
2006-07-24 03:11:48	0.445406
2006-07-24 03:12:11	0.446111
2006-07-24 03:16:09	0.446816
2006-07-24 03:55:43	0.447519
2006-07-24 05:45:35	0.44822
2006-07-24 08:04:18	0.448915
2006-07-24 10:56:19	0.449603
2006-07-24 14:33:40	0.450278
2006-07-24 18:31:02	0.450944
2006-07-24 22:48:24	0.451602
2006-07-25 02:50:54	0.452253
2006-07-25 08:39:52	0.452892
2006-07-25 14:10:55	0.453517
2006-07-25 20:39:24	0.454125
2006-07-26 02:32:43	0.454711
2006-07-26 09:05:54	0.455291
2006-07-26 15:24:11	0.455868
2006-07-26 23:01:11	0.456445
2006-07-27 05:48:21	0.45701
2006-07-27 05:58:50	0.457563
2006-07-27 06:04:46	0.4581
2006-07-27 06:06:32	0.45861
2006-07-27 06:07:19	0.459088
2006-07-27 06:07:36	0.45953
2006-07-27 06:10:25	0.459935
2006-07-27 06:38:39	0.460328
2006-07-27 08:04:35	0.460712
2006-07-27 10:00:11	0.461094
2006-07-27 10:20:20	0.461476
2006-07-27 10:33:11	0.461858
2006-07-27 10:42:53	0.462239
2006-07-27 10:48:10	0.462617
2006-07-27 10:49:35	0.462991
2006-07-27 10:50:01	0.463355
2006-07-27 10:50:10	0.463708
2006-07-27 10:51:42	0.464048
2006-07-27 11:07:00	0.464367
2006-07-27 12:20:53	0.464664
2006-07-27 14:11:22	0.464944
2006-07-27 16:15:26	0.465183
2006-07-27 19:07:35	0.465393
2006-07-27 22:40:22	0.465565
2006-07-28 02:44:30	0.465701
2006-07-28 06:09:55	0.465804
2006-07-28 11:24:23	0.465877
2006-07-28 16:20:41	0.465907
2006-07-28 22:02:25	0.465919
2006-07-28 23:58:01	0.465917
2006-07-28 23:59:46	0.465901
2006-07-29 00:01:02	0.465875
2006-07-29 00:01:29	0.465838
2006-07-29 00:06:02	0.465791
2006-07-29 00:51:28	0.465731
2006-07-29 02:16:34	0.46567
2006-07-29 04:07:08	0.465605
2006-07-29 06:29:16	0.46553
2006-07-29 09:19:18	0.465441
2006-07-29 12:33:54	0.465336
2006-07-29 16:05:38	0.465212
2006-07-29 20:05:36	0.465067
2006-07-29 21:36:10	0.464904
2006-07-29 22:47:01	0.464727
2006-07-29 23:20:46	0.464537
2006-07-29 23:43:08	0.464344
2006-07-29 23:55:49	0.464152
2006-07-29 23:59:59	0.463959
2006-07-30 00:01:14	0.463767
2006-07-30 00:01:41	0.463587
2006-07-30 00:06:12	0.463419
2006-07-30 00:51:18	0.463273
2006-07-30 02:32:09	0.463129
2006-07-30 04:35:36	0.462986
2006-07-30 07:26:49	0.462844
2006-07-30 07:57:17	0.462701
2006-07-30 08:08:39	0.462559
2006-07-30 08:12:12	0.46242
2006-07-30 08:13:09	0.462289
2006-07-30 08:13:30	0.462168
2006-07-30 08:16:56	0.462062
2006-07-30 08:51:21	0.461972
2006-07-30 10:06:17	0.461897
2006-07-30 11:51:22	0.461837
2006-07-30 14:03:37	0.46179
2006-07-30 14:27:08	0.461746
2006-07-30 14:39:30	0.461705
2006-07-30 16:03:50	0.461666
2006-07-30 17:49:13	0.461628
2006-07-30 20:08:11	0.461591
2006-07-30 22:52:35	0.461555
2006-07-31 00:07:29	0.461522
2006-07-31 00:37:47	0.461491
2006-07-31 00:50:43	0.461464
2006-07-31 03:00:04	0.461441
2006-07-31 05:15:12	0.461423
2006-07-31 08:20:18	0.461411
2006-07-31 12:09:04	0.461408
2006-07-31 15:52:03	0.461414
2006-07-31 20:20:42	0.461431
2006-08-01 01:23:54	0.461456
2006-08-01 06:38:16	0.461487
2006-08-01 12:10:15	0.461521
2006-08-01 18:51:42	0.461558
2006-08-01 19:45:11	0.461598
2006-08-01 20:04:05	0.461648
2006-08-01 20:11:12	0.461709
2006-08-01 21:09:45	0.461788
2006-08-01 22:35:02	0.461877
2006-08-02 00:27:49	0.461971
2006-08-02 02:54:16	0.462069
2006-08-02 05:53:00	0.462173
2006-08-02 09:15:40	0.462284
2006-08-02 12:27:06	0.462397
2006-08-02 16:40:12	0.462516
2006-08-02 20:31:32	0.462645
2006-08-02 21:38:38	0.462776
2006-08-02 22:24:04	0.462907
2006-08-03 01:16:11	0.46304
2006-08-03 02:53:24	0.463172
2006-08-03 06:13:49	0.463305
2006-08-03 06:33:11	0.463437
2006-08-03 06:45:15	0.463572
2006-08-03 06:47:14	0.463715
2006-08-03 06:47:56	0.463868
2006-08-03 06:55:02	0.464037
2006-08-03 07:31:47	0.464221
2006-08-03 08:44:15	0.464425
2006-08-03 10:35:42	0.464652
2006-08-03 13:04:55	0.46491
2006-08-03 16:20:02	0.465189
2006-08-03 19:57:26	0.465486
2006-08-04 00:23:03	0.465793
2006-08-04 05:03:16	0.46613
2006-08-04 06:42:50	0.466488
2006-08-04 07:55:07	0.466883
2006-08-04 08:41:39	0.467297
2006-08-04 09:15:24	0.467733
2006-08-04 09:28:12	0.468191
2006-08-04 09:36:27	0.468663
2006-08-04 09:39:34	0.46916
2006-08-04 09:40:30	0.469672
2006-08-04 09:41:20	0.470189
2006-08-04 09:41:38	0.470706
2006-08-04 09:44:39	0.471225
2006-08-04 10:14:52	0.471747
2006-08-04 11:06:35	0.472273
2006-08-04 12:28:26	0.472804
2006-08-04 14:21:13	0.473342
2006-08-04 16:54:36	0.473888
2006-08-04 19:48:44	0.474443
2006-08-04 21:36:06	0.475007
2006-08-04 22:58:54	0.475581
2006-08-04 23:37:52	0.476167
2006-08-05 02:39:06	0.476767
2006-08-05 05:38:26	0.477372
2006-08-05 09:49:19	0.477982
2006-08-05 11:30:49	0.478597
2006-08-05 11:38:47	0.479218
2006-08-05 11:41:01	0.479847
2006-08-05 11:43:11	0.480482
2006-08-05 11:43:58	0.481123
2006-08-05 11:51:50	0.481768
2006-08-05 12:52:31	0.482412
2006-08-05 14:42:45	0.483052
2006-08-05 14:59:52	0.483685
2006-08-05 15:08:43	0.484306
2006-08-05 15:16:06	0.484923
2006-08-05 15:16:27	0.485537
2006-08-05 15:16:35	0.486139
2006-08-05 15:17:53	0.486734
2006-08-05 15:30:47	0.487313
2006-08-05 16:27:42	0.48789
2006-08-05 17:57:32	0.488466
2006-08-05 19:49:01	0.489042
2006-08-05 22:14:47	0.489619
2006-08-06 01:09:45	0.490195
2006-08-06 04:25:10	0.490768
2006-08-06 08:22:47	0.491335
2006-08-06 10:51:29	0.491892
2006-08-06 13:10:44	0.492436
2006-08-06 14:23:52	0.492965
2006-08-06 17:55:53	0.493478
2006-08-06 20:39:12	0.493977
2006-08-07 01:47:26	0.494463
2006-08-07 05:14:40	0.494945
2006-08-07 10:14:49	0.495423
2006-08-07 15:08:25	0.495898
2006-08-07 18:35:02	0.496369
2006-08-08 01:14:03	0.496836
2006-08-08 05:16:30	0.497297
2006-08-08 06:03:49	0.497751
2006-08-08 06:26:27	0.498201
2006-08-08 06:30:53	0.498649
2006-08-08 06:32:12	0.499097
2006-08-08 06:33:11	0.499544
2006-08-08 06:33:32	0.499989
2006-08-08 06:37:04	0.500431
2006-08-08 06:56:23	0.50087
2006-08-08 07:11:17	0.501306
2006-08-08 07:17:39	0.501737
2006-08-08 07:19:58	0.502162
2006-08-08 07:43:11	0.502583
2006-08-08 08:40:16	0.503001
2006-08-08 10:04:14	0.503414
2006-08-08 12:13:17	0.503816
2006-08-08 14:46:40	0.504207
2006-08-08 18:08:20	0.504578
2006-08-08 22:09:56	0.504939
2006-08-09 02:11:49	0.505295
2006-08-09 07:11:00	0.505646
2006-08-09 12:34:41	0.50599
2006-08-09 14:19:29	0.506329
2006-08-09 15:39:17	0.506665
2006-08-09 16:30:26	0.506995
2006-08-09 16:47:13	0.507317
2006-08-09 16:48:08	0.507637
2006-08-09 16:48:47	0.507956
2006-08-09 16:49:01	0.508274
2006-08-09 16:51:24	0.508593
2006-08-09 17:15:14	0.50891
2006-08-09 18:18:21	0.509225
2006-08-09 19:45:19	0.509537
2006-08-09 21:37:45	0.509844
2006-08-10 00:04:37	0.510143
2006-08-10 02:57:15	0.510432
2006-08-10 02:59:19	0.510705
2006-08-10 03:00:00	0.51096
2006-08-10 03:00:16	0.51119
2006-08-10 03:02:50	0.511389
2006-08-10 03:28:28	0.511566
2006-08-10 04:52:15	0.51172
2006-08-10 06:52:35	0.511861
2006-08-10 09:26:44	0.51197
2006-08-10 12:39:21	0.512051
2006-08-10 16:21:20	0.512092
2006-08-10 20:52:04	0.512106
2006-08-11 01:53:09	0.512086
2006-08-11 06:03:13	0.512039
2006-08-11 11:47:02	0.511969
2006-08-11 16:57:04	0.511875
2006-08-11 20:19:48	0.511766
2006-08-11 21:30:52	0.511654
2006-08-11 21:59:02	0.51154
2006-08-11 22:10:20	0.511426
2006-08-11 22:57:32	0.511312
2006-08-11 23:36:28	0.511198
2006-08-11 23:53:27	0.511083
2006-08-11 23:58:55	0.510965
2006-08-12 00:00:07	0.510843
2006-08-12 00:00:34	0.510715
2006-08-12 00:04:57	0.510582
2006-08-12 00:41:07	0.510442
2006-08-12 01:43:59	0.510299
2006-08-12 03:04:49	0.510153
2006-08-12 04:48:53	0.510004
2006-08-12 06:53:12	0.50985
2006-08-12 09:19:20	0.509691
2006-08-12 12:06:02	0.509527
2006-08-12 15:14:09	0.509356
2006-08-12 18:43:46	0.509178
2006-08-12 21:08:00	0.508993
2006-08-12 23:13:00	0.508801
2006-08-12 23:45:24	0.508602
2006-08-12 23:55:52	0.508395
2006-08-12 23:59:47	0.508178
2006-08-13 00:01:04	0.507961
2006-08-13 00:01:32	0.507743
2006-08-13 00:06:08	0.507526
2006-08-13 00:36:11	0.507306
2006-08-13 02:05:25	0.507084
2006-08-13 02:53:51	0.506857
2006-08-13 03:13:31	0.506628
2006-08-13 03:19:19	0.50639
2006-08-13 03:20:54	0.506146
2006-08-13 03:21:49	0.505892
2006-08-13 03:22:09	0.50563
2006-08-13 03:25:30	0.505367
2006-08-13 03:58:52	0.505104
2006-08-13 05:13:50	0.504839
2006-08-13 07:00:09	0.504575
2006-08-13 09:19:40	0.504311
2006-08-13 11:59:50	0.504046
2006-08-13 15:47:25	0.503782
2006-08-13 20:16:35	0.503517
2006-08-14 00:51:02	0.503253
2006-08-14 05:41:07	0.502987
2006-08-14 09:57:08	0.502719
2006-08-14 14:43:45	0.502451
2006-08-14 16:27:12	0.502182
2006-08-14 17:54:13	0.501912
2006-08-14 18:20:47	0.501643
2006-08-14 18:37:41	0.501371
2006-08-14 18:38:43	0.501097
2006-08-14 18:39:05	0.500823
2006-08-14 18:42:51	0.500548
2006-08-14 19:20:24	0.50027
2006-08-14 20:14:02	0.499988
2006-08-14 22:08:21	0.499701
2006-08-14 23:59:49	0.499407
2006-08-15 02:24:54	0.499105
2006-08-15 05:11:27	0.498795
2006-08-15 06:18:19	0.498476
2006-08-15 06:24:52	0.49815
2006-08-15 06:27:03	0.497814
2006-08-15 06:27:54	0.49747
2006-08-15 06:28:13	0.497124
2006-08-15 06:31:19	0.496778
2006-08-15 07:02:16	0.496435
2006-08-15 08:05:37	0.496095
2006-08-15 09:19:11	0.49576
2006-08-15 11:09:17	0.495431
2006-08-15 14:00:46	0.495106
2006-08-15 17:13:13	0.494785
2006-08-15 21:02:32	0.494465
2006-08-15 21:21:12	0.494143
2006-08-15 21:35:13	0.49382
2006-08-15 21:40:17	0.493493
2006-08-15 22:29:35	0.49316
2006-08-15 23:37:35	0.492821
2006-08-16 01:27:04	0.492474
2006-08-16 02:51:24	0.492119
2006-08-16 06:13:20	0.491755
2006-08-16 09:18:21	0.491382
2006-08-16 13:29:05	0.490994
2006-08-16 16:55:25	0.490594
[truncated: 53,763 more rows]

## Sheet: Observed_Adults_VB
Indianapolous_Time_Ads	Indianapolous_Obs_Ads
2018-05-01	72
2018-06-01	73
2018-07-01	74
2018-08-01	75
2018-09-01	76
2018-10-01	77
2019-04-01	78
2019-05-01	79
2019-06-01	80
2019-07-01	81
2019-08-01	82
2019-09-01	83
2019-10-01	84
2020-04-01	85
2020-05-01	86
2020-06-01	87
2020-07-01	88
2020-08-01	89
2020-09-01	90
2020-10-01	91
