# Supplementary material for: Role of vector phenotypic plasticity in disease transmission as illustrated by the spread of dengue virus by Aedes albopictus
Source: Nat Commun. 2024 Sep 7;15:7823. doi: 10.1038/s41467-024-52144-5 (PMC11379831; doi:10.1038/s41467-024-52144-5)
Supplement: Supplementary file 4 — Source Data files [file 41467_2024_52144_MOESM4_ESM.zip › Source_Data_Folder/Main_Maunscript/Fig1_Monmouth_Predictions.xlsx]

## Sheet: Simulated_Oviposition
Time_Egg	Sim_Act_Pred
2000-01-02	0
2000-01-03	0
2000-01-04	0
2000-01-05	0
2000-01-06	0
2000-01-07	0
2000-01-08	0
2000-01-09	0
2000-01-10	0
2000-01-11	0
2000-01-12	0
2000-01-13	0
2000-01-14	0
2000-01-15	0
2000-01-16	0
2000-01-17	0
2000-01-18	0
2000-01-19	6.62877e-17
2000-01-20	1.53341e-15
2000-01-21	3.35616e-13
2000-01-22	7.2664e-12
2000-01-23	-6.682e-12
2000-01-24	1.17043e-10
2000-01-25	4.09637e-10
2000-01-26	-5.09757e-10
2000-01-27	2.25652e-09
2000-01-28	1.99253e-08
2000-01-29	5.67885e-08
2000-01-30	1.10474e-07
2000-01-31	1.80191e-07
2000-02-01	2.64421e-07
2000-02-02	3.6128e-07
2000-02-03	4.63164e-07
2000-02-04	5.58463e-07
2000-02-05	6.36711e-07
2000-02-06	6.87955e-07
2000-02-07	7.0748e-07
2000-02-08	6.98317e-07
2000-02-09	6.63806e-07
2000-02-10	6.07851e-07
2000-02-11	5.33808e-07
2000-02-12	4.50566e-07
2000-02-13	3.72338e-07
2000-02-14	3.05713e-07
2000-02-15	2.49976e-07
2000-02-16	2.05597e-07
2000-02-17	1.71742e-07
2000-02-18	1.45742e-07
2000-02-19	1.25075e-07
2000-02-20	1.0794e-07
2000-02-21	9.30005e-08
2000-02-22	7.93275e-08
2000-02-23	6.48246e-08
2000-02-24	5.15131e-08
2000-02-25	3.95739e-08
2000-02-26	2.90664e-08
2000-02-27	1.99158e-08
2000-02-28	1.24659e-08
2000-02-29	6.81851e-09
2000-03-01	4.59212e-09
2000-03-02	3.32502e-09
2000-03-03	2.55099e-09
2000-03-04	2.02251e-09
2000-03-05	1.7999e-09
2000-03-06	1.59082e-09
2000-03-07	1.36964e-09
2000-03-08	1.10462e-09
2000-03-09	8.85913e-10
2000-03-10	7.16463e-10
2000-03-11	5.83742e-10
2000-03-12	4.41965e-10
2000-03-13	3.4105e-10
2000-03-14	2.94556e-10
2000-03-15	2.67857e-10
2000-03-16	2.4875e-10
2000-03-17	2.26409e-10
2000-03-18	2.06298e-10
2000-03-19	1.84934e-10
2000-03-20	1.57891e-10
2000-03-21	1.32612e-10
2000-03-22	1.12138e-10
2000-03-23	9.2957e-11
2000-03-24	7.55466e-11
2000-03-25	5.65295e-11
2000-03-26	4.16268e-11
2000-03-27	2.93081e-11
2000-03-28	1.97129e-11
2000-03-29	1.34554e-11
2000-03-30	9.71144e-12
2000-03-31	8.62688e-12
2000-04-01	8.77702e-12
2000-04-02	9.2042e-12
2000-04-03	9.79877e-12
2000-04-04	1.0384e-11
2000-04-05	1.08766e-11
2000-04-06	1.13601e-11
2000-04-07	1.14046e-11
2000-04-08	1.12731e-11
2000-04-09	1.08734e-11
2000-04-10	1.0436e-11
2000-04-11	1.01217e-11
2000-04-12	9.49074e-12
2000-04-13	9.05322e-12
2000-04-14	8.71924e-12
2000-04-15	8.03645e-12
2000-04-16	7.34498e-12
2000-04-17	6.6578e-12
2000-04-18	5.84496e-12
2000-04-19	5.23083e-12
2000-04-20	4.37401e-12
2000-04-21	3.85642e-12
2000-04-22	3.53108e-12
2000-04-23	3.25578e-12
2000-04-24	3.01863e-12
2000-04-25	2.78224e-12
2000-04-26	2.60716e-12
2000-04-27	2.52252e-12
2000-04-28	2.45045e-12
2000-04-29	2.37687e-12
2000-04-30	2.32573e-12
2000-05-01	2.30084e-12
2000-05-02	2.32514e-12
2000-05-03	2.51103e-12
2000-05-04	3.01753e-12
2000-05-05	3.94505e-12
2000-05-06	5.31174e-12
2000-05-07	6.91957e-12
2000-05-08	8.42061e-12
2000-05-09	9.59342e-12
2000-05-10	1.02609e-11
2000-05-11	1.0348e-11
2000-05-12	9.90143e-12
2000-05-13	8.98367e-12
2000-05-14	7.79982e-12
2000-05-15	1.69731e-10
2000-05-16	-2.98138e-08
2000-05-17	0.00050181
2000-05-18	0.00171796
2000-05-19	0.00380716
2000-05-20	0.00708827
2000-05-21	0.0126599
2000-05-22	0.0244229
2000-05-23	0.0445353
2000-05-24	0.0695525
2000-05-25	0.0969553
2000-05-26	0.120799
2000-05-27	0.137535
2000-05-28	0.146452
2000-05-29	0.152034
2000-05-30	0.151654
2000-05-31	0.152063
2000-06-01	0.158173
2000-06-02	0.170291
2000-06-03	0.18423
2000-06-04	0.192922
2000-06-05	0.190854
2000-06-06	0.187261
2000-06-07	0.185024
2000-06-08	0.187672
2000-06-09	0.225541
2000-06-10	0.304869
2000-06-11	0.398557
2000-06-12	0.500917
2000-06-13	0.593412
2000-06-14	0.69137
2000-06-15	0.851052
2000-06-16	1.04433
2000-06-17	1.25353
2000-06-18	1.49417
2000-06-19	1.75193
2000-06-20	2.04584
2000-06-21	2.36793
2000-06-22	2.65828
2000-06-23	2.95672
2000-06-24	3.36073
2000-06-25	3.90222
2000-06-26	4.52959
2000-06-27	5.12585
2000-06-28	5.63957
2000-06-29	6.09657
2000-06-30	6.59098
2000-07-01	7.1594
2000-07-02	7.75274
2000-07-03	8.44125
2000-07-04	9.16736
2000-07-05	9.87083
2000-07-06	10.4803
2000-07-07	10.8794
2000-07-08	11.209
2000-07-09	11.4735
2000-07-10	11.6415
2000-07-11	11.8184
2000-07-12	11.9077
2000-07-13	11.9626
2000-07-14	12.0582
2000-07-15	11.9593
2000-07-16	11.8035
2000-07-17	11.5495
2000-07-18	11.1478
2000-07-19	10.8655
2000-07-20	10.6786
2000-07-21	10.571
2000-07-22	10.578
2000-07-23	10.4526
2000-07-24	10.1622
2000-07-25	9.96271
2000-07-26	9.75851
2000-07-27	9.61067
2000-07-28	9.52422
2000-07-29	9.38807
2000-07-30	9.4082
2000-07-31	9.72995
2000-08-01	10.1712
2000-08-02	10.6619
2000-08-03	11.0946
2000-08-04	11.3132
2000-08-05	11.5128
2000-08-06	11.7258
2000-08-07	11.9619
2000-08-08	12.255
2000-08-09	13.0024
2000-08-10	13.1474
2000-08-11	13.2057
2000-08-12	13.0499
2000-08-13	12.6605
2000-08-14	12.2066
2000-08-15	11.6331
2000-08-16	10.6048
2000-08-17	10.1642
2000-08-18	9.79246
2000-08-19	9.51677
2000-08-20	9.35793
2000-08-21	9.15022
2000-08-22	8.98937
2000-08-23	8.94093
2000-08-24	9.00432
2000-08-25	9.26858
2000-08-26	9.62511
2000-08-27	9.96496
2000-08-28	10.2676
2000-08-29	10.5034
2000-08-30	10.6581
2000-08-31	10.8288
2000-09-01	10.9972
2000-09-02	11.189
2000-09-03	11.1707
2000-09-04	10.8805
2000-09-05	10.3033
2000-09-06	9.47781
2000-09-07	8.71962
2000-09-08	8.08685
2000-09-09	7.59366
2000-09-10	7.45545
2000-09-11	7.61687
2000-09-12	7.99151
2000-09-13	8.55334
2000-09-14	8.79393
2000-09-15	8.60858
2000-09-16	8.17842
2000-09-17	7.56305
2000-09-18	7.0555
2000-09-19	6.80981
2000-09-20	6.54064
2000-09-21	6.39306
2000-09-22	6.45197
2000-09-23	6.39195
2000-09-24	6.27942
2000-09-25	5.90929
2000-09-26	5.43817
2000-09-27	4.77357
2000-09-28	4.10645
2000-09-29	3.51752
2000-09-30	3.1908
2000-10-01	3.04706
2000-10-02	3.12281
2000-10-03	3.14823
2000-10-04	3.49698
2000-10-05	3.82138
2000-10-06	3.93371
2000-10-07	4.01616
2000-10-08	3.89227
2000-10-09	3.66877
2000-10-10	3.20703
2000-10-11	2.60583
2000-10-12	2.1044
2000-10-13	1.81483
2000-10-14	1.52806
2000-10-15	1.37166
2000-10-16	1.19666
2000-10-17	1.16488
2000-10-18	1.20658
2000-10-19	1.24038
2000-10-20	1.24007
2000-10-21	1.18434
2000-10-22	1.12102
2000-10-23	1.07539
2000-10-24	1.0495
2000-10-25	0.999699
2000-10-26	0.964957
2000-10-27	0.921442
2000-10-28	0.88389
2000-10-29	0.86505
2000-10-30	0.8117
2000-10-31	0.745871
2000-11-01	0.685324
2000-11-02	0.582325
2000-11-03	0.481011
2000-11-04	0.405638
2000-11-05	0.325328
2000-11-06	0.269358
2000-11-07	0.241615
2000-11-08	0.211778
2000-11-09	0.205958
2000-11-10	0.201772
2000-11-11	0.197464
2000-11-12	0.192881
2000-11-13	0.19155
2000-11-14	0.182198
2000-11-15	0.172437
2000-11-16	0.165243
2000-11-17	0.155292
2000-11-18	0.146202
2000-11-19	0.134199
2000-11-20	0.119226
2000-11-21	0.108968
2000-11-22	0.09404
2000-11-23	0.0798803
2000-11-24	0.0672293
2000-11-25	0.052885
2000-11-26	0.0406764
2000-11-27	0.0280182
2000-11-28	0.0186187
2000-11-29	0.0121928
2000-11-30	0.0076079
2000-12-01	0.00453388
2000-12-02	0.0026409
2000-12-03	0.00196462
2000-12-04	0.00151864
2000-12-05	0.00120325
2000-12-06	0.000964869
2000-12-07	0.000775033
2000-12-08	0.00061515
2000-12-09	0.000481565
2000-12-10	0.00034017
2000-12-11	0.000231485
2000-12-12	0.000154225
2000-12-13	0.000103115
2000-12-14	6.92352e-05
2000-12-15	4.67799e-05
2000-12-16	3.17526e-05
2000-12-17	2.1895e-05
2000-12-18	1.54292e-05
2000-12-19	1.10961e-05
2000-12-20	8.10185e-06
2000-12-21	5.96828e-06
2000-12-22	4.33762e-06
2000-12-23	3.49566e-06
2000-12-24	2.77114e-06
2000-12-25	2.19887e-06
2000-12-26	1.74008e-06
2000-12-27	1.37112e-06
2000-12-28	1.06987e-06
2000-12-29	8.15949e-07
2000-12-30	5.48323e-07
2000-12-31	3.85497e-07
2001-01-01	2.74028e-07
2001-01-02	1.96334e-07
2001-01-03	1.41132e-07
2001-01-04	1.01064e-07
2001-01-05	7.16343e-08
2001-01-06	5.02134e-08
2001-01-07	3.46675e-08
2001-01-08	2.35293e-08
2001-01-09	1.5971e-08
2001-01-10	1.09601e-08
2001-01-11	7.6712e-09
2001-01-12	5.52299e-09
2001-01-13	4.12974e-09
2001-01-14	3.23995e-09
2001-01-15	2.68277e-09
2001-01-16	2.33593e-09
2001-01-17	2.12333e-09
2001-01-18	2.00158e-09
2001-01-19	1.94418e-09
2001-01-20	1.92948e-09
2001-01-21	1.94007e-09
2001-01-22	1.96381e-09
2001-01-23	1.99407e-09
2001-01-24	2.02837e-09
2001-01-25	2.06646e-09
2001-01-26	2.10898e-09
2001-01-27	2.15662e-09
2001-01-28	2.20959e-09
2001-01-29	2.26758e-09
2001-01-30	2.33057e-09
2001-01-31	2.39936e-09
2001-02-01	2.47464e-09
2001-02-02	2.5556e-09
2001-02-03	2.6382e-09
2001-02-04	2.7129e-09
2001-02-05	2.76408e-09
2001-02-06	2.77893e-09
2001-02-07	2.74759e-09
2001-02-08	2.66467e-09
2001-02-09	2.52376e-09
2001-02-10	2.3229e-09
2001-02-11	2.06941e-09
2001-02-12	1.7811e-09
2001-02-13	1.47855e-09
2001-02-14	1.18414e-09
2001-02-15	9.11844e-10
2001-02-16	6.73901e-10
2001-02-17	4.76446e-10
2001-02-18	3.24169e-10
2001-02-19	2.17025e-10
2001-02-20	1.47294e-10
2001-02-21	1.01113e-10
2001-02-22	6.85458e-11
2001-02-23	4.4242e-11
2001-02-24	2.82078e-11
2001-02-25	1.82107e-11
2001-02-26	1.18806e-11
2001-02-27	7.85803e-12
2001-02-28	5.23245e-12
2001-03-01	4.10988e-12
2001-03-02	4.60256e-12
2001-03-03	6.24901e-12
2001-03-04	8.62513e-12
2001-03-05	1.3552e-11
2001-03-06	2.06242e-11
2001-03-07	2.90685e-11
2001-03-08	3.77622e-11
2001-03-09	4.59508e-11
2001-03-10	5.3154e-11
2001-03-11	5.91598e-11
2001-03-12	6.22032e-11
2001-03-13	6.28456e-11
2001-03-14	5.98583e-11
2001-03-15	5.41207e-11
2001-03-16	4.66867e-11
2001-03-17	3.87725e-11
2001-03-18	3.11577e-11
2001-03-19	2.3836e-11
2001-03-20	1.66578e-11
2001-03-21	1.15875e-11
2001-03-22	8.37567e-12
2001-03-23	6.33632e-12
2001-03-24	4.94557e-12
2001-03-25	3.91654e-12
2001-03-26	3.11203e-12
2001-03-27	2.44472e-12
2001-03-28	1.90838e-12
2001-03-29	1.4843e-12
2001-03-30	1.16623e-12
2001-03-31	9.04298e-13
2001-04-01	6.86019e-13
2001-04-02	4.98923e-13
2001-04-03	3.49246e-13
2001-04-04	2.30752e-13
2001-04-05	1.4344e-13
2001-04-06	8.1075e-14
2001-04-07	4.36557e-14
2001-04-08	2.49461e-14
2001-04-09	1.87096e-14
2001-04-10	1.87096e-14
2001-04-11	2.49461e-14
2001-04-12	3.11827e-14
2001-04-13	3.11827e-14
2001-04-14	3.11827e-14
2001-04-15	2.49461e-14
2001-04-16	1.87096e-14
2001-04-17	1.24731e-14
2001-04-18	6.23654e-15
2001-04-19	0
2001-04-20	0
2001-04-21	0
2001-04-22	0
2001-04-23	0
2001-04-24	1.24731e-14
2001-04-25	2.49461e-14
2001-04-26	3.74192e-14
2001-04-27	4.98923e-14
2001-04-28	6.23654e-14
2001-04-29	6.23654e-14
2001-04-30	6.23654e-14
2001-05-01	4.98923e-14
2001-05-02	3.74192e-14
2001-05-03	2.49461e-14
2001-05-04	1.24731e-14
2001-05-05	0
2001-05-06	0
2001-05-07	0
2001-05-08	0
2001-05-09	0
2001-05-10	1.87096e-14
2001-05-11	4.18472e-12
2001-05-12	1.13132e-08
2001-05-13	-1.34642e-06
2001-05-14	0.00812782
2001-05-15	0.0258093
2001-05-16	0.0593306
2001-05-17	0.13734
2001-05-18	0.243952
2001-05-19	0.357535
2001-05-20	0.494641
2001-05-21	0.64388
2001-05-22	0.793726
2001-05-23	0.921139
2001-05-24	1.01966
2001-05-25	1.10034
2001-05-26	1.18502
2001-05-27	1.27091
2001-05-28	1.32428
2001-05-29	1.34907
2001-05-30	1.35179
2001-05-31	1.33567
2001-06-01	1.3349
2001-06-02	1.34695
2001-06-03	1.35977
2001-06-04	1.39798
2001-06-05	1.46024
2001-06-06	1.57966
2001-06-07	1.72928
2001-06-08	1.88812
2001-06-09	2.08631
2001-06-10	2.32698
2001-06-11	2.65399
2001-06-12	3.06284
2001-06-13	3.532
2001-06-14	4.08375
2001-06-15	4.6569
2001-06-16	5.27142
2001-06-17	5.94228
2001-06-18	6.63105
2001-06-19	7.34903
2001-06-20	8.02485
2001-06-21	8.61881
2001-06-22	9.12136
2001-06-23	9.54713
2001-06-24	9.93256
2001-06-25	10.3334
2001-06-26	10.8305
2001-06-27	11.3941
2001-06-28	12.4827
2001-06-29	13.7453
2001-06-30	14.7714
2001-07-01	15.0015
2001-07-02	14.9745
2001-07-03	14.6759
2001-07-04	14.3939
2001-07-05	13.634
2001-07-06	12.7582
2001-07-07	12.1133
2001-07-08	12.3634
2001-07-09	12.8506
2001-07-10	13.3984
2001-07-11	13.6956
2001-07-12	13.729
2001-07-13	13.6598
2001-07-14	13.6038
2001-07-15	13.499
2001-07-16	13.306
2001-07-17	13.0515
2001-07-18	12.8109
2001-07-19	12.6352
2001-07-20	12.5394
2001-07-21	12.5117
2001-07-22	12.5571
2001-07-23	12.7979
2001-07-24	13.6023
2001-07-25	14.4
2001-07-26	14.5761
2001-07-27	14.4587
2001-07-28	14.0975
2001-07-29	13.5594
2001-07-30	12.897
2001-07-31	11.9126
2001-08-01	11.2036
2001-08-02	11.4001
2001-08-03	11.936
2001-08-04	12.6434
2001-08-05	13.4272
2001-08-06	14.7666
2001-08-07	16.0875
2001-08-08	17.4667
2001-08-09	18.6948
2001-08-10	19.7573
2001-08-11	20.7077
2001-08-12	20.7513
2001-08-13	20.1459
2001-08-14	19.4321
2001-08-15	18.6016
2001-08-16	17.8683
2001-08-17	17.3374
2001-08-18	16.9615
2001-08-19	17.3457
2001-08-20	17.6729
2001-08-21	17.9056
2001-08-22	17.93
2001-08-23	17.7244
2001-08-24	17.2772
2001-08-25	16.7389
2001-08-26	16.2983
2001-08-27	15.9826
2001-08-28	15.7471
2001-08-29	15.6019
2001-08-30	15.551
2001-08-31	15.4331
2001-09-01	15.1757
2001-09-02	14.7111
2001-09-03	14.028
2001-09-04	13.3236
2001-09-05	12.6974
2001-09-06	12.133
2001-09-07	11.8635
2001-09-08	11.8864
2001-09-09	12.0677
2001-09-10	12.3024
2001-09-11	12.4259
2001-09-12	12.1877
2001-09-13	11.621
2001-09-14	10.7957
2001-09-15	9.67587
2001-09-16	8.60882
2001-09-17	7.79762
2001-09-18	7.21064
2001-09-19	7.00221
2001-09-20	7.15845
2001-09-21	7.53129
2001-09-22	8.09152
2001-09-23	8.59887
2001-09-24	8.73373
2001-09-25	8.53668
2001-09-26	8.0071
2001-09-27	7.16112
2001-09-28	6.32366
2001-09-29	5.35974
2001-09-30	4.35064
2001-10-01	3.65562
2001-10-02	3.33048
2001-10-03	3.42367
2001-10-04	3.86196
2001-10-05	4.09739
2001-10-06	4.45464
2001-10-07	4.61877
2001-10-08	4.47368
2001-10-09	4.03884
2001-10-10	3.49413
2001-10-11	2.91904
2001-10-12	2.53042
2001-10-13	2.13154
2001-10-14	1.93853
2001-10-15	1.88108
2001-10-16	1.95877
2001-10-17	1.92923
2001-10-18	1.78249
2001-10-19	1.61328
2001-10-20	1.49015
2001-10-21	1.43571
2001-10-22	1.53846
2001-10-23	1.70212
2001-10-24	1.87498
2001-10-25	2.04084
2001-10-26	2.2232
2001-10-27	2.23336
2001-10-28	2.20912
2001-10-29	1.97358
2001-10-30	1.64962
2001-10-31	1.38986
2001-11-01	1.24027
2001-11-02	1.08043
2001-11-03	1.03352
2001-11-04	0.959801
2001-11-05	0.966989
2001-11-06	0.995339
2001-11-07	0.947699
2001-11-08	0.842508
2001-11-09	0.731712
2001-11-10	0.616853
2001-11-11	0.512656
2001-11-12	0.456059
2001-11-13	0.383265
2001-11-14	0.363366
2001-11-15	0.332593
2001-11-16	0.300206
2001-11-17	0.270015
2001-11-18	0.241561
2001-11-19	0.211974
2001-11-20	0.181593
2001-11-21	0.153574
2001-11-22	0.139528
2001-11-23	0.128502
2001-11-24	0.118438
2001-11-25	0.110014
2001-11-26	0.100046
2001-11-27	0.0979018
2001-11-28	0.0946817
2001-11-29	0.0972191
2001-11-30	0.100387
2001-12-01	0.103187
2001-12-02	0.107199
2001-12-03	0.107186
2001-12-04	0.103908
2001-12-05	0.101613
2001-12-06	0.0948873
2001-12-07	0.0878764
2001-12-08	0.0821002
2001-12-09	0.0758594
2001-12-10	0.0734044
2001-12-11	0.0700139
2001-12-12	0.0633566
2001-12-13	0.0551802
2001-12-14	0.0470687
2001-12-15	0.038109
2001-12-16	0.0303784
2001-12-17	0.0219607
2001-12-18	0.0173122
2001-12-19	0.0144248
2001-12-20	0.0132448
2001-12-21	0.011948
2001-12-22	0.0106314
2001-12-23	0.00938642
2001-12-24	0.00839623
2001-12-25	0.00709131
2001-12-26	0.00594639
2001-12-27	0.00462073
2001-12-28	0.00359003
2001-12-29	0.00279996
2001-12-30	0.00216078
2001-12-31	0.00148799
2002-01-01	0.000982205
2002-01-02	0.000639301
2002-01-03	0.000419188
2002-01-04	0.00027867
2002-01-05	0.000186143
2002-01-06	0.000122538
2002-01-07	8.10232e-05
2002-01-08	5.47866e-05
2002-01-09	3.80007e-05
2002-01-10	2.69601e-05
2002-01-11	1.93988e-05
2002-01-12	1.41545e-05
2002-01-13	1.04465e-05
2002-01-14	7.75937e-06
2002-01-15	5.76841e-06
2002-01-16	4.25047e-06
2002-01-17	3.10561e-06
2002-01-18	2.27916e-06
2002-01-19	1.6889e-06
2002-01-20	1.25797e-06
2002-01-21	9.33267e-07
2002-01-22	6.79111e-07
2002-01-23	4.7598e-07
2002-01-24	3.19113e-07
2002-01-25	2.15141e-07
2002-01-26	1.47115e-07
2002-01-27	1.02358e-07
2002-01-28	7.50324e-08
2002-01-29	5.85855e-08
2002-01-30	4.88608e-08
2002-01-31	4.41242e-08
2002-02-01	4.20329e-08
2002-02-02	4.17609e-08
2002-02-03	4.28462e-08
2002-02-04	4.32199e-08
2002-02-05	4.10697e-08
2002-02-06	3.90382e-08
2002-02-07	3.57616e-08
2002-02-08	3.17421e-08
2002-02-09	2.66166e-08
2002-02-10	2.14735e-08
2002-02-11	1.59015e-08
2002-02-12	1.22871e-08
2002-02-13	8.50557e-09
2002-02-14	5.59427e-09
2002-02-15	3.5764e-09
2002-02-16	2.32025e-09
2002-02-17	1.53527e-09
2002-02-18	1.03628e-09
2002-02-19	7.14956e-10
2002-02-20	4.98823e-10
2002-02-21	3.53961e-10
2002-02-22	2.52704e-10
2002-02-23	1.78078e-10
2002-02-24	1.22486e-10
2002-02-25	8.5478e-11
2002-02-26	6.18041e-11
2002-02-27	5.07529e-11
2002-02-28	4.25332e-11
2002-03-01	3.5411e-11
2002-03-02	2.90248e-11
2002-03-03	2.36988e-11
2002-03-04	1.9932e-11
2002-03-05	1.56662e-11
2002-03-06	1.2286e-11
2002-03-07	8.63136e-12
2002-03-08	5.96213e-12
2002-03-09	4.62751e-12
2002-03-10	3.5673e-12
2002-03-11	2.78149e-12
2002-03-12	2.2701e-12
2002-03-13	1.92085e-12
2002-03-14	1.7587e-12
2002-03-15	1.59655e-12
2002-03-16	1.45935e-12
2002-03-17	1.35956e-12
2002-03-18	1.24731e-12
2002-03-19	1.12258e-12
2002-03-20	1.01032e-12
2002-03-21	8.73115e-13
2002-03-22	7.7333e-13
2002-03-23	6.61073e-13
2002-03-24	5.36342e-13
2002-03-25	4.24084e-13
2002-03-26	3.243e-13
2002-03-27	2.24515e-13
2002-03-28	1.49677e-13
2002-03-29	7.48384e-14
2002-03-30	3.74192e-14
2002-03-31	1.24731e-14
2002-04-01	0
2002-04-02	0
2002-04-03	0
2002-04-04	0
2002-04-05	0
2002-04-06	0
2002-04-07	0
2002-04-08	0
2002-04-09	0
2002-04-10	0
2002-04-11	1.24731e-14
2002-04-12	2.49461e-14
2002-04-13	3.74192e-14
2002-04-14	4.98923e-14
2002-04-15	4.98923e-14
2002-04-16	4.98923e-14
2002-04-17	4.98923e-14
2002-04-18	3.74192e-14
2002-04-19	2.49461e-14
2002-04-20	1.24731e-14
2002-04-21	0
2002-04-22	0
2002-04-23	0
2002-04-24	0
2002-04-25	0
2002-04-26	0
2002-04-27	0
2002-04-28	0
2002-04-29	0
2002-04-30	0
2002-05-01	0
2002-05-02	0
2002-05-03	0
2002-05-04	0
2002-05-05	0
2002-05-06	0
2002-05-07	0
2002-05-08	0
2002-05-09	0
2002-05-10	0
2002-05-11	0
2002-05-12	0
2002-05-13	1.24731e-14
2002-05-14	2.49461e-14
2002-05-15	3.74192e-14
2002-05-16	4.98923e-14
2002-05-17	6.23654e-14
2002-05-18	6.23654e-14
2002-05-19	6.23654e-14
2002-05-20	4.98923e-14
2002-05-21	3.74192e-14
2002-05-22	2.49461e-14
2002-05-23	-8.47355e-08
2002-05-24	0.0103233
2002-05-25	0.0368274
2002-05-26	0.114237
2002-05-27	0.239388
2002-05-28	0.404322
2002-05-29	0.61799
2002-05-30	0.863642
2002-05-31	1.12669
2002-06-01	1.36542
2002-06-02	1.53622
2002-06-03	1.64524
2002-06-04	1.71694
2002-06-05	1.72636
2002-06-06	1.68295
2002-06-07	1.58092
2002-06-08	1.46891
2002-06-09	1.41011
2002-06-10	1.42822
2002-06-11	1.45345
2002-06-12	1.45909
2002-06-13	1.45587
2002-06-14	1.46708
2002-06-15	1.54359
2002-06-16	1.66485
2002-06-17	1.83268
2002-06-18	2.08382
2002-06-19	2.45668
2002-06-20	3.00041
2002-06-21	3.75032
2002-06-22	4.73171
2002-06-23	5.87897
2002-06-24	7.1465
2002-06-25	8.57257
2002-06-26	10.0206
2002-06-27	11.4659
2002-06-28	12.843
2002-06-29	14.0182
2002-06-30	15.195
2002-07-01	17.0451
2002-07-02	19.0023
2002-07-03	21.1182
2002-07-04	23.0727
2002-07-05	24.8325
2002-07-06	26.4264
2002-07-07	26.8742
2002-07-08	26.5782
2002-07-09	25.7734
2002-07-10	24.4578
2002-07-11	22.8852
2002-07-12	21.2615
2002-07-13	19.9121
2002-07-14	19.7465
2002-07-15	19.6105
2002-07-16	19.8869
2002-07-17	21.2859
2002-07-18	22.9615
2002-07-19	24.5684
2002-07-20	25.9547
2002-07-21	26.168
2002-07-22	26.1009
2002-07-23	25.6457
2002-07-24	23.9907
2002-07-25	21.9282
2002-07-26	20.1294
2002-07-27	18.7482
2002-07-28	19.2002
2002-07-29	20.1593
2002-07-30	21.5865
2002-07-31	23.4555
2002-08-01	25.5978
2002-08-02	27.5731
2002-08-03	29.3397
2002-08-04	30.1412
2002-08-05	30.2913
2002-08-06	29.1854
2002-08-07	27.6583
2002-08-08	26.2248
2002-08-09	25.1481
2002-08-10	24.1374
2002-08-11	23.467
2002-08-12	24.091
2002-08-13	25.8018
2002-08-14	27.9071
2002-08-15	30.1073
2002-08-16	32.018
2002-08-17	33.7003
2002-08-18	35.0526
2002-08-19	35.1897
2002-08-20	34.9969
2002-08-21	33.4951
2002-08-22	31.7215
2002-08-23	29.915
2002-08-24	28.0546
2002-08-25	26.1183
2002-08-26	24.2793
2002-08-27	22.2877
2002-08-28	21.0787
2002-08-29	19.8026
2002-08-30	18.3278
2002-08-31	16.8662
2002-09-01	15.683
2002-09-02	14.8267
2002-09-03	14.5254
2002-09-04	14.7316
2002-09-05	15.1559
2002-09-06	15.5671
2002-09-07	15.9471
2002-09-08	16.2894
2002-09-09	16.4496
2002-09-10	16.1986
2002-09-11	15.718
2002-09-12	15.2022
2002-09-13	14.9888
2002-09-14	15.0702
2002-09-15	15.0354
2002-09-16	14.8045
2002-09-17	14.5449
2002-09-18	14.3325
2002-09-19	14.2742
2002-09-20	14.298
2002-09-21	14.1689
2002-09-22	13.9232
2002-09-23	13.6028
2002-09-24	13.2024
2002-09-25	12.7464
2002-09-26	12.3155
2002-09-27	11.6829
2002-09-28	10.9651
2002-09-29	10.3304
2002-09-30	9.86322
2002-10-01	9.89665
2002-10-02	10.1469
2002-10-03	10.4796
2002-10-04	10.703
2002-10-05	10.7651
2002-10-06	10.6258
2002-10-07	10.1263
2002-10-08	9.34316
2002-10-09	8.34118
2002-10-10	7.25323
2002-10-11	6.4128
2002-10-12	5.61409
2002-10-13	4.88178
2002-10-14	4.61328
2002-10-15	4.22796
2002-10-16	3.86092
2002-10-17	3.39578
2002-10-18	2.90998
2002-10-19	2.49209
2002-10-20	2.19676
2002-10-21	1.80831
2002-10-22	1.56548
2002-10-23	1.48056
2002-10-24	1.38278
2002-10-25	1.24007
2002-10-26	1.13569
2002-10-27	1.01932
2002-10-28	0.894653
2002-10-29	0.788674
2002-10-30	0.67139
2002-10-31	0.571145
2002-11-01	0.490537
2002-11-02	0.415621
2002-11-03	0.359229
2002-11-04	0.307107
2002-11-05	0.251517
2002-11-06	0.190854
2002-11-07	0.151077
2002-11-08	0.109821
2002-11-09	0.0843182
2002-11-10	0.0596966
2002-11-11	0.0471947
2002-11-12	0.0492689
2002-11-13	0.0541532
2002-11-14	0.0619896
2002-11-15	0.0663127
2002-11-16	0.065231
2002-11-17	0.0633747
2002-11-18	0.0595918
2002-11-19	0.0540161
2002-11-20	0.0478642
2002-11-21	0.0397743
2002-11-22	0.0360635
2002-11-23	0.0324592
2002-11-24	0.0273413
2002-11-25	0.0231733
2002-11-26	0.0195054
2002-11-27	0.0163108
2002-11-28	0.0139667
2002-11-29	0.0111312
2002-11-30	0.00893089
2002-12-01	0.00763181
2002-12-02	0.00612521
2002-12-03	0.00482201
2002-12-04	0.00376315
2002-12-05	0.00264009
2002-12-06	0.00181474
2002-12-07	0.00123751
2002-12-08	0.000810076
2002-12-09	0.000505978
2002-12-10	0.00031513
2002-12-11	0.000197579
2002-12-12	0.000124467
2002-12-13	7.83192e-05
2002-12-14	4.93266e-05
2002-12-15	3.14343e-05
2002-12-16	2.03501e-05
2002-12-17	1.3443e-05
2002-12-18	9.12133e-06
2002-12-19	6.35366e-06
2002-12-20	4.57941e-06
2002-12-21	3.46132e-06
2002-12-22	2.68632e-06
2002-12-23	2.12321e-06
2002-12-24	1.69574e-06
2002-12-25	1.35608e-06
2002-12-26	1.12175e-06
2002-12-27	9.20915e-07
2002-12-28	6.95238e-07
2002-12-29	5.26936e-07
2002-12-30	4.0367e-07
2002-12-31	3.09987e-07
2003-01-01	2.34563e-07
2003-01-02	1.719e-07
2003-01-03	1.22721e-07
2003-01-04	8.84048e-08
2003-01-05	6.37279e-08
2003-01-06	4.64945e-08
2003-01-07	3.43867e-08
2003-01-08	2.58593e-08
2003-01-09	1.96534e-08
2003-01-10	1.49897e-08
2003-01-11	1.13807e-08
2003-01-12	8.50072e-09
2003-01-13	6.15828e-09
2003-01-14	4.2976e-09
2003-01-15	3.00152e-09
2003-01-16	2.10892e-09
2003-01-17	1.49113e-09
2003-01-18	1.06862e-09
2003-01-19	7.84855e-10
2003-01-20	5.99306e-10
2003-01-21	4.8156e-10
2003-01-22	4.10364e-10
2003-01-23	3.71074e-10
2003-01-24	3.57778e-10
2003-01-25	3.59549e-10
2003-01-26	3.68804e-10
2003-01-27	3.80005e-10
2003-01-28	3.8896e-10
2003-01-29	3.92253e-10
2003-01-30	3.87763e-10
2003-01-31	3.74392e-10
2003-02-01	3.52339e-10
2003-02-02	3.22504e-10
2003-02-03	2.86481e-10
2003-02-04	2.46318e-10
2003-02-05	2.04583e-10
2003-02-06	1.63796e-10
2003-02-07	1.26327e-10
2003-02-08	9.37725e-11
2003-02-09	6.69554e-11
2003-02-10	4.60007e-11
2003-02-11	3.0584e-11
2003-02-12	1.9932e-11
2003-02-13	1.30967e-11
2003-02-14	8.90577e-12
2003-02-15	6.26148e-12
2003-02-16	4.44041e-12
2003-02-17	3.06838e-12
2003-02-18	2.02064e-12
2003-02-19	1.2972e-12
2003-02-20	8.23223e-13
2003-02-21	5.23869e-13
2003-02-22	3.243e-13
2003-02-23	1.74623e-13
2003-02-24	7.48384e-14
2003-02-25	2.49461e-14
2003-02-26	-4.98923e-14
2003-02-27	-1.49677e-13
2003-02-28	-4.49031e-13
2003-03-01	-1.09763e-12
2003-03-02	-2.22021e-12
2003-03-03	-3.84171e-12
2003-03-04	-5.88729e-12
2003-03-05	-8.30706e-12
2003-03-06	-1.16e-11
2003-03-07	-1.62898e-11
2003-03-08	-2.29006e-11
2003-03-09	-3.13822e-11
2003-03-10	-4.10364e-11
2003-03-11	-5.10897e-11
2003-03-12	-6.12927e-11
2003-03-13	-7.09219e-11
2003-03-14	-7.93537e-11
2003-03-15	-8.53906e-11
2003-03-16	-8.60143e-11
2003-03-17	-8.31704e-11
2003-03-18	-7.80066e-11
2003-03-19	-7.04728e-11
2003-03-20	-6.17916e-11
2003-03-21	-5.25366e-11
2003-03-22	-4.31818e-11
2003-03-23	-3.72446e-11
2003-03-24	-3.38519e-11
2003-03-25	-3.2904e-11
2003-03-26	-3.44756e-11
2003-03-27	-3.91155e-11
2003-03-28	-4.47783e-11
2003-03-29	-5.07155e-11
2003-03-30	-5.70019e-11
2003-03-31	-6.17916e-11
2003-04-01	-6.46354e-11
2003-04-02	-6.56582e-11
2003-04-03	-6.46604e-11
2003-04-04	-6.00703e-11
2003-04-05	-5.55301e-11
2003-04-06	-4.88196e-11
2003-04-07	-4.17349e-11
2003-04-08	-3.49745e-11
2003-04-09	-2.88128e-11
2003-04-10	-2.18778e-11
2003-04-11	-1.73126e-11
2003-04-12	-1.22735e-11
2003-04-13	-8.53158e-12
2003-04-14	-5.91224e-12
2003-04-15	-3.94149e-12
2003-04-16	-2.46967e-12
2003-04-17	-1.49677e-12
2003-04-18	-8.73115e-13
2003-04-19	-6.23654e-13
2003-04-20	-5.48815e-13
2003-04-21	-4.24084e-13
2003-04-22	-3.243e-13
2003-04-23	-2.24515e-13
2003-04-24	-1.49677e-13
2003-04-25	-1.24731e-13
2003-04-26	-1.24731e-13
2003-04-27	-1.24731e-13
2003-04-28	-1.99569e-13
2003-04-29	-2.74408e-13
2003-04-30	-3.243e-13
2003-05-01	-3.74192e-13
2003-05-02	-4.49031e-13
2003-05-03	-4.73977e-13
2003-05-04	-4.98923e-13
2003-05-05	-4.73977e-13
2003-05-06	-4.73977e-13
2003-05-07	-4.49031e-13
2003-05-08	-4.49031e-13
2003-05-09	-3.99138e-13
2003-05-10	-3.74192e-13
2003-05-11	-3.243e-13
2003-05-12	-2.99354e-13
2003-05-13	-2.24515e-13
2003-05-14	-1.99569e-13
2003-05-15	-1.49677e-13
2003-05-16	-9.97846e-14
2003-05-17	-7.48384e-14
2003-05-18	-9.97846e-14
2003-05-19	-1.24731e-13
2003-05-20	-1.74623e-13
2003-05-21	-2.24515e-13
2003-05-22	-5.76176e-08
2003-05-23	0.00136343
2003-05-24	0.00451484
2003-05-25	0.0113125
2003-05-26	0.0222261
2003-05-27	0.0415009
2003-05-28	0.0716073
2003-05-29	0.107458
2003-05-30	0.14472
2003-05-31	0.17864
2003-06-01	0.205716
2003-06-02	0.220337
2003-06-03	0.233125
2003-06-04	0.239428
2003-06-05	0.232518
2003-06-06	0.227
2003-06-07	0.224733
2003-06-08	0.22972
2003-06-09	0.250862
2003-06-10	0.27876
2003-06-11	0.308483
2003-06-12	0.345465
2003-06-13	0.382105
2003-06-14	0.412967
2003-06-15	0.434167
2003-06-16	0.447561
2003-06-17	0.45437
2003-06-18	0.468288
2003-06-19	0.493695
2003-06-20	0.525409
2003-06-21	0.586085
2003-06-22	0.696783
2003-06-23	0.895355
2003-06-24	1.1942
2003-06-25	1.61164
2003-06-26	2.20659
2003-06-27	2.93963
2003-06-28	3.70086
2003-06-29	4.52352
2003-06-30	5.39971
2003-07-01	6.2265
2003-07-02	7.02038
2003-07-03	7.83587
2003-07-04	8.67767
2003-07-05	9.95963
2003-07-06	11.3716
2003-07-07	12.7795
2003-07-08	13.9827
2003-07-09	14.5684
2003-07-10	15.0039
2003-07-11	15.3221
2003-07-12	15.3179
2003-07-13	15.1126
2003-07-14	14.8031
2003-07-15	14.6938
2003-07-16	15.226
2003-07-17	15.7917
2003-07-18	16.2664
2003-07-19	16.5477
2003-07-20	16.8157
2003-07-21	17.0204
2003-07-22	17.186
2003-07-23	17.2023
2003-07-24	17.0906
2003-07-25	17.1251
2003-07-26	17.2816
2003-07-27	17.3496
2003-07-28	17.285
2003-07-29	16.9784
2003-07-30	16.549
2003-07-31	16.2377
2003-08-01	15.9479
2003-08-02	15.6715
2003-08-03	15.476
2003-08-04	15.3612
2003-08-05	15.3786
2003-08-06	15.516
2003-08-07	15.573
2003-08-08	15.5065
2003-08-09	15.3634
2003-08-10	15.2107
2003-08-11	15.1808
2003-08-12	15.352
2003-08-13	15.6373
2003-08-14	16.5256
2003-08-15	17.3481
2003-08-16	17.3413
2003-08-17	17.2086
2003-08-18	16.9967
2003-08-19	16.7943
2003-08-20	16.7254
2003-08-21	16.1185
2003-08-22	15.4188
2003-08-23	15.3739
2003-08-24	15.3509
2003-08-25	15.3996
2003-08-26	15.4778
2003-08-27	15.3785
2003-08-28	15.2392
2003-08-29	15.0014
2003-08-30	14.7044
2003-08-31	14.3412
2003-09-01	13.6863
2003-09-02	12.9737
2003-09-03	12.2612
2003-09-04	11.5112
2003-09-05	11.0356
2003-09-06	10.6816
2003-09-07	10.3857
2003-09-08	10.2599
2003-09-09	9.97737
2003-09-10	9.55682
2003-09-11	9.18226
2003-09-12	8.94429
2003-09-13	8.88233
2003-09-14	9.01065
2003-09-15	9.20287
2003-09-16	9.34405
2003-09-17	9.6031
2003-09-18	9.85795
2003-09-19	9.96209
2003-09-20	9.98768
2003-09-21	9.85905
2003-09-22	9.60681
2003-09-23	9.44434
2003-09-24	9.23468
2003-09-25	8.9861
2003-09-26	8.77426
2003-09-27	8.41962
2003-09-28	7.94323
2003-09-29	7.36307
2003-09-30	6.56756
2003-10-01	5.82882
2003-10-02	4.98022
2003-10-03	4.01451
2003-10-04	3.1135
2003-10-05	2.38465
2003-10-06	1.97941
2003-10-07	1.90007
2003-10-08	1.89272
2003-10-09	2.06412
2003-10-10	2.29306
2003-10-11	2.54711
2003-10-12	2.79069
2003-10-13	2.92768
2003-10-14	2.9331
2003-10-15	2.86701
2003-10-16	2.65464
2003-10-17	2.37461
2003-10-18	2.06312
2003-10-19	1.8053
2003-10-20	1.57144
2003-10-21	1.38168
2003-10-22	1.16945
2003-10-23	1.02672
2003-10-24	0.967744
2003-10-25	0.942517
2003-10-26	0.883395
2003-10-27	0.823813
2003-10-28	0.774315
2003-10-29	0.707871
2003-10-30	0.653084
2003-10-31	0.623153
2003-11-01	0.659839
2003-11-02	0.722761
2003-11-03	0.812092
2003-11-04	0.905961
2003-11-05	0.971254
2003-11-06	1.04952
2003-11-07	1.06412
2003-11-08	1.04517
2003-11-09	0.968985
2003-11-10	0.880222
2003-11-11	0.741223
2003-11-12	0.630063
2003-11-13	0.509567
2003-11-14	0.411276
2003-11-15	0.298604
2003-11-16	0.227203
2003-11-17	0.153215
2003-11-18	0.11958
2003-11-19	0.094784
2003-11-20	0.0680565
2003-11-21	0.0509104
2003-11-22	0.0426073
2003-11-23	0.0368117
2003-11-24	0.0310511
2003-11-25	0.0289375
2003-11-26	0.0269026
2003-11-27	0.025364
2003-11-28	0.0234782
2003-11-29	0.0225399
2003-11-30	0.0211222
2003-12-01	0.0194309
2003-12-02	0.0170975
2003-12-03	0.014882
2003-12-04	0.0127594
2003-12-05	0.0110648
2003-12-06	0.00955189
2003-12-07	0.00771927
2003-12-08	0.00624625
2003-12-09	0.00501261
2003-12-10	0.00395018
2003-12-11	0.00309169
2003-12-12	0.00218336
2003-12-13	0.00152148
2003-12-14	0.00104039
2003-12-15	0.000706798
2003-12-16	0.000488356
2003-12-17	0.000345799
2003-12-18	0.000249855
2003-12-19	0.000183455
2003-12-20	0.000135845
2003-12-21	0.000100479
2003-12-22	7.91273e-05
2003-12-23	6.12643e-05
2003-12-24	4.242e-05
2003-12-25	2.82334e-05
2003-12-26	1.89409e-05
2003-12-27	1.27286e-05
2003-12-28	8.41832e-06
2003-12-29	6.18519e-06
2003-12-30	4.6469e-06
2003-12-31	3.57676e-06
2004-01-01	2.79877e-06
2004-01-02	2.18268e-06
2004-01-03	1.70951e-06
2004-01-04	1.32504e-06
2004-01-05	1.01435e-06
2004-01-06	6.86831e-07
2004-01-07	4.48321e-07
2004-01-08	2.95125e-07
2004-01-09	2.3181e-07
2004-01-10	1.84228e-07
2004-01-11	1.44927e-07
2004-01-12	1.13898e-07
2004-01-13	9.04777e-08
2004-01-14	7.20523e-08
2004-01-15	5.68465e-08
2004-01-16	4.07003e-08
2004-01-17	2.78315e-08
2004-01-18	1.85133e-08
2004-01-19	1.24355e-08
2004-01-20	8.40164e-09
2004-01-21	5.69408e-09
2004-01-22	3.8463e-09
2004-01-23	2.59772e-09
2004-01-24	1.78554e-09
2004-01-25	1.26901e-09
2004-01-26	9.53417e-10
2004-01-27	7.75625e-10
2004-01-28	6.93652e-10
2004-01-29	6.80955e-10
2004-01-30	7.18449e-10
2004-01-31	7.92788e-10
2004-02-01	8.95591e-10
2004-02-02	1.02125e-09
2004-02-03	1.16586e-09
2004-02-04	1.32681e-09
2004-02-05	1.50248e-09
2004-02-06	1.69205e-09
2004-02-07	1.89476e-09
2004-02-08	2.10997e-09
2004-02-09	2.33673e-09
2004-02-10	2.57344e-09
2004-02-11	2.81797e-09
2004-02-12	3.06713e-09
2004-02-13	3.31669e-09
2004-02-14	3.56176e-09
2004-02-15	3.79633e-09
2004-02-16	4.01388e-09
2004-02-17	4.20757e-09
2004-02-18	4.37041e-09
2004-02-19	4.49637e-09
2004-02-20	4.58083e-09
2004-02-21	4.62102e-09
2004-02-22	4.61666e-09
2004-02-23	4.56943e-09
2004-02-24	4.48272e-09
2004-02-25	4.36036e-09
2004-02-26	4.2054e-09
2004-02-27	4.02042e-09
2004-02-28	3.81347e-09
2004-02-29	3.59227e-09
2004-03-01	3.30586e-09
2004-03-02	2.96859e-09
2004-03-03	2.64057e-09
2004-03-04	2.34389e-09
2004-03-05	2.07976e-09
2004-03-06	1.83905e-09
2004-03-07	1.64273e-09
2004-03-08	1.51094e-09
2004-03-09	1.46025e-09
2004-03-10	1.40285e-09
2004-03-11	1.32264e-09
2004-03-12	1.24913e-09
2004-03-13	1.11751e-09
2004-03-14	9.49525e-10
2004-03-15	7.87649e-10
2004-03-16	6.11131e-10
2004-03-17	4.55192e-10
2004-03-18	3.20733e-10
2004-03-19	1.82955e-10
2004-03-20	1.14852e-10
2004-03-21	7.13959e-11
2004-03-22	4.4928e-11
2004-03-23	2.86382e-11
2004-03-24	1.85849e-11
2004-03-25	1.21737e-11
2004-03-26	8.08255e-12
2004-03-27	5.38837e-12
2004-03-28	3.49246e-12
2004-03-29	2.24515e-12
2004-03-30	1.44688e-12
2004-03-31	9.23007e-13
2004-04-01	6.73546e-13
2004-04-02	4.98923e-13
2004-04-03	3.74192e-13
2004-04-04	2.99354e-13
2004-04-05	1.49677e-13
2004-04-06	2.49461e-14
2004-04-07	-2.49461e-14
2004-04-08	-4.98923e-14
2004-04-09	-2.49461e-14
2004-04-10	-4.98923e-14
2004-04-11	-7.48384e-14
2004-04-12	2.49461e-14
2004-04-13	1.24731e-13
2004-04-14	1.24731e-13
2004-04-15	1.24731e-13
2004-04-16	9.97846e-14
2004-04-17	1.24731e-13
2004-04-18	1.99569e-13
2004-04-19	2.49461e-13
2004-04-20	2.99354e-13
2004-04-21	3.99138e-13
2004-04-22	4.73977e-13
2004-04-23	4.98923e-13
2004-04-24	4.73977e-13
2004-04-25	4.24084e-13
2004-04-26	3.49246e-13
2004-04-27	2.99354e-13
2004-04-28	2.49461e-13
2004-04-29	1.99569e-13
2004-04-30	1.74623e-13
2004-05-01	1.74623e-13
2004-05-02	1.49677e-13
2004-05-03	1.24731e-13
2004-05-04	9.97846e-14
2004-05-05	9.97846e-14
2004-05-06	9.97846e-14
2004-05-07	1.49677e-13
2004-05-08	1.99569e-13
2004-05-09	2.49461e-13
2004-05-10	3.243e-13
2004-05-11	3.49246e-13
2004-05-12	3.99138e-13
2004-05-13	6.45856e-11
2004-05-14	0.082562
2004-05-15	0.246565
2004-05-16	0.557374
2004-05-17	1.02653
2004-05-18	1.49908
2004-05-19	2.01037
2004-05-20	2.55652
2004-05-21	3.09931
2004-05-22	3.71149
2004-05-23	4.24442
2004-05-24	4.51432
2004-05-25	4.62892
2004-05-26	4.58509
2004-05-27	4.40648
2004-05-28	4.14881
2004-05-29	3.7372
2004-05-30	3.21669
2004-05-31	2.8374
2004-06-01	2.65831
2004-06-02	2.6157
2004-06-03	2.65863
2004-06-04	2.62796
2004-06-05	2.58098
2004-06-06	2.65081
2004-06-07	2.84486
2004-06-08	3.17729
2004-06-09	3.48919
2004-06-10	3.74778
2004-06-11	3.97984
2004-06-12	4.18934
2004-06-13	4.53243
2004-06-14	4.94727
2004-06-15	5.41792
2004-06-16	6.11409
2004-06-17	6.99873
2004-06-18	7.90915
2004-06-19	8.78858
2004-06-20	9.40404
2004-06-21	9.77987
2004-06-22	10.0475
2004-06-23	10.1959
2004-06-24	10.2817
2004-06-25	10.388
2004-06-26	10.5584
2004-06-27	10.7621
2004-06-28	10.9682
2004-06-29	11.1164
2004-06-30	11.2571
2004-07-01	11.4278
2004-07-02	11.6563
2004-07-03	11.9194
2004-07-04	12.216
2004-07-05	12.5173
2004-07-06	12.8326
2004-07-07	13.0696
2004-07-08	13.1696
2004-07-09	13.2889
2004-07-10	13.2817
2004-07-11	13.0893
2004-07-12	12.7922
2004-07-13	12.33
2004-07-14	11.8637
2004-07-15	11.5824
2004-07-16	11.3381
2004-07-17	11.1885
2004-07-18	11.2624
2004-07-19	11.4774
2004-07-20	11.866
2004-07-21	12.3287
2004-07-22	12.5602
2004-07-23	12.5736
2004-07-24	12.439
2004-07-25	12.1425
2004-07-26	11.849
2004-07-27	11.5515
2004-07-28	11.3101
2004-07-29	11.3086
2004-07-30	11.5553
2004-07-31	12.0259
2004-08-01	12.5966
2004-08-02	13.0949
2004-08-03	13.4177
2004-08-04	13.4194
2004-08-05	13.0313
2004-08-06	12.3624
2004-08-07	11.605
2004-08-08	11.0045
2004-08-09	10.7106
2004-08-10	10.6838
2004-08-11	10.8756
2004-08-12	11.2484
2004-08-13	11.6939
2004-08-14	12.0292
2004-08-15	12.1331
2004-08-16	11.965
2004-08-17	11.687
2004-08-18	11.5534
2004-08-19	11.6375
2004-08-20	11.7376
2004-08-21	11.8574
2004-08-22	11.9077
2004-08-23	11.7744
2004-08-24	11.5988
2004-08-25	11.2649
2004-08-26	10.8645
2004-08-27	10.7142
2004-08-28	10.8031
2004-08-29	11.1106
2004-08-30	11.5354
2004-08-31	11.8052
2004-09-01	11.9341
2004-09-02	11.9162
2004-09-03	11.6851
2004-09-04	11.2344
2004-09-05	10.7643
2004-09-06	10.3589
2004-09-07	10.166
2004-09-08	10.1957
2004-09-09	10.206
2004-09-10	10.1801
2004-09-11	10.1699
2004-09-12	10.0548
2004-09-13	9.89058
2004-09-14	9.67585
2004-09-15	9.33646
2004-09-16	9.07871
2004-09-17	8.76674
2004-09-18	8.30819
2004-09-19	7.77758
2004-09-20	7.25996
2004-09-21	6.9108
2004-09-22	6.71177
2004-09-23	6.51685
2004-09-24	6.45038
2004-09-25	6.53036
2004-09-26	6.76456
2004-09-27	7.00324
2004-09-28	6.92708
2004-09-29	6.62229
2004-09-30	6.22054
2004-10-01	5.79852
2004-10-02	5.4196
2004-10-03	4.9539
2004-10-04	4.38835
2004-10-05	4.01921
2004-10-06	3.75439
2004-10-07	3.60291
2004-10-08	3.49815
2004-10-09	3.37386
2004-10-10	3.34214
2004-10-11	3.3436
2004-10-12	3.19355
2004-10-13	2.99751
2004-10-14	2.78978
2004-10-15	2.57963
2004-10-16	2.39031
2004-10-17	2.10986
2004-10-18	1.86176
2004-10-19	1.64129
2004-10-20	1.45262
2004-10-21	1.24779
2004-10-22	1.03906
2004-10-23	0.873289
2004-10-24	0.762261
2004-10-25	0.710014
2004-10-26	0.666059
2004-10-27	0.623998
2004-10-28	0.603441
2004-10-29	0.642818
2004-10-30	0.687515
2004-10-31	0.741899
2004-11-01	0.817488
2004-11-02	0.898873
2004-11-03	0.926783
2004-11-04	0.916696
2004-11-05	0.852505
2004-11-06	0.779487
2004-11-07	0.68837
2004-11-08	0.576044
2004-11-09	0.48514
2004-11-10	0.44258
2004-11-11	0.412789
2004-11-12	0.384714
2004-11-13	0.335854
2004-11-14	0.295826
2004-11-15	0.256129
2004-11-16	0.209297
2004-11-17	0.16798
2004-11-18	0.131355
2004-11-19	0.0924286
2004-11-20	0.0642069
2004-11-21	0.0453475
2004-11-22	0.0333625
2004-11-23	0.0258584
2004-11-24	0.0208681
2004-11-25	0.0199453
2004-11-26	0.0201476
2004-11-27	0.0202492
2004-11-28	0.0201523
2004-11-29	0.0202382
2004-11-30	0.0187941
2004-12-01	0.0171351
2004-12-02	0.0150665
2004-12-03	0.0131625
2004-12-04	0.0111917
2004-12-05	0.00929129
2004-12-06	0.00712719
2004-12-07	0.00598866
2004-12-08	0.00493758
2004-12-09	0.00403554
2004-12-10	0.00305787
2004-12-11	0.00237187
2004-12-12	0.00186295
2004-12-13	0.00144027
2004-12-14	0.00114309
2004-12-15	0.00102186
2004-12-16	0.000908729
2004-12-17	0.00083844
2004-12-18	0.000731057
2004-12-19	0.00061914
2004-12-20	0.000523642
2004-12-21	0.000414175
2004-12-22	0.000320718
2004-12-23	0.00024503
2004-12-24	0.000166069
2004-12-25	0.000107628
2004-12-26	6.80551e-05
2004-12-27	4.28193e-05
2004-12-28	2.7326e-05
2004-12-29	1.77299e-05
2004-12-30	1.17251e-05
2004-12-31	7.90104e-06
2005-01-01	5.4304e-06
2005-01-02	3.76937e-06
2005-01-03	2.65085e-06
2005-01-04	1.86508e-06
2005-01-05	1.28218e-06
2005-01-06	8.74885e-07
2005-01-07	6.14514e-07
2005-01-08	4.50173e-07
2005-01-09	3.75629e-07
2005-01-10	3.15595e-07
2005-01-11	2.62943e-07
2005-01-12	2.12445e-07
2005-01-13	1.68216e-07
2005-01-14	1.32061e-07
2005-01-15	9.40856e-08
2005-01-16	6.42507e-08
2005-01-17	4.12007e-08
2005-01-18	2.51517e-08
2005-01-19	1.84028e-08
2005-01-20	1.40566e-08
2005-01-21	1.09728e-08
2005-01-22	8.6836e-09
2005-01-23	6.91702e-09
2005-01-24	5.48536e-09
2005-01-25	4.27557e-09
2005-01-26	3.32078e-09
2005-01-27	2.31146e-09
2005-01-28	1.5993e-09
2005-01-29	1.13101e-09
2005-01-30	8.17335e-10
2005-01-31	6.0195e-10
2005-02-01	4.49729e-10
2005-02-02	3.41413e-10
2005-02-03	2.63132e-10
2005-02-04	2.08151e-10
2005-02-05	1.72478e-10
2005-02-06	1.46683e-10
2005-02-07	1.24581e-10
2005-02-08	1.06121e-10
2005-02-09	8.98061e-11
2005-02-10	7.58363e-11
2005-02-11	6.3912e-11
2005-02-12	5.03413e-11
2005-02-13	3.86665e-11
2005-02-14	3.08334e-11
2005-02-15	2.4098e-11
2005-02-16	1.85599e-11
2005-02-17	1.40197e-11
2005-02-18	1.04275e-11
2005-02-19	7.7832e-12
2005-02-20	5.88729e-12
2005-02-21	4.39052e-12
2005-02-22	3.29289e-12
2005-02-23	2.39483e-12
2005-02-24	1.79612e-12
2005-02-25	1.34709e-12
2005-02-26	9.97846e-13
2005-02-27	7.48384e-13
2005-02-28	5.48815e-13
2005-03-01	3.49246e-13
2005-03-02	2.49461e-13
2005-03-03	1.49677e-13
2005-03-04	9.97846e-14
2005-03-05	4.98923e-14
2005-03-06	0
2005-03-07	0
2005-03-08	0
2005-03-09	0
2005-03-10	0
2005-03-11	0
2005-03-12	0
2005-03-13	0
2005-03-14	0
2005-03-15	0
2005-03-16	0
2005-03-17	0
2005-03-18	0
2005-03-19	4.98923e-14
2005-03-20	1.49677e-13
2005-03-21	2.49461e-13
2005-03-22	3.49246e-13
2005-03-23	4.49031e-13
2005-03-24	5.98707e-13
2005-03-25	7.98276e-13
2005-03-26	9.47953e-13
2005-03-27	1.14752e-12
2005-03-28	1.2972e-12
2005-03-29	1.39698e-12
2005-03-30	1.49677e-12
2005-03-31	1.54666e-12
2005-04-01	1.49677e-12
2005-04-02	1.39698e-12
2005-04-03	1.09763e-12
2005-04-04	8.48169e-13
2005-04-05	6.486e-13
2005-04-06	5.48815e-13
2005-04-07	4.49031e-13
2005-04-08	3.49246e-13
2005-04-09	2.99354e-13
2005-04-10	3.99138e-13
2005-04-11	4.98923e-13
2005-04-12	5.98707e-13
2005-04-13	4.98923e-13
2005-04-14	3.99138e-13
2005-04-15	3.99138e-13
2005-04-16	3.99138e-13
2005-04-17	2.99354e-13
2005-04-18	2.49461e-13
2005-04-19	2.49461e-13
2005-04-20	3.49246e-13
2005-04-21	4.49031e-13
2005-04-22	4.98923e-13
2005-04-23	4.98923e-13
2005-04-24	5.48815e-13
2005-04-25	4.98923e-13
2005-04-26	3.99138e-13
2005-04-27	2.99354e-13
2005-04-28	1.99569e-13
2005-04-29	9.97846e-14
2005-04-30	4.98923e-14
2005-05-01	0
2005-05-02	9.97846e-14
2005-05-03	1.99569e-13
2005-05-04	2.99354e-13
2005-05-05	3.99138e-13
2005-05-06	4.98923e-13
2005-05-07	6.486e-13
2005-05-08	6.98492e-13
2005-05-09	6.486e-13
2005-05-10	6.486e-13
2005-05-11	6.486e-13
2005-05-12	5.98707e-13
2005-05-13	5.48815e-13
2005-05-14	4.98923e-13
2005-05-15	4.98923e-13
2005-05-16	4.98923e-13
2005-05-17	4.49031e-13
2005-05-18	4.49031e-13
2005-05-19	4.49031e-13
2005-05-20	4.49031e-13
2005-05-21	3.99138e-13
2005-05-22	3.99138e-13
2005-05-23	3.49246e-13
2005-05-24	2.99354e-13
2005-05-25	1.99569e-13
2005-05-26	1.49677e-13
2005-05-27	1.49677e-13
2005-05-28	8.98061e-12
2005-05-29	0.0405454
2005-05-30	0.100885
2005-05-31	0.1745
2005-06-01	0.270592
2005-06-02	0.420321
2005-06-03	0.622445
2005-06-04	0.89373
2005-06-05	1.19941
2005-06-06	1.54419
2005-06-07	1.88864
2005-06-08	2.20762
2005-06-09	2.48139
2005-06-10	2.70684
2005-06-11	2.87718
2005-06-12	3.02852
2005-06-13	3.29125
2005-06-14	3.56652
2005-06-15	3.72929
2005-06-16	3.88217
2005-06-17	4.01537
2005-06-18	4.1359
2005-06-19	4.2843
2005-06-20	4.43416
2005-06-21	4.66252
2005-06-22	5.19268
[truncated: 2,001 more rows]

## Sheet: Simulated_Adults
Time_Egg	Sim_Ad_Pred
2000-01-01	0
2000-01-01 01:30:06	0
2000-01-01 03:40:28	0
2000-01-01 06:51:16	0
2000-01-01 11:49:22	0
2000-01-01 18:10:29	0
2000-01-01 20:59:53	0
2000-01-01 23:13:35	0
2000-01-01 23:58:28	0
2000-01-02 00:01:11	0
2000-01-02 00:02:10	0
2000-01-02 00:11:59	0
2000-01-02 01:12:28	0
2000-01-02 02:48:48	0
2000-01-02 04:56:22	0
2000-01-02 07:39:32	0
2000-01-02 10:56:36	0
2000-01-02 12:50:12	0
2000-01-02 15:17:01	0
2000-01-02 20:34:15	0
2000-01-02 21:46:41	0
2000-01-02 22:36:16	0
2000-01-02 23:34:52	0
2000-01-02 23:59:28	0
2000-01-03 00:10:10	0
2000-01-03 00:14:04	0
2000-01-03 00:53:05	0
2000-01-03 01:48:30	0
2000-01-03 03:03:33	0
2000-01-03 04:44:38	0
2000-01-03 06:59:08	0
2000-01-03 08:48:25	0
2000-01-03 12:34:24	0
2000-01-03 16:19:24	0
2000-01-03 21:30:15	0
2000-01-03 23:26:44	0
2000-01-03 23:55:15	0
2000-01-04 00:11:07	0
2000-01-04 00:16:51	0
2000-01-04 01:14:13	0
2000-01-04 02:56:11	0
2000-01-04 05:15:44	0
2000-01-04 08:15:37	0
2000-01-04 11:54:49	0
2000-01-04 16:12:52	0
2000-01-04 21:08:34	0
2000-01-04 23:51:58	0
2000-01-05 01:09:48	0
2000-01-05 01:49:38	0
2000-01-05 04:55:16	0
2000-01-05 07:12:43	0
2000-01-05 08:47:21	0
2000-01-05 11:21:20	0
2000-01-05 14:29:32	0
2000-01-05 16:17:32	0
2000-01-05 17:04:15	0
2000-01-05 17:49:20	0
2000-01-05 21:52:29	0
2000-01-05 23:59:09	0
2000-01-06 01:29:14	0
2000-01-06 02:49:02	0
2000-01-06 11:16:08	0
2000-01-06 15:53:01	0
2000-01-07 00:46:45	0
2000-01-07 05:04:29	0
2000-01-07 18:13:04	0
2000-01-08 03:20:12	0
2000-01-08 07:40:09	0
2000-01-08 11:25:04	0
2000-01-08 18:48:27	0
2000-01-09 01:51:12	0
2000-01-09 08:42:49	0
2000-01-09 20:40:40	0
2000-01-10 04:44:24	0
2000-01-10 10:00:56	0
2000-01-10 13:48:05	0
2000-01-10 21:44:08	0
2000-01-10 22:54:52	0
2000-01-10 23:54:17	0
2000-01-10 23:59:50	0
2000-01-11 00:03:16	0
2000-01-11 00:04:29	0
2000-01-11 00:16:46	0
2000-01-11 01:53:17	0
2000-01-11 03:41:43	0
2000-01-11 04:23:23	0
2000-01-11 06:00:54	0
2000-01-11 07:33:24	0
2000-01-11 09:53:40	0
2000-01-11 12:37:25	0
2000-01-11 16:16:25	0
2000-01-11 21:10:22	0
2000-01-12 01:23:22	0
2000-01-12 02:49:37	0
2000-01-12 04:16:45	0
2000-01-12 10:06:20	0
2000-01-12 14:58:47	0
2000-01-12 20:24:48	0
2000-01-12 23:48:44	0
2000-01-13 06:21:33	0
2000-01-13 13:58:29	0
2000-01-13 18:41:53	0
2000-01-13 23:07:55	0
2000-01-14 02:25:59	0
2000-01-14 13:53:24	0
2000-01-14 22:13:02	0
2000-01-15 04:09:14	0
2000-01-15 16:08:29	0
2000-01-16 04:19:25	0
2000-01-16 13:00:09	0
2000-01-17 01:29:37	0
2000-01-17 11:04:11	0
2000-01-17 20:55:14	0
2000-01-18 05:14:42	0
2000-01-18 10:42:09	0
2000-01-18 20:08:29	0
2000-01-18 23:43:17	0
2000-01-19 01:45:53	0
2000-01-19 02:37:33	0
2000-01-19 11:14:16	0
2000-01-19 20:15:27	0
2000-01-20 03:36:21	0
2000-01-20 08:20:48	0
2000-01-20 16:01:08	0
2000-01-21 00:12:09	0
2000-01-21 07:44:23	0
2000-01-21 14:40:14	0
2000-01-21 19:32:03	0
2000-01-22 07:54:08	0
2000-01-22 12:44:19	0
2000-01-22 17:36:17	0
2000-01-22 23:24:03	0
2000-01-23 06:38:37	0
2000-01-23 17:13:17	0
2000-01-24 06:10:03	0
2000-01-24 17:10:33	0
2000-01-25 18:56:41	0
2000-01-26 16:01:33	0
2000-01-28 03:30:03	0
2000-01-29 13:57:09	2.56024e-08
2000-01-31 11:20:58	1.69431e-06
2000-02-01 19:31:55	1.57515e-06
2000-02-03 09:58:02	1.45451e-06
2000-02-05 06:14:36	9.86872e-07
2000-02-08 05:55:57	5.09555e-07
2000-02-11 08:59:42	2.34135e-07
2000-02-12 18:15:14	1.82749e-07
2000-02-13 15:48:16	1.65864e-07
2000-02-17 09:59:50	1.6516e-07
2000-02-20 05:15:50	4.66703e-08
2000-02-21 15:51:51	2.27666e-08
2000-02-23 00:37:11	1.15317e-08
2000-02-23 07:13:00	1.0051e-08
2000-02-23 11:09:14	9.25945e-09
2000-02-23 12:36:27	8.98322e-09
2000-02-23 17:13:20	8.15983e-09
2000-02-23 21:03:40	7.5326e-09
2000-02-24 03:28:11	6.68218e-09
2000-02-24 10:04:06	6.49315e-09
2000-02-24 14:20:06	6.43473e-09
2000-02-24 20:16:10	6.37835e-09
2000-02-25 03:18:58	6.32892e-09
2000-02-25 12:52:59	6.27446e-09
2000-02-25 23:19:52	6.21676e-09
2000-02-26 08:55:13	6.14387e-09
2000-02-26 16:45:59	6.00694e-09
2000-02-27 01:59:54	5.07528e-09
2000-02-27 09:07:51	4.40467e-09
2000-02-27 14:55:49	4.2221e-09
2000-02-27 17:08:11	4.19255e-09
2000-02-28 00:00:46	4.13465e-09
2000-02-28 05:01:55	4.10666e-09
2000-02-28 10:32:25	4.08151e-09
2000-02-28 20:13:05	4.04253e-09
2000-02-29 05:21:58	4.00324e-09
2000-02-29 14:57:33	3.9419e-09
2000-02-29 21:40:21	3.85347e-09
2000-03-01 06:15:34	3.41191e-09
2000-03-01 12:22:33	3.0037e-09
2000-03-01 20:01:49	2.56096e-09
2000-03-02 00:59:33	2.31465e-09
2000-03-02 02:48:52	2.25559e-09
2000-03-02 09:33:12	2.15318e-09
2000-03-02 12:51:23	2.12518e-09
2000-03-02 21:37:06	2.0691e-09
2000-03-03 04:29:45	2.02341e-09
2000-03-03 13:22:35	1.85703e-09
2000-03-03 19:19:49	1.6404e-09
2000-03-04 20:05:45	9.79669e-10
2000-03-05 05:09:15	8.1119e-10
2000-03-05 12:26:45	7.08991e-10
2000-03-05 21:28:06	6.83921e-10
2000-03-06 03:41:50	6.72897e-10
2000-03-06 09:28:04	6.62552e-10
2000-03-06 13:02:00	6.55256e-10
2000-03-06 22:03:43	6.30222e-10
2000-03-07 05:30:17	6.03068e-10
2000-03-07 12:07:08	5.83311e-10
2000-03-07 20:00:35	5.68278e-10
2000-03-08 04:32:50	5.58288e-10
2000-03-08 15:34:05	5.50133e-10
2000-03-08 23:46:10	5.46183e-10
2000-03-09 07:59:46	5.43805e-10
2000-03-09 15:43:17	5.42627e-10
2000-03-09 19:49:17	5.42161e-10
2000-03-09 22:14:26	5.419e-10
2000-03-10 05:33:46	5.41388e-10
2000-03-10 08:41:32	5.41286e-10
2000-03-10 11:41:43	5.41245e-10
2000-03-10 18:36:32	5.4132e-10
2000-03-10 23:55:22	5.41281e-10
2000-03-11 03:51:54	5.40873e-10
2000-03-11 07:14:01	5.40219e-10
2000-03-11 10:54:48	5.39197e-10
2000-03-11 13:45:20	5.38053e-10
2000-03-11 19:01:09	5.34505e-10
2000-03-11 23:29:54	5.29306e-10
2000-03-12 05:37:28	5.21384e-10
2000-03-12 11:05:00	5.16963e-10
2000-03-12 16:43:23	5.14236e-10
2000-03-12 21:27:01	5.12583e-10
2000-03-13 02:45:11	5.10849e-10
2000-03-13 08:45:49	5.08189e-10
2000-03-13 14:51:51	5.01412e-10
2000-03-13 20:35:36	4.5262e-10
2000-03-14 00:28:56	4.17924e-10
2000-03-14 16:13:05	3.03363e-10
2000-03-15 01:20:49	2.75991e-10
2000-03-15 07:18:20	2.72064e-10
2000-03-15 17:42:07	2.67906e-10
2000-03-16 02:49:23	2.65606e-10
2000-03-16 10:26:10	2.64439e-10
2000-03-16 22:06:12	2.63335e-10
2000-03-17 07:33:31	2.62506e-10
2000-03-17 15:02:41	2.61547e-10
2000-03-17 21:42:07	2.59965e-10
2000-03-18 02:10:02	2.57376e-10
2000-03-18 05:30:14	2.47859e-10
2000-03-18 07:42:36	2.3686e-10
2000-03-18 13:38:59	2.09625e-10
2000-03-18 17:52:16	1.92207e-10
2000-03-19 00:19:07	1.68375e-10
2000-03-19 09:15:39	1.4016e-10
2000-03-19 19:05:01	1.14617e-10
2000-03-20 06:31:24	9.07248e-11
2000-03-20 14:09:35	7.76515e-11
2000-03-20 19:43:38	6.93422e-11
2000-03-21 00:18:05	6.31967e-11
2000-03-21 15:28:10	4.65224e-11
2000-03-21 22:31:23	4.03805e-11
2000-03-22 04:04:31	3.61411e-11
2000-03-22 08:37:26	3.30169e-11
2000-03-22 17:07:59	2.79157e-11
2000-03-22 23:37:01	2.45647e-11
2000-03-23 04:57:31	2.21087e-11
2000-03-23 17:45:28	1.77276e-11
2000-03-24 00:26:25	1.73489e-11
2000-03-24 07:17:00	1.74214e-11
2000-03-24 14:04:54	1.76843e-11
2000-03-24 21:08:34	1.80223e-11
2000-03-25 06:28:12	1.8405e-11
2000-03-25 13:47:22	1.86149e-11
2000-03-25 19:47:19	1.87362e-11
2000-03-25 22:04:42	1.87698e-11
2000-03-26 00:54:34	1.8803e-11
2000-03-26 05:19:02	1.88473e-11
2000-03-26 11:20:29	1.89097e-11
2000-03-26 16:14:47	1.89536e-11
2000-03-26 19:54:50	1.89799e-11
2000-03-27 04:42:11	1.90103e-11
2000-03-27 10:51:30	1.90044e-11
2000-03-27 17:03:42	1.89859e-11
2000-03-27 22:41:00	1.89609e-11
2000-03-28 06:30:01	1.89483e-11
2000-03-28 10:42:39	1.89803e-11
2000-03-28 14:25:24	1.90117e-11
2000-03-28 19:43:58	1.90533e-11
2000-03-28 23:37:04	1.90759e-11
2000-03-29 04:48:12	1.90915e-11
2000-03-29 07:43:28	1.90915e-11
2000-03-29 14:49:33	1.90637e-11
2000-03-29 19:16:22	1.90249e-11
2000-03-29 23:38:00	1.89717e-11
2000-03-30 08:26:47	1.88372e-11
2000-03-30 15:10:42	1.87243e-11
2000-03-31 00:03:28	1.85692e-11
2000-03-31 08:54:49	1.8395e-11
2000-03-31 17:45:17	1.8187e-11
2000-04-01 01:16:51	1.79848e-11
2000-04-01 13:27:53	1.76703e-11
2000-04-02 01:48:19	1.74259e-11
2000-04-02 13:23:23	1.72502e-11
2000-04-02 22:48:53	1.71363e-11
2000-04-03 09:09:20	1.70405e-11
2000-04-03 17:14:59	1.69995e-11
2000-04-04 04:22:04	1.69827e-11
2000-04-04 13:50:19	1.69651e-11
2000-04-04 22:34:16	1.69815e-11
2000-04-05 07:26:35	1.70028e-11
2000-04-05 11:18:16	1.69826e-11
2000-04-05 14:44:41	1.69557e-11
2000-04-05 18:19:12	1.69201e-11
2000-04-05 23:43:36	1.68423e-11
2000-04-06 04:12:39	1.67512e-11
2000-04-06 12:01:33	1.65806e-11
2000-04-06 18:18:41	1.6468e-11
2000-04-07 00:03:11	1.6386e-11
2000-04-07 08:02:26	1.62917e-11
2000-04-07 17:03:46	1.62033e-11
2000-04-07 22:23:26	1.61609e-11
2000-04-08 03:05:31	1.61314e-11
2000-04-08 11:31:35	1.60885e-11
2000-04-08 17:30:58	1.60554e-11
2000-04-09 01:29:38	1.60079e-11
2000-04-09 05:42:08	1.59754e-11
2000-04-09 09:01:03	1.59433e-11
2000-04-09 11:58:05	1.59089e-11
2000-04-09 17:38:51	1.58143e-11
2000-04-09 20:54:51	1.57272e-11
2000-04-09 23:55:56	1.56029e-11
2000-04-10 06:31:32	1.50215e-11
2000-04-10 10:14:04	1.44849e-11
2000-04-10 21:53:45	1.33964e-11
2000-04-11 02:48:13	1.31661e-11
2000-04-11 13:25:09	1.27557e-11
2000-04-11 20:49:24	1.24766e-11
2000-04-12 08:18:23	1.21024e-11
2000-04-12 18:01:48	1.18698e-11
2000-04-13 01:23:59	1.17112e-11
2000-04-13 13:30:02	1.1341e-11
2000-04-13 21:33:54	1.06679e-11
2000-04-14 03:55:38	9.41068e-12
2000-04-14 15:12:38	7.58206e-12
2000-04-15 03:40:31	7.09588e-12
2000-04-15 11:52:16	6.98861e-12
2000-04-15 19:27:48	6.92984e-12
2000-04-16 01:44:23	6.89694e-12
2000-04-16 06:57:28	6.8764e-12
2000-04-16 10:13:02	6.86609e-12
2000-04-16 12:47:37	6.85943e-12
2000-04-16 16:55:20	6.85124e-12
2000-04-16 19:50:43	6.84632e-12
2000-04-16 21:47:54	6.84254e-12
2000-04-17 00:53:23	6.83594e-12
2000-04-17 03:13:41	6.83051e-12
2000-04-17 05:22:58	6.82515e-12
2000-04-17 09:33:01	6.81368e-12
2000-04-17 11:25:18	6.808e-12
2000-04-17 16:04:13	6.79207e-12
2000-04-17 19:02:47	6.78023e-12
2000-04-17 22:04:44	6.76669e-12
2000-04-18 04:00:37	6.7342e-12
2000-04-18 07:28:50	6.70981e-12
2000-04-18 14:14:35	6.64311e-12
2000-04-18 18:41:53	6.57688e-12
2000-04-19 00:24:52	6.45295e-12
2000-04-19 08:45:43	6.22914e-12
2000-04-19 14:11:47	6.1145e-12
2000-04-19 18:35:22	6.04686e-12
2000-04-20 00:14:08	5.9832e-12
2000-04-20 07:41:25	5.92402e-12
2000-04-20 11:47:45	5.89965e-12
2000-04-20 15:42:53	5.87974e-12
2000-04-21 00:53:21	5.84036e-12
2000-04-21 06:54:13	5.8153e-12
2000-04-21 12:29:39	5.79158e-12
2000-04-21 22:02:26	5.75099e-12
2000-04-22 04:56:38	5.7231e-12
2000-04-22 15:47:15	5.67994e-12
2000-04-22 21:14:30	5.6581e-12
2000-04-23 01:08:39	5.64117e-12
2000-04-23 09:43:43	5.59842e-12
2000-04-23 17:15:28	5.55323e-12
2000-04-24 01:57:46	5.49538e-12
2000-04-24 09:55:41	5.44791e-12
2000-04-24 17:10:30	5.41309e-12
2000-04-24 22:26:44	5.39157e-12
2000-04-25 05:34:18	5.36549e-12
2000-04-25 10:24:50	5.34903e-12
2000-04-25 14:47:42	5.33388e-12
2000-04-26 00:24:03	5.29666e-12
2000-04-26 07:52:06	5.25926e-12
2000-04-26 13:40:08	5.2193e-12
2000-04-26 17:56:48	5.17904e-12
2000-04-27 04:14:33	5.00773e-12
2000-04-27 11:42:27	4.80035e-12
2000-04-27 18:37:06	4.61776e-12
2000-04-28 00:40:05	4.50763e-12
2000-04-28 10:24:30	4.40168e-12
2000-04-28 16:41:02	4.35793e-12
2000-04-29 03:54:07	4.3009e-12
2000-04-29 11:46:09	4.26863e-12
2000-04-29 20:58:49	4.23509e-12
2000-04-30 03:24:34	4.214e-12
2000-04-30 10:48:17	4.19219e-12
2000-04-30 17:17:17	4.17476e-12
2000-05-01 01:24:23	4.15403e-12
2000-05-01 07:49:49	4.13746e-12
2000-05-01 14:25:40	4.11962e-12
2000-05-01 22:11:16	4.09787e-12
2000-05-02 06:25:12	4.07594e-12
2000-05-02 10:25:06	4.06645e-12
2000-05-02 13:51:26	4.05884e-12
2000-05-02 18:41:14	4.04886e-12
2000-05-02 22:03:56	4.04225e-12
2000-05-03 02:00:07	4.03479e-12
2000-05-03 06:49:01	4.02576e-12
2000-05-03 13:27:48	4.01298e-12
2000-05-03 19:30:32	4.0008e-12
2000-05-04 00:18:52	3.99059e-12
2000-05-04 08:52:30	3.97092e-12
2000-05-04 17:18:27	3.95142e-12
2000-05-05 02:18:03	3.93281e-12
2000-05-05 04:39:01	3.92854e-12
2000-05-05 06:07:40	3.926e-12
2000-05-05 06:20:05	3.92565e-12
2000-05-05 06:30:55	3.92534e-12
2000-05-05 06:34:29	3.92524e-12
2000-05-05 06:35:14	3.92522e-12
2000-05-05 06:35:50	3.92521e-12
2000-05-05 06:35:52	3.92521e-12
2000-05-05 06:35:55	3.9252e-12
2000-05-05 06:35:56	3.9252e-12
2000-05-05 06:36:05	3.9252e-12
2000-05-05 06:37:35	3.92516e-12
2000-05-05 06:52:37	3.92474e-12
2000-05-05 07:32:24	3.92366e-12
2000-05-05 08:32:51	3.92205e-12
2000-05-05 09:54:42	3.91996e-12
2000-05-05 11:44:22	3.91753e-12
2000-05-05 14:01:45	3.91536e-12
2000-05-05 16:51:25	3.91438e-12
2000-05-05 20:14:22	3.91406e-12
2000-05-06 00:09:54	3.91129e-12
2000-05-06 04:30:51	3.90654e-12
2000-05-06 09:24:18	3.90201e-12
2000-05-06 11:29:13	3.9004e-12
2000-05-06 12:22:23	3.89975e-12
2000-05-06 12:25:43	3.89971e-12
2000-05-06 12:26:55	3.8997e-12
2000-05-06 12:39:01	3.89956e-12
2000-05-06 13:46:50	3.89877e-12
2000-05-06 15:01:53	3.89787e-12
2000-05-06 17:38:14	3.89589e-12
2000-05-06 20:17:57	3.89477e-12
2000-05-06 23:54:12	3.89573e-12
2000-05-07 03:51:56	3.89764e-12
2000-05-07 08:32:36	3.90437e-12
2000-05-07 10:52:28	3.90679e-12
2000-05-07 11:00:33	3.90693e-12
2000-05-07 11:04:33	3.907e-12
2000-05-07 11:44:30	3.90775e-12
2000-05-07 12:01:30	3.90814e-12
2000-05-07 12:46:59	3.90963e-12
2000-05-07 13:09:34	3.91067e-12
2000-05-07 15:50:20	3.92112e-12
2000-05-07 16:13:55	3.92293e-12
2000-05-07 16:29:38	3.92392e-12
2000-05-07 17:01:30	3.92549e-12
2000-05-07 17:33:25	3.92668e-12
2000-05-07 18:17:47	3.92792e-12
2000-05-07 19:09:02	3.929e-12
2000-05-07 20:15:00	3.93008e-12
2000-05-07 21:07:21	3.93082e-12
2000-05-07 22:56:44	3.93237e-12
2000-05-08 00:26:47	3.93436e-12
2000-05-08 01:57:12	3.94122e-12
2000-05-08 03:06:46	3.95194e-12
2000-05-08 04:05:38	3.96275e-12
2000-05-08 05:09:06	3.97163e-12
2000-05-08 06:11:55	3.97678e-12
2000-05-08 07:44:38	3.98034e-12
2000-05-08 09:04:32	3.98141e-12
2000-05-08 10:47:25	3.98137e-12
2000-05-08 12:39:45	3.98078e-12
2000-05-08 14:56:17	3.98004e-12
2000-05-08 17:35:03	3.97942e-12
2000-05-08 20:40:28	3.9794e-12
2000-05-09 00:26:16	3.9812e-12
2000-05-09 03:41:58	3.98502e-12
2000-05-09 05:54:55	3.98843e-12
2000-05-09 06:52:21	3.98996e-12
2000-05-09 07:21:51	3.99074e-12
2000-05-09 07:29:18	3.99094e-12
2000-05-09 07:37:07	3.99114e-12
2000-05-09 07:39:55	3.99122e-12
2000-05-09 08:08:00	3.99195e-12
2000-05-09 09:08:50	3.99351e-12
2000-05-09 10:33:21	3.9956e-12
2000-05-09 12:32:39	3.9984e-12
2000-05-09 15:16:10	4.00195e-12
2000-05-09 17:46:42	4.00492e-12
2000-05-09 22:22:29	4.00955e-12
2000-05-10 02:48:01	4.01285e-12
2000-05-10 08:15:07	4.01562e-12
2000-05-10 12:19:08	4.01663e-12
2000-05-10 12:49:49	4.01671e-12
2000-05-10 13:14:34	4.01676e-12
2000-05-10 13:23:29	4.01678e-12
2000-05-10 14:52:33	4.01692e-12
2000-05-10 17:08:42	4.01704e-12
2000-05-10 18:51:30	4.01707e-12
2000-05-10 23:14:01	4.01685e-12
2000-05-11 02:59:24	4.01642e-12
2000-05-11 08:37:45	4.01537e-12
2000-05-11 09:09:55	4.01524e-12
2000-05-11 09:38:13	4.01513e-12
2000-05-11 09:48:23	4.01509e-12
2000-05-11 11:29:55	4.01465e-12
2000-05-11 14:15:12	4.01384e-12
2000-05-11 17:47:59	4.01266e-12
2000-05-11 22:26:19	4.011e-12
2000-05-12 04:04:24	4.00916e-12
2000-05-12 09:52:58	4.0079e-12
2000-05-12 16:45:51	4.0078e-12
2000-05-12 18:56:50	4.00814e-12
2000-05-12 20:22:46	4.00848e-12
2000-05-13 02:39:43	4.0109e-12
2000-05-13 07:17:37	4.01339e-12
2000-05-13 13:51:22	4.01727e-12
2000-05-13 20:44:51	4.02089e-12
2000-05-14 00:45:08	4.02265e-12
2000-05-14 03:22:28	4.02372e-12
2000-05-14 11:56:45	4.02725e-12
2000-05-14 12:18:53	4.02741e-12
2000-05-14 12:30:40	4.0275e-12
2000-05-14 12:31:59	4.02751e-12
2000-05-14 12:32:27	4.02752e-12
2000-05-14 12:37:08	4.02755e-12
2000-05-14 12:49:20	4.02764e-12
2000-05-14 13:15:32	4.02785e-12
2000-05-14 13:52:09	4.02813e-12
2000-05-14 14:49:12	4.02859e-12
2000-05-14 16:23:34	4.02936e-12
2000-05-14 18:33:57	4.03045e-12
2000-05-14 21:00:02	4.03169e-12
2000-05-14 23:51:52	4.03309e-12
2000-05-15 03:29:47	4.03467e-12
2000-05-15 08:47:32	4.03625e-12
2000-05-15 13:03:59	4.03678e-12
2000-05-15 18:18:45	4.03656e-12
2000-05-15 21:48:12	4.03591e-12
2000-05-15 22:34:01	4.03572e-12
2000-05-15 23:00:50	4.03561e-12
2000-05-16 01:38:01	4.03483e-12
2000-05-16 03:09:54	4.03432e-12
2000-05-16 06:42:25	4.03304e-12
2000-05-16 10:34:22	4.0316e-12
2000-05-16 15:32:34	4.03001e-12
2000-05-16 21:27:36	4.02917e-12
2000-05-17 04:34:08	4.03171e-12
2000-05-17 10:08:59	4.03891e-12
2000-05-17 11:36:16	4.04189e-12
2000-05-17 12:25:33	4.04379e-12
2000-05-17 18:23:33	4.06234e-12
2000-05-17 22:52:07	4.08115e-12
2000-05-18 06:17:40	4.11872e-12
2000-05-18 12:47:41	4.15852e-12
2000-05-18 20:42:55	4.21108e-12
2000-05-19 04:07:48	4.26362e-12
2000-05-19 12:00:11	4.32342e-12
2000-05-19 18:49:57	4.37779e-12
2000-05-19 20:56:39	4.39718e-12
2000-05-19 22:24:06	4.4107e-12
2000-05-19 22:27:29	4.41122e-12
2000-05-19 22:28:57	4.41144e-12
2000-05-19 22:29:43	4.41156e-12
2000-05-19 22:29:52	3.6766e-06
2000-05-19 22:29:55	1.15891e-05
2000-05-19 22:30:28	9.06821e-05
2000-05-19 22:35:50	0.000878428
2000-05-19 22:44:59	0.00220474
2000-05-19 23:12:26	0.00608612
2000-05-19 23:39:21	0.00974793
2000-05-20 00:17:20	0.0146793
2000-05-20 01:15:10	0.0216708
2000-05-20 02:16:28	0.0284234
2000-05-20 03:31:03	0.035779
2000-05-20 04:52:40	0.042824
2000-05-20 06:24:08	0.0495882
2000-05-20 08:04:47	0.0558049
2000-05-20 09:54:56	0.0613276
2000-05-20 11:54:51	0.0660474
2000-05-20 14:05:27	0.0699103
2000-05-20 16:01:57	0.0724705
2000-05-20 17:12:19	0.0738891
2000-05-20 18:18:06	0.0751775
2000-05-20 19:14:48	0.0762596
2000-05-20 19:36:42	0.0766702
2000-05-20 22:05:06	0.0793555
2000-05-21 00:33:15	0.0818719
2000-05-21 03:59:19	0.0851218
2000-05-21 08:05:41	0.0886701
2000-05-21 12:44:47	0.0923107
2000-05-21 18:05:28	0.0960721
2000-05-22 00:13:34	0.0999146
2000-05-22 02:53:22	0.101441
2000-05-22 04:44:44	0.102458
2000-05-22 09:41:40	0.105001
2000-05-22 12:35:16	0.106419
2000-05-22 17:32:54	0.108682
2000-05-22 21:47:28	0.11043
2000-05-23 00:36:01	0.111503
2000-05-23 02:31:28	0.112208
2000-05-23 08:14:29	0.114219
2000-05-23 12:13:10	0.115624
2000-05-23 15:09:46	0.116756
2000-05-23 21:06:25	0.119229
2000-05-23 22:52:57	0.120035
2000-05-23 23:40:53	0.12041
2000-05-24 00:08:31	0.12063
2000-05-24 00:14:24	0.120677
2000-05-24 00:16:59	0.120698
2000-05-24 00:17:56	0.120705
2000-05-24 00:27:23	0.120781
2000-05-24 00:32:53	0.120826
2000-05-24 01:27:41	0.121274
2000-05-24 02:53:27	0.121998
2000-05-24 04:46:55	0.122996
2000-05-24 07:11:53	0.124332
2000-05-24 08:34:10	0.125116
2000-05-24 09:25:37	0.125613
2000-05-24 09:49:07	0.125842
2000-05-24 12:03:07	0.127158
2000-05-24 13:44:02	0.128152
2000-05-24 16:08:56	0.129561
2000-05-24 16:39:09	0.129849
2000-05-24 17:02:18	0.130068
2000-05-24 17:03:56	0.130084
2000-05-24 17:04:32	0.130089
2000-05-24 17:10:27	0.130145
2000-05-24 17:47:36	0.130492
2000-05-24 18:50:28	0.131069
2000-05-24 20:08:06	0.13176
2000-05-24 21:50:33	0.132627
2000-05-24 23:29:19	0.13341
2000-05-25 00:36:13	0.133884
2000-05-25 01:12:04	0.134124
2000-05-25 02:44:03	0.134707
2000-05-25 03:19:58	0.134921
2000-05-25 04:32:59	0.135333
2000-05-25 05:22:03	0.135593
2000-05-25 05:47:06	0.135721
2000-05-25 05:55:29	0.135763
2000-05-25 05:58:23	0.135777
2000-05-25 05:59:26	0.135782
2000-05-25 06:09:51	0.135834
2000-05-25 07:00:30	0.136076
2000-05-25 08:14:55	0.136408
2000-05-25 09:58:20	0.136828
2000-05-25 11:07:38	0.137084
2000-05-25 13:29:33	0.137556
2000-05-25 14:26:16	0.137727
2000-05-25 18:30:24	0.138367
2000-05-25 21:09:12	0.138713
2000-05-26 01:27:30	0.139179
2000-05-26 03:49:35	0.139391
2000-05-26 05:20:22	0.139511
2000-05-26 10:50:57	0.139862
2000-05-26 12:27:10	0.139942
2000-05-26 13:15:53	0.139978
2000-05-26 13:25:58	0.139986
2000-05-26 13:29:44	0.139988
2000-05-26 14:07:20	0.140015
2000-05-26 15:32:16	0.140069
2000-05-26 17:18:23	0.140129
2000-05-26 19:34:47	0.140195
2000-05-26 22:12:56	0.140258
2000-05-27 01:06:50	0.140325
2000-05-27 03:41:14	0.140405
2000-05-27 04:57:39	0.140472
2000-05-27 05:14:38	0.140493
2000-05-27 05:21:17	0.140502
2000-05-27 05:24:13	0.140506
2000-05-27 05:51:00	0.140549
2000-05-27 06:09:31	0.140587
2000-05-27 06:25:09	0.14062
2000-05-27 06:56:08	0.140683
2000-05-27 07:17:30	0.140743
2000-05-27 07:25:15	0.140766
2000-05-27 08:42:41	0.140972
2000-05-27 09:21:55	0.141062
2000-05-27 09:33:22	0.141087
2000-05-27 09:38:11	0.141097
2000-05-27 09:39:56	0.141101
2000-05-27 09:57:25	0.141136
2000-05-27 10:56:38	0.141247
2000-05-27 12:31:01	0.141392
2000-05-27 14:24:17	0.141527
2000-05-27 15:15:51	0.141577
2000-05-27 15:28:54	0.141589
2000-05-27 15:38:16	0.141597
2000-05-27 15:41:41	0.1416
2000-05-27 16:15:48	0.141627
2000-05-27 17:24:20	0.141673
2000-05-27 17:55:54	0.141691
2000-05-27 19:21:49	0.141731
2000-05-27 20:34:31	0.141758
2000-05-27 21:30:23	0.141772
2000-05-27 22:04:08	0.141769
2000-05-27 23:25:17	0.141756
2000-05-27 23:44:14	0.141752
2000-05-27 23:54:14	0.14175
2000-05-28 01:20:38	0.141723
2000-05-28 02:26:20	0.141697
2000-05-28 04:09:03	0.141643
2000-05-28 06:01:50	0.141571
2000-05-28 08:44:29	0.141466
2000-05-28 10:16:47	0.141405
2000-05-28 14:10:42	0.141223
2000-05-28 17:13:30	0.141063
2000-05-28 21:23:02	0.140828
2000-05-29 02:07:05	0.140546
2000-05-29 07:34:15	0.140208
2000-05-29 13:39:15	0.139817
2000-05-29 20:15:52	0.139379
2000-05-30 03:27:47	0.138884
2000-05-30 11:17:30	0.138314
2000-05-30 18:12:06	0.137785
2000-05-31 02:48:01	0.137101
2000-05-31 05:58:15	0.136846
2000-05-31 08:19:01	0.136658
2000-05-31 09:45:17	0.136543
2000-05-31 10:32:40	0.136481
2000-05-31 10:50:47	0.136457
2000-05-31 10:58:35	0.136446
2000-05-31 11:01:30	0.136442
2000-05-31 11:02:33	0.136441
2000-05-31 11:13:02	0.136427
2000-05-31 12:19:38	0.13634
2000-05-31 14:14:54	0.13619
2000-05-31 16:32:14	0.136013
2000-05-31 19:35:31	0.135784
2000-05-31 23:10:04	0.135524
2000-06-01 03:20:30	0.135235
2000-06-01 08:20:24	0.134911
2000-06-01 10:45:36	0.134763
2000-06-01 11:52:05	0.134697
2000-06-01 12:32:16	0.134657
2000-06-01 12:38:13	0.134651
2000-06-01 12:40:22	0.134649
2000-06-01 13:01:57	0.134628
2000-06-01 13:46:14	0.134586
2000-06-01 15:01:46	0.134514
2000-06-01 17:01:18	0.134402
2000-06-01 20:02:47	0.134238
2000-06-01 23:23:15	0.134066
2000-06-02 01:58:21	0.133937
2000-06-02 05:39:27	0.133756
2000-06-02 09:46:47	0.133557
2000-06-02 14:20:29	0.133338
2000-06-02 19:31:10	0.133087
2000-06-03 01:07:32	0.132812
2000-06-03 06:25:32	0.13255
2000-06-03 12:11:39	0.132266
2000-06-03 16:27:00	0.132059
2000-06-03 20:12:43	0.131876
2000-06-03 22:35:02	0.131762
2000-06-04 00:37:23	0.131663
2000-06-04 02:44:37	0.131561
2000-06-04 04:53:28	0.131457
2000-06-04 08:11:43	0.131296
2000-06-04 10:44:28	0.131171
2000-06-04 14:11:14	0.131
2000-06-04 17:47:32	0.130818
2000-06-04 22:09:21	0.130592
2000-06-05 02:53:46	0.13034
2000-06-05 07:39:53	0.130078
2000-06-05 14:00:04	0.129718
2000-06-05 20:32:33	0.129331
2000-06-06 03:43:04	0.12889
2000-06-06 09:46:34	0.128506
2000-06-06 16:02:22	0.128098
2000-06-06 22:40:44	0.127656
2000-06-07 00:48:14	0.127512
2000-06-07 01:23:28	0.127472
2000-06-07 01:43:38	0.12745
2000-06-07 01:57:03	0.127434
2000-06-07 01:57:54	0.127433
2000-06-07 01:58:12	0.127433
2000-06-07 02:01:16	0.12743
2000-06-07 02:31:59	0.127395
2000-06-07 03:52:08	0.127304
2000-06-07 05:39:41	0.127181
2000-06-07 07:59:57	0.12702
2000-06-07 10:52:24	0.126822
2000-06-07 14:17:42	0.126586
2000-06-07 18:13:35	0.126318
2000-06-07 22:36:45	0.126026
2000-06-08 03:21:33	0.125723
2000-06-08 07:38:29	0.125465
2000-06-08 13:14:27	0.12515
2000-06-08 18:35:15	0.12487
2000-06-08 21:17:17	0.124735
2000-06-08 23:27:01	0.124629
2000-06-08 23:49:40	0.124611
2000-06-08 23:58:43	0.124604
2000-06-09 00:04:57	0.124599
2000-06-09 00:07:13	0.124597
2000-06-09 00:29:54	0.124579
2000-06-09 01:44:27	0.124519
2000-06-09 03:40:55	0.124427
2000-06-09 06:16:50	0.124306
2000-06-09 09:41:24	0.124148
2000-06-09 13:52:36	0.123956
2000-06-09 18:48:52	0.123732
2000-06-09 20:09:44	0.123673
2000-06-09 21:04:27	0.123686
2000-06-09 23:36:24	0.124059
2000-06-10 02:06:08	0.124649
2000-06-10 04:26:15	0.125158
2000-06-10 06:18:55	0.125449
2000-06-10 07:37:32	0.125668
2000-06-10 11:45:57	0.126753
2000-06-10 13:52:21	0.127602
2000-06-10 17:17:09	0.129569
2000-06-10 19:45:02	0.13205
2000-06-10 19:55:35	0.132287
2000-06-10 19:56:18	0.132303
2000-06-10 19:56:34	0.132309
2000-06-10 19:59:11	0.132369
2000-06-10 20:10:08	0.132626
2000-06-10 20:31:44	0.13316
2000-06-10 21:02:21	0.133983
2000-06-10 21:44:07	0.135235
2000-06-10 22:35:46	0.137013
2000-06-10 23:33:13	0.139335
2000-06-10 23:57:43	0.14045
2000-06-10 23:59:24	0.140529
2000-06-10 23:59:49	0.140549
2000-06-10 23:59:58	0.140556
2000-06-11 00:01:30	0.140628
2000-06-11 00:08:47	0.140979
2000-06-11 00:29:46	0.142025
2000-06-11 00:59:00	0.143581
2000-06-11 01:34:42	0.145632
2000-06-11 02:16:47	0.148246
2000-06-11 03:10:30	0.151852
2000-06-11 03:29:55	0.153223
2000-06-11 03:46:27	0.154418
2000-06-11 03:48:19	0.154554
2000-06-11 03:49:18	0.154627
2000-06-11 03:49:34	0.154646
2000-06-11 03:49:39	0.154653
2000-06-11 03:50:35	0.154721
2000-06-11 03:53:17	0.15492
2000-06-11 04:06:35	0.155908
2000-06-11 04:23:59	0.157229
2000-06-11 04:48:33	0.159147
2000-06-11 05:26:04	0.162207
2000-06-11 06:17:26	0.16667
2000-06-11 07:22:55	0.172851
2000-06-11 08:08:16	0.177472
2000-06-11 09:45:50	0.18838
2000-06-11 10:12:48	0.191629
2000-06-11 10:34:14	0.194279
2000-06-11 10:35:23	0.194424
2000-06-11 10:35:43	0.194465
2000-06-11 10:35:56	0.194492
2000-06-11 10:36:00	0.194502
2000-06-11 10:36:47	0.194599
2000-06-11 10:42:48	0.195355
2000-06-11 10:55:55	0.197023
2000-06-11 11:23:17	0.200575
2000-06-11 11:56:17	0.20498
2000-06-11 12:39:14	0.21091
2000-06-11 13:54:14	0.221736
2000-06-11 14:55:45	0.230991
2000-06-11 16:59:44	0.250367
2000-06-11 18:45:33	0.267363
2000-06-11 19:28:07	0.274249
2000-06-11 20:43:46	0.286483
2000-06-11 20:54:34	0.288225
2000-06-11 21:08:11	0.290417
2000-06-11 21:08:45	0.29051
2000-06-11 21:08:54	0.290534
2000-06-11 21:08:57	0.290543
2000-06-11 21:09:30	0.290631
2000-06-11 21:14:58	0.29151
2000-06-11 21:50:35	0.29722
2000-06-11 22:39:26	0.30499
2000-06-11 23:33:24	0.313468
2000-06-12 00:48:17	0.324987
2000-06-12 02:25:05	0.339354
2000-06-12 04:42:28	0.358472
2000-06-12 06:50:44	0.374728
2000-06-12 09:26:15	0.392214
2000-06-12 09:34:40	0.393092
2000-06-12 09:39:55	0.393636
2000-06-12 09:42:18	0.393882
2000-06-12 09:42:46	0.393929
2000-06-12 09:43:00	0.393954
2000-06-12 09:43:06	0.393963
2000-06-12 09:43:58	0.394053
2000-06-12 09:52:41	0.394947
2000-06-12 10:09:06	0.396608
2000-06-12 10:43:54	0.400047
2000-06-12 11:26:27	0.404098
2000-06-12 12:31:03	0.409937
2000-06-12 14:00:10	0.417423
2000-06-12 15:57:15	0.426363
2000-06-12 18:16:47	0.4359
2000-06-12 19:14:00	0.439516
2000-06-12 19:47:52	0.441586
2000-06-12 20:02:43	0.442478
2000-06-12 20:08:40	0.442833
2000-06-12 20:11:58	0.443029
2000-06-12 20:13:00	0.44309
2000-06-12 20:13:22	0.443112
2000-06-12 20:17:04	0.443331
2000-06-12 20:50:54	0.445308
2000-06-12 21:03:21	0.446039
2000-06-12 21:08:29	0.446368
2000-06-12 21:59:52	0.449588
2000-06-12 23:04:08	0.453438
2000-06-13 00:27:25	0.458153
2000-06-13 02:21:54	0.464169
2000-06-13 04:56:38	0.47152
2000-06-13 05:07:43	0.472014
2000-06-13 05:10:48	0.472151
2000-06-13 05:11:46	0.472193
2000-06-13 05:12:46	0.472237
2000-06-13 05:13:07	0.472253
2000-06-13 05:16:42	0.472411
2000-06-13 05:32:20	0.473095
2000-06-13 05:45:45	0.473676
2000-06-13 05:46:30	0.473707
2000-06-13 05:47:02	0.473731
2000-06-13 05:47:14	0.473739
2000-06-13 05:49:13	0.473824
2000-06-13 05:54:57	0.47407
2000-06-13 06:18:11	0.475053
2000-06-13 06:48:17	0.476297
2000-06-13 07:39:22	0.478336
2000-06-13 08:57:48	0.481287
2000-06-13 10:41:42	0.484854
2000-06-13 12:40:40	0.488458
2000-06-13 12:58:56	0.488941
2000-06-13 13:09:32	0.489213
2000-06-13 13:57:39	0.490402
2000-06-13 15:15:32	0.492172
2000-06-13 16:42:05	0.493926
2000-06-13 18:43:20	0.496037
2000-06-13 21:18:05	0.498221
2000-06-13 21:51:23	0.498627
2000-06-13 22:10:00	0.498844
2000-06-13 22:17:21	0.498929
2000-06-13 22:18:47	0.498945
2000-06-13 22:19:18	0.498951
2000-06-13 22:24:32	0.49901
2000-06-13 22:55:17	0.499349
2000-06-13 23:48:27	0.499899
2000-06-14 01:11:37	0.500679
2000-06-14 02:22:37	0.501278
2000-06-14 04:47:27	0.502354
2000-06-14 07:05:18	0.503247
2000-06-14 10:11:43	0.504342
2000-06-14 13:35:46	0.505495
2000-06-14 17:35:11	0.506904
2000-06-14 21:38:34	0.508479
2000-06-14 23:48:01	0.509389
2000-06-14 23:59:11	0.50947
2000-06-15 00:06:19	0.509522
2000-06-15 00:08:55	0.509541
2000-06-15 00:34:56	0.509731
2000-06-15 01:28:03	0.510127
2000-06-15 02:52:41	0.510774
2000-06-15 04:16:16	0.511433
2000-06-15 06:54:50	0.512736
2000-06-15 10:09:18	0.514427
2000-06-15 12:51:44	0.515919
2000-06-15 16:42:14	0.518167
2000-06-15 20:27:16	0.520527
2000-06-15 22:28:16	0.521872
2000-06-15 23:23:05	0.522501
2000-06-15 23:48:31	0.522797
2000-06-15 23:59:22	0.522924
2000-06-16 00:06:16	0.523005
2000-06-16 00:08:44	0.523034
2000-06-16 00:33:28	0.523327
2000-06-16 01:26:02	0.523959
2000-06-16 02:49:29	0.524989
2000-06-16 03:20:09	0.525377
2000-06-16 04:30:37	0.526285
2000-06-16 05:13:45	0.526855
2000-06-16 05:48:41	0.527324
2000-06-16 06:03:12	0.527521
2000-06-16 06:09:14	0.527603
2000-06-16 06:10:35	0.527621
2000-06-16 06:11:53	0.527639
2000-06-16 06:12:22	0.527646
2000-06-16 06:17:08	0.527711
2000-06-16 06:41:39	0.528048
2000-06-16 07:27:39	0.528691
2000-06-16 08:37:34	0.529692
2000-06-16 10:15:58	0.531155
2000-06-16 12:35:33	0.533342
2000-06-16 15:24:03	0.536174
2000-06-16 19:03:43	0.540205
2000-06-16 22:08:06	0.543906
2000-06-16 23:27:24	0.545608
2000-06-16 23:54:21	0.546204
2000-06-17 00:09:33	0.546545
2000-06-17 00:15:01	0.546669
2000-06-17 00:51:43	0.54751
2000-06-17 01:49:14	0.548873
2000-06-17 03:05:06	0.550774
2000-06-17 04:37:22	0.553283
2000-06-17 05:20:24	0.554546
2000-06-17 05:57:18	0.555687
2000-06-17 06:10:45	0.556118
2000-06-17 06:14:21	0.556234
2000-06-17 06:15:16	0.556264
2000-06-17 06:15:36	0.556275
2000-06-17 06:16:57	0.556319
2000-06-17 06:30:20	0.55676
2000-06-17 06:58:54	0.557732
2000-06-17 07:44:49	0.559395
2000-06-17 08:41:55	0.561667
2000-06-17 09:49:51	0.564737
2000-06-17 11:03:45	0.568685
2000-06-17 12:21:16	0.573814
2000-06-17 13:37:27	0.580433
2000-06-17 14:50:56	0.589383
2000-06-17 16:07:35	0.603304
2000-06-17 17:18:12	0.621689
2000-06-17 18:24:22	0.643184
2000-06-17 19:51:50	0.67479
2000-06-17 21:02:53	0.701178
2000-06-17 22:35:47	0.735703
2000-06-18 00:35:21	0.779651
2000-06-18 02:54:09	0.829016
2000-06-18 05:38:00	0.883542
2000-06-18 06:31:14	0.900144
2000-06-18 06:36:32	0.901763
2000-06-18 06:38:55	0.90249
2000-06-18 06:40:20	0.902925
2000-06-18 06:40:57	0.903111
2000-06-18 06:41:06	0.903155
2000-06-18 06:41:09	0.903171
2000-06-18 06:41:40	0.903328
2000-06-18 06:46:51	0.904902
2000-06-18 06:59:54	0.90883
2000-06-18 07:22:18	0.915488
2000-06-18 07:55:54	0.92526
2000-06-18 08:49:19	0.940244
2000-06-18 09:27:58	0.950664
2000-06-18 09:59:05	0.958793
2000-06-18 10:04:27	0.960174
2000-06-18 10:05:44	0.96057
2000-06-18 10:06:12	0.960719
2000-06-18 10:10:53	0.962206
2000-06-18 10:20:02	0.965098
2000-06-18 10:23:21	0.966138
2000-06-18 10:56:33	0.976328
2000-06-18 11:41:22	0.989465
2000-06-18 12:47:17	1.00755
2000-06-18 14:09:36	1.0282
2000-06-18 14:40:32	1.03545
2000-06-18 14:48:45	1.03733
2000-06-18 14:56:26	1.03907
2000-06-18 15:00:31	1.03999
2000-06-18 15:01:39	1.04024
2000-06-18 15:02:03	1.04033
2000-06-18 15:02:09	1.04035
2000-06-18 15:02:11	1.04036
2000-06-18 15:02:31	1.04043
2000-06-18 15:05:51	1.04118
2000-06-18 15:31:05	1.04672
2000-06-18 16:09:43	1.05489
2000-06-18 17:10:09	1.06696
2000-06-18 18:26:32	1.08108
2000-06-18 20:01:40	1.09713
2000-06-18 21:47:20	1.11323
2000-06-18 22:25:58	1.11873
2000-06-18 22:36:11	1.12016
2000-06-18 22:39:52	1.12067
2000-06-18 22:40:35	1.12077
2000-06-18 22:40:46	1.12079
2000-06-18 22:40:56	1.12081
2000-06-18 22:40:59	1.12082
2000-06-18 22:41:35	1.1209
2000-06-18 22:47:33	1.12172
2000-06-18 23:17:02	1.12572
2000-06-18 23:52:42	1.13042
2000-06-19 00:43:38	1.13689
2000-06-19 01:45:55	1.14444
2000-06-19 03:08:58	1.15392
2000-06-19 04:51:11	1.16471
2000-06-19 05:38:27	1.16938
2000-06-19 06:09:06	1.1723
2000-06-19 06:25:21	1.17382
2000-06-19 06:36:02	1.17481
2000-06-19 06:40:08	1.17518
2000-06-19 06:42:36	1.17541
2000-06-19 06:43:26	1.17548
2000-06-19 06:43:42	1.17551
2000-06-19 06:43:56	1.17553
2000-06-19 06:44:01	1.17554
2000-06-19 06:44:53	1.17562
2000-06-19 06:53:27	1.17639
2000-06-19 07:06:40	1.17758
2000-06-19 07:25:33	1.17925
2000-06-19 08:08:24	1.18293
2000-06-19 09:03:35	1.18746
2000-06-19 10:16:22	1.19308
2000-06-19 11:50:32	1.19981
2000-06-19 14:07:53	1.20866
2000-06-19 15:01:13	1.21183
2000-06-19 15:25:23	1.21318
2000-06-19 15:36:45	1.2138
2000-06-19 17:17:34	1.21906
2000-06-19 17:32:06	1.21979
2000-06-19 17:39:56	1.22018
2000-06-19 17:44:19	1.22039
2000-06-19 17:45:20	1.22044
2000-06-19 17:45:45	1.22046
2000-06-19 17:45:54	1.22047
2000-06-19 17:47:24	1.22054
2000-06-19 18:02:23	1.22128
2000-06-19 18:33:07	1.22276
2000-06-19 19:17:43	1.22485
2000-06-19 20:21:43	1.22774
2000-06-19 21:42:41	1.23124
2000-06-19 23:22:12	1.23531
2000-06-20 00:05:25	1.23701
2000-06-20 00:33:12	1.23808
2000-06-20 02:30:14	1.24242
2000-06-20 04:34:42	1.24677
2000-06-20 07:27:36	1.25242
2000-06-20 11:02:13	1.25889
2000-06-20 12:23:11	1.26121
2000-06-20 13:25:19	1.26294
2000-06-20 13:27:41	1.263
2000-06-20 13:28:18	1.26302
2000-06-20 13:28:32	1.26303
2000-06-20 13:30:48	1.26309
2000-06-20 13:53:31	1.26371
2000-06-20 14:46:20	1.26515
2000-06-20 16:05:24	1.26725
2000-06-20 17:46:47	1.26988
2000-06-20 20:05:10	1.27335
2000-06-20 23:26:54	1.27821
2000-06-21 01:01:12	1.2804
2000-06-21 01:57:51	1.28169
2000-06-21 04:46:03	1.28542
2000-06-21 07:06:00	1.28839
2000-06-21 09:48:53	1.29171
2000-06-21 12:13:41	1.29454
2000-06-21 15:10:09	1.29788
2000-06-21 18:34:27	1.30162
2000-06-21 21:56:04	1.30526
2000-06-22 01:43:03	1.30935
2000-06-22 05:21:50	1.31336
2000-06-22 09:13:57	1.31777
2000-06-22 12:34:03	1.32176
2000-06-22 18:23:31	1.32944
2000-06-22 22:35:27	1.33578
2000-06-23 03:27:54	1.34435
2000-06-23 05:01:32	1.34743
2000-06-23 05:28:42	1.34835
2000-06-23 05:32:39	1.34849
2000-06-23 05:34:05	1.34854
2000-06-23 05:34:34	1.34856
2000-06-23 05:34:45	1.34856
2000-06-23 05:36:31	1.34862
2000-06-23 05:54:14	1.34924
2000-06-23 06:36:57	1.35075
2000-06-23 07:05:09	1.35178
2000-06-23 07:24:08	1.35248
2000-06-23 07:27:56	1.35262
2000-06-23 07:28:55	1.35265
2000-06-23 07:29:45	1.35268
2000-06-23 07:30:04	1.3527
2000-06-23 07:33:07	1.35281
2000-06-23 08:03:38	1.35396
2000-06-23 08:56:50	1.35601
2000-06-23 10:00:50	1.35857
2000-06-23 11:31:09	1.36237
2000-06-23 13:43:20	1.36834
2000-06-23 15:56:41	1.37489
2000-06-23 19:27:36	1.38646
2000-06-23 22:55:00	1.3995
2000-06-24 03:13:32	1.41855
2000-06-24 04:08:08	1.42304
2000-06-24 04:43:31	1.42606
2000-06-24 05:07:11	1.42812
2000-06-24 05:23:10	1.42954
2000-06-24 05:35:11	1.43062
2000-06-24 05:37:41	1.43084
2000-06-24 05:38:23	1.43091
2000-06-24 05:38:39	1.43093
2000-06-24 05:38:53	1.43095
2000-06-24 05:38:58	1.43096
2000-06-24 05:39:50	1.43104
2000-06-24 05:48:29	1.43182
2000-06-24 06:02:58	1.43315
2000-06-24 06:28:38	1.43554
2000-06-24 07:02:49	1.4388
2000-06-24 07:55:43	1.44403
2000-06-24 09:21:53	1.45308
2000-06-24 11:03:13	1.46462
2000-06-24 13:05:51	1.48007
2000-06-24 15:39:49	1.50216
2000-06-24 15:52:48	1.50418
2000-06-24 15:56:40	1.50478
2000-06-24 15:57:38	1.50493
2000-06-24 15:58:26	1.50506
2000-06-24 15:58:44	1.50511
2000-06-24 16:01:38	1.50556
2000-06-24 16:11:11	1.50707
2000-06-24 16:32:24	1.51048
2000-06-24 17:18:10	1.51808
2000-06-24 17:40:43	1.52194
2000-06-24 17:46:53	1.52302
2000-06-24 17:51:36	1.52394
2000-06-24 17:53:18	1.52427
2000-06-24 18:10:17	1.52768
2000-06-24 18:41:21	1.53405
2000-06-24 19:11:09	1.54031
2000-06-24 20:24:45	1.55645
2000-06-24 21:43:49	1.57492
2000-06-24 23:29:28	1.60161
2000-06-25 01:17:02	1.63125
2000-06-25 01:46:50	1.63989
2000-06-25 02:06:14	1.64561
2000-06-25 02:21:58	1.65031
2000-06-25 02:24:19	1.65101
2000-06-25 02:25:45	1.65144
2000-06-25 02:26:23	1.65163
2000-06-25 02:26:28	1.65166
2000-06-25 02:26:29	1.65166
2000-06-25 02:26:46	1.65175
2000-06-25 02:29:29	1.65257
2000-06-25 02:34:32	1.65409
2000-06-25 02:44:10	1.65701
2000-06-25 02:56:39	1.66082
2000-06-25 03:15:00	1.66646
2000-06-25 03:42:20	1.67496
2000-06-25 04:32:36	1.69086
2000-06-25 05:26:18	1.70814
2000-06-25 06:34:31	1.73036
2000-06-25 07:54:08	1.75636
2000-06-25 09:23:54	1.78544
2000-06-25 11:05:44	1.81797
2000-06-25 11:39:17	1.82861
2000-06-25 11:46:14	1.83082
2000-06-25 11:57:08	1.83427
2000-06-25 11:57:12	1.83429
2000-06-25 11:57:13	1.8343
2000-06-25 11:57:27	1.83437
2000-06-25 11:59:44	1.83509
2000-06-25 12:22:38	1.84234
2000-06-25 12:50:45	1.85123
2000-06-25 14:00:55	1.87347
2000-06-25 15:00:01	1.89232
2000-06-25 16:26:39	1.92031
2000-06-25 18:32:09	1.96204
2000-06-25 18:40:25	1.96487
2000-06-25 18:44:58	1.96642
2000-06-25 18:48:17	1.96756
2000-06-25 18:51:17	1.96859
2000-06-25 18:52:01	1.96884
2000-06-25 18:52:13	1.96891
2000-06-25 18:52:16	1.96893
2000-06-25 18:52:17	1.96893
2000-06-25 18:52:30	1.969
2000-06-25 18:54:31	1.9697
2000-06-25 19:09:09	1.97475
2000-06-25 19:24:15	1.98001
2000-06-25 19:44:25	1.9871
2000-06-25 20:12:37	1.99717
2000-06-25 20:50:56	2.01115
2000-06-25 21:27:34	2.0249
2000-06-25 22:04:27	2.03911
2000-06-25 22:23:29	2.04662
2000-06-25 23:18:10	2.06895
2000-06-26 00:03:08	2.0882
2000-06-26 01:30:42	2.12833
2000-06-26 01:39:55	2.13278
2000-06-26 01:53:36	2.13947
2000-06-26 01:59:58	2.14262
2000-06-26 02:00:54	2.14308
2000-06-26 02:01:19	2.14328
2000-06-26 02:01:35	2.14341
2000-06-26 02:01:37	2.14343
2000-06-26 02:01:38	2.14344
2000-06-26 02:01:47	2.14352
2000-06-26 02:03:15	2.14425
2000-06-26 02:16:58	2.15113
2000-06-26 02:32:52	2.15923
2000-06-26 02:48:23	2.16728
2000-06-26 03:16:29	2.18222
2000-06-26 03:51:28	2.20146
2000-06-26 04:40:34	2.2297
2000-06-26 05:37:18	2.26412
2000-06-26 06:47:36	2.30928
2000-06-26 08:10:58	2.36602
2000-06-26 09:49:03	2.43601
2000-06-26 10:18:39	2.45758
2000-06-26 10:38:41	2.47225
2000-06-26 11:23:24	2.50511
2000-06-26 11:23:40	2.50531
2000-06-26 11:23:44	2.50536
2000-06-26 11:23:46	2.50539
2000-06-26 11:23:47	2.5054
2000-06-26 11:23:54	2.50548
2000-06-26 11:25:04	2.50635
2000-06-26 11:36:49	2.51499
2000-06-26 11:51:24	2.52571
2000-06-26 12:15:16	2.54328
2000-06-26 12:25:47	2.55101
2000-06-26 13:06:44	2.58101
2000-06-26 13:53:47	2.61513
2000-06-26 14:56:17	2.65966
2000-06-26 16:06:07	2.70799
2000-06-26 17:24:50	2.76033
2000-06-26 19:24:22	2.83484
2000-06-26 21:23:03	2.90239
2000-06-26 23:53:51	2.97871
2000-06-27 02:42:18	3.05182
2000-06-27 03:26:19	3.06894
2000-06-27 04:03:12	3.08269
2000-06-27 05:11:01	3.1066
2000-06-27 05:20:10	3.10969
2000-06-27 05:21:05	3.11
2000-06-27 05:21:33	3.11016
2000-06-27 05:21:40	3.1102
2000-06-27 05:21:44	3.11022
2000-06-27 05:21:46	3.11023
2000-06-27 05:22:01	3.11032
2000-06-27 05:24:37	3.11119
2000-06-27 05:32:00	3.11365
2000-06-27 06:06:06	3.12477
2000-06-27 06:16:50	3.12818
2000-06-27 06:17:44	3.12847
2000-06-27 06:18:04	3.12857
2000-06-27 06:21:18	3.12959
2000-06-27 06:41:06	3.13575
2000-06-27 07:11:29	3.14495
2000-06-27 08:02:10	3.15963
2000-06-27 09:24:12	3.18171
2000-06-27 10:04:04	3.19172
2000-06-27 11:40:13	3.21413
2000-06-27 13:50:55	3.24102
2000-06-27 16:25:59	3.26838
2000-06-27 19:18:29	3.29411
2000-06-27 22:22:06	3.31709
2000-06-28 02:28:32	3.34226
2000-06-28 03:28:24	3.34756
2000-06-28 04:25:43	3.35238
2000-06-28 04:28:36	3.35262
2000-06-28 04:30:10	3.35275
2000-06-28 04:30:22	3.35277
2000-06-28 04:30:27	3.35277
2000-06-28 04:31:14	3.35284
2000-06-28 04:39:03	3.35347
2000-06-28 05:10:58	3.35603
2000-06-28 06:03:24	3.36009
2000-06-28 07:06:19	3.36474
2000-06-28 08:43:44	3.37153
2000-06-28 10:55:09	3.38006
2000-06-28 13:25:09	3.38916
2000-06-28 17:05:17	3.40196
2000-06-28 20:22:16	3.41356
2000-06-28 22:00:37	3.41963
2000-06-28 23:04:17	3.42373
2000-06-28 23:50:29	3.42681
2000-06-28 23:56:56	3.42724
2000-06-28 23:59:55	3.42745
2000-06-29 00:01:26	3.42755
2000-06-29 00:01:59	3.42759
2000-06-29 00:07:27	3.42796
2000-06-29 00:42:12	3.43036
2000-06-29 01:02:38	3.4318
2000-06-29 01:05:55	3.43204
2000-06-29 01:06:07	3.43205
2000-06-29 01:06:12	3.43206
2000-06-29 01:06:58	3.43211
2000-06-29 01:14:41	3.43266
2000-06-29 01:31:00	3.43384
2000-06-29 01:58:56	3.43589
2000-06-29 02:36:15	3.4387
2000-06-29 02:54:51	3.44014
2000-06-29 03:59:12	3.44528
2000-06-29 05:25:25	3.45261
2000-06-29 07:19:59	3.46323
2000-06-29 09:55:25	3.47939
2000-06-29 12:31:17	3.49786
2000-06-29 15:34:51	3.52266
2000-06-29 19:10:37	3.55618
2000-06-29 22:59:13	3.59697
2000-06-29 23:56:05	3.608
2000-06-29 23:59:30	3.60868
2000-06-30 00:00:42	3.60891
2000-06-30 00:01:08	3.609
2000-06-30 00:05:28	3.60986
2000-06-30 00:47:53	3.61837
2000-06-30 01:11:11	3.62313
2000-06-30 01:17:05	3.62435
2000-06-30 01:24:37	3.62591
2000-06-30 01:25:09	3.62602
2000-06-30 01:25:23	3.62607
2000-06-30 01:25:30	3.62609
2000-06-30 01:25:32	3.6261
2000-06-30 01:25:55	3.62618
2000-06-30 01:29:43	3.62697
2000-06-30 02:05:26	3.63448
2000-06-30 02:52:29	3.64462
2000-06-30 04:04:45	3.66074
2000-06-30 05:28:31	3.68028
2000-06-30 07:53:59	3.71655
2000-06-30 10:16:07	3.75504
2000-06-30 13:53:08	3.8201
2000-06-30 17:42:51	3.89794
2000-06-30 21:18:52	3.98001
2000-06-30 22:22:14	4.00572
2000-06-30 22:58:00	4.02056
2000-06-30 23:33:05	4.03533
2000-06-30 23:48:39	4.04196
2000-06-30 23:59:11	4.04646
2000-07-01 00:00:46	4.04714
2000-07-01 00:01:21	4.04739
2000-07-01 00:07:09	4.04988
2000-07-01 00:12:29	4.05218
2000-07-01 00:17:55	4.05452
2000-07-01 00:20:05	4.05546
2000-07-01 00:20:44	4.05574
2000-07-01 00:20:59	4.05585
2000-07-01 00:21:05	4.05589
2000-07-01 00:21:09	4.05592
2000-07-01 00:21:10	4.05593
2000-07-01 00:21:21	4.05601
2000-07-01 00:23:17	4.05684
2000-07-01 00:42:35	4.06523
2000-07-01 00:51:41	4.0692
2000-07-01 00:53:17	4.06991
2000-07-01 00:53:54	4.07018
2000-07-01 01:00:06	4.0729
2000-07-01 01:37:10	4.08929
2000-07-01 02:18:13	4.1077
2000-07-01 03:24:06	4.1378
2000-07-01 05:07:39	4.18639
2000-07-01 07:16:12	4.24867
2000-07-01 09:44:54	4.32295
2000-07-01 13:23:27	4.43531
2000-07-01 17:26:32	4.56272
2000-07-01 22:03:48	4.7083
2000-07-01 23:52:45	4.76507
2000-07-01 23:59:01	4.76833
2000-07-02 00:01:50	4.7698
2000-07-02 00:02:51	4.77033
2000-07-02 00:13:08	4.77567
2000-07-02 00:42:01	4.79068
2000-07-02 01:29:04	4.8151
2000-07-02 02:28:25	4.84596
2000-07-02 03:45:49	4.88646
2000-07-02 05:19:05	4.93599
2000-07-02 07:04:27	4.99309
2000-07-02 09:11:42	5.06328
2000-07-02 11:39:24	5.14551
2000-07-02 14:29:25	5.23954
2000-07-02 17:46:14	5.34536
2000-07-02 21:34:28	5.46152
2000-07-03 01:41:22	5.5778
2000-07-03 05:20:46	5.67273
2000-07-03 10:09:57	5.78547
2000-07-03 14:52:36	5.8831
2000-07-03 20:01:37	5.97782
2000-07-03 20:10:18	5.98032
2000-07-03 20:18:42	5.98273
2000-07-03 20:19:14	5.98289
2000-07-03 20:19:19	5.98291
2000-07-03 20:19:23	5.98293
2000-07-03 20:19:25	5.98294
2000-07-03 20:19:40	5.98301
2000-07-03 20:22:18	5.98376
2000-07-03 20:48:29	5.99123
2000-07-03 21:48:42	6.00813
2000-07-03 22:59:52	6.02763
2000-07-04 00:15:32	6.04781
2000-07-04 02:53:48	6.08831
2000-07-04 05:31:26	6.12648
2000-07-04 08:55:30	6.17301
2000-07-04 09:22:43	6.17899
2000-07-04 09:34:28	6.18171
2000-07-04 09:38:42	6.1827
2000-07-04 10:21:04	6.19253
2000-07-04 11:46:53	6.21201
2000-07-04 13:31:50	6.2351
2000-07-04 15:47:59	6.26397
2000-07-04 18:32:34	6.29746
2000-07-04 21:39:38	6.33399
2000-07-05 01:38:30	6.37893
2000-07-05 03:08:37	6.39557
2000-07-05 04:14:46	6.40772
2000-07-05 05:01:34	6.4163
2000-07-05 05:38:49	6.42312
2000-07-05 06:12:09	6.42922
2000-07-05 06:15:17	6.42979
2000-07-05 06:16:10	6.42995
2000-07-05 06:16:56	6.43009
2000-07-05 06:17:12	6.43014
2000-07-05 06:19:58	6.43065
2000-07-05 06:47:41	6.43572
2000-07-05 07:54:07	6.44789
2000-07-05 09:47:04	6.46866
2000-07-05 12:03:51	6.49403
2000-07-05 14:56:27	6.52654
2000-07-05 18:27:00	6.56711
2000-07-05 21:50:43	6.60741
2000-07-06 00:42:45	6.64149
2000-07-06 02:23:15	6.66146
2000-07-06 07:56:45	6.72703
2000-07-06 11:40:41	6.76897
2000-07-06 13:06:54	6.78439
2000-07-06 14:45:38	6.80147
2000-07-06 14:47:27	6.80178
2000-07-06 14:47:50	6.80184
2000-07-06 14:48:11	6.8019
2000-07-06 14:48:18	6.80192
2000-07-06 14:49:35	6.80214
2000-07-06 15:02:19	6.80429
2000-07-06 15:49:13	6.81212
2000-07-06 16:58:33	6.82341
2000-07-06 18:27:41	6.83741
2000-07-06 20:20:37	6.85433
2000-07-06 22:35:09	6.8733
2000-07-06 23:20:08	6.87936
2000-07-06 23:32:17	6.88098
2000-07-06 23:37:44	6.8817
2000-07-06 23:42:35	6.88234
2000-07-06 23:43:56	6.88251
2000-07-06 23:44:13	6.88255
2000-07-06 23:44:20	6.88257
2000-07-06 23:44:22	6.88257
2000-07-06 23:44:47	6.88263
2000-07-06 23:48:49	6.88316
2000-07-07 00:20:56	6.88734
2000-07-07 01:31:06	6.89626
2000-07-07 03:01:20	6.9073
2000-07-07 05:16:22	6.92296
2000-07-07 07:53:14	6.94002
2000-07-07 11:05:36	6.95951
2000-07-07 14:37:00	6.97946
2000-07-07 18:45:07	7.00128
2000-07-07 20:04:52	7.00798
2000-07-07 20:31:48	7.0102
2000-07-07 21:05:38	7.01298
2000-07-07 21:08:34	7.01322
2000-07-07 21:09:09	7.01326
2000-07-07 21:09:22	7.01328
2000-07-07 21:11:29	7.01345
2000-07-07 21:26:40	7.01469
2000-07-07 22:24:06	7.01931
2000-07-08 00:08:51	7.02754
2000-07-08 02:17:32	7.03731
2000-07-08 05:09:04	7.04971
2000-07-08 06:13:20	7.05416
2000-07-08 06:34:22	7.0556
2000-07-08 06:48:11	7.05654
2000-07-08 06:49:45	7.05664
2000-07-08 06:50:16	7.05668
2000-07-08 06:50:27	7.05669
2000-07-08 06:52:21	7.05682
2000-07-08 07:11:21	7.0581
2000-07-08 08:29:53	7.06328
2000-07-08 10:33:03	7.07107
2000-07-08 13:33:32	7.08175
2000-07-08 17:17:44	7.09374
2000-07-08 21:32:23	7.10561
2000-07-09 01:46:35	7.11561
2000-07-09 06:44:43	7.12519
2000-07-09 10:03:49	7.13048
2000-07-09 10:47:18	7.13186
2000-07-09 11:12:38	7.13268
2000-07-09 14:24:33	7.13847
2000-07-09 16:58:12	7.14264
2000-07-09 21:13:23	7.14885
2000-07-10 00:52:13	7.15367
2000-07-10 05:44:04	7.15953
2000-07-10 10:18:38	7.16438
2000-07-10 15:52:54	7.16896
2000-07-10 20:36:02	7.17126
2000-07-11 03:09:58	7.17166
2000-07-11 08:30:37	7.16988
2000-07-11 15:21:32	7.16582
2000-07-11 21:56:53	7.16116
2000-07-12 04:48:36	7.157
2000-07-12 10:46:01	7.15563
2000-07-12 18:30:00	7.16134
2000-07-12 19:12:15	7.16251
2000-07-12 19:20:27	7.16275
2000-07-12 19:25:43	7.16291
2000-07-12 19:28:29	7.16299
2000-07-12 19:28:44	7.163
2000-07-12 19:28:49	7.163
2000-07-12 19:29:42	7.16303
2000-07-12 19:38:33	7.1633
2000-07-12 19:53:39	7.16379
2000-07-12 20:18:20	7.16461
2000-07-12 20:52:13	7.16583
2000-07-12 21:36:44	7.16757
2000-07-12 22:30:01	7.16987
2000-07-12 22:56:40	7.17113
2000-07-13 00:10:01	7.17489
2000-07-13 01:56:56	7.18115
2000-07-13 03:45:05	7.18839
2000-07-13 05:38:16	7.19681
2000-07-13 08:34:34	7.21129
2000-07-13 11:35:38	7.22738
2000-07-13 15:10:42	7.24751
2000-07-13 17:45:06	7.26243
2000-07-13 22:27:46	7.28981
2000-07-14 02:44:56	7.31328
2000-07-14 08:16:35	7.33859
2000-07-14 12:27:55	7.35292
2000-07-14 18:05:22	7.36591
2000-07-14 23:17:53	7.37252
2000-07-15 05:06:12	7.37495
2000-07-15 10:47:00	7.37342
2000-07-15 12:45:38	7.37216
2000-07-15 13:03:12	7.37195
2000-07-15 13:13:11	7.37183
2000-07-15 13:14:00	7.37182
2000-07-15 13:14:18	7.37181
2000-07-15 13:17:16	7.37178
2000-07-15 13:38:58	7.3715
2000-07-15 14:44:19	7.37061
2000-07-15 16:35:06	7.36891
2000-07-15 18:53:33	7.36651
2000-07-15 21:40:06	7.36328
2000-07-16 01:04:08	7.35895
2000-07-16 04:58:46	7.35368
2000-07-16 09:21:51	7.34765
2000-07-16 14:16:17	7.34102
2000-07-16 19:37:20	7.33413
2000-07-17 01:17:52	7.3273
2000-07-17 05:45:05	7.32217
2000-07-17 12:01:26	7.31501
2000-07-17 17:38:46	7.30833
2000-07-17 23:57:59	7.30018
2000-07-17 23:59:40	7.30014
2000-07-18 00:00:44	7.30011
2000-07-18 00:01:07	7.3001
2000-07-18 00:04:57	7.30002
2000-07-18 00:43:21	7.29914
2000-07-18 02:09:22	7.29713
2000-07-18 04:00:04	7.29447
2000-07-18 06:24:32	7.29084
2000-07-18 09:17:37	7.28664
2000-07-18 10:50:39	7.28428
2000-07-18 14:16:09	7.27865
2000-07-18 17:51:32	7.27214
2000-07-18 22:02:47	7.26385
2000-07-18 23:19:27	7.26119
2000-07-18 23:58:33	7.25981
2000-07-18 23:59:55	7.25977
2000-07-19 00:01:07	7.25972
2000-07-19 00:01:33	7.25971
2000-07-19 00:05:55	7.25955
2000-07-19 00:49:36	7.258
2000-07-19 02:25:24	7.25455
2000-07-19 04:29:10	7.25001
2000-07-19 06:31:47	7.24544
2000-07-19 07:05:21	7.24418
2000-07-19 07:44:01	7.24273
2000-07-19 07:44:57	7.24269
2000-07-19 07:45:18	7.24268
2000-07-19 07:48:43	7.24255
2000-07-19 08:22:55	7.24125
2000-07-19 09:41:03	7.23829
2000-07-19 11:30:25	7.23411
2000-07-19 13:52:55	7.22864
2000-07-19 16:49:59	7.22178
2000-07-19 20:20:29	7.21354
2000-07-20 00:12:07	7.20432
2000-07-20 04:32:16	7.19374
2000-07-20 09:24:08	7.18155
2000-07-20 13:09:19	7.17187
2000-07-20 13:20:49	7.17137
2000-07-20 13:26:39	7.17112
2000-07-20 13:27:44	7.17107
2000-07-20 13:28:08	7.17106
2000-07-20 13:32:03	7.17089
2000-07-20 14:11:13	7.16919
2000-07-20 15:46:16	7.16509
2000-07-20 18:01:42	7.15925
2000-07-20 20:47:13	7.1522
2000-07-21 00:14:30	7.1436
2000-07-21 03:49:19	7.13514
2000-07-21 08:16:24	7.12552
2000-07-21 12:49:00	7.117
2000-07-21 17:46:50	7.10938
2000-07-21 21:01:15	7.10546
2000-07-21 23:18:22	7.10342
2000-07-21 23:59:24	7.10289
2000-07-22 00:00:36	7.10287
2000-07-22 00:01:02	7.10287
2000-07-22 00:05:21	7.10281
2000-07-22 00:32:43	7.10247
2000-07-22 01:36:02	7.10174
2000-07-22 03:13:22	7.10075
2000-07-22 03:54:06	7.10039
2000-07-22 04:10:20	7.10022
2000-07-22 04:13:18	7.10018
2000-07-22 04:13:52	7.10018
2000-07-22 04:14:23	7.10017
2000-07-22 04:14:34	7.10017
2000-07-22 04:16:28	7.10015
2000-07-22 04:35:22	7.09995
2000-07-22 05:12:17	7.09957
2000-07-22 06:18:53	7.09894
2000-07-22 07:38:33	7.09829
2000-07-22 09:26:31	7.09757
2000-07-22 11:26:54	7.09698
2000-07-22 13:58:10	7.09659
2000-07-22 16:37:23	7.09658
2000-07-22 19:37:57	7.09698
2000-07-22 23:01:18	7.09767
2000-07-23 02:52:18	7.09816
2000-07-23 03:34:43	7.09816
2000-07-23 03:36:39	7.09816
2000-07-23 03:38:12	7.09815
2000-07-23 03:38:46	7.09815
2000-07-23 03:44:25	7.09815
2000-07-23 04:32:43	7.09808
2000-07-23 06:02:53	7.09777
2000-07-23 07:52:34	7.09707
2000-07-23 10:18:33	7.0955
2000-07-23 13:13:03	7.09266
2000-07-23 16:39:43	7.08802
2000-07-23 20:42:59	7.08105
2000-07-24 00:52:19	7.07258
2000-07-24 05:35:48	7.06176
2000-07-24 11:43:51	7.04644
2000-07-24 18:30:38	7.02855
2000-07-25 01:28:21	7.00959
2000-07-25 07:40:37	6.99239
2000-07-25 15:28:59	6.97049
2000-07-25 22:43:44	6.94988
2000-07-26 06:26:00	6.92751
2000-07-26 12:43:25	6.90877
2000-07-26 19:48:44	6.88728
2000-07-27 03:19:38	6.86467
2000-07-27 03:40:45	6.86364
2000-07-27 03:53:37	6.863
2000-07-27 04:04:21	6.86248
2000-07-27 04:05:17	6.86243
2000-07-27 04:05:37	6.86242
2000-07-27 04:08:57	6.86225
2000-07-27 04:42:22	6.86062
2000-07-27 05:56:50	6.857
2000-07-27 07:44:07	6.85185
2000-07-27 10:01:17	6.84537
2000-07-27 12:50:43	6.8375
2000-07-27 16:09:01	6.82849
2000-07-27 19:55:18	6.81839
2000-07-28 00:07:26	6.80731
2000-07-28 04:24:21	6.79613
2000-07-28 09:15:05	6.78353
2000-07-28 14:08:18	6.7708
2000-07-28 19:39:03	6.75635
2000-07-28 21:33:32	6.75132
2000-07-28 23:05:30	6.74726
2000-07-28 23:33:34	6.74603
2000-07-28 23:52:22	6.7452
2000-07-28 23:58:18	6.74493
2000-07-28 23:59:47	6.74487
2000-07-29 00:01:03	6.74481
2000-07-29 00:01:30	6.74479
2000-07-29 00:06:03	6.74459
2000-07-29 00:51:18	6.74259
2000-07-29 02:21:18	6.73862
2000-07-29 04:11:50	6.73374
2000-07-29 06:37:46	6.72731
2000-07-29 09:30:22	6.71973
2000-07-29 12:54:00	6.71087
2000-07-29 16:44:00	6.701
2000-07-29 20:59:45	6.69023
2000-07-29 22:35:46	6.68625
2000-07-29 23:55:37	6.68297
2000-07-29 23:59:20	6.68282
2000-07-30 00:00:23	6.68278
2000-07-30 00:00:46	6.68276
2000-07-30 00:04:38	6.68261
2000-07-30 00:43:09	6.68104
2000-07-30 02:10:31	6.67751
2000-07-30 04:03:12	6.67302
2000-07-30 06:30:52	6.66724
2000-07-30 09:31:55	6.66033
2000-07-30 10:06:18	6.65904
2000-07-30 10:30:31	6.65813
2000-07-30 10:40:01	6.65778
2000-07-30 10:43:38	6.65765
2000-07-30 10:44:54	6.6576
2000-07-30 10:45:21	6.65758
2000-07-30 10:49:53	6.65742
2000-07-30 11:35:11	6.65574
2000-07-30 13:14:48	6.6521
2000-07-30 15:25:16	6.64743
2000-07-30 18:14:23	6.64151
2000-07-30 21:18:04	6.63526
2000-07-31 00:48:52	6.62827
2000-07-31 04:36:01	6.62089
2000-07-31 05:40:18	6.61939
2000-07-31 06:18:07	6.61857
2000-07-31 10:09:52	6.61351
2000-07-31 12:50:47	6.60995
2000-07-31 13:08:10	6.60956
2000-07-31 13:19:08	6.60932
2000-07-31 13:23:46	6.60921
2000-07-31 13:24:52	6.60919
2000-07-31 13:25:16	6.60918
2000-07-31 13:29:17	6.60909
2000-07-31 14:09:20	6.60819
2000-07-31 15:42:22	6.60607
2000-07-31 17:44:26	6.60322
2000-07-31 19:15:05	6.60106
2000-07-31 19:42:19	6.60041
2000-07-31 19:54:10	6.60012
2000-07-31 19:58:25	6.60002
2000-07-31 20:41:00	6.59898
2000-07-31 22:16:26	6.59662
2000-08-01 00:18:09	6.59355
2000-08-01 02:39:29	6.5899
2000-08-01 05:59:10	6.58465
2000-08-01 09:38:10	6.57881
2000-08-01 14:00:14	6.57186
2000-08-01 18:47:52	6.56438
2000-08-01 20:47:34	6.56133
2000-08-01 22:22:09	6.55893
2000-08-01 23:26:17	6.55731
2000-08-01 23:51:29	6.55667
2000-08-01 23:57:49	6.55651
2000-08-01 23:59:43	6.55647
2000-08-02 00:01:24	6.55642
2000-08-02 00:02:00	6.55641
2000-08-02 00:08:06	6.55625
2000-08-02 00:29:48	6.55571
2000-08-02 01:24:42	6.55432
2000-08-02 02:22:16	6.55286
2000-08-02 04:49:10	6.54909
2000-08-02 05:56:31	6.54728
2000-08-02 09:51:09	6.54079
2000-08-02 12:31:06	6.53616
2000-08-02 16:37:51	6.52862
2000-08-02 21:07:04	6.51988
2000-08-02 22:58:33	6.51613
2000-08-02 23:38:10	6.51478
2000-08-02 23:52:09	6.5143
2000-08-02 23:59:10	6.51406
2000-08-03 00:00:34	6.51401
2000-08-03 00:01:04	6.514
2000-08-03 00:06:09	6.51382
2000-08-03 00:56:59	6.51208
2000-08-03 02:34:08	6.50872
2000-08-03 04:46:38	6.50422
2000-08-03 06:00:55	6.50171
2000-08-03 10:26:36	6.49286
2000-08-03 12:27:52	6.48892
2000-08-03 18:02:48	6.47907
2000-08-03 22:08:18	6.47344
2000-08-03 23:09:25	6.47234
2000-08-03 23:44:31	6.47177
2000-08-03 23:57:53	6.47157
2000-08-04 00:00:23	6.47153
2000-08-04 00:01:18	6.47152
2000-08-04 00:10:28	6.47138
2000-08-04 00:43:31	6.47093
2000-08-04 02:04:18	6.47002
2000-08-04 04:06:05	6.46924
2000-08-04 06:32:24	6.46931
2000-08-04 07:51:09	6.46986
2000-08-04 12:10:43	6.47299
2000-08-04 13:56:56	6.47452
2000-08-04 14:51:14	6.47531
2000-08-04 15:28:44	6.47585
2000-08-04 15:34:31	6.47594
2000-08-04 15:36:35	6.47597
2000-08-04 15:57:18	6.47627
2000-08-04 16:43:37	6.47693
2000-08-04 18:15:59	6.47827
2000-08-04 20:28:43	6.48022
2000-08-04 23:24:53	6.48301
2000-08-04 23:49:51	6.48342
2000-08-04 23:57:29	6.48355
2000-08-05 00:00:14	6.4836
2000-08-05 00:01:13	6.48361
2000-08-05 00:11:11	6.48378
2000-08-05 00:45:13	6.48436
2000-08-05 02:06:41	6.48579
2000-08-05 04:12:07	6.48814
2000-08-05 06:57:36	6.49146
2000-08-05 10:34:11	6.49606
2000-08-05 14:48:52	6.5015
2000-08-05 19:33:24	6.50717
2000-08-05 21:56:40	6.50981
2000-08-05 23:55:34	6.5119
2000-08-06 00:00:34	6.51198
2000-08-06 00:02:55	6.51202
2000-08-06 00:26:32	6.51242
2000-08-06 01:35:58	6.51357
2000-08-06 02:35:15	6.51452
2000-08-06 02:47:51	6.51472
2000-08-06 02:53:50	6.51482
2000-08-06 02:55:59	6.51485
2000-08-06 03:17:39	6.51519
2000-08-06 04:12:27	6.51602
2000-08-06 05:44:25	6.51735
2000-08-06 07:45:52	6.519
2000-08-06 09:16:17	6.52015
2000-08-06 13:10:38	6.52285
2000-08-06 16:35:46	6.52491
2000-08-06 21:17:44	6.5276
2000-08-06 23:54:45	6.52929
2000-08-07 00:06:02	6.52943
2000-08-07 00:11:30	6.52949
2000-08-07 01:06:16	6.53018
2000-08-07 02:46:08	6.53159
2000-08-07 04:49:31	6.5337
2000-08-07 07:33:33	6.53732
2000-08-07 10:49:01	6.54318
2000-08-07 14:43:02	6.55299
2000-08-07 19:13:15	6.56898
2000-08-07 23:26:39	6.58933
2000-08-07 23:54:48	6.59194
2000-08-08 00:05:12	6.59293
2000-08-08 00:08:57	6.59328
2000-08-08 00:45:01	6.59679
2000-08-08 01:49:35	6.60337
2000-08-08 03:22:52	6.6136
2000-08-08 05:27:51	6.62861
2000-08-08 07:54:54	6.64799
2000-08-08 10:45:22	6.67179
2000-08-08 14:03:03	6.69869
2000-08-08 15:24:13	6.7088
2000-08-08 15:58:25	6.7136
2000-08-08 16:14:31	6.71586
2000-08-08 17:59:51	6.72964
2000-08-08 19:47:06	6.74186
2000-08-08 22:34:15	6.75773
2000-08-08 23:42:35	6.76329
2000-08-09 00:10:46	6.76545
2000-08-09 00:21:28	6.76625
2000-08-09 01:55:18	6.77287
2000-08-09 03:07:48	6.77756
2000-08-09 04:57:05	6.78411
2000-08-09 06:48:14	6.79035
2000-08-09 09:02:06	6.79769
2000-08-09 11:25:33	6.80579
2000-08-09 14:05:44	6.81571
2000-08-09 16:59:49	6.82835
2000-08-09 20:12:21	6.84556
2000-08-09 21:18:04	6.85212
2000-08-09 22:19:38	6.85858
2000-08-09 23:14:09	6.86452
2000-08-09 23:28:09	6.86607
2000-08-09 23:38:15	6.8672
2000-08-09 23:39:43	6.86736
2000-08-09 23:40:12	6.86741
2000-08-09 23:40:37	6.86746
2000-08-09 23:40:46	6.86748
2000-08-09 23:42:19	6.86765
2000-08-09 23:57:41	6.86938
2000-08-10 00:20:33	6.87197
2000-08-10 00:55:36	6.87598
2000-08-10 01:42:17	6.88138
2000-08-10 02:48:40	6.88911
2000-08-10 04:17:25	6.89945
2000-08-10 05:59:18	6.91114
2000-08-10 07:51:56	6.9237
2000-08-10 08:29:56	6.92786
2000-08-10 08:53:27	6.93047
2000-08-10 10:28:42	6.94088
2000-08-10 11:54:58	6.95014
2000-08-10 13:30:45	6.96036
2000-08-10 15:10:36	6.97096
2000-08-10 16:02:25	6.97657
2000-08-10 19:09:36	6.99821
2000-08-10 21:08:16	7.01342
2000-08-11 00:11:25	7.0395
2000-08-11 03:06:24	7.06721
2000-08-11 05:02:01	7.08681
2000-08-11 06:17:12	7.10007
2000-08-11 07:34:34	7.11389
2000-08-11 09:30:48	7.13478
2000-08-11 09:36:32	7.1358
2000-08-11 09:38:26	7.13615
2000-08-11 09:39:01	7.13625
2000-08-11 09:39:13	7.13629
2000-08-11 09:41:21	7.13667
2000-08-11 10:02:41	7.1405
2000-08-11 11:05:07	7.15168
2000-08-11 12:30:25	7.16685
2000-08-11 14:40:28	7.18968
2000-08-11 17:22:41	7.21752
2000-08-11 20:39:00	7.25024
2000-08-12 00:25:11	7.28674
[truncated: 40,329 more rows]

## Sheet: Observed_Ovi_Fonesca_2012
Conn_Time_Act	Conn_Obs_Act
2009-05-11 08:10:27	0
2009-05-19 07:02:35	0
2009-05-26 05:55:58	0.530938
2009-05-31 11:53:48	8.59921
2009-06-08 12:12:28	0
2009-06-16 02:40:58	2.32526
2009-06-22 10:04:03	0.571437
2009-06-29 15:37:42	9.39834
2009-07-06 07:34:01	3.86671
2009-07-13 06:15:24	5.89217
2009-07-20 19:22:10	17.2384
2009-07-27 03:57:23	7.92801
2009-08-03 17:40:13	15.496
2009-08-10 23:30:41	22.5597
2009-08-17 07:15:25	18.5389
2009-08-24 22:32:00	16.2832
2009-09-01 11:00:18	31.6597
2009-09-08 05:42:30	8.74788
2009-09-14 13:36:50	3.71953
2009-09-21 19:05:40	13.0502
2009-09-29 11:46:24	1.97855
2009-10-06 10:56:37	0.98137

## Sheet: Observed_Adults_Fonesca_2012
Conn_Time_Ad	Conn_Obs_Ad
2009-05-16 16:57:43	0.0157729
2009-05-24 12:16:36	0.232166
2009-05-30 15:53:22	0.446621
2009-06-07 10:59:02	0.352122
2009-06-13 15:41:55	2.12104
2009-06-21 16:49:56	2.54497
2009-06-28 13:45:15	3.17477
2009-07-05 20:59:27	2.35431
2009-07-11 03:31:58	4.84753
2009-07-19 16:27:03	5.8938
2009-07-26 20:48:27	9.01101
2009-08-02 18:59:35	3.42327
2009-08-10 10:32:47	6.33378
2009-08-17 07:13:59	14.632
2009-08-24 07:32:57	12.0495
2009-08-31 20:30:06	27.2915
2009-09-07 16:11:21	18.1803
2009-09-14 18:34:38	10.5202
2009-09-21 08:26:46	1.20151
2009-09-28 11:55:16	3.07516
2009-10-05 23:17:13	0.078726
2009-10-11 15:33:22	0.292628
2009-10-19 16:14:56	0.0947756
