# Supplementary material for: Role of vector phenotypic plasticity in disease transmission as illustrated by the spread of dengue virus by Aedes albopictus
Source: Nat Commun. 2024 Sep 7;15:7823. doi: 10.1038/s41467-024-52144-5 (PMC11379831; doi:10.1038/s41467-024-52144-5)
Supplement: Supplementary file 4 — Source Data files [file 41467_2024_52144_MOESM4_ESM.zip › Source_Data_Folder/Main_Maunscript/Fig1_Naha_Predictions.xlsx]

## Sheet: Simulated_Eggs
Time_Ads	Sim_Egg_Pred
1978-01-02	0
1978-01-03	0
1978-01-04	0
1978-01-05	0
1978-01-06	0
1978-01-07	0
1978-01-08	0
1978-01-09	0
1978-01-10	0
1978-01-11	0
1978-01-12	0
1978-01-13	0
1978-01-14	0
1978-01-15	0
1978-01-16	0
1978-01-17	0
1978-01-18	0
1978-01-19	0.00655672
1978-01-20	0.0122724
1978-01-21	0.0208067
1978-01-22	0.0312828
1978-01-23	0.0456983
1978-01-24	0.065997
1978-01-25	0.0905013
1978-01-26	0.11166
1978-01-27	0.133607
1978-01-28	0.149993
1978-01-29	0.158867
1978-01-30	0.15747
1978-01-31	0.151612
1978-02-01	0.140262
1978-02-02	0.126556
1978-02-03	0.12022
1978-02-04	0.123052
1978-02-05	0.137943
1978-02-06	0.169176
1978-02-07	0.206051
1978-02-08	0.250091
1978-02-09	0.297548
1978-02-10	0.333514
1978-02-11	0.358643
1978-02-12	0.374596
1978-02-13	0.372609
1978-02-14	0.355725
1978-02-15	0.336062
1978-02-16	0.302658
1978-02-17	0.26886
1978-02-18	0.24192
1978-02-19	0.225713
1978-02-20	0.222731
1978-02-21	0.231395
1978-02-22	0.245615
1978-02-23	0.2749
1978-02-24	0.308358
1978-02-25	0.348208
1978-02-26	0.383549
1978-02-27	0.409575
1978-02-28	0.452926
1978-03-01	0.519378
1978-03-02	0.601809
1978-03-03	0.724314
1978-03-04	0.884958
1978-03-05	1.08455
1978-03-06	1.34454
1978-03-07	1.61843
1978-03-08	1.82078
1978-03-09	1.95038
1978-03-10	1.96285
1978-03-11	1.87637
1978-03-12	1.75385
1978-03-13	1.57843
1978-03-14	1.40317
1978-03-15	1.31588
1978-03-16	1.33644
1978-03-17	1.47995
1978-03-18	1.74623
1978-03-19	2.02739
1978-03-20	2.25979
1978-03-21	2.40774
1978-03-22	2.46646
1978-03-23	2.5044
1978-03-24	2.64161
1978-03-25	2.94219
1978-03-26	3.40897
1978-03-27	4.10708
1978-03-28	5.12587
1978-03-29	6.31267
1978-03-30	7.66331
1978-03-31	8.90837
1978-04-01	9.65392
1978-04-02	10.1337
1978-04-03	10.4733
1978-04-04	10.5342
1978-04-05	10.537
1978-04-06	10.4498
1978-04-07	10.4352
1978-04-08	11.0838
1978-04-09	12.2397
1978-04-10	13.5475
1978-04-11	15.0038
1978-04-12	16.4872
1978-04-13	18.1406
1978-04-14	20.1184
1978-04-15	22.0579
1978-04-16	23.9075
1978-04-17	25.9799
1978-04-18	28.4779
1978-04-19	31.1701
1978-04-20	33.8247
1978-04-21	36.4046
1978-04-22	38.5767
1978-04-23	40.488
1978-04-24	42.2336
1978-04-25	43.4064
1978-04-26	44.7184
1978-04-27	46.3645
1978-04-28	48.0893
1978-04-29	50.1164
1978-04-30	51.9215
1978-05-01	53.441
1978-05-02	55.116
1978-05-03	56.758
1978-05-04	58.3538
1978-05-05	59.7687
1978-05-06	61.1176
1978-05-07	62.7589
1978-05-08	64.301
1978-05-09	65.1646
1978-05-10	65.2461
1978-05-11	64.252
1978-05-12	63.0073
1978-05-13	62.1598
1978-05-14	61.3294
1978-05-15	60.8943
1978-05-16	61.2716
1978-05-17	61.9314
1978-05-18	62.614
1978-05-19	63.1426
1978-05-20	62.726
1978-05-21	62.0942
1978-05-22	61.643
1978-05-23	61.0089
1978-05-24	60.652
1978-05-25	60.8974
1978-05-26	61.5798
1978-05-27	63.011
1978-05-28	64.6026
1978-05-29	65.8767
1978-05-30	67.1029
1978-05-31	68.126
1978-06-01	69.0975
1978-06-02	69.7754
1978-06-03	70.0281
1978-06-04	69.6197
1978-06-05	69.0323
1978-06-06	68.8141
1978-06-07	69.1606
1978-06-08	70.4738
1978-06-09	72.4114
1978-06-10	74.6528
1978-06-11	77.5367
1978-06-12	80.6755
1978-06-13	83.6315
1978-06-14	86.4523
1978-06-15	92.1033
1978-06-16	97.8858
1978-06-17	100.874
1978-06-18	104.426
1978-06-19	108.217
1978-06-20	116.228
1978-06-21	124.64
1978-06-22	129.992
1978-06-23	135.367
1978-06-24	143.959
1978-06-25	152.498
1978-06-26	161.075
1978-06-27	165.665
1978-06-28	169.927
1978-06-29	173.991
1978-06-30	177.778
1978-07-01	181.351
1978-07-02	184.715
1978-07-03	187.883
1978-07-04	190.816
1978-07-05	193.381
1978-07-06	195.546
1978-07-07	197.261
1978-07-08	198.414
1978-07-09	199.026
1978-07-10	199.299
1978-07-11	199.014
1978-07-12	198.471
1978-07-13	197.884
1978-07-14	197.332
1978-07-15	196.831
1978-07-16	196.619
1978-07-17	196.499
1978-07-18	196.675
1978-07-19	197.02
1978-07-20	197.144
1978-07-21	197.178
1978-07-22	197.404
1978-07-23	197.588
1978-07-24	197.731
1978-07-25	198.082
1978-07-26	198.342
1978-07-27	198.554
1978-07-28	198.637
1978-07-29	198.543
1978-07-30	198.424
1978-07-31	198.563
1978-08-01	198.637
1978-08-02	198.651
1978-08-03	198.785
1978-08-04	199.137
1978-08-05	199.423
1978-08-06	199.593
1978-08-07	199.575
1978-08-08	199.235
1978-08-09	198.592
1978-08-10	198.046
1978-08-11	197.497
1978-08-12	197.216
1978-08-13	197.12
1978-08-14	197.243
1978-08-15	197.408
1978-08-16	197.633
1978-08-17	197.452
1978-08-18	197.2
1978-08-19	196.573
1978-08-20	195.952
1978-08-21	195.38
1978-08-22	195.192
1978-08-23	195.381
1978-08-24	195.811
1978-08-25	195.899
1978-08-26	196.116
1978-08-27	195.978
1978-08-28	195.244
1978-08-29	194.315
1978-08-30	193.59
1978-08-31	192.943
1978-09-01	192.525
1978-09-02	192.414
1978-09-03	192.671
1978-09-04	193.211
1978-09-05	193.594
1978-09-06	193.878
1978-09-07	194.023
1978-09-08	194.081
1978-09-09	193.863
1978-09-10	193.394
1978-09-11	192.777
1978-09-12	192.322
1978-09-13	191.736
1978-09-14	191.102
1978-09-15	190.605
1978-09-16	190.168
1978-09-17	189.744
1978-09-18	189.427
1978-09-19	188.813
1978-09-20	188.073
1978-09-21	182.002
1978-09-22	175.942
1978-09-23	175.319
1978-09-24	175.023
1978-09-25	174.769
1978-09-26	174.858
1978-09-27	174.855
1978-09-28	179.955
1978-09-29	179.47
1978-09-30	173.359
1978-10-01	166.937
1978-10-02	160.239
1978-10-03	153.295
1978-10-04	146.232
1978-10-05	139.504
1978-10-06	138.493
1978-10-07	137.745
1978-10-08	137.288
1978-10-09	137.027
1978-10-10	136.931
1978-10-11	136.904
1978-10-12	136.738
1978-10-13	135.933
1978-10-14	134.234
1978-10-15	131.783
1978-10-16	128.935
1978-10-17	126.08
1978-10-18	123.534
1978-10-19	120.753
1978-10-20	118.235
1978-10-21	116.371
1978-10-22	115.238
1978-10-23	115.12
1978-10-24	115.243
1978-10-25	115.395
1978-10-26	114.638
1978-10-27	112.212
1978-10-28	108.594
1978-10-29	103.751
1978-10-30	98.1938
1978-10-31	92.5446
1978-11-01	86.5104
1978-11-02	81.5295
1978-11-03	78.7149
1978-11-04	77.9352
1978-11-05	78.7085
1978-11-06	79.8606
1978-11-07	81.0077
1978-11-08	82.505
1978-11-09	84.514
1978-11-10	86.4011
1978-11-11	87.379
1978-11-12	87.6417
1978-11-13	87.0965
1978-11-14	86.1671
1978-11-15	85.146
1978-11-16	83.8106
1978-11-17	82.0547
1978-11-18	79.5502
1978-11-19	76.5794
1978-11-20	73.7103
1978-11-21	70.8715
1978-11-22	68.4425
1978-11-23	66.2205
1978-11-24	64.1273
1978-11-25	62.3934
1978-11-26	60.0132
1978-11-27	56.9371
1978-11-28	53.4464
1978-11-29	49.7924
1978-11-30	46.9785
1978-12-01	45.2218
1978-12-02	44.4467
1978-12-03	44.4924
1978-12-04	45.1898
1978-12-05	46.3108
1978-12-06	47.2276
1978-12-07	47.9348
1978-12-08	47.9314
1978-12-09	46.8366
1978-12-10	45.9015
1978-12-11	45.164
1978-12-12	44.4637
1978-12-13	43.9771
1978-12-14	42.4616
1978-12-15	40.4404
1978-12-16	38.9287
1978-12-17	37.3942
1978-12-18	35.5461
1978-12-19	33.2638
1978-12-20	30.4346
1978-12-21	27.6374
1978-12-22	25.485
1978-12-23	23.9978
1978-12-24	23.272
1978-12-25	23.9767
1978-12-26	25.356
1978-12-27	26.6503
1978-12-28	27.55
1978-12-29	27.6476
1978-12-30	27.172
1978-12-31	26.4207
1979-01-01	25.1345
1979-01-02	23.7102
1979-01-03	22.72
1979-01-04	22.3886
1979-01-05	22.5898
1979-01-06	22.9371
1979-01-07	23.4458
1979-01-08	23.8896
1979-01-09	24.5926
1979-01-10	25.2497
1979-01-11	25.283
1979-01-12	24.9256
1979-01-13	23.9743
1979-01-14	22.4482
1979-01-15	21.2905
1979-01-16	19.8895
1979-01-17	18.5291
1979-01-18	17.8964
1979-01-19	17.1159
1979-01-20	16.8624
1979-01-21	17.2719
1979-01-22	17.5377
1979-01-23	18.3174
1979-01-24	19.1865
1979-01-25	20.1126
1979-01-26	21.7125
1979-01-27	23.3327
1979-01-28	24.5557
1979-01-29	24.8557
1979-01-30	23.6885
1979-01-31	21.7045
1979-02-01	20.1541
1979-02-02	18.16
1979-02-03	16.7923
1979-02-04	15.6194
1979-02-05	14.9827
1979-02-06	15.4289
1979-02-07	16.9723
1979-02-08	18.5238
1979-02-09	20.804
1979-02-10	22.7478
1979-02-11	24.5461
1979-02-12	26.1081
1979-02-13	27.0105
1979-02-14	26.8919
1979-02-15	25.6072
1979-02-16	23.423
1979-02-17	21.2631
1979-02-18	19.591
1979-02-19	18.8747
1979-02-20	19.8182
1979-02-21	21.9114
1979-02-22	24.3279
1979-02-23	26.8085
1979-02-24	28.0947
1979-02-25	27.9603
1979-02-26	26.474
1979-02-27	24.0839
1979-02-28	20.6949
1979-03-01	17.4538
1979-03-02	14.6282
1979-03-03	13.0712
1979-03-04	12.7487
1979-03-05	13.5271
1979-03-06	14.8226
1979-03-07	17.1769
1979-03-08	20.2113
1979-03-09	23.4345
1979-03-10	26.2374
1979-03-11	28.4863
1979-03-12	30.1263
1979-03-13	30.8551
1979-03-14	31.2841
1979-03-15	31.0768
1979-03-16	30.3491
1979-03-17	30.2848
1979-03-18	30.4881
1979-03-19	30.8889
1979-03-20	31.9372
1979-03-21	32.6836
1979-03-22	32.9804
1979-03-23	33.3615
1979-03-24	33.1386
1979-03-25	32.7544
1979-03-26	33.1589
1979-03-27	34.0444
1979-03-28	35.311
1979-03-29	37.43
1979-03-30	39.9426
1979-03-31	42.0477
1979-04-01	43.4976
1979-04-02	43.3923
1979-04-03	41.9735
1979-04-04	40.433
1979-04-05	39.443
1979-04-06	38.5066
1979-04-07	37.7575
1979-04-08	37.6311
1979-04-09	37.8902
1979-04-10	38.9874
1979-04-11	40.3165
1979-04-12	40.6257
1979-04-13	40.8857
1979-04-14	41.3039
1979-04-15	41.6371
1979-04-16	42.674
1979-04-17	43.2917
1979-04-18	43.3204
1979-04-19	43.4392
1979-04-20	43.2192
1979-04-21	43.1159
1979-04-22	43.6419
1979-04-23	44.3188
1979-04-24	45.0753
1979-04-25	45.6321
1979-04-26	45.9721
1979-04-27	46.3301
1979-04-28	46.869
1979-04-29	47.4196
1979-04-30	47.2571
1979-05-01	46.8157
1979-05-02	46.7087
1979-05-03	46.8487
1979-05-04	47.5687
1979-05-05	48.3873
1979-05-06	48.5117
1979-05-07	48.9964
1979-05-08	49.7477
1979-05-09	50.1985
1979-05-10	50.929
1979-05-11	51.4668
1979-05-12	51.3364
1979-05-13	51.622
1979-05-14	51.4477
1979-05-15	50.5452
1979-05-16	49.5702
1979-05-17	48.0769
1979-05-18	46.5069
1979-05-19	45.5249
1979-05-20	44.8883
1979-05-21	44.8837
1979-05-22	45.5636
1979-05-23	46.7288
1979-05-24	48.3986
1979-05-25	49.5021
1979-05-26	50.306
1979-05-27	50.4671
1979-05-28	50.0848
1979-05-29	50.0964
1979-05-30	50.2498
1979-05-31	50.3881
1979-06-01	51.1528
1979-06-02	52.0932
1979-06-03	53.3881
1979-06-04	55.1391
1979-06-05	56.7187
1979-06-06	57.9774
1979-06-07	58.9541
1979-06-08	59.7271
1979-06-09	60.6491
1979-06-10	61.9943
1979-06-11	63.4224
1979-06-12	64.9916
1979-06-13	66.9271
1979-06-14	69.1272
1979-06-15	71.8471
1979-06-16	74.657
1979-06-17	77.3845
1979-06-18	80.5513
1979-06-19	87.1012
1979-06-20	94.181
1979-06-21	101.959
1979-06-22	110.044
1979-06-23	118.486
1979-06-24	127.146
1979-06-25	135.876
1979-06-26	141.688
1979-06-27	147.462
1979-06-28	153.006
1979-06-29	158.393
1979-06-30	163.724
1979-07-01	168.944
1979-07-02	173.921
1979-07-03	178.604
1979-07-04	182.938
1979-07-05	186.855
1979-07-06	190.315
1979-07-07	193.255
1979-07-08	195.689
1979-07-09	197.755
1979-07-10	199.538
1979-07-11	201.145
1979-07-12	202.671
1979-07-13	204.163
1979-07-14	205.534
1979-07-15	206.753
1979-07-16	207.703
1979-07-17	208.269
1979-07-18	208.496
1979-07-19	208.408
1979-07-20	207.949
1979-07-21	207.079
1979-07-22	205.991
1979-07-23	204.729
1979-07-24	203.453
1979-07-25	202.315
1979-07-26	201.411
1979-07-27	200.822
1979-07-28	200.72
1979-07-29	200.91
1979-07-30	201.114
1979-07-31	201.466
1979-08-01	201.702
1979-08-02	201.576
1979-08-03	201.356
1979-08-04	201.16
1979-08-05	200.841
1979-08-06	200.643
1979-08-07	200.614
1979-08-08	200.713
1979-08-09	201.201
1979-08-10	201.838
1979-08-11	202.499
1979-08-12	203.059
1979-08-13	203.411
1979-08-14	203.447
1979-08-15	203.149
1979-08-16	202.347
1979-08-17	201.467
1979-08-18	200.597
1979-08-19	199.916
1979-08-20	199.529
1979-08-21	199.292
1979-08-22	199.372
1979-08-23	199.802
1979-08-24	199.773
1979-08-25	199.258
1979-08-26	198.506
1979-08-27	197.254
1979-08-28	189.967
1979-08-29	182.628
1979-08-30	175.468
1979-08-31	174.225
1979-09-01	173.406
1979-09-02	172.76
1979-09-03	172.657
1979-09-04	178.654
1979-09-05	184.577
1979-09-06	190.411
1979-09-07	190.552
1979-09-08	190.16
1979-09-09	189.338
1979-09-10	182.807
1979-09-11	176.476
1979-09-12	175.622
1979-09-13	175.085
1979-09-14	174.895
1979-09-15	175.115
1979-09-16	175.626
1979-09-17	181.652
1979-09-18	187.323
1979-09-19	187.553
1979-09-20	187.4
1979-09-21	186.976
1979-09-22	186.704
1979-09-23	186.491
1979-09-24	186.123
1979-09-25	185.4
1979-09-26	179.087
1979-09-27	172.542
1979-09-28	165.72
1979-09-29	158.296
1979-09-30	150.525
1979-10-01	142.525
1979-10-02	134.364
1979-10-03	131.296
1979-10-04	127.928
1979-10-05	124.249
1979-10-06	121.046
1979-10-07	118.624
1979-10-08	116.924
1979-10-09	115.865
1979-10-10	115.015
1979-10-11	114.48
1979-10-12	114.588
1979-10-13	114.973
1979-10-14	115.284
1979-10-15	115.331
1979-10-16	114.895
1979-10-17	113.84
1979-10-18	112.106
1979-10-19	109.109
1979-10-20	104.564
1979-10-21	99.3432
1979-10-22	94.2477
1979-10-23	90.2497
1979-10-24	87.912
1979-10-25	86.8508
1979-10-26	86.8906
1979-10-27	87.691
1979-10-28	88.6292
1979-10-29	88.8834
1979-10-30	88.3093
1979-10-31	87.2452
1979-11-01	85.9688
1979-11-02	85.3563
1979-11-03	85.1196
1979-11-04	84.3701
1979-11-05	83.4958
1979-11-06	82.4386
1979-11-07	81.3519
1979-11-08	80.5715
1979-11-09	79.1656
1979-11-10	76.8523
1979-11-11	73.88
1979-11-12	70.5301
1979-11-13	67.3884
1979-11-14	64.6771
1979-11-15	62.2284
1979-11-16	59.2344
1979-11-17	56.1828
1979-11-18	53.8204
1979-11-19	52.2319
1979-11-20	51.6014
1979-11-21	50.401
1979-11-22	48.3288
1979-11-23	46.2932
1979-11-24	44.6421
1979-11-25	43.8912
1979-11-26	43.13
1979-11-27	41.1297
1979-11-28	39.0433
1979-11-29	36.8024
1979-11-30	35.112
1979-12-01	34.647
1979-12-02	34.631
1979-12-03	35.5599
1979-12-04	37.1949
1979-12-05	38.6043
1979-12-06	39.7358
1979-12-07	40.5085
1979-12-08	40.3512
1979-12-09	39.3542
1979-12-10	37.4707
1979-12-11	34.7671
1979-12-12	32.2467
1979-12-13	30.3301
1979-12-14	28.9412
1979-12-15	28.4467
1979-12-16	28.5864
1979-12-17	29.4841
1979-12-18	31.4106
1979-12-19	33.7357
1979-12-20	36.1382
1979-12-21	38.1914
1979-12-22	38.955
1979-12-23	38.3609
1979-12-24	36.6316
1979-12-25	34.059
1979-12-26	31.5762
1979-12-27	29.5191
1979-12-28	28.2411
1979-12-29	28.3672
1979-12-30	28.2637
1979-12-31	29.0127
1980-01-01	30.7046

## Sheet: Simulated_Larvs
Time_Ads	Sim_Larv_Pred
1978-01-01	4.65
1978-01-01 01:50:32	4.6122
1978-01-01 07:55:31	4.48992
1978-01-01 16:26:35	4.32506
1978-01-01 23:24:39	4.19546
1978-01-02 08:18:31	4.03554
1978-01-02 12:04:48	3.96905
1978-01-02 22:29:02	3.78812
1978-01-02 23:46:19	3.76587
1978-01-02 23:58:04	3.76248
1978-01-03 00:00:57	3.76166
1978-01-03 00:02:00	3.76137
1978-01-03 00:12:24	3.7585
1978-01-03 01:24:25	3.7386
1978-01-03 03:26:44	3.70467
1978-01-03 05:59:04	3.66223
1978-01-03 09:18:04	3.60655
1978-01-03 13:13:14	3.54053
1978-01-03 17:50:27	3.46278
1978-01-03 23:04:10	3.37564
1978-01-03 23:59:35	3.36042
1978-01-04 00:09:47	3.35761
1978-01-04 00:13:28	3.35658
1978-01-04 00:50:25	3.34639
1978-01-04 02:52:26	3.31297
1978-01-04 05:48:17	3.26562
1978-01-04 09:31:36	3.20695
1978-01-04 14:12:22	3.13553
1978-01-04 19:44:39	3.05401
1978-01-04 22:55:52	3.00829
1978-01-04 23:42:04	2.99734
1978-01-05 00:00:00	2.9931
1978-01-05 00:15:10	2.98954
1978-01-05 00:20:40	2.98825
1978-01-05 01:15:37	2.97539
1978-01-05 03:21:28	2.94603
1978-01-05 06:04:22	2.90815
1978-01-05 09:39:16	2.85819
1978-01-05 14:00:33	2.79726
1978-01-05 19:13:42	2.7239
1978-01-05 23:18:09	2.66669
1978-01-06 00:08:55	2.65487
1978-01-06 00:45:45	2.64631
1978-01-06 06:41:16	2.56522
1978-01-06 11:28:48	2.50272
1978-01-06 18:16:42	2.42033
1978-01-06 23:10:20	2.36586
1978-01-07 00:27:14	2.35224
1978-01-07 01:09:03	2.34494
1978-01-07 04:13:12	2.31365
1978-01-07 07:37:29	2.28034
1978-01-07 12:13:10	2.23735
1978-01-07 17:26:58	2.19061
1978-01-07 23:40:21	2.13741
1978-01-08 05:09:19	2.09228
1978-01-08 08:36:01	2.06467
1978-01-08 15:58:12	2.00727
1978-01-08 22:09:58	1.96056
1978-01-09 02:33:21	1.9282
1978-01-09 06:34:43	1.89894
1978-01-09 14:16:57	1.84345
1978-01-09 20:01:16	1.80184
1978-01-10 03:20:54	1.74729
1978-01-10 08:53:42	1.7049
1978-01-10 17:32:35	1.63944
1978-01-10 20:34:27	1.61707
1978-01-10 23:15:50	1.59755
1978-01-10 23:46:40	1.59386
1978-01-10 23:58:52	1.5924
1978-01-11 00:01:57	1.59203
1978-01-11 00:03:04	1.5919
1978-01-11 00:14:12	1.59057
1978-01-11 01:40:26	1.58034
1978-01-11 04:17:09	1.56198
1978-01-11 07:19:25	1.54102
1978-01-11 11:12:37	1.51488
1978-01-11 15:40:54	1.48584
1978-01-11 20:36:38	1.45523
1978-01-12 00:20:00	1.43316
1978-01-12 06:08:33	1.40047
1978-01-12 10:31:28	1.37703
1978-01-12 16:58:52	1.34394
1978-01-13 01:24:43	1.30268
1978-01-13 08:55:00	1.26749
1978-01-13 18:40:49	1.22379
1978-01-14 02:35:07	1.19012
1978-01-14 10:33:15	1.15767
1978-01-14 13:00:22	1.14797
1978-01-14 15:04:46	1.13987
1978-01-14 15:25:46	1.13851
1978-01-14 15:38:08	1.13772
1978-01-14 15:42:35	1.13743
1978-01-14 15:56:55	1.1365
1978-01-14 16:00:45	1.13626
1978-01-14 16:03:20	1.13607
1978-01-14 16:04:16	1.136
1978-01-14 16:13:37	1.13531
1978-01-14 16:52:08	1.13245
1978-01-14 17:50:34	1.12812
1978-01-14 19:07:35	1.12244
1978-01-14 21:01:44	1.11408
1978-01-14 22:52:04	1.10606
1978-01-14 23:32:56	1.1031
1978-01-14 23:40:10	1.10258
1978-01-14 23:43:04	1.10237
1978-01-15 00:12:04	1.10028
1978-01-15 00:49:53	1.09755
1978-01-15 02:06:16	1.09208
1978-01-15 03:31:24	1.08601
1978-01-15 05:35:34	1.07723
1978-01-15 08:20:02	1.06571
1978-01-15 10:53:08	1.05511
1978-01-15 13:46:50	1.04323
1978-01-15 17:45:12	1.02716
1978-01-15 21:42:18	1.01143
1978-01-16 02:00:36	0.994559
1978-01-16 06:36:21	0.976835
1978-01-16 07:39:13	0.972833
1978-01-16 08:01:51	0.971395
1978-01-16 08:13:38	0.970648
1978-01-16 08:18:38	0.970331
1978-01-16 09:08:40	0.967161
1978-01-16 10:47:02	0.960953
1978-01-16 12:54:58	0.952925
1978-01-16 15:33:14	0.943059
1978-01-16 18:38:07	0.931621
1978-01-16 22:07:48	0.918742
1978-01-17 02:00:29	0.904555
1978-01-17 05:38:13	0.890871
1978-01-17 07:55:24	0.882313
1978-01-17 14:13:49	0.859238
1978-01-17 18:38:37	0.843528
1978-01-18 00:32:56	0.822984
1978-01-18 06:10:22	0.803948
1978-01-18 11:00:31	0.787938
1978-01-18 17:44:31	0.766314
1978-01-19 00:18:06	0.745755
1978-01-19 04:36:10	0.732399
1978-01-19 05:59:41	0.728115
1978-01-19 06:32:51	0.72642
1978-01-19 06:45:04	0.725797
1978-01-19 08:34:52	0.720219
1978-01-19 11:26:31	0.711591
1978-01-19 15:10:50	0.700508
1978-01-19 20:12:32	0.685977
1978-01-20 01:43:27	0.670565
1978-01-20 07:20:20	0.655474
1978-01-20 13:00:06	0.640776
1978-01-20 19:22:37	0.624668
1978-01-21 01:52:35	0.608461
1978-01-21 09:34:40	0.589025
1978-01-21 15:58:51	0.572272
1978-01-21 23:21:45	0.551948
1978-01-22 06:48:14	0.53047
1978-01-22 13:04:41	0.512286
1978-01-22 20:15:19	0.492821
1978-01-23 01:19:46	0.480678
1978-01-23 08:02:19	0.466928
1978-01-23 13:58:21	0.456304
1978-01-23 19:59:39	0.446256
1978-01-24 01:46:24	0.436992
1978-01-24 07:41:56	0.427853
1978-01-24 09:52:02	0.424615
1978-01-24 10:28:47	0.423711
1978-01-24 10:47:28	0.423253
1978-01-24 10:54:11	0.423089
1978-01-24 12:01:23	0.421454
1978-01-24 13:14:27	0.419694
1978-01-24 13:44:35	0.418974
1978-01-24 14:02:17	0.418552
1978-01-24 14:08:41	0.4184
1978-01-24 15:12:42	0.416884
1978-01-24 16:55:46	0.414472
1978-01-24 19:05:58	0.411468
1978-01-24 21:47:55	0.407793
1978-01-24 23:09:46	0.405962
1978-01-24 23:55:45	0.40495
1978-01-25 03:41:42	0.400015
1978-01-25 06:32:48	0.396303
1978-01-25 07:48:47	0.394658
1978-01-25 08:28:32	0.393797
1978-01-25 12:29:39	0.388577
1978-01-25 15:34:29	0.38457
1978-01-25 20:01:12	0.378783
1978-01-25 21:14:11	0.377201
1978-01-25 22:24:16	0.375685
1978-01-25 22:54:19	0.375037
1978-01-26 01:20:18	0.371901
1978-01-26 03:05:34	0.369663
1978-01-26 05:53:05	0.366165
1978-01-26 06:15:15	0.36571
1978-01-26 06:30:19	0.365402
1978-01-26 06:35:48	0.36529
1978-01-26 07:24:41	0.364299
1978-01-26 07:46:52	0.363853
1978-01-26 09:42:33	0.361576
1978-01-26 11:15:34	0.359811
1978-01-26 13:45:43	0.35712
1978-01-26 16:17:28	0.354649
1978-01-26 18:53:08	0.352437
1978-01-26 20:47:42	0.351051
1978-01-26 23:01:39	0.349717
1978-01-26 23:53:58	0.349283
1978-01-27 00:40:41	0.348938
1978-01-27 01:06:54	0.348761
1978-01-27 01:11:29	0.348732
1978-01-27 01:13:11	0.348721
1978-01-27 01:30:11	0.348615
1978-01-27 02:13:23	0.348371
1978-01-27 02:57:20	0.348157
1978-01-27 03:13:56	0.348086
1978-01-27 04:04:06	0.347901
1978-01-27 04:45:53	0.347783
1978-01-27 05:56:58	0.347653
1978-01-27 07:01:04	0.347612
1978-01-27 08:10:27	0.347647
1978-01-27 09:52:56	0.347842
1978-01-27 11:44:28	0.348233
1978-01-27 14:07:47	0.348973
1978-01-27 16:57:01	0.350114
1978-01-27 20:26:55	0.35179
1978-01-27 22:29:49	0.352842
1978-01-27 22:38:12	0.352915
1978-01-27 22:42:13	0.35295
1978-01-27 23:22:22	0.353299
1978-01-27 23:58:15	0.353612
1978-01-28 01:53:27	0.354614
1978-01-28 04:15:57	0.355835
1978-01-28 06:02:09	0.356752
1978-01-28 10:27:38	0.359037
1978-01-28 11:18:35	0.359465
1978-01-28 12:11:23	0.359926
1978-01-28 12:30:21	0.360091
1978-01-28 15:40:00	0.361689
1978-01-28 17:47:55	0.362762
1978-01-28 18:57:13	0.363454
1978-01-28 21:33:10	0.364977
1978-01-29 00:43:06	0.366753
1978-01-29 05:47:39	0.369458
1978-01-29 10:04:23	0.371654
1978-01-29 15:24:16	0.374387
1978-01-29 20:10:17	0.376902
1978-01-30 02:23:29	0.380227
1978-01-30 06:39:57	0.382527
1978-01-30 13:44:29	0.386489
1978-01-30 19:34:42	0.390104
1978-01-31 02:04:08	0.394199
1978-01-31 08:22:04	0.397399
1978-01-31 11:21:35	0.398522
1978-01-31 12:37:21	0.398912
1978-01-31 13:14:48	0.399093
1978-01-31 17:54:28	0.399974
1978-01-31 21:37:22	0.400047
1978-02-01 02:58:16	0.399091
1978-02-01 08:57:28	0.396435
1978-02-01 14:47:23	0.392178
1978-02-01 18:49:44	0.38828
1978-02-02 03:37:34	0.377363
1978-02-02 08:02:43	0.370766
1978-02-02 18:31:39	0.353541
1978-02-03 00:00:34	0.344482
1978-02-03 03:32:20	0.338893
1978-02-03 05:33:57	0.335811
1978-02-03 08:30:56	0.331513
1978-02-03 12:37:43	0.325907
1978-02-03 17:25:57	0.319906
1978-02-03 22:39:32	0.313954
1978-02-04 04:15:24	0.308073
1978-02-04 09:36:24	0.302761
1978-02-04 15:27:08	0.297184
1978-02-04 21:19:16	0.291793
1978-02-05 03:19:08	0.286526
1978-02-05 10:01:23	0.280895
1978-02-05 13:30:50	0.278021
1978-02-05 14:34:00	0.277158
1978-02-05 14:59:58	0.276804
1978-02-05 15:10:15	0.276663
1978-02-05 16:53:07	0.27526
1978-02-05 17:23:59	0.274839
1978-02-05 17:38:35	0.27464
1978-02-05 20:04:38	0.272648
1978-02-05 22:13:55	0.270892
1978-02-06 00:18:51	0.269238
1978-02-06 04:04:10	0.266369
1978-02-06 07:52:35	0.263603
1978-02-06 12:30:46	0.26042
1978-02-06 17:19:36	0.257312
1978-02-06 21:33:14	0.254749
1978-02-07 01:14:42	0.252864
1978-02-07 03:55:58	0.251816
1978-02-07 04:19:29	0.251688
1978-02-07 04:32:53	0.251638
1978-02-07 04:37:43	0.251621
1978-02-07 05:26:00	0.251473
1978-02-07 07:15:21	0.251237
1978-02-07 09:19:42	0.251141
1978-02-07 11:47:18	0.251266
1978-02-07 14:20:49	0.251662
1978-02-07 16:53:14	0.252305
1978-02-07 18:29:51	0.252829
1978-02-07 19:46:59	0.253307
1978-02-07 21:37:26	0.254081
1978-02-07 22:19:52	0.254405
1978-02-07 22:33:17	0.25451
1978-02-07 22:39:37	0.254561
1978-02-07 22:41:55	0.254579
1978-02-07 23:04:56	0.254765
1978-02-07 23:44:13	0.255094
1978-02-08 00:34:05	0.255529
1978-02-08 02:09:43	0.256425
1978-02-08 02:57:13	0.256901
1978-02-08 03:32:33	0.257269
1978-02-08 04:43:32	0.258047
1978-02-08 05:52:29	0.258854
1978-02-08 07:26:26	0.260044
1978-02-08 09:06:12	0.26143
1978-02-08 11:05:52	0.263298
1978-02-08 13:23:50	0.265782
1978-02-08 16:06:18	0.269259
1978-02-08 17:37:59	0.271529
1978-02-08 18:12:09	0.272438
1978-02-08 18:22:36	0.272723
1978-02-08 18:26:40	0.272835
1978-02-08 19:07:19	0.27398
1978-02-08 20:09:24	0.275829
1978-02-08 21:35:39	0.278605
1978-02-08 23:47:08	0.283313
1978-02-09 02:23:26	0.289653
1978-02-09 03:49:22	0.293484
1978-02-09 08:22:46	0.307201
1978-02-09 11:14:14	0.316763
1978-02-09 16:03:23	0.333895
1978-02-09 20:55:41	0.351492
1978-02-09 22:49:46	0.35823
1978-02-09 23:20:37	0.360031
1978-02-09 23:39:13	0.361112
1978-02-09 23:46:01	0.361505
1978-02-10 00:39:33	0.364599
1978-02-10 01:01:51	0.365878
1978-02-10 03:40:55	0.374814
1978-02-10 06:01:15	0.382416
1978-02-10 09:58:30	0.394677
1978-02-10 11:38:41	0.399635
1978-02-10 12:36:06	0.402428
1978-02-10 17:26:20	0.416196
1978-02-10 20:38:33	0.42515
1978-02-11 01:41:35	0.439289
1978-02-11 06:38:35	0.453453
1978-02-11 09:48:30	0.462842
1978-02-11 12:34:36	0.47139
1978-02-11 13:14:52	0.473552
1978-02-11 13:51:21	0.475571
1978-02-11 14:04:36	0.476317
1978-02-11 16:17:11	0.484125
1978-02-11 17:54:11	0.490257
1978-02-11 21:14:35	0.503888
1978-02-12 00:30:09	0.518274
1978-02-12 05:16:11	0.540968
1978-02-12 09:56:47	0.564783
1978-02-12 15:24:02	0.593819
1978-02-12 21:19:49	0.625854
1978-02-13 01:39:19	0.64884
1978-02-13 04:37:31	0.664188
1978-02-13 10:13:20	0.691886
1978-02-13 15:48:31	0.717517
1978-02-13 22:05:33	0.743249
1978-02-14 03:29:04	0.76248
1978-02-14 07:25:17	0.774888
1978-02-14 16:31:39	0.799007
1978-02-14 23:40:23	0.814344
1978-02-15 06:45:26	0.826357
1978-02-15 12:23:11	0.832839
1978-02-15 20:22:43	0.835661
1978-02-16 03:55:30	0.830247
1978-02-16 11:04:22	0.818177
1978-02-16 15:57:35	0.806511
1978-02-16 20:28:47	0.793538
1978-02-17 01:17:18	0.777607
1978-02-17 07:02:19	0.755715
1978-02-17 15:14:17	0.719639
1978-02-17 22:35:06	0.684713
1978-02-18 07:11:12	0.646595
1978-02-18 14:37:50	0.619791
1978-02-18 20:29:33	0.602793
1978-02-18 22:59:48	0.59644
1978-02-19 04:02:28	0.584911
1978-02-19 06:20:18	0.580093
1978-02-19 11:39:16	0.569659
1978-02-19 16:34:50	0.56055
1978-02-19 22:29:00	0.549911
1978-02-20 04:32:11	0.538929
1978-02-20 10:36:13	0.527554
1978-02-20 13:48:15	0.521342
1978-02-20 14:51:23	0.519268
1978-02-20 15:17:35	0.518403
1978-02-20 15:27:26	0.518074
1978-02-20 15:47:39	0.517398
1978-02-20 17:34:57	0.513782
1978-02-20 19:48:39	0.509223
1978-02-20 22:45:11	0.503124
1978-02-21 02:15:15	0.495782
1978-02-21 04:52:19	0.490329
1978-02-21 10:19:39	0.479308
1978-02-21 14:59:49	0.470318
1978-02-21 18:13:12	0.464361
1978-02-22 01:18:17	0.451948
1978-02-22 06:44:44	0.442937
1978-02-22 13:01:55	0.43284
1978-02-22 16:54:23	0.426665
1978-02-22 22:30:51	0.417717
1978-02-23 02:11:20	0.412165
1978-02-23 08:18:11	0.404156
1978-02-23 14:01:10	0.397898
1978-02-23 20:44:10	0.391833
1978-02-24 03:36:27	0.386794
1978-02-24 10:41:11	0.382615
1978-02-24 17:31:19	0.379461
1978-02-24 21:08:57	0.378179
1978-02-25 00:00:11	0.377414
1978-02-25 00:13:59	0.377363
1978-02-25 00:22:29	0.377333
1978-02-25 01:28:27	0.377117
1978-02-25 02:57:32	0.37689
1978-02-25 04:46:47	0.376716
1978-02-25 06:44:40	0.376663
1978-02-25 08:10:42	0.376717
1978-02-25 09:33:15	0.37684
1978-02-25 10:46:34	0.377008
1978-02-25 11:24:42	0.377117
1978-02-25 11:33:42	0.377145
1978-02-25 11:37:00	0.377155
1978-02-25 12:10:03	0.377265
1978-02-25 13:15:18	0.377514
1978-02-25 14:35:06	0.377871
1978-02-25 16:32:24	0.378499
1978-02-25 18:45:59	0.379343
1978-02-25 21:48:58	0.380678
1978-02-26 01:11:16	0.382305
1978-02-26 02:40:07	0.38304
1978-02-26 03:41:12	0.383545
1978-02-26 04:58:51	0.38418
1978-02-26 05:29:32	0.384427
1978-02-26 05:48:35	0.38458
1978-02-26 07:39:05	0.385438
1978-02-26 09:02:36	0.386052
1978-02-26 11:26:10	0.387014
1978-02-26 14:03:03	0.387903
1978-02-26 17:35:01	0.388798
1978-02-26 21:35:07	0.389358
1978-02-27 01:14:48	0.389465
1978-02-27 06:54:42	0.389242
1978-02-27 10:29:41	0.38909
1978-02-27 16:16:18	0.389124
1978-02-27 21:17:50	0.389703
1978-02-27 22:05:37	0.389866
1978-02-27 22:28:31	0.389952
1978-02-27 22:37:17	0.389987
1978-02-27 22:44:38	0.390016
1978-02-27 22:47:17	0.390027
1978-02-27 23:13:45	0.390139
1978-02-28 00:17:17	0.39044
1978-02-28 01:56:26	0.391005
1978-02-28 04:12:34	0.391985
1978-02-28 07:04:55	0.393593
1978-02-28 10:47:59	0.396321
1978-02-28 14:58:49	0.40027
1978-02-28 19:21:56	0.405311
1978-02-28 23:23:05	0.410503
1978-03-01 04:49:51	0.417854
1978-03-01 06:40:24	0.420277
1978-03-01 08:12:32	0.422224
1978-03-01 08:43:10	0.422852
1978-03-01 08:49:19	0.422977
1978-03-01 08:51:13	0.423022
1978-03-01 08:51:55	0.423049
1978-03-01 08:58:58	0.423323
1978-03-01 09:24:09	0.42429
1978-03-01 10:18:06	0.426306
1978-03-01 11:45:15	0.42939
1978-03-01 13:39:16	0.433084
1978-03-01 16:04:32	0.437205
1978-03-01 19:01:34	0.441325
1978-03-01 22:39:37	0.445111
1978-03-02 02:48:13	0.448018
1978-03-02 07:06:35	0.449989
1978-03-02 11:55:33	0.451505
1978-03-02 16:38:52	0.452813
1978-03-02 17:45:15	0.453167
1978-03-02 17:55:01	0.453223
1978-03-02 17:59:08	0.453242
1978-03-02 18:00:36	0.453242
1978-03-02 18:15:23	0.45324
1978-03-02 18:58:40	0.453249
1978-03-02 20:21:38	0.453341
1978-03-02 22:14:37	0.45366
1978-03-03 00:41:36	0.454511
1978-03-03 02:32:32	0.455556
1978-03-03 06:46:20	0.459558
1978-03-03 10:09:30	0.464672
1978-03-03 14:19:53	0.473548
1978-03-03 15:51:07	0.477484
1978-03-03 17:08:08	0.481083
1978-03-03 17:34:08	0.482352
1978-03-03 17:43:50	0.482833
1978-03-03 17:47:06	0.482996
1978-03-03 17:49:08	0.483097
1978-03-03 17:49:52	0.483134
1978-03-03 17:57:10	0.4835
1978-03-03 18:12:11	0.484259
1978-03-03 18:40:27	0.485711
1978-03-03 19:23:40	0.487991
1978-03-03 20:26:24	0.491419
1978-03-03 21:35:05	0.495327
1978-03-03 22:58:36	0.500283
1978-03-03 23:52:36	0.503598
1978-03-04 01:47:18	0.51091
1978-03-04 02:08:39	0.512307
1978-03-04 02:18:16	0.51294
1978-03-04 02:22:00	0.513187
1978-03-04 02:23:48	0.513339
1978-03-04 02:24:27	0.513397
1978-03-04 02:30:56	0.513973
1978-03-04 02:59:26	0.516506
1978-03-04 03:44:14	0.5205
1978-03-04 04:42:22	0.525694
1978-03-04 06:04:25	0.533035
1978-03-04 08:01:50	0.543505
1978-03-04 10:29:43	0.556525
1978-03-04 13:19:04	0.571001
1978-03-04 16:48:26	0.587886
1978-03-04 20:38:28	0.604632
1978-03-05 00:59:58	0.620872
1978-03-05 05:18:31	0.63397
1978-03-05 10:21:32	0.64637
1978-03-05 15:49:00	0.658518
1978-03-05 21:09:22	0.673216
1978-03-05 23:03:08	0.679967
1978-03-05 23:47:57	0.682913
1978-03-06 00:07:29	0.684247
1978-03-06 00:15:17	0.684781
1978-03-06 01:33:17	0.690434
1978-03-06 02:28:49	0.694814
1978-03-06 04:07:30	0.703376
1978-03-06 05:40:37	0.712418
1978-03-06 07:46:15	0.726174
1978-03-06 09:40:36	0.740308
1978-03-06 12:14:27	0.761799
1978-03-06 15:41:48	0.795237
1978-03-06 19:07:32	0.833278
1978-03-06 23:20:54	0.886205
1978-03-06 23:58:33	0.894592
1978-03-07 00:20:36	0.899586
1978-03-07 00:28:36	0.901407
1978-03-07 01:26:46	0.91482
1978-03-07 03:20:50	0.941888
1978-03-07 05:56:08	0.980182
1978-03-07 09:00:12	1.02734
1978-03-07 12:35:46	1.08438
1978-03-07 17:31:32	1.16426
1978-03-07 21:53:21	1.2339
1978-03-07 23:56:27	1.26555
1978-03-08 01:01:17	1.28184
1978-03-08 01:39:53	1.2914
1978-03-08 05:39:24	1.34846
1978-03-08 08:33:18	1.3874
1978-03-08 13:18:56	1.44754
1978-03-08 17:44:04	1.50101
1978-03-08 22:14:04	1.55605
1978-03-08 23:54:01	1.57714
1978-03-09 01:04:40	1.59243
1978-03-09 01:32:46	1.5986
1978-03-09 02:13:59	1.60777
1978-03-09 02:23:07	1.60981
1978-03-09 02:27:05	1.6107
1978-03-09 03:06:38	1.61966
1978-03-09 04:40:03	1.64135
1978-03-09 06:40:42	1.67061
1978-03-09 08:07:21	1.69257
1978-03-09 08:48:45	1.70336
1978-03-09 12:53:13	1.77146
1978-03-09 15:42:34	1.82341
1978-03-09 20:30:21	1.92161
1978-03-09 23:56:21	1.99927
1978-03-10 01:28:53	2.03586
1978-03-10 02:21:56	2.05726
1978-03-10 06:24:30	2.1581
1978-03-10 08:58:58	2.22403
1978-03-10 10:29:25	2.2629
1978-03-10 10:55:32	2.27412
1978-03-10 11:11:09	2.28083
1978-03-10 11:16:48	2.28326
1978-03-10 12:13:18	2.3075
1978-03-10 13:39:58	2.34452
1978-03-10 15:44:49	2.39722
1978-03-10 18:21:29	2.46181
1978-03-10 21:39:01	2.53997
1978-03-11 01:35:10	2.62804
1978-03-11 03:50:57	2.67614
1978-03-11 08:52:35	2.77743
1978-03-11 12:50:11	2.85256
1978-03-11 17:57:08	2.94375
1978-03-11 22:57:59	3.02571
1978-03-12 04:28:09	3.10451
1978-03-12 09:41:25	3.16508
1978-03-12 15:23:24	3.21233
1978-03-12 21:13:35	3.23954
1978-03-13 03:34:31	3.24971
1978-03-13 05:45:46	3.25033
1978-03-13 05:49:40	3.25034
1978-03-13 05:51:32	3.25037
1978-03-13 05:52:13	3.25038
1978-03-13 05:59:01	3.2505
1978-03-13 06:52:17	3.25133
1978-03-13 08:31:19	3.25243
1978-03-13 10:29:45	3.25311
1978-03-13 13:09:36	3.2531
1978-03-13 16:18:37	3.25179
1978-03-13 19:37:11	3.24873
1978-03-13 23:55:14	3.24142
1978-03-14 04:13:03	3.22911
1978-03-14 07:55:02	3.21387
1978-03-14 09:35:31	3.20554
1978-03-14 10:23:51	3.20122
1978-03-14 10:43:31	3.19941
1978-03-14 13:47:40	3.18089
1978-03-14 16:54:24	3.15957
1978-03-14 21:18:14	3.12604
1978-03-14 23:12:29	3.11072
1978-03-14 23:58:14	3.10451
1978-03-15 00:27:13	3.10055
1978-03-15 00:37:46	3.0991
1978-03-15 02:23:18	3.08464
1978-03-15 04:40:44	3.06594
1978-03-15 07:40:19	3.0421
1978-03-15 10:22:19	3.02144
1978-03-15 15:00:41	2.98808
1978-03-15 19:29:11	2.95807
1978-03-15 22:43:17	2.93661
1978-03-15 23:50:08	2.92929
1978-03-16 00:23:23	2.92566
1978-03-16 00:35:25	2.92434
1978-03-16 02:35:46	2.91111
1978-03-16 05:25:59	2.89195
1978-03-16 09:06:27	2.866
1978-03-16 13:38:01	2.83198
1978-03-16 18:42:48	2.79156
1978-03-16 22:58:42	2.75728
1978-03-17 00:57:25	2.74191
1978-03-17 02:07:57	2.73306
1978-03-17 06:52:51	2.70077
1978-03-17 09:16:24	2.68687
1978-03-17 13:31:38	2.66673
1978-03-17 16:23:18	2.65666
1978-03-17 18:18:06	2.65146
1978-03-17 22:07:32	2.64449
1978-03-17 22:31:39	2.644
1978-03-17 22:38:32	2.64387
1978-03-17 22:41:22	2.64382
1978-03-17 22:42:24	2.6438
1978-03-17 22:52:44	2.64361
1978-03-17 23:23:55	2.6431
1978-03-18 00:24:43	2.6423
1978-03-18 00:52:51	2.64202
1978-03-18 02:35:36	2.64145
1978-03-18 04:05:06	2.64152
1978-03-18 06:19:14	2.64254
1978-03-18 08:40:24	2.64471
1978-03-18 11:06:55	2.64805
1978-03-18 13:42:04	2.65268
1978-03-18 16:10:52	2.65795
1978-03-18 18:08:29	2.66228
1978-03-18 20:05:56	2.66712
1978-03-18 21:56:30	2.67214
1978-03-19 00:14:10	2.67899
1978-03-19 01:50:18	2.68418
1978-03-19 04:44:43	2.6944
1978-03-19 07:29:16	2.70503
1978-03-19 11:13:32	2.72114
1978-03-19 15:22:51	2.74139
1978-03-19 16:05:56	2.74515
1978-03-19 16:21:40	2.74655
1978-03-19 16:28:11	2.74713
1978-03-19 16:31:01	2.74738
1978-03-19 16:32:28	2.74751
1978-03-19 16:32:59	2.74756
1978-03-19 16:38:17	2.74803
1978-03-19 17:11:20	2.75101
1978-03-19 18:11:33	2.75657
1978-03-19 19:48:31	2.76585
1978-03-19 21:43:50	2.77745
1978-03-19 23:49:11	2.79077
1978-03-20 00:40:24	2.79643
1978-03-20 00:50:36	2.79757
1978-03-20 00:57:01	2.79829
1978-03-20 00:59:20	2.79855
1978-03-20 01:22:25	2.80116
1978-03-20 01:58:56	2.80535
1978-03-20 02:56:26	2.81207
1978-03-20 04:40:25	2.82464
1978-03-20 06:28:56	2.83837
1978-03-20 08:47:45	2.8569
1978-03-20 11:23:18	2.87911
1978-03-20 14:22:00	2.90671
1978-03-20 18:04:11	2.94466
1978-03-20 19:37:03	2.96188
1978-03-20 20:46:46	2.9754
1978-03-20 21:01:52	2.97839
1978-03-20 21:09:27	2.9799
1978-03-20 21:11:41	2.98035
1978-03-20 21:13:35	2.98073
1978-03-20 21:14:16	2.98087
1978-03-20 21:21:06	2.98224
1978-03-20 21:39:26	2.98595
1978-03-20 21:46:01	2.98729
1978-03-20 22:51:51	3.00097
1978-03-21 00:14:10	3.0188
1978-03-21 02:02:30	3.04354
1978-03-21 04:24:06	3.0782
1978-03-21 07:11:12	3.12265
1978-03-21 10:09:50	3.17457
1978-03-21 11:48:09	3.20513
1978-03-21 12:08:42	3.21168
1978-03-21 12:13:24	3.21319
1978-03-21 12:15:27	3.21386
1978-03-21 12:16:12	3.21411
1978-03-21 12:23:38	3.21661
1978-03-21 13:27:16	3.23832
1978-03-21 15:10:46	3.27466
1978-03-21 17:36:21	3.32773
1978-03-21 20:39:02	3.39702
1978-03-21 20:58:17	3.40446
1978-03-21 21:01:07	3.40556
1978-03-21 21:02:33	3.40612
1978-03-21 21:03:04	3.40632
1978-03-21 21:08:13	3.40831
1978-03-21 21:42:15	3.42155
1978-03-21 23:05:12	3.45406
1978-03-22 01:04:58	3.50149
1978-03-22 03:20:50	3.55565
1978-03-22 05:20:18	3.60332
1978-03-22 05:35:40	3.60944
1978-03-22 05:47:20	3.61408
1978-03-22 05:51:34	3.61577
1978-03-22 06:33:52	3.6326
1978-03-22 07:57:38	3.66577
1978-03-22 09:46:38	3.70841
1978-03-22 12:05:19	3.76109
1978-03-22 15:48:48	3.84012
1978-03-22 19:39:32	3.91142
1978-03-22 22:28:23	3.95591
1978-03-22 23:37:22	3.97214
1978-03-22 23:59:54	3.97719
1978-03-23 00:21:43	3.98194
1978-03-23 00:29:40	3.98365
1978-03-23 01:49:12	3.99986
1978-03-23 03:57:19	4.02284
1978-03-23 06:40:47	4.04686
1978-03-23 10:20:54	4.07081
1978-03-23 14:34:59	4.08892
1978-03-23 19:25:24	4.10201
1978-03-24 00:10:02	4.11301
1978-03-24 07:01:21	4.13446
1978-03-24 12:47:12	4.16102
1978-03-24 15:19:24	4.17475
1978-03-24 16:14:43	4.17993
1978-03-24 16:42:20	4.18253
1978-03-24 16:52:03	4.18345
1978-03-24 16:54:41	4.18369
1978-03-24 16:55:38	4.18378
1978-03-24 17:05:08	4.18468
1978-03-24 17:59:18	4.1898
1978-03-24 19:36:47	4.19894
1978-03-24 21:34:47	4.20965
1978-03-25 00:06:30	4.22236
1978-03-25 02:59:09	4.23469
1978-03-25 06:47:01	4.24621
1978-03-25 10:35:42	4.25108
1978-03-25 12:41:28	4.25055
1978-03-25 18:35:29	4.23669
1978-03-25 22:35:41	4.21819
1978-03-26 00:20:29	4.20831
1978-03-26 00:28:14	4.20753
1978-03-26 00:29:32	4.20741
1978-03-26 00:30:23	4.20732
1978-03-26 00:30:41	4.20729
1978-03-26 00:33:45	4.20698
1978-03-26 01:04:19	4.20388
1978-03-26 01:49:02	4.1992
1978-03-26 03:23:41	4.18875
1978-03-26 05:36:24	4.17289
1978-03-26 08:29:27	4.15011
1978-03-26 09:04:54	4.14516
1978-03-26 09:06:30	4.14494
1978-03-26 09:07:56	4.14479
1978-03-26 09:08:26	4.14474
1978-03-26 09:13:36	4.14424
1978-03-26 09:35:18	4.14211
1978-03-26 10:29:40	4.13656
1978-03-26 10:55:13	4.13384
1978-03-26 12:51:28	4.12072
1978-03-26 15:04:47	4.10424
1978-03-26 18:04:12	4.08005
1978-03-26 19:09:09	4.07083
1978-03-26 19:37:31	4.06674
1978-03-26 20:05:14	4.06272
1978-03-26 20:10:17	4.06198
1978-03-26 20:11:13	4.06199
1978-03-26 20:11:33	4.06225
1978-03-26 20:14:57	4.06488
1978-03-26 20:48:58	4.09072
1978-03-26 21:47:54	4.13351
1978-03-26 23:21:04	4.19627
1978-03-27 01:09:10	4.26223
1978-03-27 03:46:30	4.3466
1978-03-27 06:26:11	4.42022
1978-03-27 09:27:04	4.49157
1978-03-27 12:26:45	4.55232
1978-03-27 13:32:25	4.57251
1978-03-27 14:20:50	4.58684
1978-03-27 14:55:51	4.59678
1978-03-27 15:08:38	4.60035
1978-03-27 15:09:38	4.60063
1978-03-27 15:10:35	4.60087
1978-03-27 15:10:55	4.60095
1978-03-27 15:14:23	4.60178
1978-03-27 15:23:36	4.604
1978-03-27 15:44:20	4.60896
1978-03-27 16:13:16	4.61578
1978-03-27 17:02:10	4.62715
1978-03-27 17:59:45	4.64032
1978-03-27 19:05:07	4.65509
1978-03-27 20:17:30	4.67142
1978-03-27 21:22:45	4.68626
1978-03-27 22:07:26	4.69657
1978-03-27 22:12:20	4.69771
1978-03-27 22:13:13	4.69793
1978-03-27 22:13:33	4.69802
1978-03-27 22:16:48	4.69891
1978-03-27 22:26:22	4.70154
1978-03-27 22:52:00	4.70864
1978-03-27 23:25:18	4.71794
1978-03-27 23:53:59	4.72605
1978-03-28 00:55:01	4.74364
1978-03-28 02:02:15	4.76365
1978-03-28 02:34:11	4.77343
1978-03-28 02:56:29	4.78038
1978-03-28 03:02:15	4.78219
1978-03-28 03:02:26	4.78224
1978-03-28 03:02:30	4.78227
1978-03-28 03:03:11	4.78248
1978-03-28 03:10:03	4.78465
1978-03-28 03:20:05	4.78783
1978-03-28 03:35:18	4.7927
1978-03-28 03:55:34	4.79926
1978-03-28 04:33:21	4.81174
1978-03-28 05:19:59	4.82759
1978-03-28 06:21:33	4.84934
1978-03-28 07:38:30	4.87789
1978-03-28 08:53:34	4.90727
1978-03-28 10:05:42	4.93698
1978-03-28 12:24:05	4.99808
1978-03-28 14:34:20	5.06049
1978-03-28 17:13:49	5.14309
1978-03-28 20:10:59	5.24228
1978-03-29 00:10:25	5.38752
1978-03-29 03:20:12	5.51084
1978-03-29 07:29:03	5.68271
1978-03-29 12:49:02	5.92016
1978-03-29 17:54:20	6.16452
1978-03-29 21:18:15	6.3381
1978-03-29 23:01:03	6.42895
1978-03-29 23:52:11	6.475
1978-03-30 00:08:15	6.48958
1978-03-30 00:14:44	6.49547
1978-03-30 01:19:31	6.55492
1978-03-30 02:44:52	6.63468
1978-03-30 04:57:09	6.76173
1978-03-30 07:32:23	6.9162
1978-03-30 10:45:42	7.11694
1978-03-30 14:14:51	7.34486
1978-03-30 15:23:19	7.42196
1978-03-30 16:17:34	7.48396
1978-03-30 16:31:04	7.49952
1978-03-30 16:35:09	7.50422
1978-03-30 16:36:19	7.50558
1978-03-30 16:36:50	7.50618
1978-03-30 16:37:11	7.50657
1978-03-30 16:37:18	7.50671
1978-03-30 16:38:30	7.5081
1978-03-30 16:45:35	7.51628
1978-03-30 17:19:52	7.55613
1978-03-30 18:19:28	7.62616
1978-03-30 19:32:50	7.71369
1978-03-30 20:32:18	7.78568
1978-03-30 20:52:47	7.81071
1978-03-30 21:02:59	7.82321
1978-03-30 21:06:41	7.82775
1978-03-30 21:39:01	7.8676
1978-03-30 22:42:38	7.94679
1978-03-30 23:56:20	8.03988
1978-03-31 00:06:57	8.05342
1978-03-31 00:12:07	8.06002
1978-03-31 01:03:47	8.12645
1978-03-31 02:10:38	8.21338
1978-03-31 03:45:13	8.3383
1978-03-31 05:48:17	8.50419
1978-03-31 08:27:44	8.72497
1978-03-31 11:44:13	9.0063
1978-03-31 14:34:22	9.2553
1978-03-31 18:21:01	9.5854
1978-03-31 22:29:32	9.93463
1978-03-31 23:54:18	10.0495
1978-04-01 00:32:29	10.1004
1978-04-01 00:49:01	10.1223
1978-04-01 03:21:38	10.3203
1978-04-01 03:28:20	10.3288
1978-04-01 03:30:27	10.3315
1978-04-01 03:31:24	10.3327
1978-04-01 03:31:44	10.3331
1978-04-01 03:35:10	10.3374
1978-04-01 04:06:42	10.3773
1978-04-01 04:21:13	10.3955
1978-04-01 05:51:37	10.5074
1978-04-01 07:15:54	10.6095
1978-04-01 09:19:42	10.7558
1978-04-01 11:31:56	10.9078
1978-04-01 14:08:36	11.0832
1978-04-01 16:55:17	11.266
1978-04-01 19:58:18	11.4646
1978-04-01 23:12:00	11.6761
1978-04-01 23:57:53	11.7268
1978-04-02 00:19:47	11.7511
1978-04-02 00:28:36	11.761
1978-04-02 01:56:52	11.8602
1978-04-02 03:25:27	11.9617
1978-04-02 05:31:21	12.11
1978-04-02 07:48:09	12.2778
1978-04-02 10:35:06	12.4943
1978-04-02 13:44:35	12.7587
1978-04-02 14:22:22	12.814
1978-04-02 14:27:00	12.8209
1978-04-02 14:28:39	12.8233
1978-04-02 14:29:47	12.825
1978-04-02 14:30:11	12.8256
1978-04-02 14:34:15	12.8316
1978-04-02 15:06:18	12.8796
1978-04-02 15:25:51	12.9092
1978-04-02 16:36:31	13.0183
1978-04-02 17:48:44	13.1333
1978-04-02 19:36:25	13.3113
1978-04-02 21:36:29	13.5184
1978-04-02 23:29:00	13.72
1978-04-03 00:35:42	13.8424
1978-04-03 01:12:19	13.9103
1978-04-03 04:01:49	14.2293
1978-04-03 05:48:05	14.4309
1978-04-03 07:39:06	14.6405
1978-04-03 10:29:48	14.9548
1978-04-03 13:10:19	15.235
1978-04-03 16:19:54	15.5372
1978-04-03 19:55:38	15.8325
1978-04-04 00:28:52	16.1254
1978-04-04 04:54:44	16.328
1978-04-04 09:13:29	16.4609
1978-04-04 14:01:38	16.5555
1978-04-04 18:55:35	16.6202
1978-04-04 20:46:52	16.642
1978-04-04 22:07:15	16.6578
1978-04-04 23:01:23	16.6686
1978-04-04 23:20:35	16.6725
1978-04-04 23:28:48	16.6742
1978-04-04 23:32:44	16.675
1978-04-04 23:33:37	16.6752
1978-04-04 23:33:56	16.6753
1978-04-04 23:37:08	16.6759
1978-04-04 23:59:23	16.6805
1978-04-05 00:39:55	16.6891
1978-04-05 01:49:16	16.7043
1978-04-05 03:16:19	16.7244
1978-04-05 05:16:12	16.7541
1978-04-05 07:36:44	16.7923
1978-04-05 10:22:31	16.8416
1978-04-05 12:49:33	16.8885
1978-04-05 16:28:15	16.9616
1978-04-05 19:57:04	17.031
1978-04-06 00:17:39	17.1111
1978-04-06 01:45:50	17.1357
1978-04-06 02:51:41	17.153
1978-04-06 03:37:05	17.1643
1978-04-06 04:12:51	17.1729
1978-04-06 04:27:23	17.1763
1978-04-06 04:34:01	17.1778
1978-04-06 04:35:59	17.1783
1978-04-06 04:36:45	17.1785
1978-04-06 04:37:02	17.1786
1978-04-06 04:39:54	17.1802
1978-04-06 05:08:33	17.195
1978-04-06 06:16:00	17.2281
1978-04-06 07:59:19	17.2734
1978-04-06 10:08:57	17.3203
1978-04-06 12:27:32	17.3576
1978-04-06 15:47:51	17.3867
1978-04-06 19:14:26	17.3842
1978-04-06 20:30:56	17.3748
1978-04-06 21:27:48	17.3648
1978-04-06 22:08:40	17.3561
1978-04-06 22:23:11	17.3527
1978-04-06 22:27:48	17.3516
1978-04-06 22:28:44	17.3513
1978-04-06 22:29:21	17.3512
1978-04-06 22:29:34	17.3511
1978-04-06 22:31:47	17.3506
1978-04-06 22:53:53	17.3449
1978-04-06 23:35:27	17.3333
1978-04-07 00:30:15	17.316
1978-04-07 01:32:33	17.2937
1978-04-07 03:20:21	17.2488
1978-04-07 05:50:29	17.1736
1978-04-07 08:56:42	17.0629
1978-04-07 11:56:40	16.9419
1978-04-07 16:44:17	16.7332
1978-04-07 16:55:10	16.7252
1978-04-07 16:58:39	16.7226
1978-04-07 17:00:03	16.7215
1978-04-07 17:00:33	16.7212
1978-04-07 17:05:34	16.7172
1978-04-07 17:55:50	16.6782
1978-04-07 19:30:13	16.6058
1978-04-07 21:23:39	16.5214
1978-04-07 23:48:15	16.4199
1978-04-08 02:34:01	16.3152
1978-04-08 06:02:11	16.2063
1978-04-08 10:15:50	16.1151
1978-04-08 13:39:03	16.0798
1978-04-08 14:53:36	16.0759
1978-04-08 15:45:54	16.0762
1978-04-08 18:25:58	16.0925
1978-04-08 20:48:40	16.1269
1978-04-08 23:58:08	16.2006
1978-04-09 03:34:49	16.3209
1978-04-09 08:13:44	16.5221
1978-04-09 13:11:14	16.7718
1978-04-09 17:25:36	16.9886
1978-04-09 22:59:44	17.2351
1978-04-10 00:30:11	17.2897
1978-04-10 03:55:48	17.3904
1978-04-10 04:11:46	17.3968
1978-04-10 04:12:35	17.3971
1978-04-10 04:12:50	17.3972
1978-04-10 04:12:55	17.3972
1978-04-10 04:13:49	17.3976
1978-04-10 04:22:43	17.401
1978-04-10 04:38:25	17.407
1978-04-10 05:19:48	17.4216
1978-04-10 06:05:47	17.4355
1978-04-10 06:32:26	17.4405
1978-04-10 07:53:36	17.4525
1978-04-10 09:19:34	17.4601
1978-04-10 11:23:17	17.4621
1978-04-10 13:48:22	17.4522
1978-04-10 16:37:55	17.4265
1978-04-10 19:18:23	17.3915
1978-04-10 23:33:27	17.3238
1978-04-11 03:18:16	17.2625
1978-04-11 03:49:08	17.2547
1978-04-11 04:08:03	17.25
1978-04-11 04:16:05	17.2481
1978-04-11 04:20:34	17.247
1978-04-11 04:21:22	17.2468
1978-04-11 04:21:39	17.2469
1978-04-11 04:24:32	17.2474
1978-04-11 04:53:14	17.2528
1978-04-11 05:37:37	17.261
1978-04-11 06:44:46	17.2732
1978-04-11 06:49:35	17.274
1978-04-11 06:53:24	17.2747
1978-04-11 06:54:13	17.2749
1978-04-11 06:54:28	17.2749
1978-04-11 06:54:33	17.2749
1978-04-11 06:55:29	17.2751
1978-04-11 07:04:42	17.2768
1978-04-11 07:19:24	17.2795
1978-04-11 07:37:31	17.2828
1978-04-11 08:06:06	17.2881
1978-04-11 08:43:04	17.2951
1978-04-11 09:39:14	17.3061
1978-04-11 10:52:40	17.3215
1978-04-11 12:05:47	17.3382
1978-04-11 13:45:50	17.3644
1978-04-11 15:32:54	17.3981
1978-04-11 17:49:51	17.4515
1978-04-11 20:38:40	17.5372
1978-04-12 00:27:45	17.6945
1978-04-12 03:31:31	17.8593
1978-04-12 08:28:36	18.2028
1978-04-12 13:03:03	18.6042
1978-04-12 14:48:41	18.7786
1978-04-12 15:21:45	18.8354
1978-04-12 15:36:25	18.8608
1978-04-12 15:38:29	18.8644
1978-04-12 15:39:19	18.8659
1978-04-12 15:39:37	18.8664
1978-04-12 15:42:38	18.8717
1978-04-12 16:12:44	18.9247
1978-04-12 17:05:18	19.0192
1978-04-12 17:47:58	19.0976
1978-04-12 18:08:25	19.1357
1978-04-12 18:14:20	19.1468
1978-04-12 18:16:29	19.1508
1978-04-12 18:37:54	19.1912
1978-04-12 19:24:29	19.2803
1978-04-12 20:30:47	19.41
1978-04-12 22:11:45	19.6138
1978-04-12 23:12:57	19.7408
1978-04-12 23:59:40	19.8395
1978-04-13 00:01:29	19.8433
1978-04-13 00:02:09	19.8447
1978-04-13 00:08:45	19.8585
1978-04-13 01:03:19	19.9736
1978-04-13 02:31:27	20.1634
1978-04-13 04:20:13	20.4041
1978-04-13 06:59:27	20.7686
1978-04-13 07:25:18	20.829
1978-04-13 07:38:58	20.8611
1978-04-13 07:45:20	20.8761
1978-04-13 07:47:34	20.8814
1978-04-13 07:48:11	20.8828
1978-04-13 07:48:24	20.8834
1978-04-13 07:50:37	20.8886
1978-04-13 08:12:48	20.941
1978-04-13 09:01:33	21.0572
1978-04-13 10:11:43	21.2264
1978-04-13 11:40:47	21.4446
1978-04-13 14:07:03	21.8103
1978-04-13 16:48:37	22.2241
1978-04-13 20:37:48	22.825
1978-04-14 00:34:12	23.4551
1978-04-14 00:47:36	23.4909
1978-04-14 01:02:49	23.5316
1978-04-14 01:04:36	23.5364
1978-04-14 01:04:55	23.5373
1978-04-14 01:05:02	23.5376
1978-04-14 01:06:10	23.5406
1978-04-14 01:17:38	23.5713
1978-04-14 01:51:05	23.6608
1978-04-14 03:09:37	23.8708
1978-04-14 04:50:56	24.1408
1978-04-14 06:13:23	24.3593
1978-04-14 06:29:31	24.4019
1978-04-14 06:43:48	24.4396
1978-04-14 06:48:59	24.4532
1978-04-14 07:40:40	24.5889
1978-04-14 09:24:22	24.8587
1978-04-14 10:52:30	25.0846
1978-04-14 14:01:34	25.5562
1978-04-14 14:40:41	25.6512
1978-04-14 14:59:33	25.6967
1978-04-14 15:06:24	25.7131
1978-04-14 16:14:55	25.8758
1978-04-14 18:03:49	26.1273
1978-04-14 20:25:13	26.4398
1978-04-14 23:11:11	26.7843
1978-04-15 03:23:54	27.2578
1978-04-15 07:11:41	27.6276
1978-04-15 11:53:58	28.008
1978-04-15 16:49:32	28.3176
1978-04-15 18:14:54	28.3914
1978-04-15 18:23:25	28.3984
1978-04-15 18:28:00	28.4022
1978-04-15 18:29:59	28.4038
1978-04-15 18:31:16	28.4049
1978-04-15 18:31:28	28.405
1978-04-15 18:31:33	28.4051
1978-04-15 18:32:16	28.4057
1978-04-15 18:39:25	28.4115
1978-04-15 19:22:31	28.4454
1978-04-15 20:16:01	28.4855
1978-04-15 22:04:33	28.56
1978-04-16 00:04:29	28.6328
1978-04-16 02:28:08	28.7087
1978-04-16 05:31:51	28.792
1978-04-16 08:43:49	28.8688
1978-04-16 13:11:36	28.9745
1978-04-16 17:44:45	29.1052
1978-04-16 21:49:34	29.2635
1978-04-16 23:02:04	29.3211
1978-04-16 23:21:47	29.3379
1978-04-16 23:31:36	29.3464
1978-04-16 23:31:45	29.3465
1978-04-16 23:31:48	29.3466
1978-04-16 23:32:21	29.347
1978-04-16 23:37:50	29.3518
1978-04-17 00:15:57	29.3862
1978-04-17 00:58:57	29.4272
1978-04-17 02:00:55	29.4902
1978-04-17 03:31:31	29.591
1978-04-17 04:20:28	29.6498
1978-04-17 04:38:13	29.6719
1978-04-17 04:39:08	29.6737
1978-04-17 04:39:28	29.6744
1978-04-17 04:42:45	29.6815
1978-04-17 05:03:11	29.7252
1978-04-17 06:02:29	29.8533
1978-04-17 07:30:55	30.0467
1978-04-17 09:35:10	30.3233
1978-04-17 12:13:01	30.6811
1978-04-17 15:20:45	31.1119
1978-04-17 17:32:17	31.4135
1978-04-17 22:40:21	32.1093
1978-04-18 02:18:17	32.5908
1978-04-18 06:19:20	33.1172
1978-04-18 11:18:21	33.7634
1978-04-18 11:43:53	33.8183
1978-04-18 12:12:03	33.8788
1978-04-18 12:20:58	33.898
1978-04-18 12:26:22	33.9096
1978-04-18 12:27:17	33.9115
1978-04-18 12:27:45	33.9125
1978-04-18 12:27:54	33.9128
1978-04-18 12:27:57	33.913
1978-04-18 12:28:30	33.9141
1978-04-18 12:33:54	33.9257
1978-04-18 12:53:23	33.9675
1978-04-18 13:34:54	34.0566
1978-04-18 14:30:54	34.1767
1978-04-18 15:43:47	34.3331
1978-04-18 17:19:47	34.5394
1978-04-18 19:16:06	34.7907
1978-04-18 21:43:07	35.1108
1978-04-18 22:51:53	35.2618
1978-04-18 23:51:32	35.3934
1978-04-18 23:58:36	35.4091
1978-04-19 00:00:08	35.4125
1978-04-19 00:00:41	35.4136
1978-04-19 00:06:13	35.4254
1978-04-19 00:53:11	35.5256
1978-04-19 02:13:42	35.6986
1978-04-19 03:48:21	35.9041
1978-04-19 06:02:24	36.199
1978-04-19 08:44:43	36.5616
1978-04-19 11:53:43	36.9895
1978-04-19 14:46:30	37.3831
1978-04-19 18:57:27	37.9502
1978-04-19 22:19:33	38.3947
1978-04-19 23:52:56	38.5962
1978-04-19 23:59:23	38.61
1978-04-20 00:00:36	38.6127
1978-04-20 00:01:03	38.6137
1978-04-20 00:05:28	38.6235
1978-04-20 00:49:40	38.7216
1978-04-20 02:00:32	38.8768
1978-04-20 03:30:00	39.0695
1978-04-20 06:01:45	39.3876
1978-04-20 07:59:13	39.6268
1978-04-20 08:04:22	39.6371
1978-04-20 08:05:03	39.6385
1978-04-20 08:05:21	39.6391
1978-04-20 08:05:25	39.6392
1978-04-20 08:05:27	39.6393
1978-04-20 08:05:42	39.6398
1978-04-20 08:08:12	39.6448
1978-04-20 08:15:19	39.6591
1978-04-20 08:33:08	39.6947
1978-04-20 08:54:21	39.737
1978-04-20 09:31:40	39.8109
1978-04-20 10:16:08	39.8984
1978-04-20 11:22:18	40.0271
1978-04-20 12:25:15	40.1483
1978-04-20 13:46:09	40.3022
1978-04-20 15:25:46	40.489
1978-04-20 17:15:50	40.6925
1978-04-20 19:06:52	40.8951
1978-04-20 21:16:58	41.1289
1978-04-20 23:56:40	41.4115
1978-04-20 23:59:29	41.4165
1978-04-21 00:01:16	41.4196
1978-04-21 00:01:55	41.4207
1978-04-21 00:08:19	41.4317
1978-04-21 00:31:16	41.4713
1978-04-21 01:02:38	41.5253
1978-04-21 01:48:46	41.6046
1978-04-21 03:21:37	41.7639
1978-04-21 04:54:01	41.922
1978-04-21 05:33:08	41.9889
1978-04-21 06:00:38	42.0359
1978-04-21 06:01:28	42.0373
1978-04-21 06:01:42	42.0377
1978-04-21 06:01:48	42.0379
1978-04-21 06:01:50	42.0379
1978-04-21 06:02:12	42.0385
1978-04-21 06:05:51	42.0448
1978-04-21 06:14:46	42.06
1978-04-21 06:29:45	42.0856
1978-04-21 06:53:36	42.1263
1978-04-21 07:27:53	42.1848
1978-04-21 08:50:27	42.3254
1978-04-21 10:01:44	42.4464
1978-04-21 11:56:44	42.6408
1978-04-21 14:21:25	42.8828
1978-04-21 17:16:17	43.169
1978-04-21 20:40:06	43.4903
1978-04-21 22:18:00	43.639
1978-04-21 23:32:56	43.7501
1978-04-21 23:50:40	43.776
1978-04-21 23:58:07	43.7869
1978-04-22 00:00:16	43.79
1978-04-22 00:01:03	43.7912
1978-04-22 00:08:49	43.8027
1978-04-22 00:46:12	43.8577
1978-04-22 02:20:02	43.993
1978-04-22 04:38:29	44.1853
1978-04-22 07:05:02	44.38
1978-04-22 07:19:45	44.3992
1978-04-22 07:27:13	44.4088
1978-04-22 08:41:51	44.5045
1978-04-22 10:34:39	44.6463
1978-04-22 13:00:25	44.8265
1978-04-22 16:10:13	45.0611
1978-04-22 19:40:21	45.33
1978-04-22 20:48:40	45.4211
1978-04-22 20:56:09	45.4312
1978-04-22 20:58:34	45.4345
1978-04-22 20:59:25	45.4356
1978-04-22 20:59:34	45.4358
1978-04-22 20:59:38	45.4359
1978-04-22 21:00:12	45.4367
1978-04-22 21:05:55	45.4445
1978-04-22 21:19:20	45.4627
1978-04-22 21:44:54	45.4978
1978-04-22 22:26:48	45.556
1978-04-22 23:20:41	45.6324
1978-04-22 23:49:05	45.6733
1978-04-22 23:58:45	45.6874
1978-04-23 00:02:14	45.6924
1978-04-23 00:03:29	45.6943
1978-04-23 00:16:00	45.7125
1978-04-23 00:41:42	45.7502
1978-04-23 01:17:47	45.8038
1978-04-23 02:21:07	45.9002
1978-04-23 03:32:45	46.0126
1978-04-23 05:11:42	46.1742
1978-04-23 06:58:44	46.3575
1978-04-23 09:01:34	46.5791
1978-04-23 09:49:35	46.669
1978-04-23 10:15:07	46.7176
1978-04-23 10:26:21	46.7392
1978-04-23 12:18:39	46.9603
1978-04-23 13:58:31	47.1658
1978-04-23 15:58:54	47.4245
1978-04-23 18:19:03	47.7395
1978-04-23 18:25:00	47.7532
1978-04-23 18:27:20	47.7586
1978-04-23 18:28:33	47.7614
1978-04-23 18:28:45	47.7619
1978-04-23 18:28:49	47.762
1978-04-23 18:29:29	47.7636
1978-04-23 18:36:12	47.7791
1978-04-23 19:05:09	47.8467
1978-04-23 19:35:38	47.9186
1978-04-23 20:24:37	48.0358
1978-04-23 21:34:02	48.2055
1978-04-23 23:03:26	48.43
1978-04-23 23:59:28	48.5741
1978-04-24 00:03:43	48.5851
1978-04-24 00:05:26	48.5896
1978-04-24 00:22:42	48.6347
1978-04-24 01:02:46	48.7403
1978-04-24 01:56:15	48.8829
1978-04-24 03:41:55	49.1703
1978-04-24 05:28:01	49.4643
1978-04-24 08:07:08	49.9087
1978-04-24 10:56:15	50.372
1978-04-24 14:19:42	50.8905
1978-04-24 18:14:30	51.3956
1978-04-24 22:10:45	51.766
1978-04-24 23:25:42	51.851
1978-04-24 23:53:32	51.8784
1978-04-25 00:02:04	51.8864
1978-04-25 00:05:08	51.8892
1978-04-25 00:35:49	51.9158
1978-04-25 00:36:47	51.9165
1978-04-25 00:37:01	51.9167
1978-04-25 00:37:06	51.9168
1978-04-25 00:37:58	51.9175
1978-04-25 00:46:37	51.9245
1978-04-25 01:26:16	51.9536
1978-04-25 02:36:55	51.9945
1978-04-25 03:55:34	52.0236
1978-04-25 05:47:55	52.0366
1978-04-25 08:09:57	52.0082
1978-04-25 10:58:12	51.9175
1978-04-25 14:16:27	51.7478
1978-04-25 18:00:14	51.5021
1978-04-25 22:05:11	51.2053
1978-04-25 23:08:37	51.1288
1978-04-25 23:56:45	51.0717
1978-04-26 00:01:48	51.0658
1978-04-26 00:03:41	51.0636
1978-04-26 00:22:33	51.0416
1978-04-26 01:25:19	50.9701
1978-04-26 03:08:54	50.8582
1978-04-26 05:47:13	50.7068
1978-04-26 09:06:52	50.5615
1978-04-26 10:25:40	50.5215
1978-04-26 10:57:09	50.5085
1978-04-26 11:09:48	50.5039
1978-04-26 11:14:21	50.5023
1978-04-26 11:59:49	50.4883
1978-04-26 13:50:34	50.4718
1978-04-26 16:35:48	50.4971
1978-04-26 19:49:56	50.609
1978-04-26 22:07:08	50.7421
1978-04-26 23:22:08	50.8333
1978-04-26 23:53:16	50.8747
1978-04-27 00:07:04	50.8938
1978-04-27 00:12:05	50.9008
1978-04-27 01:02:16	50.9737
1978-04-27 02:02:06	51.067
1978-04-27 03:20:54	51.1996
1978-04-27 04:52:21	51.3661
1978-04-27 06:38:47	51.5741
1978-04-27 08:37:13	51.8191
1978-04-27 10:46:44	52.0962
1978-04-27 11:31:28	52.1925
1978-04-27 12:05:28	52.2656
1978-04-27 12:27:50	52.3134
1978-04-27 12:35:51	52.3305
1978-04-27 12:38:56	52.3371
1978-04-27 12:40:03	52.3395
1978-04-27 12:40:21	52.3401
1978-04-27 12:40:28	52.3404
1978-04-27 12:41:33	52.3427
1978-04-27 12:52:24	52.3658
1978-04-27 13:17:32	52.4189
1978-04-27 13:58:27	52.5046
1978-04-27 14:57:11	52.6248
1978-04-27 16:15:18	52.7784
1978-04-27 17:51:35	52.9552
1978-04-27 19:48:25	53.1472
1978-04-27 22:09:48	53.3416
1978-04-28 00:55:52	53.5119
1978-04-28 04:29:11	53.6368
1978-04-28 06:22:29	53.6618
1978-04-28 08:29:21	53.6587
1978-04-28 09:41:48	53.6433
1978-04-28 10:52:49	53.6196
1978-04-28 10:58:39	53.6173
1978-04-28 10:59:23	53.617
1978-04-28 10:59:39	53.617
1978-04-28 11:02:17	53.6165
1978-04-28 11:28:40	53.6106
1978-04-28 12:25:08	53.5938
1978-04-28 13:54:36	53.5567
1978-04-28 16:06:01	53.4822
1978-04-28 18:49:07	53.3653
1978-04-28 22:12:03	53.197
1978-04-29 02:09:16	52.9911
1978-04-29 06:58:01	52.7623
1978-04-29 11:55:41	52.5917
1978-04-29 13:41:51	52.5543
1978-04-29 13:58:03	52.5498
1978-04-29 13:59:46	52.5494
1978-04-29 14:00:30	52.5492
1978-04-29 14:00:45	52.5491
1978-04-29 14:03:21	52.5482
1978-04-29 14:29:17	52.5397
1978-04-29 15:25:08	52.5245
1978-04-29 16:35:32	52.5117
1978-04-29 18:07:56	52.5062
1978-04-29 19:58:02	52.5171
1978-04-29 20:32:13	52.5242
1978-04-29 20:45:08	52.5274
1978-04-29 20:52:13	52.5293
1978-04-29 20:55:28	52.5301
1978-04-29 20:55:43	52.5302
1978-04-29 20:55:49	52.5302
1978-04-29 20:56:45	52.5305
1978-04-29 21:06:07	52.5332
1978-04-29 21:47:15	52.5466
1978-04-29 22:51:36	52.5732
1978-04-30 00:03:34	52.6111
1978-04-30 01:48:31	52.6817
1978-04-30 03:48:49	52.7846
1978-04-30 06:27:15	52.9544
1978-04-30 09:19:10	53.1778
1978-04-30 12:34:00	53.4709
1978-04-30 13:04:48	53.5203
1978-04-30 13:25:52	53.5544
1978-04-30 13:32:39	53.5655
1978-04-30 13:34:00	53.5677
1978-04-30 13:34:51	53.5692
1978-04-30 13:35:09	53.5697
1978-04-30 13:38:10	53.5752
1978-04-30 14:08:23	53.6299
1978-04-30 15:41:42	53.8001
1978-04-30 17:45:18	54.0264
1978-04-30 20:33:52	54.3317
1978-04-30 23:55:45	54.6857
1978-05-01 03:57:28	55.0894
1978-05-01 08:32:07	55.5274
1978-05-01 13:38:37	56.0168
1978-05-01 19:13:50	56.6111
1978-05-01 21:32:47	56.8919
1978-05-01 22:51:53	57.0629
1978-05-01 23:32:47	57.1546
1978-05-01 23:56:19	57.2083
1978-05-01 23:59:24	57.2154
1978-05-02 00:01:22	57.2199
1978-05-02 00:02:04	57.2215
1978-05-02 00:09:06	57.2376
1978-05-02 00:40:50	57.3111
1978-05-02 01:25:07	57.4159
1978-05-02 01:52:11	57.4814
1978-05-02 02:01:26	57.5039
1978-05-02 02:03:36	57.5092
1978-05-02 02:04:23	57.5112
1978-05-02 02:12:17	57.5308
1978-05-02 03:18:12	57.6976
1978-05-02 04:20:36	57.8606
1978-05-02 04:52:55	57.9469
1978-05-02 05:05:54	57.9819
1978-05-02 07:15:45	58.3424
1978-05-02 09:47:10	58.7827
1978-05-02 13:11:28	59.3977
1978-05-02 17:10:15	60.1166
1978-05-02 21:58:21	60.9251
1978-05-02 23:28:09	61.1549
1978-05-02 23:51:52	61.2135
1978-05-02 23:59:25	61.2319
1978-05-03 00:03:24	61.2416
1978-05-03 00:04:50	61.2451
1978-05-03 00:19:17	61.2798
1978-05-03 00:52:59	61.3593
1978-05-03 01:00:56	61.3778
1978-05-03 01:07:26	61.3928
1978-05-03 01:08:10	61.3944
1978-05-03 01:08:30	61.3952
1978-05-03 01:08:37	61.3955
1978-05-03 01:09:49	61.3982
1978-05-03 01:21:50	61.4256
1978-05-03 01:53:52	61.4974
1978-05-03 02:37:02	61.5907
1978-05-03 03:33:02	61.706
1978-05-03 04:41:45	61.8386
1978-05-03 06:03:51	61.9839
1978-05-03 07:39:26	62.1355
1978-05-03 09:29:07	62.2867
1978-05-03 11:33:31	62.431
1978-05-03 13:53:30	62.5623
1978-05-03 16:30:21	62.6777
1978-05-03 19:21:09	62.7761
1978-05-03 22:27:44	62.864
1978-05-04 00:41:10	62.9215
1978-05-04 02:14:33	62.9619
1978-05-04 05:59:34	63.066
1978-05-04 08:51:47	63.1554
1978-05-04 10:07:53	63.1975
1978-05-04 11:02:36	63.2286
1978-05-04 11:41:15	63.2509
1978-05-04 11:55:54	63.2594
1978-05-04 12:01:58	63.2629
1978-05-04 12:02:35	63.2634
1978-05-04 12:02:49	63.2637
1978-05-04 12:05:08	63.2665
1978-05-04 12:28:11	63.295
1978-05-04 13:35:01	63.3745
1978-05-04 15:27:39	63.4976
1978-05-04 17:44:16	63.6272
1978-05-04 20:47:07	63.7646
1978-05-05 00:19:22	63.868
1978-05-05 02:24:09	63.8988
1978-05-05 07:59:28	63.8676
1978-05-05 12:03:45	63.7419
1978-05-05 17:34:59	63.4441
1978-05-05 22:57:22	63.0374
1978-05-05 23:49:09	62.964
1978-05-05 23:58:25	62.9507
1978-05-06 00:00:00	62.9484
1978-05-06 00:00:35	62.9475
1978-05-06 00:06:18	62.9388
1978-05-06 00:51:32	62.8691
1978-05-06 02:14:07	62.7396
1978-05-06 03:55:18	62.5779
1978-05-06 06:10:14	62.3601
1978-05-06 08:50:41	62.1035
1978-05-06 12:02:03	61.811
1978-05-06 15:40:04	61.5125
1978-05-06 19:45:02	61.2466
1978-05-06 21:23:24	61.1665
1978-05-06 23:10:38	61.0993
1978-05-06 23:45:59	61.0819
1978-05-06 23:57:38	61.0768
1978-05-06 23:59:37	61.0759
1978-05-07 00:00:54	61.0755
1978-05-07 00:01:21	61.0753
1978-05-07 00:05:57	61.0738
1978-05-07 00:51:56	61.0606
1978-05-07 02:34:30	61.0459
1978-05-07 04:47:04	61.0575
1978-05-07 07:44:50	61.1287
1978-05-07 11:12:51	61.2925
1978-05-07 12:23:42	61.3675
1978-05-07 13:54:07	61.4768
1978-05-07 14:15:48	61.5051
1978-05-07 14:42:08	61.5407
1978-05-07 14:44:53	61.5445
1978-05-07 14:46:13	61.5463
1978-05-07 14:46:32	61.5468
1978-05-07 14:46:38	61.5469
1978-05-07 14:47:46	61.5485
1978-05-07 14:59:07	61.5643
1978-05-07 15:43:17	61.6279
1978-05-07 16:43:50	61.7202
1978-05-07 18:35:01	61.9044
1978-05-07 20:17:11	62.0889
1978-05-07 22:35:17	62.3585
1978-05-07 23:41:42	62.4954
1978-05-07 23:57:36	62.5289
1978-05-07 23:59:49	62.5335
1978-05-08 00:01:49	62.5377
1978-05-08 00:02:32	62.5392
1978-05-08 00:09:47	62.5543
1978-05-08 00:55:07	62.6498
1978-05-08 02:14:12	62.8204
1978-05-08 03:43:48	63.019
1978-05-08 05:50:54	63.3082
1978-05-08 08:05:04	63.6207
1978-05-08 10:11:48	63.92
1978-05-08 13:34:01	64.4008
1978-05-08 16:44:58	64.853
1978-05-08 20:26:06	65.3679
1978-05-09 00:24:43	65.907
1978-05-09 04:36:50	66.4529
1978-05-09 09:25:13	67.0444
1978-05-09 14:16:52	67.6047
1978-05-09 14:36:08	67.6404
1978-05-09 14:48:13	67.6627
1978-05-09 14:52:04	67.6698
1978-05-09 14:53:43	67.6728
1978-05-09 14:54:47	67.6749
1978-05-09 14:55:10	67.6757
1978-05-09 14:59:01	67.6832
1978-05-09 15:37:32	67.7584
1978-05-09 16:49:30	67.8963
1978-05-09 18:34:12	68.0914
1978-05-09 20:56:30	68.3467
1978-05-09 23:50:16	68.6439
1978-05-10 03:27:46	68.9951
1978-05-10 07:48:57	69.3878
1978-05-10 12:20:37	69.7608
1978-05-10 17:08:40	70.1077
1978-05-10 22:53:27	70.4293
1978-05-11 04:55:47	70.6227
1978-05-11 10:50:50	70.6546
1978-05-11 12:33:59	70.6365
1978-05-11 12:51:56	70.6323
1978-05-11 12:57:22	70.6309
1978-05-11 12:59:45	70.6303
1978-05-11 13:00:36	70.6301
1978-05-11 13:09:09	70.6278
1978-05-11 14:00:55	70.6124
1978-05-11 15:28:45	70.5817
1978-05-11 17:17:54	70.5373
1978-05-11 19:40:28	70.4741
1978-05-11 22:27:18	70.4024
1978-05-11 23:51:33	70.3704
1978-05-11 23:59:10	70.3677
1978-05-12 00:01:55	70.3668
1978-05-12 00:02:55	70.3664
1978-05-12 00:12:57	70.3631
1978-05-12 01:21:34	70.342
1978-05-12 03:23:22	70.3139
1978-05-12 05:48:05	70.2991
1978-05-12 09:00:07	70.316
1978-05-12 12:45:11	70.3922
1978-05-12 15:27:19	70.4831
1978-05-12 21:06:17	70.7492
1978-05-12 23:23:09	70.876
1978-05-12 23:53:15	70.9047
1978-05-13 00:00:41	70.9119
1978-05-13 00:03:24	70.9145
1978-05-13 00:30:31	70.9405
1978-05-13 01:19:58	70.9883
1978-05-13 02:19:29	71.0459
1978-05-13 03:38:31	71.1221
1978-05-13 05:11:17	71.21
1978-05-13 07:00:43	71.3094
1978-05-13 09:04:13	71.4129
1978-05-13 11:22:37	71.5127
1978-05-13 13:20:10	71.5797
1978-05-13 16:19:05	71.6409
1978-05-13 19:08:00	71.6432
1978-05-13 22:30:23	71.5618
1978-05-14 02:07:54	71.3591
1978-05-14 05:48:39	71.0215
1978-05-14 09:37:49	70.5241
1978-05-14 10:58:40	70.3121
1978-05-14 11:25:57	70.2362
1978-05-14 11:34:42	70.2114
1978-05-14 11:35:37	70.2088
1978-05-14 11:35:57	70.2079
1978-05-14 11:39:18	70.1989
1978-05-14 11:58:28	70.1468
1978-05-14 12:59:54	69.9716
1978-05-14 14:45:59	69.6405
1978-05-14 16:52:24	69.1995
1978-05-14 19:41:26	68.5369
1978-05-14 23:02:30	67.6573
1978-05-15 02:57:18	66.5444
1978-05-15 07:29:26	65.2128
1978-05-15 12:01:51	63.9334
1978-05-15 17:35:32	62.6052
1978-05-15 23:13:27	61.7023
1978-05-16 05:25:42	61.3074
1978-05-16 07:14:54	61.3045
1978-05-16 07:26:24	61.3068
1978-05-16 07:32:05	61.3082
1978-05-16 07:34:42	61.3088
1978-05-16 07:35:33	61.3091
1978-05-16 07:35:52	61.3091
1978-05-16 07:35:59	61.3092
1978-05-16 07:37:10	61.3095
1978-05-16 07:48:56	61.3129
1978-05-16 08:38:46	61.3325
1978-05-16 09:55:39	61.379
1978-05-16 11:37:33	61.4669
1978-05-16 13:47:52	61.6137
1978-05-16 16:45:40	61.85
1978-05-16 20:10:15	62.1264
1978-05-16 21:56:36	62.2573
1978-05-16 23:29:27	62.3597
1978-05-16 23:49:32	62.3801
1978-05-16 23:58:27	62.389
1978-05-17 00:02:25	62.3928
1978-05-17 00:03:51	62.3942
1978-05-17 00:18:11	62.408
1978-05-17 00:52:00	62.4388
1978-05-17 01:35:50	62.4756
1978-05-17 02:33:11	62.5181
1978-05-17 03:42:39	62.5608
1978-05-17 05:05:35	62.5992
1978-05-17 06:41:43	62.6271
1978-05-17 08:32:12	62.639
1978-05-17 10:37:58	62.6304
1978-05-17 13:00:42	62.6004
1978-05-17 15:41:50	62.5558
1978-05-17 16:45:47	62.5393
1978-05-17 17:28:49	62.5297
1978-05-17 20:08:43	62.51
1978-05-17 21:56:45	62.5167
1978-05-18 00:37:46	62.5653
1978-05-18 03:16:38	62.6662
1978-05-18 06:44:02	62.8829
1978-05-18 10:14:19	63.1984
1978-05-18 11:29:05	63.3315
1978-05-18 11:53:34	63.3772
1978-05-18 12:01:17	63.3918
1978-05-18 12:03:01	63.3951
1978-05-18 12:03:40	63.3967
1978-05-18 12:03:54	63.3972
1978-05-18 12:06:13	63.4031
1978-05-18 12:29:26	63.4616
1978-05-18 13:45:04	63.6543
1978-05-18 15:41:51	63.9558
1978-05-18 18:08:09	64.3352
1978-05-18 21:15:42	64.8139
1978-05-19 00:56:08	65.3531
1978-05-19 04:20:54	65.8228
1978-05-19 09:24:12	66.4546
1978-05-19 13:12:05	66.8743
1978-05-19 19:17:23	67.4373
1978-05-19 21:15:08	67.5868
1978-05-19 22:56:27	67.7017
1978-05-19 23:27:38	67.7344
1978-05-19 23:48:19	67.7554
1978-05-19 23:59:14	67.7663
1978-05-20 00:00:36	67.7676
1978-05-20 00:01:05	67.7681
1978-05-20 00:05:58	67.7725
1978-05-20 00:30:06	67.7939
1978-05-20 01:51:21	67.8602
1978-05-20 03:53:55	67.9431
1978-05-20 06:44:56	68.0222
1978-05-20 10:03:25	68.0577
1978-05-20 13:51:59	68.0224
1978-05-20 18:03:23	67.8951
1978-05-20 22:40:03	67.671
1978-05-20 23:21:38	67.6322
1978-05-20 23:53:29	67.6019
1978-05-20 23:58:34	67.597
1978-05-21 00:00:09	67.5955
1978-05-21 00:00:43	67.595
1978-05-21 00:06:24	67.59
1978-05-21 00:37:42	67.5622
1978-05-21 02:07:10	67.4804
1978-05-21 04:14:09	67.3618
1978-05-21 06:54:47	67.2162
1978-05-21 10:11:34	67.0602
1978-05-21 14:00:05	66.9342
1978-05-21 18:18:19	66.8962
1978-05-21 23:04:14	67.0123
1978-05-21 23:33:29	67.0337
1978-05-21 23:52:03	67.0481
1978-05-21 23:57:54	67.0528
1978-05-21 23:59:56	67.0545
1978-05-22 00:02:12	67.0563
1978-05-22 00:03:00	67.0569
1978-05-22 00:11:05	67.0634
1978-05-22 00:47:49	67.0941
1978-05-22 01:45:27	67.1469
1978-05-22 02:56:14	67.219
1978-05-22 04:08:43	67.3001
1978-05-22 05:59:33	67.4365
1978-05-22 07:52:16	67.5867
1978-05-22 10:06:53	67.7744
1978-05-22 12:31:18	67.9752
1978-05-22 15:11:28	68.1809
1978-05-22 18:04:56	68.3602
1978-05-22 21:19:39	68.4797
1978-05-23 00:53:41	68.4834
1978-05-23 04:57:34	68.2991
1978-05-23 09:40:20	67.8169
1978-05-23 10:18:00	67.7307
1978-05-23 10:30:49	67.7003
1978-05-23 10:35:27	67.6891
1978-05-23 11:21:48	67.5731
1978-05-23 12:53:59	67.32
1978-05-23 14:49:40	66.9606
1978-05-23 17:19:23	66.4295
1978-05-23 20:17:01	65.7127
1978-05-23 23:47:52	64.7631
1978-05-24 03:51:52	63.5775
1978-05-24 08:45:34	62.1221
1978-05-24 13:47:11	60.7355
1978-05-24 20:05:09	59.4124
1978-05-25 01:10:00	58.8504
1978-05-25 01:15:47	58.8447
1978-05-25 01:17:24	58.8431
1978-05-25 01:18:08	58.8438
1978-05-25 01:18:24	58.8442
1978-05-25 01:21:04	58.8478
1978-05-25 01:47:42	58.8853
1978-05-25 03:08:31	59.0111
1978-05-25 05:05:40	59.2273
1978-05-25 07:34:55	59.5609
1978-05-25 10:41:36	60.0634
1978-05-25 14:22:17	60.7525
1978-05-25 18:36:44	61.606
1978-05-25 23:26:59	62.547
1978-05-26 04:42:22	63.424
1978-05-26 09:46:21	64.0713
1978-05-26 15:43:49	64.5911
1978-05-26 21:38:01	64.9253
1978-05-26 23:43:40	65.0186
1978-05-26 23:55:14	65.0268
1978-05-26 23:59:32	65.0298
1978-05-27 00:00:41	65.0305
1978-05-27 00:01:06	65.0307
1978-05-27 00:05:15	65.0327
1978-05-27 00:46:48	65.053
1978-05-27 01:38:34	65.0778
1978-05-27 03:31:51	65.1315
1978-05-27 05:29:30	65.1876
1978-05-27 08:12:29	65.2679
1978-05-27 11:14:58	65.3623
1978-05-27 14:49:33	65.4771
1978-05-27 18:44:17	65.5993
1978-05-27 23:01:14	65.7159
1978-05-27 23:41:13	65.7317
1978-05-27 23:55:56	65.7373
1978-05-27 23:59:47	65.7387
1978-05-28 00:01:08	65.7395
1978-05-28 00:01:38	65.7398
1978-05-28 00:06:32	65.7426
1978-05-28 00:55:35	65.7701
1978-05-28 02:44:49	65.8243
1978-05-28 05:02:59	65.8786
1978-05-28 08:03:24	65.927
1978-05-28 11:37:22	65.9544
1978-05-28 15:47:09	65.9529
1978-05-28 20:27:48	65.9227
1978-05-28 22:18:12	65.9063
1978-05-28 23:48:59	65.8921
1978-05-28 23:58:55	65.8906
1978-05-29 00:00:12	65.8903
1978-05-29 00:00:40	65.8902
1978-05-29 00:05:26	65.8891
1978-05-29 00:46:17	65.8798
1978-05-29 02:29:58	65.8574
1978-05-29 04:46:42	65.8315
1978-05-29 07:44:36	65.8069
1978-05-29 11:20:20	65.7966
1978-05-29 15:34:06	65.823
1978-05-29 18:48:41	65.8809
1978-05-29 21:01:45	65.9435
1978-05-29 22:27:51	65.995
1978-05-29 23:30:46	66.0382
1978-05-29 23:56:43	66.0574
1978-05-29 23:59:33	66.0596
1978-05-30 00:00:50	66.0606
1978-05-30 00:01:18	66.061
1978-05-30 00:05:58	66.0649
1978-05-30 00:52:35	66.1052
1978-05-30 01:05:14	66.1165
1978-05-30 01:07:56	66.119
1978-05-30 01:09:18	66.1201
1978-05-30 01:09:48	66.1206
1978-05-30 01:14:44	66.1247
1978-05-30 01:43:37	66.1498
1978-05-30 03:06:36	66.2274
1978-05-30 04:29:28	66.3132
1978-05-30 07:08:56	66.5
1978-05-30 09:28:10	66.6837
1978-05-30 13:04:05	66.9958
1978-05-30 16:39:19	67.3206
1978-05-30 20:56:49	67.6884
1978-05-30 22:35:27	67.8142
1978-05-30 23:58:58	67.9119
1978-05-31 00:00:19	67.9135
1978-05-31 00:00:53	67.9141
1978-05-31 00:06:31	67.9208
1978-05-31 01:02:53	67.9847
1978-05-31 02:56:07	68.0992
1978-05-31 05:18:27	68.2161
1978-05-31 08:04:30	68.3157
1978-05-31 11:54:08	68.3961
1978-05-31 16:08:28	68.4302
1978-05-31 16:15:01	68.4306
1978-05-31 16:21:17	68.431
1978-05-31 16:23:35	68.4312
1978-05-31 16:46:27	68.4325
1978-05-31 17:49:51	68.4358
1978-05-31 19:49:08	68.4422
1978-05-31 22:01:05	68.4543
1978-05-31 23:16:47	68.4656
1978-05-31 23:48:49	68.4716
1978-05-31 23:58:02	68.4735
1978-06-01 00:00:25	68.474
1978-06-01 00:01:17	68.4742
1978-06-01 00:09:54	68.4758
1978-06-01 00:46:55	68.4835
1978-06-01 01:44:14	68.4975
1978-06-01 02:55:40	68.5191
1978-06-01 04:26:22	68.5533
1978-06-01 06:13:29	68.6048
1978-06-01 08:17:46	68.6806
1978-06-01 09:40:21	68.7408
1978-06-01 12:37:58	68.8981
1978-06-01 15:01:10	69.0525
1978-06-01 18:04:13	69.2849
1978-06-01 21:07:54	69.5557
1978-06-02 00:32:29	69.8974
1978-06-02 04:07:49	70.2961
1978-06-02 08:10:57	70.7812
1978-06-02 09:33:43	70.9511
1978-06-02 10:36:56	71.0815
1978-06-02 11:18:38	71.1675
1978-06-02 11:52:59	71.2382
1978-06-02 11:57:38	71.2478
1978-06-02 12:00:02	71.2527
1978-06-02 12:00:50	71.2546
1978-06-02 12:01:08	71.2553
1978-06-02 12:04:05	71.2624
1978-06-02 12:29:09	71.322
1978-06-02 13:40:07	71.488
1978-06-02 15:38:25	71.7535
1978-06-02 18:03:33	72.0557
1978-06-02 19:52:44	72.2623
1978-06-03 00:10:58	72.6648
1978-06-03 03:34:41	72.8879
1978-06-03 07:52:52	73.0479
1978-06-03 11:53:14	73.0819
1978-06-03 16:43:20	73.0004
1978-06-03 21:57:05	72.8084
1978-06-03 22:51:57	72.7681
1978-06-03 23:29:29	72.7398
1978-06-03 23:46:26	72.7268
1978-06-03 23:56:09	72.7192
1978-06-03 23:59:21	72.7167
1978-06-04 00:00:54	72.7154
1978-06-04 00:01:28	72.715
1978-06-04 00:07:05	72.7103
1978-06-04 00:53:36	72.6716
1978-06-04 02:19:46	72.5991
1978-06-04 04:05:23	72.5102
1978-06-04 06:26:16	72.394
1978-06-04 09:13:20	72.2636
1978-06-04 12:31:10	72.1252
1978-06-04 16:15:17	71.9963
1978-06-04 20:24:03	71.8955
1978-06-04 22:06:33	71.8684
1978-06-04 23:28:22	71.853
1978-06-04 23:56:08	71.849
1978-06-04 23:59:15	71.8486
1978-06-05 00:00:47	71.8485
1978-06-05 00:01:21	71.8484
1978-06-05 00:06:53	71.848
1978-06-05 01:02:21	71.8447
1978-06-05 02:59:49	71.8451
[truncated: 7,401 more rows]

## Sheet: Simulated_Adults
Time_Ads	Sim_Ad_Pred
1978-01-01	0
1978-01-01 01:50:32	0
1978-01-01 07:55:31	0
1978-01-01 16:26:35	0
1978-01-01 23:24:39	0
1978-01-02 08:18:31	0
1978-01-02 12:04:48	0
1978-01-02 22:29:02	0
1978-01-02 23:46:19	0
1978-01-02 23:58:04	0
1978-01-03 00:00:57	0
1978-01-03 00:02:00	0
1978-01-03 00:12:24	0
1978-01-03 01:24:25	0
1978-01-03 03:26:44	0
1978-01-03 05:59:04	0
1978-01-03 09:18:04	0
1978-01-03 13:13:14	0
1978-01-03 17:50:27	0
1978-01-03 23:04:10	0
1978-01-03 23:59:35	0
1978-01-04 00:09:47	0
1978-01-04 00:13:28	0
1978-01-04 00:50:25	0
1978-01-04 02:52:26	0
1978-01-04 05:48:17	0
1978-01-04 09:31:36	0
1978-01-04 14:12:22	0
1978-01-04 19:44:39	0
1978-01-04 22:55:52	0
1978-01-04 23:42:04	0
1978-01-05 00:00:00	0
1978-01-05 00:15:10	0
1978-01-05 00:20:40	0
1978-01-05 01:15:37	0
1978-01-05 03:21:28	0
1978-01-05 06:04:22	0
1978-01-05 09:39:16	0
1978-01-05 14:00:33	0
1978-01-05 19:13:42	0
1978-01-05 23:18:09	0
1978-01-06 00:08:55	2.50359e-07
1978-01-06 00:45:45	6.0346e-07
1978-01-06 06:41:16	1.29631e-06
1978-01-06 11:28:48	2.06712e-06
1978-01-06 18:16:42	2.88366e-06
1978-01-06 23:10:20	3.70549e-06
1978-01-07 00:27:14	4.7324e-06
1978-01-07 01:09:03	6.66579e-06
1978-01-07 04:13:12	1.00175e-05
1978-01-07 07:37:29	1.53022e-05
1978-01-07 12:13:10	2.37824e-05
1978-01-07 17:26:58	3.53085e-05
1978-01-07 23:40:21	4.79636e-05
1978-01-08 05:09:19	6.08182e-05
1978-01-08 08:36:01	7.37528e-05
1978-01-08 15:58:12	8.74877e-05
1978-01-08 22:09:58	0.000102265
1978-01-09 02:33:21	0.000119142
1978-01-09 06:34:43	0.000138339
1978-01-09 14:16:57	0.000160841
1978-01-09 20:01:16	0.000187477
1978-01-10 03:20:54	0.000217649
1978-01-10 08:53:42	0.000251521
1978-01-10 17:32:35	0.000290172
1978-01-10 20:34:27	0.000333432
1978-01-10 23:15:50	0.000381609
1978-01-10 23:46:40	0.000434835
1978-01-10 23:58:52	0.00048917
1978-01-11 00:01:57	0.0005439
1978-01-11 00:03:04	0.000598835
1978-01-11 00:14:12	0.000653855
1978-01-11 01:40:26	0.000709736
1978-01-11 04:17:09	0.000767268
1978-01-11 07:19:25	0.000826867
1978-01-11 11:12:37	0.000888887
1978-01-11 15:40:54	0.000953539
1978-01-11 20:36:38	0.00102093
1978-01-12 00:20:00	0.00109109
1978-01-12 06:08:33	0.00116364
1978-01-12 10:31:28	0.00123764
1978-01-12 16:58:52	0.00131542
1978-01-13 01:24:43	0.00139573
1978-01-13 08:55:00	0.00147927
1978-01-13 18:40:49	0.00156566
1978-01-14 02:35:07	0.00165425
1978-01-14 10:33:15	0.00174546
1978-01-14 13:00:22	0.00183876
1978-01-14 15:04:46	0.00193322
1978-01-14 15:25:46	0.00202803
1978-01-14 15:38:08	0.00212297
1978-01-14 15:42:35	0.00221796
1978-01-14 15:56:55	0.00231339
1978-01-14 16:00:45	0.00240945
1978-01-14 16:03:20	0.0025063
1978-01-14 16:04:16	0.00260418
1978-01-14 16:13:37	0.00270315
1978-01-14 16:52:08	0.00280328
1978-01-14 17:50:34	0.00290463
1978-01-14 19:07:35	0.00300739
1978-01-14 21:01:44	0.00311155
1978-01-14 22:52:04	0.00321712
1978-01-14 23:32:56	0.00332357
1978-01-14 23:40:10	0.00343066
1978-01-14 23:43:04	0.00353813
1978-01-15 00:12:04	0.00364586
1978-01-15 00:49:53	0.00375388
1978-01-15 02:06:16	0.00386229
1978-01-15 03:31:24	0.00397163
1978-01-15 05:35:34	0.00408236
1978-01-15 08:20:02	0.00419503
1978-01-15 10:53:08	0.00431004
1978-01-15 13:46:50	0.00442781
1978-01-15 17:45:12	0.00454666
1978-01-15 21:42:18	0.00466581
1978-01-16 02:00:36	0.00478512
1978-01-16 06:36:21	0.00490448
1978-01-16 07:39:13	0.00502441
1978-01-16 08:01:51	0.00514496
1978-01-16 08:13:38	0.00526576
1978-01-16 08:18:38	0.00538693
1978-01-16 09:08:40	0.00550825
1978-01-16 10:47:02	0.00563102
1978-01-16 12:54:58	0.00575596
1978-01-16 15:33:14	0.00588336
1978-01-16 18:38:07	0.00601345
1978-01-16 22:07:48	0.00614475
1978-01-17 02:00:29	0.00627669
1978-01-17 05:38:13	0.00641146
1978-01-17 07:55:24	0.00654811
1978-01-17 14:13:49	0.00668532
1978-01-17 18:38:37	0.00682278
1978-01-18 00:32:56	0.0069619
1978-01-18 06:10:22	0.0071024
1978-01-18 11:00:31	0.00724522
1978-01-18 17:44:31	0.00738876
1978-01-19 00:18:06	0.00753327
1978-01-19 04:36:10	0.00767822
1978-01-19 05:59:41	0.00782529
1978-01-19 06:32:51	0.00797383
1978-01-19 06:45:04	0.0081245
1978-01-19 08:34:52	0.00827522
1978-01-19 11:26:31	0.00842601
1978-01-19 15:10:50	0.00857653
1978-01-19 20:12:32	0.00872748
1978-01-20 01:43:27	0.00887858
1978-01-20 07:20:20	0.00903076
1978-01-20 13:00:06	0.00918359
1978-01-20 19:22:37	0.0093369
1978-01-21 01:52:35	0.00949033
1978-01-21 09:34:40	0.0096438
1978-01-21 15:58:51	0.00979613
1978-01-21 23:21:45	0.00994858
1978-01-22 06:48:14	0.0101016
1978-01-22 13:04:41	0.010256
1978-01-22 20:15:19	0.0104112
1978-01-23 01:19:46	0.0105658
1978-01-23 08:02:19	0.0107194
1978-01-23 13:58:21	0.0108716
1978-01-23 19:59:39	0.011023
1978-01-24 01:46:24	0.0111729
1978-01-24 07:41:56	0.0113192
1978-01-24 09:52:02	0.0114635
1978-01-24 10:28:47	0.0116053
1978-01-24 10:47:28	0.011744
1978-01-24 10:54:11	0.0118792
1978-01-24 12:01:23	0.0120108
1978-01-24 13:14:27	0.012139
1978-01-24 13:44:35	0.0122679
1978-01-24 14:02:17	0.0123987
1978-01-24 14:08:41	0.0125321
1978-01-24 15:12:42	0.0126691
1978-01-24 16:55:46	0.0128074
1978-01-24 19:05:58	0.0129441
1978-01-24 21:47:55	0.0130789
1978-01-24 23:09:46	0.013212
1978-01-24 23:55:45	0.013343
1978-01-25 03:41:42	0.0134733
1978-01-25 06:32:48	0.0136032
1978-01-25 07:48:47	0.0137325
1978-01-25 08:28:32	0.0138647
1978-01-25 12:29:39	0.0139938
1978-01-25 15:34:29	0.0141213
1978-01-25 20:01:12	0.0142458
1978-01-25 21:14:11	0.0143703
1978-01-25 22:24:16	0.0144946
1978-01-25 22:54:19	0.0146172
1978-01-26 01:20:18	0.0147399
1978-01-26 03:05:34	0.014864
1978-01-26 05:53:05	0.0149914
1978-01-26 06:15:15	0.0151214
1978-01-26 06:30:19	0.0152541
1978-01-26 06:35:48	0.0153884
1978-01-26 07:24:41	0.0155241
1978-01-26 07:46:52	0.0156602
1978-01-26 09:42:33	0.015797
1978-01-26 11:15:34	0.0159337
1978-01-26 13:45:43	0.0160705
1978-01-26 16:17:28	0.0162069
1978-01-26 18:53:08	0.0163422
1978-01-26 20:47:42	0.0164762
1978-01-26 23:01:39	0.0166089
1978-01-26 23:53:58	0.0167411
1978-01-27 00:40:41	0.0168728
1978-01-27 01:06:54	0.0170042
1978-01-27 01:11:29	0.0171353
1978-01-27 01:13:11	0.0172658
1978-01-27 01:30:11	0.0173956
1978-01-27 02:13:23	0.0175239
1978-01-27 02:57:20	0.0176504
1978-01-27 03:13:56	0.0177741
1978-01-27 04:04:06	0.017895
1978-01-27 04:45:53	0.0180128
1978-01-27 05:56:58	0.0181294
1978-01-27 07:01:04	0.0182455
1978-01-27 08:10:27	0.0183613
1978-01-27 09:52:56	0.0184769
1978-01-27 11:44:28	0.0185918
1978-01-27 14:07:47	0.0187063
1978-01-27 16:57:01	0.0188206
1978-01-27 20:26:55	0.0189349
1978-01-27 22:29:49	0.0190494
1978-01-27 22:38:12	0.019163
1978-01-27 22:42:13	0.0192758
1978-01-27 23:22:22	0.0193869
1978-01-27 23:58:15	0.0194956
1978-01-28 01:53:27	0.0196033
1978-01-28 04:15:57	0.0197103
1978-01-28 06:02:09	0.0198151
1978-01-28 10:27:38	0.019918
1978-01-28 11:18:35	0.0200203
1978-01-28 12:11:23	0.0201222
1978-01-28 12:30:21	0.0202222
1978-01-28 15:40:00	0.0203206
1978-01-28 17:47:55	0.0204163
1978-01-28 18:57:13	0.020511
1978-01-28 21:33:10	0.0206043
1978-01-29 00:43:06	0.0206967
1978-01-29 05:47:39	0.0207867
1978-01-29 10:04:23	0.0208748
1978-01-29 15:24:16	0.0209605
1978-01-29 20:10:17	0.0210459
1978-01-30 02:23:29	0.0211312
1978-01-30 06:39:57	0.0212163
1978-01-30 13:44:29	0.0213009
1978-01-30 19:34:42	0.0213851
1978-01-31 02:04:08	0.021468
1978-01-31 08:22:04	0.0215498
1978-01-31 11:21:35	0.02163
1978-01-31 12:37:21	0.0217084
1978-01-31 13:14:48	0.0217846
1978-01-31 17:54:28	0.0218588
1978-01-31 21:37:22	0.02193
1978-02-01 02:58:16	0.0220001
1978-02-01 08:57:28	0.022069
1978-02-01 14:47:23	0.022137
1978-02-01 18:49:44	0.022205
1978-02-02 03:37:34	0.0222734
1978-02-02 08:02:43	0.0223426
1978-02-02 18:31:39	0.0224122
1978-02-03 00:00:34	0.0224849
1978-02-03 03:32:20	0.0225598
1978-02-03 05:33:57	0.0226349
1978-02-03 08:30:56	0.0227121
1978-02-03 12:37:43	0.0227902
1978-02-03 17:25:57	0.0228702
1978-02-03 22:39:32	0.0229516
1978-02-04 04:15:24	0.0230342
1978-02-04 09:36:24	0.0231179
1978-02-04 15:27:08	0.0232023
1978-02-04 21:19:16	0.0232852
1978-02-05 03:19:08	0.023365
1978-02-05 10:01:23	0.0234428
1978-02-05 13:30:50	0.0235206
1978-02-05 14:34:00	0.0235988
1978-02-05 14:59:58	0.0236771
1978-02-05 15:10:15	0.0237558
1978-02-05 16:53:07	0.0238339
1978-02-05 17:23:59	0.0239112
1978-02-05 17:38:35	0.0239874
1978-02-05 20:04:38	0.0240615
1978-02-05 22:13:55	0.0241361
1978-02-06 00:18:51	0.0242116
1978-02-06 04:04:10	0.0242888
1978-02-06 07:52:35	0.0243637
1978-02-06 12:30:46	0.024437
1978-02-06 17:19:36	0.0245094
1978-02-06 21:33:14	0.0245797
1978-02-07 01:14:42	0.0246478
1978-02-07 03:55:58	0.0247124
1978-02-07 04:19:29	0.0247753
1978-02-07 04:32:53	0.0248364
1978-02-07 04:37:43	0.0248969
1978-02-07 05:26:00	0.024956
1978-02-07 07:15:21	0.0250144
1978-02-07 09:19:42	0.0250734
1978-02-07 11:47:18	0.0251328
1978-02-07 14:20:49	0.0251942
1978-02-07 16:53:14	0.025258
1978-02-07 18:29:51	0.0253236
1978-02-07 19:46:59	0.0253909
1978-02-07 21:37:26	0.0254586
1978-02-07 22:19:52	0.0255263
1978-02-07 22:33:17	0.0255939
1978-02-07 22:39:37	0.0256627
1978-02-07 22:41:55	0.0257325
1978-02-07 23:04:56	0.0258041
1978-02-07 23:44:13	0.0258773
1978-02-08 00:34:05	0.0259531
1978-02-08 02:09:43	0.026031
1978-02-08 02:57:13	0.0261127
1978-02-08 03:32:33	0.0261992
1978-02-08 04:43:32	0.0262903
1978-02-08 05:52:29	0.0263852
1978-02-08 07:26:26	0.0264883
1978-02-08 09:06:12	0.0266018
1978-02-08 11:05:52	0.026729
1978-02-08 13:23:50	0.0268693
1978-02-08 16:06:18	0.0270196
1978-02-08 17:37:59	0.027193
1978-02-08 18:12:09	0.027383
1978-02-08 18:22:36	0.0275873
1978-02-08 18:26:40	0.0278008
1978-02-08 19:07:19	0.0280236
1978-02-08 20:09:24	0.0282523
1978-02-08 21:35:39	0.0284846
1978-02-08 23:47:08	0.0287186
1978-02-09 02:23:26	0.0289539
1978-02-09 03:49:22	0.0291901
1978-02-09 08:22:46	0.0294276
1978-02-09 11:14:14	0.0296668
1978-02-09 16:03:23	0.0299072
1978-02-09 20:55:41	0.0301489
1978-02-09 22:49:46	0.0303919
1978-02-09 23:20:37	0.0306363
1978-02-09 23:39:13	0.0308815
1978-02-09 23:46:01	0.0311282
1978-02-10 00:39:33	0.0313761
1978-02-10 01:01:51	0.0316265
1978-02-10 03:40:55	0.03188
1978-02-10 06:01:15	0.0321376
1978-02-10 09:58:30	0.0323997
1978-02-10 11:38:41	0.0326665
1978-02-10 12:36:06	0.0329359
1978-02-10 17:26:20	0.0332061
1978-02-10 20:38:33	0.0334768
1978-02-11 01:41:35	0.0337479
1978-02-11 06:38:35	0.0340194
1978-02-11 09:48:30	0.0342926
1978-02-11 12:34:36	0.0345677
1978-02-11 13:14:52	0.0348453
1978-02-11 13:51:21	0.0351259
1978-02-11 14:04:36	0.0354084
1978-02-11 16:17:11	0.0356951
1978-02-11 17:54:11	0.0359859
1978-02-11 21:14:35	0.0362797
1978-02-12 00:30:09	0.0365804
1978-02-12 05:16:11	0.0368856
1978-02-12 09:56:47	0.0371953
1978-02-12 15:24:02	0.037506
1978-02-12 21:19:49	0.0378161
1978-02-13 01:39:19	0.0381258
1978-02-13 04:37:31	0.0384372
1978-02-13 10:13:20	0.0387482
1978-02-13 15:48:31	0.0390592
1978-02-13 22:05:33	0.0393697
1978-02-14 03:29:04	0.0396801
1978-02-14 07:25:17	0.0399905
1978-02-14 16:31:39	0.0402996
1978-02-14 23:40:23	0.0406073
1978-02-15 06:45:26	0.0409137
1978-02-15 12:23:11	0.0412197
1978-02-15 20:22:43	0.0415262
1978-02-16 03:55:30	0.0418335
1978-02-16 11:04:22	0.0421416
1978-02-16 15:57:35	0.0424506
1978-02-16 20:28:47	0.0427599
1978-02-17 01:17:18	0.0430694
1978-02-17 07:02:19	0.0433788
1978-02-17 15:14:17	0.0436882
1978-02-17 22:35:06	0.0439956
1978-02-18 07:11:12	0.0443019
1978-02-18 14:37:50	0.044607
1978-02-18 20:29:33	0.0449117
1978-02-18 22:59:48	0.0452173
1978-02-19 04:02:28	0.0455253
1978-02-19 06:20:18	0.0458359
1978-02-19 11:39:16	0.0461495
1978-02-19 16:34:50	0.0464649
1978-02-19 22:29:00	0.0467808
1978-02-20 04:32:11	0.047096
1978-02-20 10:36:13	0.0474107
1978-02-20 13:48:15	0.047724
1978-02-20 14:51:23	0.0480366
1978-02-20 15:17:35	0.0483493
1978-02-20 15:27:26	0.0486599
1978-02-20 15:47:39	0.0489691
1978-02-20 17:34:57	0.0492757
1978-02-20 19:48:39	0.0495791
1978-02-20 22:45:11	0.0498807
1978-02-21 02:15:15	0.0501812
1978-02-21 04:52:19	0.0504837
1978-02-21 10:19:39	0.0507887
1978-02-21 14:59:49	0.0511005
1978-02-21 18:13:12	0.0514188
1978-02-22 01:18:17	0.0517377
1978-02-22 06:44:44	0.0520557
1978-02-22 13:01:55	0.0523725
1978-02-22 16:54:23	0.0526878
1978-02-22 22:30:51	0.0530012
1978-02-23 02:11:20	0.0533127
1978-02-23 08:18:11	0.0536216
1978-02-23 14:01:10	0.0539294
1978-02-23 20:44:10	0.0542382
1978-02-24 03:36:27	0.054545
1978-02-24 10:41:11	0.0548508
1978-02-24 17:31:19	0.0551546
1978-02-24 21:08:57	0.0554596
1978-02-25 00:00:11	0.0557689
1978-02-25 00:13:59	0.0560753
1978-02-25 00:22:29	0.0563715
1978-02-25 01:28:27	0.0566583
1978-02-25 02:57:32	0.0569369
1978-02-25 04:46:47	0.0572054
1978-02-25 06:44:40	0.0574672
1978-02-25 08:10:42	0.0577252
1978-02-25 09:33:15	0.0579817
1978-02-25 10:46:34	0.0582382
1978-02-25 11:24:42	0.0584963
1978-02-25 11:33:42	0.0587574
1978-02-25 11:37:00	0.0590224
1978-02-25 12:10:03	0.0592927
1978-02-25 13:15:18	0.0595688
1978-02-25 14:35:06	0.0598514
1978-02-25 16:32:24	0.0601413
1978-02-25 18:45:59	0.0604397
1978-02-25 21:48:58	0.0607484
1978-02-26 01:11:16	0.0610695
1978-02-26 02:40:07	0.0613918
1978-02-26 03:41:12	0.0617119
1978-02-26 04:58:51	0.0620284
1978-02-26 05:29:32	0.0623404
1978-02-26 05:48:35	0.0626485
1978-02-26 07:39:05	0.0629565
1978-02-26 09:02:36	0.0632682
1978-02-26 11:26:10	0.0635861
1978-02-26 14:03:03	0.0639131
1978-02-26 17:35:01	0.0642471
1978-02-26 21:35:07	0.0645981
1978-02-27 01:14:48	0.0649639
1978-02-27 06:54:42	0.0653511
1978-02-27 10:29:41	0.0657453
1978-02-27 16:16:18	0.0661463
1978-02-27 21:17:50	0.0665457
1978-02-27 22:05:37	0.066942
1978-02-27 22:28:31	0.0673356
1978-02-27 22:37:17	0.0677224
1978-02-27 22:44:38	0.0681042
1978-02-27 22:47:17	0.0684812
1978-02-27 23:13:45	0.0688571
1978-02-28 00:17:17	0.0692325
1978-02-28 01:56:26	0.0696116
1978-02-28 04:12:34	0.0699965
1978-02-28 07:04:55	0.0703897
1978-02-28 10:47:59	0.0707948
1978-02-28 14:58:49	0.0712076
1978-02-28 19:21:56	0.0716404
1978-02-28 23:23:05	0.0720746
1978-03-01 04:49:51	0.072509
1978-03-01 06:40:24	0.0729427
1978-03-01 08:12:32	0.0733765
1978-03-01 08:43:10	0.0738104
1978-03-01 08:49:19	0.074245
1978-03-01 08:51:13	0.0746842
1978-03-01 08:51:55	0.0751307
1978-03-01 08:58:58	0.0755866
1978-03-01 09:24:09	0.0760563
1978-03-01 10:18:06	0.0765454
1978-03-01 11:45:15	0.0770588
1978-03-01 13:39:16	0.0775999
1978-03-01 16:04:32	0.0781749
1978-03-01 19:01:34	0.0787857
1978-03-01 22:39:37	0.0794346
1978-03-02 02:48:13	0.0801193
1978-03-02 07:06:35	0.0808452
1978-03-02 11:55:33	0.0816169
1978-03-02 16:38:52	0.0824391
1978-03-02 17:45:15	0.0832798
1978-03-02 17:55:01	0.0841273
1978-03-02 17:59:08	0.0849783
1978-03-02 18:00:36	0.0858305
1978-03-02 18:15:23	0.0866992
1978-03-02 18:58:40	0.0875803
1978-03-02 20:21:38	0.0884844
1978-03-02 22:14:37	0.0894097
1978-03-03 00:41:36	0.0903619
1978-03-03 02:32:32	0.0913354
1978-03-03 06:46:20	0.0923343
1978-03-03 10:09:30	0.0933634
1978-03-03 14:19:53	0.0944197
1978-03-03 15:51:07	0.0955072
1978-03-03 17:08:08	0.0965968
1978-03-03 17:34:08	0.0976861
1978-03-03 17:43:50	0.0987695
1978-03-03 17:47:06	0.0998518
1978-03-03 17:49:08	0.100946
1978-03-03 17:49:52	0.102055
1978-03-03 17:57:10	0.103182
1978-03-03 18:12:11	0.104326
1978-03-03 18:40:27	0.105491
1978-03-03 19:23:40	0.106669
1978-03-03 20:26:24	0.107851
1978-03-03 21:35:05	0.109034
1978-03-03 22:58:36	0.110213
1978-03-03 23:52:36	0.111397
1978-03-04 01:47:18	0.112579
1978-03-04 02:08:39	0.11376
1978-03-04 02:18:16	0.114937
1978-03-04 02:22:00	0.11611
1978-03-04 02:23:48	0.117266
1978-03-04 02:24:27	0.118419
1978-03-04 02:30:56	0.119566
1978-03-04 02:59:26	0.120714
1978-03-04 03:44:14	0.121862
1978-03-04 04:42:22	0.12301
1978-03-04 06:04:25	0.124159
1978-03-04 08:01:50	0.125311
1978-03-04 10:29:43	0.126467
1978-03-04 13:19:04	0.127622
1978-03-04 16:48:26	0.128775
1978-03-04 20:38:28	0.12993
1978-03-05 00:59:58	0.131084
1978-03-05 05:18:31	0.13224
1978-03-05 10:21:32	0.133394
1978-03-05 15:49:00	0.134542
1978-03-05 21:09:22	0.135681
1978-03-05 23:03:08	0.136815
1978-03-05 23:47:57	0.137937
1978-03-06 00:07:29	0.139057
1978-03-06 00:15:17	0.140177
1978-03-06 01:33:17	0.141297
1978-03-06 02:28:49	0.142417
1978-03-06 04:07:30	0.143537
1978-03-06 05:40:37	0.144654
1978-03-06 07:46:15	0.145768
1978-03-06 09:40:36	0.146876
1978-03-06 12:14:27	0.147975
1978-03-06 15:41:48	0.149065
1978-03-06 19:07:32	0.150136
1978-03-06 23:20:54	0.151189
1978-03-06 23:58:33	0.152217
1978-03-07 00:20:36	0.153233
1978-03-07 00:28:36	0.154238
1978-03-07 01:26:46	0.155237
1978-03-07 03:20:50	0.156231
1978-03-07 05:56:08	0.157221
1978-03-07 09:00:12	0.158205
1978-03-07 12:35:46	0.159184
1978-03-07 17:31:32	0.160159
1978-03-07 21:53:21	0.161132
1978-03-07 23:56:27	0.162102
1978-03-08 01:01:17	0.163065
1978-03-08 01:39:53	0.164019
1978-03-08 05:39:24	0.164961
1978-03-08 08:33:18	0.165887
1978-03-08 13:18:56	0.166801
1978-03-08 17:44:04	0.16769
1978-03-08 22:14:04	0.168572
1978-03-08 23:54:01	0.16945
1978-03-09 01:04:40	0.170325
1978-03-09 01:32:46	0.171196
1978-03-09 02:13:59	0.172065
1978-03-09 02:23:07	0.172932
1978-03-09 02:27:05	0.173793
1978-03-09 03:06:38	0.174645
1978-03-09 04:40:03	0.175484
1978-03-09 06:40:42	0.176307
1978-03-09 08:07:21	0.177107
1978-03-09 08:48:45	0.177881
1978-03-09 12:53:13	0.178626
1978-03-09 15:42:34	0.179336
1978-03-09 20:30:21	0.180011
1978-03-09 23:56:21	0.180646
1978-03-10 01:28:53	0.181243
1978-03-10 02:21:56	0.181796
1978-03-10 06:24:30	0.1823
1978-03-10 08:58:58	0.182749
1978-03-10 10:29:25	0.183175
1978-03-10 10:55:32	0.18359
1978-03-10 11:11:09	0.184001
1978-03-10 11:16:48	0.184411
1978-03-10 12:13:18	0.184803
1978-03-10 13:39:58	0.185183
1978-03-10 15:44:49	0.185538
1978-03-10 18:21:29	0.185873
1978-03-10 21:39:01	0.18618
1978-03-11 01:35:10	0.186466
1978-03-11 03:50:57	0.186729
1978-03-11 08:52:35	0.186963
1978-03-11 12:50:11	0.187169
1978-03-11 17:57:08	0.187348
1978-03-11 22:57:59	0.187524
1978-03-12 04:28:09	0.187704
1978-03-12 09:41:25	0.187888
1978-03-12 15:23:24	0.188069
1978-03-12 21:13:35	0.188249
1978-03-13 03:34:31	0.188414
1978-03-13 05:45:46	0.188561
1978-03-13 05:49:40	0.188691
1978-03-13 05:51:32	0.188801
1978-03-13 05:52:13	0.188897
1978-03-13 05:59:01	0.188988
1978-03-13 06:52:17	0.18908
1978-03-13 08:31:19	0.189172
1978-03-13 10:29:45	0.18926
1978-03-13 13:09:36	0.189347
1978-03-13 16:18:37	0.189432
1978-03-13 19:37:11	0.189518
1978-03-13 23:55:14	0.189607
1978-03-14 04:13:03	0.189711
1978-03-14 07:55:02	0.189838
1978-03-14 09:35:31	0.18999
1978-03-14 10:23:51	0.190165
1978-03-14 10:43:31	0.190359
1978-03-14 13:47:40	0.190573
1978-03-14 16:54:24	0.190799
1978-03-14 21:18:14	0.191043
1978-03-14 23:12:29	0.191305
1978-03-14 23:58:14	0.191594
1978-03-15 00:27:13	0.191918
1978-03-15 00:37:46	0.192239
1978-03-15 02:23:18	0.192558
1978-03-15 04:40:44	0.19287
1978-03-15 07:40:19	0.193176
1978-03-15 10:22:19	0.19348
1978-03-15 15:00:41	0.193783
1978-03-15 19:29:11	0.194083
1978-03-15 22:43:17	0.194385
1978-03-15 23:50:08	0.194695
1978-03-16 00:23:23	0.19502
1978-03-16 00:35:25	0.195363
1978-03-16 02:35:46	0.195726
1978-03-16 05:25:59	0.196096
1978-03-16 09:06:27	0.196468
1978-03-16 13:38:01	0.19684
1978-03-16 18:42:48	0.197212
1978-03-16 22:58:42	0.197589
1978-03-17 00:57:25	0.197975
1978-03-17 02:07:57	0.198372
1978-03-17 06:52:51	0.198792
1978-03-17 09:16:24	0.199233
1978-03-17 13:31:38	0.199699
1978-03-17 16:23:18	0.200192
1978-03-17 18:18:06	0.200714
1978-03-17 22:07:32	0.201268
1978-03-17 22:31:39	0.201839
1978-03-17 22:38:32	0.202423
1978-03-17 22:41:22	0.203015
1978-03-17 22:42:24	0.203609
1978-03-17 22:52:44	0.204205
1978-03-17 23:23:55	0.2048
1978-03-18 00:24:43	0.205395
1978-03-18 00:52:51	0.205992
1978-03-18 02:35:36	0.206591
1978-03-18 04:05:06	0.207193
1978-03-18 06:19:14	0.207803
1978-03-18 08:40:24	0.208424
1978-03-18 11:06:55	0.20906
1978-03-18 13:42:04	0.209713
1978-03-18 16:10:52	0.210389
1978-03-18 18:08:29	0.211088
1978-03-18 20:05:56	0.211802
1978-03-18 21:56:30	0.212519
1978-03-19 00:14:10	0.213238
1978-03-19 01:50:18	0.213956
1978-03-19 04:44:43	0.214677
1978-03-19 07:29:16	0.215399
1978-03-19 11:13:32	0.216132
1978-03-19 15:22:51	0.216878
1978-03-19 16:05:56	0.217643
1978-03-19 16:21:40	0.218432
1978-03-19 16:28:11	0.219223
1978-03-19 16:31:01	0.220015
1978-03-19 16:32:28	0.220808
1978-03-19 16:32:59	0.221602
1978-03-19 16:38:17	0.222398
1978-03-19 17:11:20	0.2232
1978-03-19 18:11:33	0.224014
1978-03-19 19:48:31	0.224844
1978-03-19 21:43:50	0.225691
1978-03-19 23:49:11	0.226551
1978-03-20 00:40:24	0.227414
1978-03-20 00:50:36	0.228279
1978-03-20 00:57:01	0.229145
1978-03-20 00:59:20	0.230017
1978-03-20 01:22:25	0.230901
1978-03-20 01:58:56	0.231798
1978-03-20 02:56:26	0.232711
1978-03-20 04:40:25	0.23365
1978-03-20 06:28:56	0.234612
1978-03-20 08:47:45	0.235586
1978-03-20 11:23:18	0.236563
1978-03-20 14:22:00	0.237537
1978-03-20 18:04:11	0.238507
1978-03-20 19:37:03	0.239474
1978-03-20 20:46:46	0.240435
1978-03-20 21:01:52	0.241405
1978-03-20 21:09:27	0.242385
1978-03-20 21:11:41	0.243379
1978-03-20 21:13:35	0.244385
1978-03-20 21:14:16	0.245403
1978-03-20 21:21:06	0.246432
1978-03-20 21:39:26	0.247476
1978-03-20 21:46:01	0.248535
1978-03-20 22:51:51	0.249597
1978-03-21 00:14:10	0.250656
1978-03-21 02:02:30	0.251708
1978-03-21 04:24:06	0.252749
1978-03-21 07:11:12	0.253778
1978-03-21 10:09:50	0.254787
1978-03-21 11:48:09	0.255772
1978-03-21 12:08:42	0.256734
1978-03-21 12:13:24	0.257677
1978-03-21 12:15:27	0.258609
1978-03-21 12:16:12	0.259532
1978-03-21 12:23:38	0.260457
1978-03-21 13:27:16	0.261381
1978-03-21 15:10:46	0.262312
1978-03-21 17:36:21	0.263231
1978-03-21 20:39:02	0.264179
1978-03-21 20:58:17	0.265179
1978-03-21 21:01:07	0.266205
1978-03-21 21:02:33	0.267233
1978-03-21 21:03:04	0.26826
1978-03-21 21:08:13	0.269287
1978-03-21 21:42:15	0.270315
1978-03-21 23:05:12	0.271342
1978-03-22 01:04:58	0.272374
1978-03-22 03:20:50	0.273409
1978-03-22 05:20:18	0.274459
1978-03-22 05:35:40	0.275535
1978-03-22 05:47:20	0.276654
1978-03-22 05:51:34	0.277778
1978-03-22 06:33:52	0.278901
1978-03-22 07:57:38	0.280023
1978-03-22 09:46:38	0.281145
1978-03-22 12:05:19	0.282265
1978-03-22 15:48:48	0.283385
1978-03-22 19:39:32	0.284515
1978-03-22 22:28:23	0.285636
1978-03-22 23:37:22	0.286785
1978-03-22 23:59:54	0.287968
1978-03-23 00:21:43	0.28921
1978-03-23 00:29:40	0.290456
1978-03-23 01:49:12	0.291687
1978-03-23 03:57:19	0.29292
1978-03-23 06:40:47	0.294147
1978-03-23 10:20:54	0.295373
1978-03-23 14:34:59	0.296597
1978-03-23 19:25:24	0.297823
1978-03-24 00:10:02	0.299066
1978-03-24 07:01:21	0.300338
1978-03-24 12:47:12	0.301658
1978-03-24 15:19:24	0.303032
1978-03-24 16:14:43	0.304492
1978-03-24 16:42:20	0.306036
1978-03-24 16:52:03	0.30768
1978-03-24 16:54:41	0.30943
1978-03-24 16:55:38	0.311211
1978-03-24 17:05:08	0.313009
1978-03-24 17:59:18	0.314814
1978-03-24 19:36:47	0.316617
1978-03-24 21:34:47	0.318418
1978-03-25 00:06:30	0.32022
1978-03-25 02:59:09	0.322021
1978-03-25 06:47:01	0.323825
1978-03-25 10:35:42	0.325637
1978-03-25 12:41:28	0.327457
1978-03-25 18:35:29	0.329291
1978-03-25 22:35:41	0.331151
1978-03-26 00:20:29	0.333048
1978-03-26 00:28:14	0.335016
1978-03-26 00:29:32	0.337072
1978-03-26 00:30:23	0.339212
1978-03-26 00:30:41	0.341411
1978-03-26 00:33:45	0.343616
1978-03-26 01:04:19	0.345817
1978-03-26 01:49:02	0.348009
1978-03-26 03:23:41	0.35019
1978-03-26 05:36:24	0.352367
1978-03-26 08:29:27	0.354563
1978-03-26 09:04:54	0.356801
1978-03-26 09:06:30	0.359072
1978-03-26 09:07:56	0.361418
1978-03-26 09:08:26	0.363838
1978-03-26 09:13:36	0.366283
1978-03-26 09:35:18	0.36874
1978-03-26 10:29:40	0.371185
1978-03-26 10:55:13	0.373605
1978-03-26 12:51:28	0.376
1978-03-26 15:04:47	0.37838
1978-03-26 18:04:12	0.380762
1978-03-26 19:09:09	0.383154
1978-03-26 19:37:31	0.385562
1978-03-26 20:05:14	0.387992
1978-03-26 20:10:17	0.39046
1978-03-26 20:11:13	0.392971
1978-03-26 20:11:33	0.395542
1978-03-26 20:14:57	0.39819
1978-03-26 20:48:58	0.400913
1978-03-26 21:47:54	0.403709
1978-03-26 23:21:04	0.406663
1978-03-27 01:09:10	0.409765
1978-03-27 03:46:30	0.413058
1978-03-27 06:26:11	0.416575
1978-03-27 09:27:04	0.420396
1978-03-27 12:26:45	0.424444
1978-03-27 13:32:25	0.428772
1978-03-27 14:20:50	0.433443
1978-03-27 14:55:51	0.438427
1978-03-27 15:08:38	0.443616
1978-03-27 15:09:38	0.448905
1978-03-27 15:10:35	0.454237
1978-03-27 15:10:55	0.459577
1978-03-27 15:14:23	0.464913
1978-03-27 15:23:36	0.470298
1978-03-27 15:44:20	0.475745
1978-03-27 16:13:16	0.481292
1978-03-27 17:02:10	0.486966
1978-03-27 17:59:45	0.492749
1978-03-27 19:05:07	0.498649
1978-03-27 20:17:30	0.504575
1978-03-27 21:22:45	0.510541
1978-03-27 22:07:26	0.516517
1978-03-27 22:12:20	0.522496
1978-03-27 22:13:13	0.528476
1978-03-27 22:13:33	0.534456
1978-03-27 22:16:48	0.540427
1978-03-27 22:26:22	0.546384
1978-03-27 22:52:00	0.552313
1978-03-27 23:25:18	0.558203
1978-03-27 23:53:59	0.564057
1978-03-28 00:55:01	0.569942
1978-03-28 02:02:15	0.575881
1978-03-28 02:34:11	0.581864
1978-03-28 02:56:29	0.587862
1978-03-28 03:02:15	0.593865
1978-03-28 03:02:26	0.599863
1978-03-28 03:02:30	0.605864
1978-03-28 03:03:11	0.611903
1978-03-28 03:10:03	0.617949
1978-03-28 03:20:05	0.623944
1978-03-28 03:35:18	0.629861
1978-03-28 03:55:34	0.635785
1978-03-28 04:33:21	0.641743
1978-03-28 05:19:59	0.647754
1978-03-28 06:21:33	0.653845
1978-03-28 07:38:30	0.660035
1978-03-28 08:53:34	0.666331
1978-03-28 10:05:42	0.672705
1978-03-28 12:24:05	0.679146
1978-03-28 14:34:20	0.685628
1978-03-28 17:13:49	0.692083
1978-03-28 20:10:59	0.698489
1978-03-29 00:10:25	0.704813
1978-03-29 03:20:12	0.711078
1978-03-29 07:29:03	0.717237
1978-03-29 12:49:02	0.723279
1978-03-29 17:54:20	0.729274
1978-03-29 21:18:15	0.735232
1978-03-29 23:01:03	0.741164
1978-03-29 23:52:11	0.747091
1978-03-30 00:08:15	0.753021
1978-03-30 00:14:44	0.758968
1978-03-30 01:19:31	0.764933
1978-03-30 02:44:52	0.770921
1978-03-30 04:57:09	0.776931
1978-03-30 07:32:23	0.782963
1978-03-30 10:45:42	0.789015
1978-03-30 14:14:51	0.795075
1978-03-30 15:23:19	0.801132
1978-03-30 16:17:34	0.807128
1978-03-30 16:31:04	0.813042
1978-03-30 16:35:09	0.818873
1978-03-30 16:36:19	0.824669
1978-03-30 16:36:50	0.830481
1978-03-30 16:37:11	0.836319
1978-03-30 16:37:18	0.842183
1978-03-30 16:38:30	0.848069
1978-03-30 16:45:35	0.853969
1978-03-30 17:19:52	0.85984
1978-03-30 18:19:28	0.86567
1978-03-30 19:32:50	0.871463
1978-03-30 20:32:18	0.877182
1978-03-30 20:52:47	0.882821
1978-03-30 21:02:59	0.888423
1978-03-30 21:06:41	0.894003
1978-03-30 21:39:01	0.899579
1978-03-30 22:42:38	0.905164
1978-03-30 23:56:20	0.910758
1978-03-31 00:06:57	0.916366
1978-03-31 00:12:07	0.921982
1978-03-31 01:03:47	0.927604
1978-03-31 02:10:38	0.933217
1978-03-31 03:45:13	0.938813
1978-03-31 05:48:17	0.944391
1978-03-31 08:27:44	0.949932
1978-03-31 11:44:13	0.955419
1978-03-31 14:34:22	0.960841
1978-03-31 18:21:01	0.966197
1978-03-31 22:29:32	0.97149
1978-03-31 23:54:18	0.976636
1978-04-01 00:32:29	0.981644
1978-04-01 00:49:01	0.986469
1978-04-01 03:21:38	0.991088
1978-04-01 03:28:20	0.995434
1978-04-01 03:30:27	0.999596
1978-04-01 03:31:24	1.0035
1978-04-01 03:31:44	1.00707
1978-04-01 03:35:10	1.01034
1978-04-01 04:06:42	1.01341
1978-04-01 04:21:13	1.01637
1978-04-01 05:51:37	1.01929
1978-04-01 07:15:54	1.02219
1978-04-01 09:19:42	1.02509
1978-04-01 11:31:56	1.02792
1978-04-01 14:08:36	1.03067
1978-04-01 16:55:17	1.03331
1978-04-01 19:58:18	1.03581
1978-04-01 23:12:00	1.03816
1978-04-01 23:57:53	1.04036
1978-04-02 00:19:47	1.04255
1978-04-02 00:28:36	1.04475
1978-04-02 01:56:52	1.04698
1978-04-02 03:25:27	1.04929
1978-04-02 05:31:21	1.05168
1978-04-02 07:48:09	1.05418
1978-04-02 10:35:06	1.05673
1978-04-02 13:44:35	1.0593
1978-04-02 14:22:22	1.0619
1978-04-02 14:27:00	1.0645
1978-04-02 14:28:39	1.06709
1978-04-02 14:29:47	1.06963
1978-04-02 14:30:11	1.07212
1978-04-02 14:34:15	1.07457
1978-04-02 15:06:18	1.077
1978-04-02 15:25:51	1.07943
1978-04-02 16:36:31	1.08186
1978-04-02 17:48:44	1.08431
1978-04-02 19:36:25	1.08675
1978-04-02 21:36:29	1.0892
1978-04-02 23:29:00	1.0917
1978-04-03 00:35:42	1.09429
1978-04-03 01:12:19	1.09692
1978-04-03 04:01:49	1.09954
1978-04-03 05:48:05	1.1021
1978-04-03 07:39:06	1.1046
1978-04-03 10:29:48	1.10701
1978-04-03 13:10:19	1.10931
1978-04-03 16:19:54	1.11154
1978-04-03 19:55:38	1.11368
1978-04-04 00:28:52	1.11574
1978-04-04 04:54:44	1.11779
1978-04-04 09:13:29	1.11984
1978-04-04 14:01:38	1.1219
1978-04-04 18:55:35	1.12394
1978-04-04 20:46:52	1.12601
1978-04-04 22:07:15	1.12811
1978-04-04 23:01:23	1.13025
1978-04-04 23:20:35	1.13245
1978-04-04 23:28:48	1.1347
1978-04-04 23:32:44	1.13702
1978-04-04 23:33:37	1.13933
1978-04-04 23:33:56	1.14163
1978-04-04 23:37:08	1.14391
1978-04-04 23:59:23	1.14617
1978-04-05 00:39:55	1.1484
1978-04-05 01:49:16	1.1506
1978-04-05 03:16:19	1.15278
1978-04-05 05:16:12	1.15494
1978-04-05 07:36:44	1.15708
1978-04-05 10:22:31	1.15926
1978-04-05 12:49:33	1.16151
1978-04-05 16:28:15	1.16386
1978-04-05 19:57:04	1.16629
1978-04-06 00:17:39	1.16874
1978-04-06 01:45:50	1.1712
1978-04-06 02:51:41	1.17372
1978-04-06 03:37:05	1.17631
1978-04-06 04:12:51	1.179
1978-04-06 04:27:23	1.18184
1978-04-06 04:34:01	1.18488
1978-04-06 04:35:59	1.18817
1978-04-06 04:36:45	1.19169
1978-04-06 04:37:02	1.19551
1978-04-06 04:39:54	1.1994
1978-04-06 05:08:33	1.20346
1978-04-06 06:16:00	1.20754
1978-04-06 07:59:19	1.2116
1978-04-06 10:08:57	1.21566
1978-04-06 12:27:32	1.2197
1978-04-06 15:47:51	1.22372
1978-04-06 19:14:26	1.22774
1978-04-06 20:30:56	1.23176
1978-04-06 21:27:48	1.2358
1978-04-06 22:08:40	1.23985
1978-04-06 22:23:11	1.24391
1978-04-06 22:27:48	1.24801
1978-04-06 22:28:44	1.25215
1978-04-06 22:29:21	1.25635
1978-04-06 22:29:34	1.26061
1978-04-06 22:31:47	1.26497
1978-04-06 22:53:53	1.26939
1978-04-06 23:35:27	1.27397
1978-04-07 00:30:15	1.27869
1978-04-07 01:32:33	1.28339
1978-04-07 03:20:21	1.28807
1978-04-07 05:50:29	1.29274
1978-04-07 08:56:42	1.29739
1978-04-07 11:56:40	1.30204
1978-04-07 16:44:17	1.30668
1978-04-07 16:55:10	1.31132
1978-04-07 16:58:39	1.31598
1978-04-07 17:00:03	1.32068
1978-04-07 17:00:33	1.32544
1978-04-07 17:05:34	1.3302
1978-04-07 17:55:50	1.33496
1978-04-07 19:30:13	1.33971
1978-04-07 21:23:39	1.34445
1978-04-07 23:48:15	1.34917
1978-04-08 02:34:01	1.35385
1978-04-08 06:02:11	1.35851
1978-04-08 10:15:50	1.36313
1978-04-08 13:39:03	1.36772
1978-04-08 14:53:36	1.37225
1978-04-08 15:45:54	1.37673
1978-04-08 18:25:58	1.38114
1978-04-08 20:48:40	1.38558
1978-04-08 23:58:08	1.39004
1978-04-09 03:34:49	1.39456
1978-04-09 08:13:44	1.39913
1978-04-09 13:11:14	1.40378
1978-04-09 17:25:36	1.40852
1978-04-09 22:59:44	1.41336
1978-04-10 00:30:11	1.41827
1978-04-10 03:55:48	1.42328
1978-04-10 04:11:46	1.42836
1978-04-10 04:12:35	1.43344
1978-04-10 04:12:50	1.43851
1978-04-10 04:12:55	1.44352
1978-04-10 04:13:49	1.44848
1978-04-10 04:22:43	1.45337
1978-04-10 04:38:25	1.45818
1978-04-10 05:19:48	1.4629
1978-04-10 06:05:47	1.4676
1978-04-10 06:32:26	1.47229
1978-04-10 07:53:36	1.47697
1978-04-10 09:19:34	1.48165
1978-04-10 11:23:17	1.48633
1978-04-10 13:48:22	1.49101
1978-04-10 16:37:55	1.4957
1978-04-10 19:18:23	1.50039
1978-04-10 23:33:27	1.5051
1978-04-11 03:18:16	1.50982
1978-04-11 03:49:08	1.51454
1978-04-11 04:08:03	1.51925
1978-04-11 04:16:05	1.52394
1978-04-11 04:20:34	1.52859
1978-04-11 04:21:22	1.5332
1978-04-11 04:21:39	1.53776
1978-04-11 04:24:32	1.54229
1978-04-11 04:53:14	1.54676
1978-04-11 05:37:37	1.55125
1978-04-11 06:44:46	1.55574
1978-04-11 06:49:35	1.56024
1978-04-11 06:53:24	1.56474
1978-04-11 06:54:13	1.56923
1978-04-11 06:54:28	1.57372
1978-04-11 06:54:33	1.57818
1978-04-11 06:55:29	1.5826
1978-04-11 07:04:42	1.58701
1978-04-11 07:19:24	1.59142
1978-04-11 07:37:31	1.59582
1978-04-11 08:06:06	1.60018
1978-04-11 08:43:04	1.60457
1978-04-11 09:39:14	1.60903
1978-04-11 10:52:40	1.61362
1978-04-11 12:05:47	1.61825
1978-04-11 13:45:50	1.62281
1978-04-11 15:32:54	1.62724
1978-04-11 17:49:51	1.63153
1978-04-11 20:38:40	1.63561
1978-04-12 00:27:45	1.63944
1978-04-12 03:31:31	1.64305
1978-04-12 08:28:36	1.64636
1978-04-12 13:03:03	1.64961
1978-04-12 14:48:41	1.65273
1978-04-12 15:21:45	1.6559
1978-04-12 15:36:25	1.6591
1978-04-12 15:38:29	1.66232
1978-04-12 15:39:19	1.66554
1978-04-12 15:39:37	1.66876
1978-04-12 15:42:38	1.672
1978-04-12 16:12:44	1.67528
1978-04-12 17:05:18	1.67856
1978-04-12 17:47:58	1.6819
1978-04-12 18:08:25	1.68523
1978-04-12 18:14:20	1.68851
1978-04-12 18:16:29	1.69174
1978-04-12 18:37:54	1.69491
1978-04-12 19:24:29	1.69805
1978-04-12 20:30:47	1.70115
1978-04-12 22:11:45	1.70424
1978-04-12 23:12:57	1.70731
1978-04-12 23:59:40	1.71036
1978-04-13 00:01:29	1.71361
1978-04-13 00:02:09	1.71711
1978-04-13 00:08:45	1.72069
1978-04-13 01:03:19	1.72427
1978-04-13 02:31:27	1.72786
1978-04-13 04:20:13	1.73145
1978-04-13 06:59:27	1.73503
1978-04-13 07:25:18	1.7386
1978-04-13 07:38:58	1.74213
1978-04-13 07:45:20	1.7456
1978-04-13 07:47:34	1.74907
1978-04-13 07:48:11	1.75259
1978-04-13 07:48:24	1.75616
1978-04-13 07:50:37	1.75985
1978-04-13 08:12:48	1.76368
1978-04-13 09:01:33	1.76767
1978-04-13 10:11:43	1.77189
1978-04-13 11:40:47	1.77633
1978-04-13 14:07:03	1.78112
1978-04-13 16:48:37	1.78624
1978-04-13 20:37:48	1.79165
1978-04-14 00:34:12	1.7971
1978-04-14 00:47:36	1.80253
1978-04-14 01:02:49	1.8079
1978-04-14 01:04:36	1.81321
1978-04-14 01:04:55	1.81844
1978-04-14 01:05:02	1.82358
1978-04-14 01:06:10	1.82864
1978-04-14 01:17:38	1.83365
1978-04-14 01:51:05	1.83864
1978-04-14 03:09:37	1.84362
1978-04-14 04:50:56	1.84864
1978-04-14 06:13:23	1.85371
1978-04-14 06:29:31	1.85879
1978-04-14 06:43:48	1.86387
1978-04-14 06:48:59	1.86895
1978-04-14 07:40:40	1.87403
1978-04-14 09:24:22	1.87914
1978-04-14 10:52:30	1.88432
1978-04-14 14:01:34	1.88962
1978-04-14 14:40:41	1.89507
1978-04-14 14:59:33	1.90072
1978-04-14 15:06:24	1.90662
1978-04-14 16:14:55	1.9127
1978-04-14 18:03:49	1.91924
1978-04-14 20:25:13	1.92611
1978-04-14 23:11:11	1.93337
1978-04-15 03:23:54	1.94113
1978-04-15 07:11:41	1.94891
1978-04-15 11:53:58	1.95673
1978-04-15 16:49:32	1.96456
1978-04-15 18:14:54	1.97239
1978-04-15 18:23:25	1.98022
1978-04-15 18:28:00	1.98806
1978-04-15 18:29:59	1.99588
1978-04-15 18:31:16	2.00369
1978-04-15 18:31:28	2.01149
1978-04-15 18:31:33	2.01926
1978-04-15 18:32:16	2.02707
1978-04-15 18:39:25	2.03495
1978-04-15 19:22:31	2.04291
1978-04-15 20:16:01	2.051
1978-04-15 22:04:33	2.05924
1978-04-16 00:04:29	2.06766
1978-04-16 02:28:08	2.07631
1978-04-16 05:31:51	2.08504
1978-04-16 08:43:49	2.09381
1978-04-16 13:11:36	2.10253
1978-04-16 17:44:45	2.11117
1978-04-16 21:49:34	2.11969
1978-04-16 23:02:04	2.1281
1978-04-16 23:21:47	2.13642
1978-04-16 23:31:36	2.14471
1978-04-16 23:31:45	2.15313
1978-04-16 23:31:48	2.16173
1978-04-16 23:32:21	2.17056
1978-04-16 23:37:50	2.17966
1978-04-17 00:15:57	2.18902
1978-04-17 00:58:57	2.19879
1978-04-17 02:00:55	2.20893
1978-04-17 03:31:31	2.21924
1978-04-17 04:20:28	2.22952
1978-04-17 04:38:13	2.23975
1978-04-17 04:39:08	2.24994
1978-04-17 04:39:28	2.26013
1978-04-17 04:42:45	2.27041
1978-04-17 05:03:11	2.28085
1978-04-17 06:02:29	2.29148
1978-04-17 07:30:55	2.30248
1978-04-17 09:35:10	2.31379
1978-04-17 12:13:01	2.32503
1978-04-17 15:20:45	2.33625
1978-04-17 17:32:17	2.34747
1978-04-17 22:40:21	2.35868
1978-04-18 02:18:17	2.36986
1978-04-18 06:19:20	2.38099
1978-04-18 11:18:21	2.39205
1978-04-18 11:43:53	2.40304
1978-04-18 12:12:03	2.41394
1978-04-18 12:20:58	2.42475
1978-04-18 12:26:22	2.43547
1978-04-18 12:27:17	2.44608
1978-04-18 12:27:45	2.45683
1978-04-18 12:27:54	2.4678
1978-04-18 12:27:57	2.47906
1978-04-18 12:28:30	2.49069
1978-04-18 12:33:54	2.5027
1978-04-18 12:53:23	2.51508
1978-04-18 13:34:54	2.52785
1978-04-18 14:30:54	2.54106
1978-04-18 15:43:47	2.55427
1978-04-18 17:19:47	2.56743
1978-04-18 19:16:06	2.58055
1978-04-18 21:43:07	2.59356
1978-04-18 22:51:53	2.60649
1978-04-18 23:51:32	2.61933
1978-04-18 23:58:36	2.63206
1978-04-19 00:00:08	2.64475
1978-04-19 00:00:41	2.6573
1978-04-19 00:06:13	2.66956
1978-04-19 00:53:11	2.68156
1978-04-19 02:13:42	2.69347
1978-04-19 03:48:21	2.70536
1978-04-19 06:02:24	2.71723
1978-04-19 08:44:43	2.7291
1978-04-19 11:53:43	2.74097
1978-04-19 14:46:30	2.75285
1978-04-19 18:57:27	2.76474
1978-04-19 22:19:33	2.77661
1978-04-19 23:52:56	2.78847
1978-04-19 23:59:23	2.80032
1978-04-20 00:00:36	2.81221
1978-04-20 00:01:03	2.82416
1978-04-20 00:05:28	2.83629
1978-04-20 00:49:40	2.84866
1978-04-20 02:00:32	2.86128
1978-04-20 03:30:00	2.87418
1978-04-20 06:01:45	2.88718
1978-04-20 07:59:13	2.90019
1978-04-20 08:04:22	2.91311
1978-04-20 08:05:03	2.92587
1978-04-20 08:05:21	2.93843
1978-04-20 08:05:25	2.95073
1978-04-20 08:05:27	2.96286
1978-04-20 08:05:42	2.97458
1978-04-20 08:08:12	2.98607
1978-04-20 08:15:19	2.99731
1978-04-20 08:33:08	3.0082
1978-04-20 08:54:21	3.01907
1978-04-20 09:31:40	3.02989
1978-04-20 10:16:08	3.0408
1978-04-20 11:22:18	3.05183
1978-04-20 12:25:15	3.06303
1978-04-20 13:46:09	3.07445
1978-04-20 15:25:46	3.08611
1978-04-20 17:15:50	3.09785
1978-04-20 19:06:52	3.10959
1978-04-20 21:16:58	3.12133
1978-04-20 23:56:40	3.13303
1978-04-20 23:59:29	3.14467
1978-04-21 00:01:16	3.15621
1978-04-21 00:01:55	3.16763
1978-04-21 00:08:19	3.1789
1978-04-21 00:31:16	3.19001
1978-04-21 01:02:38	3.20092
1978-04-21 01:48:46	3.21177
1978-04-21 03:21:37	3.22259
1978-04-21 04:54:01	3.23343
1978-04-21 05:33:08	3.24429
1978-04-21 06:00:38	3.25514
1978-04-21 06:01:28	3.26599
1978-04-21 06:01:42	3.27678
1978-04-21 06:01:48	3.28748
1978-04-21 06:01:50	3.29809
1978-04-21 06:02:12	3.30858
1978-04-21 06:05:51	3.31891
1978-04-21 06:14:46	3.32906
1978-04-21 06:29:45	3.33906
1978-04-21 06:53:36	3.34876
1978-04-21 07:27:53	3.35813
1978-04-21 08:50:27	3.36733
1978-04-21 10:01:44	3.37653
1978-04-21 11:56:44	3.38583
1978-04-21 14:21:25	3.39522
1978-04-21 17:16:17	3.40473
1978-04-21 20:40:06	3.4143
1978-04-21 22:18:00	3.42371
1978-04-21 23:32:56	3.43291
1978-04-21 23:50:40	3.4417
1978-04-21 23:58:07	3.45014
1978-04-22 00:00:16	3.45856
1978-04-22 00:01:03	3.46697
1978-04-22 00:08:49	3.4754
1978-04-22 00:46:12	3.48386
1978-04-22 02:20:02	3.49235
1978-04-22 04:38:29	3.50091
1978-04-22 07:05:02	3.50955
1978-04-22 07:19:45	3.51829
1978-04-22 07:27:13	3.52705
1978-04-22 08:41:51	3.53574
1978-04-22 10:34:39	3.54431
1978-04-22 13:00:25	3.55276
1978-04-22 16:10:13	3.56103
1978-04-22 19:40:21	3.56914
1978-04-22 20:48:40	3.57712
1978-04-22 20:56:09	3.58488
1978-04-22 20:58:34	3.59248
1978-04-22 20:59:25	3.59995
1978-04-22 20:59:34	3.6073
1978-04-22 20:59:38	3.61448
1978-04-22 21:00:12	3.62188
1978-04-22 21:05:55	3.62935
1978-04-22 21:19:20	3.63685
1978-04-22 21:44:54	3.64433
1978-04-22 22:26:48	3.65175
1978-04-22 23:20:41	3.65913
1978-04-22 23:49:05	3.66639
1978-04-22 23:58:45	3.67344
1978-04-23 00:02:14	3.68028
1978-04-23 00:03:29	3.68705
1978-04-23 00:16:00	3.69376
1978-04-23 00:41:42	3.7005
1978-04-23 01:17:47	3.7073
1978-04-23 02:21:07	3.71415
1978-04-23 03:32:45	3.72108
1978-04-23 05:11:42	3.72808
1978-04-23 06:58:44	3.73516
1978-04-23 09:01:34	3.74231
1978-04-23 09:49:35	3.74951
1978-04-23 10:15:07	3.75673
1978-04-23 10:26:21	3.7639
1978-04-23 12:18:39	3.77093
1978-04-23 13:58:31	3.77783
1978-04-23 15:58:54	3.78453
1978-04-23 18:19:03	3.791
1978-04-23 18:25:00	3.79723
1978-04-23 18:27:20	3.8032
1978-04-23 18:28:33	3.80909
1978-04-23 18:28:45	3.81493
1978-04-23 18:28:49	3.82076
1978-04-23 18:29:29	3.82659
1978-04-23 18:36:12	3.83242
1978-04-23 19:05:09	3.83826
1978-04-23 19:35:38	3.8441
1978-04-23 20:24:37	3.84993
1978-04-23 21:34:02	3.85571
1978-04-23 23:03:26	3.8614
1978-04-23 23:59:28	3.86698
1978-04-24 00:03:43	3.87258
1978-04-24 00:05:26	3.87817
1978-04-24 00:22:42	3.88369
1978-04-24 01:02:46	3.88906
1978-04-24 01:56:15	3.89429
1978-04-24 03:41:55	3.89931
1978-04-24 05:28:01	3.90414
1978-04-24 08:07:08	3.90892
1978-04-24 10:56:15	3.91375
1978-04-24 14:19:42	3.91863
1978-04-24 18:14:30	3.92357
1978-04-24 22:10:45	3.92854
1978-04-24 23:25:42	3.93352
1978-04-24 23:53:32	3.93852
1978-04-25 00:02:04	3.94351
1978-04-25 00:05:08	3.9485
1978-04-25 00:35:49	3.95345
1978-04-25 00:36:47	3.95836
1978-04-25 00:37:01	3.96321
1978-04-25 00:37:06	3.96802
1978-04-25 00:37:58	3.97284
1978-04-25 00:46:37	3.97766
1978-04-25 01:26:16	3.98251
1978-04-25 02:36:55	3.98738
1978-04-25 03:55:34	3.99226
1978-04-25 05:47:55	3.99717
1978-04-25 08:09:57	4.00209
1978-04-25 10:58:12	4.00703
1978-04-25 14:16:27	4.01199
1978-04-25 18:00:14	4.01701
1978-04-25 22:05:11	4.02201
1978-04-25 23:08:37	4.02706
1978-04-25 23:56:45	4.03215
1978-04-26 00:01:48	4.03729
1978-04-26 00:03:41	4.04233
1978-04-26 00:22:33	4.04727
1978-04-26 01:25:19	4.05209
1978-04-26 03:08:54	4.05676
1978-04-26 05:47:13	4.06144
1978-04-26 09:06:52	4.06616
1978-04-26 10:25:40	4.07096
1978-04-26 10:57:09	4.07587
1978-04-26 11:09:48	4.08091
1978-04-26 11:14:21	4.08612
1978-04-26 11:59:49	4.09152
1978-04-26 13:50:34	4.09712
1978-04-26 16:35:48	4.10292
1978-04-26 19:49:56	4.10873
1978-04-26 22:07:08	4.11447
1978-04-26 23:22:08	4.12008
1978-04-26 23:53:16	4.12562
1978-04-27 00:07:04	4.13116
1978-04-27 00:12:05	4.13669
1978-04-27 01:02:16	4.14222
1978-04-27 02:02:06	4.14774
1978-04-27 03:20:54	4.15323
1978-04-27 04:52:21	4.15863
1978-04-27 06:38:47	4.16396
1978-04-27 08:37:13	4.16908
1978-04-27 10:46:44	4.17398
1978-04-27 11:31:28	4.17862
1978-04-27 12:05:28	4.18298
1978-04-27 12:27:50	4.18711
1978-04-27 12:35:51	4.19118
1978-04-27 12:38:56	4.19522
1978-04-27 12:40:03	4.19926
1978-04-27 12:40:21	4.20333
1978-04-27 12:40:28	4.20741
1978-04-27 12:41:33	4.21154
1978-04-27 12:52:24	4.21574
1978-04-27 13:17:32	4.22001
1978-04-27 13:58:27	4.22437
1978-04-27 14:57:11	4.22881
1978-04-27 16:15:18	4.23331
1978-04-27 17:51:35	4.23777
1978-04-27 19:48:25	4.24219
1978-04-27 22:09:48	4.24654
1978-04-28 00:55:52	4.25081
1978-04-28 04:29:11	4.25499
1978-04-28 06:22:29	4.25909
1978-04-28 08:29:21	4.26311
1978-04-28 09:41:48	4.26707
1978-04-28 10:52:49	4.27105
1978-04-28 10:58:39	4.27507
1978-04-28 10:59:23	4.27915
1978-04-28 10:59:39	4.2833
1978-04-28 11:02:17	4.28752
1978-04-28 11:28:40	4.2918
1978-04-28 12:25:08	4.29613
1978-04-28 13:54:36	4.30052
1978-04-28 16:06:01	4.3049
1978-04-28 18:49:07	4.30929
1978-04-28 22:12:03	4.31367
1978-04-29 02:09:16	4.31806
1978-04-29 06:58:01	4.32245
1978-04-29 11:55:41	4.32683
1978-04-29 13:41:51	4.33116
1978-04-29 13:58:03	4.33545
1978-04-29 13:59:46	4.33967
1978-04-29 14:00:30	4.34385
1978-04-29 14:00:45	4.34802
1978-04-29 14:03:21	4.35217
1978-04-29 14:29:17	4.35632
1978-04-29 15:25:08	4.36047
1978-04-29 16:35:32	4.3646
1978-04-29 18:07:56	4.36872
1978-04-29 19:58:02	4.37283
1978-04-29 20:32:13	4.37691
1978-04-29 20:45:08	4.38095
1978-04-29 20:52:13	4.38498
1978-04-29 20:55:28	4.389
1978-04-29 20:55:43	4.39307
1978-04-29 20:55:49	4.39721
1978-04-29 20:56:45	4.40144
1978-04-29 21:06:07	4.40569
1978-04-29 21:47:15	4.40996
1978-04-29 22:51:36	4.41422
1978-04-30 00:03:34	4.41849
1978-04-30 01:48:31	4.42276
1978-04-30 03:48:49	4.42703
1978-04-30 06:27:15	4.4313
1978-04-30 09:19:10	4.43557
1978-04-30 12:34:00	4.43982
1978-04-30 13:04:48	4.44403
1978-04-30 13:25:52	4.44819
1978-04-30 13:32:39	4.4523
1978-04-30 13:34:00	4.45633
1978-04-30 13:34:51	4.46027
1978-04-30 13:35:09	4.4641
1978-04-30 13:38:10	4.46778
1978-04-30 14:08:23	4.4714
1978-04-30 15:41:42	4.47493
1978-04-30 17:45:18	4.47844
1978-04-30 20:33:52	4.48192
1978-04-30 23:55:45	4.48544
1978-05-01 03:57:28	4.489
1978-05-01 08:32:07	4.49262
1978-05-01 13:38:37	4.49629
1978-05-01 19:13:50	4.50002
1978-05-01 21:32:47	4.50377
1978-05-01 22:51:53	4.5075
1978-05-01 23:32:47	4.51116
1978-05-01 23:56:19	4.51477
1978-05-01 23:59:24	4.51828
1978-05-02 00:01:22	4.52163
1978-05-02 00:02:04	4.52477
1978-05-02 00:09:06	4.52768
1978-05-02 00:40:50	4.53052
1978-05-02 01:25:07	4.53336
1978-05-02 01:52:11	4.53618
1978-05-02 02:01:26	4.53901
1978-05-02 02:03:36	4.54184
1978-05-02 02:04:23	4.54468
1978-05-02 02:12:17	4.54752
1978-05-02 03:18:12	4.55036
1978-05-02 04:20:36	4.5532
1978-05-02 04:52:55	4.55603
1978-05-02 05:05:54	4.55884
1978-05-02 07:15:45	4.56167
1978-05-02 09:47:10	4.56456
1978-05-02 13:11:28	4.56751
1978-05-02 17:10:15	4.5705
1978-05-02 21:58:21	4.57356
1978-05-02 23:28:09	4.57662
1978-05-02 23:51:52	4.57968
1978-05-02 23:59:25	4.58273
1978-05-03 00:03:24	4.58576
1978-05-03 00:04:50	4.58874
1978-05-03 00:19:17	4.59169
1978-05-03 00:52:59	4.59458
1978-05-03 01:00:56	4.59742
1978-05-03 01:07:26	4.60019
1978-05-03 01:08:10	4.6029
1978-05-03 01:08:30	4.60556
1978-05-03 01:08:37	4.60827
1978-05-03 01:09:49	4.61103
1978-05-03 01:21:50	4.61383
1978-05-03 01:53:52	4.61666
1978-05-03 02:37:02	4.61951
1978-05-03 03:33:02	4.62236
1978-05-03 04:41:45	4.62521
1978-05-03 06:03:51	4.62804
1978-05-03 07:39:26	4.63084
1978-05-03 09:29:07	4.63359
1978-05-03 11:33:31	4.63629
1978-05-03 13:53:30	4.63897
1978-05-03 16:30:21	4.64162
1978-05-03 19:21:09	4.64427
1978-05-03 22:27:44	4.64693
1978-05-04 00:41:10	4.64954
1978-05-04 02:14:33	4.65215
1978-05-04 05:59:34	4.65475
1978-05-04 08:51:47	4.65735
1978-05-04 10:07:53	4.65995
1978-05-04 11:02:36	4.66255
1978-05-04 11:41:15	4.66514
1978-05-04 11:55:54	4.66774
1978-05-04 12:01:58	4.67033
1978-05-04 12:02:35	4.67292
1978-05-04 12:02:49	4.67552
1978-05-04 12:05:08	4.67814
1978-05-04 12:28:11	4.6808
1978-05-04 13:35:01	4.68351
1978-05-04 15:27:39	4.68628
1978-05-04 17:44:16	4.68908
1978-05-04 20:47:07	4.69186
1978-05-05 00:19:22	4.69463
1978-05-05 02:24:09	4.69739
1978-05-05 07:59:28	4.70014
1978-05-05 12:03:45	4.70285
1978-05-05 17:34:59	4.70553
1978-05-05 22:57:22	4.70816
1978-05-05 23:49:09	4.71075
1978-05-05 23:58:25	4.71329
1978-05-06 00:00:00	4.71587
1978-05-06 00:00:35	4.7185
1978-05-06 00:06:18	4.72125
1978-05-06 00:51:32	4.72411
1978-05-06 02:14:07	4.72713
1978-05-06 03:55:18	4.73033
1978-05-06 06:10:14	4.73372
1978-05-06 08:50:41	4.73733
1978-05-06 12:02:03	4.74117
1978-05-06 15:40:04	4.74503
1978-05-06 19:45:02	4.74889
1978-05-06 21:23:24	4.75276
1978-05-06 23:10:38	4.75663
1978-05-06 23:45:59	4.76049
1978-05-06 23:57:38	4.76434
1978-05-06 23:59:37	4.76818
1978-05-07 00:00:54	4.77204
1978-05-07 00:01:21	4.77592
1978-05-07 00:05:57	4.77985
1978-05-07 00:51:56	4.78385
1978-05-07 02:34:30	4.78795
1978-05-07 04:47:04	4.79218
1978-05-07 07:44:50	4.79657
1978-05-07 11:12:51	4.80115
1978-05-07 12:23:42	4.80594
1978-05-07 13:54:07	4.81097
1978-05-07 14:15:48	4.81624
1978-05-07 14:42:08	4.82171
1978-05-07 14:44:53	4.82715
1978-05-07 14:46:13	4.83254
1978-05-07 14:46:32	4.83789
1978-05-07 14:46:38	4.84323
1978-05-07 14:47:46	4.84855
1978-05-07 14:59:07	4.85388
1978-05-07 15:43:17	4.85922
1978-05-07 16:43:50	4.86462
1978-05-07 18:35:01	4.87006
1978-05-07 20:17:11	4.87557
1978-05-07 22:35:17	4.88115
1978-05-07 23:41:42	4.88673
1978-05-07 23:57:36	4.89228
1978-05-07 23:59:49	4.89778
1978-05-08 00:01:49	4.90323
1978-05-08 00:02:32	4.90861
1978-05-08 00:09:47	4.91399
1978-05-08 00:55:07	4.91934
1978-05-08 02:14:12	4.92469
1978-05-08 03:43:48	4.93008
1978-05-08 05:50:54	4.93551
1978-05-08 08:05:04	4.94102
1978-05-08 10:11:48	4.94671
1978-05-08 13:34:01	4.95247
1978-05-08 16:44:58	4.95825
1978-05-08 20:26:06	4.96403
1978-05-09 00:24:43	4.9698
1978-05-09 04:36:50	4.97558
1978-05-09 09:25:13	4.98137
1978-05-09 14:16:52	4.98717
1978-05-09 14:36:08	4.99298
1978-05-09 14:48:13	4.9988
1978-05-09 14:52:04	5.00463
1978-05-09 14:53:43	5.01045
1978-05-09 14:54:47	5.0163
1978-05-09 14:55:10	5.02218
1978-05-09 14:59:01	5.02812
1978-05-09 15:37:32	5.03413
1978-05-09 16:49:30	5.04022
1978-05-09 18:34:12	5.04638
1978-05-09 20:56:30	5.05261
1978-05-09 23:50:16	5.05889
1978-05-10 03:27:46	5.06519
1978-05-10 07:48:57	5.07145
1978-05-10 12:20:37	5.07766
1978-05-10 17:08:40	5.0838
1978-05-10 22:53:27	5.08984
1978-05-11 04:55:47	5.09585
1978-05-11 10:50:50	5.10183
1978-05-11 12:33:59	5.10781
1978-05-11 12:51:56	5.11381
1978-05-11 12:57:22	5.11984
1978-05-11 12:59:45	5.12591
1978-05-11 13:00:36	5.13204
1978-05-11 13:09:09	5.13824
1978-05-11 14:00:55	5.14453
1978-05-11 15:28:45	5.15091
1978-05-11 17:17:54	5.15741
1978-05-11 19:40:28	5.16403
1978-05-11 22:27:18	5.17077
1978-05-11 23:51:33	5.1775
1978-05-11 23:59:10	5.18418
1978-05-12 00:01:55	5.19083
1978-05-12 00:02:55	5.19747
1978-05-12 00:12:57	5.20412
1978-05-12 01:21:34	5.21076
1978-05-12 03:23:22	5.2174
1978-05-12 05:48:05	5.22404
1978-05-12 09:00:07	5.23067
1978-05-12 12:45:11	5.23728
1978-05-12 15:27:19	5.24388
1978-05-12 21:06:17	5.25046
1978-05-12 23:23:09	5.25701
1978-05-12 23:53:15	5.26357
1978-05-13 00:00:41	5.27007
1978-05-13 00:03:24	5.27648
1978-05-13 00:30:31	5.28276
1978-05-13 01:19:58	5.28886
1978-05-13 02:19:29	5.29477
1978-05-13 03:38:31	5.30044
1978-05-13 05:11:17	5.30589
1978-05-13 07:00:43	5.31132
1978-05-13 09:04:13	5.31676
1978-05-13 11:22:37	5.3222
1978-05-13 13:20:10	5.32766
1978-05-13 16:19:05	5.33313
1978-05-13 19:08:00	5.33863
1978-05-13 22:30:23	5.34414
1978-05-14 02:07:54	5.34966
1978-05-14 05:48:39	5.35514
1978-05-14 09:37:49	5.36058
1978-05-14 10:58:40	5.36595
1978-05-14 11:25:57	5.3712
1978-05-14 11:34:42	5.37629
1978-05-14 11:35:37	5.38119
1978-05-14 11:35:57	5.38587
1978-05-14 11:39:18	5.39031
1978-05-14 11:58:28	5.39446
1978-05-14 12:59:54	5.39835
1978-05-14 14:45:59	5.40204
1978-05-14 16:52:24	5.40568
1978-05-14 19:41:26	5.40931
1978-05-14 23:02:30	5.41295
1978-05-15 02:57:18	5.41658
1978-05-15 07:29:26	5.42021
1978-05-15 12:01:51	5.42384
1978-05-15 17:35:32	5.42744
1978-05-15 23:13:27	5.43099
1978-05-16 05:25:42	5.43451
1978-05-16 07:14:54	5.43797
1978-05-16 07:26:24	5.44138
1978-05-16 07:32:05	5.44477
1978-05-16 07:34:42	5.44818
1978-05-16 07:35:33	5.4516
1978-05-16 07:35:52	5.45502
1978-05-16 07:35:59	5.45844
1978-05-16 07:37:10	5.46181
1978-05-16 07:48:56	5.46512
1978-05-16 08:38:46	5.46836
1978-05-16 09:55:39	5.47152
1978-05-16 11:37:33	5.47457
1978-05-16 13:47:52	5.47754
1978-05-16 16:45:40	5.48033
1978-05-16 20:10:15	5.48304
1978-05-16 21:56:36	5.48573
1978-05-16 23:29:27	5.48842
1978-05-16 23:49:32	5.4911
1978-05-16 23:58:27	5.49375
1978-05-17 00:02:25	5.49636
1978-05-17 00:03:51	5.49891
1978-05-17 00:18:11	5.50138
1978-05-17 00:52:00	5.50376
1978-05-17 01:35:50	5.50605
1978-05-17 02:33:11	5.50826
1978-05-17 03:42:39	5.5104
1978-05-17 05:05:35	5.51247
1978-05-17 06:41:43	5.51447
1978-05-17 08:32:12	5.5164
1978-05-17 10:37:58	5.51825
1978-05-17 13:00:42	5.52002
1978-05-17 15:41:50	5.52171
1978-05-17 16:45:47	5.52332
1978-05-17 17:28:49	5.52489
1978-05-17 20:08:43	5.52643
1978-05-17 21:56:45	5.52795
1978-05-18 00:37:46	5.52946
1978-05-18 03:16:38	5.53097
1978-05-18 06:44:02	5.53248
1978-05-18 10:14:19	5.53398
1978-05-18 11:29:05	5.53546
1978-05-18 11:53:34	5.53692
1978-05-18 12:01:17	5.53835
1978-05-18 12:03:01	5.53973
1978-05-18 12:03:40	5.54105
1978-05-18 12:03:54	5.5423
1978-05-18 12:06:13	5.54347
1978-05-18 12:29:26	5.54454
1978-05-18 13:45:04	5.54547
1978-05-18 15:41:51	5.54625
1978-05-18 18:08:09	5.54687
1978-05-18 21:15:42	5.54745
1978-05-19 00:56:08	5.54802
1978-05-19 04:20:54	5.54859
1978-05-19 09:24:12	5.54915
1978-05-19 13:12:05	5.5497
1978-05-19 19:17:23	5.55023
1978-05-19 21:15:08	5.55073
1978-05-19 22:56:27	5.5512
1978-05-19 23:27:38	5.55165
1978-05-19 23:48:19	5.55209
1978-05-19 23:59:14	5.55249
1978-05-20 00:00:36	5.55285
1978-05-20 00:01:05	5.55315
1978-05-20 00:05:58	5.55337
1978-05-20 00:30:06	5.55351
1978-05-20 01:51:21	5.55358
1978-05-20 03:53:55	5.55359
1978-05-20 06:44:56	5.55354
1978-05-20 10:03:25	5.55344
1978-05-20 13:51:59	5.55327
1978-05-20 18:03:23	5.55302
1978-05-20 22:40:03	5.55271
1978-05-20 23:21:38	5.55239
1978-05-20 23:53:29	5.55206
1978-05-20 23:58:34	5.55171
1978-05-21 00:00:09	5.55134
1978-05-21 00:00:43	5.55095
1978-05-21 00:06:24	5.55053
1978-05-21 00:37:42	5.55007
1978-05-21 02:07:10	5.54955
1978-05-21 04:14:09	5.54897
1978-05-21 06:54:47	5.54832
1978-05-21 10:11:34	5.5476
1978-05-21 14:00:05	5.54682
1978-05-21 18:18:19	5.54595
1978-05-21 23:04:14	5.545
1978-05-21 23:33:29	5.54397
1978-05-21 23:52:03	5.54287
1978-05-21 23:57:54	5.54172
1978-05-21 23:59:56	5.54052
1978-05-22 00:02:12	5.53932
1978-05-22 00:03:00	5.53811
1978-05-22 00:11:05	5.5369
1978-05-22 00:47:49	5.53569
1978-05-22 01:45:27	5.53448
1978-05-22 02:56:14	5.53327
1978-05-22 04:08:43	5.53206
1978-05-22 05:59:33	5.53084
1978-05-22 07:52:16	5.52962
1978-05-22 10:06:53	5.52839
1978-05-22 12:31:18	5.52713
1978-05-22 15:11:28	5.52587
1978-05-22 18:04:56	5.52458
1978-05-22 21:19:39	5.52329
1978-05-23 00:53:41	5.52199
1978-05-23 04:57:34	5.52069
1978-05-23 09:40:20	5.51941
1978-05-23 10:18:00	5.51814
1978-05-23 10:30:49	5.51688
1978-05-23 10:35:27	5.51562
1978-05-23 11:21:48	5.51436
1978-05-23 12:53:59	5.51311
1978-05-23 14:49:40	5.51186
1978-05-23 17:19:23	5.51063
1978-05-23 20:17:01	5.50941
1978-05-23 23:47:52	5.50822
1978-05-24 03:51:52	5.50706
1978-05-24 08:45:34	5.50593
1978-05-24 13:47:11	5.50482
1978-05-24 20:05:09	5.50374
1978-05-25 01:10:00	5.50268
1978-05-25 01:15:47	5.50167
1978-05-25 01:17:24	5.50069
1978-05-25 01:18:08	5.49973
1978-05-25 01:18:24	5.49877
1978-05-25 01:21:04	5.49782
1978-05-25 01:47:42	5.49687
1978-05-25 03:08:31	5.49592
1978-05-25 05:05:40	5.49494
1978-05-25 07:34:55	5.49396
1978-05-25 10:41:36	5.49297
1978-05-25 14:22:17	5.49199
1978-05-25 18:36:44	5.49102
1978-05-25 23:26:59	5.49007
1978-05-26 04:42:22	5.48914
1978-05-26 09:46:21	5.48821
1978-05-26 15:43:49	5.48729
1978-05-26 21:38:01	5.48637
1978-05-26 23:43:40	5.48544
1978-05-26 23:55:14	5.48452
1978-05-26 23:59:32	5.48359
1978-05-27 00:00:41	5.48266
1978-05-27 00:01:06	5.48173
1978-05-27 00:05:15	5.4808
1978-05-27 00:46:48	5.47987
1978-05-27 01:38:34	5.47893
1978-05-27 03:31:51	5.47798
1978-05-27 05:29:30	5.47701
1978-05-27 08:12:29	5.47603
1978-05-27 11:14:58	5.47503
1978-05-27 14:49:33	5.47402
1978-05-27 18:44:17	5.47301
1978-05-27 23:01:14	5.47201
1978-05-27 23:41:13	5.47101
1978-05-27 23:55:56	5.47002
1978-05-27 23:59:47	5.46905
1978-05-28 00:01:08	5.46811
1978-05-28 00:01:38	5.4672
1978-05-28 00:06:32	5.46631
1978-05-28 00:55:35	5.46542
1978-05-28 02:44:49	5.46454
1978-05-28 05:02:59	5.46369
1978-05-28 08:03:24	5.46287
1978-05-28 11:37:22	5.46207
1978-05-28 15:47:09	5.4613
1978-05-28 20:27:48	5.46056
1978-05-28 22:18:12	5.45986
1978-05-28 23:48:59	5.45921
1978-05-28 23:58:55	5.45864
1978-05-29 00:00:12	5.45815
1978-05-29 00:00:40	5.45774
1978-05-29 00:05:26	5.4574
1978-05-29 00:46:17	5.45706
1978-05-29 02:29:58	5.45673
1978-05-29 04:46:42	5.45639
1978-05-29 07:44:36	5.45605
1978-05-29 11:20:20	5.45573
1978-05-29 15:34:06	5.45541
1978-05-29 18:48:41	5.45512
1978-05-29 21:01:45	5.45487
1978-05-29 22:27:51	5.45467
1978-05-29 23:30:46	5.45453
1978-05-29 23:56:43	5.45445
1978-05-29 23:59:33	5.45445
1978-05-30 00:00:50	5.45452
1978-05-30 00:01:18	5.45468
1978-05-30 00:05:58	5.45491
1978-05-30 00:52:35	5.45521
1978-05-30 01:05:14	5.45556
1978-05-30 01:07:56	5.45596
1978-05-30 01:09:18	5.45637
1978-05-30 01:09:48	5.4568
1978-05-30 01:14:44	5.45723
1978-05-30 01:43:37	5.45768
1978-05-30 03:06:36	5.45812
1978-05-30 04:29:28	5.45857
1978-05-30 07:08:56	5.45902
1978-05-30 09:28:10	5.45946
1978-05-30 13:04:05	5.45991
1978-05-30 16:39:19	5.46035
1978-05-30 20:56:49	5.46082
1978-05-30 22:35:27	5.46131
1978-05-30 23:58:58	5.46185
1978-05-31 00:00:19	5.46243
1978-05-31 00:00:53	5.46313
1978-05-31 00:06:31	5.46395
1978-05-31 01:02:53	5.46494
1978-05-31 02:56:07	5.46611
1978-05-31 05:18:27	5.46748
1978-05-31 08:04:30	5.46907
1978-05-31 11:54:08	5.47069
1978-05-31 16:08:28	5.47233
1978-05-31 16:15:01	5.47397
1978-05-31 16:21:17	5.47562
1978-05-31 16:23:35	5.47724
1978-05-31 16:46:27	5.47885
1978-05-31 17:49:51	5.48042
1978-05-31 19:49:08	5.48199
1978-05-31 22:01:05	5.48358
1978-05-31 23:16:47	5.48524
1978-05-31 23:48:49	5.48696
1978-05-31 23:58:02	5.48879
1978-06-01 00:00:25	5.49075
1978-06-01 00:01:17	5.49285
1978-06-01 00:09:54	5.49514
1978-06-01 00:46:55	5.49761
1978-06-01 01:44:14	5.50017
1978-06-01 02:55:40	5.50281
1978-06-01 04:26:22	5.50547
1978-06-01 06:13:29	5.50816
1978-06-01 08:17:46	5.51087
1978-06-01 09:40:21	5.51359
1978-06-01 12:37:58	5.51631
1978-06-01 15:01:10	5.51908
1978-06-01 18:04:13	5.52194
1978-06-01 21:07:54	5.52491
1978-06-02 00:32:29	5.528
1978-06-02 04:07:49	5.53123
1978-06-02 08:10:57	5.53462
1978-06-02 09:33:43	5.53816
1978-06-02 10:36:56	5.54178
1978-06-02 11:18:38	5.5454
1978-06-02 11:52:59	5.54901
1978-06-02 11:57:38	5.55264
1978-06-02 12:00:02	5.55629
1978-06-02 12:00:50	5.56001
1978-06-02 12:01:08	5.5638
1978-06-02 12:04:05	5.56768
1978-06-02 12:29:09	5.57162
1978-06-02 13:40:07	5.57559
1978-06-02 15:38:25	5.57976
1978-06-02 18:03:33	5.58407
1978-06-02 19:52:44	5.58857
1978-06-03 00:10:58	5.59314
1978-06-03 03:34:41	5.59775
1978-06-03 07:52:52	5.60237
1978-06-03 11:53:14	5.60701
1978-06-03 16:43:20	5.61164
1978-06-03 21:57:05	5.61627
1978-06-03 22:51:57	5.6209
1978-06-03 23:29:29	5.62552
1978-06-03 23:46:26	5.63018
1978-06-03 23:56:09	5.63489
1978-06-03 23:59:21	5.6397
1978-06-04 00:00:54	5.64463
1978-06-04 00:01:28	5.6497
1978-06-04 00:07:05	5.65494
1978-06-04 00:53:36	5.66036
1978-06-04 02:19:46	5.66578
1978-06-04 04:05:23	5.67119
1978-06-04 06:26:16	5.67659
1978-06-04 09:13:20	5.68199
1978-06-04 12:31:10	5.6874
1978-06-04 16:15:17	5.69285
1978-06-04 20:24:03	5.69834
1978-06-04 22:06:33	5.70389
1978-06-04 23:28:22	5.70952
1978-06-04 23:56:08	5.71519
1978-06-04 23:59:15	5.72097
1978-06-05 00:00:47	5.72684
1978-06-05 00:01:21	5.73282
1978-06-05 00:06:53	5.7389
1978-06-05 01:02:21	5.74503
1978-06-05 02:59:49	5.75117
[truncated: 7,401 more rows]

## Sheet: Observed_Eggs_Toma_1982
Naha_Time_Ovi	Naha_Obs_Ovi
1978-01-20 00:07:41	38.4245
1978-01-29 04:30:35	23.1918
1978-02-07 19:32:02	6.04645
1978-02-12 01:34:11	22.0832
1978-02-17 19:21:53	1.69328
1978-02-23 08:27:01	19.0247
1978-03-04 23:23:41	2.51866
1978-03-12 17:22:27	12.8439
1978-03-19 17:10:52	2.06003
1978-04-04 07:22:29	4.80876
1978-04-12 11:02:20	20.8934
1978-04-22 07:11:53	45.9501
1978-04-30 10:19:48	149.63
1978-05-06 14:23:43	213.645
1978-05-15 08:32:00	197.128
1978-05-30 12:29:00	198.593
1978-06-04 22:59:18	153.263
1978-06-14 02:15:08	146.981
1978-06-20 22:26:27	331.848
1978-06-28 04:20:27	105.594
1978-07-05 13:19:38	271.285
1978-07-16 00:10:24	428.702
1978-07-20 05:37:26	366.094
1978-07-27 12:51:15	295.851
1978-08-01 10:46:27	184.658
1978-08-08 18:57:44	106.743
1978-08-11 23:36:56	76.092
1978-08-21 08:51:58	21.8592
1978-08-27 15:53:04	62.2177
1978-09-02 12:20:25	103.85
1978-09-12 17:50:18	54.1029
1978-09-18 03:43:52	97.0081
1978-09-28 10:41:33	118.873
1978-10-01 13:59:20	99.0909
1978-10-09 14:11:39	59.5472
1978-10-12 14:25:51	230.94
1978-10-19 01:39:11	154.293
1978-10-29 00:53:55	71.2946
1978-11-07 17:18:23	126.401
1978-11-13 21:19:05	24.1744
1978-11-21 20:35:32	75.423
1978-11-27 15:51:02	126.645
1978-12-03 21:38:42	93.4735
1978-12-11 00:53:04	55.1978
1978-12-18 16:48:54	165.266
1978-12-23 06:35:36	119.287
1979-01-01 22:18:34	13.2668
1979-01-08 18:02:44	35.0896
1979-01-13 16:04:19	6.37751
1979-01-19 05:19:03	22.4302
1979-01-26 12:48:50	33.3895
1979-02-03 09:35:12	21.3376
1979-02-11 10:37:01	58.5206
1979-02-16 21:55:12	6.79741
1979-02-25 14:03:45	6.26437
1979-03-03 23:18:57	28.7212
1979-03-14 21:42:32	10.3131
1979-03-23 11:32:12	28.321
1979-03-27 15:53:47	57.7841
1979-04-03 08:00:52	25.2572
1979-04-13 11:13:27	77.1717
1979-04-20 17:05:51	17.7976

## Sheet: Observed_Larvae_Toma_1982
Naha_Time_Larv	Naha_Obs_Larv
1978-01-20 15:02:40	15.0914
1978-01-31 05:02:08	19.6444
1978-02-04 15:04:17	28.5362
1978-02-12 04:47:02	17.9651
1978-02-19 07:24:25	9.7304
1978-02-27 13:19:53	4.98129
1978-03-07 07:26:04	1.40311
1978-03-16 16:39:38	0.139557
1978-03-29 20:55:48	3.8883
1978-04-03 00:37:26	2.67923
1978-04-12 10:34:54	2.58117
1978-04-19 19:03:30	3.67038
1978-04-30 09:32:15	9.00035
1978-05-05 23:21:45	22.1547
1978-05-14 04:26:29	36.0588
1978-05-18 21:33:02	56.217
1978-05-30 04:22:17	87.5761
1978-06-09 02:59:47	67.6539
1978-06-19 01:15:49	67.1619
1978-06-21 06:10:32	111.439
1978-06-25 03:41:26	200.388
1978-07-05 08:58:56	91.0851
1978-07-12 07:13:52	115.883
1978-07-17 02:09:41	118.942
1978-07-25 15:24:11	125.848
1978-07-31 16:44:26	277.339
1978-08-08 23:43:20	174.274
1978-08-13 00:21:33	148.196
1978-08-18 13:03:44	99.5629
1978-08-29 00:29:03	80.0237
1978-09-07 11:02:37	60.8839
1978-09-13 21:41:55	47.2158
1978-09-18 13:06:01	64.6545
1978-09-26 13:55:08	91.7729
1978-09-30 23:42:38	100.276
1978-10-09 12:05:26	85.8092
1978-10-16 15:04:17	58.1444
1978-10-22 23:54:18	61.5754
1978-10-29 08:58:58	65.395
1978-11-05 06:36:49	69.2091
1978-11-12 16:54:41	53.1991
1978-11-18 16:57:52	42.6444
1978-11-24 19:27:24	35.9746
1978-12-02 08:34:03	44.4452
1978-12-07 20:26:29	54.4916
1978-12-17 13:49:49	46.2297
1978-12-27 11:21:57	44.5722
1979-01-02 19:42:42	47.2263
1979-01-08 22:05:24	60.3752
1979-01-13 09:42:10	51.7792
1979-01-19 08:17:33	38.8935
1979-01-29 11:11:38	45.7829
1979-02-01 06:27:51	32.9299
1979-02-09 14:05:46	30.9002
1979-02-17 22:27:35	30.0361
1979-02-25 04:59:06	28.0173
1979-03-05 09:05:18	40.3675
1979-03-15 07:35:58	40.2639
1979-03-27 20:52:36	40.1332
1979-04-03 06:19:42	64.5485
1979-04-13 03:14:45	41.9068
1979-04-22 08:34:09	34.4273

## Sheet: Observed_Adults_Toma_1982
Naha_Time_Ads	Naha_Obs_Ads
1978-05-30	11.4
1978-06-30	14
1978-07-30	5.7
1978-08-30	13.3
1978-09-30	12.1
1978-10-30	9.1
1978-11-30	10.2
1978-12-30	3
1979-01-30	4.3
1979-03-02	2.3
1979-03-30	2.5
1979-04-30	11
