# Supplementary material for: Role of vector phenotypic plasticity in disease transmission as illustrated by the spread of dengue virus by Aedes albopictus
Source: Nat Commun. 2024 Sep 7;15:7823. doi: 10.1038/s41467-024-52144-5 (PMC11379831; doi:10.1038/s41467-024-52144-5)
Supplement: Supplementary file 4 — Source Data files [file 41467_2024_52144_MOESM4_ESM.zip › Source_Data_Folder/Main_Maunscript/Fig1_Rimini_Predictions.xlsx]

## Sheet: Simulated
Time	Sim_Act_Pred
2005-01-02	0
2005-01-03	0
2005-01-04	0
2005-01-05	0
2005-01-06	0
2005-01-07	0
2005-01-08	0
2005-01-09	0
2005-01-10	0
2005-01-11	0
2005-01-12	0
2005-01-13	0
2005-01-14	0
2005-01-15	0
2005-01-16	0
2005-01-17	0
2005-01-18	0
2005-01-19	-4.62188e-16
2005-01-20	6.20111e-13
2005-01-21	-6.08413e-13
2005-01-22	1.51906e-11
2005-01-23	6.32139e-11
2005-01-24	5.15531e-11
2005-01-25	2.52346e-10
2005-01-26	1.23471e-09
2005-01-27	3.01642e-09
2005-01-28	2.12993e-08
2005-01-29	1.11078e-07
2005-01-30	2.46234e-07
2005-01-31	4.20479e-07
2005-02-01	6.186e-07
2005-02-02	8.34043e-07
2005-02-03	1.06293e-06
2005-02-04	1.2702e-06
2005-02-05	1.34366e-06
2005-02-06	1.33491e-06
2005-02-07	1.25672e-06
2005-02-08	1.1382e-06
2005-02-09	9.89771e-07
2005-02-10	8.20849e-07
2005-02-11	6.56866e-07
2005-02-12	5.59396e-07
2005-02-13	5.00651e-07
2005-02-14	4.71772e-07
2005-02-15	4.56659e-07
2005-02-16	4.49638e-07
2005-02-17	4.42089e-07
2005-02-18	4.24741e-07
2005-02-19	3.90443e-07
2005-02-20	3.44121e-07
2005-02-21	2.90593e-07
2005-02-22	2.34131e-07
2005-02-23	1.78094e-07
2005-02-24	1.26896e-07
2005-02-25	8.45065e-08
2005-02-26	5.41527e-08
2005-02-27	3.35171e-08
2005-02-28	2.04308e-08
2005-03-01	1.26732e-08
2005-03-02	8.17035e-09
2005-03-03	5.60325e-09
2005-03-04	4.1904e-09
2005-03-05	3.43511e-09
2005-03-06	3.01859e-09
2005-03-07	2.73512e-09
2005-03-08	2.46064e-09
2005-03-09	2.14261e-09
2005-03-10	1.78535e-09
2005-03-11	1.42114e-09
2005-03-12	1.07974e-09
2005-03-13	7.82239e-10
2005-03-14	5.46307e-10
2005-03-15	3.79489e-10
2005-03-16	2.8254e-10
2005-03-17	2.37185e-10
2005-03-18	2.11176e-10
2005-03-19	1.95061e-10
2005-03-20	1.84341e-10
2005-03-21	1.76527e-10
2005-03-22	1.70355e-10
2005-03-23	1.67517e-10
2005-03-24	1.57281e-10
2005-03-25	1.5146e-10
2005-03-26	1.4807e-10
2005-03-27	1.46299e-10
2005-03-28	1.45179e-10
2005-03-29	1.47629e-10
2005-03-30	1.46145e-10
2005-03-31	1.45649e-10
2005-04-01	1.43333e-10
2005-04-02	1.41839e-10
2005-04-03	1.38481e-10
2005-04-04	1.34764e-10
2005-04-05	1.3245e-10
2005-04-06	1.32307e-10
2005-04-07	1.32603e-10
2005-04-08	1.34584e-10
2005-04-09	1.33296e-10
2005-04-10	1.3103e-10
2005-04-11	1.26738e-10
2005-04-12	1.25624e-10
2005-04-13	1.20854e-10
2005-04-14	1.18128e-10
2005-04-15	1.15466e-10
2005-04-16	1.12828e-10
2005-04-17	1.10791e-10
2005-04-18	1.08944e-10
2005-04-19	1.03054e-10
2005-04-20	9.87762e-11
2005-04-21	9.44962e-11
2005-04-22	9.12697e-11
2005-04-23	9.2734e-11
2005-04-24	1.00442e-10
2005-04-25	1.13872e-10
2005-04-26	1.30945e-10
2005-04-27	1.48611e-10
2005-04-28	1.67656e-10
2005-04-29	1.8953e-10
2005-04-30	2.14864e-10
2005-05-01	2.44205e-10
2005-05-02	2.76996e-10
2005-05-03	3.0273e-10
2005-05-04	3.20168e-10
2005-05-05	3.2938e-10
2005-05-06	3.27989e-10
2005-05-07	3.18356e-10
2005-05-08	2.9888e-10
2005-05-09	2.67723e-10
2005-05-10	2.37072e-10
2005-05-11	2.12386e-10
2005-05-12	1.96133e-10
2005-05-13	1.88945e-10
2005-05-14	6.30057e-11
2005-05-15	6.83024e-09
2005-05-16	5.46638e-07
2005-05-17	0.0140777
2005-05-18	0.0460974
2005-05-19	0.105084
2005-05-20	0.205381
2005-05-21	0.330533
2005-05-22	0.472373
2005-05-23	0.62427
2005-05-24	0.762878
2005-05-25	0.89294
2005-05-26	1.01085
2005-05-27	1.10449
2005-05-28	1.19374
2005-05-29	1.27621
2005-05-30	1.34147
2005-05-31	1.39309
2005-06-01	1.41507
2005-06-02	1.43376
2005-06-03	1.49699
2005-06-04	1.60033
2005-06-05	1.78394
2005-06-06	1.99677
2005-06-07	2.20651
2005-06-08	2.46427
2005-06-09	2.77887
2005-06-10	3.17501
2005-06-11	3.71439
2005-06-12	4.32499
2005-06-13	5.05179
2005-06-14	6.01299
2005-06-15	7.26236
2005-06-16	8.92189
2005-06-17	10.8849
2005-06-18	13.0321
2005-06-19	15.3047
2005-06-20	17.8199
2005-06-21	20.8091
2005-06-22	24.1892
2005-06-23	27.928
2005-06-24	32.0579
2005-06-25	36.5336
2005-06-26	41.6219
2005-06-27	49.3644
2005-06-28	58.038
2005-06-29	67.0972
2005-06-30	75.9037
2005-07-01	81.5529
2005-07-02	86.4884
2005-07-03	90.999
2005-07-04	92.2808
2005-07-05	91.7958
2005-07-06	89.3073
2005-07-07	84.7778
2005-07-08	82.156
2005-07-09	78.7254
2005-07-10	75.0178
2005-07-11	72.1455
2005-07-12	70.315
2005-07-13	70.6983
2005-07-14	73.6757
2005-07-15	78.141
2005-07-16	84.2335
2005-07-17	93.6561
2005-07-18	102.193
2005-07-19	105.464
2005-07-20	106.636
2005-07-21	106.014
2005-07-22	104.098
2005-07-23	101.761
2005-07-24	96.6195
2005-07-25	92.4989
2005-07-26	93.4485
2005-07-27	95.6106
2005-07-28	102.778
2005-07-29	110.501
2005-07-30	117.95
2005-07-31	124.838
2005-08-01	129.637
2005-08-02	127.685
2005-08-03	124.014
2005-08-04	114.758
2005-08-05	104.748
2005-08-06	93.9989
2005-08-07	82.717
2005-08-08	72.9845
2005-08-09	70.1297
2005-08-10	69.2883
2005-08-11	70.2085
2005-08-12	71.336
2005-08-13	71.7659
2005-08-14	71.74
2005-08-15	71.2505
2005-08-16	69.8237
2005-08-17	68.5024
2005-08-18	67.579
2005-08-19	66.2452
2005-08-20	65.0353
2005-08-21	63.74
2005-08-22	61.943
2005-08-23	60.8477
2005-08-24	59.9821
2005-08-25	58.7373
2005-08-26	58.1466
2005-08-27	58.4151
2005-08-28	59.2857
2005-08-29	60.7507
2005-08-30	61.8697
2005-08-31	62.275
2005-09-01	62.2279
2005-09-02	61.8623
2005-09-03	61.1824
2005-09-04	59.9102
2005-09-05	58.2135
2005-09-06	56.2665
2005-09-07	54.3816
2005-09-08	52.6804
2005-09-09	51.5337
2005-09-10	50.8103
2005-09-11	50.5151
2005-09-12	50.5236
2005-09-13	50.2089
2005-09-14	49.6328
2005-09-15	48.9144
2005-09-16	47.161
2005-09-17	44.5738
2005-09-18	41.3475
2005-09-19	37.443
2005-09-20	33.8617
2005-09-21	30.318
2005-09-22	26.742
2005-09-23	23.933
2005-09-24	22.2506
2005-09-25	21.8813
2005-09-26	22.6926
2005-09-27	23.8788
2005-09-28	24.7918
2005-09-29	25.0754
2005-09-30	24.9011
2005-10-01	23.9652
2005-10-02	22.4742
2005-10-03	20.6521
2005-10-04	18.2592
2005-10-05	15.991
2005-10-06	14.3521
2005-10-07	13.2886
2005-10-08	12.8454
2005-10-09	12.5771
2005-10-10	12.1404
2005-10-11	12.0993
2005-10-12	11.8717
2005-10-13	11.5153
2005-10-14	11.0655
2005-10-15	10.4629
2005-10-16	10.1582
2005-10-17	9.874
2005-10-18	9.28043
2005-10-19	8.80903
2005-10-20	8.50034
2005-10-21	8.33624
2005-10-22	8.4803
2005-10-23	8.61872
2005-10-24	8.92615
2005-10-25	9.34448
2005-10-26	9.79562
2005-10-27	9.98148
2005-10-28	9.83326
2005-10-29	9.82701
2005-10-30	9.72245
2005-10-31	9.63148
2005-11-01	9.49632
2005-11-02	9.23164
2005-11-03	9.02157
2005-11-04	9.07494
2005-11-05	8.89749
2005-11-06	8.69616
2005-11-07	8.36923
2005-11-08	8.26987
2005-11-09	8.03017
2005-11-10	7.72875
2005-11-11	7.17599
2005-11-12	6.56249
2005-11-13	5.87102
2005-11-14	5.33969
2005-11-15	4.60884
2005-11-16	4.13539
2005-11-17	3.85091
2005-11-18	3.62502
2005-11-19	3.46344
2005-11-20	3.30821
2005-11-21	3.08332
2005-11-22	2.79027
2005-11-23	2.45021
2005-11-24	2.00641
2005-11-25	1.62417
2005-11-26	1.20268
2005-11-27	0.849731
2005-11-28	0.5734
2005-11-29	0.375861
2005-11-30	0.247434
2005-12-01	0.167761
2005-12-02	0.116889
2005-12-03	0.0842971
2005-12-04	0.0643664
2005-12-05	0.0511191
2005-12-06	0.042573
2005-12-07	0.0374138
2005-12-08	0.0339777
2005-12-09	0.0315794
2005-12-10	0.0292467
2005-12-11	0.0266912
2005-12-12	0.0245958
2005-12-13	0.0221117
2005-12-14	0.0187529
2005-12-15	0.0151555
2005-12-16	0.0116774
2005-12-17	0.00862525
2005-12-18	0.00617209
2005-12-19	0.00432036
2005-12-20	0.00288442
2005-12-21	0.00184929
2005-12-22	0.00119206
2005-12-23	0.000777552
2005-12-24	0.000513368
2005-12-25	0.000342068
2005-12-26	0.000228213
2005-12-27	0.000149694
2005-12-28	9.38767e-05
2005-12-29	5.93998e-05
2005-12-30	3.83304e-05
2005-12-31	2.52291e-05
2006-01-01	1.69388e-05
2006-01-02	1.15628e-05
2006-01-03	7.98807e-06
2006-01-04	5.53797e-06
2006-01-05	3.79945e-06
2006-01-06	2.54069e-06
2006-01-07	1.69254e-06
2006-01-08	1.12895e-06
2006-01-09	7.63462e-07
2006-01-10	5.21821e-07
2006-01-11	3.6085e-07
2006-01-12	2.5424e-07
2006-01-13	1.83101e-07
2006-01-14	1.35029e-07
2006-01-15	1.02418e-07
2006-01-16	8.04829e-08
2006-01-17	6.55592e-08
2006-01-18	5.47939e-08
2006-01-19	4.62694e-08
2006-01-20	3.90261e-08
2006-01-21	3.27535e-08
2006-01-22	2.74768e-08
2006-01-23	2.32884e-08
2006-01-24	2.01141e-08
2006-01-25	1.77249e-08
2006-01-26	1.58485e-08
2006-01-27	1.42298e-08
2006-01-28	1.26755e-08
2006-01-29	1.10776e-08
2006-01-30	9.42271e-09
2006-01-31	7.8025e-09
2006-02-01	6.341e-09
2006-02-02	5.10499e-09
2006-02-03	4.10143e-09
2006-02-04	3.31644e-09
2006-02-05	2.72761e-09
2006-02-06	2.2969e-09
2006-02-07	1.95438e-09
2006-02-08	1.63983e-09
2006-02-09	1.3262e-09
2006-02-10	1.02742e-09
2006-02-11	7.61822e-10
2006-02-12	5.39992e-10
2006-02-13	3.64875e-10
2006-02-14	2.36905e-10
2006-02-15	1.47731e-10
2006-02-16	9.13569e-11
2006-02-17	5.62286e-11
2006-02-18	3.45462e-11
2006-02-19	2.08383e-11
2006-02-20	1.19035e-11
2006-02-21	5.326e-12
2006-02-22	5.82077e-14
2006-02-23	-4.48199e-12
2006-02-24	-8.23638e-12
2006-02-25	-1.17871e-11
2006-02-26	-1.46392e-11
2006-02-27	-1.67929e-11
2006-02-28	-1.74623e-11
2006-03-01	-1.69384e-11
2006-03-02	-1.55123e-11
2006-03-03	-1.33005e-11
2006-03-04	-1.07102e-11
2006-03-05	-8.17818e-12
2006-03-06	-5.79166e-12
2006-03-07	-3.98722e-12
2006-03-08	-2.79397e-12
2006-03-09	-1.97906e-12
2006-03-10	-1.4843e-12
2006-03-11	-1.16415e-12
2006-03-12	-9.31323e-13
2006-03-13	-7.85803e-13
2006-03-14	-6.98492e-13
2006-03-15	-5.23869e-13
2006-03-16	-3.7835e-13
2006-03-17	-2.61934e-13
2006-03-18	-1.74623e-13
2006-03-19	-1.16415e-13
2006-03-20	-5.82077e-14
2006-03-21	0
2006-03-22	0
2006-03-23	0
2006-03-24	0
2006-03-25	0
2006-03-26	0
2006-03-27	0
2006-03-28	0
2006-03-29	0
2006-03-30	0
2006-03-31	0
2006-04-01	0
2006-04-02	0
2006-04-03	0
2006-04-04	0
2006-04-05	0
2006-04-06	0
2006-04-07	0
2006-04-08	0
2006-04-09	0
2006-04-10	0
2006-04-11	0
2006-04-12	0
2006-04-13	0
2006-04-14	0
2006-04-15	0
2006-04-16	0
2006-04-17	0
2006-04-18	0
2006-04-19	0
2006-04-20	0
2006-04-21	0
2006-04-22	0
2006-04-23	0
2006-04-24	0
2006-04-25	0
2006-04-26	0
2006-04-27	0
2006-04-28	0
2006-04-29	0
2006-04-30	0
2006-05-01	0
2006-05-02	0
2006-05-03	0
2006-05-04	0
2006-05-05	0
2006-05-06	0
2006-05-07	0
2006-05-08	0
2006-05-09	0
2006-05-10	0
2006-05-11	0
2006-05-12	0
2006-05-13	0
2006-05-14	0
2006-05-15	0
2006-05-16	0
2006-05-17	0
2006-05-18	0
2006-05-19	0.0739956
2006-05-20	0.328285
2006-05-21	0.745282
2006-05-22	1.72915
2006-05-23	3.1764
2006-05-24	5.15435
2006-05-25	8.16486
2006-05-26	11.9216
2006-05-27	16.1809
2006-05-28	19.9767
2006-05-29	22.2793
2006-05-30	23.0994
2006-05-31	22.4349
2006-06-01	21.0154
2006-06-02	18.7468
2006-06-03	16.0771
2006-06-04	13.9157
2006-06-05	12.8169
2006-06-06	12.5088
2006-06-07	13.0013
2006-06-08	13.4078
2006-06-09	13.9866
2006-06-10	14.4465
2006-06-11	15.0165
2006-06-12	15.895
2006-06-13	17.6981
2006-06-14	20.4046
2006-06-15	23.56
2006-06-16	27.2116
2006-06-17	31.4897
2006-06-18	36.2233
2006-06-19	41.4477
2006-06-20	46.9466
2006-06-21	52.4048
2006-06-22	57.9126
2006-06-23	63.4644
2006-06-24	69.0566
2006-06-25	74.7797
2006-06-26	83.4515
2006-06-27	91.9616
2006-06-28	100.364
2006-06-29	104.467
2006-06-30	107.126
2006-07-01	108.506
2006-07-02	108.35
2006-07-03	103.757
2006-07-04	98.8908
2006-07-05	93.2407
2006-07-06	90.9558
2006-07-07	89.5278
2006-07-08	88.3472
2006-07-09	88.3129
2006-07-10	89.5295
2006-07-11	90.6015
2006-07-12	91.7873
2006-07-13	93.0532
2006-07-14	93.7361
2006-07-15	93.8608
2006-07-16	93.0734
2006-07-17	91.1726
2006-07-18	89.2505
2006-07-19	88.3711
2006-07-20	88.5571
2006-07-21	93.0334
2006-07-22	99.0791
2006-07-23	105.743
2006-07-24	112.845
2006-07-25	119.61
2006-07-26	125.794
2006-07-27	131.326
2006-07-28	133.299
2006-07-29	134.714
2006-07-30	132.066
2006-07-31	128.995
2006-08-01	125.73
2006-08-02	120.457
2006-08-03	113.274
2006-08-04	105.333
2006-08-05	96.9492
2006-08-06	93.0894
2006-08-07	89.6878
2006-08-08	85.9776
2006-08-09	82.6063
2006-08-10	79.7102
2006-08-11	76.3805
2006-08-12	73.0054
2006-08-13	69.2053
2006-08-14	66.4683
2006-08-15	65.6828
2006-08-16	67.4589
2006-08-17	70.7991
2006-08-18	75.0424
2006-08-19	78.8253
2006-08-20	81.1205
2006-08-21	82.0308
2006-08-22	81.2528
2006-08-23	78.9671
2006-08-24	75.8647
2006-08-25	71.8178
2006-08-26	67.8125
2006-08-27	64.9943
2006-08-28	61.8844
2006-08-29	59.0731
2006-08-30	56.1297
2006-08-31	53.239
2006-09-01	52.0622
2006-09-02	52.3476
2006-09-03	53.4098
2006-09-04	55.6037
2006-09-05	58.1199
2006-09-06	60.7283
2006-09-07	62.8515
2006-09-08	63.1525
2006-09-09	61.4409
2006-09-10	58.2249
2006-09-11	54.3793
2006-09-12	50.4427
2006-09-13	47.4611
2006-09-14	45.2499
2006-09-15	43.7907
2006-09-16	43.0361
2006-09-17	42.2129
2006-09-18	41.3696
2006-09-19	40.2252
2006-09-20	38.3541
2006-09-21	36.5111
2006-09-22	34.7989
2006-09-23	33.4255
2006-09-24	32.8006
2006-09-25	32.4579
2006-09-26	32.0286
2006-09-27	31.568
2006-09-28	31.3053
2006-09-29	31.2432
2006-09-30	31.717
2006-10-01	32.7873
2006-10-02	33.9537
2006-10-03	34.6155
2006-10-04	34.6075
2006-10-05	33.4739
2006-10-06	31.5429
2006-10-07	28.9416
2006-10-08	25.7292
2006-10-09	22.1544
2006-10-10	19.0206
2006-10-11	16.6905
2006-10-12	15.3643
2006-10-13	14.8061
2006-10-14	14.3331
2006-10-15	13.7209
2006-10-16	13.2982
2006-10-17	12.7391
2006-10-18	12.1321
2006-10-19	11.6736
2006-10-20	11.3039
2006-10-21	11.6002
2006-10-22	12.7078
2006-10-23	13.9027
2006-10-24	15.4151
2006-10-25	16.6812
2006-10-26	17.3159
2006-10-27	17.8215
2006-10-28	17.9868
2006-10-29	17.4106
2006-10-30	16.4913
2006-10-31	15.061
2006-11-01	13.9797
2006-11-02	12.8328
2006-11-03	11.8352
2006-11-04	10.4504
2006-11-05	8.89947
2006-11-06	7.40387
2006-11-07	6.36818
2006-11-08	5.21731
2006-11-09	4.60537
2006-11-10	3.91672
2006-11-11	3.47575
2006-11-12	3.22625
2006-11-13	3.04731
2006-11-14	2.91572
2006-11-15	2.88999
2006-11-16	2.99539
2006-11-17	3.04581
2006-11-18	3.0894
2006-11-19	3.33292
2006-11-20	3.45058
2006-11-21	3.38399
2006-11-22	3.18046
2006-11-23	2.88513
2006-11-24	2.67419
2006-11-25	2.49542
2006-11-26	2.26763
2006-11-27	2.16187
2006-11-28	2.12468
2006-11-29	2.08259
2006-11-30	1.99836
2006-12-01	1.93062
2006-12-02	1.86034
2006-12-03	1.74634
2006-12-04	1.66765
2006-12-05	1.65153
2006-12-06	1.66999
2006-12-07	1.68573
2006-12-08	1.64984
2006-12-09	1.57072
2006-12-10	1.55521
2006-12-11	1.48325
2006-12-12	1.42263
2006-12-13	1.31507
2006-12-14	1.19129
2006-12-15	1.05544
2006-12-16	0.941422
2006-12-17	0.791357
2006-12-18	0.655374
2006-12-19	0.505404
2006-12-20	0.390152
2006-12-21	0.298562
2006-12-22	0.229693
2006-12-23	0.181124
2006-12-24	0.144924
2006-12-25	0.115907
2006-12-26	0.0912445
2006-12-27	0.0695846
2006-12-28	0.0510721
2006-12-29	0.0362537
2006-12-30	0.0252266
2006-12-31	0.0175902
2007-01-01	0.0123197
2007-01-02	0.00869167
2007-01-03	0.00631647
2007-01-04	0.00482646
2007-01-05	0.00384121
2007-01-06	0.00320984
2007-01-07	0.00281035
2007-01-08	0.0025228
2007-01-09	0.00228339
2007-01-10	0.00202056
2007-01-11	0.00178928
2007-01-12	0.00158974
2007-01-13	0.00142177
2007-01-14	0.00128465
2007-01-15	0.00117464
2007-01-16	0.00111085
2007-01-17	0.00110321
2007-01-18	0.00109583
2007-01-19	0.00106781
2007-01-20	0.00104649
2007-01-21	0.00103261
2007-01-22	0.000992753
2007-01-23	0.000948246
2007-01-24	0.000894837
2007-01-25	0.0008514
2007-01-26	0.000817368
2007-01-27	0.000763167
2007-01-28	0.000688127
2007-01-29	0.000628107
2007-01-30	0.000538954
2007-01-31	0.00045296
2007-02-01	0.000356826
2007-02-02	0.000274299
2007-02-03	0.000208067
2007-02-04	0.000158139
2007-02-05	0.000123258
2007-02-06	0.000100715
2007-02-07	8.47771e-05
2007-02-08	7.13212e-05
2007-02-09	6.04011e-05
2007-02-10	5.20691e-05
2007-02-11	4.61531e-05
2007-02-12	4.16269e-05
2007-02-13	3.81855e-05
2007-02-14	3.56857e-05
2007-02-15	3.48761e-05
2007-02-16	3.40673e-05
2007-02-17	3.40005e-05
2007-02-18	3.38224e-05
2007-02-19	3.35305e-05
2007-02-20	3.31359e-05
2007-02-21	3.26565e-05
2007-02-22	3.21266e-05
2007-02-23	3.09701e-05
2007-02-24	2.90976e-05
2007-02-25	2.73535e-05
2007-02-26	2.58039e-05
2007-02-27	2.43298e-05
2007-02-28	2.37687e-05
2007-03-01	2.4287e-05
2007-03-02	2.56651e-05
2007-03-03	2.71222e-05
2007-03-04	2.82134e-05
2007-03-05	2.85519e-05
2007-03-06	2.80443e-05
2007-03-07	2.66705e-05
2007-03-08	2.42715e-05
2007-03-09	2.16965e-05
2007-03-10	1.95198e-05
2007-03-11	1.77089e-05
2007-03-12	1.66103e-05
2007-03-13	1.64325e-05
2007-03-14	1.63513e-05
2007-03-15	1.62571e-05
2007-03-16	1.66615e-05
2007-03-17	1.66437e-05
2007-03-18	1.66773e-05
2007-03-19	1.66924e-05
2007-03-20	1.70104e-05
2007-03-21	1.69572e-05
2007-03-22	1.72641e-05
2007-03-23	1.65978e-05
2007-03-24	1.58238e-05
2007-03-25	1.49459e-05
2007-03-26	1.40545e-05
2007-03-27	1.28557e-05
2007-03-28	1.20285e-05
2007-03-29	1.07193e-05
2007-03-30	9.94943e-06
2007-03-31	9.29042e-06
2007-04-01	8.74377e-06
2007-04-02	8.08793e-06
2007-04-03	7.47891e-06
2007-04-04	6.90902e-06
2007-04-05	6.60179e-06
2007-04-06	6.40588e-06
2007-04-07	6.35362e-06
2007-04-08	6.57273e-06
2007-04-09	7.24035e-06
2007-04-10	8.16777e-06
2007-04-11	8.96956e-06
2007-04-12	9.78845e-06
2007-04-13	1.05302e-05
2007-04-14	1.12342e-05
2007-04-15	1.1691e-05
2007-04-16	1.20028e-05
2007-04-17	1.21368e-05
2007-04-18	1.23109e-05
2007-04-19	1.25567e-05
2007-04-20	1.2801e-05
2007-04-21	1.31881e-05
2007-04-22	1.41095e-05
2007-04-23	1.5223e-05
2007-04-24	1.63043e-05
2007-04-25	1.73239e-05
2007-04-26	1.78959e-05
2007-04-27	1.8511e-05
2007-04-28	1.91335e-05
2007-04-29	1.9307e-05
2007-04-30	1.92734e-05
2007-05-01	1.89061e-05
2007-05-02	1.85781e-05
2007-05-03	1.86992e-05
2007-05-04	1.86947e-05
2007-05-05	1.90305e-05
2007-05-06	2.04049e-05
2007-05-07	2.34263e-05
2007-05-08	2.85442e-05
2007-05-09	3.53144e-05
2007-05-10	4.2908e-05
2007-05-11	5.12884e-05
2007-05-12	6.06221e-05
2007-05-13	6.92944e-05
2007-05-14	7.56635e-05
2007-05-15	9.55936e-05
2007-05-16	0.25482
2007-05-17	0.99859
2007-05-18	2.47174
2007-05-19	4.90499
2007-05-20	8.33958
2007-05-21	12.5527
2007-05-22	17.2585
2007-05-23	21.9563
2007-05-24	26.2393
2007-05-25	29.451
2007-05-26	31.0218
2007-05-27	30.7313
2007-05-28	28.7797
2007-05-29	26.0294
2007-05-30	23.0985
2007-05-31	20.203
2007-06-01	17.783
2007-06-02	16.1202
2007-06-03	15.4905
2007-06-04	15.9177
2007-06-05	16.7083
2007-06-06	17.4223
2007-06-07	18.1011
2007-06-08	18.9694
2007-06-09	20.2514
2007-06-10	21.7223
2007-06-11	23.2123
2007-06-12	24.9366
2007-06-13	27.098
2007-06-14	29.6547
2007-06-15	32.3925
2007-06-16	35.2476
2007-06-17	38.1052
2007-06-18	41.4188
2007-06-19	45.3644
2007-06-20	49.5022
2007-06-21	53.7512
2007-06-22	57.9787
2007-06-23	62.2369
2007-06-24	66.3521
2007-06-25	69.7299
2007-06-26	71.8621
2007-06-27	72.955
2007-06-28	73.587
2007-06-29	74.5335
2007-06-30	75.9784
2007-07-01	77.7143
2007-07-02	79.5837
2007-07-03	80.7293
2007-07-04	81.7931
2007-07-05	82.8117
2007-07-06	83.3386
2007-07-07	84.0449
2007-07-08	83.6433
2007-07-09	81.4516
2007-07-10	79.2137
2007-07-11	76.6533
2007-07-12	74.5788
2007-07-13	73.7498
2007-07-14	72.843
2007-07-15	73.4095
2007-07-16	79.2567
2007-07-17	86.7914
2007-07-18	95.6993
2007-07-19	104.7
2007-07-20	112.735
2007-07-21	120.273
2007-07-22	127.625
2007-07-23	131.508
2007-07-24	134.647
2007-07-25	137.289
2007-07-26	135.185
2007-07-27	133.035
2007-07-28	130.179
2007-07-29	125.039
2007-07-30	118.244
2007-07-31	110.624
2007-08-01	102.184
2007-08-02	98.436
2007-08-03	94.3843
2007-08-04	90.0153
2007-08-05	87.6128
2007-08-06	87.3216
2007-08-07	88.0407
2007-08-08	88.6586
2007-08-09	87.4103
2007-08-10	85.3395
2007-08-11	83.6484
2007-08-12	82.5963
2007-08-13	82.0622
2007-08-14	82.0146
2007-08-15	83.2181
2007-08-16	85.6265
2007-08-17	88.3438
2007-08-18	90.0029
2007-08-19	89.5752
2007-08-20	87.3474
2007-08-21	84.0717
2007-08-22	79.9609
2007-08-23	76.0795
2007-08-24	72.9904
2007-08-25	71.2515
2007-08-26	71.3929
2007-08-27	72.9946
2007-08-28	75.3196
2007-08-29	77.2117
2007-08-30	77.8574
2007-08-31	76.6857
2007-09-01	74.0912
2007-09-02	69.8905
2007-09-03	63.646
2007-09-04	56.1299
2007-09-05	48.6812
2007-09-06	42.7447
2007-09-07	39.2657
2007-09-08	37.5472
2007-09-09	37.0003
2007-09-10	37.474
2007-09-11	38.3801
2007-09-12	39.6717
2007-09-13	40.6209
2007-09-14	40.8115
2007-09-15	41.1689
2007-09-16	41.946
2007-09-17	42.2928
2007-09-18	42.3256
2007-09-19	41.4472
2007-09-20	39.2113
2007-09-21	36.5019
2007-09-22	33.1845
2007-09-23	29.3204
2007-09-24	26.3812
2007-09-25	24.1657
2007-09-26	22.892
2007-09-27	22.764
2007-09-28	22.4993
2007-09-29	22.1212
2007-09-30	21.8009
2007-10-01	21.4266
2007-10-02	21.7038
2007-10-03	22.7119
2007-10-04	23.9896
2007-10-05	25.2334
2007-10-06	25.656
2007-10-07	25.158
2007-10-08	24.0266
2007-10-09	22.2499
2007-10-10	20.1051
2007-10-11	17.8205
2007-10-12	15.5849
2007-10-13	13.6894
2007-10-14	12.5418
2007-10-15	11.5974
2007-10-16	10.658
2007-10-17	9.57586
2007-10-18	8.4509
2007-10-19	7.46771
2007-10-20	6.84603
2007-10-21	5.95767
2007-10-22	5.17379
2007-10-23	4.53016
2007-10-24	4.00538
2007-10-25	3.53126
2007-10-26	3.14644
2007-10-27	2.72439
2007-10-28	2.45386
2007-10-29	2.3319
2007-10-30	2.2544
2007-10-31	2.19871
2007-11-01	2.104
2007-11-02	1.94774
2007-11-03	1.75395
2007-11-04	1.53817
2007-11-05	1.37467
2007-11-06	1.27126
2007-11-07	1.17327
2007-11-08	1.09319
2007-11-09	1.03717
2007-11-10	1.00096
2007-11-11	0.964085
2007-11-12	0.945927
2007-11-13	0.882587
2007-11-14	0.861486
2007-11-15	0.823173
2007-11-16	0.766581
2007-11-17	0.690383
2007-11-18	0.602672
2007-11-19	0.491634
2007-11-20	0.392394
2007-11-21	0.284217
2007-11-22	0.195627
2007-11-23	0.126824
2007-11-24	0.080204
2007-11-25	0.0517601
2007-11-26	0.0347574
2007-11-27	0.0250882
2007-11-28	0.0196283
2007-11-29	0.0169945
2007-11-30	0.0167385
2007-12-01	0.0166065
2007-12-02	0.0167682
2007-12-03	0.0167298
2007-12-04	0.0160591
2007-12-05	0.0152421
2007-12-06	0.0139974
2007-12-07	0.0127729
2007-12-08	0.0115624
2007-12-09	0.0103643
2007-12-10	0.00922078
2007-12-11	0.00821995
2007-12-12	0.00734498
2007-12-13	0.00651766
2007-12-14	0.00571967
2007-12-15	0.00496624
2007-12-16	0.00426828
2007-12-17	0.00361988
2007-12-18	0.00298148
2007-12-19	0.00236051
2007-12-20	0.00179982
2007-12-21	0.00132062
2007-12-22	0.000927635
2007-12-23	0.000620497
2007-12-24	0.000392906
2007-12-25	0.000240671
2007-12-26	0.00014838
2007-12-27	9.25022e-05
2007-12-28	5.87434e-05
2007-12-29	3.8167e-05
2007-12-30	2.52831e-05
2007-12-31	1.70391e-05
2008-01-01	1.1626e-05
2008-01-02	7.966e-06
2008-01-03	5.40238e-06
2008-01-04	3.52128e-06
2008-01-05	2.19258e-06
2008-01-06	1.36545e-06
2008-01-07	8.67472e-07
2008-01-08	5.73548e-07
2008-01-09	4.04674e-07
2008-01-10	3.05079e-07
2008-01-11	2.48924e-07
2008-01-12	2.21884e-07
2008-01-13	2.07852e-07
2008-01-14	1.95946e-07
2008-01-15	1.9042e-07
2008-01-16	1.84726e-07
2008-01-17	1.83302e-07
2008-01-18	1.81348e-07
2008-01-19	1.74397e-07
2008-01-20	1.67299e-07
2008-01-21	1.64096e-07
2008-01-22	1.55526e-07
2008-01-23	1.45439e-07
2008-01-24	1.33843e-07
2008-01-25	1.21088e-07
2008-01-26	1.07412e-07
2008-01-27	9.28525e-08
2008-01-28	7.7627e-08
2008-01-29	6.33654e-08
2008-01-30	5.10433e-08
2008-01-31	4.11217e-08
2008-02-01	3.34363e-08
2008-02-02	2.77564e-08
2008-02-03	2.39692e-08
2008-02-04	2.1931e-08
2008-02-05	2.03905e-08
2008-02-06	1.96345e-08
2008-02-07	1.88858e-08
2008-02-08	1.8019e-08
2008-02-09	1.6978e-08
2008-02-10	1.57332e-08
2008-02-11	1.42673e-08
2008-02-12	1.29839e-08
2008-02-13	1.10654e-08
2008-02-14	9.02801e-09
2008-02-15	7.06594e-09
2008-02-16	5.2934e-09
2008-02-17	3.7757e-09
2008-02-18	2.54449e-09
2008-02-19	1.61375e-09
2008-02-20	9.81614e-10
2008-02-21	5.98724e-10
2008-02-22	3.67523e-10
2008-02-23	2.2864e-10
2008-02-24	1.46334e-10
2008-02-25	9.81381e-11
2008-02-26	7.04313e-11
2008-02-27	5.4948e-11
2008-02-28	4.61005e-11
2008-02-29	4.22588e-11
2008-03-01	4.17931e-11
2008-03-02	4.22588e-11
2008-03-03	4.30737e-11
2008-03-04	4.34229e-11
2008-03-05	4.42378e-11
2008-03-06	4.34229e-11
2008-03-07	4.19095e-11
2008-03-08	3.77186e-11
2008-03-09	3.3062e-11
2008-03-10	2.80561e-11
2008-03-11	2.33995e-11
2008-03-12	1.83936e-11
2008-03-13	1.53668e-11
2008-03-14	1.234e-11
2008-03-15	1.11759e-11
2008-03-16	1.04774e-11
2008-03-17	1.02445e-11
2008-03-18	1.04774e-11
2008-03-19	1.0943e-11
2008-03-20	1.14087e-11
2008-03-21	1.17579e-11
2008-03-22	1.15251e-11
2008-03-23	1.11759e-11
2008-03-24	1.07102e-11
2008-03-25	1.01281e-11
2008-03-26	9.19681e-12
2008-03-27	8.3819e-12
2008-03-28	7.45058e-12
2008-03-29	6.75209e-12
2008-03-30	5.93718e-12
2008-03-31	5.00586e-12
2008-04-01	4.19095e-12
2008-04-02	3.49246e-12
2008-04-03	2.79397e-12
2008-04-04	2.09548e-12
2008-04-05	1.97906e-12
2008-04-06	2.09548e-12
2008-04-07	2.44472e-12
2008-04-08	3.14321e-12
2008-04-09	4.07454e-12
2008-04-10	4.88944e-12
2008-04-11	5.58794e-12
2008-04-12	5.82077e-12
2008-04-13	5.93718e-12
2008-04-14	5.82077e-12
2008-04-15	5.12227e-12
2008-04-16	4.42378e-12
2008-04-17	4.19095e-12
2008-04-18	4.07454e-12
2008-04-19	4.19095e-12
2008-04-20	4.30737e-12
2008-04-21	4.65661e-12
2008-04-22	5.3551e-12
2008-04-23	5.82077e-12
2008-04-24	5.82077e-12
2008-04-25	5.82077e-12
2008-04-26	5.47152e-12
2008-04-27	5.3551e-12
2008-04-28	5.23869e-12
2008-04-29	5.23869e-12
2008-04-30	5.12227e-12
2008-05-01	5.00586e-12
2008-05-02	5.00586e-12
2008-05-03	4.88944e-12
2008-05-04	4.77303e-12
2008-05-05	4.88944e-12
2008-05-06	4.65661e-12
2008-05-07	4.77303e-12
2008-05-08	5.23869e-12
2008-05-09	5.70435e-12
2008-05-10	6.40284e-12
2008-05-11	6.98492e-12
2008-05-12	7.45058e-12
2008-05-13	8.14907e-12
2008-05-14	8.84756e-12
2008-05-15	9.77889e-12
2008-05-16	1.05938e-11
2008-05-17	1.14087e-11
2008-05-18	8.3819e-12
2008-05-19	0.126912
2008-05-20	0.463258
2008-05-21	1.12546
2008-05-22	2.23396
2008-05-23	3.68058
2008-05-24	5.41644
2008-05-25	7.3725
2008-05-26	9.41473
2008-05-27	11.3732
2008-05-28	13.0069
2008-05-29	14.2263
2008-05-30	15.0767
2008-05-31	15.6828
2008-06-01	16.0926
2008-06-02	16.1653
2008-06-03	15.938
2008-06-04	15.499
2008-06-05	14.8736
2008-06-06	14.1635
2008-06-07	13.3884
2008-06-08	12.6877
2008-06-09	12.3872
2008-06-10	12.444
2008-06-11	12.7195
2008-06-12	12.9416
2008-06-13	12.9861
2008-06-14	13.0518
2008-06-15	13.2908
2008-06-16	13.6286
2008-06-17	14.1403
2008-06-18	15.0628
2008-06-19	16.5604
2008-06-20	18.9442
2008-06-21	22.2856
2008-06-22	26.2267
2008-06-23	30.6476
2008-06-24	35.7209
2008-06-25	41.411
2008-06-26	47.469
2008-06-27	54.0326
2008-06-28	60.6895
2008-06-29	67.2742
2008-06-30	74.0373
2008-07-01	80.7899
2008-07-02	87.1569
2008-07-03	93.0506
2008-07-04	98.3693
2008-07-05	102.963
2008-07-06	106.648
2008-07-07	108.934
2008-07-08	109.724
2008-07-09	109.614
2008-07-10	109.812
2008-07-11	110.407
2008-07-12	110.401
2008-07-13	109.537
2008-07-14	108.168
2008-07-15	106.852
2008-07-16	105.75
2008-07-17	104.039
2008-07-18	101.713
2008-07-19	99.0707
2008-07-20	96.2415
2008-07-21	93.5946
2008-07-22	90.6524
2008-07-23	87.8698
2008-07-24	86.4844
2008-07-25	85.6711
2008-07-26	85.7374
2008-07-27	86.9527
2008-07-28	88.8175
2008-07-29	91.6385
2008-07-30	94.535
2008-07-31	96.3236
2008-08-01	97.4109
2008-08-02	98.6764
2008-08-03	103.859
2008-08-04	109.049
2008-08-05	114.001
2008-08-06	119.182
2008-08-07	119.512
2008-08-08	119.376
2008-08-09	118.664
2008-08-10	114.129
2008-08-11	110.652
2008-08-12	108.056
2008-08-13	108.573
2008-08-14	108.308
2008-08-15	106.653
2008-08-16	103.697
2008-08-17	100.237
2008-08-18	97.0626
2008-08-19	93.6425
2008-08-20	87.5025
2008-08-21	87.1423
2008-08-22	87.4426
2008-08-23	88.5025
2008-08-24	88.9727
2008-08-25	87.323
2008-08-26	85.2664
2008-08-27	82.8444
2008-08-28	80.5762
2008-08-29	79.6901
2008-08-30	79.5819
2008-08-31	80.2653
2008-09-01	81.6763
2008-09-02	83.018
2008-09-03	84.3767
2008-09-04	85.994
2008-09-05	90.6672
2008-09-06	94.8779
2008-09-07	95.126
2008-09-08	94.4257
2008-09-09	93.1412
2008-09-10	92.0801
2008-09-11	90.1607
2008-09-12	83.7871
2008-09-13	75.6845
2008-09-14	69.0927
2008-09-15	62.014
2008-09-16	55.0718
2008-09-17	47.4347
2008-09-18	39.9354
2008-09-19	33.2892
2008-09-20	27.9637
2008-09-21	24.8558
2008-09-22	22.826
2008-09-23	21.5754
2008-09-24	20.0682
2008-09-25	18.48
2008-09-26	16.9465
2008-09-27	16.16
2008-09-28	15.9804
2008-09-29	16.1837
2008-09-30	16.5886
2008-10-01	17.8355
2008-10-02	18.7126
2008-10-03	19.1718
2008-10-04	19.2207
2008-10-05	18.8541
2008-10-06	19.0571
2008-10-07	18.8825
2008-10-08	18.1538
2008-10-09	17.6764
2008-10-10	17.6797
2008-10-11	18.1157
2008-10-12	19.0159
2008-10-13	19.7011
2008-10-14	20.5954
2008-10-15	21.9278
2008-10-16	23.1471
2008-10-17	24.1569
2008-10-18	24.5318
2008-10-19	24.2353
2008-10-20	23.7556
2008-10-21	22.8942
2008-10-22	21.5904
2008-10-23	20.3543
2008-10-24	19.0761
2008-10-25	18.2049
2008-10-26	17.9754
2008-10-27	18.1655
2008-10-28	18.326
2008-10-29	18.5091
2008-10-30	18.6283
2008-10-31	18.5256
2008-11-01	18.7932
2008-11-02	18.8136
2008-11-03	18.4069
2008-11-04	17.7085
2008-11-05	16.4415
2008-11-06	15.5498
2008-11-07	14.79
2008-11-08	13.3
2008-11-09	11.6737
2008-11-10	10.0721
2008-11-11	8.72019
2008-11-12	7.88938
2008-11-13	6.90655
2008-11-14	6.31663
2008-11-15	6.10902
2008-11-16	6.0008
2008-11-17	5.82687
2008-11-18	5.5019
2008-11-19	5.10441
2008-11-20	4.62793
2008-11-21	4.07987
2008-11-22	3.7292
2008-11-23	3.39565
2008-11-24	2.93475
2008-11-25	2.52757
2008-11-26	2.1123
2008-11-27	1.72808
2008-11-28	1.40196
2008-11-29	1.04192
2008-11-30	0.754332
2008-12-01	0.525487
2008-12-02	0.343674
2008-12-03	0.237569
2008-12-04	0.175346
2008-12-05	0.141943
2008-12-06	0.121992
2008-12-07	0.115132
2008-12-08	0.106777
2008-12-09	0.0976999
2008-12-10	0.0880854
2008-12-11	0.077634
2008-12-12	0.064269
2008-12-13	0.0522605
2008-12-14	0.0419213
2008-12-15	0.0342633
2008-12-16	0.0285726
2008-12-17	0.0241007
2008-12-18	0.0209638
2008-12-19	0.0187242
2008-12-20	0.0167703
2008-12-21	0.0152308
2008-12-22	0.0134944
2008-12-23	0.0112822
2008-12-24	0.00919217
2008-12-25	0.00728621
2008-12-26	0.00560195
2008-12-27	0.0041751
2008-12-28	0.00306273
2008-12-29	0.00224272
2008-12-30	0.00160946
2008-12-31	0.00112846
2009-01-01	0.000771168
2009-01-02	0.000517358
2009-01-03	0.000344772
2009-01-04	0.000221444
2009-01-05	0.000136036
2009-01-06	8.32591e-05
2009-01-07	5.1035e-05
2009-01-08	3.13108e-05
2009-01-09	1.92176e-05
2009-01-10	1.1805e-05
2009-01-11	7.27674e-06
2009-01-12	4.51521e-06
2009-01-13	2.83049e-06
2009-01-14	1.79991e-06
2009-01-15	1.16666e-06
2009-01-16	7.77242e-07
2009-01-17	5.36608e-07
2009-01-18	3.84176e-07
2009-01-19	2.85926e-07
2009-01-20	2.18502e-07
2009-01-21	1.73622e-07
2009-01-22	1.43935e-07
2009-01-23	1.25911e-07
2009-01-24	1.13414e-07
2009-01-25	1.04384e-07
2009-01-26	9.70287e-08
2009-01-27	9.38808e-08
2009-01-28	8.99404e-08
2009-01-29	8.48561e-08
2009-01-30	7.64723e-08
2009-01-31	6.75623e-08
2009-02-01	5.92386e-08
2009-02-02	5.13941e-08
2009-02-03	4.39938e-08
2009-02-04	3.72881e-08
2009-02-05	3.12293e-08
2009-02-06	2.66137e-08
2009-02-07	2.32062e-08
2009-02-08	2.04539e-08
2009-02-09	1.83953e-08
2009-02-10	1.72891e-08
2009-02-11	1.64495e-08
2009-02-12	1.59987e-08
2009-02-13	1.51729e-08
2009-02-14	1.40124e-08
2009-02-15	1.25347e-08
2009-02-16	1.07773e-08
2009-02-17	8.60309e-09
2009-02-18	6.5763e-09
2009-02-19	4.79748e-09
2009-02-20	3.32179e-09
2009-02-21	2.16323e-09
2009-02-22	1.33226e-09
2009-02-23	8.22125e-10
2009-02-24	5.09433e-10
2009-02-25	3.17348e-10
2009-02-26	1.9907e-10
2009-02-27	1.25263e-10
2009-02-28	7.86968e-11
2009-03-01	5.00586e-11
2009-03-02	3.32948e-11
2009-03-03	2.32831e-11
2009-03-04	1.7928e-11
2009-03-05	1.5134e-11
2009-03-06	1.42027e-11
2009-03-07	1.42027e-11
2009-03-08	1.42027e-11
2009-03-09	1.46683e-11
2009-03-10	1.53668e-11
2009-03-11	1.58325e-11
2009-03-12	1.62981e-11
2009-03-13	1.58325e-11
2009-03-14	1.55997e-11
2009-03-15	1.5134e-11
2009-03-16	1.44355e-11
2009-03-17	1.35042e-11
2009-03-18	1.234e-11
2009-03-19	1.14087e-11
2009-03-20	1.0943e-11
2009-03-21	9.77889e-12
2009-03-22	9.31323e-12
2009-03-23	8.3819e-12
2009-03-24	7.91624e-12
2009-03-25	7.45058e-12
2009-03-26	6.98492e-12
2009-03-27	6.51926e-12
2009-03-28	6.0536e-12
2009-03-29	5.82077e-12
2009-03-30	5.58794e-12
2009-03-31	5.12227e-12
2009-04-01	5.12227e-12
2009-04-02	5.12227e-12
2009-04-03	4.65661e-12
2009-04-04	4.65661e-12
2009-04-05	4.42378e-12
2009-04-06	4.42378e-12
2009-04-07	4.65661e-12
2009-04-08	4.65661e-12
2009-04-09	4.65661e-12
2009-04-10	4.88944e-12
2009-04-11	5.12227e-12
2009-04-12	4.88944e-12
2009-04-13	4.88944e-12
2009-04-14	5.12227e-12
2009-04-15	5.12227e-12
2009-04-16	4.88944e-12
2009-04-17	4.88944e-12
2009-04-18	5.12227e-12
2009-04-19	5.3551e-12
2009-04-20	5.58794e-12
2009-04-21	5.58794e-12
2009-04-22	6.0536e-12
2009-04-23	6.28643e-12
2009-04-24	6.28643e-12
2009-04-25	6.28643e-12
2009-04-26	6.51926e-12
2009-04-27	6.0536e-12
2009-04-28	5.82077e-12
2009-04-29	5.58794e-12
2009-04-30	5.3551e-12
2009-05-01	5.58794e-12
2009-05-02	5.3551e-12
2009-05-03	5.12227e-12
2009-05-04	5.3551e-12
2009-05-05	5.58794e-12
2009-05-06	6.0536e-12
2009-05-07	6.98492e-12
2009-05-08	7.91624e-12
2009-05-09	9.54606e-12
2009-05-10	1.11759e-11
2009-05-11	1.32713e-11
2009-05-12	1.5134e-11
2009-05-13	1.62981e-11
2009-05-14	1.74623e-11
2009-05-15	1.7928e-11
2009-05-16	1.83936e-11
2009-05-17	0.319242
2009-05-18	1.55707
2009-05-19	3.98534
2009-05-20	8.12233
2009-05-21	13.6297
2009-05-22	19.9563
2009-05-23	26.8793
2009-05-24	33.643
2009-05-25	39.0267
2009-05-26	42.3236
2009-05-27	42.6887
2009-05-28	40.4044
2009-05-29	36.6287
2009-05-30	31.849
2009-05-31	27.0076
2009-06-01	23.0553
2009-06-02	20.5534
2009-06-03	19.969
2009-06-04	21.2387
2009-06-05	23.1632
2009-06-06	25.3746
2009-06-07	27.4139
2009-06-08	28.8798
2009-06-09	29.9739
2009-06-10	30.5
2009-06-11	30.5285
2009-06-12	30.8521
2009-06-13	31.9171
2009-06-14	33.8417
2009-06-15	36.2067
2009-06-16	38.3558
2009-06-17	40.3351
2009-06-18	41.4935
2009-06-19	41.9531
2009-06-20	41.5053
2009-06-21	39.3539
2009-06-22	36.7395
2009-06-23	34.5686
2009-06-24	32.7607
2009-06-25	32.1904
2009-06-26	32.4922
2009-06-27	33.2671
2009-06-28	35.2852
2009-06-29	37.9586
2009-06-30	40.6382
2009-07-01	43.321
2009-07-02	45.7365
2009-07-03	47.5689
2009-07-04	49.2194
2009-07-05	50.7514
2009-07-06	51.8955
2009-07-07	52.5258
2009-07-08	52.4559
2009-07-09	51.4484
2009-07-10	50.2293
2009-07-11	49.4468
2009-07-12	49.2902
2009-07-13	50.0927
2009-07-14	51.7268
2009-07-15	54.3875
2009-07-16	57.4659
2009-07-17	60.3599
2009-07-18	62.5445
2009-07-19	63.6824
2009-07-20	64.7907
2009-07-21	66.6713
2009-07-22	71.4413
2009-07-23	77.3793
2009-07-24	84.0143
2009-07-25	90.5676
2009-07-26	93.4491
2009-07-27	95.3539
2009-07-28	96.4529
2009-07-29	95.0272
2009-07-30	93.2425
2009-07-31	92.125
2009-08-01	94.6779
2009-08-02	96.5934
2009-08-03	97.7866
2009-08-04	97.6649
2009-08-05	96.68
2009-08-06	95.938
2009-08-07	94.7772
2009-08-08	90.4745
2009-08-09	90.3265
2009-08-10	90.8124
2009-08-11	91.9884
2009-08-12	92.7625
2009-08-13	92.9848
2009-08-14	92.9835
2009-08-15	92.8506
2009-08-16	93.4929
2009-08-17	94.5295
2009-08-18	95.708
2009-08-19	100.829
2009-08-20	106.009
2009-08-21	110.771
2009-08-22	111.217
2009-08-23	110.854
2009-08-24	110.04
2009-08-25	109.304
2009-08-26	105.608
2009-08-27	102.209
2009-08-28	97.8261
2009-08-29	96.6566
2009-08-30	94.9692
2009-08-31	92.8727
2009-09-01	91.8228
2009-09-02	91.2289
2009-09-03	89.9306
2009-09-04	88.5695
2009-09-05	86.4319
2009-09-06	83.3814
2009-09-07	80.1039
2009-09-08	75.399
2009-09-09	69.6926
2009-09-10	63.9836
2009-09-11	59.2047
2009-09-12	55.9923
2009-09-13	53.9783
2009-09-14	52.8554
2009-09-15	51.8636
2009-09-16	50.7855
2009-09-17	50.1311
2009-09-18	49.5009
2009-09-19	48.9942
2009-09-20	49.0798
2009-09-21	48.7957
2009-09-22	48.2372
2009-09-23	47.5016
2009-09-24	46.2279
2009-09-25	45.0499
2009-09-26	43.9849
2009-09-27	43.0523
2009-09-28	42.4485
2009-09-29	42.3323
2009-09-30	42.0686
2009-10-01	41.5372
2009-10-02	40.6907
2009-10-03	39.6437
2009-10-04	38.7683
2009-10-05	38.1294
2009-10-06	37.5018
2009-10-07	37.0076
2009-10-08	36.8711
2009-10-09	36.7985
2009-10-10	36.2628
2009-10-11	34.4398
2009-10-12	31.12
2009-10-13	27.6653
2009-10-14	23.4551
2009-10-15	18.7998
2009-10-16	14.6876
2009-10-17	11.0491
2009-10-18	8.32291
2009-10-19	6.65005
2009-10-20	4.78414
2009-10-21	3.74478
2009-10-22	3.36044
2009-10-23	2.9444
2009-10-24	2.78503
2009-10-25	2.70434
2009-10-26	2.71729
2009-10-27	2.72373
2009-10-28	2.70261
2009-10-29	2.59086
2009-10-30	2.39513
2009-10-31	2.12842
2009-11-01	1.91986
2009-11-02	1.68315
2009-11-03	1.48875
2009-11-04	1.324
2009-11-05	1.19755
2009-11-06	1.08577
2009-11-07	1.00458
2009-11-08	0.896849
2009-11-09	0.824986
2009-11-10	0.772307
2009-11-11	0.733994
2009-11-12	0.710559
2009-11-13	0.718309
2009-11-14	0.740856
2009-11-15	0.767502
2009-11-16	0.778173
2009-11-17	0.785875
2009-11-18	0.776475
2009-11-19	0.749632
2009-11-20	0.720294
2009-11-21	0.686891
2009-11-22	0.650933
2009-11-23	0.612652
2009-11-24	0.579625
2009-11-25	0.572643
2009-11-26	0.567526
2009-11-27	0.56226
2009-11-28	0.559007
2009-11-29	0.555974
2009-11-30	0.545629
2009-12-01	0.545502
2009-12-02	0.533362
2009-12-03	0.52586
2009-12-04	0.525038
2009-12-05	0.495383
2009-12-06	0.459293
2009-12-07	0.4168
2009-12-08	0.368506
2009-12-09	0.322029
2009-12-10	0.277366
2009-12-11	0.223968
2009-12-12	0.185794
2009-12-13	0.151446
2009-12-14	0.128883
2009-12-15	0.101298
2009-12-16	0.0768521
2009-12-17	0.056249
2009-12-18	0.0391641
2009-12-19	0.0256406
2009-12-20	0.0158527
2009-12-21	0.0097275
2009-12-22	0.00601141
2009-12-23	0.00374848
2009-12-24	0.00237769
2009-12-25	0.00156486
2009-12-26	0.00109838
2009-12-27	0.000828232
2009-12-28	0.000658842
2009-12-29	0.00055704
2009-12-30	0.000496585
2009-12-31	0.00045735
2010-01-01	0.000414562
2010-01-02	0.000360846
2010-01-03	0.000313789
2010-01-04	0.000277341
2010-01-05	0.000228241
2010-01-06	0.000193653
2010-01-07	0.000159525
2010-01-08	0.000127362
2010-01-09	9.80527e-05
2010-01-10	7.23408e-05
2010-01-11	5.08854e-05
2010-01-12	3.51291e-05
2010-01-13	2.38398e-05
2010-01-14	1.66094e-05
2010-01-15	1.18571e-05
2010-01-16	8.61959e-06
2010-01-17	6.30752e-06
2010-01-18	4.558e-06
2010-01-19	3.172e-06
2010-01-20	2.12306e-06
2010-01-21	1.41349e-06
2010-01-22	9.61912e-07
2010-01-23	6.6658e-07
2010-01-24	4.66812e-07
2010-01-25	3.26056e-07
2010-01-26	2.22447e-07
2010-01-27	1.52882e-07
2010-01-28	1.083e-07
2010-01-29	7.94127e-08
2010-01-30	6.01439e-08
2010-01-31	4.69515e-08
2010-02-01	3.76899e-08
2010-02-02	3.09171e-08
2010-02-03	2.56265e-08
2010-02-04	2.1023e-08
2010-02-05	1.69857e-08
2010-02-06	1.36804e-08
2010-02-07	1.10264e-08
2010-02-08	8.84733e-09
2010-02-09	7.05267e-09
2010-02-10	5.58584e-09
2010-02-11	4.44474e-09
2010-02-12	3.58769e-09
2010-02-13	2.91434e-09
2010-02-14	2.35159e-09
2010-02-15	1.86544e-09
2010-02-16	1.44145e-09
2010-02-17	1.10129e-09
2010-02-18	8.44244e-10
2010-02-19	6.48433e-10
2010-02-20	5.02681e-10
2010-02-21	3.93949e-10
2010-02-22	3.19676e-10
2010-02-23	2.78233e-10
2010-02-24	2.56812e-10
2010-02-25	2.40514e-10
2010-02-26	2.29571e-10
2010-02-27	2.20025e-10
2010-02-28	2.10712e-10
2010-03-01	2.06055e-10
2010-03-02	1.96043e-10
2010-03-03	1.84868e-10
2010-03-04	1.81841e-10
2010-03-05	1.75787e-10
2010-03-06	1.67172e-10
2010-03-07	1.59489e-10
2010-03-08	1.43657e-10
2010-03-09	1.24564e-10
2010-03-10	1.04774e-10
2010-03-11	8.12579e-11
2010-03-12	6.0536e-11
2010-03-13	4.21423e-11
2010-03-14	2.79397e-11
2010-03-15	1.74623e-11
2010-03-16	1.0943e-11
2010-03-17	6.75209e-12
2010-03-18	4.42378e-12
2010-03-19	3.0268e-12
2010-03-20	2.32831e-12
2010-03-21	1.62981e-12
2010-03-22	1.16415e-12
2010-03-23	6.98492e-13
2010-03-24	4.65661e-13
2010-03-25	2.32831e-13
2010-03-26	0
2010-03-27	0
2010-03-28	2.32831e-13
2010-03-29	4.65661e-13
2010-03-30	4.65661e-13
2010-03-31	4.65661e-13
2010-04-01	6.98492e-13
2010-04-02	6.98492e-13
2010-04-03	6.98492e-13
2010-04-04	4.65661e-13
2010-04-05	2.32831e-13
2010-04-06	6.98492e-13
2010-04-07	9.31323e-13
2010-04-08	9.31323e-13
2010-04-09	1.16415e-12
2010-04-10	1.62981e-12
2010-04-11	2.09548e-12
2010-04-12	2.09548e-12
2010-04-13	1.62981e-12
2010-04-14	1.39698e-12
2010-04-15	1.16415e-12
2010-04-16	9.31323e-13
2010-04-17	4.65661e-13
2010-04-18	0
2010-04-19	2.32831e-13
2010-04-20	4.65661e-13
2010-04-21	6.98492e-13
2010-04-22	9.31323e-13
2010-04-23	9.31323e-13
2010-04-24	1.16415e-12
2010-04-25	1.16415e-12
2010-04-26	9.31323e-13
2010-04-27	9.31323e-13
2010-04-28	6.98492e-13
2010-04-29	6.98492e-13
2010-04-30	1.16415e-12
2010-05-01	1.39698e-12
2010-05-02	1.86265e-12
2010-05-03	2.32831e-12
2010-05-04	2.32831e-12
2010-05-05	2.32831e-12
2010-05-06	2.09548e-12
2010-05-07	1.62981e-12
2010-05-08	1.62981e-12
2010-05-09	1.62981e-12
2010-05-10	1.62981e-12
2010-05-11	2.09548e-12
2010-05-12	2.56114e-12
2010-05-13	2.79397e-12
2010-05-14	3.0268e-12
2010-05-15	2.56114e-12
2010-05-16	2.09548e-12
2010-05-17	1.86265e-12
2010-05-18	1.39698e-12
2010-05-19	6.75209e-12
2010-05-20	4.84803e-06
2010-05-21	0.16184
2010-05-22	0.573011
2010-05-23	1.29092
2010-05-24	2.30537
2010-05-25	3.4082
2010-05-26	4.47891
2010-05-27	5.46443
2010-05-28	6.2556
2010-05-29	6.74247
2010-05-30	6.92534
2010-05-31	6.80551
2010-06-01	6.48296
2010-06-02	6.19413
2010-06-03	6.00844
2010-06-04	5.90593
2010-06-05	6.02557
2010-06-06	6.27135
2010-06-07	6.61953
2010-06-08	7.20836
2010-06-09	8.11431
2010-06-10	9.64786
2010-06-11	12.0364
2010-06-12	15.2176
2010-06-13	18.9471
2010-06-14	23.2076
2010-06-15	27.6021
2010-06-16	31.8292
2010-06-17	35.548
2010-06-18	37.8346
2010-06-19	38.2706
2010-06-20	37.8263
2010-06-21	36.7151
2010-06-22	35.7349
2010-06-23	35.4772
[truncated: 2,001 more rows]

## Sheet: Observed_Carrieri_2011
Rim_Tim	Rim_Act_Obs
2008-05-06	0
2008-05-13	0.0145935
2008-05-20	2.93244
2008-05-27	16.1152
2008-06-03	28.8191
2008-06-10	19.8767
2008-06-17	13.9264
2008-06-24	43.9307
2008-07-01	91.8514
2008-07-08	114.071
2008-07-15	100.423
2008-07-22	88.9596
2008-07-29	78.9794
2008-08-05	126.937
2008-08-12	128.686
2008-08-19	98.9417
2008-08-26	77.5078
2008-09-02	67.4184
2008-09-09	72.8421
2008-09-16	72.3427
2008-09-23	18.105
2008-09-30	5.47764
2008-10-07	1.47232
