# Supplementary material for: Role of vector phenotypic plasticity in disease transmission as illustrated by the spread of dengue virus by Aedes albopictus
Source: Nat Commun. 2024 Sep 7;15:7823. doi: 10.1038/s41467-024-52144-5 (PMC11379831; doi:10.1038/s41467-024-52144-5)
Supplement: Supplementary file 4 — Source Data files [file 41467_2024_52144_MOESM4_ESM.zip › Source_Data_Folder/Main_Maunscript/Fig1_Split_Predictions.xlsx]

## Sheet: Simulated_Eggs
Time_Egg	Sim_Act_Pred
2007-01-02	0
2007-01-03	0
2007-01-04	0
2007-01-05	0
2007-01-06	0
2007-01-07	0
2007-01-08	0
2007-01-09	0
2007-01-10	0
2007-01-11	0
2007-01-12	0
2007-01-13	0
2007-01-14	0
2007-01-15	0
2007-01-16	0
2007-01-17	0
2007-01-18	0
2007-01-19	0
2007-01-20	0
2007-01-21	0
2007-01-22	-4.32254e-17
2007-01-23	3.30743e-15
2007-01-24	-9.32373e-14
2007-01-25	2.60936e-12
2007-01-26	-1.00304e-10
2007-01-27	8.7453e-08
2007-01-28	3.52898e-07
2007-01-29	7.29506e-07
2007-01-30	1.31063e-06
2007-01-31	2.04419e-06
2007-02-01	5.95199e-06
2007-02-02	9.23711e-06
2007-02-03	1.20314e-05
2007-02-04	1.39067e-05
2007-02-05	1.51604e-05
2007-02-06	1.58725e-05
2007-02-07	1.62812e-05
2007-02-08	1.66934e-05
2007-02-09	1.73336e-05
2007-02-10	1.2219e-05
2007-02-11	1.26493e-05
2007-02-12	1.38649e-05
2007-02-13	1.8184e-05
2007-02-14	2.32544e-05
2007-02-15	2.84648e-05
2007-02-16	3.37541e-05
2007-02-17	3.81111e-05
2007-02-18	4.01061e-05
2007-02-19	3.90555e-05
2007-02-20	4.21543e-05
2007-02-21	3.40106e-05
2007-02-22	3.0724e-05
2007-02-23	2.68773e-05
2007-02-24	2.31725e-05
2007-02-25	2.0588e-05
2007-02-26	1.66461e-05
2007-02-27	1.90997e-05
2007-02-28	1.84301e-05
2007-03-01	1.76844e-05
2007-03-02	1.69646e-05
2007-03-03	1.62844e-05
2007-03-04	1.56511e-05
2007-03-05	1.26164e-05
2007-03-06	1.21767e-05
2007-03-07	1.18456e-05
2007-03-08	1.15462e-05
2007-03-09	1.12449e-05
2007-03-10	1.09503e-05
2007-03-11	1.06587e-05
2007-03-12	1.0377e-05
2007-03-13	1.01098e-05
2007-03-14	9.84695e-06
2007-03-15	9.59933e-06
2007-03-16	9.36305e-06
2007-03-17	9.1361e-06
2007-03-18	8.91973e-06
2007-03-19	8.70857e-06
2007-03-20	8.50358e-06
2007-03-21	8.28707e-06
2007-03-22	7.82523e-06
2007-03-23	8.42637e-06
2007-03-24	7.42638e-06
2007-03-25	6.43475e-06
2007-03-26	6.82694e-06
2007-03-27	5.84346e-06
2007-03-28	4.87884e-06
2007-03-29	3.94156e-06
2007-03-30	2.66569e-06
2007-03-31	2.55383e-06
2007-04-01	2.07227e-06
2007-04-02	2.00656e-06
2007-04-03	1.94842e-06
2007-04-04	1.901e-06
2007-04-05	1.86017e-06
2007-04-06	1.82142e-06
2007-04-07	1.78326e-06
2007-04-08	1.74642e-06
2007-04-09	1.41116e-06
2007-04-10	1.38455e-06
2007-04-11	1.37976e-06
2007-04-12	1.65449e-06
2007-04-13	1.89327e-06
2007-04-14	2.25321e-06
2007-04-15	2.68073e-06
2007-04-16	2.66942e-06
2007-04-17	2.91254e-06
2007-04-18	2.66361e-06
2007-04-19	2.33296e-06
2007-04-20	2.71145e-06
2007-04-21	2.37991e-06
2007-04-22	2.21247e-06
2007-04-23	2.68291e-06
2007-04-24	2.88565e-06
2007-04-25	3.26136e-06
2007-04-26	3.50462e-06
2007-04-27	3.24342e-06
2007-04-28	2.74357e-06
2007-04-29	2.60084e-06
2007-04-30	2.5396e-06
2007-05-01	2.63947e-06
2007-05-02	2.68409e-06
2007-05-03	2.42134e-06
2007-05-04	2.11504e-06
2007-05-05	2.6321e-06
2007-05-06	2.62295e-06
2007-05-07	2.33605e-06
2007-05-08	2.73633e-06
2007-05-09	3.20509e-06
2007-05-10	3.74333e-06
2007-05-11	4.73283e-06
2007-05-12	5.85543e-06
2007-05-13	7.08482e-06
2007-05-14	8.46341e-06
2007-05-15	1.00345e-05
2007-05-16	4.7012e-05
2007-05-17	-0.000845154
2007-05-18	0.606778
2007-05-19	0.970873
2007-05-20	1.36563
2007-05-21	2.02112
2007-05-22	2.3738
2007-05-23	3.20742
2007-05-24	5.60457
2007-05-25	7.90793
2007-05-26	9.6741
2007-05-27	11.0729
2007-05-28	10.6603
2007-05-29	9.05154
2007-05-30	6.92887
2007-05-31	5.00685
2007-06-01	3.56454
2007-06-02	3.56559
2007-06-03	4.52237
2007-06-04	5.82071
2007-06-05	6.93563
2007-06-06	7.75418
2007-06-07	8.38175
2007-06-08	8.8099
2007-06-09	9.55645
2007-06-10	11.1197
2007-06-11	14.2189
2007-06-12	20.7352
2007-06-13	29.5472
2007-06-14	39.9999
2007-06-15	52.0671
2007-06-16	62.917
2007-06-17	73.3706
2007-06-18	80.7373
2007-06-19	89.0055
2007-06-20	100.182
2007-06-21	116.578
2007-06-22	139.758
2007-06-23	160.482
2007-06-24	178.024
2007-06-25	192.292
2007-06-26	215.078
2007-06-27	239.935
2007-06-28	253.661
2007-06-29	263.388
2007-06-30	264.64
2007-07-01	273.908
2007-07-02	295.572
2007-07-03	324.498
2007-07-04	346.021
2007-07-05	349.406
2007-07-06	326.066
2007-07-07	299.201
2007-07-08	290.466
2007-07-09	294.963
2007-07-10	328.015
2007-07-11	349.019
2007-07-12	328.664
2007-07-13	296.744
2007-07-14	269.78
2007-07-15	266.227
2007-07-16	298.303
2007-07-17	341.615
2007-07-18	384.588
2007-07-19	420.369
2007-07-20	446.317
2007-07-21	563.443
2007-07-22	583.209
2007-07-23	603.25
2007-07-24	633.089
2007-07-25	678.847
2007-07-26	714.541
2007-07-27	738.511
2007-07-28	616.666
2007-07-29	622.202
2007-07-30	645.384
2007-07-31	660.477
2007-08-01	593.111
2007-08-02	530.991
2007-08-03	471.067
2007-08-04	439.646
2007-08-05	470.035
2007-08-06	452.402
2007-08-07	451.477
2007-08-08	450.541
2007-08-09	459.708
2007-08-10	490.3
2007-08-11	461.976
2007-08-12	398.641
2007-08-13	347.695
2007-08-14	320.733
2007-08-15	343.054
2007-08-16	404.11
2007-08-17	452.552
2007-08-18	486.604
2007-08-19	505.218
2007-08-20	504.609
2007-08-21	491.322
2007-08-22	458.775
2007-08-23	453.311
2007-08-24	477.5
2007-08-25	510.268
2007-08-26	561.156
2007-08-27	697.16
2007-08-28	542.515
2007-08-29	513.976
2007-08-30	489.235
2007-08-31	490.301
2007-09-01	491.01
2007-09-02	467.407
2007-09-03	433.27
2007-09-04	369.399
2007-09-05	303.81
2007-09-06	223.31
2007-09-07	145.453
2007-09-08	155.525
2007-09-09	116.37
2007-09-10	104.869
2007-09-11	136.328
2007-09-12	153.896
2007-09-13	145.436
2007-09-14	135.054
2007-09-15	122.4
2007-09-16	125.066
2007-09-17	147.484
2007-09-18	174.917
2007-09-19	204.21
2007-09-20	200.718
2007-09-21	176.065
2007-09-22	139.478
2007-09-23	101.76
2007-09-24	91.746
2007-09-25	93.8629
2007-09-26	102.082
2007-09-27	96.4537
2007-09-28	95.971
2007-09-29	99.5759
2007-09-30	96.0981
2007-10-01	106.812
2007-10-02	113.609
2007-10-03	116.962
2007-10-04	125.95
2007-10-05	136.765
2007-10-06	145.532
2007-10-07	146.989
2007-10-08	137.769
2007-10-09	122.769
2007-10-10	107.301
2007-10-11	98.26
2007-10-12	92.8554
2007-10-13	89.8309
2007-10-14	77.6407
2007-10-15	83.6047
2007-10-16	63.2994
2007-10-17	49.4689
2007-10-18	34.7839
2007-10-19	25.849
2007-10-20	23.7062
2007-10-21	21.7795
2007-10-22	23.4279
2007-10-23	19.9281
2007-10-24	20.6535
2007-10-25	15.8018
2007-10-26	11.0367
2007-10-27	8.59829
2007-10-28	5.91997
2007-10-29	5.38274
2007-10-30	5.32641
2007-10-31	5.31531
2007-11-01	4.49654
2007-11-02	3.47601
2007-11-03	2.80968
2007-11-04	2.79094
2007-11-05	2.7725
2007-11-06	2.73297
2007-11-07	3.11078
2007-11-08	2.83121
2007-11-09	2.54189
2007-11-10	2.7999
2007-11-11	2.47502
2007-11-12	2.12342
2007-11-13	1.7719
2007-11-14	1.50487
2007-11-15	1.29495
2007-11-16	1.33711
2007-11-17	1.09964
2007-11-18	0.858557
2007-11-19	0.869158
2007-11-20	0.650057
2007-11-21	0.458986
2007-11-22	0.28889
2007-11-23	0.181075
2007-11-24	0.0741591
2007-11-25	0.0337753
2007-11-26	0.020048
2007-11-27	0.0165208
2007-11-28	0.0193418
2007-11-29	0.0181272
2007-11-30	0.0160975
2007-12-01	0.0171659
2007-12-02	0.0147383
2007-12-03	0.0155593
2007-12-04	0.0128722
2007-12-05	0.0101179
2007-12-06	0.00781655
2007-12-07	0.00638017
2007-12-08	0.00545691
2007-12-09	0.00459196
2007-12-10	0.00383351
2007-12-11	0.00319435
2007-12-12	0.00251617
2007-12-13	0.00182648
2007-12-14	0.00135287
2007-12-15	0.00106522
2007-12-16	0.000869065
2007-12-17	0.000879935
2007-12-18	0.000683349
2007-12-19	0.000492481
2007-12-20	0.000313474
2007-12-21	0.000193575
2007-12-22	0.000119878
2007-12-23	7.48413e-05
2007-12-24	4.72136e-05
2007-12-25	3.01942e-05
2007-12-26	1.96173e-05
2007-12-27	1.29654e-05
2007-12-28	8.73793e-06
2007-12-29	6.04731e-06
2007-12-30	4.28572e-06
2007-12-31	3.04556e-06
2008-01-01	2.09334e-06
2008-01-02	1.3671e-06
2008-01-03	8.8652e-07
2008-01-04	6.02488e-07
2008-01-05	4.3049e-07
2008-01-06	3.11994e-07
2008-01-07	2.21117e-07
2008-01-08	1.05451e-07
2008-01-09	8.31921e-08
2008-01-10	7.2032e-08
2008-01-11	6.56458e-08
2008-01-12	6.14801e-08
2008-01-13	4.94889e-08
2008-01-14	4.64001e-08
2008-01-15	5.137e-08
2008-01-16	4.71979e-08
2008-01-17	4.29272e-08
2008-01-18	3.40401e-08
2008-01-19	3.24829e-08
2008-01-20	3.08438e-08
2008-01-21	2.91163e-08
2008-01-22	2.75681e-08
2008-01-23	2.61454e-08
2008-01-24	2.38109e-08
2008-01-25	2.49455e-08
2008-01-26	2.15507e-08
2008-01-27	1.79792e-08
2008-01-28	1.82327e-08
2008-01-29	1.46177e-08
2008-01-30	1.11512e-08
2008-01-31	7.82171e-09
2008-02-01	4.88025e-09
2008-02-02	3.07721e-09
2008-02-03	1.99897e-09
2008-02-04	1.36381e-09
2008-02-05	7.4401e-10
2008-02-06	5.82659e-10
2008-02-07	3.91854e-10
2008-02-08	3.68804e-10
2008-02-09	3.3807e-10
2008-02-10	3.58559e-10
2008-02-11	3.1502e-10
2008-02-12	2.68919e-10
2008-02-13	2.21538e-10
2008-02-14	2.24099e-10
2008-02-15	1.74157e-10
2008-02-16	1.24215e-10
2008-02-17	8.19564e-11
2008-02-18	5.25033e-11
2008-02-19	3.20142e-11
2008-02-20	1.92085e-11
2008-02-21	1.15251e-11
2008-02-22	6.40284e-12
2008-02-23	3.84171e-12
2008-02-24	2.56114e-12
2008-02-25	0
2008-02-26	0
2008-02-27	0
2008-02-28	0
2008-02-29	0
2008-03-01	0
2008-03-02	0
2008-03-03	0
2008-03-04	0
2008-03-05	0
2008-03-06	0
2008-03-07	0
2008-03-08	0
2008-03-09	0
2008-03-10	1.28057e-12
2008-03-11	1.28057e-12
2008-03-12	1.28057e-12
2008-03-13	1.28057e-12
2008-03-14	1.28057e-12
2008-03-15	1.28057e-12
2008-03-16	1.28057e-12
2008-03-17	0
2008-03-18	0
2008-03-19	0
2008-03-20	0
2008-03-21	0
2008-03-22	0
2008-03-23	0
2008-03-24	0
2008-03-25	0
2008-03-26	1.28057e-12
2008-03-27	1.28057e-12
2008-03-28	1.28057e-12
2008-03-29	1.28057e-12
2008-03-30	1.28057e-12
2008-03-31	1.28057e-12
2008-04-01	0
2008-04-02	0
2008-04-03	0
2008-04-04	0
2008-04-05	0
2008-04-06	0
2008-04-07	0
2008-04-08	0
2008-04-09	0
2008-04-10	0
2008-04-11	0
2008-04-12	0
2008-04-13	0
2008-04-14	0
2008-04-15	0
2008-04-16	0
2008-04-17	0
2008-04-18	0
2008-04-19	0
2008-04-20	0
2008-04-21	0
2008-04-22	0
2008-04-23	0
2008-04-24	0
2008-04-25	0
2008-04-26	0
2008-04-27	0
2008-04-28	0
2008-04-29	0
2008-04-30	0
2008-05-01	0
2008-05-02	0
2008-05-03	0
2008-05-04	0
2008-05-05	0
2008-05-06	0
2008-05-07	0
2008-05-08	0
2008-05-09	0
2008-05-10	0
2008-05-11	0
2008-05-12	0
2008-05-13	0
2008-05-14	0
2008-05-15	0
2008-05-16	0
2008-05-17	0
2008-05-18	0
2008-05-19	0
2008-05-20	0
2008-05-21	0
2008-05-22	0
2008-05-23	0
2008-05-24	0
2008-05-25	0
2008-05-26	0
2008-05-27	0
2008-05-28	0
2008-05-29	3.73519e-06
2008-05-30	27.6087
2008-05-31	59.1386
2008-06-01	87.8565
2008-06-02	122.103
2008-06-03	133.545
2008-06-04	134.212
2008-06-05	128.022
2008-06-06	113.583
2008-06-07	94.2781
2008-06-08	80.9222
2008-06-09	80.2613
2008-06-10	83.6047
2008-06-11	92.5658
2008-06-12	104.924
2008-06-13	101.706
2008-06-14	96.9373
2008-06-15	86.812
2008-06-16	72.2528
2008-06-17	70.2541
2008-06-18	79.9801
2008-06-19	90.8957
2008-06-20	103.803
2008-06-21	123.237
2008-06-22	135.68
2008-06-23	152.823
2008-06-24	175.769
2008-06-25	201.665
2008-06-26	232.911
2008-06-27	267.718
2008-06-28	308.299
2008-06-29	342.038
2008-06-30	371.557
2008-07-01	401.428
2008-07-02	425.441
2008-07-03	450.633
2008-07-04	477.624
2008-07-05	501.709
2008-07-06	514.191
2008-07-07	514.074
2008-07-08	519.669
2008-07-09	515.991
2008-07-10	497.432
2008-07-11	496.509
2008-07-12	489.01
2008-07-13	484.474
2008-07-14	505.611
2008-07-15	508.39
2008-07-16	472.314
2008-07-17	441.692
2008-07-18	410.449
2008-07-19	392.068
2008-07-20	406.267
2008-07-21	420.14
2008-07-22	435.39
2008-07-23	392.711
2008-07-24	325.845
2008-07-25	267.43
2008-07-26	230.198
2008-07-27	260.289
2008-07-28	316.87
2008-07-29	366.186
2008-07-30	387.538
2008-07-31	397.261
2008-08-01	408.057
2008-08-02	412.614
2008-08-03	422.714
2008-08-04	429.723
2008-08-05	431.663
2008-08-06	437.095
2008-08-07	441.023
2008-08-08	444.818
2008-08-09	455.089
2008-08-10	459.733
2008-08-11	437.189
2008-08-12	405.68
2008-08-13	383.797
2008-08-14	384.23
2008-08-15	416.494
2008-08-16	467.584
2008-08-17	453.742
2008-08-18	416.107
2008-08-19	382.865
2008-08-20	347.715
2008-08-21	369.728
2008-08-22	408.884
2008-08-23	425.375
2008-08-24	433.535
2008-08-25	424.671
2008-08-26	387.505
2008-08-27	363.944
2008-08-28	349.317
2008-08-29	338.586
2008-08-30	342.554
2008-08-31	343.385
2008-09-01	324.311
2008-09-02	313.796
2008-09-03	310.338
2008-09-04	300.615
2008-09-05	308.95
2008-09-06	320.654
2008-09-07	334.941
2008-09-08	368.395
2008-09-09	384.394
2008-09-10	381.884
2008-09-11	368.224
2008-09-12	343.476
2008-09-13	331.269
2008-09-14	320.555
2008-09-15	282.18
2008-09-16	220.498
2008-09-17	149.584
2008-09-18	85.0239
2008-09-19	95.1655
2008-09-20	62.7277
2008-09-21	47.6513
2008-09-22	43.8404
2008-09-23	42.8543
2008-09-24	39.6486
2008-09-25	39.4481
2008-09-26	44.2528
2008-09-27	43.5788
2008-09-28	48.7981
2008-09-29	49.4599
2008-09-30	44.8909
2008-10-01	41.3356
2008-10-02	49.0331
2008-10-03	57.5843
2008-10-04	63.051
2008-10-05	64.7585
2008-10-06	53.9246
2008-10-07	60.2062
2008-10-08	47.1182
2008-10-09	36.1086
2008-10-10	38.3774
2008-10-11	50.1479
2008-10-12	50.7447
2008-10-13	57.7095
2008-10-14	63.4053
2008-10-15	63.0816
2008-10-16	63.4003
2008-10-17	63.2669
2008-10-18	64.0251
2008-10-19	60.9276
2008-10-20	59.7714
2008-10-21	55.7498
2008-10-22	47.4338
2008-10-23	60.5257
2008-10-24	49.5774
2008-10-25	55.6252
2008-10-26	54.2481
2008-10-27	45.7829
2008-10-28	50.2539
2008-10-29	45.4284
2008-10-30	47.9071
2008-10-31	54.8711
2008-11-01	57.7874
2008-11-02	66.6707
2008-11-03	61.6237
2008-11-04	59.3558
2008-11-05	73.0928
2008-11-06	75.0659
2008-11-07	74.3729
2008-11-08	70.2801
2008-11-09	49.7545
2008-11-10	54.4626
2008-11-11	37.8658
2008-11-12	28.3902
2008-11-13	23.3797
2008-11-14	22.383
2008-11-15	21.8084
2008-11-16	21.2204
2008-11-17	20.6412
2008-11-18	19.9257
2008-11-19	22.5723
2008-11-20	19.9529
2008-11-21	21.0532
2008-11-22	17.9557
2008-11-23	14.7942
2008-11-24	11.4038
2008-11-25	11.7313
2008-11-26	8.398
2008-11-27	5.9837
2008-11-28	4.51975
2008-11-29	3.51523
2008-11-30	2.57143
2008-12-01	1.2841
2008-12-02	1.0518
2008-12-03	0.622581
2008-12-04	0.582309
2008-12-05	0.592835
2008-12-06	0.610604
2008-12-07	0.628804
2008-12-08	0.633116
2008-12-09	0.695463
2008-12-10	0.632057
2008-12-11	0.55315
2008-12-12	0.471547
2008-12-13	0.385756
2008-12-14	0.29866
2008-12-15	0.221164
2008-12-16	0.180046
2008-12-17	0.136277
2008-12-18	0.131887
2008-12-19	0.127134
2008-12-20	0.120878
2008-12-21	0.13319
2008-12-22	0.118675
2008-12-23	0.101987
2008-12-24	0.104916
2008-12-25	0.0860152
2008-12-26	0.0871155
2008-12-27	0.0674911
2008-12-28	0.0484212
2008-12-29	0.0314866
2008-12-30	0.0193273
2008-12-31	0.0119461
2009-01-01	0.00746318
2009-01-02	0.00456934
2009-01-03	0.00278723
2009-01-04	0.00170043
2009-01-05	0.00103899
2009-01-06	0.00063674
2009-01-07	0.0003917
2009-01-08	0.000241384
2009-01-09	0.000149136
2009-01-10	9.2484e-05
2009-01-11	5.76143e-05
2009-01-12	3.6286e-05
2009-01-13	2.31998e-05
2009-01-14	1.50728e-05
2009-01-15	1.01071e-05
2009-01-16	5.02656e-06
2009-01-17	3.95875e-06
2009-01-18	3.19549e-06
2009-01-19	2.63465e-06
2009-01-20	2.24328e-06
2009-01-21	1.97428e-06
2009-01-22	1.46209e-06
2009-01-23	1.24925e-06
2009-01-24	1.05521e-06
2009-01-25	8.37581e-07
2009-01-26	8.33189e-07
2009-01-27	9.60595e-07
2009-01-28	9.52566e-07
2009-01-29	9.48474e-07
2009-01-30	1.04545e-06
2009-01-31	9.67859e-07
2009-02-01	8.6989e-07
2009-02-02	7.60589e-07
2009-02-03	7.85222e-07
2009-02-04	5.50775e-07
2009-02-05	4.44798e-07
2009-02-06	2.35566e-07
2009-02-07	1.95963e-07
2009-02-08	1.48756e-07
2009-02-09	1.47475e-07
2009-02-10	1.63311e-07
2009-02-11	1.47775e-07
2009-02-12	1.28385e-07
2009-02-13	1.31993e-07
2009-02-14	1.0923e-07
2009-02-15	8.60465e-08
2009-02-16	8.68738e-08
2009-02-17	6.32601e-08
2009-02-18	4.02175e-08
2009-02-19	2.45741e-08
2009-02-20	1.50313e-08
2009-02-21	9.1996e-09
2009-02-22	5.63962e-09
2009-02-23	3.46266e-09
2009-02-24	2.13599e-09
2009-02-25	1.32923e-09
2009-02-26	8.37492e-10
2009-02-27	5.35278e-10
2009-02-28	3.48315e-10
2009-03-01	2.33063e-10
2009-03-02	1.63913e-10
2009-03-03	1.20373e-10
2009-03-04	6.91507e-11
2009-03-05	5.6345e-11
2009-03-06	4.35393e-11
2009-03-07	4.86616e-11
2009-03-08	5.37839e-11
2009-03-09	5.89062e-11
2009-03-10	6.40284e-11
2009-03-11	6.40284e-11
2009-03-12	6.91507e-11
2009-03-13	6.65896e-11
2009-03-14	6.14673e-11
2009-03-15	5.37839e-11
2009-03-16	4.61005e-11
2009-03-17	3.84171e-11
2009-03-18	3.07336e-11
2009-03-19	2.56114e-11
2009-03-20	2.30502e-11
2009-03-21	1.7928e-11
2009-03-22	1.53668e-11
2009-03-23	1.28057e-11
2009-03-24	1.02445e-11
2009-03-25	1.02445e-11
2009-03-26	7.68341e-12
2009-03-27	5.12227e-12
2009-03-28	2.56114e-12
2009-03-29	7.68341e-12
2009-03-30	7.68341e-12
2009-03-31	7.68341e-12
2009-04-01	7.68341e-12
2009-04-02	7.68341e-12
2009-04-03	0
2009-04-04	0
2009-04-05	0
2009-04-06	0
2009-04-07	0
2009-04-08	0
2009-04-09	0
2009-04-10	0
2009-04-11	0
2009-04-12	0
2009-04-13	0
2009-04-14	5.12227e-12
2009-04-15	5.12227e-12
2009-04-16	5.12227e-12
2009-04-17	5.12227e-12
2009-04-18	5.12227e-12
2009-04-19	0
2009-04-20	0
2009-04-21	0
2009-04-22	0
2009-04-23	0
2009-04-24	0
2009-04-25	0
2009-04-26	0
2009-04-27	0
2009-04-28	0
2009-04-29	0
2009-04-30	0
2009-05-01	0
2009-05-02	0
2009-05-03	0
2009-05-04	0
2009-05-05	0
2009-05-06	0
2009-05-07	0
2009-05-08	0
2009-05-09	0
2009-05-10	0
2009-05-11	0
2009-05-12	0
2009-05-13	0
2009-05-14	0
2009-05-15	0
2009-05-16	5.12227e-12
2009-05-17	5.12227e-12
2009-05-18	5.12227e-12
2009-05-19	5.12227e-12
2009-05-20	0
2009-05-21	0
2009-05-22	-1.28057e-11
2009-05-23	2.84737e-07
2009-05-24	-0.000320421
2009-05-25	41.0344
2009-05-26	98.7802
2009-05-27	156.941
2009-05-28	210.501
2009-05-29	197.608
2009-05-30	159.262
2009-05-31	114.798
2009-06-01	74.9214
2009-06-02	65.4916
2009-06-03	65.4935
2009-06-04	75.4929
2009-06-05	87.3038
2009-06-06	98.4621
2009-06-07	114.3
2009-06-08	121.954
2009-06-09	130.262
2009-06-10	136.739
2009-06-11	143.957
2009-06-12	146.61
2009-06-13	147.589
2009-06-14	145.498
2009-06-15	138.954
2009-06-16	145.017
2009-06-17	160.57
2009-06-18	175.844
2009-06-19	191.165
2009-06-20	205.683
2009-06-21	205.01
2009-06-22	183.848
2009-06-23	151.835
2009-06-24	112.843
2009-06-25	89.814
2009-06-26	95.8337
2009-06-27	108.596
2009-06-28	125.875
2009-06-29	132.51
2009-06-30	136.266
2009-07-01	148.294
2009-07-02	162.128
2009-07-03	173.757
2009-07-04	186.774
2009-07-05	199.042
2009-07-06	205.545
2009-07-07	217.855
2009-07-08	222.045
2009-07-09	221.633
2009-07-10	225.152
2009-07-11	226.682
2009-07-12	218.655
2009-07-13	206.778
2009-07-14	206.742
2009-07-15	217.187
2009-07-16	249.183
2009-07-17	294.597
2009-07-18	322.666
2009-07-19	323.11
2009-07-20	301.056
2009-07-21	273.616
2009-07-22	261.72
2009-07-23	273.827
2009-07-24	308.791
2009-07-25	352.351
2009-07-26	381.182
2009-07-27	378.527
2009-07-28	356.87
2009-07-29	334.943
2009-07-30	325.424
2009-07-31	339.962
2009-08-01	372.548
2009-08-02	393.952
2009-08-03	404.257
2009-08-04	416.532
2009-08-05	401.994
2009-08-06	382.126
2009-08-07	368.714
2009-08-08	353.716
2009-08-09	358.236
2009-08-10	363.44
2009-08-11	364.971
2009-08-12	359.616
2009-08-13	348.783
2009-08-14	342.344
2009-08-15	340.243
2009-08-16	339.717
2009-08-17	343.076
2009-08-18	349.368
2009-08-19	357.998
2009-08-20	372.572
2009-08-21	382.302
2009-08-22	383.719
2009-08-23	377.696
2009-08-24	371.219
2009-08-25	358.67
2009-08-26	344.937
2009-08-27	335.174
2009-08-28	331.822
2009-08-29	346.22
2009-08-30	362.71
2009-08-31	362.564
2009-09-01	346.591
2009-09-02	326.066
2009-09-03	312.123
2009-09-04	312.667
2009-09-05	325.734
2009-09-06	326.283
2009-09-07	296.347
2009-09-08	264.151
2009-09-09	223.545
2009-09-10	190.104
2009-09-11	192.593
2009-09-12	201.432
2009-09-13	210.271
2009-09-14	212.51
2009-09-15	196.21
2009-09-16	183.445
2009-09-17	180.336
2009-09-18	178.571
2009-09-19	185.6
2009-09-20	184.398
2009-09-21	180.808
2009-09-22	181.247
2009-09-23	177.574
2009-09-24	175.811
2009-09-25	171.545
2009-09-26	175.144
2009-09-27	180.929
2009-09-28	181.955
2009-09-29	179.346
2009-09-30	171.304
2009-10-01	164.126
2009-10-02	153.178
2009-10-03	146.569
2009-10-04	128.796
2009-10-05	107.005
2009-10-06	96.4331
2009-10-07	84.6535
2009-10-08	90.5074
2009-10-09	104.684
2009-10-10	114.403
2009-10-11	124.948
2009-10-12	118.525
2009-10-13	97.3477
2009-10-14	70.3564
2009-10-15	73.5653
2009-10-16	41.8538
2009-10-17	43.0987
2009-10-18	22.0345
2009-10-19	22.6894
2009-10-20	13.2891
2009-10-21	8.70777
2009-10-22	5.76612
2009-10-23	3.27251
2009-10-24	3.20845
2009-10-25	2.84388
2009-10-26	2.96063
2009-10-27	3.00122
2009-10-28	2.77448
2009-10-29	3.1135
2009-10-30	2.7362
2009-10-31	2.42435
2009-11-01	1.97196
2009-11-02	2.16811
2009-11-03	1.7375
2009-11-04	1.56054
2009-11-05	1.68458
2009-11-06	1.44021
2009-11-07	0.885503
2009-11-08	0.806471
2009-11-09	0.752154
2009-11-10	0.585987
2009-11-11	0.591723
2009-11-12	0.703809
2009-11-13	0.685566
2009-11-14	0.66228
2009-11-15	0.637546
2009-11-16	0.610057
2009-11-17	0.582172
2009-11-18	0.560288
2009-11-19	0.456396
2009-11-20	0.449724
2009-11-21	0.441904
2009-11-22	0.432503
2009-11-23	0.42305
2009-11-24	0.412819
2009-11-25	0.487605
2009-11-26	0.473577
2009-11-27	0.45974
2009-11-28	0.446291
2009-11-29	0.433121
2009-11-30	0.419693
2009-12-01	0.429579
2009-12-02	0.348256
2009-12-03	0.408087
2009-12-04	0.394838
2009-12-05	0.379515
2009-12-06	0.364105
2009-12-07	0.320927
2009-12-08	0.354402
2009-12-09	0.324395
2009-12-10	0.294092
2009-12-11	0.262901
2009-12-12	0.281233
2009-12-13	0.2401
2009-12-14	0.197466
2009-12-15	0.160068
2009-12-16	0.12908
2009-12-17	0.130593
2009-12-18	0.0994619
2009-12-19	0.0704963
2009-12-20	0.0461238
2009-12-21	0.0280024
2009-12-22	0.0170103
2009-12-23	0.0103509
2009-12-24	0.00385586
2009-12-25	0.00151303
2009-12-26	0.000720531
2009-12-27	0.000593887
2009-12-28	0.000457436
2009-12-29	0.000515516
2009-12-30	0.000468909
2009-12-31	0.000417164
2010-01-01	0.000455846
2010-01-02	0.000380035
2010-01-03	0.000331043
2010-01-04	0.00027145
2010-01-05	0.000226487
2010-01-06	0.000194238
2010-01-07	0.000162806
2010-01-08	0.000131675
2010-01-09	0.000138995
2010-01-10	7.29335e-05
2010-01-11	5.78478e-05
2010-01-12	4.8679e-05
2010-01-13	4.27793e-05
2010-01-14	3.63879e-05
2010-01-15	3.73042e-05
2010-01-16	3.0321e-05
2010-01-17	2.33567e-05
2010-01-18	2.35852e-05
2010-01-19	1.6558e-05
2010-01-20	1.01771e-05
2010-01-21	6.29861e-06
2010-01-22	3.92859e-06
2010-01-23	2.47337e-06
2010-01-24	1.58031e-06
2010-01-25	1.03375e-06
2010-01-26	6.99226e-07
2010-01-27	4.95442e-07
2010-01-28	3.69992e-07
2010-01-29	2.93844e-07
2010-01-30	2.48225e-07
2010-01-31	2.19658e-07
2010-02-01	2.00921e-07
2010-02-02	1.86758e-07
2010-02-03	1.7237e-07
2010-02-04	1.54821e-07
2010-02-05	1.32984e-07
2010-02-06	1.07711e-07
2010-02-07	8.18591e-08
2010-02-08	5.8691e-08
2010-02-09	4.01996e-08
2010-02-10	2.69585e-08
2010-02-11	1.81533e-08
2010-02-12	1.23447e-08
2010-02-13	8.43639e-09
2010-02-14	5.73182e-09
2010-02-15	3.81097e-09
2010-02-16	2.46381e-09
2010-02-17	1.56229e-09
2010-02-18	1.02445e-09
2010-02-19	7.4273e-10
2010-02-20	4.96861e-10
2010-02-21	4.61005e-10
2010-02-22	3.68804e-10
2010-02-23	3.48315e-10
2010-02-24	3.43192e-10
2010-02-25	3.27826e-10
2010-02-26	3.02214e-10
2010-02-27	2.71481e-10
2010-02-28	3.02214e-10
2010-03-01	2.04891e-10
2010-03-02	1.94646e-10
2010-03-03	1.94646e-10
2010-03-04	1.84402e-10
2010-03-05	1.74157e-10
2010-03-06	1.63913e-10
2010-03-07	1.38301e-10
2010-03-08	1.43424e-10
2010-03-09	1.22935e-10
2010-03-10	1.07568e-10
2010-03-11	1.1269e-10
2010-03-12	8.19564e-11
2010-03-13	6.14673e-11
2010-03-14	4.09782e-11
2010-03-15	2.04891e-11
2010-03-16	1.53668e-11
2010-03-17	1.02445e-11
2010-03-18	1.02445e-11
2010-03-19	5.12227e-12
2010-03-20	0
2010-03-21	0
2010-03-22	0
2010-03-23	0
2010-03-24	0
2010-03-25	0
2010-03-26	0
2010-03-27	0
2010-03-28	0
2010-03-29	5.12227e-12
2010-03-30	5.12227e-12
2010-03-31	0
2010-04-01	0
2010-04-02	0
2010-04-03	-5.12227e-12
2010-04-04	-5.12227e-12
2010-04-05	-5.12227e-12
2010-04-06	0
2010-04-07	0
2010-04-08	0
2010-04-09	0
2010-04-10	0
2010-04-11	0
2010-04-12	0
2010-04-13	0
2010-04-14	0
2010-04-15	0
2010-04-16	0
2010-04-17	0
2010-04-18	0
2010-04-19	0
2010-04-20	0
2010-04-21	0
2010-04-22	0
2010-04-23	0
2010-04-24	0
2010-04-25	0
2010-04-26	5.12227e-12
2010-04-27	5.12227e-12
2010-04-28	5.12227e-12
2010-04-29	5.12227e-12
2010-04-30	0
2010-05-01	0
2010-05-02	0
2010-05-03	0
2010-05-04	-5.12227e-12
2010-05-05	-5.12227e-12
2010-05-06	0
2010-05-07	0
2010-05-08	5.12227e-12
2010-05-09	5.12227e-12
2010-05-10	0
2010-05-11	-5.12227e-12
2010-05-12	-5.12227e-12
2010-05-13	-5.12227e-12
2010-05-14	0
2010-05-15	0
2010-05-16	0
2010-05-17	0
2010-05-18	0
2010-05-19	0
2010-05-20	0
2010-05-21	0
2010-05-22	0
2010-05-23	0
2010-05-24	2.56114e-11
2010-05-25	1.04822
2010-05-26	4.75498
2010-05-27	9.17041
2010-05-28	14.4966
2010-05-29	18.3955
2010-05-30	19.5306
2010-05-31	19.7314
2010-06-01	17.1513
2010-06-02	13.8829
2010-06-03	11.6
2010-06-04	9.4155
2010-06-05	9.731
2010-06-06	13.292
2010-06-07	16.0369
2010-06-08	19.177
2010-06-09	22.2964
2010-06-10	23.6895
2010-06-11	25.7592
2010-06-12	28.5078
2010-06-13	33.1698
2010-06-14	44.8159
2010-06-15	60.6217
2010-06-16	81.9031
2010-06-17	105.568
2010-06-18	122.39
2010-06-19	133.009
2010-06-20	130.028
2010-06-21	118.586
2010-06-22	99.9779
2010-06-23	80.4284
2010-06-24	75.7366
2010-06-25	77.3147
2010-06-26	91.2968
2010-06-27	107.651
2010-06-28	120.112
2010-06-29	135.506
2010-06-30	151.591
2010-07-01	171.565
2010-07-02	189.699
2010-07-03	206.257
2010-07-04	219.134
2010-07-05	230.429
2010-07-06	239.419
2010-07-07	252.628
2010-07-08	256.924
2010-07-09	249.771
2010-07-10	250.248
2010-07-11	250.254
2010-07-12	261.029
2010-07-13	283.476
2010-07-14	304.772
2010-07-15	323.51
2010-07-16	349.448
2010-07-17	377.033
2010-07-18	398.364
2010-07-19	500.683
2010-07-20	516.544
2010-07-21	419.626
2010-07-22	432.177
2010-07-23	453.37
2010-07-24	482.024
2010-07-25	506.057
2010-07-26	462.851
2010-07-27	416.954
2010-07-28	355.781
2010-07-29	302.063
2010-07-30	315.307
2010-07-31	334.198
2010-08-01	348.143
2010-08-02	361.37
2010-08-03	381.416
2010-08-04	398.211
2010-08-05	416.751
2010-08-06	422.522
2010-08-07	389.219
2010-08-08	346.632
2010-08-09	331.305
2010-08-10	329.941
2010-08-11	354.46
2010-08-12	379.885
2010-08-13	386.894
2010-08-14	391.978
2010-08-15	400.602
2010-08-16	410.457
2010-08-17	414.169
2010-08-18	391.682
2010-08-19	363.505
2010-08-20	344.458
2010-08-21	349.1
2010-08-22	376.891
2010-08-23	398.34
2010-08-24	407.397
2010-08-25	398.762
2010-08-26	394.627
2010-08-27	396.714
2010-08-28	407.886
2010-08-29	411.581
2010-08-30	376.96
2010-08-31	325.899
2010-09-01	258.806
2010-09-02	204.368
2010-09-03	174.563
2010-09-04	173.255
2010-09-05	188.425
2010-09-06	197.141
2010-09-07	208.315
2010-09-08	210.419
2010-09-09	214.828
2010-09-10	215.549
2010-09-11	210.592
2010-09-12	210.803
2010-09-13	200.444
2010-09-14	185.615
2010-09-15	190.079
2010-09-16	182.972
2010-09-17	176.824
2010-09-18	186.411
2010-09-19	191.605
2010-09-20	185.861
2010-09-21	168.435
2010-09-22	144.232
2010-09-23	124.622
2010-09-24	124.837
2010-09-25	135.598
2010-09-26	138.254
2010-09-27	123.233
2010-09-28	105.883
2010-09-29	90.5371
2010-09-30	79.4599
2010-10-01	72.0437
2010-10-02	68.078
2010-10-03	68.4122
2010-10-04	72.0278
2010-10-05	82.0814
2010-10-06	91.1444
2010-10-07	97.7241
2010-10-08	99.6156
2010-10-09	86.139
2010-10-10	63.8396
2010-10-11	68.7966
2010-10-12	45.5118
2010-10-13	32.18
2010-10-14	34.415
2010-10-15	39.2816
2010-10-16	43.2652
2010-10-17	44.1336
2010-10-18	42.661
2010-10-19	43.1865
2010-10-20	37.4062
2010-10-21	32.3935
2010-10-22	30.5245
2010-10-23	26.7517
2010-10-24	18.9159
2010-10-25	19.1352
2010-10-26	21.1141
2010-10-27	20.4442
2010-10-28	19.218
2010-10-29	20.825
2010-10-30	18.6811
2010-10-31	15.2706
2010-11-01	10.6123
2010-11-02	10.2029
2010-11-03	8.53694
2010-11-04	9.08525
2010-11-05	10.4674
2010-11-06	10.7312
2010-11-07	9.21158
2010-11-08	8.18424
2010-11-09	8.26604
2010-11-10	6.91217
2010-11-11	7.67394
2010-11-12	7.63308
2010-11-13	7.49277
2010-11-14	6.676
2010-11-15	6.57191
2010-11-16	5.9566
2010-11-17	7.02548
2010-11-18	6.92111
2010-11-19	6.81469
2010-11-20	6.70375
2010-11-21	5.93365
2010-11-22	4.59564
2010-11-23	4.46473
2010-11-24	4.32777
2010-11-25	4.93865
2010-11-26	4.3895
2010-11-27	4.61569
2010-11-28	3.86423
2010-11-29	3.10204
2010-11-30	3.20034
2010-12-01	2.43593
2010-12-02	1.73032
2010-12-03	0.823741
2010-12-04	0.53077
2010-12-05	0.486421
2010-12-06	0.521806
2010-12-07	0.44992
2010-12-08	0.395956
2010-12-09	0.336376
2010-12-10	0.216816
2010-12-11	0.178686
2010-12-12	0.155075
2010-12-13	0.13591
2010-12-14	0.140365
2010-12-15	0.11626
2010-12-16	0.117976
2010-12-17	0.07439
2010-12-18	0.0750558
2010-12-19	0.0492792
2010-12-20	0.0303806
2010-12-21	0.0187939
2010-12-22	0.0117332
2010-12-23	0.00469597
2010-12-24	0.00209645
2010-12-25	0.001196
2010-12-26	0.0011049
2010-12-27	0.00104679
2010-12-28	0.000940672
2010-12-29	0.000990702
2010-12-30	0.000836473
2010-12-31	0.000856586
2011-01-01	0.000685782
2011-01-02	0.000694471
2011-01-03	0.000517203
2011-01-04	0.000341423
2011-01-05	0.000214508
2011-01-06	0.000136127
2011-01-07	8.70492e-05
2011-01-08	5.66185e-05
2011-01-09	3.74425e-05
2011-01-10	1.62308e-05
2011-01-11	1.1755e-05
2011-01-12	7.17019e-06
2011-01-13	6.70721e-06
2011-01-14	6.66073e-06
2011-01-15	6.60892e-06
2011-01-16	6.47795e-06
2011-01-17	6.24812e-06
2011-01-18	6.93723e-06
2011-01-19	6.61678e-06
2011-01-20	6.26464e-06
2011-01-21	5.79768e-06
2011-01-22	5.20267e-06
2011-01-23	4.55517e-06
2011-01-24	3.86446e-06
2011-01-25	3.1936e-06
2011-01-26	3.23713e-06
2011-01-27	2.57535e-06
2011-01-28	1.92568e-06
2011-01-29	1.29651e-06
2011-01-30	7.91356e-07
2011-01-31	4.85889e-07
2011-02-01	3.01036e-07
2011-02-02	1.89468e-07
2011-02-03	1.22176e-07
2011-02-04	8.04965e-08
2011-02-05	5.44088e-08
2011-02-06	3.79509e-08
2011-02-07	2.75681e-08
2011-02-08	2.10218e-08
2011-02-09	1.66832e-08
2011-02-10	1.00601e-08
2011-02-11	8.13417e-09
2011-02-12	6.8997e-09
2011-02-13	6.19795e-09
2011-02-14	5.80354e-09
2011-02-15	5.43986e-09
2011-02-16	4.93787e-09
2011-02-17	5.26058e-09
2011-02-18	3.86732e-09
2011-02-19	3.45241e-09
2011-02-20	3.14508e-09
2011-02-21	2.86847e-09
2011-02-22	2.5304e-09
2011-02-23	2.15648e-09
2011-02-24	1.8389e-09
2011-02-25	1.55205e-09
2011-02-26	1.26008e-09
2011-02-27	1.27545e-09
2011-02-28	9.73232e-10
2011-03-01	6.7614e-10
2011-03-02	4.25149e-10
2011-03-03	2.66358e-10
2011-03-04	1.69035e-10
2011-03-05	1.07568e-10
2011-03-06	8.19564e-11
2011-03-07	5.6345e-11
2011-03-08	4.09782e-11
2011-03-09	3.07336e-11
2011-03-10	2.04891e-11
2011-03-11	1.53668e-11
2011-03-12	1.02445e-11
2011-03-13	1.02445e-11
2011-03-14	1.02445e-11
2011-03-15	0
2011-03-16	-5.12227e-12
2011-03-17	-5.12227e-12
2011-03-18	0
2011-03-19	0
2011-03-20	-5.12227e-12
2011-03-21	0
2011-03-22	5.12227e-12
2011-03-23	5.12227e-12
2011-03-24	5.12227e-12
2011-03-25	0
2011-03-26	0
2011-03-27	5.12227e-12
2011-03-28	0
2011-03-29	0
2011-03-30	0
2011-03-31	0
2011-04-01	0
2011-04-02	0
2011-04-03	0
2011-04-04	0
2011-04-05	0
2011-04-06	0
2011-04-07	0
2011-04-08	0
2011-04-09	0
2011-04-10	0
2011-04-11	0
2011-04-12	0
2011-04-13	0
2011-04-14	0
2011-04-15	0
2011-04-16	0
2011-04-17	0
2011-04-18	0
2011-04-19	0
2011-04-20	0
2011-04-21	5.12227e-12
2011-04-22	5.12227e-12
2011-04-23	5.12227e-12
2011-04-24	5.12227e-12
2011-04-25	5.12227e-12
2011-04-26	0
2011-04-27	-5.12227e-12
2011-04-28	-5.12227e-12
2011-04-29	-5.12227e-12
2011-04-30	-5.12227e-12
2011-05-01	-5.12227e-12
2011-05-02	0
2011-05-03	0
2011-05-04	0
2011-05-05	0
2011-05-06	0
2011-05-07	5.12227e-12
2011-05-08	5.12227e-12
2011-05-09	0
2011-05-10	0
2011-05-11	0
2011-05-12	-5.12227e-12
2011-05-13	-5.12227e-12
2011-05-14	0
2011-05-15	5.12227e-12
2011-05-16	5.12227e-12
2011-05-17	5.12227e-12
2011-05-18	5.12227e-12
2011-05-19	5.12227e-12
2011-05-20	0
2011-05-21	0
2011-05-22	0
2011-05-23	0
2011-05-24	0
2011-05-25	5.12227e-12
2011-05-26	5.12227e-12
2011-05-27	0
2011-05-28	-5.12227e-12
2011-05-29	14.8552
2011-05-30	35.2894
2011-05-31	59.5182
2011-06-01	88.011
2011-06-02	97.8015
2011-06-03	107.505
2011-06-04	117.226
2011-06-05	122.078
2011-06-06	129.152
2011-06-07	132.236
2011-06-08	134.383
2011-06-09	125.382
2011-06-10	114.878
2011-06-11	106.535
2011-06-12	94.3487
2011-06-13	96.3054
2011-06-14	100.941
2011-06-15	103.479
2011-06-16	109.093
2011-06-17	111.814
2011-06-18	115.412
2011-06-19	121.691
2011-06-20	127.532
2011-06-21	128.134
2011-06-22	135.258
2011-06-23	146.681
2011-06-24	163.969
2011-06-25	190.512
2011-06-26	197.771
2011-06-27	194.522
2011-06-28	190.098
2011-06-29	183.588
2011-06-30	196.737
2011-07-01	210.395
2011-07-02	214.254
2011-07-03	210.787
2011-07-04	196.091
2011-07-05	189.26
2011-07-06	181.768
2011-07-07	189.815
2011-07-08	213.501
2011-07-09	238.395
2011-07-10	275.528
2011-07-11	304.155
2011-07-12	322.159
2011-07-13	338.071
2011-07-14	348.108
2011-07-15	451.069
2011-07-16	478.999
2011-07-17	500.514
2011-07-18	423.028
2011-07-19	439.161
2011-07-20	457.705
2011-07-21	432.729
2011-07-22	406.848
2011-07-23	368.284
2011-07-24	313.941
2011-07-25	301.38
2011-07-26	286.776
2011-07-27	263.455
2011-07-28	258.227
2011-07-29	274.882
2011-07-30	286.164
2011-07-31	309.836
2011-08-01	322.474
2011-08-02	319.422
2011-08-03	332.506
2011-08-04	342.603
2011-08-05	355.221
2011-08-06	369.949
2011-08-07	378.598
2011-08-08	387.522
2011-08-09	401.884
2011-08-10	400.411
2011-08-11	370.192
2011-08-12	330.506
2011-08-13	292.62
2011-08-14	276.993
2011-08-15	295.859
2011-08-16	325.662
2011-08-17	348.99
2011-08-18	366.111
2011-08-19	378.991
2011-08-20	393.778
2011-08-21	414.107
2011-08-22	427.348
2011-08-23	436.825
2011-08-24	443.093
2011-08-25	442.492
2011-08-26	450.284
2011-08-27	468.769
2011-08-28	480.305
2011-08-29	485.441
2011-08-30	479.269
2011-08-31	456.434
2011-09-01	437.234
2011-09-02	423.852
2011-09-03	423.99
2011-09-04	437.188
2011-09-05	457.853
2011-09-06	451.734
2011-09-07	440.588
2011-09-08	412.713
2011-09-09	375.469
2011-09-10	369.099
2011-09-11	368.069
2011-09-12	377.699
2011-09-13	389.506
2011-09-14	396.123
2011-09-15	391.839
2011-09-16	389.181
2011-09-17	386.832
2011-09-18	377.299
2011-09-19	371.697
2011-09-20	338.313
2011-09-21	284.662
2011-09-22	251.698
2011-09-23	217.261
2011-09-24	212.113
2011-09-25	223.497
2011-09-26	218.911
2011-09-27	221.234
2011-09-28	230.224
2011-09-29	235.122
2011-09-30	233.963
2011-10-01	226.243
2011-10-02	209.399
2011-10-03	199.127
2011-10-04	190.383
2011-10-05	180.758
2011-10-06	170.101
2011-10-07	158.124
2011-10-08	147.982
2011-10-09	116.349
2011-10-10	122.697
2011-10-11	89.5986
2011-10-12	70.4152
2011-10-13	59.3717
2011-10-14	69.4613
2011-10-15	67.7899
2011-10-16	66.4568
2011-10-17	51.6743
2011-10-18	53.5888
2011-10-19	32.7358
2011-10-20	15.7233
2011-10-21	13.1751
2011-10-22	10.5709
2011-10-23	8.97621
2011-10-24	6.71613
2011-10-25	6.51631
2011-10-26	6.38241
2011-10-27	8.09293
2011-10-28	9.08321
2011-10-29	10.4492
2011-10-30	11.1586
2011-10-31	10.477
2011-11-01	8.84408
2011-11-02	7.7033
2011-11-03	6.23544
2011-11-04	5.47149
2011-11-05	5.15999
2011-11-06	5.58304
2011-11-07	6.49415
2011-11-08	6.97721
2011-11-09	8.01454
2011-11-10	8.73201
2011-11-11	8.02401
2011-11-12	7.09509
2011-11-13	6.514
2011-11-14	7.18231
2011-11-15	5.67426
2011-11-16	6.07351
2011-11-17	4.67448
2011-11-18	3.96824
2011-11-19	4.18382
2011-11-20	3.42642
2011-11-21	2.73144
2011-11-22	2.21173
2011-11-23	1.84683
2011-11-24	1.58384
2011-11-25	1.12943
2011-11-26	1.0391
2011-11-27	0.970173
2011-11-28	0.910557
2011-11-29	0.867213
2011-11-30	0.828477
2011-12-01	0.789166
2011-12-02	0.747352
2011-12-03	0.704286
2011-12-04	0.665412
2011-12-05	0.63137
2011-12-06	0.502009
2011-12-07	0.479155
2011-12-08	0.444749
2011-12-09	0.411506
2011-12-10	0.453933
2011-12-11	0.414177
2011-12-12	0.376149
2011-12-13	0.3377
2011-12-14	0.245872
2011-12-15	0.233355
2011-12-16	0.226477
2011-12-17	0.221216
2011-12-18	0.215108
2011-12-19	0.199134
2011-12-20	0.21263
2011-12-21	0.183431
2011-12-22	0.188397
2011-12-23	0.154988
2011-12-24	0.121266
2011-12-25	0.122375
2011-12-26	0.0884523
2011-12-27	0.0559301
2011-12-28	0.0339288
2011-12-29	0.0205828
2011-12-30	0.0124876
2011-12-31	0.00757707
2012-01-01	0.00459843
2012-01-02	0.00279171
2012-01-03	0.00169592
2012-01-04	0.00103474
2012-01-05	0.00063817
2012-01-06	0.000401846
2012-01-07	0.000170295
2012-01-08	0.000121304
2012-01-09	9.14874e-05
2012-01-10	7.31878e-05
2012-01-11	6.17342e-05
2012-01-12	6.29406e-05
2012-01-13	5.19289e-05
2012-01-14	4.0567e-05
2012-01-15	2.9306e-05
2012-01-16	1.88939e-05
2012-01-17	1.22802e-05
2012-01-18	8.09181e-06
2012-01-19	5.38694e-06
2012-01-20	3.65822e-06
2012-01-21	2.49874e-06
2012-01-22	1.71762e-06
2012-01-23	1.17722e-06
2012-01-24	8.21582e-07
2012-01-25	5.94076e-07
2012-01-26	4.44424e-07
2012-01-27	3.41353e-07
2012-01-28	2.67367e-07
2012-01-29	2.15812e-07
2012-01-30	1.82476e-07
2012-01-31	1.63032e-07
2012-02-01	1.51548e-07
2012-02-02	1.36375e-07
2012-02-03	1.15518e-07
2012-02-04	9.92492e-08
2012-02-05	8.81441e-08
2012-02-06	7.95797e-08
2012-02-07	6.9919e-08
2012-02-08	5.76051e-08
2012-02-09	4.37289e-08
2012-02-10	3.2004e-08
2012-02-11	2.3583e-08
2012-02-12	1.7554e-08
2012-02-13	1.34716e-08
2012-02-14	1.08592e-08
2012-02-15	9.35327e-09
2012-02-16	8.69762e-09
2012-02-17	8.76421e-09
2012-02-18	9.47621e-09
2012-02-19	1.07465e-08
2012-02-20	1.24676e-08
2012-02-21	1.44704e-08
2012-02-22	1.64374e-08
2012-02-23	1.78767e-08
2012-02-24	1.83992e-08
2012-02-25	1.8389e-08
2012-02-26	1.79433e-08
2012-02-27	1.69496e-08
2012-02-28	1.51312e-08
2012-02-29	1.27237e-08
2012-03-01	1.00704e-08
2012-03-02	5.3579e-09
2012-03-03	4.28734e-09
2012-03-04	3.54461e-09
2012-03-05	2.86335e-09
2012-03-06	1.73133e-09
2012-03-07	1.61864e-09
2012-03-08	1.53668e-09
2012-03-09	1.39326e-09
2012-03-10	1.48546e-09
2012-03-11	1.31642e-09
2012-03-12	1.14227e-09
2012-03-13	1.18837e-09
2012-03-14	1.01421e-09
2012-03-15	8.34931e-10
2012-03-16	6.7614e-10
2012-03-17	4.35393e-10
2012-03-18	3.79048e-10
2012-03-19	2.9197e-10
2012-03-20	2.40747e-10
2012-03-21	2.40747e-10
2012-03-22	2.30502e-10
2012-03-23	1.94646e-10
2012-03-24	1.99769e-10
2012-03-25	1.94646e-10
2012-03-26	2.04891e-10
2012-03-27	2.10013e-10
2012-03-28	2.04891e-10
2012-03-29	1.99769e-10
2012-03-30	2.04891e-10
2012-03-31	1.84402e-10
2012-04-01	1.74157e-10
2012-04-02	1.7928e-10
2012-04-03	2.15136e-10
2012-04-04	2.04891e-10
2012-04-05	2.04891e-10
2012-04-06	2.50991e-10
2012-04-07	2.15136e-10
2012-04-08	2.04891e-10
2012-04-09	2.04891e-10
2012-04-10	1.84402e-10
2012-04-11	2.04891e-10
2012-04-12	1.38301e-10
2012-04-13	1.53668e-10
2012-04-14	1.38301e-10
2012-04-15	1.22935e-10
2012-04-16	8.19564e-11
2012-04-17	7.68341e-11
2012-04-18	7.68341e-11
2012-04-19	7.17118e-11
2012-04-20	6.65896e-11
2012-04-21	6.65896e-11
2012-04-22	6.65896e-11
2012-04-23	6.65896e-11
2012-04-24	6.65896e-11
2012-04-25	5.12227e-11
2012-04-26	5.12227e-11
2012-04-27	4.61005e-11

## Sheet: Observed_Eggs_Zitko_2014
Split_Time_Egg	Split_Obs_Egg
2009-05-25 04:24:29	8.45481
2009-05-31 13:13:28	8.38192
2009-06-08 12:14:41	8.29082
2009-06-14 21:03:40	20.7179
2009-06-22 07:20:48	47.7162
2009-06-29 04:53:52	53.8873
2009-07-06 02:26:56	91.3083
2009-07-13 12:44:04	132.89
2009-07-20 10:17:08	205.728
2009-07-26 19:06:07	347.321
2009-08-03 18:07:20	407.647
2009-08-10 02:56:19	322.157
2009-08-17 13:13:28	311.656
2009-08-23 22:02:26	284.5
2009-08-30 19:35:30	409.421
2009-09-07 18:36:44	350.996
2009-09-14 16:09:47	119.667
2009-09-20 12:14:41	127.934
2009-09-27 22:31:50	138.265
2009-10-05 08:48:58	156.93
2009-10-12 19:06:07	142.262
2009-10-19 03:55:06	4.68902
2009-10-26 14:12:14	8.77065
2009-11-05 11:45:18	0
2010-04-02 21:55:45	0
2010-04-10 02:07:58	0
2010-04-16 19:53:59	0
2010-04-23 18:53:06	0
2010-04-30 17:52:14	0
2010-05-08 03:17:32	0
2010-05-15 02:16:40	0
2010-05-21 20:02:41	0
2010-05-25 00:14:54	21.8775
2010-05-31 23:14:01	45.8301
2010-06-07 22:13:08	69.7828
2010-06-14 21:12:16	131.45
2010-06-22 01:24:29	134.83
2010-06-28 19:10:30	134.784
2010-07-05 02:30:20	253.027
2010-07-12 17:08:44	427.832
2010-07-18 19:15:28	786.076
2010-07-26 09:53:53	311.167
2010-08-02 08:53:00	227.12
2010-08-09 18:18:19	333.355
2010-08-15 15:11:57	528.744
2010-08-23 21:29:39	588.688
2010-08-31 06:54:58	427.495
2010-09-05 06:56:13	221.746
2010-09-13 13:13:55	127.404
2010-09-19 10:07:33	117.079
2010-09-27 21:38:21	122.164
2010-10-04 10:11:17	63.8338
2010-10-11 03:57:18	31.2166
2010-10-18 02:56:25	22.5978
2010-10-25 22:47:56	10.5446
2010-11-01 16:33:57	12.213
2010-11-07 23:53:47	0
2010-11-15 14:32:12	0
2010-11-22 08:18:13	0
2010-11-29 12:30:26	0
