# Supplementary material for: Role of vector phenotypic plasticity in disease transmission as illustrated by the spread of dengue virus by Aedes albopictus
Source: Nat Commun. 2024 Sep 7;15:7823. doi: 10.1038/s41467-024-52144-5 (PMC11379831; doi:10.1038/s41467-024-52144-5)
Supplement: Supplementary file 4 — Source Data files [file 41467_2024_52144_MOESM4_ESM.zip › Source_Data_Folder/Main_Maunscript/Fig1_Suffolk_Predictions.xlsx]

## Sheet: Simulated_Adults
Time_Ads	Sim_Ads_Pred
2006-01-01	0
2006-01-01 01:29:40	0
2006-01-01 03:43:57	0
2006-01-01 06:50:42	0
2006-01-01 11:25:57	0
2006-01-01 17:34:05	0
2006-01-01 20:26:34	0
2006-01-01 22:47:53	0
2006-01-01 23:43:38	0
2006-01-01 23:55:40	0
2006-01-01 23:59:28	0
2006-01-02 00:02:48	0
2006-01-02 00:04:01	0
2006-01-02 00:16:06	0
2006-01-02 01:09:33	0
2006-01-02 01:44:31	0
2006-01-02 03:42:23	0
2006-01-02 04:38:13	0
2006-01-02 08:23:37	0
2006-01-02 11:02:06	0
2006-01-02 15:15:12	0
2006-01-02 19:25:49	0
2006-01-02 22:12:21	0
2006-01-02 23:25:45	0
2006-01-02 23:57:45	0
2006-01-03 00:09:51	0
2006-01-03 00:14:11	0
2006-01-03 00:57:36	0
2006-01-03 02:21:18	0
2006-01-03 04:38:24	0
2006-01-03 05:43:24	0
2006-01-03 06:14:31	0
2006-01-03 07:17:20	0
2006-01-03 08:22:25	0
2006-01-03 09:56:48	0
2006-01-03 11:49:43	0
2006-01-03 14:19:51	0
2006-01-03 16:35:44	0
2006-01-03 20:37:17	0
2006-01-03 23:05:54	0
2006-01-03 23:53:59	0
2006-01-04 00:10:32	0
2006-01-04 00:16:32	0
2006-01-04 01:16:39	0
2006-01-04 03:00:01	0
2006-01-04 05:03:54	0
2006-01-04 06:35:15	0
2006-01-04 09:32:45	0
2006-01-04 11:32:24	0
2006-01-04 12:17:36	0
2006-01-04 12:59:51	0
2006-01-04 17:39:57	0
2006-01-04 20:33:46	0
2006-01-04 23:35:41	0
2006-01-05 00:56:45	0
2006-01-05 01:45:17	0
2006-01-05 06:38:36	0
2006-01-05 08:34:20	0
2006-01-05 13:39:33	0
2006-01-05 17:35:49	0
2006-01-05 23:44:42	0
2006-01-06 02:37:09	0
2006-01-06 04:33:21	0
2006-01-06 12:41:54	0
2006-01-06 17:11:26	0
2006-01-06 22:01:29	0
2006-01-07 03:54:13	0
2006-01-07 07:49:46	0
2006-01-07 20:08:46	0
2006-01-08 04:48:49	0
2006-01-08 11:38:28	0
2006-01-09 02:01:45	0
2006-01-09 06:29:16	0
2006-01-09 10:02:16	0
2006-01-09 13:15:24	0
2006-01-09 14:29:39	0
2006-01-09 15:16:23	0
2006-01-09 16:27:20	0
2006-01-09 17:53:00	0
2006-01-09 19:47:02	0
2006-01-09 21:18:26	0
2006-01-09 23:19:31	0
2006-01-10 02:40:50	0
2006-01-10 05:57:14	0
2006-01-10 10:39:34	0
2006-01-10 15:31:51	0
2006-01-10 21:21:52	0
2006-01-10 23:15:08	0
2006-01-10 23:46:22	0
2006-01-10 23:57:57	0
2006-01-11 00:00:46	0
2006-01-11 00:01:47	0
2006-01-11 00:11:53	0
2006-01-11 01:28:50	0
2006-01-11 03:50:36	0
2006-01-11 06:29:37	0
2006-01-11 09:49:47	0
2006-01-11 13:34:18	0
2006-01-11 16:56:20	0
2006-01-11 20:11:46	0
2006-01-11 23:18:44	0
2006-01-12 03:10:36	0
2006-01-12 07:56:11	0
2006-01-12 11:32:38	0
2006-01-12 18:15:16	0
2006-01-12 20:45:05	0
2006-01-12 23:11:28	0
2006-01-13 06:50:54	0
2006-01-13 11:41:55	0
2006-01-13 19:04:09	0
2006-01-13 22:20:45	0
2006-01-13 23:32:03	0
2006-01-14 00:10:17	0
2006-01-14 02:02:46	0
2006-01-14 03:33:50	0
2006-01-14 05:57:32	0
2006-01-14 08:36:17	0
2006-01-14 12:07:14	0
2006-01-14 16:01:22	0
2006-01-14 20:38:50	0
2006-01-15 01:24:14	0
2006-01-15 03:42:24	0
2006-01-15 05:40:27	0
2006-01-15 05:51:22	0
2006-01-15 05:58:19	0
2006-01-15 06:00:49	0
2006-01-15 06:25:51	0
2006-01-15 07:15:15	0
2006-01-15 08:22:51	0
2006-01-15 09:17:00	0
2006-01-15 10:30:05	0
2006-01-15 11:29:41	0
2006-01-15 12:14:19	0
2006-01-15 12:57:59	0
2006-01-15 16:32:33	0
2006-01-15 18:02:59	0
2006-01-16 01:18:57	0
2006-01-16 07:22:31	0
2006-01-16 11:50:51	0
2006-01-16 19:29:51	0
2006-01-17 00:09:37	0
2006-01-17 15:10:45	0
2006-01-17 21:59:12	0
2006-01-18 01:06:54	0
2006-01-18 02:50:52	0
2006-01-18 03:45:02	0
2006-01-18 05:11:45	0
2006-01-18 06:59:54	0
2006-01-18 08:53:00	0
2006-01-18 12:03:55	0
2006-01-18 15:34:17	0
2006-01-18 17:40:05	0
2006-01-18 22:57:38	0
2006-01-19 02:56:18	0
2006-01-19 08:04:04	0
2006-01-19 12:03:23	0
2006-01-19 16:00:02	0
2006-01-19 17:47:46	0
2006-01-19 19:22:21	0
2006-01-20 00:49:22	0
2006-01-20 04:29:27	0
2006-01-20 11:19:45	0
2006-01-20 16:07:32	0
2006-01-20 20:23:56	0
2006-01-20 22:49:42	0
2006-01-21 00:10:31	0
2006-01-21 02:59:21	0
2006-01-21 05:55:49	0
2006-01-21 09:28:08	0
2006-01-21 14:19:47	0
2006-01-21 18:24:21	0
2006-01-21 20:09:54	0
2006-01-21 22:10:28	0
2006-01-22 01:38:30	0
2006-01-22 05:36:04	0
2006-01-22 11:25:39	0
2006-01-22 16:14:42	0
2006-01-22 19:45:33	0
2006-01-22 22:57:56	0
2006-01-23 03:38:23	0
2006-01-23 06:10:41	0
2006-01-23 10:10:04	0
2006-01-23 12:16:01	0
2006-01-23 16:50:04	3.47923e-09
2006-01-23 21:20:46	4.90584e-08
2006-01-24 02:58:56	1.24662e-07
2006-01-24 10:23:19	2.3068e-07
2006-01-24 15:32:24	3.62093e-07
2006-01-25 01:23:40	5.20069e-07
2006-01-25 07:53:00	7.06385e-07
2006-01-25 14:05:29	9.25363e-07
2006-01-25 19:01:00	1.15388e-06
2006-01-25 23:55:59	1.38458e-06
2006-01-26 04:57:23	1.61021e-06
2006-01-26 10:44:17	1.791e-06
2006-01-26 15:05:17	1.93851e-06
2006-01-26 19:16:07	2.05185e-06
2006-01-27 02:03:01	2.129e-06
2006-01-27 06:25:39	2.17365e-06
2006-01-27 10:36:51	2.18421e-06
2006-01-27 15:02:35	2.36957e-06
2006-01-28 04:25:37	3.28913e-06
2006-01-28 14:20:47	5.0094e-06
2006-01-29 05:03:34	7.14423e-06
2006-01-29 12:11:13	9.74551e-06
2006-01-29 17:06:31	1.27896e-05
2006-01-29 23:41:10	1.6209e-05
2006-01-30 03:46:08	2.05422e-05
2006-01-30 09:06:04	2.5448e-05
2006-01-30 14:04:17	3.0445e-05
2006-01-30 17:29:04	3.53266e-05
2006-01-31 01:02:31	3.95136e-05
2006-01-31 05:51:30	4.29328e-05
2006-01-31 09:57:49	4.62778e-05
2006-01-31 14:47:57	4.93657e-05
2006-01-31 18:18:26	5.2119e-05
2006-01-31 20:52:02	5.45651e-05
2006-02-01 03:26:45	5.61151e-05
2006-02-01 08:31:10	5.69534e-05
2006-02-01 12:23:36	5.74742e-05
2006-02-01 16:39:25	5.73044e-05
2006-02-01 19:11:30	5.64767e-05
2006-02-02 00:47:05	5.5565e-05
2006-02-02 03:14:58	5.43465e-05
2006-02-02 09:06:07	5.30141e-05
2006-02-02 16:52:06	5.16209e-05
2006-02-02 22:32:30	5.02017e-05
2006-02-03 02:12:29	4.88055e-05
2006-02-03 09:03:17	4.75769e-05
2006-02-03 13:13:08	4.6597e-05
2006-02-03 17:54:35	4.62727e-05
2006-02-03 20:39:57	4.6604e-05
2006-02-03 22:28:59	4.70367e-05
2006-02-03 23:42:16	4.76299e-05
2006-02-04 02:56:32	4.8242e-05
2006-02-04 04:28:36	4.90265e-05
2006-02-04 05:50:27	4.99295e-05
2006-02-04 10:27:06	5.09596e-05
2006-02-04 13:05:24	5.21298e-05
2006-02-04 18:30:16	5.34756e-05
2006-02-04 23:16:26	5.51782e-05
2006-02-05 05:26:05	5.69916e-05
2006-02-05 10:42:42	5.87332e-05
2006-02-05 15:24:58	5.9893e-05
2006-02-06 02:11:18	6.02433e-05
2006-02-06 08:33:30	5.97466e-05
2006-02-06 15:27:10	5.87859e-05
2006-02-06 19:37:04	5.74447e-05
2006-02-07 03:08:59	5.58321e-05
2006-02-07 12:19:39	5.40197e-05
2006-02-07 21:47:36	5.2025e-05
2006-02-08 05:26:26	5.02978e-05
2006-02-08 10:45:45	4.92215e-05
2006-02-08 14:08:57	4.90541e-05
2006-02-08 21:10:27	4.9721e-05
2006-02-09 04:41:43	5.07518e-05
2006-02-09 12:50:34	5.09646e-05
2006-02-09 22:49:20	5.05848e-05
2006-02-10 09:15:26	4.97681e-05
2006-02-10 21:42:18	4.82272e-05
2006-02-11 07:46:32	4.5966e-05
2006-02-11 16:40:43	4.29551e-05
2006-02-11 23:42:31	3.88738e-05
2006-02-12 11:06:54	3.4028e-05
2006-02-12 20:36:05	2.8769e-05
2006-02-13 04:06:57	2.36453e-05
2006-02-13 16:36:58	1.95193e-05
2006-02-14 01:19:53	1.61311e-05
2006-02-14 13:34:09	1.32647e-05
2006-02-14 20:39:58	1.11212e-05
2006-02-15 04:45:41	9.45858e-06
2006-02-15 10:36:30	8.11656e-06
2006-02-15 15:29:27	7.21035e-06
2006-02-15 20:27:13	6.54429e-06
2006-02-16 04:11:25	6.15184e-06
2006-02-16 09:00:05	5.88858e-06
2006-02-16 13:24:37	5.75158e-06
2006-02-16 21:58:51	5.69071e-06
2006-02-17 05:33:39	5.65195e-06
2006-02-17 10:53:19	5.62053e-06
2006-02-17 15:17:10	5.59612e-06
2006-02-17 22:47:45	5.57295e-06
2006-02-18 04:34:39	5.55103e-06
2006-02-18 08:26:53	5.52938e-06
2006-02-18 11:19:05	5.49377e-06
2006-02-18 16:06:22	5.44041e-06
2006-02-18 18:17:50	5.31755e-06
2006-02-18 21:33:57	5.14967e-06
2006-02-19 00:34:41	4.91164e-06
2006-02-19 02:24:16	4.60704e-06
2006-02-19 09:38:56	4.22881e-06
2006-02-19 15:09:50	3.81522e-06
2006-02-20 01:00:33	3.38955e-06
2006-02-20 12:37:34	2.95787e-06
2006-02-21 05:51:48	2.52646e-06
2006-02-21 17:43:57	2.10141e-06
2006-02-21 22:54:15	1.74017e-06
2006-02-22 03:15:36	1.42229e-06
2006-02-22 11:13:05	1.17439e-06
2006-02-22 18:58:30	9.90601e-07
2006-02-23 05:06:48	8.78469e-07
2006-02-23 17:17:31	8.00712e-07
2006-02-24 01:58:45	7.33907e-07
2006-02-24 18:12:21	6.65641e-07
2006-02-25 05:29:28	6.08992e-07
2006-02-25 22:07:57	5.6266e-07
2006-02-26 11:55:49	5.21148e-07
2006-02-27 01:30:43	4.72578e-07
2006-02-27 07:54:55	4.22688e-07
2006-02-27 11:50:52	3.72372e-07
2006-02-27 15:02:59	3.23258e-07
2006-02-28 10:57:21	2.75528e-07
2006-02-28 18:51:37	2.30274e-07
2006-03-01 07:37:02	1.96927e-07
2006-03-01 14:49:17	1.6882e-07
2006-03-02 00:29:24	1.43612e-07
2006-03-02 05:14:48	1.20574e-07
2006-03-02 09:06:07	1.08413e-07
2006-03-02 16:20:07	9.94161e-08
2006-03-02 20:58:26	9.45576e-08
2006-03-03 04:47:07	9.14783e-08
2006-03-03 09:01:37	9.01152e-08
2006-03-03 17:26:24	8.84161e-08
2006-03-03 23:38:41	8.52626e-08
2006-03-04 07:18:39	8.12813e-08
2006-03-04 13:37:55	7.67042e-08
2006-03-04 18:02:24	7.18028e-08
2006-03-05 05:22:22	6.66193e-08
2006-03-05 14:19:14	6.09981e-08
2006-03-05 21:46:01	5.4966e-08
2006-03-06 02:26:38	4.84389e-08
2006-03-06 06:25:39	4.21735e-08
2006-03-06 13:22:38	3.64612e-08
2006-03-06 20:53:06	3.16941e-08
2006-03-07 09:18:31	2.76167e-08
2006-03-07 13:45:57	2.415e-08
2006-03-07 18:10:37	2.10574e-08
2006-03-08 15:28:13	1.8281e-08
2006-03-09 03:04:29	1.60046e-08
2006-03-09 08:13:45	1.4225e-08
2006-03-09 10:11:07	1.30948e-08
2006-03-09 13:25:10	1.21609e-08
2006-03-09 14:44:08	1.1401e-08
2006-03-09 22:47:43	1.12697e-08
2006-03-10 02:59:38	1.14179e-08
2006-03-10 06:04:17	1.16978e-08
2006-03-10 08:13:28	1.20626e-08
2006-03-10 14:13:20	1.24527e-08
2006-03-10 18:35:39	1.28593e-08
2006-03-11 00:12:59	1.32749e-08
2006-03-11 05:08:11	1.37013e-08
2006-03-11 07:33:12	1.41578e-08
2006-03-11 09:35:54	1.46531e-08
2006-03-11 15:38:37	1.52056e-08
2006-03-11 19:53:48	1.59611e-08
2006-03-12 01:45:27	1.68451e-08
2006-03-12 07:25:22	1.76768e-08
2006-03-12 15:08:41	1.85021e-08
2006-03-12 22:29:58	1.93635e-08
2006-03-13 06:28:41	2.02324e-08
2006-03-13 08:16:31	2.1128e-08
2006-03-13 09:39:38	2.20251e-08
2006-03-13 12:40:27	2.29159e-08
2006-03-13 15:15:29	2.37729e-08
2006-03-13 18:54:32	2.44111e-08
2006-03-13 22:54:18	2.48097e-08
2006-03-14 03:43:20	2.51733e-08
2006-03-14 09:12:54	2.55101e-08
2006-03-14 13:09:55	2.57913e-08
2006-03-14 13:33:58	2.60326e-08
2006-03-14 13:51:28	2.62264e-08
2006-03-14 14:17:41	2.63806e-08
2006-03-14 14:48:00	2.64946e-08
2006-03-14 15:27:28	2.65515e-08
2006-03-14 16:15:37	2.65636e-08
2006-03-14 17:16:26	2.65749e-08
2006-03-14 18:31:48	2.65871e-08
2006-03-14 20:05:56	2.6601e-08
2006-03-14 22:02:37	2.66154e-08
2006-03-15 00:26:57	2.66262e-08
2006-03-15 03:23:27	2.66316e-08
2006-03-15 06:56:03	2.66312e-08
2006-03-15 11:27:19	2.66155e-08
2006-03-15 16:35:07	2.65859e-08
2006-03-15 20:25:08	2.65367e-08
2006-03-15 23:35:49	2.64689e-08
2006-03-16 06:50:22	2.63784e-08
2006-03-16 12:18:09	2.62571e-08
2006-03-16 20:08:08	2.61145e-08
2006-03-17 03:54:30	2.59543e-08
2006-03-17 13:42:03	2.57197e-08
2006-03-18 01:48:46	2.53667e-08
2006-03-18 08:44:51	2.48626e-08
2006-03-18 14:21:14	2.42242e-08
2006-03-19 03:36:12	2.3574e-08
2006-03-19 13:07:55	2.2896e-08
2006-03-19 21:21:00	2.22087e-08
2006-03-20 10:41:19	2.15164e-08
2006-03-20 16:56:47	2.07376e-08
2006-03-21 05:09:25	1.9801e-08
2006-03-21 12:08:53	1.8719e-08
2006-03-21 17:22:04	1.75943e-08
2006-03-22 00:05:19	1.64046e-08
2006-03-22 05:19:31	1.52025e-08
2006-03-22 12:45:29	1.38802e-08
2006-03-22 19:06:12	1.25279e-08
2006-03-23 05:35:28	1.11674e-08
2006-03-23 14:27:56	9.82411e-09
2006-03-24 00:39:32	8.56198e-09
2006-03-24 12:13:25	7.44828e-09
2006-03-25 02:53:54	6.51191e-09
2006-03-25 12:22:57	5.71005e-09
2006-03-26 05:12:40	5.12734e-09
2006-03-26 16:38:06	4.69852e-09
2006-03-27 01:53:21	4.41595e-09
2006-03-27 11:04:14	4.20615e-09
2006-03-27 18:57:52	4.03144e-09
2006-03-28 01:36:59	3.87048e-09
2006-03-28 08:29:17	3.73261e-09
2006-03-28 12:41:35	3.62281e-09
2006-03-28 20:10:01	3.55751e-09
2006-03-29 03:11:03	3.5218e-09
2006-03-29 11:44:27	3.49518e-09
2006-03-29 18:37:15	3.47178e-09
2006-03-30 06:56:17	3.45085e-09
2006-03-30 14:59:48	3.43046e-09
2006-03-31 00:02:44	3.41247e-09
2006-03-31 09:09:44	3.39647e-09
2006-03-31 16:05:14	3.38283e-09
2006-04-01 00:07:28	3.37105e-09
2006-04-01 04:15:35	3.36213e-09
2006-04-01 08:06:08	3.35548e-09
2006-04-01 10:33:03	3.35208e-09
2006-04-01 11:49:41	3.35236e-09
2006-04-01 12:58:52	3.3568e-09
2006-04-01 14:33:12	3.36513e-09
2006-04-01 17:31:59	3.37666e-09
2006-04-01 20:41:40	3.38986e-09
2006-04-02 00:46:26	3.4035e-09
2006-04-02 05:14:59	3.41723e-09
2006-04-02 10:30:31	3.43274e-09
2006-04-02 16:06:32	3.45128e-09
2006-04-02 22:02:26	3.47093e-09
2006-04-03 04:12:01	3.49083e-09
2006-04-03 11:32:37	3.51593e-09
2006-04-03 18:31:48	3.54597e-09
2006-04-04 01:36:20	3.5764e-09
2006-04-04 08:33:58	3.60656e-09
2006-04-04 16:45:37	3.63621e-09
2006-04-05 00:18:06	3.66535e-09
2006-04-05 07:51:26	3.69225e-09
2006-04-05 18:02:51	3.71524e-09
2006-04-05 23:34:08	3.73589e-09
2006-04-06 05:47:55	3.75485e-09
2006-04-06 10:19:38	3.7661e-09
2006-04-06 21:11:10	3.77059e-09
2006-04-07 02:36:16	3.77294e-09
2006-04-07 05:51:38	3.77485e-09
2006-04-07 08:35:40	3.77684e-09
2006-04-07 13:53:41	3.77897e-09
2006-04-07 18:56:50	3.78132e-09
2006-04-07 22:03:21	3.78417e-09
2006-04-07 22:52:39	3.78732e-09
2006-04-07 23:21:49	3.79057e-09
2006-04-08 00:16:52	3.79374e-09
2006-04-08 01:15:18	3.79627e-09
2006-04-08 02:35:01	3.79782e-09
2006-04-08 04:09:30	3.7985e-09
2006-04-08 06:10:29	3.79877e-09
2006-04-08 08:39:34	3.79857e-09
2006-04-08 11:48:03	3.79776e-09
2006-04-08 15:48:32	3.7964e-09
2006-04-08 20:27:02	3.7943e-09
2006-04-09 01:16:36	3.79159e-09
2006-04-09 05:49:57	3.78823e-09
2006-04-09 10:51:44	3.78315e-09
2006-04-09 14:46:57	3.77659e-09
2006-04-09 17:11:01	3.76571e-09
2006-04-09 19:16:26	3.75113e-09
2006-04-09 23:21:03	3.73409e-09
2006-04-10 01:52:31	3.7163e-09
2006-04-10 07:30:50	3.69828e-09
2006-04-10 12:31:35	3.67957e-09
2006-04-10 17:16:28	3.66021e-09
2006-04-10 19:52:47	3.64005e-09
2006-04-10 21:35:14	3.61978e-09
2006-04-11 01:12:52	3.59944e-09
2006-04-11 05:01:30	3.58165e-09
2006-04-11 09:48:49	3.56649e-09
2006-04-11 16:28:16	3.55336e-09
2006-04-11 22:36:21	3.54022e-09
2006-04-12 06:24:33	3.52675e-09
2006-04-12 12:23:56	3.51373e-09
2006-04-12 16:29:00	3.50138e-09
2006-04-12 23:29:39	3.49022e-09
2006-04-13 06:30:40	3.48078e-09
2006-04-13 13:40:08	3.47284e-09
2006-04-13 18:48:19	3.46665e-09
2006-04-13 21:16:52	3.46174e-09
2006-04-13 22:23:48	3.45762e-09
2006-04-13 23:24:15	3.45469e-09
2006-04-14 03:39:03	3.4527e-09
2006-04-14 04:45:26	3.4515e-09
2006-04-14 06:34:25	3.45067e-09
2006-04-14 07:19:08	3.44988e-09
2006-04-14 08:57:42	3.44894e-09
2006-04-14 10:25:58	3.44782e-09
2006-04-14 12:34:10	3.44655e-09
2006-04-14 14:39:19	3.44498e-09
2006-04-14 17:10:24	3.44316e-09
2006-04-14 19:52:33	3.44113e-09
2006-04-14 22:41:20	3.43909e-09
2006-04-15 02:28:51	3.43722e-09
2006-04-15 06:46:34	3.43562e-09
2006-04-15 11:30:22	3.43431e-09
2006-04-15 17:16:58	3.43343e-09
2006-04-15 22:20:32	3.43295e-09
2006-04-16 00:01:29	3.43291e-09
2006-04-16 01:09:25	3.43455e-09
2006-04-16 01:59:26	3.439e-09
2006-04-16 02:19:46	3.44663e-09
2006-04-16 02:37:54	3.45561e-09
2006-04-16 04:35:01	3.46545e-09
2006-04-16 07:00:12	3.47594e-09
2006-04-16 10:09:11	3.48655e-09
2006-04-16 11:53:18	3.49746e-09
2006-04-16 13:06:35	3.50856e-09
2006-04-16 14:16:15	3.52001e-09
2006-04-16 14:44:41	3.53067e-09
2006-04-16 15:52:41	3.5396e-09
2006-04-16 16:50:58	3.54649e-09
2006-04-16 18:15:27	3.5531e-09
2006-04-16 19:48:31	3.55971e-09
2006-04-16 21:43:13	3.56635e-09
2006-04-16 23:57:46	3.57324e-09
2006-04-17 02:40:28	3.57975e-09
2006-04-17 05:55:55	3.58544e-09
2006-04-17 09:51:35	3.59005e-09
2006-04-17 14:35:38	3.59355e-09
2006-04-17 19:33:01	3.59542e-09
2006-04-18 02:17:11	3.59569e-09
2006-04-18 06:28:22	3.59401e-09
2006-04-18 09:53:24	3.5908e-09
2006-04-18 15:15:10	3.58645e-09
2006-04-18 19:44:14	3.58131e-09
2006-04-19 02:42:16	3.57623e-09
2006-04-19 07:37:18	3.57241e-09
2006-04-19 11:36:42	3.57108e-09
2006-04-19 18:08:51	3.57209e-09
2006-04-20 01:30:01	3.57556e-09
2006-04-20 10:02:30	3.58188e-09
2006-04-20 20:54:39	3.59034e-09
2006-04-21 03:50:24	3.60043e-09
2006-04-21 08:58:32	3.61506e-09
2006-04-21 14:18:37	3.63344e-09
2006-04-21 16:50:12	3.65686e-09
2006-04-21 18:51:53	3.68401e-09
2006-04-22 01:59:03	3.71194e-09
2006-04-22 06:15:24	3.74536e-09
2006-04-22 10:01:38	3.78554e-09
2006-04-22 12:28:00	3.8357e-09
2006-04-22 13:44:20	3.88577e-09
2006-04-22 16:44:49	3.93483e-09
2006-04-22 19:46:52	3.97972e-09
2006-04-22 23:46:36	4.02116e-09
2006-04-23 00:07:08	4.05745e-09
2006-04-23 00:07:10	4.08988e-09
2006-04-23 00:07:11	4.12179e-09
2006-04-23 00:07:19	4.1498e-09
2006-04-23 00:08:39	4.17406e-09
2006-04-23 00:21:54	4.19232e-09
2006-04-23 01:03:55	4.21691e-09
2006-04-23 02:09:03	4.2498e-09
2006-04-23 03:37:00	4.29171e-09
2006-04-23 05:33:49	4.34409e-09
2006-04-23 07:56:31	4.40446e-09
2006-04-23 10:34:45	4.47271e-09
2006-04-23 13:11:04	4.55386e-09
2006-04-23 15:32:15	4.64249e-09
2006-04-23 16:51:07	4.73191e-09
2006-04-23 18:07:20	4.81724e-09
2006-04-23 20:14:48	4.90041e-09
2006-04-23 21:30:35	4.97889e-09
2006-04-23 22:09:35	5.05298e-09
2006-04-23 22:26:13	5.12073e-09
2006-04-23 23:16:16	5.18493e-09
2006-04-23 23:58:27	5.24514e-09
2006-04-24 01:04:06	5.29526e-09
2006-04-24 02:15:39	5.34031e-09
2006-04-24 03:48:28	5.38715e-09
2006-04-24 05:37:30	5.44315e-09
2006-04-24 07:49:46	5.50392e-09
2006-04-24 10:32:02	5.56693e-09
2006-04-24 13:48:01	5.62798e-09
2006-04-24 17:43:32	5.68888e-09
2006-04-24 22:18:46	5.74903e-09
2006-04-25 03:23:09	5.80915e-09
2006-04-25 07:13:41	5.86816e-09
2006-04-25 14:02:08	5.92715e-09
2006-04-25 19:44:07	5.98587e-09
2006-04-26 02:41:10	6.03608e-09
2006-04-26 09:26:32	6.07723e-09
2006-04-26 16:55:39	6.11285e-09
2006-04-27 00:35:27	6.1459e-09
2006-04-27 03:41:14	6.17502e-09
2006-04-27 04:49:40	6.20038e-09
2006-04-27 05:13:46	6.22137e-09
2006-04-27 05:20:58	6.23894e-09
2006-04-27 05:24:44	6.25103e-09
2006-04-27 05:26:06	6.25647e-09
2006-04-27 05:39:45	6.25933e-09
2006-04-27 06:17:43	6.26212e-09
2006-04-27 06:43:28	6.26588e-09
2006-04-27 07:08:37	6.27139e-09
2006-04-27 07:17:46	6.27867e-09
2006-04-27 08:30:42	6.28783e-09
2006-04-27 10:26:31	6.29875e-09
2006-04-27 13:33:52	6.31191e-09
2006-04-27 17:18:08	6.32893e-09
2006-04-27 21:59:31	6.35247e-09
2006-04-28 03:05:13	6.38045e-09
2006-04-28 08:50:48	6.41071e-09
2006-04-28 15:01:51	6.44748e-09
2006-04-28 22:16:06	6.48638e-09
2006-04-29 02:24:29	6.52659e-09
2006-04-29 05:14:35	6.56645e-09
2006-04-29 13:03:02	6.60658e-09
2006-04-29 18:26:19	6.64644e-09
2006-04-30 01:10:38	6.68349e-09
2006-04-30 05:22:36	6.71507e-09
2006-04-30 12:20:07	6.74254e-09
2006-04-30 21:54:55	6.76718e-09
2006-05-01 05:07:34	6.78505e-09
2006-05-01 16:29:03	6.79944e-09
2006-05-02 03:08:38	6.81071e-09
2006-05-02 10:56:08	6.82046e-09
2006-05-02 20:57:30	6.828e-09
2006-05-03 00:44:27	6.83308e-09
2006-05-03 00:56:08	6.8368e-09
2006-05-03 01:00:18	6.83935e-09
2006-05-03 01:04:07	6.84172e-09
2006-05-03 01:05:30	6.84397e-09
2006-05-03 01:19:21	6.84505e-09
2006-05-03 02:49:14	6.8454e-09
2006-05-03 05:10:09	6.84686e-09
2006-05-03 08:25:05	6.8507e-09
2006-05-03 12:32:53	6.85522e-09
2006-05-03 17:32:08	6.86e-09
2006-05-03 23:24:56	6.86498e-09
2006-05-04 05:56:47	6.86986e-09
2006-05-04 07:47:36	6.87532e-09
2006-05-04 08:28:32	6.88176e-09
2006-05-04 09:05:33	6.88846e-09
2006-05-04 09:18:58	6.89545e-09
2006-05-04 11:33:11	6.90133e-09
2006-05-04 14:42:49	6.90481e-09
2006-05-04 15:02:28	6.90764e-09
2006-05-04 15:11:26	6.91056e-09
2006-05-04 15:12:54	6.91405e-09
2006-05-04 15:13:26	6.91849e-09
2006-05-04 15:18:50	6.92357e-09
2006-05-04 16:12:49	6.9294e-09
2006-05-04 18:11:30	6.9378e-09
2006-05-04 20:39:50	6.95017e-09
2006-05-04 23:50:27	6.97292e-09
2006-05-05 03:24:16	7.01157e-09
2006-05-05 07:12:44	7.07092e-09
2006-05-05 10:50:03	7.15886e-09
2006-05-05 14:08:23	7.29734e-09
2006-05-05 16:07:19	7.50277e-09
2006-05-05 17:49:13	7.75742e-09
2006-05-05 19:45:55	8.03104e-09
2006-05-05 22:35:44	8.32562e-09
2006-05-06 01:33:46	8.7332e-09
2006-05-06 03:27:41	9.2734e-09
2006-05-06 04:06:13	9.84144e-09
2006-05-06 04:47:45	1.04127e-08
2006-05-06 08:11:07	1.09628e-08
2006-05-06 11:25:07	1.14859e-08
2006-05-06 12:25:48	1.19552e-08
2006-05-06 13:04:12	1.23827e-08
2006-05-06 13:18:35	1.2807e-08
2006-05-06 14:13:33	1.32175e-08
2006-05-06 14:56:04	1.35206e-08
2006-05-06 15:28:46	1.36874e-08
2006-05-06 16:59:11	1.3816e-08
2006-05-06 18:13:04	1.39248e-08
2006-05-06 20:01:01	1.40293e-08
2006-05-06 21:55:27	1.41136e-08
2006-05-07 00:13:03	1.41882e-08
2006-05-07 02:52:58	1.42588e-08
2006-05-07 06:05:12	1.4314e-08
2006-05-07 09:53:00	1.43602e-08
2006-05-07 14:08:06	1.43971e-08
2006-05-07 19:26:18	1.44276e-08
2006-05-07 21:16:05	1.44528e-08
2006-05-07 21:44:17	1.44739e-08
2006-05-07 22:05:39	1.44914e-08
2006-05-07 22:23:35	7.68068e-06
2006-05-07 22:27:03	1.86994e-05
2006-05-07 22:28:10	6.32285e-05
2006-05-07 22:28:29	0.00044137
2006-05-07 22:28:41	0.00189364
2006-05-07 22:28:45	0.00483811
2006-05-07 22:29:27	0.0096077
2006-05-07 22:36:24	0.0165456
2006-05-07 22:59:12	0.0259079
2006-05-07 23:31:55	0.0379007
2006-05-08 00:13:43	0.052642
2006-05-08 01:06:11	0.0701947
2006-05-08 02:08:58	0.0905149
2006-05-08 03:22:49	0.113228
2006-05-08 04:47:50	0.136863
2006-05-08 06:24:35	0.161697
2006-05-08 08:13:28	0.186819
2006-05-08 10:15:07	0.211914
2006-05-08 11:56:55	0.235777
2006-05-08 14:36:59	0.257366
2006-05-08 17:07:07	0.276347
2006-05-08 20:08:57	0.292567
2006-05-08 22:06:09	0.306454
2006-05-08 22:43:34	0.318304
2006-05-08 22:59:35	0.328454
2006-05-08 23:05:19	0.337293
2006-05-08 23:57:09	0.345071
2006-05-09 01:16:48	0.352239
2006-05-09 01:52:19	0.359811
2006-05-09 04:45:38	0.368959
2006-05-09 07:04:16	0.380054
2006-05-09 10:30:00	0.393242
2006-05-09 14:02:52	0.408486
2006-05-09 18:13:08	0.425733
2006-05-09 22:34:50	0.444596
2006-05-10 02:57:20	0.46438
2006-05-10 08:06:51	0.485619
2006-05-10 13:45:09	0.507688
2006-05-10 17:53:13	0.530354
2006-05-10 23:02:06	0.552121
2006-05-11 04:52:36	0.572085
2006-05-11 10:41:22	0.59055
2006-05-11 16:36:03	0.606716
2006-05-11 19:40:02	0.620897
2006-05-11 20:34:58	0.633626
2006-05-11 22:41:41	0.64468
2006-05-11 23:27:56	0.653787
2006-05-12 02:00:20	0.661128
2006-05-12 03:47:33	0.666827
2006-05-12 06:25:21	0.672016
2006-05-12 09:02:03	0.677384
2006-05-12 12:07:16	0.682605
2006-05-12 15:23:33	0.687645
2006-05-12 18:56:59	0.692
2006-05-12 22:39:11	0.695904
2006-05-13 03:14:12	0.699185
2006-05-13 03:40:44	0.701938
2006-05-13 03:54:06	0.70421
2006-05-13 03:59:49	0.706106
2006-05-13 04:01:54	0.707672
2006-05-13 04:22:38	0.708994
2006-05-13 05:32:51	0.710046
2006-05-13 07:28:32	0.711323
2006-05-13 09:44:08	0.712877
2006-05-13 12:32:04	0.714499
2006-05-13 15:31:06	0.716126
2006-05-13 19:02:28	0.717723
2006-05-13 22:40:36	0.719242
2006-05-13 23:31:36	0.720666
2006-05-13 23:36:32	0.722001
2006-05-13 23:38:44	0.723234
2006-05-14 00:00:42	0.724282
2006-05-14 00:49:10	0.725071
2006-05-14 01:49:32	0.72556
2006-05-14 02:59:27	0.72597
2006-05-14 03:23:44	0.726365
2006-05-14 03:29:44	0.726754
2006-05-14 03:34:55	0.727098
2006-05-14 03:36:48	0.727352
2006-05-14 03:55:38	0.72748
2006-05-14 04:03:36	0.727462
2006-05-14 04:43:39	0.727368
2006-05-14 05:26:18	0.727224
2006-05-14 06:28:43	0.727011
2006-05-14 07:28:11	0.726756
2006-05-14 08:46:12	0.726479
2006-05-14 10:21:32	0.726177
2006-05-14 12:56:05	0.725882
2006-05-14 14:31:26	0.725599
2006-05-14 15:37:01	0.725324
2006-05-14 16:31:50	0.725047
2006-05-14 16:37:22	0.724761
2006-05-14 16:39:33	0.724468
2006-05-14 17:01:15	0.724182
2006-05-14 17:51:54	0.723895
2006-05-14 19:12:56	0.723544
2006-05-14 20:52:08	0.723112
2006-05-14 22:57:27	0.722564
2006-05-15 00:29:13	0.721966
2006-05-15 03:39:44	0.721335
2006-05-15 07:13:25	0.720718
2006-05-15 11:14:31	0.720139
2006-05-15 12:59:08	0.719607
2006-05-15 14:25:04	0.719132
2006-05-15 14:44:27	0.718677
2006-05-15 14:46:59	0.718263
2006-05-15 14:47:55	0.717887
2006-05-15 14:57:08	0.717543
2006-05-15 15:49:37	0.717179
2006-05-15 17:38:05	0.716734
2006-05-15 19:53:17	0.716164
2006-05-15 22:52:34	0.715433
2006-05-16 01:17:08	0.714521
2006-05-16 05:27:15	0.713546
2006-05-16 09:58:40	0.712584
2006-05-16 15:23:22	0.71167
2006-05-16 21:24:47	0.710767
2006-05-16 23:39:40	0.709879
2006-05-17 00:03:46	0.708963
2006-05-17 00:14:36	0.70805
2006-05-17 02:02:55	0.707138
2006-05-17 04:30:19	0.706219
2006-05-17 07:44:44	0.705342
2006-05-17 11:43:57	0.704358
2006-05-17 16:11:54	0.703226
2006-05-17 21:51:21	0.701926
2006-05-18 02:41:58	0.700501
2006-05-18 08:51:41	0.699138
2006-05-18 14:41:22	0.697877
2006-05-18 21:08:51	0.69674
2006-05-19 03:51:15	0.695759
2006-05-19 04:19:38	0.694984
2006-05-19 04:31:32	0.694388
2006-05-19 04:35:49	0.694005
2006-05-19 05:18:38	0.693807
2006-05-19 06:40:08	0.693791
2006-05-19 08:25:15	0.693934
2006-05-19 10:43:08	0.694043
2006-05-19 13:29:19	0.694073
2006-05-19 16:48:20	0.694095
2006-05-19 20:40:24	0.694091
2006-05-20 01:14:55	0.694049
2006-05-20 06:17:32	0.693968
2006-05-20 06:39:45	0.693848
2006-05-20 06:52:25	0.693702
2006-05-20 06:55:58	0.693536
2006-05-20 06:57:14	0.693361
2006-05-20 06:57:42	0.6932
2006-05-20 07:02:20	0.693096
2006-05-20 07:48:39	0.692928
2006-05-20 09:28:52	0.692711
2006-05-20 11:45:56	0.69241
2006-05-20 12:48:12	0.692036
2006-05-20 17:17:53	0.691555
2006-05-20 20:21:06	0.690966
2006-05-21 01:10:54	0.690349
2006-05-21 05:09:59	0.689733
2006-05-21 10:43:56	0.689137
2006-05-21 15:58:53	0.688552
2006-05-21 17:50:47	0.688036
2006-05-21 19:04:04	0.687572
2006-05-21 19:44:16	0.687186
2006-05-21 19:54:25	0.686849
2006-05-21 19:59:19	0.686583
2006-05-21 20:01:06	0.686379
2006-05-21 20:18:50	0.686155
2006-05-21 21:20:59	0.685885
2006-05-21 23:00:02	0.685539
2006-05-22 00:59:31	0.685094
2006-05-22 03:35:03	0.684576
2006-05-22 06:41:53	0.683885
2006-05-22 10:29:08	0.683067
2006-05-22 14:40:56	0.682168
2006-05-22 17:49:50	0.681118
2006-05-23 00:50:08	0.679966
2006-05-23 06:01:30	0.67865
2006-05-23 09:56:01	0.67719
2006-05-23 16:50:27	0.675584
2006-05-23 22:02:55	0.673868
2006-05-24 05:44:11	0.672022
2006-05-24 13:08:49	0.670135
2006-05-24 21:19:34	0.668192
2006-05-25 04:52:32	0.666203
2006-05-25 12:27:39	0.664245
2006-05-25 20:48:59	0.662278
2006-05-26 04:34:34	0.660488
2006-05-26 10:44:10	0.658875
2006-05-26 17:20:28	0.6575
2006-05-26 23:38:38	0.656337
2006-05-27 01:30:49	0.655377
2006-05-27 03:06:25	0.654612
2006-05-27 03:07:36	0.654035
2006-05-27 03:08:08	0.653628
2006-05-27 03:13:32	0.653617
2006-05-27 03:57:43	0.654023
2006-05-27 04:47:03	0.655039
2006-05-27 05:04:47	0.656772
2006-05-27 06:26:47	0.659333
2006-05-27 07:21:23	0.662727
2006-05-27 08:53:11	0.667017
2006-05-27 10:27:11	0.671712
2006-05-27 12:15:57	0.67683
2006-05-27 14:06:26	0.681944
2006-05-27 16:06:08	0.686829
2006-05-27 16:56:49	0.691457
2006-05-27 17:49:35	0.69555
2006-05-27 17:51:43	0.699115
2006-05-27 17:52:40	0.702138
2006-05-27 17:53:01	0.70467
2006-05-27 17:56:26	0.706428
2006-05-27 18:14:19	0.707852
2006-05-27 18:47:38	0.709288
2006-05-27 19:26:07	0.711445
2006-05-27 19:38:33	0.713945
2006-05-27 19:43:50	0.716767
2006-05-27 20:24:12	0.719679
2006-05-27 21:28:56	0.722475
2006-05-27 21:57:45	0.724993
2006-05-27 22:23:21	0.72717
2006-05-27 22:32:35	0.729257
2006-05-27 22:34:59	0.731562
2006-05-27 22:35:33	0.733977
2006-05-27 22:35:45	0.736581
2006-05-27 22:37:49	0.740047
2006-05-27 22:58:21	0.744891
2006-05-27 23:37:14	0.749671
2006-05-28 00:39:44	0.754436
2006-05-28 01:54:07	0.759201
2006-05-28 03:28:12	0.763966
2006-05-28 03:31:04	0.768731
2006-05-28 03:31:55	0.773409
2006-05-28 03:32:18	0.778004
2006-05-28 03:32:27	0.782533
2006-05-28 03:33:50	0.787016
2006-05-28 03:43:29	0.791566
2006-05-28 04:06:37	0.798618
2006-05-28 04:48:46	0.805845
2006-05-28 05:42:40	0.8132
2006-05-28 06:58:57	0.820578
2006-05-28 08:39:11	0.827938
2006-05-28 08:46:16	0.835115
2006-05-28 08:51:13	0.841869
2006-05-28 08:52:10	0.848105
2006-05-28 08:52:31	0.853791
2006-05-28 08:52:38	0.858636
2006-05-28 08:53:54	0.862739
2006-05-28 09:06:26	0.868716
2006-05-28 09:28:22	0.877627
2006-05-28 10:00:39	0.88778
2006-05-28 11:00:32	0.898863
2006-05-28 12:04:18	0.910636
2006-05-28 13:31:23	0.922509
2006-05-28 14:04:59	0.934076
2006-05-28 14:29:03	0.945038
2006-05-28 14:46:25	0.955074
2006-05-28 14:49:42	0.963331
2006-05-28 14:50:41	0.96972
2006-05-28 14:50:55	0.973677
2006-05-28 14:51:01	0.97774
2006-05-28 14:51:53	0.982759
2006-05-28 14:56:45	0.989971
2006-05-28 15:12:11	0.998099
2006-05-28 15:44:31	1.00673
2006-05-28 16:27:13	1.01868
2006-05-28 17:28:13	1.03429
2006-05-28 17:49:23	1.0551
2006-05-28 18:00:18	1.07643
2006-05-28 19:03:55	1.09745
2006-05-28 20:09:03	1.11712
2006-05-28 21:34:40	1.13489
2006-05-28 21:45:32	1.14981
2006-05-28 21:50:47	1.16404
2006-05-28 21:50:56	1.1785
2006-05-28 21:51:00	1.19183
2006-05-28 21:51:32	1.20454
2006-05-28 21:56:59	1.21726
2006-05-28 22:08:45	1.23338
2006-05-28 22:41:16	1.25261
2006-05-28 23:24:36	1.27403
2006-05-29 00:35:39	1.29609
2006-05-29 01:28:27	1.31836
2006-05-29 02:11:04	1.34039
2006-05-29 02:37:48	1.36168
2006-05-29 02:45:21	1.38118
2006-05-29 02:48:24	1.40008
2006-05-29 02:49:43	1.41645
2006-05-29 02:50:12	1.43229
2006-05-29 02:55:02	1.44961
2006-05-29 03:23:43	1.46699
2006-05-29 03:55:19	1.48566
2006-05-29 04:35:55	1.50603
2006-05-29 05:30:55	1.527
2006-05-29 05:56:00	1.54809
2006-05-29 06:17:04	1.56882
2006-05-29 06:37:59	1.58711
2006-05-29 06:45:33	1.60269
2006-05-29 06:47:18	1.6147
2006-05-29 06:47:40	1.62183
2006-05-29 06:47:47	1.62706
2006-05-29 06:47:54	1.63264
2006-05-29 06:47:56	1.63912
2006-05-29 06:48:21	1.65016
2006-05-29 06:52:26	1.66643
2006-05-29 07:16:28	1.69072
2006-05-29 07:46:44	1.72383
2006-05-29 08:42:36	1.76781
2006-05-29 09:40:00	1.82391
2006-05-29 11:06:25	1.88739
2006-05-29 12:42:54	1.95457
2006-05-29 14:44:57	2.02539
2006-05-29 17:06:10	2.09374
2006-05-29 18:35:44	2.15707
2006-05-29 19:25:57	2.21504
2006-05-29 20:40:05	2.26496
2006-05-29 20:45:05	2.30606
2006-05-29 20:48:07	2.33631
2006-05-29 20:48:36	2.35487
2006-05-29 20:48:45	2.36838
2006-05-29 20:48:49	2.38011
2006-05-29 20:49:21	2.38959
2006-05-29 20:54:42	2.40338
2006-05-29 21:25:01	2.42341
2006-05-29 21:54:38	2.45283
2006-05-29 22:42:05	2.48697
2006-05-29 23:43:54	2.53383
2006-05-30 01:10:12	2.59211
2006-05-30 03:18:02	2.66436
2006-05-30 04:23:06	2.73554
2006-05-30 07:20:12	2.8048
2006-05-30 10:01:31	2.87044
2006-05-30 13:26:28	2.93138
2006-05-30 13:45:08	2.98585
2006-05-30 13:50:34	3.03092
2006-05-30 13:51:01	3.0716
2006-05-30 13:51:09	3.10128
2006-05-30 13:51:12	3.1217
2006-05-30 13:51:41	3.13113
2006-05-30 13:56:32	3.14288
2006-05-30 14:21:23	3.16003
2006-05-30 14:52:54	3.18544
2006-05-30 15:42:13	3.21688
2006-05-30 16:35:05	3.25956
2006-05-30 17:59:59	3.31239
2006-05-30 20:04:18	3.37762
2006-05-30 21:36:38	3.44113
2006-05-31 00:32:48	3.50245
2006-05-31 03:17:14	3.56042
2006-05-31 06:46:19	3.61531
2006-05-31 06:46:27	3.66736
2006-05-31 06:46:33	3.71584
2006-05-31 06:47:27	3.76424
2006-05-31 06:56:30	3.80767
2006-05-31 07:44:46	3.84954
2006-05-31 09:02:01	3.88832
2006-05-31 10:38:58	3.93888
2006-05-31 12:19:08	4.00277
2006-05-31 14:34:02	4.08564
2006-05-31 17:00:30	4.17229
2006-05-31 19:53:56	4.25663
2006-05-31 23:05:32	4.33655
2006-06-01 03:37:18	4.41148
2006-06-01 04:39:18	4.48157
2006-06-01 04:48:07	4.54345
2006-06-01 04:51:50	4.5957
2006-06-01 05:04:38	4.63618
2006-06-01 05:22:50	4.66334
2006-06-01 05:28:23	4.67149
2006-06-01 05:28:41	4.67565
2006-06-01 05:28:48	4.68008
2006-06-01 05:28:51	4.68603
2006-06-01 05:29:18	4.69406
2006-06-01 05:33:46	4.70535
2006-06-01 05:45:22	4.72242
2006-06-01 06:08:58	4.74637
2006-06-01 06:49:10	4.78065
2006-06-01 07:50:55	4.82428
2006-06-01 09:13:57	4.88319
2006-06-01 10:47:28	4.95628
2006-06-01 13:09:31	5.03345
2006-06-01 15:19:06	5.10993
2006-06-01 18:51:04	5.18378
2006-06-01 22:08:09	5.25326
2006-06-01 23:13:47	5.31677
2006-06-01 23:28:20	5.37339
2006-06-01 23:34:03	5.41968
2006-06-01 23:37:57	5.45662
2006-06-01 23:41:04	5.47829
2006-06-01 23:41:13	5.4858
2006-06-01 23:41:21	5.48846
2006-06-01 23:41:24	5.49007
2006-06-01 23:41:53	5.49127
2006-06-01 23:46:48	5.4924
2006-06-01 23:48:24	5.49542
2006-06-01 23:49:15	5.50153
2006-06-01 23:49:33	5.51207
2006-06-01 23:52:37	5.52913
2006-06-02 00:19:57	5.54836
2006-06-02 00:59:23	5.56918
2006-06-02 01:54:58	5.59058
2006-06-02 03:14:10	5.61725
2006-06-02 03:40:28	5.65051
2006-06-02 04:03:53	5.69344
2006-06-02 04:12:18	5.74558
2006-06-02 05:14:32	5.80919
2006-06-02 06:29:26	5.88549
2006-06-02 08:17:03	5.9744
2006-06-02 10:13:48	6.06795
2006-06-02 12:35:42	6.16803
2006-06-02 15:13:35	6.26878
2006-06-02 18:02:34	6.36541
2006-06-02 19:02:11	6.45655
2006-06-02 20:16:00	6.53782
2006-06-02 20:27:51	6.60776
2006-06-02 20:38:25	6.66314
2006-06-02 20:48:10	6.7014
2006-06-02 20:48:30	6.72088
2006-06-02 20:48:34	6.73448
2006-06-02 20:48:36	6.74345
2006-06-02 20:48:54	6.75549
2006-06-02 20:51:49	6.77309
2006-06-02 21:00:13	6.79887
2006-06-02 21:33:50	6.83474
2006-06-02 22:12:28	6.88241
2006-06-02 23:11:51	6.94326
2006-06-03 00:33:57	7.01256
2006-06-03 02:04:55	7.08656
2006-06-03 03:52:49	7.16197
2006-06-03 05:56:20	7.23497
2006-06-03 07:16:45	7.30624
2006-06-03 08:04:49	7.3708
2006-06-03 08:27:34	7.4261
2006-06-03 08:41:30	7.47127
2006-06-03 09:07:29	7.50465
2006-06-03 09:08:09	7.52487
2006-06-03 09:08:30	7.53702
2006-06-03 09:08:36	7.5468
2006-06-03 09:08:38	7.55704
2006-06-03 09:09:02	7.57002
2006-06-03 09:12:56	7.5861
2006-06-03 09:38:25	7.60971
2006-06-03 10:05:42	7.64494
2006-06-03 10:45:50	7.69323
2006-06-03 11:41:33	7.7429
2006-06-03 12:54:03	7.7939
2006-06-03 14:44:35	7.84517
2006-06-03 16:47:17	7.89397
2006-06-03 17:00:10	7.94008
2006-06-03 17:13:03	7.98203
2006-06-03 17:19:16	8.01817
2006-06-03 17:21:04	8.04672
2006-06-03 17:22:29	8.06365
2006-06-03 17:22:48	8.06783
2006-06-03 17:22:53	8.07357
2006-06-03 17:22:54	8.08119
2006-06-03 17:23:13	8.09258
2006-06-03 17:26:14	8.1101
2006-06-03 17:53:33	8.13598
2006-06-03 18:23:49	8.17658
2006-06-03 19:04:45	8.23313
2006-06-03 20:03:00	8.29027
2006-06-03 21:21:06	8.34796
2006-06-03 23:36:18	8.40542
2006-06-04 02:03:26	8.45998
2006-06-04 02:08:55	8.51127
2006-06-04 02:14:23	8.55815
2006-06-04 02:15:13	8.59873
2006-06-04 02:15:35	8.63117
2006-06-04 02:15:40	8.64974
2006-06-04 02:15:43	8.65661
2006-06-04 02:16:03	8.66751
2006-06-04 02:19:32	8.68505
2006-06-04 02:27:43	8.71208
2006-06-04 03:07:26	8.75336
2006-06-04 03:50:58	8.80773
2006-06-04 04:59:47	8.87567
2006-06-04 06:32:52	8.94494
2006-06-04 08:57:10	9.01531
2006-06-04 11:17:55	9.08521
2006-06-04 13:55:44	9.15125
2006-06-04 14:12:18	9.21269
2006-06-04 14:30:38	9.2669
2006-06-04 14:35:46	9.31154
2006-06-04 14:40:41	9.34194
2006-06-04 14:40:54	9.35963
2006-06-04 14:41:03	9.36446
2006-06-04 14:41:06	9.3694
2006-06-04 14:41:35	9.3745
2006-06-04 14:46:34	9.38265
2006-06-04 14:55:39	9.39397
2006-06-04 15:14:09	9.41133
2006-06-04 15:35:19	9.43482
2006-06-04 16:20:52	9.46579
2006-06-04 17:09:00	9.50442
2006-06-04 18:34:43	9.55231
2006-06-04 20:07:01	9.60924
2006-06-04 22:08:10	9.6758
2006-06-05 00:24:55	9.74303
2006-06-05 03:37:16	9.80865
2006-06-05 07:21:28	9.87112
2006-06-05 12:20:14	9.92778
2006-06-05 13:29:21	9.97848
2006-06-05 14:26:37	10.0217
2006-06-05 14:39:04	10.0573
2006-06-05 14:47:00	10.0832
2006-06-05 14:52:32	10.0994
2006-06-05 14:53:54	10.1049
2006-06-05 14:54:14	10.109
2006-06-05 14:54:22	10.1126
2006-06-05 14:55:34	10.1175
2006-06-05 15:07:41	10.1244
2006-06-05 15:35:46	10.1336
2006-06-05 16:22:10	10.1455
2006-06-05 17:19:02	10.1576
2006-06-05 18:32:53	10.1699
2006-06-05 20:00:27	10.1821
2006-06-05 21:39:05	10.1939
2006-06-05 21:46:48	10.2049
2006-06-05 21:51:20	10.2145
2006-06-05 21:52:30	10.2226
2006-06-05 21:52:46	10.2287
2006-06-05 21:52:52	10.2325
2006-06-05 21:53:51	10.2336
2006-06-05 22:03:38	10.2345
2006-06-05 22:12:00	10.2354
2006-06-05 22:18:28	10.237
2006-06-05 22:19:05	10.2399
2006-06-05 22:19:19	10.245
2006-06-05 22:21:31	10.2525
2006-06-05 22:39:04	10.2633
2006-06-05 23:09:51	10.2786
2006-06-06 00:00:06	10.2989
2006-06-06 00:57:47	10.3249
2006-06-06 02:26:09	10.3565
2006-06-06 04:30:06	10.3899
2006-06-06 06:49:13	10.4233
2006-06-06 09:32:40	10.456
2006-06-06 12:25:25	10.4866
2006-06-06 13:27:56	10.5149
2006-06-06 13:49:02	10.5395
2006-06-06 14:11:21	10.5594
2006-06-06 14:12:47	10.5745
2006-06-06 14:13:29	10.5848
2006-06-06 14:13:43	10.5913
2006-06-06 14:16:12	10.5984
2006-06-06 14:25:53	10.6087
2006-06-06 14:51:16	10.6228
2006-06-06 15:55:22	10.6425
2006-06-06 17:24:08	10.6674
2006-06-06 19:32:02	10.6999
2006-06-06 22:12:21	10.7401
2006-06-07 01:32:27	10.7896
2006-06-07 04:40:11	10.8491
2006-06-07 09:01:32	10.9069
2006-06-07 13:24:26	10.9621
2006-06-07 18:32:12	11.0136
2006-06-07 23:51:36	11.0608
2006-06-07 23:58:26	11.1034
2006-06-08 00:00:22	11.1433
2006-06-08 00:01:05	11.1789
2006-06-08 00:08:10	11.2111
2006-06-08 00:38:58	11.239
2006-06-08 01:50:01	11.2626
2006-06-08 03:21:11	11.2937
2006-06-08 05:20:03	11.3334
2006-06-08 07:45:04	11.3833
2006-06-08 10:31:45	11.4374
2006-06-08 13:41:51	11.4926
2006-06-08 17:11:43	11.5465
2006-06-08 21:01:56	11.6048
2006-06-08 22:39:42	11.6651
2006-06-08 23:29:31	11.7299
2006-06-08 23:53:32	11.799
2006-06-09 02:44:23	11.8622
2006-06-09 04:57:25	11.9171
2006-06-09 08:16:22	11.962
2006-06-09 11:38:34	12.0024
2006-06-09 12:11:41	12.0406
2006-06-09 12:19:22	12.078
2006-06-09 12:21:19	12.1094
2006-06-09 12:22:15	12.138
2006-06-09 12:22:36	12.1622
2006-06-09 12:26:00	12.1834
2006-06-09 13:00:01	12.2133
2006-06-09 14:01:51	12.2563
2006-06-09 15:38:08	12.3152
2006-06-09 17:47:54	12.3795
2006-06-09 20:38:32	12.4478
2006-06-10 00:03:27	12.5161
2006-06-10 03:53:21	12.5825
2006-06-10 05:06:59	12.6454
2006-06-10 06:02:27	12.7028
2006-06-10 06:03:37	12.7528
2006-06-10 06:03:44	12.795
2006-06-10 06:03:47	12.827
2006-06-10 06:04:12	12.8479
2006-06-10 06:08:23	12.8698
2006-06-10 06:44:35	12.8973
2006-06-10 07:27:14	12.936
2006-06-10 08:32:22	12.9888
2006-06-10 09:54:23	13.058
2006-06-10 11:56:59	13.1349
2006-06-10 14:15:52	13.218
2006-06-10 17:07:51	13.3005
2006-06-10 20:28:24	13.3801
2006-06-10 22:06:10	13.4549
2006-06-10 23:28:05	13.5233
2006-06-10 23:56:13	13.5827
2006-06-10 23:59:45	13.6337
2006-06-11 00:02:13	13.675
2006-06-11 00:03:06	13.7055
2006-06-11 00:12:00	13.7344
2006-06-11 00:50:22	13.7643
2006-06-11 01:48:31	13.7998
2006-06-11 03:02:54	13.8433
2006-06-11 04:32:59	13.895
2006-06-11 06:21:10	13.9489
2006-06-11 08:22:46	14.0039
2006-06-11 10:38:10	14.0571
2006-06-11 13:05:22	14.1063
2006-06-11 13:49:04	14.15
2006-06-11 14:21:58	14.1874
2006-06-11 14:43:09	14.2175
2006-06-11 14:50:15	14.2398
2006-06-11 14:51:11	14.254
2006-06-11 14:51:21	14.2603
2006-06-11 14:51:24	14.2655
2006-06-11 14:51:58	14.2717
2006-06-11 14:57:34	14.2799
2006-06-11 15:02:33	14.2916
2006-06-11 15:30:58	14.3078
2006-06-11 16:23:52	14.3291
2006-06-11 17:27:26	14.3557
2006-06-11 18:53:24	14.388
2006-06-11 20:36:03	14.4264
2006-06-11 22:39:20	14.4706
2006-06-12 01:00:25	14.5155
2006-06-12 03:38:11	14.5584
2006-06-12 06:56:46	14.5986
2006-06-12 10:17:22	14.6349
2006-06-12 11:29:18	14.6668
2006-06-12 11:52:37	14.6937
2006-06-12 12:06:38	14.7151
2006-06-12 12:10:30	14.731
2006-06-12 12:11:46	14.7413
2006-06-12 12:12:34	14.7467
2006-06-12 12:12:52	14.753
2006-06-12 12:15:45	14.7622
2006-06-12 12:44:40	14.7754
2006-06-12 13:31:25	14.7937
2006-06-12 15:18:35	14.8178
2006-06-12 17:31:29	14.8438
2006-06-12 20:27:28	14.8713
2006-06-12 23:57:00	14.8997
2006-06-13 04:00:30	14.928
2006-06-13 05:17:59	14.9557
2006-06-13 06:19:11	14.9808
2006-06-13 06:58:34	15.0023
2006-06-13 07:30:22	15.0194
2006-06-13 08:01:16	15.0313
2006-06-13 08:07:07	15.0374
2006-06-13 08:08:42	15.0418
2006-06-13 08:08:58	15.0454
2006-06-13 08:09:03	15.0503
2006-06-13 08:10:01	15.0559
2006-06-13 08:19:36	15.0652
2006-06-13 08:51:22	15.0782
2006-06-13 10:19:01	15.0956
2006-06-13 11:23:00	15.1194
2006-06-13 14:18:58	15.1433
2006-06-13 16:54:13	15.1672
2006-06-13 19:50:07	15.1909
2006-06-13 23:52:58	15.2139
2006-06-13 23:58:14	15.2349
2006-06-13 23:59:50	15.2552
2006-06-14 00:01:25	15.2727
2006-06-14 00:01:59	15.2882
2006-06-14 00:07:44	15.3018
2006-06-14 00:41:47	15.3118
2006-06-14 01:39:43	15.3252
2006-06-14 02:49:31	15.3423
2006-06-14 04:20:43	15.3636
2006-06-14 06:07:09	15.3895
2006-06-14 08:11:30	15.4205
2006-06-14 10:30:53	15.4533
2006-06-14 13:05:59	15.4856
2006-06-14 15:56:24	15.5162
2006-06-14 19:08:50	15.5445
2006-06-14 20:54:49	15.5707
2006-06-14 21:32:05	15.5955
2006-06-14 21:40:59	15.6194
2006-06-14 21:44:12	15.6428
2006-06-14 22:08:57	15.6651
2006-06-14 23:05:44	15.6837
2006-06-15 00:32:02	15.6999
2006-06-15 02:26:33	15.7154
2006-06-15 04:21:11	15.7308
2006-06-15 05:05:19	15.7463
2006-06-15 05:19:01	15.7609
2006-06-15 05:27:19	15.7735
2006-06-15 05:32:37	15.7833
2006-06-15 05:37:40	15.7893
2006-06-15 05:38:04	15.792
2006-06-15 05:38:18	15.7945
2006-06-15 05:38:23	15.7984
2006-06-15 05:39:14	15.8045
2006-06-15 05:47:46	15.8133
2006-06-15 06:30:59	15.8221
2006-06-15 07:27:34	15.8309
2006-06-15 08:55:31	15.8397
2006-06-15 10:42:07	15.8486
2006-06-15 10:44:06	15.8583
2006-06-15 10:44:58	15.8691
2006-06-15 10:45:17	15.8806
2006-06-15 10:48:24	15.8928
2006-06-15 11:19:41	15.9057
2006-06-15 12:13:31	15.9199
2006-06-15 13:25:33	15.9385
2006-06-15 15:03:31	15.9621
2006-06-15 17:14:39	15.991
2006-06-15 20:19:48	16.0255
2006-06-15 23:50:16	16.0599
2006-06-16 03:56:15	16.0931
2006-06-16 08:33:40	16.1244
2006-06-16 13:44:41	16.1534
2006-06-16 14:23:39	16.1791
2006-06-16 14:35:46	16.2007
2006-06-16 14:38:38	16.2178
2006-06-16 14:39:38	16.2302
2006-06-16 14:40:24	16.2384
2006-06-16 14:40:41	16.2424
2006-06-16 14:43:29	16.2474
2006-06-16 15:04:58	16.2545
2006-06-16 16:04:10	16.2642
2006-06-16 17:24:53	16.277
2006-06-16 19:09:39	16.2939
2006-06-16 21:18:33	16.3154
2006-06-16 23:51:44	16.3425
2006-06-17 02:47:58	16.3756
2006-06-17 06:57:20	16.4083
2006-06-17 11:27:12	16.4406
2006-06-17 16:43:21	16.4711
2006-06-17 22:28:45	16.4994
2006-06-17 23:04:39	16.525
2006-06-17 23:51:52	16.5476
2006-06-17 23:55:19	16.566
2006-06-17 23:56:51	16.5797
2006-06-17 23:57:15	16.5882
2006-06-17 23:57:36	16.5917
2006-06-17 23:57:44	16.596
2006-06-17 23:58:59	16.6017
2006-06-18 00:11:38	16.611
2006-06-18 01:19:19	16.6253
2006-06-18 02:34:33	16.6447
2006-06-18 04:20:35	16.6712
2006-06-18 06:58:12	16.7073
2006-06-18 10:13:11	16.7542
2006-06-18 13:20:45	16.816
2006-06-18 17:06:08	16.893
2006-06-18 21:44:29	16.989
2006-06-19 02:20:32	17.1041
2006-06-19 08:07:02	17.2304
2006-06-19 13:52:11	17.3656
2006-06-19 20:30:04	17.5054
2006-06-20 02:55:36	17.6436
2006-06-20 07:05:37	17.7828
2006-06-20 10:42:17	17.9143
2006-06-20 13:06:02	18.0311
2006-06-20 14:17:49	18.1314
2006-06-20 16:35:37	18.2111
2006-06-20 17:11:53	18.2695
2006-06-20 17:16:24	18.3129
2006-06-20 17:17:42	18.3425
2006-06-20 17:18:11	18.3626
2006-06-20 17:18:17	18.3796
2006-06-20 17:18:20	18.3888
2006-06-20 17:18:44	18.3993
2006-06-20 17:22:47	18.4146
2006-06-20 17:47:59	18.4374
2006-06-20 18:23:06	18.4692
2006-06-20 19:09:56	18.5072
2006-06-20 20:05:24	18.5471
2006-06-20 21:21:31	18.588
2006-06-20 22:47:25	18.6353
2006-06-20 23:44:27	18.6882
2006-06-21 00:00:41	18.7492
2006-06-21 00:09:15	18.8224
2006-06-21 01:07:31	18.903
2006-06-21 02:12:05	18.9913
2006-06-21 03:45:36	19.0851
2006-06-21 06:02:28	19.1894
2006-06-21 07:52:32	19.3119
2006-06-21 10:13:24	19.4457
2006-06-21 12:38:19	19.5996
2006-06-21 15:40:44	19.7682
2006-06-21 19:41:44	19.9551
2006-06-21 22:19:57	20.131
2006-06-22 04:30:24	20.2986
2006-06-22 09:48:18	20.4533
2006-06-22 16:32:32	20.6026
2006-06-22 17:44:13	20.7362
2006-06-22 18:41:55	20.85
2006-06-22 19:10:13	20.9517
2006-06-22 21:04:06	21.0263
2006-06-22 21:17:17	21.0786
2006-06-22 21:20:32	21.1015
2006-06-22 21:21:41	21.1189
2006-06-22 21:22:00	21.1321
2006-06-22 21:22:06	21.144
2006-06-22 21:22:08	21.1485
2006-06-22 21:22:30	21.1568
2006-06-22 21:26:01	21.17
2006-06-22 21:38:09	21.1905
2006-06-22 21:58:57	21.2212
2006-06-22 22:59:25	21.2612
2006-06-23 00:01:06	21.3131
2006-06-23 01:31:30	21.3778
2006-06-23 03:35:35	21.4577
2006-06-23 05:29:25	21.5595
2006-06-23 07:55:09	21.676
2006-06-23 10:31:24	21.83
2006-06-23 13:34:46	22.0172
2006-06-23 17:41:59	22.2486
2006-06-23 20:18:43	22.4836
2006-06-24 01:53:30	22.7141
2006-06-24 05:51:31	22.9349
2006-06-24 10:13:45	23.1463
2006-06-24 11:16:12	23.3443
2006-06-24 11:36:35	23.5202
2006-06-24 11:45:52	23.6799
2006-06-24 12:00:09	23.7973
2006-06-24 12:09:08	23.8772
2006-06-24 12:12:06	23.9137
2006-06-24 12:13:03	23.9502
2006-06-24 12:13:23	24.0009
2006-06-24 12:16:48	24.0754
2006-06-24 12:50:57	24.1797
2006-06-24 13:46:19	24.3194
2006-06-24 15:01:25	24.503
2006-06-24 16:42:15	24.7018
2006-06-24 18:48:40	24.903
2006-06-24 21:08:35	25.1079
2006-06-24 23:50:16	25.3055
2006-06-25 00:44:09	25.4894
2006-06-25 00:53:03	25.6545
2006-06-25 01:08:43	25.7935
2006-06-25 01:12:01	25.8993
2006-06-25 01:12:23	25.9675
2006-06-25 01:12:37	25.9914
2006-06-25 01:12:38	26.0033
2006-06-25 01:12:39	26.0182
2006-06-25 01:12:46	26.0356
2006-06-25 01:13:55	26.0638
2006-06-25 01:25:26	26.0987
2006-06-25 01:44:14	26.1368
2006-06-25 02:08:24	26.2017
2006-06-25 02:47:45	26.2903
2006-06-25 03:10:17	26.4065
2006-06-25 03:21:23	26.5576
2006-06-25 04:49:13	26.7522
2006-06-25 06:04:48	26.9882
2006-06-25 07:31:17	27.2756
2006-06-25 09:19:32	27.5734
2006-06-25 11:41:11	27.8706
2006-06-25 14:02:05	28.1674
2006-06-25 16:57:22	28.4671
2006-06-25 18:03:40	28.7753
2006-06-25 18:21:43	29.1002
2006-06-25 18:30:18	29.4432
2006-06-25 19:56:06	29.7899
2006-06-25 21:29:55	30.1252
2006-06-25 23:40:43	30.4318
2006-06-26 02:23:07	30.7319
2006-06-26 05:02:23	31.078
2006-06-26 06:56:58	31.4691
2006-06-26 08:36:55	31.8889
2006-06-26 09:30:10	32.3485
2006-06-26 12:28:24	32.839
2006-06-26 15:12:45	33.3583
2006-06-26 18:30:40	33.9022
2006-06-26 22:31:28	34.4863
2006-06-27 02:43:57	35.0563
2006-06-27 07:35:10	35.6215
2006-06-27 12:28:04	36.1403
2006-06-27 17:59:15	36.6273
2006-06-27 19:13:50	37.056
2006-06-27 20:06:17	37.4127
2006-06-27 20:33:39	37.6944
2006-06-27 21:53:25	37.8938
2006-06-27 21:54:12	38.0181
2006-06-27 21:54:51	38.0668
2006-06-27 21:54:54	38.1001
2006-06-27 21:54:57	38.126
2006-06-27 21:54:58	38.1523
2006-06-27 21:55:08	38.1717
2006-06-27 21:56:52	38.2042
2006-06-27 22:14:14	38.2483
2006-06-27 22:44:39	38.3143
2006-06-27 23:31:38	38.4054
2006-06-28 00:39:40	38.5279
2006-06-28 01:41:12	38.6876
2006-06-28 03:37:22	38.8861
2006-06-28 05:51:49	39.1257
2006-06-28 08:42:34	39.3766
2006-06-28 12:08:04	39.6319
2006-06-28 15:45:10	39.8829
2006-06-28 19:56:38	40.1234
2006-06-28 21:36:58	40.3424
2006-06-28 22:56:41	40.5366
2006-06-28 23:49:41	40.6995
2006-06-28 23:57:36	40.8258
2006-06-28 23:59:57	40.9191
2006-06-29 00:01:19	40.9784
2006-06-29 00:01:49	41.0329
2006-06-29 00:06:48	41.0902
2006-06-29 00:42:52	41.1574
2006-06-29 01:47:57	41.2445
2006-06-29 03:06:13	41.3535
2006-06-29 04:52:43	41.485
2006-06-29 06:59:15	41.6387
2006-06-29 09:31:16	41.8122
2006-06-29 12:24:32	41.983
2006-06-29 15:38:30	42.1452
2006-06-29 19:11:03	42.2952
2006-06-29 22:55:45	42.4287
2006-06-29 23:31:46	42.5435
2006-06-29 23:57:22	42.6375
2006-06-29 23:59:38	42.7123
2006-06-30 00:00:42	42.7708
2006-06-30 00:01:06	42.8155
2006-06-30 00:05:01	42.8504
2006-06-30 00:44:15	42.8949
2006-06-30 02:03:06	42.9517
2006-06-30 03:51:07	43.024
2006-06-30 06:23:35	43.1133
2006-06-30 09:30:25	43.2054
2006-06-30 13:15:03	43.2989
2006-06-30 17:31:16	43.3901
2006-06-30 22:20:08	43.4753
2006-06-30 23:07:48	43.5523
2006-06-30 23:35:57	43.6182
2006-06-30 23:53:20	43.6717
2006-06-30 23:58:49	43.7125
2006-07-01 00:00:09	43.7407
2006-07-01 00:00:39	43.7554
2006-07-01 00:05:38	43.7721
2006-07-01 00:35:27	43.7928
2006-07-01 01:26:27	43.8194
2006-07-01 02:28:12	43.8538
2006-07-01 03:49:35	43.8974
2006-07-01 05:26:07	43.9519
2006-07-01 07:21:21	44.0189
2006-07-01 09:34:31	44.0983
2006-07-01 12:08:33	44.1895
2006-07-01 15:05:27	44.2959
2006-07-01 18:29:23	44.4104
2006-07-01 22:16:42	44.5198
2006-07-02 02:13:29	44.6228
2006-07-02 07:30:44	44.7177
2006-07-02 11:27:33	44.8033
2006-07-02 11:37:56	44.878
2006-07-02 11:48:48	44.9401
2006-07-02 11:48:54	44.9896
2006-07-02 11:48:56	45.0259
2006-07-02 11:49:18	45.0475
2006-07-02 11:53:01	45.0589
2006-07-02 12:24:41	45.0739
2006-07-02 12:55:15	45.0932
2006-07-02 14:21:28	45.1182
2006-07-02 15:22:43	45.1486
2006-07-02 16:55:29	45.1846
2006-07-02 18:53:53	45.2251
2006-07-02 21:30:09	45.2675
2006-07-03 00:25:21	45.311
2006-07-03 04:03:00	45.3516
2006-07-03 08:03:46	45.39
2006-07-03 12:36:09	45.4244
2006-07-03 17:46:18	45.4539
2006-07-03 23:42:28	45.4779
2006-07-04 06:08:21	45.4968
2006-07-04 06:48:27	45.5112
2006-07-04 06:52:59	45.523
2006-07-04 06:54:43	45.5334
2006-07-04 07:07:50	45.5452
2006-07-04 07:37:09	45.5605
2006-07-04 08:33:57	45.582
2006-07-04 09:41:13	45.6119
2006-07-04 11:33:55	45.6512
2006-07-04 13:58:32	45.7019
2006-07-04 17:16:40	45.7648
2006-07-04 21:11:28	45.8387
2006-07-05 01:23:31	45.9234
2006-07-05 06:24:05	46.0213
2006-07-05 11:59:08	46.1318
2006-07-05 17:30:11	46.2618
2006-07-05 23:37:48	46.3881
2006-07-06 06:18:12	46.5105
2006-07-06 12:05:30	46.6237
2006-07-06 18:37:20	46.7254
2006-07-06 19:22:37	46.8144
2006-07-06 20:25:21	46.8917
2006-07-06 20:26:48	46.9571
2006-07-06 20:27:36	47.0099
2006-07-06 20:27:53	47.0512
2006-07-06 20:30:47	47.076
2006-07-06 20:43:30	47.1075
2006-07-06 21:21:38	47.1479
2006-07-06 22:28:07	47.2047
2006-07-07 00:07:44	47.2784
2006-07-07 02:12:07	47.3713
2006-07-07 05:00:13	47.4827
2006-07-07 08:27:57	47.6126
2006-07-07 12:15:48	47.7571
2006-07-07 16:53:30	47.9149
2006-07-07 21:44:28	48.0851
2006-07-08 03:04:38	48.2481
2006-07-08 07:49:36	48.3978
2006-07-08 12:40:39	48.5311
2006-07-08 17:48:55	48.6474
2006-07-08 18:31:44	48.7446
2006-07-08 18:33:37	48.824
2006-07-08 18:34:19	48.8871
2006-07-08 18:34:34	48.9379
2006-07-08 18:37:09	48.9767
2006-07-08 18:49:36	49.0028
2006-07-08 19:40:32	49.0346
2006-07-08 20:57:45	49.0778
2006-07-08 22:37:12	49.1318
2006-07-09 00:34:55	49.1941
2006-07-09 02:56:05	49.2681
2006-07-09 06:17:51	49.3529
2006-07-09 09:42:06	49.4435
2006-07-09 12:37:34	49.5407
2006-07-09 17:10:04	49.6442
2006-07-09 22:07:17	49.7545
2006-07-10 02:07:41	49.8683
2006-07-10 07:19:30	49.9827
2006-07-10 13:02:56	50.095
2006-07-10 19:28:15	50.204
2006-07-11 01:20:50	50.3019
2006-07-11 08:21:55	50.3846
2006-07-11 15:31:59	50.452
2006-07-11 23:23:37	50.498
2006-07-12 07:55:54	50.5215
2006-07-12 16:22:18	50.5272
2006-07-13 01:03:35	50.5129
2006-07-13 10:41:43	50.4862
2006-07-13 18:27:27	50.4503
2006-07-13 21:06:35	50.4093
2006-07-14 02:37:06	50.3676
2006-07-14 02:54:55	50.3293
2006-07-14 03:09:44	50.2973
2006-07-14 03:13:34	50.2743
2006-07-14 03:14:26	50.2597
2006-07-14 03:14:45	50.2467
2006-07-14 03:17:51	50.2386
2006-07-14 03:48:52	50.2275
2006-07-14 04:48:37	50.2124
2006-07-14 06:11:43	50.1959
2006-07-14 08:15:38	50.1781
2006-07-14 10:43:47	50.1596
2006-07-14 13:50:30	50.1408
2006-07-14 14:58:22	50.1227
2006-07-14 15:52:53	50.106
2006-07-14 16:25:37	50.0912
2006-07-14 16:37:07	50.0793
2006-07-14 16:44:08	50.071
2006-07-14 16:46:06	50.0666
2006-07-14 16:46:30	50.063
2006-07-14 16:46:38	50.0598
2006-07-14 16:48:04	50.0557
2006-07-14 17:02:17	50.0501
2006-07-14 17:33:36	50.0421
2006-07-14 18:12:48	50.0312
2006-07-14 19:28:21	50.0177
2006-07-14 20:45:07	49.9994
2006-07-14 22:34:50	49.9773
2006-07-15 00:49:02	49.9488
2006-07-15 02:45:56	49.9147
2006-07-15 06:14:46	49.8741
2006-07-15 09:03:48	49.8346
2006-07-15 13:50:01	49.7967
2006-07-15 18:13:31	49.7612
2006-07-15 23:28:13	49.7287
2006-07-15 23:49:02	49.6988
2006-07-15 23:57:09	49.6736
2006-07-15 23:59:32	49.6514
2006-07-16 00:00:37	49.6341
2006-07-16 00:01:00	49.6212
2006-07-16 00:04:50	49.6125
2006-07-16 00:43:14	49.6018
2006-07-16 01:56:38	49.5881
2006-07-16 03:18:07	49.5701
2006-07-16 05:38:15	49.5471
2006-07-16 07:27:58	49.5196
2006-07-16 09:44:22	49.4907
2006-07-16 13:02:09	49.4616
2006-07-16 16:51:27	49.434
2006-07-16 20:43:08	49.4081
2006-07-16 22:13:03	49.3854
2006-07-16 23:20:38	49.3652
2006-07-16 23:40:15	49.3481
2006-07-16 23:51:54	49.3354
2006-07-16 23:59:16	49.3272
2006-07-17 00:00:15	49.3228
2006-07-17 00:00:37	49.3192
2006-07-17 00:04:15	49.3163
2006-07-17 00:40:29	49.3138
2006-07-17 01:38:18	49.3114
2006-07-17 03:03:01	49.3093
2006-07-17 03:30:10	49.3076
2006-07-17 03:37:10	49.3066
2006-07-17 03:39:54	49.3069
2006-07-17 04:07:09	49.3111
2006-07-17 04:49:42	49.3208
2006-07-17 05:59:40	49.3347
2006-07-17 07:16:11	49.3552
2006-07-17 09:52:10	49.3759
2006-07-17 12:22:47	49.3967
2006-07-17 13:43:19	49.4173
2006-07-17 15:53:59	49.4377
2006-07-17 15:56:54	49.4596
2006-07-17 15:57:59	49.4844
2006-07-17 15:58:22	49.5128
2006-07-17 16:02:17	49.5478
2006-07-17 16:41:25	49.5856
2006-07-17 17:45:19	49.6225
2006-07-17 19:26:55	49.6603
2006-07-17 21:46:21	49.6982
2006-07-17 22:51:26	49.7362
2006-07-17 23:48:05	49.774
2006-07-17 23:58:36	49.8101
2006-07-17 23:59:54	49.8461
2006-07-18 00:01:06	49.8824
2006-07-18 00:01:32	49.9165
2006-07-18 00:05:54	49.9596
2006-07-18 00:43:21	50.0163
2006-07-18 01:49:44	50.0833
2006-07-18 03:07:39	50.1918
2006-07-18 05:02:34	50.336
2006-07-18 07:14:22	50.5298
2006-07-18 08:27:09	50.7743
2006-07-18 12:10:41	51.064
2006-07-18 14:46:37	51.3918
2006-07-18 17:58:22	51.7546
2006-07-18 21:15:28	52.1403
2006-07-19 00:49:54	52.5408
2006-07-19 04:47:57	52.9597
2006-07-19 09:31:42	53.3644
2006-07-19 14:20:33	53.7421
2006-07-19 19:22:29	54.0765
2006-07-20 00:26:21	54.3637
2006-07-20 05:40:45	54.6046
2006-07-20 07:31:50	54.8011
2006-07-20 08:52:52	54.954
2006-07-20 09:46:27	55.0692
2006-07-20 10:25:23	55.1504
2006-07-20 10:39:44	55.2018
2006-07-20 10:50:24	55.226
2006-07-20 10:52:14	55.243
2006-07-20 10:52:54	55.2577
2006-07-20 10:53:09	55.2743
2006-07-20 10:55:33	55.2914
2006-07-20 11:19:39	55.3102
2006-07-20 12:13:17	55.3288
2006-07-20 13:39:31	55.3473
2006-07-20 14:30:41	55.3659
2006-07-20 15:10:29	55.3845
2006-07-20 15:19:11	55.4031
2006-07-20 15:21:32	55.4221
2006-07-20 15:22:24	55.4404
2006-07-20 15:22:43	55.4573
2006-07-20 15:25:53	55.4768
2006-07-20 15:57:30	55.5021
2006-07-20 16:47:08	55.5371
2006-07-20 18:00:14	55.5828
2006-07-20 19:38:19	55.6404
2006-07-20 22:04:44	55.7089
2006-07-21 01:12:51	55.7868
2006-07-21 04:49:21	55.8711
2006-07-21 09:15:16	55.9583
2006-07-21 13:58:44	56.046
2006-07-21 19:07:27	56.1292
2006-07-22 00:49:15	56.2047
2006-07-22 06:25:48	56.27
2006-07-22 12:24:28	56.325
2006-07-22 14:22:35	56.3681
2006-07-22 15:16:22	56.4021
2006-07-22 15:31:37	56.4269
2006-07-22 15:41:02	56.4437
2006-07-22 15:44:25	56.4544
2006-07-22 16:18:16	56.46
2006-07-22 16:29:45	56.4641
2006-07-22 16:34:27	56.4677
2006-07-22 16:35:57	56.4723
2006-07-22 16:36:41	56.4788
2006-07-22 16:36:57	56.4883
2006-07-22 16:39:34	56.5004
2006-07-22 17:05:49	56.5172
2006-07-22 17:51:22	56.5402
2006-07-22 18:57:58	56.5709
2006-07-22 20:26:42	56.6129
2006-07-22 22:17:46	56.6678
2006-07-23 00:30:26	56.739
2006-07-23 03:05:57	56.8148
2006-07-23 06:33:35	56.8895
2006-07-23 10:08:42	56.9614
2006-07-23 14:12:33	57.0291
2006-07-23 15:35:49	57.0916
2006-07-23 15:50:15	57.1477
2006-07-23 15:56:54	57.1962
2006-07-23 15:58:01	57.2359
2006-07-23 15:58:57	57.2696
2006-07-23 15:59:18	57.2958
2006-07-23 16:02:44	57.3277
2006-07-23 16:37:06	57.3728
2006-07-23 18:10:55	57.4334
2006-07-23 20:12:23	57.5116
2006-07-23 22:50:13	57.6004
2006-07-24 02:07:53	57.6978
2006-07-24 05:54:21	57.7995
2006-07-24 10:16:53	57.9172
2006-07-24 12:59:31	58.0326
2006-07-24 15:20:37	58.1413
2006-07-24 16:34:53	58.2395
2006-07-24 21:36:24	58.3241
2006-07-24 22:50:47	58.393
2006-07-24 23:26:37	58.4443
2006-07-24 23:44:37	58.4849
2006-07-24 23:54:58	58.5171
2006-07-24 23:59:05	58.5465
2006-07-25 00:00:12	58.5605
2006-07-25 00:00:37	58.5734
2006-07-25 00:04:48	58.5889
2006-07-25 00:31:57	58.6091
2006-07-25 01:19:32	58.6353
2006-07-25 02:16:36	58.669
2006-07-25 03:32:07	58.7115
2006-07-25 05:00:48	58.7636
2006-07-25 06:45:30	58.826
2006-07-25 08:43:55	58.8986
2006-07-25 10:56:45	58.9764
2006-07-25 13:23:10	59.0653
2006-07-25 16:03:17	59.1611
2006-07-25 18:56:49	59.2649
2006-07-25 20:58:32	59.3742
2006-07-26 00:41:34	59.4765
2006-07-26 03:51:11	59.5703
2006-07-26 07:45:29	59.6544
2006-07-26 11:34:27	59.728
2006-07-26 11:48:41	59.7897
2006-07-26 11:54:05	59.8433
2006-07-26 11:55:01	59.8837
2006-07-26 11:55:47	59.916
2006-07-26 11:56:04	59.9401
2006-07-26 11:58:51	59.9585
2006-07-26 12:26:42	59.9837
2006-07-26 13:41:25	60.0163
2006-07-26 15:40:07	60.0532
2006-07-26 18:09:15	60.0969
2006-07-26 21:21:25	60.1439
2006-07-27 01:04:55	60.1919
2006-07-27 03:40:46	60.2382
2006-07-27 09:06:25	60.2802
2006-07-27 13:29:30	60.3162
2006-07-27 19:03:49	60.3456
2006-07-27 21:00:48	60.3672
2006-07-27 22:34:20	60.3813
2006-07-27 23:33:29	60.391
2006-07-27 23:54:46	60.3938
2006-07-27 23:58:58	60.3932
2006-07-28 00:00:07	60.3907
2006-07-28 00:00:32	60.3879
2006-07-28 00:04:47	60.3836
2006-07-28 00:20:29	60.3774
2006-07-28 01:26:20	60.3673
2006-07-28 02:19:23	60.3521
2006-07-28 04:39:11	60.33
2006-07-28 06:56:26	60.2995
2006-07-28 10:08:57	60.2658
2006-07-28 13:43:38	60.2297
2006-07-28 17:59:57	60.1928
2006-07-28 22:47:10	60.1551
2006-07-29 00:37:22	60.1192
2006-07-29 02:01:24	60.0856
2006-07-29 02:55:39	60.0559
2006-07-29 03:41:02	60.0314
2006-07-29 03:50:47	60.0138
2006-07-29 03:55:48	60.0044
2006-07-29 03:56:56	59.9972
2006-07-29 03:58:02	59.9901
2006-07-29 03:58:26	59.9814
2006-07-29 04:02:25	59.9698
2006-07-29 04:42:25	59.9537
2006-07-29 06:02:43	59.9324
2006-07-29 08:02:09	59.9059
2006-07-29 10:36:36	59.8769
2006-07-29 13:47:49	59.8464
2006-07-29 17:41:25	59.8155
2006-07-29 21:56:40	59.7857
2006-07-30 01:02:46	59.758
2006-07-30 03:00:22	59.7338
[truncated: 67,038 more rows]

## Sheet: Observed_Adults_VB
Suffolk_Time_Ads	Suffolk_Obs_Ads
2009-04-09	0.4
2009-05-09	12.0256
2009-06-09	54.5682
2009-07-09	55.3095
2009-08-09	83.8409
2009-09-09	56.2195
2009-10-09	19.0714
2010-04-09	0.178571
2010-05-09	7.78788
2010-06-09	28.7632
2010-07-09	31.5143
2010-08-09	95.6512
2010-09-09	57
2010-10-09	20.2703
2011-04-09	0.259259
2011-05-09	16.8
2011-06-09	44.8378
2011-07-09	77.8056
2011-08-09	62.1957
2011-09-09	52.975
2011-10-09	55.5278
2012-04-09	1.77778
2012-05-09	11
2012-06-09	28.9375
2012-07-09	48.6579
2012-08-09	62.5135
2012-09-09	47.973
2012-10-09	21.5714
2013-04-09	0.0909091
2013-05-09	21.4054
2013-06-09	29.3158
2013-07-09	48.8261
2013-08-09	52.6053
2013-09-09	41.1489
2013-10-09	13.6364
2014-04-09	0
2014-05-09	20.8947
2014-06-09	54.525
2014-07-09	70.75
2014-08-09	52.9697
2014-09-09	46.3778
2014-10-09	30.7143
2015-04-09	0.0322581
2015-05-09	28.5833
2015-06-09	41.1915
2015-07-09	82.3182
2015-08-09	60.2917
2015-09-09	60
2015-10-09	28.7209
2016-04-09	0.567568
2016-05-09	13.4286
2016-06-09	37.7407
2016-07-09	60.375
2016-08-09	71.4754
2016-09-09	89.1458
2016-10-09	52.25
2016-11-09	31.8
2017-04-09	1.06522
2017-05-09	49.2769
2017-06-09	43.9286
2017-07-09	70.9815
2017-08-09	62.1111
2017-09-09	57.75
2017-10-09	31.9592
2018-04-09	0.0175439
2018-05-09	30.1026
2018-06-09	56.5882
2018-07-09	58.6049
2018-08-09	92.878
2018-09-09	96.1184
2018-10-09	37.3678
