# Supplementary material for: Role of vector phenotypic plasticity in disease transmission as illustrated by the spread of dengue virus by Aedes albopictus
Source: Nat Commun. 2024 Sep 7;15:7823. doi: 10.1038/s41467-024-52144-5 (PMC11379831; doi:10.1038/s41467-024-52144-5)
Supplement: Supplementary file 4 — Source Data files [file 41467_2024_52144_MOESM4_ESM.zip › Source_Data_Folder/Main_Maunscript/Fig1_Suwon_Predictions.xlsx]

## Sheet: Simulated_adults
Time_Ads	Suw_Ad_Pred
2013-01-01	0
2013-01-01 01:30:09	0
2013-01-01 03:31:18	0
2013-01-01 06:42:06	0
2013-01-01 11:41:05	0
2013-01-01 18:00:16	0
2013-01-02 01:47:35	0
2013-01-02 10:23:59	0
2013-01-02 12:53:57	0
2013-01-02 14:29:19	0
2013-01-02 14:59:49	0
2013-01-02 15:11:32	0
2013-01-02 15:15:45	0
2013-01-02 15:57:51	0
2013-01-02 17:26:57	0
2013-01-02 19:55:42	0
2013-01-02 22:03:20	0
2013-01-02 23:32:01	0
2013-01-02 23:57:49	0
2013-01-03 00:02:18	0
2013-01-03 00:03:56	0
2013-01-03 00:20:18	0
2013-01-03 01:35:24	0
2013-01-03 03:33:47	0
2013-01-03 06:00:32	0
2013-01-03 09:10:45	0
2013-01-03 12:56:59	0
2013-01-03 17:25:25	0
2013-01-03 22:33:16	0
2013-01-03 23:44:07	0
2013-01-04 00:01:35	0
2013-01-04 00:07:54	0
2013-01-04 01:11:00	0
2013-01-04 03:15:28	0
2013-01-04 07:27:13	0
2013-01-04 12:37:53	0
2013-01-04 19:27:55	0
2013-01-04 19:39:57	0
2013-01-04 19:48:11	0
2013-01-04 21:10:32	0
2013-01-04 23:29:04	0
2013-01-04 23:57:04	0
2013-01-05 00:26:53	0
2013-01-05 00:37:35	0
2013-01-05 02:24:31	0
2013-01-05 05:24:49	0
2013-01-05 09:06:00	0
2013-01-05 14:01:48	0
2013-01-05 19:57:06	0
2013-01-05 23:47:25	0
2013-01-06 01:53:33	0
2013-01-06 02:51:20	0
2013-01-06 11:29:26	1.86384e-10
2013-01-06 18:05:38	1.05326e-09
2013-01-06 23:04:32	1.9667e-09
2013-01-07 02:05:15	2.98175e-09
2013-01-07 03:30:32	1.07301e-08
2013-01-07 12:56:33	2.35724e-08
2013-01-07 19:27:37	3.86935e-08
2013-01-08 06:00:06	5.39538e-08
2013-01-08 11:46:04	6.65986e-08
2013-01-09 02:25:09	7.67771e-08
2013-01-09 10:29:01	8.27309e-08
2013-01-10 02:15:34	8.67498e-08
2013-01-10 14:31:22	8.98542e-08
2013-01-10 19:43:17	9.25056e-08
2013-01-10 23:36:13	9.49032e-08
2013-01-10 23:58:29	9.72596e-08
2013-01-11 00:01:13	9.96105e-08
2013-01-11 00:02:12	1.01956e-07
2013-01-11 00:12:06	1.04301e-07
2013-01-11 01:51:06	1.06627e-07
2013-01-11 05:29:36	1.08791e-07
2013-01-11 10:06:23	1.10672e-07
2013-01-11 16:10:25	1.12499e-07
2013-01-11 23:01:06	1.14304e-07
2013-01-12 07:45:15	1.16098e-07
2013-01-12 17:20:39	1.1789e-07
2013-01-13 04:17:00	1.19681e-07
2013-01-13 16:17:04	1.21465e-07
2013-01-14 05:24:14	1.23244e-07
2013-01-14 19:36:09	1.24999e-07
2013-01-15 06:11:11	1.26732e-07
2013-01-16 00:30:01	1.28431e-07
2013-01-16 14:39:41	1.30093e-07
2013-01-17 09:26:34	1.31709e-07
2013-01-18 02:18:41	1.33265e-07
2013-01-19 00:12:16	1.34788e-07
2013-01-19 12:42:28	1.36286e-07
2013-01-19 16:02:58	1.37631e-07
2013-01-19 17:44:32	1.38912e-07
2013-01-19 18:21:01	1.38553e-07
2013-01-20 00:25:51	1.38456e-07
2013-01-20 10:26:05	1.38406e-07
2013-01-20 22:48:07	1.38378e-07
2013-01-21 13:12:00	1.38354e-07
2013-01-22 09:39:55	1.3833e-07
2013-01-23 08:19:37	1.38306e-07
2013-01-24 12:36:42	1.38282e-07
2013-01-25 20:36:38	1.38258e-07
2013-01-27 10:45:15	1.38235e-07
2013-01-29 06:41:01	1.38212e-07
2013-01-31 10:38:50	1.3819e-07
2013-01-31 15:31:26	1.38169e-07
2013-01-31 20:07:46	1.38154e-07
2013-02-01 03:50:45	1.38141e-07
2013-02-01 11:25:55	1.38129e-07
2013-02-01 17:33:02	1.38116e-07
2013-02-01 21:17:51	1.38104e-07
2013-02-02 09:02:34	1.38091e-07
2013-02-02 20:44:22	1.38079e-07
2013-02-04 13:34:27	1.38067e-07
2013-02-05 19:04:19	1.38055e-07
2013-02-06 14:36:14	1.38044e-07
2013-02-07 04:11:50	1.38034e-07
2013-02-07 14:19:35	1.38029e-07
2013-02-07 16:09:05	1.38025e-07
2013-02-07 16:24:17	1.38021e-07
2013-02-07 16:37:36	1.38017e-07
2013-02-07 16:42:27	1.38013e-07
2013-02-07 17:30:51	1.38009e-07
2013-02-08 01:34:54	1.38005e-07
2013-02-08 19:26:43	1.38001e-07
2013-02-08 23:41:31	1.37998e-07
2013-02-09 01:35:05	1.37995e-07
2013-02-09 02:35:26	1.37992e-07
2013-02-09 02:46:40	1.3799e-07
2013-02-09 02:50:45	1.37988e-07
2013-02-09 03:31:33	1.37986e-07
2013-02-09 03:59:50	1.37984e-07
2013-02-09 06:13:42	1.37982e-07
2013-02-09 08:26:52	1.37981e-07
2013-02-09 11:57:09	1.3798e-07
2013-02-09 16:15:25	1.37979e-07
2013-02-09 21:54:28	1.37978e-07
2013-02-10 06:38:11	1.37978e-07
2013-02-10 11:59:29	1.37977e-07
2013-02-10 16:44:08	1.37977e-07
2013-02-12 16:10:37	1.37976e-07
2013-02-16 15:26:42	1.37976e-07
2013-02-21 15:30:57	1.37975e-07
2013-02-24 18:03:09	1.37975e-07
2013-03-01 10:09:37	1.37974e-07
2013-03-06 05:45:49	1.37974e-07
2013-03-06 12:21:06	1.37974e-07
2013-03-06 16:31:43	1.37973e-07
2013-03-06 18:08:45	1.37973e-07
2013-03-07 00:25:10	1.37972e-07
2013-03-07 04:14:54	1.37972e-07
2013-03-07 10:20:55	1.37972e-07
2013-03-07 15:43:32	1.37971e-07
2013-03-07 21:35:26	1.37971e-07
2013-03-08 01:23:23	1.37785e-07
2013-03-08 17:03:27	1.36917e-07
2013-03-09 01:57:58	1.36004e-07
2013-03-09 05:15:16	1.34989e-07
2013-03-09 09:14:22	1.2724e-07
2013-03-09 12:47:20	1.14398e-07
2013-03-09 16:53:52	9.92768e-08
2013-03-09 23:29:10	8.40165e-08
2013-03-10 05:05:40	7.13717e-08
2013-03-10 09:09:45	6.11932e-08
2013-03-10 15:26:45	5.52394e-08
2013-03-10 18:59:25	5.12205e-08
2013-03-12 06:26:05	4.8116e-08
2013-03-12 12:28:38	4.54647e-08
2013-03-12 17:42:48	4.30671e-08
2013-03-12 19:36:34	4.07106e-08
2013-03-13 03:28:30	3.83598e-08
2013-03-13 08:55:59	3.60138e-08
2013-03-13 14:42:57	3.36696e-08
2013-03-13 18:22:57	3.1343e-08
2013-03-14 01:33:20	2.91789e-08
2013-03-14 05:21:18	2.72987e-08
2013-03-14 06:48:54	2.54717e-08
2013-03-14 11:13:58	2.36664e-08
2013-03-14 14:54:00	2.18723e-08
2013-03-14 20:59:29	2.00803e-08
2013-03-15 03:31:14	1.8289e-08
2013-03-15 14:07:07	1.65052e-08
2013-03-15 18:35:19	1.47265e-08
2013-03-15 22:58:10	1.29712e-08
2013-03-16 17:41:59	1.12383e-08
2013-03-16 23:34:19	9.53888e-09
2013-03-17 14:49:05	7.87739e-09
2013-03-17 20:38:43	6.26105e-09
2013-03-18 02:38:34	4.70544e-09
2013-03-18 12:42:34	3.18203e-09
2013-03-18 18:45:33	1.6843e-09
2013-03-18 22:27:27	3.39701e-10
2013-03-19 01:38:00	-9.41943e-10
2013-03-19 06:33:50	-5.82753e-10
2013-03-19 12:59:04	-4.85406e-10
2013-03-19 19:34:24	-4.35923e-10
2013-03-20 02:50:36	-4.07947e-10
2013-03-20 07:36:52	-3.83382e-10
2013-03-20 11:18:14	-3.59382e-10
2013-03-20 16:48:59	-3.35469e-10
2013-03-20 19:45:44	-3.11781e-10
2013-03-21 00:12:59	-2.88206e-10
2013-03-21 05:20:39	-2.64826e-10
2013-03-21 10:05:33	-2.41701e-10
2013-03-21 18:28:35	-2.19375e-10
2013-03-22 00:46:30	-1.98667e-10
2013-03-22 05:41:57	-1.83726e-10
2013-03-24 06:56:24	-1.71014e-10
2013-03-25 14:08:49	-1.58436e-10
2013-03-26 00:01:01	-1.45951e-10
2013-03-26 05:36:18	-1.33525e-10
2013-03-26 07:42:34	-1.21155e-10
2013-03-26 15:22:24	-1.08866e-10
2013-03-26 20:26:22	-9.66639e-11
2013-03-27 05:00:02	-8.45942e-11
2013-03-27 12:11:57	-7.38295e-11
2013-03-27 21:15:03	-6.38331e-11
2013-03-28 05:22:35	-5.90737e-11
2013-03-28 17:24:24	-5.48258e-11
2013-03-28 22:00:41	-5.06715e-11
2013-03-29 02:30:18	-4.65374e-11
2013-03-30 23:26:30	-4.24736e-11
2013-04-01 07:51:35	-3.84657e-11
2013-04-01 14:32:19	-3.45909e-11
2013-04-01 16:56:04	-3.09856e-11
2013-04-02 00:34:38	-2.78852e-11
2013-04-02 05:52:02	-2.50229e-11
2013-04-02 13:12:13	-2.22473e-11
2013-04-02 19:21:08	-1.97181e-11
2013-04-02 23:48:33	-1.73768e-11
2013-04-03 20:58:38	-1.53175e-11
2013-04-04 04:45:02	-1.35228e-11
2013-04-04 07:33:58	-1.20877e-11
2013-04-04 18:11:47	-1.07818e-11
2013-04-04 23:33:12	-9.59125e-12
2013-04-05 10:17:16	-8.79007e-12
2013-04-05 16:30:56	-8.08263e-12
2013-04-05 21:45:27	-7.55705e-12
2013-04-06 03:35:07	-7.05026e-12
2013-04-06 07:28:03	-6.5542e-12
2013-04-06 17:41:55	-6.07446e-12
2013-04-06 22:13:01	-5.60585e-12
2013-04-07 02:09:07	-5.14434e-12
2013-04-07 17:45:52	-4.68859e-12
2013-04-07 23:41:56	-4.24034e-12
2013-04-08 09:43:43	-3.79963e-12
2013-04-08 14:09:58	-3.36556e-12
2013-04-08 18:18:14	-2.94051e-12
2013-04-09 02:43:32	-2.53609e-12
2013-04-09 08:38:10	-2.16213e-12
2013-04-09 13:25:38	-1.82945e-12
2013-04-09 20:01:11	-1.51698e-12
2013-04-10 00:01:09	-1.23281e-12
2013-04-10 14:03:02	-9.78134e-13
2013-04-10 21:56:10	-7.48087e-13
2013-04-11 07:01:05	-5.55984e-13
2013-04-11 17:37:09	-3.88322e-13
2013-04-12 06:17:15	-2.37649e-13
2013-04-12 22:06:18	-1.86466e-13
2013-04-13 04:19:26	-1.62833e-13
2013-04-13 08:31:01	-1.44808e-13
2013-04-13 16:39:59	-1.2948e-13
2013-04-13 21:48:09	-1.15088e-13
2013-04-14 07:38:11	-1.03768e-13
2013-04-14 11:16:14	-9.42099e-14
2013-04-14 15:05:27	-8.72275e-14
2013-04-14 17:43:16	-8.20449e-14
2013-04-14 22:19:47	-7.86448e-14
2013-04-15 00:46:28	-7.64331e-14
2013-04-15 14:00:30	-7.5333e-14
2013-04-15 20:10:25	-7.44597e-14
2013-04-16 00:12:46	-7.37922e-14
2013-04-16 01:45:11	-7.27806e-14
2013-04-16 07:15:51	-7.15139e-14
2013-04-16 09:59:01	-7.01489e-14
2013-04-16 14:43:19	-6.8739e-14
2013-04-16 19:48:07	-6.7195e-14
2013-04-16 22:39:25	-6.55685e-14
2013-04-17 00:54:34	-6.38502e-14
2013-04-17 03:46:00	-6.21097e-14
2013-04-17 07:27:34	-6.047e-14
2013-04-17 13:58:57	-5.924e-14
2013-04-17 19:58:15	-5.79991e-14
2013-04-18 00:12:11	-5.67461e-14
2013-04-18 06:15:38	-5.54342e-14
2013-04-18 12:56:41	-5.40765e-14
2013-04-18 16:35:43	-5.25166e-14
2013-04-18 19:01:11	-5.08555e-14
2013-04-18 20:18:35	-4.91236e-14
2013-04-18 23:33:02	-4.73308e-14
2013-04-19 02:17:23	-4.55023e-14
2013-04-19 06:20:24	-4.36017e-14
2013-04-19 10:51:19	-4.17247e-14
2013-04-19 16:45:58	-3.99751e-14
2013-04-19 23:31:55	-3.86211e-14
2013-04-20 06:22:26	-3.73933e-14
2013-04-20 12:08:12	-3.63523e-14
2013-04-20 16:07:51	-3.53195e-14
2013-04-20 19:07:59	-3.428e-14
2013-04-21 08:58:20	-3.32192e-14
2013-04-21 13:14:56	-3.21444e-14
2013-04-21 15:15:37	-3.10633e-14
2013-04-21 19:58:54	-3.00234e-14
2013-04-21 22:19:52	-2.90617e-14
2013-04-22 07:44:46	-2.83252e-14
2013-04-22 12:34:18	-2.76797e-14
2013-04-22 17:41:03	-2.71194e-14
2013-04-22 21:43:44	-2.66569e-14
2013-04-23 04:16:01	-2.62998e-14
2013-04-23 07:44:24	-2.60597e-14
2013-04-23 20:45:34	-2.58507e-14
2013-04-24 07:03:20	-2.56363e-14
2013-04-24 22:34:28	-2.54032e-14
2013-04-25 07:34:41	-2.51564e-14
2013-04-25 15:56:41	-2.48877e-14
2013-04-26 01:06:43	-2.46124e-14
2013-04-26 08:54:03	-2.43318e-14
2013-04-26 14:39:00	-2.40486e-14
2013-04-26 17:47:04	-2.37713e-14
2013-04-26 20:23:42	-2.35121e-14
2013-04-27 05:09:24	-2.3345e-14
2013-04-27 09:39:58	-2.32091e-14
2013-04-27 12:27:38	-2.30739e-14
2013-04-27 14:05:32	-2.2938e-14
2013-04-27 18:25:53	-2.27981e-14
2013-04-27 21:52:56	-2.26556e-14
2013-04-28 03:26:29	-2.25081e-14
2013-04-28 06:58:54	-2.23538e-14
2013-04-28 10:46:05	-2.21959e-14
2013-04-28 11:48:49	-2.20351e-14
2013-04-28 12:35:16	-2.18704e-14
2013-04-28 12:59:18	-2.17e-14
2013-04-28 13:14:43	-2.1521e-14
2013-04-28 13:26:10	-2.13368e-14
2013-04-28 13:35:46	-2.11498e-14
2013-04-28 13:39:17	-2.09599e-14
2013-04-28 13:40:59	-2.07678e-14
2013-04-28 13:42:05	-2.05744e-14
2013-04-28 13:42:54	-2.03802e-14
2013-04-28 13:43:09	-2.01851e-14
2013-04-28 13:43:12	-1.99892e-14
2013-04-28 13:43:13	-1.97927e-14
2013-04-28 13:43:23	-1.95957e-14
2013-04-28 13:45:08	-1.93975e-14
2013-04-28 14:02:34	-1.91982e-14
2013-04-28 14:43:24	-1.89982e-14
2013-04-28 15:43:07	-1.87986e-14
2013-04-28 17:05:52	-1.86029e-14
2013-04-28 18:39:54	-1.84264e-14
2013-04-28 21:04:26	-1.82686e-14
2013-04-28 23:44:15	-1.81868e-14
2013-04-29 03:03:34	-1.81236e-14
2013-04-29 06:33:53	-1.8068e-14
2013-04-29 07:16:21	-1.80188e-14
2013-04-29 07:43:52	-1.79704e-14
2013-04-29 07:47:35	-1.79239e-14
2013-04-29 07:51:06	-1.7878e-14
2013-04-29 07:52:23	-1.78327e-14
2013-04-29 08:05:12	-1.77877e-14
2013-04-29 08:21:26	-1.77433e-14
2013-04-29 08:31:00	-1.76992e-14
2013-04-29 08:31:53	-1.76561e-14
2013-04-29 08:32:13	-1.7614e-14
2013-04-29 08:35:28	-1.75738e-14
2013-04-29 09:08:00	-1.75351e-14
2013-04-29 10:09:26	-1.7498e-14
2013-04-29 11:42:37	-1.74631e-14
2013-04-29 13:49:23	-1.74298e-14
2013-04-29 16:16:55	-1.73974e-14
2013-04-29 17:45:40	-1.73655e-14
2013-04-29 20:40:36	-1.73337e-14
2013-04-30 00:18:59	-1.73031e-14
2013-04-30 02:59:53	-1.72729e-14
2013-04-30 07:32:05	-1.7243e-14
2013-04-30 11:48:00	-1.7213e-14
2013-04-30 16:13:32	-1.71836e-14
2013-04-30 21:39:29	-1.71542e-14
2013-04-30 23:57:03	-1.71253e-14
2013-05-01 01:10:26	-1.70963e-14
2013-05-01 01:42:58	-1.70673e-14
2013-05-01 05:33:35	-1.70383e-14
2013-05-01 08:27:15	-1.70092e-14
2013-05-01 13:10:10	-1.69802e-14
2013-05-01 18:06:59	-1.69511e-14
2013-05-01 23:52:10	-1.69219e-14
2013-05-02 04:07:00	-1.68926e-14
2013-05-02 10:25:04	-1.68631e-14
2013-05-02 14:32:10	-1.68335e-14
2013-05-02 21:11:37	-1.68039e-14
2013-05-03 02:54:04	-1.67743e-14
2013-05-03 09:17:08	-1.67446e-14
2013-05-03 13:23:53	-1.6715e-14
2013-05-04 00:43:37	-1.66853e-14
2013-05-04 07:17:45	-1.66556e-14
2013-05-04 12:17:02	-1.66259e-14
2013-05-04 19:47:54	-1.6596e-14
2013-05-05 04:07:05	-1.65661e-14
2013-05-05 10:22:45	-1.65361e-14
2013-05-05 18:12:24	-1.65062e-14
2013-05-06 02:10:10	-1.64762e-14
2013-05-06 11:56:59	-1.64463e-14
2013-05-06 21:46:49	-1.64164e-14
2013-05-07 03:18:44	-1.63865e-14
2013-05-07 08:08:23	-1.63568e-14
2013-05-07 09:36:26	-1.63271e-14
2013-05-07 11:05:02	-1.62973e-14
2013-05-07 11:53:37	-1.62676e-14
2013-05-07 12:08:53	-1.62377e-14
2013-05-07 12:17:09	-1.62077e-14
2013-05-07 12:20:32	-1.61776e-14
2013-05-07 12:22:11	-1.61474e-14
2013-05-07 12:22:47	-1.61173e-14
2013-05-07 12:23:15	-1.60871e-14
2013-05-07 12:23:25	-1.6057e-14
2013-05-07 12:25:06	-1.60268e-14
2013-05-07 12:41:57	-1.59966e-14
2013-05-07 13:28:41	-1.59665e-14
2013-05-07 14:48:37	-1.59363e-14
2013-05-07 16:32:49	-1.59063e-14
2013-05-07 18:52:49	-1.58763e-14
2013-05-07 21:44:19	-1.58463e-14
2013-05-08 01:08:54	-1.58164e-14
2013-05-08 05:12:44	-1.57869e-14
2013-05-08 09:46:25	-1.57577e-14
2013-05-08 13:02:12	-1.57292e-14
2013-05-08 19:07:23	-1.57014e-14
2013-05-09 00:14:05	-1.56744e-14
2013-05-09 06:24:23	-1.56482e-14
2013-05-09 12:08:48	-1.56223e-14
2013-05-09 13:02:48	-1.55964e-14
2013-05-09 14:06:06	-1.55706e-14
2013-05-09 14:57:23	-1.55453e-14
2013-05-09 16:25:39	-1.55204e-14
2013-05-09 18:00:44	-1.54961e-14
2013-05-09 20:13:25	-1.54725e-14
2013-05-09 22:55:10	-1.54497e-14
2013-05-10 02:30:46	-1.54275e-14
2013-05-10 02:59:59	-1.54061e-14
2013-05-10 03:07:48	-1.53853e-14
2013-05-10 03:10:45	-1.53655e-14
2013-05-10 03:11:52	-1.53465e-14
2013-05-10 03:23:01	-1.53284e-14
2013-05-10 03:58:08	-1.53108e-14
2013-05-10 05:09:44	-1.52946e-14
2013-05-10 06:51:24	-1.52792e-14
2013-05-10 08:52:09	-1.52644e-14
2013-05-10 09:54:24	-1.52504e-14
2013-05-10 10:23:20	-1.52376e-14
2013-05-10 10:43:07	-1.52254e-14
2013-05-10 10:46:41	-1.52142e-14
2013-05-10 10:47:59	-1.52039e-14
2013-05-10 11:00:56	-1.51947e-14
2013-05-10 11:29:44	-1.51865e-14
2013-05-10 11:59:58	-1.51789e-14
2013-05-10 12:33:06	-1.51716e-14
2013-05-10 13:04:54	-1.51644e-14
2013-05-10 15:10:42	-1.51573e-14
2013-05-10 17:17:14	-1.51503e-14
2013-05-10 18:33:37	-1.51432e-14
2013-05-10 19:08:41	-1.51361e-14
2013-05-10 19:16:16	-1.51289e-14
2013-05-10 19:19:01	-1.51217e-14
2013-05-10 19:20:01	-1.51143e-14
2013-05-10 19:30:01	-1.51069e-14
2013-05-10 19:54:05	-1.50995e-14
2013-05-10 20:34:15	-1.50922e-14
2013-05-10 21:49:10	-1.50848e-14
2013-05-10 22:32:58	-1.50776e-14
2013-05-11 00:57:03	-1.50703e-14
2013-05-11 02:45:45	-1.50632e-14
2013-05-11 05:43:23	-1.50561e-14
2013-05-11 07:27:56	-1.5049e-14
2013-05-11 11:19:56	-1.50421e-14
2013-05-11 12:12:36	-1.50354e-14
2013-05-11 12:30:24	-1.50291e-14
2013-05-11 12:35:24	-1.50229e-14
2013-05-11 12:37:17	-1.50172e-14
2013-05-11 12:56:06	-1.50117e-14
2013-05-11 13:40:11	-1.50065e-14
2013-05-11 14:20:48	4.73273e-08
2013-05-11 14:23:53	1.97152e-07
2013-05-11 14:25:00	1.37269e-06
2013-05-11 14:36:10	5.92688e-06
2013-05-11 15:08:59	2.44295e-05
2013-05-11 16:13:19	6.11239e-05
2013-05-11 17:54:19	0.000123489
2013-05-11 20:05:55	0.000217324
2013-05-11 22:50:33	0.00032841
2013-05-11 23:50:22	0.000503407
2013-05-12 00:23:28	0.000716543
2013-05-12 00:36:04	0.000977777
2013-05-12 02:16:22	0.00126088
2013-05-12 04:35:56	0.00159097
2013-05-12 06:51:03	0.00194992
2013-05-12 10:39:17	0.00234011
2013-05-12 14:30:38	0.00274355
2013-05-12 19:12:10	0.00314758
2013-05-13 00:11:07	0.00355162
2013-05-13 03:06:23	0.00395574
2013-05-13 04:37:11	0.00436004
2013-05-13 05:34:15	0.00476454
2013-05-13 05:57:18	0.00516922
2013-05-13 06:45:22	0.00557404
2013-05-13 07:45:40	0.00597895
2013-05-13 08:48:37	0.00638389
2013-05-13 09:35:28	0.00678879
2013-05-13 10:01:22	0.00719359
2013-05-13 12:01:42	0.0075982
2013-05-13 13:25:22	0.00800253
2013-05-13 15:52:55	0.00840649
2013-05-13 18:32:22	0.0088099
2013-05-13 22:11:48	0.00921267
2013-05-14 02:06:55	0.0096146
2013-05-14 06:45:43	0.0100157
2013-05-14 10:57:17	0.0104158
2013-05-14 13:36:12	0.0108148
2013-05-14 15:26:19	0.0112127
2013-05-14 19:51:14	0.0116096
2013-05-14 23:50:30	0.0120053
2013-05-15 04:30:01	0.0124006
2013-05-15 09:22:31	0.0127957
2013-05-15 14:43:38	0.0131907
2013-05-15 18:14:23	0.0135854
2013-05-15 19:10:33	0.0139798
2013-05-15 19:23:54	0.014374
2013-05-15 19:30:18	0.0147678
2013-05-15 19:32:28	0.0151613
2013-05-15 19:33:14	0.0155541
2013-05-15 19:33:25	0.0159468
2013-05-15 19:33:30	0.0163394
2013-05-15 19:34:11	0.0167321
2013-05-15 19:36:29	0.0171247
2013-05-15 19:45:51	0.0175174
2013-05-15 19:57:52	0.0179099
2013-05-15 20:14:32	0.0183024
2013-05-15 20:35:00	0.0186947
2013-05-15 20:46:34	0.0190869
2013-05-15 21:32:22	0.0194787
2013-05-15 22:02:23	0.01987
2013-05-15 22:44:40	0.0202607
2013-05-15 23:07:12	0.0206505
2013-05-16 00:06:16	0.0210394
2013-05-16 00:52:28	0.0214273
2013-05-16 01:54:37	0.0218145
2013-05-16 02:24:49	0.0222005
2013-05-16 02:26:30	0.0225857
2013-05-16 02:28:00	0.0229699
2013-05-16 02:42:54	0.0233532
2013-05-16 03:21:47	0.0237357
2013-05-16 04:15:17	0.0241172
2013-05-16 05:27:49	0.0244979
2013-05-16 07:01:37	0.0248783
2013-05-16 09:00:33	0.0252586
2013-05-16 11:25:51	0.0256388
2013-05-16 14:16:53	0.0260185
2013-05-16 17:28:16	0.0263979
2013-05-16 21:03:13	0.0267772
2013-05-17 00:57:00	0.0271564
2013-05-17 05:12:42	0.0275351
2013-05-17 10:06:28	0.0279136
2013-05-17 15:06:05	0.0282915
2013-05-17 20:21:24	0.0286688
2013-05-18 01:10:25	0.0290455
2013-05-18 07:11:37	0.0294215
2013-05-18 13:12:10	0.0297967
2013-05-18 19:37:42	0.0301717
2013-05-19 02:11:09	0.0305467
2013-05-19 09:07:02	0.030921
2013-05-19 11:22:12	0.0312949
2013-05-19 12:34:43	0.0316682
2013-05-19 13:07:49	0.032041
2013-05-19 15:08:07	0.032413
2013-05-19 16:16:13	0.0327845
2013-05-19 18:07:15	0.0331551
2013-05-19 19:58:45	0.0335249
2013-05-19 21:16:36	0.0338946
2013-05-20 01:38:39	0.0342641
2013-05-20 01:59:54	0.0346335
2013-05-20 02:05:08	0.0350029
2013-05-20 02:07:21	0.0353722
2013-05-20 02:08:09	0.0357414
2013-05-20 02:16:13	0.0361096
2013-05-20 02:35:10	0.0364745
2013-05-20 03:04:34	0.0368265
2013-05-20 03:37:20	0.0371697
2013-05-20 04:44:08	0.0375009
2013-05-20 06:26:32	0.037823
2013-05-20 08:42:20	0.0381567
2013-05-20 11:39:48	0.0384703
2013-05-20 15:21:58	0.0387842
2013-05-20 19:15:51	0.0391133
2013-05-20 23:31:41	0.0394218
2013-05-21 02:16:37	0.0396836
2013-05-21 07:22:50	0.0399166
2013-05-21 11:46:20	0.0401193
2013-05-21 16:53:06	0.0403156
2013-05-21 21:43:13	0.0405225
2013-05-22 02:47:02	0.0407439
2013-05-22 08:43:41	0.0409835
2013-05-22 14:03:56	0.0412447
2013-05-22 15:21:58	0.041532
2013-05-22 16:28:54	0.0418377
2013-05-22 16:57:03	0.0421622
2013-05-22 19:42:22	0.0425054
2013-05-22 21:58:29	0.0428643
2013-05-22 22:49:59	0.0432365
2013-05-22 23:17:50	0.0436209
2013-05-23 01:39:59	0.0440168
2013-05-23 03:59:08	0.0444238
2013-05-23 07:12:57	0.0448419
2013-05-23 10:49:44	0.0452708
2013-05-23 15:06:10	0.045711
2013-05-23 19:48:23	0.046158
2013-05-24 00:50:56	0.046608
2013-05-24 01:58:01	0.0470595
2013-05-24 02:46:25	0.0475125
2013-05-24 06:53:16	0.0479693
2013-05-24 09:32:06	0.0484334
2013-05-24 13:38:05	0.0489031
2013-05-24 16:30:56	0.049379
2013-05-24 21:37:55	0.0498557
2013-05-25 01:51:48	0.0503326
2013-05-25 07:06:08	0.0508107
2013-05-25 12:25:08	0.0512904
2013-05-25 13:48:07	0.0517719
2013-05-25 14:44:04	0.052255
2013-05-25 15:17:00	0.0527396
2013-05-25 15:41:31	0.0532253
2013-05-25 16:04:31	0.0537112
2013-05-25 16:05:46	0.0541972
2013-05-25 16:06:10	0.0546837
2013-05-25 16:06:19	0.0551705
2013-05-25 16:07:35	0.0556574
2013-05-25 16:20:14	0.0561445
2013-05-25 16:38:16	0.0566319
2013-05-25 17:07:18	0.057121
2013-05-25 17:43:45	0.0576132
2013-05-25 18:37:09	0.0581092
2013-05-25 19:21:41	0.0586093
2013-05-25 20:30:28	0.0591134
2013-05-25 20:31:53	0.0596197
2013-05-25 20:32:08	0.0601284
2013-05-25 20:32:14	0.0606388
2013-05-25 20:33:11	0.0611503
2013-05-25 20:40:19	0.061663
2013-05-25 20:52:04	0.0621768
2013-05-25 21:07:15	0.0626915
2013-05-25 21:26:36	0.0632071
2013-05-25 21:50:38	0.0637236
2013-05-25 22:23:07	0.0642414
2013-05-25 22:50:20	0.0647606
2013-05-25 23:24:52	0.0652809
2013-05-26 00:09:48	0.0658023
2013-05-26 00:59:39	0.0663246
2013-05-26 01:54:47	0.066848
2013-05-26 03:00:02	0.0673723
2013-05-26 04:15:43	0.0678969
2013-05-26 05:46:48	0.0684216
2013-05-26 07:35:48	0.0689465
2013-05-26 09:45:26	0.0694716
2013-05-26 12:23:18	0.069997
2013-05-26 14:05:15	0.0705221
2013-05-26 14:42:19	0.0710472
2013-05-26 14:52:01	0.0715722
2013-05-26 14:55:35	0.0720968
2013-05-26 15:23:23	0.0726208
2013-05-26 16:28:43	0.0731443
2013-05-26 17:18:10	0.0736683
2013-05-26 18:28:44	0.0741926
2013-05-26 18:37:39	0.0747169
2013-05-26 18:41:56	0.075241
2013-05-26 19:20:18	0.0757649
2013-05-26 20:28:39	0.0762884
2013-05-26 21:51:06	0.076812
2013-05-26 23:44:06	0.0773347
2013-05-27 02:01:55	0.0778563
2013-05-27 02:45:27	0.0783769
2013-05-27 03:21:54	0.0788971
2013-05-27 03:34:59	0.0794171
2013-05-27 05:45:46	0.0799372
2013-05-27 07:51:25	0.0804568
2013-05-27 10:51:42	0.0809758
2013-05-27 11:02:51	0.0814945
2013-05-27 11:09:23	0.0820122
2013-05-27 11:44:54	0.0825201
2013-05-27 12:57:25	0.0830137
2013-05-27 14:35:44	0.0834845
2013-05-27 16:41:12	0.0839255
2013-05-27 19:26:56	0.084322
2013-05-27 20:51:44	0.0846785
2013-05-27 22:36:16	0.0849704
2013-05-27 23:38:32	0.0852592
2013-05-28 00:07:13	0.0855462
2013-05-28 00:26:03	0.0858313
2013-05-28 00:32:44	0.0861136
2013-05-28 00:34:29	0.0863868
2013-05-28 00:35:08	0.0866466
2013-05-28 00:41:38	0.0868899
2013-05-28 01:09:33	0.0871129
2013-05-28 02:18:48	0.0873121
2013-05-28 04:01:44	0.0874829
2013-05-28 06:12:49	0.087634
2013-05-28 08:58:38	0.0877651
2013-05-28 12:13:58	0.0878762
2013-05-28 16:01:15	0.0879706
2013-05-28 20:20:51	0.0880504
2013-05-29 01:02:44	0.0881184
2013-05-29 04:07:57	0.088177
2013-05-29 06:11:53	0.0882368
2013-05-29 07:28:56	0.0882967
2013-05-29 11:26:54	0.0883647
2013-05-29 14:06:36	0.0884345
2013-05-29 17:06:59	0.0885366
2013-05-29 20:09:46	0.0886654
2013-05-29 22:36:12	0.0888403
2013-05-29 23:59:14	0.0890578
2013-05-30 00:20:34	0.0893217
2013-05-30 00:29:43	0.0896272
2013-05-30 02:01:13	0.0899358
2013-05-30 03:45:52	0.0902434
2013-05-30 06:09:33	0.0905531
2013-05-30 08:58:48	0.0908631
2013-05-30 10:40:11	0.0911725
2013-05-30 15:11:01	0.0914806
2013-05-30 18:39:44	0.0917883
2013-05-30 22:16:00	0.0921004
2013-05-30 23:45:47	0.092421
2013-05-31 00:08:08	0.0927539
2013-05-31 00:17:59	0.0931039
2013-05-31 01:42:25	0.0934747
2013-05-31 03:41:28	0.0938665
2013-05-31 04:01:23	0.094281
2013-05-31 04:15:54	0.0947267
2013-05-31 05:08:22	0.0952045
2013-05-31 06:59:23	0.0957193
2013-05-31 08:52:24	0.0962744
2013-05-31 11:43:10	0.0968711
2013-05-31 13:56:54	0.0974823
2013-05-31 18:45:14	0.09809
2013-05-31 23:11:20	0.0986945
2013-06-01 04:21:31	0.099299
2013-06-01 09:06:04	0.0999066
2013-06-01 14:31:16	0.100522
2013-06-01 20:02:22	0.10115
2013-06-02 02:07:24	0.101795
2013-06-02 08:34:58	0.10246
2013-06-02 14:25:02	0.103146
2013-06-02 20:30:44	0.103849
2013-06-03 02:49:57	0.104569
2013-06-03 09:07:59	0.105303
2013-06-03 12:48:42	0.106048
2013-06-03 16:02:10	0.10681
2013-06-03 19:27:51	0.107585
2013-06-03 22:49:49	0.108398
2013-06-04 02:50:28	0.10925
2013-06-04 03:46:43	0.110163
2013-06-04 04:27:49	0.111083
2013-06-04 06:23:37	0.112009
2013-06-04 07:35:13	0.112937
2013-06-04 09:21:36	0.113865
2013-06-04 10:30:50	0.114793
2013-06-04 13:53:54	0.115723
2013-06-04 16:19:54	0.116662
2013-06-04 20:12:35	0.117617
2013-06-04 23:50:58	0.118593
2013-06-05 04:06:57	0.119596
2013-06-05 08:18:35	0.120616
2013-06-05 08:57:30	0.12168
2013-06-05 09:22:35	0.122767
2013-06-05 09:36:02	0.123897
2013-06-05 09:38:28	0.125068
2013-06-05 09:39:55	0.126282
2013-06-05 09:40:26	0.127519
2013-06-05 09:45:40	0.128768
2013-06-05 10:15:24	0.130025
2013-06-05 11:04:31	0.131284
2013-06-05 12:09:42	0.132544
2013-06-05 13:38:41	0.133805
2013-06-05 15:29:50	0.135067
2013-06-05 17:29:43	0.13634
2013-06-05 19:46:46	0.137635
2013-06-05 22:59:47	0.138962
2013-06-06 02:21:39	0.140328
2013-06-06 06:10:29	0.14173
2013-06-06 10:24:35	0.143206
2013-06-06 15:02:32	0.144743
2013-06-06 16:59:43	0.146373
2013-06-06 17:01:35	0.148041
2013-06-06 17:02:27	0.149738
2013-06-06 17:11:09	0.151457
2013-06-06 17:42:28	0.153185
2013-06-06 18:40:53	0.154919
2013-06-06 20:12:16	0.156657
2013-06-06 22:24:48	0.158398
2013-06-07 01:09:10	0.160141
2013-06-07 04:30:59	0.161887
2013-06-07 07:54:46	0.163635
2013-06-07 11:48:18	0.165386
2013-06-07 15:22:47	0.167143
2013-06-07 18:13:38	0.168904
2013-06-07 20:51:43	0.170668
2013-06-07 22:41:33	0.172438
2013-06-08 02:20:09	0.174232
2013-06-08 05:20:38	0.17606
2013-06-08 09:29:58	0.177932
2013-06-08 10:03:09	0.179859
2013-06-08 10:24:48	0.181849
2013-06-08 10:31:25	0.183914
2013-06-08 10:32:20	0.186054
2013-06-08 10:32:40	0.188225
2013-06-08 10:35:57	0.190407
2013-06-08 11:08:50	0.192597
2013-06-08 12:07:29	0.194767
2013-06-08 13:27:38	0.196909
2013-06-08 15:12:43	0.199005
2013-06-08 16:16:48	0.201058
2013-06-08 19:21:36	0.203062
2013-06-08 20:52:33	0.205019
2013-06-08 23:45:26	0.206979
2013-06-09 02:35:10	0.208969
2013-06-09 05:20:24	0.210998
2013-06-09 06:42:26	0.21309
2013-06-09 07:27:33	0.21523
2013-06-09 07:51:06	0.217417
2013-06-09 07:52:48	0.219631
2013-06-09 07:53:53	0.221954
2013-06-09 07:54:16	0.224372
2013-06-09 07:58:09	0.226876
2013-06-09 08:36:58	0.229502
2013-06-09 09:51:24	0.232264
2013-06-09 11:40:13	0.235061
2013-06-09 13:44:42	0.237872
2013-06-09 15:31:25	0.240657
2013-06-09 18:53:39	0.24341
2013-06-09 21:23:56	0.246128
2013-06-10 00:56:58	0.248803
2013-06-10 02:16:15	0.251434
2013-06-10 03:17:14	0.254049
2013-06-10 04:01:03	0.256674
2013-06-10 04:16:16	0.25932
2013-06-10 04:25:18	0.26202
2013-06-10 04:31:13	0.264774
2013-06-10 04:33:02	0.267603
2013-06-10 04:33:42	0.27046
2013-06-10 04:34:19	0.273559
2013-06-10 04:34:32	0.276822
2013-06-10 04:36:43	0.28021
2013-06-10 04:45:37	0.283652
2013-06-10 04:48:12	0.287152
2013-06-10 04:49:08	0.290643
2013-06-10 04:58:32	0.294122
2013-06-10 05:35:39	0.297584
2013-06-10 06:31:12	0.301032
2013-06-10 07:42:24	0.304442
2013-06-10 09:13:18	0.307823
2013-06-10 11:01:07	0.31119
2013-06-10 13:09:24	0.314603
2013-06-10 15:33:56	0.318079
2013-06-10 16:39:18	0.321682
2013-06-10 17:23:07	0.325426
2013-06-10 17:54:43	0.329308
2013-06-10 18:20:47	0.333344
2013-06-10 18:22:09	0.33746
2013-06-10 18:22:40	0.341626
2013-06-10 18:23:06	0.345786
2013-06-10 18:23:15	0.349928
2013-06-10 18:24:49	0.354062
2013-06-10 18:40:22	0.35815
2013-06-10 19:28:01	0.362216
2013-06-10 20:25:00	0.366242
2013-06-10 21:45:13	0.370235
2013-06-10 22:42:26	0.374233
2013-06-10 23:32:34	0.378261
2013-06-10 23:58:26	0.382369
2013-06-11 01:23:09	0.386565
2013-06-11 02:23:00	0.390886
2013-06-11 03:12:54	0.39523
2013-06-11 04:19:51	0.39959
2013-06-11 05:32:36	0.403953
2013-06-11 05:58:16	0.408307
2013-06-11 06:15:24	0.412641
2013-06-11 06:17:37	0.416944
2013-06-11 06:18:18	0.421211
2013-06-11 06:18:30	0.42546
2013-06-11 06:18:39	0.429682
2013-06-11 06:18:42	0.433916
2013-06-11 06:19:14	0.438126
2013-06-11 06:24:35	0.442395
2013-06-11 06:33:41	0.44667
2013-06-11 06:59:02	0.450959
2013-06-11 07:26:32	0.45525
2013-06-11 08:04:31	0.459537
2013-06-11 08:23:38	0.463822
2013-06-11 10:24:56	0.468106
2013-06-11 11:51:40	0.472391
2013-06-11 13:00:19	0.476684
2013-06-11 13:34:05	0.481009
2013-06-11 14:09:42	0.485378
2013-06-11 14:11:51	0.489803
2013-06-11 14:12:20	0.494307
2013-06-11 14:12:28	0.498908
2013-06-11 14:12:30	0.503622
2013-06-11 14:12:58	0.508451
2013-06-11 14:17:32	0.513371
2013-06-11 14:40:41	0.518256
2013-06-11 15:06:32	0.52309
2013-06-11 15:40:55	0.527862
2013-06-11 16:45:18	0.532558
2013-06-11 18:00:11	0.537166
2013-06-11 19:18:51	0.541734
2013-06-11 20:53:03	0.546284
2013-06-11 21:51:23	0.55084
2013-06-11 22:36:34	0.555423
2013-06-11 22:46:47	0.560051
2013-06-11 22:53:32	0.564739
2013-06-11 22:58:12	0.569488
2013-06-11 22:58:24	0.574301
2013-06-11 22:58:28	0.579136
2013-06-11 22:59:10	0.583977
2013-06-11 23:06:07	0.588796
2013-06-11 23:40:33	0.593577
2013-06-12 00:20:53	0.598299
2013-06-12 01:36:07	0.602973
2013-06-12 03:01:16	0.6076
2013-06-12 05:01:56	0.612199
2013-06-12 05:27:09	0.616684
2013-06-12 05:42:41	0.621073
2013-06-12 05:47:18	0.625381
2013-06-12 05:49:25	0.629564
2013-06-12 05:50:24	0.633626
2013-06-12 05:50:45	0.637669
2013-06-12 05:54:17	0.641678
2013-06-12 06:13:58	0.645684
2013-06-12 07:03:39	0.649689
2013-06-12 08:26:03	0.653693
2013-06-12 09:45:40	0.657698
2013-06-12 11:41:19	0.661703
2013-06-12 12:23:47	0.665707
2013-06-12 13:07:24	0.669705
2013-06-12 13:18:30	0.673706
2013-06-12 13:19:37	0.677695
2013-06-12 13:19:56	0.681667
2013-06-12 13:20:03	0.685625
2013-06-12 13:21:13	0.689626
2013-06-12 13:32:57	0.69338
2013-06-12 14:12:12	0.69696
2013-06-12 15:09:30	0.7004
2013-06-12 16:28:47	0.703771
2013-06-12 18:12:54	0.707069
2013-06-12 20:24:34	0.710363
2013-06-12 23:06:54	0.713655
2013-06-13 02:27:06	0.716949
2013-06-13 05:38:54	0.720253
2013-06-13 05:51:25	0.723586
2013-06-13 05:55:41	0.726958
2013-06-13 05:58:24	0.730331
2013-06-13 05:58:54	0.733719
2013-06-13 05:59:05	0.737136
2013-06-13 06:00:54	0.74053
2013-06-13 06:18:57	0.743931
2013-06-13 07:03:58	0.747345
2013-06-13 08:23:02	0.750832
2013-06-13 09:48:04	0.754253
2013-06-13 11:44:14	0.757628
2013-06-13 14:01:02	0.760998
2013-06-13 16:35:05	0.764363
2013-06-13 17:34:24	0.767723
2013-06-13 18:23:33	0.771083
2013-06-13 18:56:09	0.774444
2013-06-13 19:09:44	0.777804
2013-06-13 19:19:44	0.781165
2013-06-13 19:20:46	0.784524
2013-06-13 19:21:32	0.787888
2013-06-13 19:21:49	0.791231
2013-06-13 19:24:35	0.794574
2013-06-13 19:50:10	0.797906
2013-06-13 20:38:34	0.801354
2013-06-13 21:24:09	0.804931
2013-06-13 23:07:12	0.808675
2013-06-14 00:53:11	0.812594
2013-06-14 01:02:01	0.816713
2013-06-14 01:06:14	0.821029
2013-06-14 01:08:38	0.825574
2013-06-14 01:09:16	0.830381
2013-06-14 01:09:42	0.835481
2013-06-14 01:09:52	0.840607
2013-06-14 01:11:27	0.845903
2013-06-14 01:27:17	0.851125
2013-06-14 02:26:30	0.85632
2013-06-14 04:10:40	0.861484
2013-06-14 05:43:39	0.866642
2013-06-14 07:57:02	0.8718
2013-06-14 10:16:34	0.876958
2013-06-14 10:36:32	0.882116
2013-06-14 10:50:15	0.887274
2013-06-14 10:58:53	0.892433
2013-06-14 11:04:19	0.897591
2013-06-14 11:05:24	0.902788
2013-06-14 11:05:49	0.908035
2013-06-14 11:05:58	0.913353
2013-06-14 11:07:29	0.918758
2013-06-14 11:22:38	0.92427
2013-06-14 12:05:20	0.929878
2013-06-14 13:11:48	0.935399
2013-06-14 14:12:09	0.940936
2013-06-14 15:35:18	0.946492
2013-06-14 17:26:18	0.952049
2013-06-14 19:18:01	0.957606
2013-06-14 21:46:01	0.963163
2013-06-15 00:15:37	0.968723
2013-06-15 03:53:27	0.974307
2013-06-15 04:15:47	0.979932
2013-06-15 04:34:17	0.985606
2013-06-15 04:42:32	0.991351
2013-06-15 04:46:31	0.997191
2013-06-15 04:48:29	1.00316
2013-06-15 04:48:46	1.00924
2013-06-15 04:48:52	1.01537
2013-06-15 04:49:51	1.02152
2013-06-15 04:59:50	1.02771
2013-06-15 05:43:01	1.03391
2013-06-15 06:38:17	1.04012
2013-06-15 07:49:22	1.04633
2013-06-15 09:27:50	1.05255
2013-06-15 11:28:23	1.05876
2013-06-15 14:02:05	1.06497
2013-06-15 16:51:00	1.07118
2013-06-15 20:21:36	1.07744
2013-06-16 00:12:20	1.08376
2013-06-16 04:44:57	1.0902
2013-06-16 09:14:34	1.09678
2013-06-16 14:18:18	1.10346
2013-06-16 19:56:48	1.11045
2013-06-17 02:06:31	1.1177
2013-06-17 03:47:40	1.12532
2013-06-17 07:37:58	1.13334
2013-06-17 07:58:47	1.14151
2013-06-17 08:05:44	1.14973
2013-06-17 08:09:57	1.15795
2013-06-17 08:12:06	1.16616
2013-06-17 08:13:06	1.17432
2013-06-17 08:13:21	1.18245
2013-06-17 08:13:27	1.19055
2013-06-17 08:14:21	1.19868
2013-06-17 08:23:22	1.20694
2013-06-17 08:52:39	1.21538
2013-06-17 10:09:12	1.22407
2013-06-17 11:51:52	1.23307
2013-06-17 14:07:52	1.24243
2013-06-17 16:55:07	1.25221
2013-06-17 20:18:49	1.26201
2013-06-17 23:55:27	1.27182
2013-06-18 00:30:00	1.28162
2013-06-18 00:51:55	1.29139
2013-06-18 01:13:01	1.30112
2013-06-18 01:14:48	1.3108
2013-06-18 01:15:44	1.3204
2013-06-18 01:16:04	1.32991
2013-06-18 01:19:28	1.33933
2013-06-18 01:53:23	1.34869
2013-06-18 02:57:12	1.35801
2013-06-18 04:30:06	1.36731
2013-06-18 06:26:39	1.3768
2013-06-18 09:01:01	1.38657
2013-06-18 12:19:11	1.39665
2013-06-18 15:15:43	1.40699
2013-06-18 16:23:36	1.41754
2013-06-18 17:11:22	1.4282
2013-06-18 17:51:02	1.43918
2013-06-18 18:17:57	1.45046
2013-06-18 18:23:15	1.46212
2013-06-18 18:27:24	1.47385
2013-06-18 18:27:39	1.4856
2013-06-18 18:27:44	1.49744
2013-06-18 18:28:37	1.5092
2013-06-18 18:37:26	1.52087
2013-06-18 19:40:01	1.5324
2013-06-18 20:55:07	1.54379
2013-06-18 23:16:53	1.55501
2013-06-19 02:05:35	1.56605
2013-06-19 03:45:50	1.5769
2013-06-19 08:12:22	1.58754
2013-06-19 11:49:13	1.59796
2013-06-19 16:40:38	1.6081
2013-06-19 21:26:55	1.61794
2013-06-19 23:17:45	1.62773
2013-06-19 23:52:05	1.63736
2013-06-19 23:59:00	1.64709
2013-06-20 00:00:12	1.65699
2013-06-20 00:00:39	1.6671
2013-06-20 00:05:04	1.67751
2013-06-20 00:39:01	1.68826
2013-06-20 01:47:13	1.6994
2013-06-20 03:23:58	1.71081
2013-06-20 05:31:45	1.72237
2013-06-20 08:08:29	1.73395
2013-06-20 11:17:33	1.74549
2013-06-20 14:54:58	1.75695
2013-06-20 18:58:59	1.7683
2013-06-20 19:08:07	1.7795
2013-06-20 19:13:11	1.79052
2013-06-20 19:16:20	1.8014
2013-06-20 19:17:33	1.81214
2013-06-20 19:18:00	1.823
2013-06-20 19:18:11	1.83407
2013-06-20 19:18:15	1.84516
2013-06-20 19:18:54	1.85627
2013-06-20 19:25:25	1.86739
2013-06-20 20:16:05	1.87851
2013-06-20 21:22:14	1.88963
2013-06-20 23:23:07	1.90071
2013-06-21 01:22:21	1.91178
2013-06-21 04:25:23	1.92283
2013-06-21 07:32:42	1.93389
2013-06-21 10:15:36	1.94499
2013-06-21 12:31:58	1.95612
2013-06-21 13:49:10	1.96738
2013-06-21 17:13:18	1.9787
2013-06-21 20:47:06	1.99004
2013-06-22 01:16:06	2.00136
2013-06-22 02:36:21	2.01267
2013-06-22 03:34:59	2.02398
2013-06-22 05:28:48	2.0353
2013-06-22 05:44:00	2.04661
2013-06-22 05:53:08	2.05794
2013-06-22 05:57:29	2.06934
2013-06-22 06:00:44	2.08087
2013-06-22 06:01:44	2.09255
2013-06-22 06:02:00	2.10451
2013-06-22 06:02:12	2.11679
2013-06-22 06:02:17	2.12946
2013-06-22 06:03:04	2.14222
2013-06-22 06:10:49	2.15469
2013-06-22 06:31:24	2.16691
2013-06-22 07:10:39	2.17875
2013-06-22 08:10:38	2.19021
2013-06-22 09:33:55	2.20151
2013-06-22 11:37:38	2.21276
2013-06-22 14:14:17	2.22399
2013-06-22 17:48:37	2.23523
2013-06-22 21:40:44	2.24648
2013-06-23 02:15:00	2.25774
2013-06-23 05:09:38	2.26908
2013-06-23 06:55:30	2.28044
2013-06-23 07:09:37	2.29183
2013-06-23 07:10:02	2.30329
2013-06-23 07:10:12	2.31484
2013-06-23 07:10:16	2.32624
2013-06-23 07:10:51	2.33737
2013-06-23 07:16:50	2.3482
2013-06-23 08:09:30	2.35902
2013-06-23 09:14:35	2.36984
2013-06-23 10:55:51	2.38065
2013-06-23 13:30:51	2.39147
2013-06-23 13:55:55	2.40229
2013-06-23 14:14:02	2.41317
2013-06-23 14:19:52	2.42427
2013-06-23 14:20:39	2.43564
2013-06-23 14:20:56	2.44734
2013-06-23 14:23:43	2.45938
2013-06-23 14:51:36	2.47189
2013-06-23 15:46:53	2.48485
2013-06-23 17:09:23	2.49837
2013-06-23 19:07:14	2.51165
2013-06-23 21:28:58	2.52468
2013-06-24 00:32:40	2.53754
2013-06-24 01:48:02	2.55018
2013-06-24 02:21:22	2.5627
2013-06-24 02:39:06	2.57492
2013-06-24 02:47:03	2.58682
2013-06-24 02:50:56	2.59835
2013-06-24 02:52:30	2.60976
2013-06-24 02:53:04	2.6211
2013-06-24 02:58:43	2.6324
2013-06-24 03:20:14	2.64379
2013-06-24 04:07:09	2.65534
2013-06-24 05:14:23	2.66711
2013-06-24 07:05:04	2.6792
2013-06-24 09:32:00	2.69174
2013-06-24 12:20:35	2.7048
2013-06-24 13:18:34	2.71823
2013-06-24 13:22:53	2.73186
2013-06-24 13:25:08	2.74554
2013-06-24 13:26:01	2.75921
2013-06-24 13:26:33	2.77286
2013-06-24 13:26:41	2.7865
2013-06-24 13:26:46	2.80016
2013-06-24 13:26:47	2.81388
2013-06-24 13:27:04	2.82772
2013-06-24 13:29:53	2.84169
2013-06-24 13:37:02	2.85551
2013-06-24 14:10:58	2.86903
2013-06-24 14:47:03	2.88215
2013-06-24 15:37:41	2.89501
2013-06-24 16:49:49	2.90772
2013-06-24 18:22:17	2.92042
2013-06-24 19:05:00	2.93315
2013-06-24 19:32:18	2.94608
2013-06-24 20:02:13	2.95929
2013-06-24 20:05:09	2.97278
2013-06-24 20:06:39	2.98677
2013-06-24 20:07:08	3.00106
2013-06-24 20:07:19	3.0159
2013-06-24 20:09:04	3.03109
2013-06-24 20:26:38	3.04622
2013-06-24 21:22:37	3.06178
2013-06-24 22:31:01	3.07733
2013-06-25 00:00:35	3.09287
2013-06-25 01:48:00	3.10842
2013-06-25 04:15:08	3.12396
2013-06-25 07:00:27	3.1395
2013-06-25 10:16:26	3.15499
2013-06-25 10:33:31	3.17041
2013-06-25 10:51:38	3.1858
2013-06-25 11:10:56	3.20126
2013-06-25 11:12:02	3.21676
2013-06-25 11:12:36	3.23238
2013-06-25 11:12:53	3.24828
2013-06-25 11:12:57	3.2647
2013-06-25 11:12:59	3.28175
2013-06-25 11:13:16	3.29935
2013-06-25 11:16:04	3.31731
2013-06-25 11:44:01	3.33549
2013-06-25 12:15:40	3.35387
2013-06-25 12:58:43	3.3723
2013-06-25 13:58:20	3.39072
2013-06-25 15:24:07	3.40901
2013-06-25 17:19:28	3.42709
2013-06-25 19:38:12	3.44481
2013-06-25 21:16:19	3.46207
2013-06-25 22:07:53	3.47882
2013-06-25 22:20:49	3.49552
2013-06-25 22:24:10	3.51244
2013-06-25 22:25:24	3.52964
2013-06-25 22:37:44	3.54721
2013-06-25 23:14:38	3.56525
2013-06-26 00:12:07	3.58381
2013-06-26 01:45:23	3.60292
2013-06-26 03:42:57	3.62263
2013-06-26 04:34:50	3.64248
2013-06-26 04:44:54	3.66242
2013-06-26 04:46:12	3.68237
2013-06-26 04:47:01	3.70221
2013-06-26 04:47:19	3.72193
2013-06-26 04:50:19	3.74147
2013-06-26 05:03:53	3.76075
2013-06-26 06:07:48	3.7797
2013-06-26 07:42:47	3.7986
2013-06-26 09:20:15	3.81743
2013-06-26 12:11:42	3.83616
2013-06-26 14:23:12	3.85488
2013-06-26 18:02:02	3.8736
2013-06-26 20:49:29	3.89231
2013-06-26 21:43:50	3.91103
2013-06-27 00:14:24	3.92974
2013-06-27 00:18:40	3.94838
2013-06-27 00:19:22	3.96682
2013-06-27 00:19:36	3.98507
2013-06-27 00:19:41	4.00311
2013-06-27 00:19:43	4.02086
2013-06-27 00:20:01	4.03829
2013-06-27 00:22:56	4.05535
2013-06-27 00:52:15	4.07202
2013-06-27 02:13:03	4.08904
2013-06-27 03:32:25	4.10663
2013-06-27 05:42:10	4.12487
2013-06-27 07:43:23	4.14312
2013-06-27 10:33:47	4.16137
2013-06-27 13:41:11	4.17962
2013-06-27 16:26:20	4.19788
2013-06-27 18:09:57	4.21617
2013-06-27 19:16:47	4.23462
2013-06-27 20:17:05	4.2532
2013-06-27 20:37:13	4.27199
2013-06-27 20:53:36	4.29097
2013-06-27 20:56:40	4.31024
2013-06-27 20:57:34	4.32979
2013-06-27 20:57:54	4.34929
2013-06-27 21:01:10	4.36858
2013-06-27 21:15:52	4.38736
2013-06-27 22:04:38	4.40577
2013-06-27 23:15:10	4.42403
2013-06-28 00:42:54	4.44256
2013-06-28 02:40:09	4.46156
2013-06-28 05:16:18	4.48073
2013-06-28 08:13:16	4.50024
2013-06-28 11:32:44	4.51968
2013-06-28 15:10:29	4.539
2013-06-28 16:06:34	4.55803
2013-06-28 16:46:58	4.57671
2013-06-28 16:56:55	4.59524
2013-06-28 17:01:38	4.61373
2013-06-28 17:02:57	4.63222
2013-06-28 17:04:07	4.65072
2013-06-28 17:04:33	4.66933
2013-06-28 17:08:51	4.68817
2013-06-28 17:51:46	4.70733
2013-06-28 18:01:35	4.7267
2013-06-28 18:06:26	4.74648
2013-06-28 18:08:25	4.76686
2013-06-28 18:09:20	4.78765
2013-06-28 18:09:45	4.8091
2013-06-28 18:09:51	4.83117
2013-06-28 18:09:53	4.85375
2013-06-28 18:10:13	4.87765
2013-06-28 18:13:39	4.90242
2013-06-28 18:42:10	4.92751
2013-06-28 19:37:35	4.95284
2013-06-28 20:27:11	4.97833
2013-06-28 22:07:29	5.00387
2013-06-28 23:53:28	5.02952
2013-06-29 02:10:54	5.05518
2013-06-29 04:42:26	5.08083
2013-06-29 08:27:14	5.10639
2013-06-29 12:38:14	5.13176
2013-06-29 12:39:59	5.15693
2013-06-29 12:40:40	5.1817
2013-06-29 12:40:55	5.2061
2013-06-29 12:43:26	5.22992
2013-06-29 12:56:33	5.25309
2013-06-29 13:47:20	5.27569
2013-06-29 14:35:27	5.29794
2013-06-29 16:21:44	5.31996
2013-06-29 18:07:14	5.34177
2013-06-29 20:32:03	5.36352
2013-06-29 23:15:56	5.38522
2013-06-30 00:40:12	5.40702
2013-06-30 01:52:52	5.42897
2013-06-30 01:54:53	5.45118
2013-06-30 01:55:47	5.47382
2013-06-30 02:04:37	5.49694
2013-06-30 03:01:28	5.5205
2013-06-30 04:27:37	5.54461
2013-06-30 04:58:37	5.56929
2013-06-30 06:06:43	5.59422
2013-06-30 06:14:53	5.61991
2013-06-30 06:24:18	5.64614
2013-06-30 06:24:34	5.6731
2013-06-30 06:24:38	5.70088
2013-06-30 06:24:41	5.7286
2013-06-30 06:24:42	5.75626
2013-06-30 06:24:54	5.78395
2013-06-30 06:26:52	5.81164
2013-06-30 06:46:34	5.83935
2013-06-30 07:31:41	5.86705
2013-06-30 08:34:20	5.89476
2013-06-30 09:49:16	5.92246
2013-06-30 11:52:59	5.95004
2013-06-30 14:32:54	5.9776
2013-06-30 17:20:33	6.00515
2013-06-30 20:34:22	6.0327
2013-07-01 00:34:30	6.06031
2013-07-01 03:56:59	6.0881
2013-07-01 09:14:56	6.11613
2013-07-01 14:22:05	6.14454
2013-07-01 15:41:44	6.17335
2013-07-01 16:40:12	6.20264
2013-07-01 17:20:37	6.23237
2013-07-01 17:35:12	6.26199
2013-07-01 18:04:32	6.29149
2013-07-01 18:05:19	6.32073
2013-07-01 18:05:35	6.34968
2013-07-01 18:08:24	6.37828
2013-07-01 18:25:56	6.40652
2013-07-01 18:41:57	6.43437
2013-07-01 18:49:26	6.46174
2013-07-01 18:59:56	6.48963
2013-07-01 19:02:05	6.51806
2013-07-01 19:02:52	6.5472
2013-07-01 19:03:21	6.57717
2013-07-01 19:03:28	6.60779
2013-07-01 19:03:32	6.63892
2013-07-01 19:03:34	6.66996
2013-07-01 19:03:52	6.70071
2013-07-01 19:06:45	6.7314
2013-07-01 19:35:44	6.76205
2013-07-01 20:15:17	6.79271
2013-07-01 21:29:24	6.82378
2013-07-01 23:30:23	6.85546
2013-07-02 01:55:34	6.88719
2013-07-02 04:48:25	6.91892
2013-07-02 08:33:00	6.9506
2013-07-02 12:31:46	6.98199
2013-07-02 15:28:22	7.01301
2013-07-02 21:04:17	7.0442
2013-07-03 01:43:53	7.07559
2013-07-03 07:07:07	7.10762
2013-07-03 13:01:09	7.1405
2013-07-03 13:23:08	7.17431
2013-07-03 13:35:06	7.20821
2013-07-03 13:47:14	7.2422
2013-07-03 13:51:58	7.27629
2013-07-03 13:55:45	7.31041
2013-07-03 13:57:09	7.34451
2013-07-03 13:57:47	7.37851
2013-07-03 13:58:03	7.41226
2013-07-03 13:58:07	7.44566
2013-07-03 13:58:08	7.47866
2013-07-03 13:58:22	7.51108
2013-07-03 14:00:41	7.54275
2013-07-03 14:16:18	7.57367
2013-07-03 15:01:18	7.60382
2013-07-03 16:03:12	7.63276
2013-07-03 17:39:23	7.66071
2013-07-03 19:22:28	7.68716
2013-07-03 21:31:03	7.71233
2013-07-03 23:50:26	7.73728
2013-07-03 23:57:13	7.76213
2013-07-03 23:59:33	7.78705
2013-07-04 00:00:56	7.81226
2013-07-04 00:01:26	7.83782
2013-07-04 00:06:27	7.86398
2013-07-04 00:23:43	7.89092
2013-07-04 01:29:38	7.91799
2013-07-04 02:38:51	7.94509
2013-07-04 04:56:06	7.97216
2013-07-04 07:18:57	7.99922
2013-07-04 10:22:36	8.02624
2013-07-04 13:43:33	8.05325
2013-07-04 16:24:11	8.08028
2013-07-04 18:46:32	8.10737
2013-07-04 18:57:06	8.13467
2013-07-04 19:02:55	8.16224
2013-07-04 19:51:40	8.19016
2013-07-04 21:05:44	8.2185
2013-07-04 22:39:56	8.24732
2013-07-05 00:40:28	8.27658
2013-07-05 03:07:15	8.30627
2013-07-05 03:16:20	8.33633
2013-07-05 03:17:35	8.3662
2013-07-05 03:18:03	8.39562
2013-07-05 03:22:37	8.42444
2013-07-05 03:41:10	8.45275
2013-07-05 04:40:41	8.48054
2013-07-05 06:19:06	8.50806
2013-07-05 08:18:57	8.53482
2013-07-05 10:59:15	8.56103
2013-07-05 13:50:52	8.58656
2013-07-05 14:07:08	8.61128
2013-07-05 14:23:34	8.63654
2013-07-05 14:43:25	8.66237
2013-07-05 14:48:06	8.68876
2013-07-05 14:48:38	8.71572
2013-07-05 14:48:41	8.74324
2013-07-05 14:48:43	8.77087
2013-07-05 14:48:55	8.79859
2013-07-05 14:50:54	8.82643
2013-07-05 15:10:53	8.85432
2013-07-05 15:36:27	8.88223
2013-07-05 16:09:19	8.91014
2013-07-05 17:02:57	8.93805
2013-07-05 17:13:27	8.96589
2013-07-05 17:17:13	8.99355
2013-07-05 17:18:34	9.02098
2013-07-05 17:32:07	9.0481
2013-07-05 17:54:04	9.07494
2013-07-05 18:25:22	9.1013
2013-07-05 19:14:39	9.12713
2013-07-05 20:30:54	9.15294
2013-07-05 22:14:22	9.17876
2013-07-06 00:35:56	9.20459
2013-07-06 03:44:14	9.23049
2013-07-06 04:20:57	9.25655
2013-07-06 04:42:36	9.28271
2013-07-06 04:51:54	9.30887
2013-07-06 04:53:59	9.33504
2013-07-06 04:55:14	9.36107
2013-07-06 04:55:41	9.38698
2013-07-06 05:00:13	9.4125
2013-07-06 05:17:14	9.43733
2013-07-06 06:08:01	9.46155
2013-07-06 07:18:23	9.48562
2013-07-06 08:48:20	9.50995
2013-07-06 10:37:58	9.53482
2013-07-06 12:45:37	9.55994
2013-07-06 15:08:38	9.58488
2013-07-06 17:43:55	9.6093
2013-07-06 20:32:19	9.63304
2013-07-06 21:38:19	9.65594
2013-07-06 21:51:22	9.67879
2013-07-06 21:57:28	9.70163
2013-07-06 22:58:29	9.72448
2013-07-07 00:12:31	9.74736
2013-07-07 01:37:42	9.7702
2013-07-07 03:29:25	9.79285
2013-07-07 05:33:29	9.81512
2013-07-07 07:56:31	9.83686
2013-07-07 10:35:32	9.858
2013-07-07 13:26:37	9.87846
2013-07-07 16:32:59	9.89913
2013-07-07 19:53:50	9.92001
2013-07-07 23:45:48	9.94108
2013-07-08 04:01:26	9.96216
2013-07-08 05:02:07	9.98325
2013-07-08 05:47:55	10.0043
2013-07-08 06:45:21	10.0254
2013-07-08 07:17:55	10.0465
2013-07-08 07:26:46	10.0676
2013-07-08 07:27:16	10.0888
2013-07-08 07:27:24	10.1099
2013-07-08 07:27:26	10.1311
2013-07-08 07:27:52	10.152
2013-07-08 07:32:07	10.1729
2013-07-08 08:07:09	10.1938
2013-07-08 09:15:35	10.2148
2013-07-08 09:16:16	10.2357
2013-07-08 09:16:34	10.2565
2013-07-08 09:19:32	10.2772
2013-07-08 09:31:56	10.2976
2013-07-08 09:36:27	10.3177
2013-07-08 10:21:45	10.3374
2013-07-08 12:00:58	10.3564
2013-07-08 13:33:48	10.3747
2013-07-08 15:59:21	10.3928
2013-07-08 18:42:00	10.4108
2013-07-08 22:09:05	10.4289
2013-07-09 02:01:38	10.4471
2013-07-09 04:55:00	10.4654
2013-07-09 06:07:40	10.4838
2013-07-09 06:48:18	10.5025
2013-07-09 10:50:40	10.5211
2013-07-09 13:25:05	10.5395
2013-07-09 17:51:43	10.5576
2013-07-09 22:04:33	10.5755
2013-07-09 23:50:08	10.5928
2013-07-09 23:56:34	10.6097
2013-07-09 23:59:22	10.6261
2013-07-10 00:00:27	10.642
2013-07-10 00:00:51	10.6574
2013-07-10 00:04:47	10.6726
2013-07-10 00:07:40	10.6877
2013-07-10 00:36:30	10.7029
2013-07-10 01:14:25	10.7178
2013-07-10 02:37:40	10.7324
2013-07-10 04:21:21	10.7467
2013-07-10 05:52:03	10.7607
2013-07-10 08:54:16	10.7743
2013-07-10 11:41:32	10.7875
2013-07-10 15:18:17	10.8004
2013-07-10 19:04:45	10.8127
2013-07-10 23:15:49	10.8245
2013-07-10 23:55:22	10.8357
2013-07-10 23:59:19	10.8463
2013-07-11 00:00:27	10.8563
2013-07-11 00:00:51	10.8662
2013-07-11 00:04:55	10.876
2013-07-11 00:45:34	10.8858
2013-07-11 02:27:36	10.8955
2013-07-11 04:37:54	10.9054
2013-07-11 07:28:28	10.9154
2013-07-11 08:24:04	10.9256
2013-07-11 09:09:13	10.9361
2013-07-11 09:39:55	10.947
2013-07-11 10:06:56	10.9583
2013-07-11 10:33:27	10.97
2013-07-11 10:37:55	10.9817
2013-07-11 10:40:52	10.9934
2013-07-11 10:42:15	11.005
2013-07-11 10:42:41	11.0167
2013-07-11 10:42:50	11.0284
2013-07-11 10:42:54	11.04
2013-07-11 10:43:27	11.0517
2013-07-11 10:49:02	11.0633
2013-07-11 11:22:25	11.075
2013-07-11 12:27:58	11.0866
2013-07-11 14:05:11	11.0981
2013-07-11 16:21:23	11.1095
2013-07-11 19:09:32	11.1208
2013-07-11 22:48:14	11.132
2013-07-11 23:29:05	11.1431
2013-07-11 23:51:47	11.1543
2013-07-11 23:59:39	11.1649
2013-07-12 00:01:02	11.1751
2013-07-12 00:01:32	11.1849
2013-07-12 00:06:30	11.1941
2013-07-12 00:56:16	11.2031
2013-07-12 02:35:47	11.2123
2013-07-12 04:22:56	11.2217
2013-07-12 05:59:23	11.2312
2013-07-12 06:42:33	11.241
2013-07-12 06:58:05	11.2512
2013-07-12 07:03:49	11.2617
2013-07-12 08:01:08	11.2724
2013-07-12 09:38:57	11.2832
2013-07-12 11:29:22	11.2939
2013-07-12 13:56:41	11.3043
2013-07-12 16:57:33	11.3146
2013-07-12 20:52:51	11.3248
2013-07-12 22:30:22	11.3348
2013-07-12 23:40:32	11.3447
2013-07-12 23:55:17	11.3546
2013-07-12 23:59:16	11.3645
2013-07-13 00:00:36	11.3747
2013-07-13 00:01:05	11.3852
2013-07-13 00:05:55	11.3959
2013-07-13 00:33:10	11.4068
2013-07-13 01:31:44	11.4176
2013-07-13 02:53:37	11.4284
2013-07-13 05:00:12	11.439
2013-07-13 07:37:47	11.4496
2013-07-13 10:31:35	11.46
2013-07-13 13:47:45	11.4704
2013-07-13 18:31:48	11.4809
2013-07-13 23:14:52	11.4915
2013-07-13 23:43:59	11.5021
2013-07-13 23:54:56	11.5129
2013-07-13 23:59:50	11.5239
2013-07-14 00:02:13	11.535
2013-07-14 00:03:05	11.5462
2013-07-14 00:11:45	11.5573
2013-07-14 01:11:25	11.5686
2013-07-14 02:54:43	11.5798
2013-07-14 04:55:29	11.5912
2013-07-14 06:48:55	11.6026
2013-07-14 10:14:42	11.6141
2013-07-14 12:28:09	11.6257
2013-07-14 17:52:07	11.6373
2013-07-14 22:11:56	11.6489
2013-07-14 23:12:17	11.6606
2013-07-14 23:53:31	11.6721
2013-07-14 23:58:43	11.6836
2013-07-15 00:00:56	11.6951
2013-07-15 00:01:44	11.7066
2013-07-15 00:09:40	11.718
2013-07-15 01:14:31	11.7295
2013-07-15 03:12:28	11.7411
2013-07-15 05:36:47	11.7527
2013-07-15 08:42:27	11.7643
2013-07-15 12:26:54	11.7759
2013-07-15 16:43:19	11.7877
2013-07-15 19:58:11	11.7995
2013-07-15 22:21:15	11.8113
2013-07-15 23:57:21	11.8232
2013-07-16 00:01:35	11.835
2013-07-16 00:03:35	11.8467
2013-07-16 00:23:41	11.8583
2013-07-16 01:09:52	11.8697
2013-07-16 02:36:31	11.881
2013-07-16 04:26:04	11.8921
2013-07-16 07:23:46	11.903
2013-07-16 10:38:55	11.9139
2013-07-16 14:01:57	11.9247
2013-07-16 17:22:51	11.9355
2013-07-16 22:45:55	11.9464
2013-07-16 23:49:43	11.9573
2013-07-16 23:58:06	11.9683
2013-07-17 00:02:36	11.9792
2013-07-17 00:04:13	11.9902
2013-07-17 00:20:23	12.0011
2013-07-17 01:04:00	12.0119
2013-07-17 02:32:30	12.0224
2013-07-17 04:42:35	12.0327
2013-07-17 07:18:05	12.0427
2013-07-17 10:34:25	12.0522
2013-07-17 14:24:20	12.0613
2013-07-17 18:55:23	12.0703
2013-07-17 23:56:45	12.0793
2013-07-18 00:07:41	12.0884
2013-07-18 00:15:03	12.0975
2013-07-18 01:28:47	12.1066
2013-07-18 02:57:30	12.1157
2013-07-18 04:56:50	12.1248
2013-07-18 07:18:23	12.1337
2013-07-18 10:08:30	12.1425
2013-07-18 13:23:12	12.1512
2013-07-18 16:16:45	12.1597
2013-07-18 18:07:54	12.168
2013-07-18 22:31:43	12.1761
2013-07-18 23:22:41	12.1839
2013-07-18 23:52:04	12.1916
2013-07-18 23:59:12	12.1994
2013-07-19 00:05:13	12.2071
2013-07-19 00:07:24	12.2148
2013-07-19 00:29:12	12.2225
2013-07-19 01:25:07	12.2302
2013-07-19 02:58:38	12.2378
2013-07-19 04:58:25	12.2454
2013-07-19 08:05:31	12.2528
2013-07-19 11:37:11	12.26
2013-07-19 12:43:18	12.2671
2013-07-19 13:29:22	12.2738
2013-07-19 13:55:59	12.2804
2013-07-19 14:13:27	12.2869
2013-07-19 14:23:35	12.2935
2013-07-19 14:34:08	12.3004
2013-07-19 14:36:51	12.3077
2013-07-19 14:37:04	12.3151
2013-07-19 14:37:13	12.3225
2013-07-19 14:37:16	12.3297
2013-07-19 14:37:49	12.3368
2013-07-19 14:43:20	12.3435
2013-07-19 14:54:44	12.35
2013-07-19 15:39:09	12.3561
2013-07-19 16:20:59	12.3622
2013-07-19 17:16:33	12.368
2013-07-19 18:33:51	12.374
2013-07-19 20:30:20	12.3803
2013-07-19 22:37:02	12.3869
2013-07-19 23:33:20	12.3938
2013-07-19 23:57:38	12.4013
2013-07-20 00:15:53	12.4089
2013-07-20 00:23:16	12.4167
2013-07-20 01:37:05	12.4243
2013-07-20 02:38:38	12.4319
2013-07-20 03:18:25	12.4393
2013-07-20 05:15:23	12.4466
2013-07-20 06:41:34	12.4539
2013-07-20 08:43:17	12.461
2013-07-20 10:45:21	12.4681
2013-07-20 13:08:06	12.4753
2013-07-20 15:41:58	12.4824
2013-07-20 18:34:16	12.4894
2013-07-20 21:44:09	12.4965
2013-07-21 01:17:10	12.5036
2013-07-21 05:43:13	12.5109
2013-07-21 08:42:34	12.5185
2013-07-21 10:10:06	12.5264
2013-07-21 11:09:00	12.5349
2013-07-21 11:48:56	12.5439
2013-07-21 11:57:10	12.5537
2013-07-21 11:59:56	12.5638
2013-07-21 12:00:44	12.5741
2013-07-21 12:01:02	12.5845
2013-07-21 12:04:00	12.595
2013-07-21 12:33:40	12.6054
2013-07-21 13:32:37	12.6157
2013-07-21 14:58:19	12.626
2013-07-21 17:02:38	12.6363
2013-07-21 19:42:30	12.6465
2013-07-21 23:04:27	12.6568
2013-07-22 02:52:15	12.6672
2013-07-22 06:05:56	12.678
2013-07-22 11:07:51	12.689
2013-07-22 15:52:10	12.7005
2013-07-22 21:23:07	12.7123
2013-07-22 23:17:50	12.7244
2013-07-22 23:45:37	12.7369
2013-07-22 23:59:26	12.7496
2013-07-23 00:01:01	12.7626
2013-07-23 00:01:35	12.7759
2013-07-23 00:07:18	12.7894
2013-07-23 00:27:26	12.8032
2013-07-23 01:29:32	12.8172
2013-07-23 03:07:47	12.8313
2013-07-23 05:10:35	12.8453
2013-07-23 07:45:48	12.8592
2013-07-23 11:08:13	12.8731
2013-07-23 14:45:55	12.887
2013-07-23 18:59:08	12.9009
2013-07-23 20:41:03	12.9148
2013-07-23 22:08:21	12.9289
2013-07-23 22:12:00	12.9431
2013-07-23 22:14:43	12.9575
2013-07-23 22:15:42	12.9721
2013-07-23 22:25:30	12.9869
2013-07-23 23:25:41	13.002
2013-07-23 23:47:28	13.0171
2013-07-23 23:58:22	13.0322
2013-07-24 00:00:11	13.0473
2013-07-24 00:00:50	13.0624
2013-07-24 00:07:25	13.0775
2013-07-24 00:36:12	13.0925
2013-07-24 01:44:33	13.1075
2013-07-24 03:28:35	13.1225
2013-07-24 05:43:27	13.1374
2013-07-24 08:27:22	13.1524
2013-07-24 11:42:37	13.1675
2013-07-24 15:21:18	13.1826
2013-07-24 19:44:18	13.1978
2013-07-24 21:45:52	13.2131
2013-07-24 23:13:36	13.2285
2013-07-24 23:50:23	13.2439
2013-07-24 23:59:53	13.2594
2013-07-25 00:03:05	13.275
2013-07-25 00:04:14	13.2906
2013-07-25 00:15:47	13.3062
2013-07-25 00:43:03	13.3218
2013-07-25 01:37:50	13.3374
2013-07-25 03:00:46	13.3529
2013-07-25 05:04:04	13.3683
2013-07-25 07:37:34	13.3836
2013-07-25 10:53:45	13.3988
2013-07-25 14:42:53	13.4138
2013-07-25 18:31:53	13.4287
2013-07-25 22:33:13	13.4432
2013-07-26 03:03:35	13.4573
2013-07-26 06:48:42	13.4713
2013-07-26 11:09:20	13.4853
2013-07-26 15:33:58	13.4993
2013-07-26 20:36:09	13.5134
2013-07-27 02:50:14	13.5275
2013-07-27 07:05:51	13.5415
2013-07-27 07:14:03	13.5556
2013-07-27 07:17:41	13.5695
2013-07-27 07:19:00	13.5833
2013-07-27 07:32:09	13.5969
2013-07-27 08:11:06	13.6103
2013-07-27 09:21:41	13.6233
2013-07-27 10:48:00	13.6359
2013-07-27 12:43:32	13.648
2013-07-27 15:06:07	13.6599
2013-07-27 17:59:14	13.6716
2013-07-27 21:18:53	13.6833
2013-07-28 01:33:42	13.695
2013-07-28 05:58:12	13.7067
2013-07-28 07:19:21	13.7184
2013-07-28 07:47:08	13.7299
2013-07-28 08:02:17	13.7413
2013-07-28 08:03:44	13.7526
2013-07-28 08:04:32	13.7639
2013-07-28 08:04:49	13.7752
2013-07-28 08:07:43	13.7865
2013-07-28 08:36:38	13.7977
2013-07-28 09:37:36	13.8088
2013-07-28 11:19:26	13.8195
2013-07-28 13:30:45	13.8299
2013-07-28 16:24:26	13.8397
2013-07-28 19:49:01	13.8489
2013-07-28 23:56:50	13.8573
2013-07-29 04:30:06	13.865
2013-07-29 09:26:59	13.8723
2013-07-29 14:40:13	13.8793
2013-07-29 20:10:53	13.8862
2013-07-29 22:08:48	13.8932
2013-07-29 23:41:38	13.9001
2013-07-29 23:56:08	13.907
2013-07-29 23:59:39	13.9139
2013-07-30 00:00:45	13.9208
2013-07-30 00:01:09	13.9275
2013-07-30 00:05:08	13.934
2013-07-30 00:42:14	13.9403
2013-07-30 01:52:23	13.9463
2013-07-30 03:21:10	13.9519
2013-07-30 05:19:34	13.9571
2013-07-30 07:43:43	13.962
2013-07-30 10:40:24	13.9665
2013-07-30 14:12:30	13.9707
2013-07-30 18:27:56	13.9746
2013-07-30 23:31:43	13.9783
2013-07-31 04:27:45	13.9817
2013-07-31 06:02:40	13.985
2013-07-31 07:16:49	13.9879
2013-07-31 08:04:48	13.9908
2013-07-31 08:22:03	13.9939
2013-07-31 08:24:56	13.9973
2013-07-31 08:25:59	14.0009
2013-07-31 08:26:55	14.0045
2013-07-31 08:27:15	14.0082
2013-07-31 08:30:40	14.0118
2013-07-31 09:04:43	14.0154
2013-07-31 10:09:08	14.0188
2013-07-31 11:43:35	14.0221
2013-07-31 13:54:44	14.0252
2013-07-31 15:31:10	14.0281
2013-07-31 19:12:12	14.0308
2013-07-31 22:29:21	14.0333
2013-08-01 03:07:11	14.036
2013-08-01 08:01:09	14.0388
2013-08-01 08:37:23	14.0417
2013-08-01 08:55:31	14.0448
2013-08-01 09:09:40	14.0482
2013-08-01 09:12:36	14.0518
2013-08-01 09:13:15	14.0556
2013-08-01 09:13:29	14.0593
2013-08-01 09:15:52	14.0631
2013-08-01 09:39:41	14.0668
2013-08-01 10:24:42	14.0704
2013-08-01 11:25:10	14.0739
2013-08-01 12:44:11	14.0773
2013-08-01 14:20:51	14.0805
2013-08-01 16:16:20	14.0838
2013-08-01 18:30:27	14.0871
2013-08-01 21:04:34	14.0905
2013-08-02 00:01:34	14.094
2013-08-02 03:33:01	14.0979
2013-08-02 06:49:06	14.1022
2013-08-02 10:39:55	14.107
2013-08-02 11:59:13	14.1123
2013-08-02 12:26:43	14.1177
2013-08-02 12:42:36	14.1232
2013-08-02 12:52:20	14.1287
2013-08-02 12:53:13	14.1342
2013-08-02 12:53:32	14.1397
2013-08-02 12:56:44	14.1452
2013-08-02 13:12:59	14.1507
2013-08-02 14:28:36	14.1563
2013-08-02 16:21:01	14.162
2013-08-02 18:51:47	14.1679
2013-08-02 21:55:27	14.1738
2013-08-03 01:35:24	14.18
2013-08-03 05:15:47	14.1862
2013-08-03 09:55:02	14.1926
2013-08-03 14:42:05	14.1992
2013-08-03 19:56:52	14.2061
2013-08-03 21:47:30	14.2132
2013-08-03 23:07:51	14.2203
2013-08-03 23:35:31	14.2275
2013-08-03 23:51:30	14.2346
2013-08-03 23:59:59	14.2418
2013-08-04 00:01:19	14.249
2013-08-04 00:01:48	14.2561
2013-08-04 00:06:39	14.2634
2013-08-04 00:25:31	14.2707
2013-08-04 01:31:48	14.2782
2013-08-04 03:04:36	14.2859
2013-08-04 05:03:47	14.2939
2013-08-04 07:29:34	14.3024
2013-08-04 10:21:01	14.3112
2013-08-04 13:07:30	14.3207
2013-08-04 17:04:05	14.3302
2013-08-04 21:04:07	14.3398
2013-08-04 22:42:38	14.3493
2013-08-04 23:18:13	14.3589
2013-08-04 23:40:02	14.3685
2013-08-04 23:56:34	14.3781
2013-08-04 23:59:19	14.3877
2013-08-05 00:00:30	14.3974
2013-08-05 00:00:56	14.4072
2013-08-05 00:05:14	14.4172
2013-08-05 00:48:12	14.4272
2013-08-05 02:10:22	14.4374
2013-08-05 04:01:38	14.4478
2013-08-05 06:28:15	14.4583
2013-08-05 09:33:38	14.469
2013-08-05 13:07:25	14.4798
2013-08-05 17:20:20	14.4907
2013-08-05 21:53:01	14.5018
2013-08-05 23:39:46	14.513
2013-08-05 23:58:01	14.5244
2013-08-05 23:59:58	14.536
2013-08-06 00:01:38	14.5478
2013-08-06 00:02:15	14.5598
2013-08-06 00:08:18	14.5719
2013-08-06 00:46:35	14.5841
2013-08-06 01:51:59	14.5963
2013-08-06 03:12:00	14.6085
2013-08-06 04:56:12	14.6207
2013-08-06 06:59:26	14.633
2013-08-06 09:24:21	14.6452
2013-08-06 11:32:58	14.6573
2013-08-06 12:55:46	14.6695
2013-08-06 16:34:26	14.6818
2013-08-06 19:18:37	14.6941
2013-08-06 23:00:59	14.7066
2013-08-06 23:36:27	14.7191
2013-08-06 23:51:09	14.7319
2013-08-06 23:59:42	14.7451
2013-08-07 00:01:19	14.7589
2013-08-07 00:01:54	14.7732
2013-08-07 00:07:43	14.7881
2013-08-07 01:04:10	14.8036
2013-08-07 02:36:10	14.8194
2013-08-07 04:38:03	14.8354
2013-08-07 07:35:09	14.8515
2013-08-07 10:32:38	14.8675
2013-08-07 14:51:37	14.8834
2013-08-07 18:48:04	14.8992
2013-08-07 23:14:50	14.9148
2013-08-07 23:46:54	14.9303
2013-08-07 23:55:41	14.9456
2013-08-07 23:59:32	14.9606
2013-08-08 00:01:58	14.9755
2013-08-08 00:02:50	14.9905
2013-08-08 00:11:32	15.0058
2013-08-08 00:39:15	15.0215
2013-08-08 01:18:26	15.0373
2013-08-08 02:08:34	15.0532
2013-08-08 03:10:40	15.0691
2013-08-08 04:24:58	15.085
2013-08-08 05:51:27	15.1009
2013-08-08 07:30:42	15.1168
2013-08-08 09:23:14	15.1326
2013-08-08 11:29:59	15.1485
2013-08-08 13:51:50	15.1644
2013-08-08 16:29:50	15.1805
2013-08-08 19:24:51	15.1967
2013-08-08 22:37:39	15.2126
2013-08-09 02:08:40	15.2281
2013-08-09 05:52:33	15.2434
2013-08-09 09:02:29	15.2587
2013-08-09 10:25:19	15.274
2013-08-09 11:23:30	15.2892
2013-08-09 12:02:11	15.3046
2013-08-09 12:17:05	15.3202
2013-08-09 12:28:02	15.336
2013-08-09 12:29:25	15.352
2013-08-09 12:30:07	15.3682
2013-08-09 12:30:21	15.3847
2013-08-09 12:32:49	15.4015
2013-08-09 12:55:47	15.4185
2013-08-09 13:53:48	15.4359
2013-08-09 15:23:43	15.4538
2013-08-09 17:24:45	15.472
2013-08-09 20:05:05	15.4906
2013-08-09 23:15:56	15.5099
2013-08-10 01:41:25	15.5303
2013-08-10 06:35:00	15.5522
2013-08-10 11:19:04	15.5761
2013-08-10 16:21:12	15.6024
2013-08-10 21:50:46	15.6313
2013-08-10 23:55:47	15.6627
[truncated: 11,722 more rows]

## Sheet: Observed_Adults_Hwang_2020
Suwon_Time_Ads	Suwon_Obs_Ads
2016-08-01	13.7877
2016-08-31	20.4394
2016-09-30	16.9899
2016-10-30	4.46106
