# Supplementary material for: Role of vector phenotypic plasticity in disease transmission as illustrated by the spread of dengue virus by Aedes albopictus
Source: Nat Commun. 2024 Sep 7;15:7823. doi: 10.1038/s41467-024-52144-5 (PMC11379831; doi:10.1038/s41467-024-52144-5)
Supplement: Supplementary file 4 — Source Data files [file 41467_2024_52144_MOESM4_ESM.zip › Source_Data_Folder/Main_Maunscript/Fig1_Tokyo_Predictions.xlsx]

## Sheet: Simulated
Time_Ads	Sim_Larv_Pred	Sim_Ad_Pred
2000-01-01	0.3	0
2000-01-01 01:30:06	0.291694	0
2000-01-01 03:37:50	0.280299	0
2000-01-01 06:44:58	0.264381	0
2000-01-01 11:32:07	0.241653	0
2000-01-01 17:55:40	0.214258	0
2000-01-01 20:55:28	0.202491	0
2000-01-01 23:20:07	0.193491	0
2000-01-01 23:47:12	0.191851	0
2000-01-01 23:57:26	0.191234	0
2000-01-02 00:00:26	0.191055	0
2000-01-02 00:01:31	0.19099	0
2000-01-02 00:12:29	0.190342	0
2000-01-02 01:14:59	0.186687	0
2000-01-02 02:56:25	0.180898	0
2000-01-02 05:05:17	0.173793	0
2000-01-02 07:51:52	0.16501	0
2000-01-02 11:11:11	0.155069	0
2000-01-02 15:06:52	0.144074	0
2000-01-02 19:36:41	0.132431	0
2000-01-02 22:13:14	0.126111	0
2000-01-02 23:32:08	0.12304	0
2000-01-02 23:59:24	0.121997	0
2000-01-03 00:09:34	0.121609	0
2000-01-03 00:13:16	0.121467	0
2000-01-03 00:50:21	0.120063	0
2000-01-03 02:12:31	0.117008	0
2000-01-03 04:33:21	0.111956	0
2000-01-03 05:41:45	0.109583	0
2000-01-03 10:11:51	0.100704	0
2000-01-03 12:37:45	0.0962189	0
2000-01-03 18:38:00	0.0860046	0
2000-01-03 23:28:16	0.0785932	0
2000-01-03 23:59:13	0.077843	0
2000-01-04 00:16:49	0.0774211	0
2000-01-04 00:23:13	0.0772681	0
2000-01-04 01:27:19	0.0757554	0
2000-01-04 03:25:07	0.073054	0
2000-01-04 06:05:58	0.0695247	0
2000-01-04 09:35:12	0.0651943	0
2000-01-04 13:54:13	0.060216	0
2000-01-04 17:55:07	0.0559314	0
2000-01-04 22:53:10	0.0510513	0
2000-01-05 00:09:31	0.0498713	0
2000-01-05 01:15:22	0.0488744	0
2000-01-05 08:53:14	0.042477	0
2000-01-05 11:47:03	0.0402754	0
2000-01-05 18:36:51	0.0355293	0
2000-01-05 22:57:57	0.0328035	0
2000-01-06 01:04:04	0.0315646	0
2000-01-06 02:10:12	0.0309339	0
2000-01-06 03:25:43	0.0302408	0
2000-01-06 03:55:04	0.0300063	0
2000-01-06 05:06:53	0.0294927	0
2000-01-06 06:14:26	0.0290628	0
2000-01-06 07:59:09	0.0284658	0
2000-01-06 09:59:14	0.0278562	0
2000-01-06 12:39:26	0.0271336	0
2000-01-06 15:57:22	0.0263479	0
2000-01-06 18:53:55	0.0257326	0
2000-01-07 00:12:51	0.0247767	0
2000-01-07 03:29:36	0.0242632	0
2000-01-07 10:55:26	0.0232454	0
2000-01-07 15:45:24	0.0226482	0
2000-01-07 20:43:27	0.0220491	0
2000-01-08 01:36:30	0.021433	0
2000-01-08 06:21:45	0.0207383	0
2000-01-08 10:47:19	0.0199069	0
2000-01-08 12:43:23	0.0194349	0
2000-01-08 13:31:59	0.0191845	0
2000-01-08 14:23:47	0.018886	0
2000-01-08 18:13:57	0.0176149	0
2000-01-08 20:48:52	0.0168078	0
2000-01-09 00:35:31	0.0156928	0
2000-01-09 04:08:25	0.0147133	0
2000-01-09 08:58:23	0.0134774	0
2000-01-09 11:45:42	0.0128123	0
2000-01-09 17:41:32	0.0115064	0
2000-01-09 22:55:22	0.0104673	0
2000-01-10 01:03:50	0.0100701	0
2000-01-10 02:25:06	0.00984077	0
2000-01-10 03:12:45	0.00972133	0
2000-01-10 05:09:44	0.00945558	0
2000-01-10 06:56:20	0.00923497	0
2000-01-10 09:39:26	0.00892046	0
2000-01-10 12:49:00	0.00857275	0
2000-01-10 17:31:20	0.00805298	0
2000-01-10 19:57:16	0.00775636	0
2000-01-10 21:27:38	0.00755246	0
2000-01-10 22:39:20	0.00739349	0
2000-01-10 23:46:42	0.00724725	0
2000-01-10 23:59:59	0.00721877	0
2000-01-11 00:03:12	0.00721189	0
2000-01-11 00:04:21	0.00720942	0
2000-01-11 00:15:56	0.00718473	0
2000-01-11 01:48:30	0.00699026	0
2000-01-11 02:51:11	0.00686156	0
2000-01-11 05:43:40	0.00651923	0
2000-01-11 08:19:08	0.00622494	0
2000-01-11 12:35:57	0.00576667	0
2000-01-11 17:40:15	0.00526584	0
2000-01-11 20:20:52	0.00501916	0
2000-01-12 06:10:50	0.0042084	0
2000-01-12 12:56:03	0.00372894	0
2000-01-12 23:23:18	0.00309254	0
2000-01-13 07:55:33	0.00265453	0
2000-01-13 14:04:15	0.0023787	0
2000-01-13 17:46:27	0.00222723	0
2000-01-13 20:37:14	0.00211669	0
2000-01-13 22:00:30	0.00206596	0
2000-01-13 23:15:44	0.0020295	0
2000-01-14 01:09:17	0.00198301	0
2000-01-14 03:25:50	0.00193442	0
2000-01-14 06:27:15	0.00187678	0
2000-01-14 10:14:43	0.00181039	0
2000-01-14 15:11:39	0.00172694	0
2000-01-14 21:42:31	0.00160863	0
2000-01-15 00:05:48	0.00155415	0
2000-01-15 02:29:59	0.00149007	0
2000-01-15 04:56:43	0.00142745	0
2000-01-15 13:33:26	0.00122739	0
2000-01-15 18:59:56	0.00111617	0
2000-01-15 23:05:04	0.00103992	0
2000-01-16 05:48:46	0.000926912	0
2000-01-16 12:44:29	0.000824067	0
2000-01-16 19:17:45	0.00073728	0
2000-01-17 03:40:11	0.000639548	0
2000-01-17 16:19:07	0.000516182	0
2000-01-18 03:08:21	0.000430302	0
2000-01-18 11:12:35	0.000376271	0
2000-01-18 15:36:24	0.000350028	0
2000-01-18 17:07:35	0.000340576	0
2000-01-18 17:49:12	0.00033627	0
2000-01-19 00:45:20	0.000296087	0
2000-01-19 06:05:07	0.00026848	0
2000-01-19 10:34:41	0.000247199	0
2000-01-19 17:54:50	0.000215988	0
2000-01-19 22:32:22	0.000198353	0
2000-01-20 10:55:49	0.000157883	0
2000-01-20 16:59:03	0.000141234	0
2000-01-21 02:58:38	0.000117506	0
2000-01-21 08:21:13	0.000106427	0
2000-01-21 11:09:38	0.000101062	0
2000-01-21 18:14:55	8.86736e-05	0
2000-01-22 00:15:52	7.93411e-05	0
2000-01-22 06:07:41	7.11717e-05	0
2000-01-22 16:46:23	5.83738e-05	0
2000-01-23 00:15:46	5.07533e-05	0
2000-01-23 18:08:51	3.63937e-05	0
2000-01-24 04:12:46	3.01845e-05	0
2000-01-24 10:40:26	2.67677e-05	0
2000-01-24 16:25:17	2.40538e-05	0
2000-01-25 01:25:28	2.03438e-05	0
2000-01-25 07:29:28	1.81704e-05	0
2000-01-25 12:51:00	1.64374e-05	0
2000-01-26 20:59:48	8.97755e-06	0
2000-01-27 10:09:04	6.99864e-06	0
2000-01-28 20:09:58	3.62267e-06	1.46719e-07
2000-01-30 11:17:34	1.69791e-06	8.40758e-07
2000-01-30 18:02:43	1.50068e-06	9.89254e-07
2000-01-30 22:56:01	1.37237e-06	1.10139e-06
2000-01-31 05:13:57	1.22306e-06	1.06163e-05
2000-01-31 10:46:39	1.10513e-06	1.70204e-05
2000-01-31 18:40:04	9.56653e-07	2.12045e-05
2000-02-01 04:21:16	8.01364e-07	2.17803e-05
2000-02-01 10:12:28	7.20023e-07	1.94689e-05
2000-02-01 14:08:51	6.69978e-07	1.80802e-05
2000-02-02 00:58:12	5.49686e-07	1.5385e-05
2000-02-02 09:26:43	4.70769e-07	1.49873e-05
2000-02-02 20:49:27	3.82335e-07	1.34166e-05
2000-02-03 02:53:20	3.42201e-07	1.23529e-05
2000-02-03 08:29:24	3.08886e-07	1.11863e-05
2000-02-04 21:27:24	1.57442e-07	7.27164e-06
2000-02-06 02:50:25	9.20473e-08	6.22123e-06
2000-02-06 19:06:53	6.83607e-08	6.84812e-06
2000-02-07 07:45:13	5.42684e-08	7.33068e-06
2000-02-07 20:24:25	4.30978e-08	7.86911e-06
2000-02-08 03:51:20	3.76433e-08	8.23533e-06
2000-02-08 09:52:27	3.37496e-08	8.55078e-06
2000-02-08 19:39:49	2.84253e-08	8.99825e-06
2000-02-09 02:16:43	2.55233e-08	8.54535e-06
2000-02-09 20:14:41	1.93693e-08	6.89051e-06
2000-02-11 03:31:14	1.1978e-08	4.4751e-06
2000-02-13 01:23:49	5.96951e-09	2.91041e-06
2000-02-15 04:08:15	2.86059e-09	2.57194e-06
2000-02-15 18:56:47	2.36503e-09	2.10372e-06
2000-02-16 03:32:37	2.1292e-09	1.87974e-06
2000-02-16 20:13:55	1.7635e-09	1.49712e-06
2000-02-17 09:48:07	1.55682e-09	1.12846e-06
2000-02-17 21:49:40	1.42331e-09	8.78383e-07
2000-02-18 11:18:33	1.27404e-09	6.63307e-07
2000-02-22 04:47:19	9.34558e-10	1.96919e-07
2000-02-24 16:31:57	5.2677e-10	6.07619e-08
2000-02-29 09:44:12	1.54044e-10	3.1924e-08
2000-03-01 22:47:56	8.48018e-11	1.48143e-08
2000-03-02 17:39:14	6.19313e-11	1.00031e-08
2000-03-03 06:50:24	4.9266e-11	7.85866e-09
2000-03-03 11:52:39	4.47996e-11	7.71663e-09
2000-03-03 21:42:46	3.75934e-11	7.58694e-09
2000-03-04 04:46:14	3.47363e-11	7.5297e-09
2000-03-04 16:50:30	3.11227e-11	7.45265e-09
2000-03-05 04:28:23	2.81217e-11	7.38549e-09
2000-03-05 21:44:40	3.31854e-11	7.27075e-09
2000-03-06 09:40:09	3.40777e-11	7.12568e-09
2000-03-06 16:49:02	3.33974e-11	6.88586e-09
2000-03-06 22:51:22	3.25827e-11	6.25054e-09
2000-03-07 05:28:12	3.15131e-11	5.73962e-09
2000-03-07 14:53:58	2.9974e-11	5.56592e-09
2000-03-07 18:22:00	2.94548e-11	5.53335e-09
2000-03-08 02:05:27	2.79103e-11	5.47308e-09
2000-03-08 08:03:06	2.56132e-11	5.42093e-09
2000-03-08 14:03:42	2.33621e-11	5.3298e-09
2000-03-08 17:40:18	2.20555e-11	5.15096e-09
2000-03-08 20:12:33	2.11774e-11	4.88788e-09
2000-03-09 09:56:56	1.69701e-11	3.68678e-09
2000-03-09 16:52:23	1.51626e-11	3.20091e-09
2000-03-10 14:04:27	1.05699e-11	2.07742e-09
2000-03-10 21:55:59	9.10417e-12	1.77024e-09
2000-03-11 12:48:58	6.8877e-12	1.30853e-09
2000-03-11 20:56:22	5.98544e-12	1.22777e-09
2000-03-12 03:04:03	5.39169e-12	1.20648e-09
2000-03-12 14:34:14	4.83938e-12	1.15749e-09
2000-03-12 21:58:00	4.53559e-12	1.07215e-09
2000-03-13 15:24:04	3.86214e-12	8.32566e-10
2000-03-14 03:23:51	3.45996e-12	7.86028e-10
2000-03-14 12:44:48	3.16143e-12	7.06482e-10
2000-03-14 20:02:01	2.84933e-12	6.08921e-10
2000-03-15 04:51:52	2.52277e-12	5.08996e-10
2000-03-15 10:51:05	2.31909e-12	4.56901e-10
2000-03-15 19:23:48	2.05587e-12	4.43327e-10
2000-03-15 22:29:48	1.96835e-12	4.41149e-10
2000-03-16 09:12:17	1.69487e-12	4.35683e-10
2000-03-16 14:59:51	1.56657e-12	4.32704e-10
2000-03-16 21:13:42	1.48124e-12	4.28518e-10
2000-03-17 02:45:31	1.53549e-12	4.22633e-10
2000-03-17 06:46:28	1.53999e-12	4.14941e-10
2000-03-17 11:37:13	1.53206e-12	3.91223e-10
2000-03-18 01:11:59	1.45441e-12	2.98865e-10
2000-03-18 08:08:18	1.38927e-12	2.64121e-10
2000-03-18 14:18:51	1.32509e-12	2.57739e-10
2000-03-18 16:43:09	1.30171e-12	2.56783e-10
2000-03-19 00:25:38	1.20111e-12	2.5532e-10
2000-03-19 04:50:33	1.1746e-12	2.54967e-10
2000-03-19 10:58:56	1.15331e-12	2.54674e-10
2000-03-19 15:01:41	1.14375e-12	2.54518e-10
2000-03-19 17:18:41	1.13886e-12	2.54425e-10
2000-03-19 22:23:52	1.13623e-12	2.54173e-10
2000-03-20 02:53:17	1.13658e-12	2.53845e-10
2000-03-20 06:08:34	1.13111e-12	2.53499e-10
2000-03-20 14:27:03	1.05796e-12	2.52247e-10
2000-03-20 19:32:14	9.88475e-13	2.51444e-10
2000-03-21 01:28:17	9.08933e-13	2.45352e-10
2000-03-21 05:56:29	8.53549e-13	2.33213e-10
2000-03-21 11:23:06	7.90728e-13	2.18525e-10
2000-03-21 22:03:11	6.78697e-13	2.07258e-10
2000-03-22 02:31:31	6.36185e-13	2.04525e-10
2000-03-22 11:00:45	5.69882e-13	1.9543e-10
2000-03-22 16:01:36	5.53e-13	1.82097e-10
2000-03-22 20:46:02	5.33871e-13	1.68845e-10
2000-03-23 03:53:48	5.02374e-13	1.63352e-10
2000-03-23 07:54:20	4.84289e-13	1.62861e-10
2000-03-23 16:10:27	4.56846e-13	1.63065e-10
2000-03-23 21:35:54	4.55029e-13	1.63446e-10
2000-03-24 01:37:40	4.59522e-13	1.63728e-10
2000-03-24 04:29:01	4.67395e-13	1.63905e-10
2000-03-24 09:38:57	5.05332e-13	1.64147e-10
2000-03-24 16:23:21	5.39415e-13	1.64241e-10
2000-03-24 21:49:12	5.48687e-13	1.64054e-10
2000-03-25 03:25:04	5.34198e-13	1.63539e-10
2000-03-25 08:40:22	5.05878e-13	1.62743e-10
2000-03-25 16:15:05	4.63342e-13	1.61096e-10
2000-03-26 00:02:25	4.19657e-13	1.58762e-10
2000-03-26 09:13:30	3.69237e-13	1.54246e-10
2000-03-26 20:15:12	3.15639e-13	1.36875e-10
2000-03-27 03:30:19	2.85616e-13	1.17944e-10
2000-03-27 12:58:30	2.52786e-13	9.90757e-11
2000-03-27 21:40:25	2.3074e-13	9.61887e-11
2000-03-28 04:00:12	2.21876e-13	9.58057e-11
2000-03-28 10:35:38	2.25671e-13	9.57696e-11
2000-03-28 16:23:22	2.35289e-13	9.5833e-11
2000-03-28 20:38:30	2.44453e-13	9.5713e-11
2000-03-29 00:54:08	2.55144e-13	9.55904e-11
2000-03-29 03:44:14	2.62712e-13	9.55144e-11
2000-03-29 05:26:58	2.7008e-13	9.54666e-11
2000-03-29 10:03:24	2.87841e-13	9.53198e-11
2000-03-29 13:10:35	2.97376e-13	9.51992e-11
2000-03-29 18:04:04	3.09051e-13	9.49708e-11
2000-03-29 21:16:09	3.14765e-13	9.48014e-11
2000-03-30 05:17:20	3.23784e-13	9.43091e-11
2000-03-30 12:13:26	3.2821e-13	9.38252e-11
2000-03-30 22:11:54	3.3714e-13	9.30958e-11
2000-03-31 04:16:19	3.45111e-13	9.26586e-11
2000-03-31 14:14:36	3.66278e-13	9.19688e-11
2000-03-31 19:28:48	3.82758e-13	9.16143e-11
2000-03-31 22:50:04	3.95311e-13	9.13853e-11
2000-04-01 00:46:56	4.02262e-13	9.12502e-11
2000-04-01 06:59:51	4.19189e-13	9.08012e-11
2000-04-01 10:26:03	4.24588e-13	9.05353e-11
2000-04-01 13:49:02	4.27826e-13	9.0258e-11
2000-04-01 16:26:52	4.28229e-13	9.00313e-11
2000-04-01 22:52:43	4.2257e-13	8.94446e-11
2000-04-02 04:06:40	4.14479e-13	8.89606e-11
2000-04-02 10:07:17	4.05329e-13	8.84374e-11
2000-04-02 17:02:02	4.00539e-13	8.7888e-11
2000-04-03 01:03:50	4.02299e-13	8.7277e-11
2000-04-03 09:07:16	3.94261e-13	8.66888e-11
2000-04-03 15:20:10	3.67521e-13	8.6075e-11
2000-04-03 20:06:17	3.42091e-13	8.5437e-11
2000-04-04 04:38:13	3.00075e-13	8.40955e-11
2000-04-04 13:07:15	2.67173e-13	8.31049e-11
2000-04-04 19:56:53	2.56396e-13	8.25838e-11
2000-04-05 04:35:03	2.5185e-13	8.20902e-11
2000-04-05 15:19:55	2.63245e-13	8.15672e-11
2000-04-05 23:02:56	2.69991e-13	8.1153e-11
2000-04-06 07:25:50	2.75578e-13	8.06758e-11
2000-04-06 18:15:35	2.82092e-13	8.00425e-11
2000-04-07 05:01:23	2.91715e-13	7.94339e-11
2000-04-07 13:41:08	3.02268e-13	7.89832e-11
2000-04-07 22:38:40	3.11445e-13	7.85448e-11
2000-04-08 06:20:08	3.19599e-13	7.81686e-11
2000-04-08 14:00:32	3.30059e-13	7.77695e-11
2000-04-08 21:50:54	3.43133e-13	7.73268e-11
2000-04-09 02:07:21	3.48732e-13	7.70744e-11
2000-04-09 05:52:36	3.52319e-13	7.68522e-11
2000-04-09 11:37:59	3.56389e-13	7.65208e-11
2000-04-09 18:44:43	3.60845e-13	7.61429e-11
2000-04-09 23:34:15	3.64525e-13	7.59115e-11
2000-04-10 04:13:58	3.68579e-13	7.57177e-11
2000-04-10 12:00:09	3.78109e-13	7.5441e-11
2000-04-10 18:33:57	3.88682e-13	7.52343e-11
2000-04-11 00:52:53	4.01073e-13	7.50358e-11
2000-04-11 08:43:46	4.37027e-13	7.47446e-11
2000-04-11 13:14:15	4.55601e-13	7.45471e-11
2000-04-11 16:49:45	4.66664e-13	7.43668e-11
2000-04-11 21:17:02	4.75361e-13	7.41105e-11
2000-04-12 04:15:37	4.83292e-13	7.36544e-11
2000-04-12 11:34:54	4.90902e-13	7.31885e-11
2000-04-12 19:20:21	4.99456e-13	7.2769e-11
2000-04-13 02:48:52	5.07926e-13	7.24244e-11
2000-04-13 07:14:40	5.14633e-13	7.22444e-11
2000-04-13 11:10:07	5.21372e-13	7.2087e-11
2000-04-13 17:22:41	5.32978e-13	7.18412e-11
2000-04-14 00:01:43	5.46419e-13	7.15906e-11
2000-04-14 03:11:45	5.53338e-13	7.14817e-11
2000-04-14 06:01:38	5.62289e-13	7.13904e-11
2000-04-14 12:48:14	6.01606e-13	7.11901e-11
2000-04-14 17:50:48	6.47003e-13	7.10474e-11
2000-04-15 00:20:05	7.17453e-13	7.08654e-11
2000-04-15 06:37:43	7.81717e-13	7.06743e-11
2000-04-15 12:59:51	8.21568e-13	7.04349e-11
2000-04-15 15:53:40	8.28002e-13	7.03055e-11
2000-04-15 18:11:47	8.27755e-13	7.01912e-11
2000-04-15 20:37:06	8.22562e-13	7.00583e-11
2000-04-16 03:30:14	7.93316e-13	6.96051e-11
2000-04-16 08:52:46	7.80155e-13	6.91991e-11
2000-04-16 14:58:39	7.65525e-13	6.87348e-11
2000-04-16 18:11:42	7.58139e-13	6.85002e-11
2000-04-16 20:19:21	7.53454e-13	6.83501e-11
2000-04-17 00:37:07	7.44095e-13	6.80639e-11
2000-04-17 05:15:50	7.33201e-13	6.7764e-11
2000-04-17 11:01:57	7.17987e-13	6.73928e-11
2000-04-17 18:16:47	7.02532e-13	6.6926e-11
2000-04-18 04:34:41	6.8231e-13	6.62941e-11
2000-04-18 13:24:53	6.77796e-13	6.58433e-11
2000-04-18 18:55:31	6.8387e-13	6.56173e-11
2000-04-19 00:12:15	6.97376e-13	6.54281e-11
2000-04-19 04:33:39	7.13811e-13	6.52877e-11
2000-04-19 13:26:43	7.55678e-13	6.50234e-11
2000-04-19 20:29:18	7.85908e-13	6.48246e-11
2000-04-19 22:25:00	7.91965e-13	6.47694e-11
2000-04-19 23:46:28	7.9548e-13	6.47306e-11
2000-04-19 23:58:35	7.95942e-13	6.47248e-11
2000-04-20 00:05:52	7.96213e-13	6.47213e-11
2000-04-20 00:15:44	7.96569e-13	6.47166e-11
2000-04-20 00:18:07	7.96654e-13	6.47155e-11
2000-04-20 00:20:55	7.96752e-13	6.47141e-11
2000-04-20 00:21:17	7.96765e-13	6.47139e-11
2000-04-20 00:21:24	7.9677e-13	6.47139e-11
2000-04-20 00:21:27	1.32633e-06	6.47139e-11
2000-04-20 00:21:28	1.90131e-06	6.47139e-11
2000-04-20 00:21:38	7.65073e-06	6.47138e-11
2000-04-20 00:23:19	6.51069e-05	6.4713e-11
2000-04-20 00:40:10	0.000635888	6.47049e-11
2000-04-20 01:17:42	0.00188303	6.46869e-11
2000-04-20 02:08:27	0.00351782	6.46626e-11
2000-04-20 03:18:29	0.00568216	6.46289e-11
2000-04-20 04:14:53	0.00735185	6.46015e-11
2000-04-20 04:52:02	0.00841703	6.45834e-11
2000-04-20 05:18:09	0.00915058	6.45706e-11
2000-04-20 05:26:31	0.00938277	6.45665e-11
2000-04-20 05:32:27	0.00954687	6.45636e-11
2000-04-20 05:33:17	0.00956971	6.45632e-11
2000-04-20 05:33:37	0.00957912	6.45631e-11
2000-04-20 05:33:54	0.00958022	6.45629e-11
2000-04-20 05:33:59	0.00958015	6.45629e-11
2000-04-20 05:34:59	0.00957947	6.45624e-11
2000-04-20 05:44:50	0.00957271	6.45576e-11
2000-04-20 06:31:37	0.00954054	6.45346e-11
2000-04-20 07:15:06	0.00951057	6.45132e-11
2000-04-20 07:43:54	0.00949068	6.4499e-11
2000-04-20 07:46:19	0.00949228	6.44978e-11
2000-04-20 07:47:12	0.00949309	6.44973e-11
2000-04-20 07:55:57	0.00950113	6.4493e-11
2000-04-20 08:54:30	0.00955243	6.44639e-11
2000-04-20 10:35:19	0.00963097	6.44134e-11
2000-04-20 12:42:51	0.00971334	6.43489e-11
2000-04-20 15:25:48	0.00979261	6.42667e-11
2000-04-20 18:29:26	0.00984965	6.41735e-11
2000-04-20 21:40:07	0.00987649	6.4075e-11
2000-04-21 02:23:30	0.0098663	6.39294e-11
2000-04-21 06:51:45	0.00981668	6.38028e-11
2000-04-21 09:38:24	0.00977252	6.3734e-11
2000-04-21 14:17:31	0.00968309	6.36352e-11
2000-04-21 15:05:49	0.00966609	6.36169e-11
2000-04-21 16:01:51	0.0096459	6.35953e-11
2000-04-21 16:33:45	0.0096342	6.35829e-11
2000-04-21 16:43:22	0.00963064	6.35792e-11
2000-04-21 16:47:38	0.00962905	6.35775e-11
2000-04-21 16:49:37	0.00962832	6.35767e-11
2000-04-21 16:50:07	0.00962813	6.35765e-11
2000-04-21 16:50:20	0.00963455	6.35765e-11
2000-04-21 16:50:25	0.00963735	6.35764e-11
2000-04-21 16:51:11	0.00966536	6.35761e-11
2000-04-21 16:58:55	0.00994452	6.35731e-11
2000-04-21 17:26:32	0.010927	6.35623e-11
2000-04-21 18:25:23	0.0129514	6.35392e-11
2000-04-21 19:48:28	0.0156535	6.35065e-11
2000-04-21 21:42:41	0.0190894	6.34616e-11
2000-04-22 00:07:58	0.0230301	6.3405e-11
2000-04-22 03:00:29	0.0271454	6.33393e-11
2000-04-22 06:31:29	0.0314454	6.32614e-11
2000-04-22 10:08:45	0.0351413	6.3186e-11
2000-04-22 12:50:05	0.0374687	6.31388e-11
2000-04-22 13:55:36	0.0383227	6.31264e-11
2000-04-22 15:00:42	0.0391222	6.31197e-11
2000-04-22 19:25:11	0.0419159	6.3113e-11
2000-04-22 22:22:19	0.0434241	6.31381e-11
2000-04-22 23:40:09	0.0440053	6.31623e-11
2000-04-23 00:05:41	0.0441857	6.31705e-11
2000-04-23 00:15:31	0.0442533	6.31736e-11
2000-04-23 01:53:44	0.0448896	6.31938e-11
2000-04-23 02:33:04	0.0451249	6.31976e-11
2000-04-23 04:20:27	0.0457132	6.32006e-11
2000-04-23 05:52:30	0.0461582	6.31974e-11
2000-04-23 08:12:25	0.0467372	6.31795e-11
2000-04-23 11:20:38	0.0473474	6.31364e-11
2000-04-23 13:56:34	0.0477216	6.30892e-11
2000-04-23 18:54:07	0.0481477	6.29819e-11
2000-04-23 22:44:23	0.0482513	6.28903e-11
2000-04-24 00:40:02	0.0482368	6.2843e-11
2000-04-24 00:59:52	0.0482301	6.28348e-11
2000-04-24 01:04:41	0.0482283	6.28328e-11
2000-04-24 01:06:24	0.0482268	6.28321e-11
2000-04-24 01:07:00	0.0482246	6.28318e-11
2000-04-24 01:13:08	0.0482029	6.28293e-11
2000-04-24 01:50:30	0.0480704	6.28136e-11
2000-04-24 03:07:30	0.0477955	6.27807e-11
2000-04-24 05:08:48	0.0473566	6.27271e-11
2000-04-24 06:33:40	0.0470445	6.26881e-11
2000-04-24 10:29:10	0.046154	6.25731e-11
2000-04-24 14:27:17	0.045213	6.24458e-11
2000-04-24 19:05:28	0.044066	6.22842e-11
2000-04-24 21:59:32	0.043332	6.21788e-11
2000-04-25 05:01:47	0.0415782	6.19234e-11
2000-04-25 09:47:33	0.0404745	6.17634e-11
2000-04-25 13:24:57	0.039695	6.16541e-11
2000-04-25 15:30:20	0.0392684	6.15926e-11
2000-04-25 16:31:36	0.0390656	6.15627e-11
2000-04-25 16:51:45	0.0390009	6.15529e-11
2000-04-25 16:59:03	0.0389777	6.15493e-11
2000-04-25 18:11:57	0.0387478	6.15138e-11
2000-04-25 20:15:15	0.0383681	6.14547e-11
2000-04-25 22:51:39	0.0379008	6.13823e-11
2000-04-26 00:24:29	0.0376298	6.13408e-11
2000-04-26 00:56:40	0.0375355	6.13267e-11
2000-04-26 01:09:33	0.0374978	6.13211e-11
2000-04-26 03:18:19	0.0371245	6.12663e-11
2000-04-26 06:08:00	0.0366412	6.11974e-11
2000-04-26 09:45:58	0.036031	6.11136e-11
2000-04-26 14:08:45	0.0353065	6.10259e-11
2000-04-26 19:15:07	0.0344743	6.09686e-11
2000-04-27 00:59:33	0.033558	6.08943e-11
2000-04-27 05:13:01	0.0329035	6.08391e-11
2000-04-27 06:34:23	0.0326978	6.08227e-11
2000-04-27 07:39:08	0.0325371	6.08104e-11
2000-04-27 08:03:27	0.0324772	6.08058e-11
2000-04-27 10:40:10	0.0320958	6.07713e-11
2000-04-27 11:37:11	0.031959	6.07565e-11
2000-04-27 14:27:36	0.0315562	6.07085e-11
2000-04-27 16:48:36	0.0312292	6.06662e-11
2000-04-27 20:33:58	0.0307169	6.05959e-11
2000-04-28 00:41:50	0.0301646	6.05155e-11
2000-04-28 06:00:40	0.0294631	6.04063e-11
2000-04-28 12:08:38	0.0286546	6.02698e-11
2000-04-28 16:56:04	0.028019	6.01519e-11
2000-04-29 00:54:44	0.0269561	5.99478e-11
2000-04-29 05:28:27	0.0263561	5.98334e-11
2000-04-29 14:40:49	0.0252026	5.96409e-11
2000-04-29 20:20:15	0.0245456	5.95703e-11
2000-04-29 23:00:02	0.024251	5.95444e-11
2000-04-30 03:12:23	0.0238046	5.94988e-11
2000-04-30 03:34:27	0.0237666	5.94944e-11
2000-04-30 03:46:55	0.0237453	5.94919e-11
2000-04-30 03:48:32	0.0237465	5.94916e-11
2000-04-30 03:49:07	0.0237472	5.94915e-11
2000-04-30 03:55:00	0.0237546	5.94903e-11
2000-04-30 04:23:09	0.0237889	5.94845e-11
2000-04-30 05:59:46	0.0238944	5.94641e-11
2000-04-30 08:15:53	0.0240131	5.9434e-11
2000-04-30 11:16:43	0.024122	5.93925e-11
2000-04-30 14:57:59	0.0241893	5.93409e-11
2000-04-30 19:20:01	0.0241893	5.92801e-11
2000-05-01 00:19:55	0.0241019	5.92117e-11
2000-05-01 05:57:28	0.0239135	5.91369e-11
2000-05-01 12:06:32	0.0236221	5.90583e-11
2000-05-01 18:54:11	0.0232238	5.89755e-11
2000-05-02 02:08:39	0.022741	5.88983e-11
2000-05-02 08:07:25	0.0223177	5.88585e-11
2000-05-02 15:20:07	0.0217941	5.89717e-11
2000-05-02 19:49:10	0.0214652	5.90985e-11
2000-05-02 22:22:37	0.021277	5.92335e-11
2000-05-02 23:35:56	0.0211869	5.93339e-11
2000-05-03 00:40:31	0.0211076	5.94291e-11
2000-05-03 02:19:32	0.0209858	5.95736e-11
2000-05-03 02:53:05	0.0209445	5.96176e-11
2000-05-03 03:04:59	0.0209299	5.96315e-11
2000-05-03 03:10:09	0.0209235	5.96373e-11
2000-05-03 03:12:06	0.0209082	5.96395e-11
2000-05-03 03:12:49	0.0209017	5.96403e-11
2000-05-03 03:19:57	0.0208367	5.96481e-11
2000-05-03 03:43:15	0.0206266	5.96728e-11
2000-05-03 04:18:26	0.0203153	5.97047e-11
2000-05-03 05:06:48	0.0198991	5.97438e-11
2000-05-03 06:11:33	0.0193616	5.97913e-11
2000-05-03 07:34:24	0.0187057	5.9846e-11
2000-05-03 08:00:17	0.0185077	5.98621e-11
2000-05-03 08:02:57	0.0185019	5.98637e-11
2000-05-03 08:03:56	0.0185008	5.98643e-11
2000-05-03 08:13:43	0.01849	5.98703e-11
2000-05-03 08:57:35	0.0184418	5.98965e-11
2000-05-03 10:01:44	0.0183712	5.99338e-11
2000-05-03 10:46:53	0.0183079	5.99596e-11
2000-05-03 11:08:04	0.0182771	5.99717e-11
2000-05-03 13:19:35	0.0180889	6.00462e-11
2000-05-03 15:09:28	0.0179353	6.01094e-11
2000-05-03 18:00:42	0.0177016	6.02113e-11
2000-05-03 20:57:43	0.0174667	6.03339e-11
2000-05-04 00:36:53	0.0171834	6.06102e-11
2000-05-04 04:12:45	0.016911	6.09867e-11
2000-05-04 05:06:54	0.0168435	6.10885e-11
2000-05-04 05:24:55	0.0168211	6.11226e-11
2000-05-04 05:35:16	0.0168096	6.11422e-11
2000-05-04 05:39:01	0.0168055	6.11493e-11
2000-05-04 06:16:27	0.0167648	6.12203e-11
2000-05-04 07:38:37	0.0166754	6.13753e-11
2000-05-04 10:02:08	0.016519	6.16363e-11
2000-05-04 13:17:56	0.0163052	6.19513e-11
2000-05-04 17:29:02	0.016031	6.22471e-11
2000-05-04 19:14:09	0.0159165	6.23304e-11
2000-05-04 19:57:30	0.0158694	6.23582e-11
2000-05-04 19:59:04	0.0158573	6.23591e-11
2000-05-04 19:59:38	0.0158521	6.23594e-11
2000-05-04 20:05:17	0.0158009	6.23627e-11
2000-05-04 20:21:28	0.0156554	6.23719e-11
2000-05-04 21:49:55	0.014886	6.24139e-11
2000-05-04 23:53:17	0.013886	6.24537e-11
2000-05-05 02:25:45	0.0127623	6.24756e-11
2000-05-05 05:55:47	0.0114019	6.24875e-11
2000-05-05 09:19:21	0.0102671	6.25179e-11
2000-05-05 11:42:26	0.00956361	6.2636e-11
2000-05-05 12:19:01	0.00939379	6.26706e-11
2000-05-05 12:36:54	0.00931224	6.26874e-11
2000-05-05 14:41:23	0.00877195	6.28024e-11
2000-05-05 16:46:46	0.00827273	6.29108e-11
2000-05-05 19:29:22	0.00768504	6.30357e-11
2000-05-05 22:48:49	0.00704426	6.31614e-11
2000-05-06 02:57:48	0.00634922	6.3279e-11
2000-05-06 07:37:27	0.00568774	6.339e-11
2000-05-06 10:59:05	0.0052768	6.34806e-11
2000-05-06 18:19:22	0.00453727	6.36893e-11
2000-05-07 00:22:03	0.00406277	6.38464e-11
2000-05-07 04:04:30	0.00382247	6.39666e-11
2000-05-07 04:10:10	0.00381753	6.397e-11
2000-05-07 04:13:22	0.00381677	6.3972e-11
2000-05-07 04:45:26	0.00380914	6.39917e-11
2000-05-07 06:06:55	0.00378983	6.40448e-11
2000-05-07 08:16:07	0.00375947	6.41396e-11
2000-05-07 10:49:37	0.00372379	6.42728e-11
2000-05-07 14:02:02	0.00367964	6.44847e-11
2000-05-07 17:53:11	0.00362738	6.482e-11
2000-05-07 22:07:47	0.00357075	6.52722e-11
2000-05-08 03:14:57	0.0035036	6.58551e-11
2000-05-08 09:13:09	0.00342671	6.64309e-11
2000-05-08 11:04:00	0.00340321	6.65631e-11
2000-05-08 11:04:55	0.00340302	6.65641e-11
2000-05-08 11:05:15	0.00340295	0.000151759
2000-05-08 11:05:22	0.00340292	0.000217402
2000-05-08 11:06:35	0.00340267	0.000873469
2000-05-08 11:17:34	0.00340035	0.00678944
2000-05-08 11:48:08	0.00339389	0.0229809
2000-05-08 12:27:19	0.00338564	0.0431578
2000-05-08 13:22:41	0.003374	0.0706404
2000-05-08 14:25:46	0.00336078	0.100593
2000-05-08 14:56:57	0.00335426	0.114895
2000-05-08 15:20:59	0.00334924	0.125704
2000-05-08 15:22:30	0.00334893	0.12638
2000-05-08 15:23:02	0.00334882	0.126419
2000-05-08 15:23:13	0.00334878	0.126419
2000-05-08 15:25:09	0.00334837	0.126418
2000-05-08 15:44:26	0.00334435	0.126401
2000-05-08 16:44:17	0.0033319	0.126351
2000-05-08 17:10:26	0.00332648	0.126329
2000-05-08 17:21:20	0.00332422	0.126551
2000-05-08 17:25:17	0.0033234	0.126648
2000-05-08 18:04:52	0.00331509	0.127602
2000-05-08 18:24:32	0.00331066	0.128064
2000-05-08 19:59:43	0.00328942	0.130201
2000-05-08 21:39:32	0.00326742	0.132272
2000-05-08 23:59:53	0.00323695	0.134925
2000-05-09 02:40:03	0.00320444	0.137631
2000-05-09 04:20:00	0.00318456	0.13917
2000-05-09 09:08:21	0.00312804	0.14307
2000-05-09 12:33:31	0.00308858	0.145404
2000-05-09 13:48:09	0.00307437	0.146159
2000-05-09 14:38:55	0.00306476	0.146642
2000-05-09 16:19:11	0.00304587	0.147514
2000-05-09 16:25:21	0.00304471	0.147564
2000-05-09 16:27:24	0.00304432	0.14758
2000-05-09 16:28:19	0.00304415	0.147588
2000-05-09 16:28:34	0.00304411	0.147632
2000-05-09 16:28:39	0.00304409	0.147725
2000-05-09 16:29:32	0.00304392	0.148649
2000-05-09 16:38:23	0.00304227	0.157852
2000-05-09 16:50:59	0.0030399	0.170853
2000-05-09 17:11:28	0.00303607	0.191634
2000-05-09 17:41:40	0.00303043	0.221526
2000-05-09 18:23:54	0.00302255	0.261717
2000-05-09 19:19:37	0.00301221	0.311678
2000-05-09 20:25:41	0.00299998	0.366273
2000-05-09 21:47:01	0.00298501	0.426516
2000-05-09 23:25:34	0.00296696	0.489798
2000-05-10 01:30:03	0.00294433	0.556338
2000-05-10 03:59:03	0.00291725	0.620012
2000-05-10 05:46:58	0.00289715	0.657597
2000-05-10 09:03:29	0.00286096	0.712347
2000-05-10 11:57:35	0.00282934	0.749635
2000-05-10 14:27:32	0.00280239	0.775434
2000-05-10 18:46:12	0.00275645	0.809711
2000-05-10 22:39:42	0.00271549	0.832412
2000-05-11 03:24:29	0.00266607	0.852617
2000-05-11 06:17:44	0.00263627	0.861932
2000-05-11 07:53:54	0.00261982	0.866339
2000-05-11 08:11:49	0.00261676	0.866961
2000-05-11 08:19:23	0.00261547	0.866913
2000-05-11 09:35:03	0.00260258	0.86644
2000-05-11 11:43:01	0.0025809	0.865637
2000-05-11 14:32:30	0.00255241	0.86457
2000-05-11 18:11:14	0.00251612	0.863192
2000-05-11 21:10:27	0.00248695	0.86207
2000-05-11 23:41:15	0.00246276	0.861133
2000-05-12 01:43:29	0.00244343	0.860382
2000-05-12 02:16:02	0.00243836	0.860183
2000-05-12 02:35:30	0.00243605	0.860064
2000-05-12 04:13:49	0.00244288	0.859469
2000-05-12 05:28:03	0.00246757	0.859024
2000-05-12 06:26:59	0.00249861	0.858673
2000-05-12 07:06:13	0.00252343	0.85844
2000-05-12 07:24:43	0.00253523	0.858331
2000-05-12 10:05:29	0.00263949	0.857391
2000-05-12 10:33:09	0.002658	0.857231
2000-05-12 10:46:26	0.00266696	0.857154
2000-05-12 10:52:40	0.00267117	0.857118
2000-05-12 10:54:55	0.00267271	0.857105
2000-05-12 10:55:52	0.00267499	0.857099
2000-05-12 10:56:12	0.00267594	0.857098
2000-05-12 10:59:37	0.00268542	0.857078
2000-05-12 11:33:43	0.0027804	0.856882
2000-05-12 12:46:52	0.00298545	0.856463
2000-05-12 14:32:56	0.00328622	0.855861
2000-05-12 16:51:15	0.00368586	0.855085
2000-05-12 19:45:46	0.00420497	0.854118
2000-05-12 19:51:58	0.00422375	0.854084
2000-05-12 19:57:15	0.0042355	0.854055
2000-05-12 19:59:10	0.00423946	0.854044
2000-05-12 20:18:20	0.00427934	0.853938
2000-05-12 21:33:02	0.00443971	0.853528
2000-05-12 23:24:20	0.00469337	0.85292
2000-05-13 01:39:49	0.00502576	0.852183
2000-05-13 04:33:05	0.00548711	0.851458
2000-05-13 06:22:29	0.00579762	0.851008
2000-05-13 07:23:15	0.0059758	0.850751
2000-05-13 08:02:31	0.00610306	0.850575
2000-05-13 08:18:49	0.00616729	0.850487
2000-05-13 10:01:11	0.00672845	0.849933
2000-05-13 11:15:53	0.00729763	0.849529
2000-05-13 11:54:18	0.00763808	0.849321
2000-05-13 12:25:00	0.00793192	0.849155
2000-05-13 12:35:13	0.00803373	0.849099
2000-05-13 12:43:50	0.00812108	0.849053
2000-05-13 12:44:46	0.00813061	0.849048
2000-05-13 12:44:59	0.00813255	0.849047
2000-05-13 12:45:04	0.00813275	0.849046
2000-05-13 12:45:52	0.00813478	0.849042
2000-05-13 12:53:55	0.0081553	0.848998
2000-05-13 13:32:15	0.00825781	0.84879
2000-05-13 14:48:12	0.00848289	0.848378
2000-05-13 16:19:55	0.00878846	0.84788
2000-05-13 18:01:28	0.00916212	0.847328
2000-05-13 20:07:42	0.00966834	0.846641
2000-05-13 22:30:01	0.0102837	0.845865
2000-05-14 01:17:10	0.0110584	0.844952
2000-05-14 02:16:39	0.0113469	0.844627
2000-05-14 03:02:10	0.0115723	0.844378
2000-05-14 03:04:39	0.0115848	0.844365
2000-05-14 03:05:46	0.0115903	0.844359
2000-05-14 03:06:16	0.0115988	0.844356
2000-05-14 03:06:27	0.0116023	0.844355
2000-05-14 03:08:16	0.0116373	0.844345
2000-05-14 03:26:31	0.0119877	0.844245
2000-05-14 04:28:26	0.0131751	0.843907
2000-05-14 05:58:56	0.0149037	0.843413
2000-05-14 07:55:05	0.0171024	0.84278
2000-05-14 10:26:16	0.0199187	0.842026
2000-05-14 11:50:22	0.0214594	0.841612
2000-05-14 16:15:26	0.0261782	0.840293
2000-05-14 19:30:30	0.0295176	0.83931
2000-05-15 00:31:32	0.0344699	0.837769
2000-05-15 04:08:31	0.0378894	0.836636
2000-05-15 09:38:54	0.0429574	0.834873
2000-05-15 11:11:27	0.0443724	0.834371
2000-05-15 11:38:47	0.0447918	0.834222
2000-05-15 11:53:31	0.0450181	0.834141
2000-05-15 12:04:50	0.0451923	0.83408
2000-05-15 12:07:23	0.0452315	0.834066
2000-05-15 12:08:44	0.0452522	0.834058
2000-05-15 12:09:06	0.0452543	0.834056
2000-05-15 12:09:14	0.0452548	0.834056
2000-05-15 12:10:32	0.0452597	0.834048
2000-05-15 12:23:38	0.0453089	0.833977
2000-05-15 13:14:56	0.0455014	0.833695
2000-05-15 14:37:08	0.0458098	0.833243
2000-05-15 16:13:44	0.0461763	0.832708
2000-05-15 18:12:22	0.0466413	0.83204
2000-05-15 19:55:15	0.0470678	0.831458
2000-05-15 22:51:34	0.0478813	0.830458
2000-05-16 01:37:21	0.0487926	0.829519
2000-05-16 02:07:28	0.0489786	0.829348
2000-05-16 02:16:47	0.0490376	0.829296
2000-05-16 02:19:26	0.0490545	0.829281
2000-05-16 02:20:23	0.0490605	0.829275
2000-05-16 02:21:07	0.0490752	0.829271
2000-05-16 02:21:23	0.0490812	0.82927
2000-05-16 02:24:02	0.0491412	0.829255
2000-05-16 02:42:10	0.049553	0.829152
2000-05-16 03:34:03	0.0507409	0.828859
2000-05-16 05:03:03	0.0528117	0.828358
2000-05-16 06:53:06	0.0554293	0.827742
2000-05-16 09:20:17	0.0590126	0.826923
2000-05-16 10:58:30	0.0614504	0.82638
2000-05-16 15:12:59	0.0678711	0.824989
2000-05-16 16:42:00	0.0701266	0.824507
2000-05-16 18:02:45	0.0721642	0.824072
2000-05-16 18:14:18	0.0724551	0.82401
2000-05-16 18:17:26	0.0725337	0.823993
2000-05-16 18:19:34	0.0725876	0.824113
2000-05-16 18:20:20	0.0726069	0.824165
2000-05-16 18:28:01	0.0727996	0.824687
2000-05-16 18:48:31	0.073314	0.826063
2000-05-16 19:47:54	0.0747978	0.829922
2000-05-16 21:07:26	0.0767675	0.834795
2000-05-16 23:16:34	0.079913	0.842008
2000-05-17 01:42:12	0.0833645	0.849152
2000-05-17 04:35:49	0.0873243	0.856388
2000-05-17 07:59:09	0.091731	0.863275
2000-05-17 12:01:27	0.0966602	0.869588
2000-05-17 13:56:37	0.0988874	0.87198
2000-05-17 14:35:30	0.099624	0.872711
2000-05-17 14:47:24	0.0998479	0.872927
2000-05-17 14:53:11	0.0999564	0.87303
2000-05-17 14:55:17	0.0999958	0.873068
2000-05-17 15:16:16	0.100388	0.873437
2000-05-17 16:27:21	0.101702	0.87461
2000-05-17 18:12:06	0.103598	0.876139
2000-05-17 20:40:59	0.106212	0.87794
2000-05-17 21:06:19	0.106648	0.878207
2000-05-17 21:15:06	0.106799	0.878297
2000-05-17 21:15:41	0.106808	0.878303
2000-05-17 21:15:54	0.106811	0.878305
2000-05-17 21:17:59	0.106836	0.878326
2000-05-17 21:38:53	0.107087	0.878534
2000-05-17 22:33:06	0.107727	0.87904
2000-05-17 23:46:53	0.108579	0.879654
2000-05-18 01:21:48	0.10964	0.880327
2000-05-18 03:37:40	0.1111	0.881083
2000-05-18 06:10:56	0.112666	0.881674
2000-05-18 09:14:12	0.114429	0.88207
2000-05-18 12:37:53	0.116243	0.882181
2000-05-18 16:25:53	0.118074	0.88198
2000-05-18 20:31:10	0.119782	0.881475
2000-05-19 00:59:27	0.12133	0.880689
2000-05-19 01:39:44	0.121535	0.880556
2000-05-19 01:53:07	0.121601	0.880511
2000-05-19 02:00:44	0.121639	0.880486
2000-05-19 02:01:47	0.121645	0.880482
2000-05-19 02:02:10	0.12165	0.880481
2000-05-19 02:06:00	0.121696	0.880468
2000-05-19 02:30:19	0.121985	0.880385
2000-05-19 03:47:10	0.122867	0.880118
2000-05-19 05:39:23	0.124075	0.879715
2000-05-19 06:03:33	0.124324	0.879626
2000-05-19 06:04:43	0.124336	0.879622
2000-05-19 06:05:42	0.124341	0.879618
2000-05-19 06:06:04	0.124342	0.879617
2000-05-19 06:09:41	0.124356	0.879604
2000-05-19 06:37:28	0.124461	0.879501
2000-05-19 07:49:51	0.124724	0.87923
2000-05-19 09:34:26	0.125078	0.878831
2000-05-19 11:49:17	0.125495	0.878307
2000-05-19 14:38:11	0.125975	0.877634
2000-05-19 17:58:06	0.126515	0.876816
2000-05-19 21:32:43	0.127116	0.875909
2000-05-20 01:29:46	0.127863	0.874862
2000-05-20 02:59:18	0.12818	0.874452
2000-05-20 03:04:53	0.1282	0.874427
2000-05-20 03:07:54	0.128211	0.874413
2000-05-20 03:09:02	0.128222	0.874407
2000-05-20 03:09:26	0.128227	0.874405
2000-05-20 03:13:30	0.128271	0.874387
2000-05-20 03:54:08	0.128719	0.874197
2000-05-20 05:16:55	0.12962	0.873805
2000-05-20 07:00:48	0.130733	0.873302
2000-05-20 09:19:42	0.132186	0.87261
2000-05-20 12:08:40	0.133897	0.871737
2000-05-20 14:38:24	0.135372	0.870938
2000-05-20 18:57:06	0.137789	0.869504
2000-05-20 23:09:27	0.139921	0.868055
2000-05-21 04:24:13	0.142204	0.86621
2000-05-21 07:48:57	0.143457	0.865008
2000-05-21 09:02:53	0.143864	0.864719
2000-05-21 09:46:57	0.144096	0.864563
2000-05-21 13:44:42	0.145205	0.863693
2000-05-21 16:24:19	0.145819	0.863088
2000-05-21 20:36:38	0.146583	0.8621
2000-05-22 00:41:38	0.147097	0.861103
2000-05-22 02:29:11	0.147256	0.860652
2000-05-22 02:50:00	0.147283	0.860563
2000-05-22 02:53:50	0.147286	0.860547
2000-05-22 02:55:13	0.147287	0.860541
2000-05-22 03:09:02	0.147297	0.860483
2000-05-22 04:25:37	0.147342	0.860154
2000-05-22 06:32:07	0.147382	0.859603
2000-05-22 08:22:02	0.147386	0.859116
2000-05-22 09:59:44	0.14737	0.858676
2000-05-22 10:42:57	0.147358	0.858479
2000-05-22 14:47:57	0.147253	0.857347
2000-05-22 17:35:15	0.147176	0.856453
2000-05-22 19:23:10	0.14714	0.855865
2000-05-23 00:45:06	0.147174	0.854122
2000-05-23 04:38:25	0.147388	0.852875
2000-05-23 10:18:22	0.148023	0.851082
2000-05-23 15:25:19	0.148868	0.849484
2000-05-23 20:03:36	0.149739	0.848045
2000-05-24 00:26:59	0.150538	0.846686
2000-05-24 04:50:40	0.151198	0.845327
2000-05-24 07:02:02	0.151463	0.84465
2000-05-24 08:39:39	0.151581	0.844148
2000-05-24 13:03:14	0.151864	0.84279
2000-05-24 16:13:42	0.152069	0.84181
2000-05-24 20:03:39	0.152382	0.840625
2000-05-24 23:43:00	0.152787	0.839493
2000-05-25 02:38:47	0.153042	0.838584
2000-05-25 03:36:51	0.1531	0.838283
2000-05-25 04:29:43	0.153258	0.838008
2000-05-25 04:49:59	0.153329	0.837903
2000-05-25 07:22:24	0.153894	0.837109
2000-05-25 09:43:40	0.154478	0.836371
2000-05-25 13:07:06	0.155421	0.835301
2000-05-25 16:44:07	0.156546	0.834153
2000-05-25 17:16:49	0.156611	0.83398
2000-05-25 17:36:11	0.156637	0.833877
2000-05-25 20:49:54	0.156965	0.832846
2000-05-25 23:24:07	0.157306	0.832024
2000-05-26 03:11:58	0.15794	0.830811
2000-05-26 06:59:31	0.158725	0.829607
2000-05-26 11:32:38	0.159862	0.828175
2000-05-26 16:26:04	0.161314	0.826655
2000-05-26 22:06:38	0.163204	0.824909
2000-05-26 23:03:37	0.163523	0.824618
2000-05-26 23:36:55	0.163822	0.824449
2000-05-26 23:49:01	0.163939	0.824387
2000-05-27 01:50:04	0.165101	0.823771
2000-05-27 03:46:54	0.166199	0.823178
2000-05-27 05:34:02	0.16717	0.822717
2000-05-27 06:28:29	0.167646	0.822901
2000-05-27 08:24:58	0.168612	0.824591
2000-05-27 09:19:08	0.169033	0.825725
2000-05-27 09:56:06	0.16931	0.826498
2000-05-27 10:19:34	0.169363	0.826991
2000-05-27 10:32:06	0.169378	0.827256
2000-05-27 11:29:00	0.169435	0.828472
2000-05-27 11:36:14	0.169441	0.828628
2000-05-27 11:38:41	0.169443	0.828707
2000-05-27 11:39:33	0.169443	0.828784
2000-05-27 11:48:19	0.16945	0.829554
2000-05-27 12:38:15	0.169482	0.833939
2000-05-27 13:13:00	0.169497	0.836992
2000-05-27 13:29:49	0.169503	0.838469
2000-05-27 13:38:43	0.169506	0.839251
2000-05-27 13:39:58	0.169506	0.839361
2000-05-27 13:40:25	0.169506	0.8394
2000-05-27 13:44:54	0.169507	0.839793
2000-05-27 14:27:18	0.169514	0.843521
2000-05-27 15:43:50	0.169513	0.850265
2000-05-27 17:27:13	0.169493	0.859433
2000-05-27 19:50:25	0.169463	0.87233
2000-05-27 20:20:32	0.169462	0.875083
2000-05-27 20:33:14	0.169462	0.876247
2000-05-27 20:38:04	0.169462	0.876692
2000-05-27 20:39:14	0.169462	0.8768
2000-05-27 20:39:40	0.169462	0.876839
2000-05-27 20:43:55	0.169462	0.87723
2000-05-27 21:26:23	0.169469	0.881159
2000-05-27 23:05:47	0.169519	0.890513
2000-05-28 01:15:07	0.169686	0.903083
2000-05-28 03:37:45	0.17005	0.917583
2000-05-28 04:03:58	0.170141	0.920328
2000-05-28 04:10:05	0.170163	0.920974
2000-05-28 04:11:00	0.170194	0.92107
2000-05-28 04:11:19	0.170207	0.921105
2000-05-28 04:14:37	0.17034	0.921452
2000-05-28 04:39:14	0.171329	0.924064
2000-05-28 05:25:57	0.173197	0.929203
2000-05-28 05:43:27	0.173893	0.931505
2000-05-28 06:01:17	0.1746	0.93415
2000-05-28 06:11:03	0.174987	0.935724
2000-05-28 06:18:42	0.175289	0.937019
2000-05-28 06:19:20	0.175314	0.937129
2000-05-28 06:19:34	0.175323	0.937169
2000-05-28 06:21:53	0.175414	0.937573
2000-05-28 06:43:17	0.176257	0.941552
2000-05-28 07:19:49	0.177688	0.949312
2000-05-28 08:07:54	0.179557	0.961349
2000-05-28 09:14:38	0.182121	0.981344
2000-05-28 09:23:33	0.18246	0.984294
2000-05-28 09:26:54	0.182588	0.985418
2000-05-28 09:27:40	0.182617	0.985648
2000-05-28 09:27:57	0.182628	0.985676
2000-05-28 09:30:45	0.182734	0.985955
2000-05-28 09:58:46	0.183795	0.988845
2000-05-28 11:00:27	0.186107	0.995817
2000-05-28 12:36:22	0.189624	1.00817
2000-05-28 14:14:44	0.193124	1.02253
2000-05-28 15:03:12	0.194803	1.03018
2000-05-28 15:41:10	0.196097	1.03641
2000-05-28 15:55:01	0.196563	1.03873
2000-05-28 16:00:26	0.196745	1.03965
2000-05-28 16:02:54	0.196828	1.04007
2000-05-28 16:03:48	0.196858	1.04022
2000-05-28 16:04:37	0.196885	1.04036
2000-05-28 16:04:54	0.196895	1.04041
2000-05-28 16:07:52	0.196994	1.04092
2000-05-28 16:31:57	0.197795	1.04507
2000-05-28 17:21:26	0.199413	1.05386
2000-05-28 18:25:38	0.201456	1.06577
2000-05-28 19:38:18	0.203715	1.07995
2000-05-28 20:11:06	0.204767	1.0866
2000-05-28 20:14:05	0.204861	1.08721
2000-05-28 20:15:04	0.204893	1.08741
2000-05-28 20:15:30	0.204906	1.08768
2000-05-28 20:15:39	0.204911	1.08779
2000-05-28 20:17:11	0.20496	1.08889
2000-05-28 20:32:32	0.205444	1.09989
2000-05-28 21:05:35	0.206475	1.1237
2000-05-28 22:11:35	0.208481	1.17158
2000-05-28 23:29:34	0.210759	1.22851
2000-05-29 01:17:33	0.213744	1.3074
2000-05-29 02:24:45	0.215496	1.35622
2000-05-29 03:11:27	0.216669	1.38992
2000-05-29 03:22:33	0.216943	1.39791
2000-05-29 03:24:16	0.216985	1.39915
2000-05-29 03:24:31	0.216991	1.39932
2000-05-29 03:24:44	0.216997	1.39948
2000-05-29 03:24:49	0.216999	1.39954
2000-05-29 03:25:38	0.217019	1.40012
2000-05-29 03:33:44	0.217217	1.40594
2000-05-29 04:03:30	0.217937	1.42725
2000-05-29 04:52:54	0.219105	1.46241
2000-05-29 05:52:44	0.220476	1.50461
2000-05-29 07:19:49	0.222399	1.56535
2000-05-29 09:02:20	0.224568	1.63589
2000-05-29 11:13:31	0.227233	1.72495
2000-05-29 12:45:58	0.22906	1.78699
2000-05-29 13:32:02	0.229932	1.8178
2000-05-29 13:53:26	0.230273	1.83211
2000-05-29 15:37:38	0.231945	1.90205
2000-05-29 16:30:59	0.232948	1.93815
2000-05-29 17:11:30	0.233729	1.96578
2000-05-29 18:15:40	0.234968	2.01002
2000-05-29 18:54:35	0.23572	2.03722
2000-05-29 19:13:07	0.236079	2.05028
2000-05-29 19:14:44	0.23611	2.05081
2000-05-29 19:15:19	0.236121	2.05096
2000-05-29 19:21:10	0.236235	2.05245
2000-05-29 20:04:25	0.237074	2.06345
2000-05-29 20:35:18	0.237674	2.07137
2000-05-29 20:49:43	0.237955	2.07508
2000-05-29 20:57:38	0.238109	2.07713
2000-05-29 20:58:50	0.238126	2.07744
2000-05-29 20:59:16	0.238131	2.07755
2000-05-29 21:03:37	0.238184	2.07868
2000-05-29 21:40:10	0.238634	2.08821
2000-05-29 22:06:29	0.23896	2.09515
2000-05-29 22:17:52	0.239101	2.09818
2000-05-29 22:23:20	0.23917	2.09964
2000-05-29 22:25:49	0.2392	2.10031
2000-05-29 22:26:27	0.239208	2.10047
2000-05-29 22:27:02	0.239216	2.10063
2000-05-29 22:27:15	0.239218	2.10069
2000-05-29 22:29:25	0.239245	2.10127
2000-05-29 22:40:28	0.239383	2.10424
2000-05-29 23:18:43	0.239862	2.11467
2000-05-30 00:10:38	0.240517	2.12923
2000-05-30 01:19:09	0.241389	2.14934
2000-05-30 02:43:30	0.242473	2.17591
2000-05-30 04:26:04	0.243806	2.21187
2000-05-30 04:43:22	0.244031	2.21841
2000-05-30 04:43:48	0.244037	2.21881
2000-05-30 04:43:57	0.244039	2.21898
2000-05-30 04:45:31	0.244059	2.22062
2000-05-30 05:01:11	0.244255	2.23705
2000-05-30 05:08:03	0.244319	2.24428
2000-05-30 06:16:42	0.244976	2.31764
2000-05-30 07:21:10	0.245609	2.38812
2000-05-30 08:59:23	0.2466	2.49804
2000-05-30 10:54:01	0.247793	2.62922
2000-05-30 13:15:26	0.249301	2.79313
2000-05-30 16:39:06	0.251536	3.02737
2000-05-30 17:24:04	0.252038	3.0782
2000-05-30 18:00:23	0.252445	3.11889
2000-05-30 18:21:27	0.252683	3.14238
2000-05-30 18:36:27	0.252852	3.15902
2000-05-30 18:41:41	0.252911	3.16481
2000-05-30 18:44:17	0.25294	3.1677
2000-05-30 18:45:29	0.252953	3.16902
2000-05-30 18:45:43	0.252956	3.16929
2000-05-30 18:45:53	0.252958	3.16947
2000-05-30 18:45:57	0.252959	3.16954
2000-05-30 18:46:32	0.252965	3.17018
2000-05-30 18:52:22	0.253031	3.17663
2000-05-30 19:22:22	0.253371	3.20965
2000-05-30 20:12:46	0.253943	3.26457
2000-05-30 21:15:55	0.254664	3.33246
2000-05-30 22:36:08	0.255587	3.41719
2000-05-31 00:30:43	0.256915	3.53531
2000-05-31 02:52:05	0.258568	3.67659
2000-05-31 04:52:30	0.260006	3.79348
2000-05-31 08:23:41	0.262578	3.99264
2000-05-31 10:59:00	0.264505	4.13568
2000-05-31 11:21:05	0.264786	4.15584
2000-05-31 11:26:21	0.264854	4.15979
2000-05-31 11:29:40	0.264896	4.16216
2000-05-31 12:02:52	0.265322	4.18582
2000-05-31 13:01:52	0.266085	4.22753
2000-05-31 14:39:01	0.26736	4.29527
2000-05-31 16:24:09	0.26878	4.36749
2000-05-31 18:44:15	0.270761	4.46214
2000-05-31 21:22:33	0.27319	4.56678
2000-05-31 22:16:29	0.274092	4.6018
2000-05-31 22:31:37	0.274354	4.61155
2000-05-31 22:37:40	0.27446	4.61545
2000-05-31 22:39:37	0.274494	4.6167
2000-05-31 22:40:02	0.274501	4.61696
2000-05-31 22:40:18	0.274506	4.61714
2000-05-31 22:40:24	0.274508	4.6172
2000-05-31 22:41:23	0.274525	4.61783
2000-05-31 22:51:13	0.274699	4.62414
2000-05-31 23:08:12	0.275005	4.63501
2000-05-31 23:42:00	0.275626	4.65654
2000-06-01 00:16:38	0.276276	4.67841
2000-06-01 01:08:48	0.277287	4.71102
2000-06-01 02:18:03	0.278694	4.75363
2000-06-01 03:53:50	0.280777	4.81122
2000-06-01 05:49:02	0.283522	4.87832
2000-06-01 06:56:51	0.285274	4.91671
2000-06-01 06:57:47	0.285304	4.91723
2000-06-01 06:58:11	0.285327	4.91745
2000-06-01 07:02:05	0.285557	4.91963
2000-06-01 07:37:53	0.28767	4.93953
2000-06-01 07:53:28	0.288592	4.94812
2000-06-01 07:59:19	0.288938	4.95134
2000-06-01 08:00:51	0.289029	4.95226
2000-06-01 08:01:25	0.289062	4.95273
2000-06-01 08:07:00	0.289393	4.95745
2000-06-01 08:23:20	0.29036	4.97118
2000-06-01 09:15:21	0.293449	5.0143
2000-06-01 10:39:53	0.29852	5.08245
2000-06-01 10:46:28	0.298924	5.08767
2000-06-01 10:48:53	0.299072	5.08957
2000-06-01 10:51:01	0.299204	5.09078
2000-06-01 10:51:48	0.299252	5.09119
2000-06-01 10:59:36	0.299733	5.09524
2000-06-01 11:17:15	0.300829	5.10438
2000-06-01 12:12:45	0.304339	5.13281
2000-06-01 13:19:54	0.308717	5.16669
2000-06-01 14:57:25	0.31532	5.21501
2000-06-01 15:38:46	0.318204	5.23526
2000-06-01 16:54:44	0.323627	5.27226
2000-06-01 17:01:14	0.324098	5.27541
2000-06-01 17:03:43	0.324279	5.27662
2000-06-01 17:04:02	0.324301	5.27677
2000-06-01 17:04:09	0.324309	5.27683
2000-06-01 17:05:17	0.324392	5.27738
2000-06-01 17:16:36	0.325217	5.28288
2000-06-01 17:49:20	0.327617	5.29877
2000-06-01 18:34:25	0.330967	5.3207
2000-06-01 19:33:57	0.335462	5.3498
2000-06-01 20:58:27	0.341972	5.39164
2000-06-01 22:58:09	0.351439	5.45262
2000-06-02 00:03:16	0.356697	5.48696
2000-06-02 00:31:36	0.359007	5.50222
2000-06-02 00:50:55	0.36059	5.51274
2000-06-02 00:58:32	0.361215	5.51691
2000-06-02 01:00:47	0.3614	5.51814
2000-06-02 01:01:43	0.361478	5.51893
2000-06-02 01:02:04	0.361506	5.51924
2000-06-02 01:05:31	0.361789	5.52229
2000-06-02 01:32:35	0.364022	5.54632
2000-06-02 02:30:42	0.368851	5.59795
2000-06-02 03:33:50	0.374153	5.65416
2000-06-02 04:57:35	0.381276	5.72888
2000-06-02 06:45:40	0.390623	5.82542
2000-06-02 08:03:37	0.397476	5.89531
2000-06-02 08:52:15	0.401802	5.93894
2000-06-02 09:34:07	0.405528	5.97642
2000-06-02 09:39:17	0.405987	5.98103
2000-06-02 09:39:59	0.40605	5.98166
2000-06-02 09:40:10	0.406066	5.98182
2000-06-02 09:40:14	0.406071	5.98188
2000-06-02 09:40:53	0.406129	5.98246
2000-06-02 09:47:24	0.406709	5.98828
2000-06-02 10:22:49	0.409853	6.01984
2000-06-02 11:02:54	0.413403	6.05535
2000-06-02 12:25:32	0.420706	6.12773
2000-06-02 14:07:24	0.42969	6.21487
2000-06-02 15:56:22	0.439303	6.30486
2000-06-02 18:18:48	0.451944	6.41659
2000-06-02 20:12:56	0.462421	6.50077
2000-06-02 23:43:04	0.483191	6.64263
2000-06-02 23:51:37	0.484078	6.64804
2000-06-02 23:56:46	0.484612	6.65128
2000-06-02 23:58:46	0.484822	6.65254
2000-06-02 23:59:23	0.484886	6.65293
2000-06-02 23:59:36	0.484908	6.65306
2000-06-02 23:59:40	0.484916	6.65311
2000-06-03 00:00:26	0.484993	6.65358
2000-06-03 00:00:44	0.485023	6.65377
2000-06-03 00:03:46	0.485329	6.65568
2000-06-03 00:34:11	0.488409	6.67455
2000-06-03 01:08:29	0.491926	6.69539
2000-06-03 02:02:10	0.497525	6.72714
2000-06-03 03:15:44	0.505376	6.7689
2000-06-03 04:48:05	0.515514	6.8186
2000-06-03 06:51:50	0.529551	6.88076
2000-06-03 08:21:50	0.540046	6.92305
2000-06-03 08:39:14	0.542099	6.93091
2000-06-03 08:49:15	0.543285	6.93522
2000-06-03 10:29:25	0.555253	6.97701
2000-06-03 12:01:53	0.566454	7.01361
2000-06-03 14:16:39	0.582954	7.06414
2000-06-03 16:46:51	0.601429	7.11742
2000-06-03 20:06:50	0.625916	7.18543
2000-06-03 20:19:11	0.627417	7.18958
2000-06-03 20:21:29	0.627697	7.19035
2000-06-03 20:21:51	0.627741	7.19047
2000-06-03 20:21:58	0.627757	7.19052
2000-06-03 20:23:18	0.627917	7.19096
2000-06-03 20:36:28	0.629519	7.19538
2000-06-03 21:17:05	0.634444	7.209
2000-06-03 22:17:41	0.641765	7.22935
2000-06-03 23:40:40	0.651728	7.25731
2000-06-04 01:22:44	0.663885	7.29202
2000-06-04 02:56:29	0.674905	7.32427
2000-06-04 05:35:22	0.693283	7.37982
2000-06-04 08:08:22	0.710712	7.43423
2000-06-04 08:10:46	0.710983	7.43508
2000-06-04 08:11:44	0.711095	7.43543
2000-06-04 08:12:05	0.711139	7.43555
2000-06-04 08:15:34	0.711583	7.4368
2000-06-04 08:36:14	0.714207	7.44421
2000-06-04 09:20:58	0.719856	7.46028
2000-06-04 10:41:31	0.729937	7.48931
2000-06-04 12:27:52	0.743114	7.52773
2000-06-04 14:53:25	0.761004	7.58023
2000-06-04 17:57:45	0.783694	7.64598
2000-06-04 21:34:15	0.810773	7.72113
2000-06-05 00:46:15	0.835642	7.78529
2000-06-05 03:59:09	0.861472	7.84724
2000-06-05 05:34:00	0.874441	7.87682
2000-06-05 06:37:43	0.883248	7.89639
2000-06-05 06:45:36	0.884344	7.8988
2000-06-05 06:46:00	0.884399	7.89892
2000-06-05 06:46:09	0.884419	7.89896
2000-06-05 06:47:35	0.884619	7.8994
2000-06-05 07:02:00	0.886625	7.90379
2000-06-05 08:05:01	0.89543	7.92284
2000-06-05 09:40:29	0.908882	7.95133
2000-06-05 10:24:05	0.915065	7.9642
2000-06-05 10:33:29	0.916402	7.96697
2000-06-05 10:36:56	0.916891	7.96798
2000-06-05 10:38:27	0.917108	7.96843
2000-06-05 10:39:09	0.917202	7.96864
2000-06-05 10:39:24	0.917236	7.96871
2000-06-05 10:41:54	0.917575	7.96945
2000-06-05 11:06:56	0.920959	7.97679
2000-06-05 11:55:03	0.927462	7.99085
2000-06-05 13:03:33	0.936709	8.01074
2000-06-05 14:30:09	0.94836	8.03575
2000-06-05 15:32:36	0.956754	8.05374
2000-06-05 18:01:03	0.97665	8.09652
2000-06-05 20:05:52	0.993218	8.13282
2000-06-05 22:57:12	1.01553	8.18379
2000-06-06 01:47:51	1.03705	8.23653
2000-06-06 05:44:33	1.06536	8.3143
2000-06-06 08:39:20	1.08488	8.37609
2000-06-06 10:27:54	1.0956	8.41668
2000-06-06 11:25:51	1.10105	8.43908
2000-06-06 15:23:36	1.1219	8.53684
2000-06-06 18:04:24	1.13456	8.60859
2000-06-06 22:25:28	1.15261	8.73501
2000-06-07 03:01:06	1.16831	8.88148
2000-06-07 08:18:48	1.18236	9.06565
2000-06-07 09:59:43	1.18599	9.12721
2000-06-07 10:21:52	1.18674	9.1409
2000-06-07 10:46:39	1.18755	9.15629
2000-06-07 10:49:19	1.18764	9.15795
2000-06-07 10:50:57	1.18769	9.15897
2000-06-07 10:51:25	1.18771	9.15926
2000-06-07 10:51:38	1.18771	9.1594
2000-06-07 10:51:43	1.18772	9.15945
2000-06-07 10:52:30	1.18774	9.15993
2000-06-07 11:00:17	1.18799	9.16479
2000-06-07 11:49:49	1.18953	9.19588
2000-06-07 13:19:15	1.19211	9.25277
2000-06-07 14:57:12	1.19464	9.31618
2000-06-07 16:33:33	1.19686	9.37966
2000-06-07 19:33:30	1.2003	9.50103
2000-06-07 22:24:45	1.20281	9.61974
2000-06-08 02:00:22	1.20501	9.77263
2000-06-08 06:00:41	1.20628	9.94505
2000-06-08 11:41:37	1.20616	10.1868
2000-06-08 15:16:11	1.2052	10.3347
2000-06-08 21:03:34	1.20172	10.5676
2000-06-09 02:10:01	1.19675	10.7737
2000-06-09 02:59:21	1.19579	10.8076
2000-06-09 03:29:22	1.19518	10.8284
2000-06-09 03:36:25	1.19504	10.8333
2000-06-09 03:38:27	1.195	10.8347
2000-06-09 03:39:58	1.19497	10.8371
2000-06-09 03:40:31	1.19496	10.838
2000-06-09 03:46:02	1.19484	10.8478
2000-06-09 04:29:16	1.19394	10.9234
2000-06-09 05:42:06	1.19236	11.0483
2000-06-09 07:24:05	1.19005	11.2171
2000-06-09 07:36:54	1.18975	11.2379
2000-06-09 07:45:14	1.18956	11.2513
2000-06-09 07:55:07	1.18933	11.2671
2000-06-09 07:55:28	1.18932	11.2677
2000-06-09 07:55:34	1.18932	11.2679
2000-06-09 07:55:36	1.18932	11.2679
2000-06-09 07:55:55	1.18931	11.2684
2000-06-09 07:58:45	1.18924	11.273
2000-06-09 08:27:03	1.18858	11.3179
2000-06-09 09:11:00	1.18756	11.3866
2000-06-09 10:16:55	1.18601	11.4872
2000-06-09 11:58:11	1.18369	11.6357
2000-06-09 13:44:46	1.18137	11.7842
2000-06-09 16:14:49	1.17857	11.9799
2000-06-09 19:07:37	1.1764	12.1866
2000-06-09 22:49:26	1.17627	12.4246
2000-06-09 23:24:31	1.17661	12.4597
2000-06-09 23:42:13	1.17683	12.4771
2000-06-09 23:52:29	1.17696	12.4871
2000-06-09 23:55:48	1.17701	12.4904
2000-06-09 23:56:49	1.17725	12.4914
2000-06-09 23:57:12	1.17735	12.4917
2000-06-10 00:00:54	1.17837	12.4953
2000-06-10 00:14:06	1.182	12.5081
2000-06-10 01:14:33	1.19848	12.5654
2000-06-10 02:41:41	1.2219	12.6447
2000-06-10 03:42:54	1.23816	12.6982
2000-06-10 06:36:47	1.28367	12.8408
2000-06-10 09:08:39	1.32285	12.9557
2000-06-10 12:57:26	1.38121	13.1145
2000-06-10 14:06:35	1.39873	13.1596
2000-06-10 15:07:38	1.41416	13.1984
2000-06-10 15:41:18	1.42265	13.2195
2000-06-10 16:09:20	1.42971	13.2368
2000-06-10 16:10:56	1.43012	13.2378
2000-06-10 16:11:15	1.4302	13.2379
2000-06-10 16:11:30	1.43026	13.2381
2000-06-10 16:11:35	1.43028	13.2382
2000-06-10 16:12:30	1.43051	13.2387
2000-06-10 16:21:35	1.4328	13.2443
2000-06-10 16:51:27	1.44031	13.2624
2000-06-10 18:04:11	1.45856	13.3059
2000-06-10 19:37:36	1.4819	13.3601
2000-06-10 21:49:20	1.51459	13.4338
2000-06-11 00:22:26	1.55215	13.5159
2000-06-11 02:01:02	1.57594	13.5668
2000-06-11 06:22:44	1.63724	13.6952
2000-06-11 07:20:34	1.65037	13.7223
2000-06-11 07:43:03	1.65538	13.7327
2000-06-11 07:48:43	1.65664	13.7353
2000-06-11 07:50:46	1.65709	13.736
2000-06-11 08:11:19	1.66165	13.7435
2000-06-11 09:19:21	1.67658	13.768
2000-06-11 11:10:18	1.70048	13.8071
2000-06-11 13:26:47	1.72902	13.8536
2000-06-11 16:17:41	1.76321	13.9096
2000-06-11 19:44:15	1.80195	13.9744
2000-06-11 23:38:17	1.84201	14.0443
2000-06-11 23:54:44	1.84467	14.0491
2000-06-11 23:59:38	1.84546	14.0505
2000-06-12 00:00:40	1.8456	14.0508
2000-06-12 00:01:03	1.84565	14.0509
2000-06-12 00:04:48	1.84616	14.052
2000-06-12 00:42:22	1.85117	14.0629
2000-06-12 02:03:18	1.86165	14.0861
2000-06-12 02:37:55	1.866	14.096
2000-06-12 02:52:10	1.86777	14.1
2000-06-12 02:54:07	1.86801	14.1006
2000-06-12 02:54:33	1.86806	14.1007
2000-06-12 02:54:43	1.86808	14.1007
2000-06-12 02:56:18	1.86828	14.1012
2000-06-12 03:12:14	1.87024	14.1057
2000-06-12 04:12:30	1.87749	14.1226
2000-06-12 05:42:19	1.88786	14.1476
2000-06-12 07:34:11	1.90004	14.1784
2000-06-12 09:54:06	1.91411	14.2164
2000-06-12 12:37:46	1.92888	14.2603
2000-06-12 15:45:25	1.94347	14.3097
2000-06-12 19:15:09	1.95671	14.3639
2000-06-12 22:20:53	1.96646	14.4109
2000-06-12 23:54:19	1.97061	14.4342
2000-06-12 23:58:20	1.97077	14.4352
2000-06-12 23:59:57	1.97084	14.4356
2000-06-13 00:01:14	1.97092	14.4359
2000-06-13 00:01:42	1.97095	14.436
2000-06-13 00:06:20	1.97123	14.4372
2000-06-13 00:52:27	1.974	14.4485
2000-06-13 02:23:49	1.97888	14.4709
2000-06-13 04:16:24	1.98378	14.498
2000-06-13 06:45:22	1.98842	14.5333
2000-06-13 09:41:29	1.99126	14.5742
2000-06-13 13:09:09	1.9912	14.6212
2000-06-13 16:14:36	1.98834	14.6624
2000-06-13 20:50:34	1.97986	14.7227
2000-06-13 22:25:08	1.97595	14.743
2000-06-13 23:37:15	1.97266	14.7584
2000-06-13 23:59:39	1.97158	14.7632
2000-06-14 00:00:53	1.97152	14.7635
2000-06-14 00:01:19	1.97149	14.7636
2000-06-14 00:05:47	1.97125	14.7645
2000-06-14 00:50:22	1.96875	14.774
2000-06-14 01:22:49	1.96689	14.7808
2000-06-14 01:29:32	1.9665	14.7822
2000-06-14 01:30:04	1.96647	14.7824
2000-06-14 01:30:16	1.96645	14.7824
2000-06-14 01:32:15	1.96634	14.7828
2000-06-14 01:52:06	1.96517	14.787
2000-06-14 02:37:41	1.96244	14.7966
2000-06-14 03:43:55	1.95833	14.8104
2000-06-14 05:04:54	1.95311	14.8273
2000-06-14 07:23:21	1.9437	14.856
2000-06-14 10:09:37	1.9317	14.8904
2000-06-14 13:55:11	1.91437	14.9374
2000-06-14 17:29:03	1.89708	14.9833
2000-06-14 21:05:05	1.87896	15.0321
2000-06-14 22:51:34	1.86988	15.0578
2000-06-14 23:59:56	1.86401	15.0749
2000-06-15 00:01:24	1.86389	15.0753
2000-06-15 00:02:23	1.86381	15.0755
2000-06-15 00:12:08	1.86302	15.078
2000-06-15 00:41:36	1.86063	15.0856
2000-06-15 02:01:48	1.8541	15.1066
2000-06-15 03:48:51	1.84532	15.1357
2000-06-15 06:18:58	1.83298	15.1789
2000-06-15 09:11:50	1.81891	15.2326
2000-06-15 09:54:16	1.81549	15.2465
2000-06-15 10:22:11	1.81326	15.2558
2000-06-15 10:33:55	1.81233	15.2598
2000-06-15 10:36:19	1.81214	15.2607
2000-06-15 10:37:12	1.81207	15.2613
2000-06-15 10:46:07	1.81136	15.2667
2000-06-15 11:42:38	1.8069	15.3013
2000-06-15 13:05:07	1.80049	15.3523
2000-06-15 14:53:08	1.79233	15.4197
2000-06-15 15:53:01	1.78793	15.4579
2000-06-15 19:42:34	1.77212	15.6118
2000-06-15 22:18:46	1.76245	15.7231
2000-06-15 23:54:02	1.75704	15.7932
2000-06-15 23:59:24	1.75674	15.7972
2000-06-16 00:01:10	1.75664	15.7985
2000-06-16 00:01:49	1.75661	15.799
2000-06-16 00:08:16	1.75625	15.8038
2000-06-16 00:39:41	1.75451	15.8274
2000-06-16 01:38:16	1.75139	15.8717
2000-06-16 02:52:07	1.74766	15.9283
2000-06-16 04:28:23	1.74316	16.003
2000-06-16 06:22:22	1.73833	16.0928
2000-06-16 08:35:31	1.73333	16.1991
2000-06-16 10:30:24	1.72948	16.2917
2000-06-16 13:26:31	1.72447	16.435
2000-06-16 16:13:50	1.72055	16.5722
2000-06-16 19:28:25	1.71676	16.7329
2000-06-16 22:17:26	1.71389	16.871
2000-06-17 02:13:48	1.71012	17.0584
2000-06-17 05:33:04	1.70678	17.2114
2000-06-17 05:41:40	1.70663	17.2179
2000-06-17 05:44:06	1.70659	17.2197
2000-06-17 05:45:28	1.70657	17.2208
2000-06-17 05:45:51	1.70656	17.221
2000-06-17 05:46:02	1.70656	17.2212
2000-06-17 05:46:05	1.70655	17.2212
2000-06-17 05:46:43	1.70654	17.2217
2000-06-17 05:53:02	1.70643	17.2265
2000-06-17 06:14:49	1.70604	17.2429
2000-06-17 06:51:40	1.70537	17.2705
2000-06-17 07:11:01	1.70501	17.2851
2000-06-17 07:44:43	1.7044	17.3105
2000-06-17 09:07:32	1.70282	17.3733
2000-06-17 10:32:24	1.70113	17.4382
2000-06-17 12:28:25	1.69868	17.5278
2000-06-17 13:31:04	1.69731	17.5765
2000-06-17 13:52:44	1.69683	17.5933
2000-06-17 14:02:45	1.6966	17.6009
2000-06-17 15:42:54	1.69435	17.6771
2000-06-17 17:13:46	1.69232	17.7466
2000-06-17 19:31:04	1.6894	17.8523
2000-06-17 22:00:53	1.68673	17.9688
2000-06-18 01:03:56	1.68486	18.1138
2000-06-18 04:29:52	1.68577	18.282
2000-06-18 08:01:24	1.69129	18.4625
2000-06-18 08:09:12	1.69159	18.4694
2000-06-18 08:12:11	1.69171	18.472
2000-06-18 08:12:49	1.69175	18.4725
2000-06-18 08:13:03	1.69178	18.4727
2000-06-18 08:15:26	1.69212	18.4748
2000-06-18 08:25:07	1.69348	18.4834
2000-06-18 09:28:20	1.70241	18.5395
2000-06-18 10:55:02	1.71483	18.6179
2000-06-18 13:09:35	1.73463	18.7431
2000-06-18 15:50:23	1.75936	18.8985
2000-06-18 19:22:04	1.79408	19.1133
2000-06-18 23:28:01	1.83788	19.3763
2000-06-19 00:21:47	1.84796	19.4356
2000-06-19 01:46:56	1.86431	19.5309
2000-06-19 02:37:50	1.87432	19.5886
2000-06-19 02:42:32	1.87525	19.594
2000-06-19 02:45:26	1.87583	19.5973
2000-06-19 02:46:38	1.87607	19.5987
2000-06-19 02:46:52	1.87611	19.5989
2000-06-19 02:47:00	1.87614	19.5991
2000-06-19 02:47:04	1.87615	19.5992
2000-06-19 02:47:35	1.87625	19.5998
2000-06-19 02:52:47	1.87729	19.6057
2000-06-19 02:56:37	1.87805	19.6101
2000-06-19 02:58:35	1.87844	19.6125
2000-06-19 02:59:18	1.87859	19.6134
2000-06-19 03:06:26	1.88001	19.6222
2000-06-19 03:44:21	1.88765	19.6695
2000-06-19 04:37:38	1.89853	19.7363
2000-06-19 05:43:54	1.91232	19.82
2000-06-19 07:20:56	1.933	19.9443
2000-06-19 08:59:18	1.95454	20.0725
2000-06-19 10:41:03	1.9774	20.2078
2000-06-19 13:54:35	2.0224	20.4742
2000-06-19 14:53:42	2.03651	20.5582
2000-06-19 15:53:58	2.05106	20.6454
2000-06-19 16:49:46	2.06467	20.7276
2000-06-19 16:52:31	2.06534	20.7316
2000-06-19 16:53:23	2.06556	20.7329
2000-06-19 16:53:48	2.06566	20.7335
2000-06-19 16:53:57	2.06569	20.7338
2000-06-19 16:55:27	2.06599	20.736
2000-06-19 17:10:27	2.06907	20.7583
2000-06-19 17:51:36	2.07749	20.8199
2000-06-19 18:51:26	2.0897	20.9104
2000-06-19 20:06:41	2.10499	21.0259
2000-06-19 21:40:55	2.12397	21.1728
2000-06-19 23:30:05	2.14562	21.3457
2000-06-20 00:41:15	2.15951	21.4597
2000-06-20 01:12:55	2.16563	21.5105
2000-06-20 01:28:01	2.16853	21.534
2000-06-20 03:59:00	2.19693	21.7701
2000-06-20 05:32:08	2.21382	21.9159
2000-06-20 08:59:17	2.2491	22.2399
2000-06-20 11:58:29	2.27632	22.5175
2000-06-20 16:03:50	2.30672	22.8907
2000-06-20 20:18:13	2.32747	23.2666
2000-06-21 00:49:35	2.33595	23.6515
2000-06-21 01:11:46	2.33601	23.6821
2000-06-21 01:21:27	2.33601	23.6954
2000-06-21 01:34:11	2.33599	23.7128
2000-06-21 01:35:51	2.33598	23.7151
2000-06-21 01:36:30	2.33598	23.716
2000-06-21 01:36:37	2.33598	23.7161
2000-06-21 01:36:44	2.33598	23.7163
2000-06-21 01:36:46	2.33598	23.7163
2000-06-21 01:37:11	2.33598	23.7169
2000-06-21 01:41:16	2.33596	23.7225
2000-06-21 02:22:09	2.33562	23.778
2000-06-21 03:08:32	2.33487	23.8403
2000-06-21 04:15:16	2.33312	23.9287
2000-06-21 05:47:14	2.32948	24.048
2000-06-21 07:48:03	2.32273	24.2001
2000-06-21 10:26:21	2.31097	24.391
2000-06-21 13:21:54	2.29502	24.5913
2000-06-21 16:51:30	2.27375	24.8157
2000-06-21 20:08:29	2.25341	25.0133
2000-06-21 23:04:42	2.23461	25.1811
2000-06-22 00:41:39	2.22485	25.2704
2000-06-22 06:00:29	2.19768	25.5521
2000-06-22 09:32:55	2.18437	25.7314
2000-06-22 14:44:59	2.17195	25.984
2000-06-22 19:55:39	2.16752	26.2215
2000-06-23 01:45:36	2.17227	26.4696
2000-06-23 07:22:22	2.18984	26.6858
2000-06-23 08:54:00	2.19721	26.7407
2000-06-23 09:29:54	2.20042	26.7617
2000-06-23 10:07:09	2.20394	26.7833
2000-06-23 10:16:15	2.20483	26.7885
2000-06-23 10:19:41	2.20517	26.7905
2000-06-23 10:20:29	2.20535	26.7909
2000-06-23 10:20:45	2.20559	26.7911
2000-06-23 10:23:35	2.20801	26.7927
2000-06-23 10:51:51	2.23198	26.8088
2000-06-23 11:58:30	2.287	26.8461
2000-06-23 13:47:22	2.37259	26.9052
2000-06-23 15:47:38	2.46114	26.968
2000-06-23 18:51:58	2.58517	27.0595
2000-06-23 20:56:00	2.66133	27.1183
2000-06-24 01:25:29	2.80866	27.2404
2000-06-24 05:16:54	2.91797	27.3424
2000-06-24 06:48:07	2.95722	27.3828
2000-06-24 06:49:08	2.95764	27.3833
2000-06-24 06:49:22	2.95774	27.3834
2000-06-24 06:49:27	2.95778	27.3834
2000-06-24 06:50:18	2.95814	27.3838
2000-06-24 06:58:51	2.96171	27.3876
2000-06-24 07:19:54	2.97042	27.397
2000-06-24 08:29:40	2.99856	27.4284
2000-06-24 09:59:49	3.03327	27.4698
2000-06-24 10:19:36	3.04064	27.479
2000-06-24 10:29:20	3.04424	27.4835
2000-06-24 10:34:06	3.04599	27.4858
2000-06-24 10:36:36	3.04691	27.4869
2000-06-24 10:37:26	3.04722	27.4873
2000-06-24 10:37:46	3.04733	27.4875
2000-06-24 10:37:53	3.04738	27.4877
2000-06-24 10:39:04	3.04781	27.4892
2000-06-24 10:41:25	3.04867	27.4923
2000-06-24 10:52:23	3.05267	27.5067
2000-06-24 11:48:25	3.07268	27.5799
2000-06-24 13:07:21	3.09975	27.6829
2000-06-24 14:24:12	3.12484	27.7833
2000-06-24 16:39:27	3.16602	27.9607
2000-06-24 19:24:31	3.21124	28.1797
2000-06-24 22:44:59	3.25893	28.4518
2000-06-25 02:53:07	3.30737	28.8012
2000-06-25 05:27:55	3.33199	29.0284
2000-06-25 10:58:40	3.3733	29.5439
2000-06-25 15:15:47	3.39871	29.979
2000-06-25 19:12:33	3.42076	30.4113
2000-06-25 21:07:25	3.43176	30.6331
2000-06-25 22:23:52	3.4393	30.785
2000-06-25 23:17:26	3.4447	30.8934
2000-06-25 23:57:53	3.44884	30.9763
2000-06-25 23:59:47	3.44904	30.9802
2000-06-26 00:01:04	3.44912	30.9829
2000-06-26 00:01:32	3.44915	30.9838
2000-06-26 00:06:10	3.44943	30.9933
2000-06-26 00:24:44	3.45057	31.0317
2000-06-26 01:20:58	3.45416	31.1489
2000-06-26 02:52:04	3.46035	31.3413
2000-06-26 04:46:26	3.46866	31.5862
2000-06-26 06:00:53	3.47428	31.7466
2000-06-26 06:33:57	3.47679	31.8144
2000-06-26 06:48:24	3.4779	31.8437
2000-06-26 08:45:52	3.48673	32.0814
2000-06-26 08:56:04	3.48748	32.102
2000-06-26 09:03:51	3.48805	32.1177
2000-06-26 09:04:16	3.48808	32.1185
2000-06-26 09:04:24	3.48809	32.1188
2000-06-26 09:04:29	3.48809	32.119
2000-06-26 09:04:31	3.4881	32.119
2000-06-26 09:04:47	3.48812	32.1196
2000-06-26 09:07:32	3.48832	32.1251
2000-06-26 09:34:45	3.49027	32.1798
2000-06-26 10:35:30	3.49446	32.3012
2000-06-26 11:40:40	3.49859	32.4301
2000-06-26 13:29:22	3.50435	32.6418
2000-06-26 15:31:42	3.5085	32.8733
2000-06-26 17:00:16	3.50953	33.0352
2000-06-26 19:58:46	3.50572	33.3457
2000-06-26 21:36:46	3.49999	33.5089
2000-06-26 22:34:59	3.49533	33.6033
2000-06-26 22:53:35	3.49364	33.6331
2000-06-26 23:09:18	3.49213	33.6594
2000-06-26 23:15:01	3.49157	33.669
2000-06-27 00:12:08	3.48545	33.764
2000-06-27 01:37:21	3.47466	33.9014
2000-06-27 03:22:44	3.45869	34.0646
2000-06-27 05:41:04	3.43364	34.268
2000-06-27 08:27:47	3.39811	34.4981
2000-06-27 11:52:43	3.34839	34.7603
2000-06-27 15:58:24	3.2839	35.0482
2000-06-27 17:31:48	3.259	35.1487
2000-06-27 18:31:14	3.24323	35.2105
2000-06-27 22:29:16	3.18193	35.4448
2000-06-28 01:15:53	3.14205	35.5956
2000-06-28 02:07:13	3.13053	35.6397
2000-06-28 02:54:26	3.12028	35.6793
2000-06-28 03:25:00	3.11383	35.7044
2000-06-28 03:51:21	3.10839	35.7257
2000-06-28 04:14:19	3.10375	35.744
2000-06-28 04:16:23	3.10333	35.7457
2000-06-28 04:17:30	3.10311	35.7466
2000-06-28 04:18:04	3.103	35.747
2000-06-28 04:18:12	3.10297	35.7471
2000-06-28 04:18:15	3.10296	35.7472
2000-06-28 04:18:46	3.10286	35.7476
2000-06-28 04:23:49	3.10185	35.7516
2000-06-28 04:51:19	3.09646	35.773
2000-06-28 05:51:56	3.08502	35.8192
2000-06-28 07:19:15	3.0697	35.8827
2000-06-28 08:54:21	3.05461	35.9478
2000-06-28 09:20:01	3.05082	35.9646
2000-06-28 09:41:41	3.04772	35.9789
2000-06-28 09:50:03	3.04655	35.9844
2000-06-28 11:13:51	3.03553	36.0376
2000-06-28 11:46:51	3.03156	36.0576
2000-06-28 12:01:18	3.02988	36.0662
2000-06-28 12:14:40	3.02837	36.0741
2000-06-28 12:15:40	3.02826	36.0747
2000-06-28 12:16:34	3.02825	36.0752
2000-06-28 12:16:54	3.02825	36.0754
2000-06-28 12:20:12	3.02828	36.0773
2000-06-28 12:53:07	3.0286	36.0962
2000-06-28 13:44:22	3.0292	36.1247
2000-06-28 15:12:24	3.03052	36.1709
2000-06-28 17:10:06	3.0329	36.2278
2000-06-28 19:44:15	3.0372	36.2945
2000-06-28 22:33:00	3.04347	36.3591
2000-06-29 02:22:14	3.05453	36.4355
2000-06-29 05:09:38	3.06416	36.4849
2000-06-29 10:14:33	3.08516	36.5634
2000-06-29 13:05:05	3.09848	36.6026
2000-06-29 19:19:15	3.13035	36.6809
2000-06-29 23:53:57	3.15529	36.735
2000-06-30 01:48:59	3.16608	36.7575
2000-06-30 02:48:40	3.17178	36.7693
2000-06-30 03:47:36	3.17748	36.781
2000-06-30 04:06:29	3.17933	36.7848
2000-06-30 04:13:32	3.18002	36.7862
2000-06-30 04:14:23	3.1801	36.7864
2000-06-30 04:15:12	3.18017	36.7865
2000-06-30 04:15:30	3.18019	36.7866
2000-06-30 04:18:30	3.18041	36.7872
2000-06-30 04:44:00	3.1823	36.7924
2000-06-30 05:51:38	3.18739	36.8062
2000-06-30 06:42:13	3.19123	36.8167
2000-06-30 09:13:04	3.20289	36.8492
2000-06-30 11:27:01	3.21356	36.8798
2000-06-30 14:58:41	3.23135	36.9327
2000-06-30 18:19:43	3.2499	36.9888
2000-06-30 19:28:02	3.25667	37.0093
2000-06-30 19:29:28	3.25682	37.0097
2000-06-30 19:29:42	3.25684	37.0098
2000-06-30 19:29:47	3.25685	37.0098
2000-06-30 19:30:38	3.25694	37.0101
2000-06-30 19:39:10	3.2578	37.0127
2000-06-30 19:57:12	3.25964	37.0183
2000-06-30 20:19:17	3.26192	37.0252
2000-06-30 21:05:17	3.26675	37.0398
2000-06-30 22:02:31	3.27292	37.0586
2000-06-30 23:26:26	3.28227	37.087
2000-07-01 01:19:05	3.29534	37.1272
2000-07-01 03:34:43	3.31171	37.1783
2000-07-01 06:44:54	3.3353	37.2549
2000-07-01 06:47:07	3.33558	37.2559
2000-07-01 06:48:32	3.33575	37.2568
2000-07-01 07:02:46	3.33753	37.2657
2000-07-01 07:37:33	3.34185	37.2875
2000-07-01 08:34:19	3.34886	37.3227
2000-07-01 10:04:24	3.35982	37.378
2000-07-01 11:42:48	3.37139	37.4376
2000-07-01 14:04:58	3.387	37.5225
2000-07-01 17:02:47	3.40385	37.628
2000-07-01 20:38:44	3.41879	37.7577
2000-07-01 23:56:05	3.42608	37.8812
2000-07-02 04:23:21	3.42615	38.0601
2000-07-02 07:07:55	3.42133	38.1785
2000-07-02 07:33:39	3.42031	38.1962
2000-07-02 07:47:22	3.41973	38.2055
2000-07-02 10:04:31	3.41315	38.3001
2000-07-02 12:26:55	3.40516	38.4012
2000-07-02 15:41:07	3.39389	38.5439
2000-07-02 16:43:35	3.39053	38.5909
2000-07-02 17:00:39	3.38965	38.6038
2000-07-02 17:04:17	3.38947	38.6066
2000-07-02 17:06:01	3.38938	38.6079
2000-07-02 17:06:22	3.38936	38.6082
2000-07-02 17:06:32	3.38935	38.6083
2000-07-02 17:06:35	3.38935	38.6084
2000-07-02 17:07:10	3.38932	38.6088
2000-07-02 17:12:58	3.38903	38.6132
2000-07-02 17:45:11	3.38747	38.6378
2000-07-02 18:31:39	3.3854	38.6735
2000-07-02 19:51:58	3.38218	38.7359
2000-07-02 20:28:15	3.38051	38.7642
2000-07-02 22:33:13	3.37654	38.8628
2000-07-03 00:13:46	3.37569	38.9425
2000-07-03 02:49:11	3.37938	39.0654
2000-07-03 03:46:59	3.38249	39.1108
2000-07-03 03:53:06	3.38287	39.1156
2000-07-03 03:54:08	3.38294	39.1164
2000-07-03 03:55:00	3.38353	39.117
2000-07-03 03:55:19	3.38378	39.1173
2000-07-03 03:58:25	3.38631	39.1197
2000-07-03 04:11:59	3.39725	39.1303
2000-07-03 04:46:00	3.42428	39.1568
2000-07-03 05:32:34	3.46033	39.1928
2000-07-03 06:43:54	3.51364	39.2475
2000-07-03 08:22:31	3.58381	39.3222
2000-07-03 10:30:51	3.66984	39.4177
2000-07-03 12:55:42	3.76082	39.5236
2000-07-03 15:48:35	3.86213	39.6494
2000-07-03 19:08:44	3.97046	39.7982
2000-07-03 22:21:09	4.06562	39.9461
2000-07-04 02:23:21	4.17269	40.1351
2000-07-04 05:55:00	4.25461	40.2988
2000-07-04 10:51:25	4.35465	40.5255
2000-07-04 15:11:41	4.43195	40.7322
2000-07-04 16:40:28	4.45656	40.8079
2000-07-04 17:54:04	4.47643	40.8739
2000-07-04 18:36:13	4.48763	40.9131
2000-07-04 19:08:18	4.49609	40.9439
2000-07-04 19:18:51	4.49885	40.9541
2000-07-04 19:22:42	4.49986	40.9579
2000-07-04 19:24:34	4.50035	40.9597
2000-07-04 19:25:20	4.50055	40.9605
2000-07-04 19:25:45	4.50056	40.9609
2000-07-04 19:25:53	4.50055	40.961
2000-07-04 19:27:21	4.5005	40.9625
2000-07-04 19:41:59	4.50001	40.9769
2000-07-04 20:23:05	4.49886	41.0186
2000-07-04 21:30:40	4.49779	41.0903
2000-07-04 21:34:09	4.49777	41.0941
2000-07-04 21:36:15	4.49775	41.0989
2000-07-04 21:37:01	4.49775	41.1009
2000-07-04 21:44:39	4.49771	41.1205
2000-07-04 22:15:36	4.49769	41.2007
2000-07-04 23:06:13	4.49822	41.335
2000-07-05 00:19:16	4.50027	41.5358
2000-07-05 01:54:05	4.50548	41.8107
2000-07-05 03:49:30	4.51612	42.1696
2000-07-05 06:07:40	4.53567	42.6374
2000-07-05 06:56:19	4.54441	42.8119
2000-07-05 07:00:50	4.54527	42.8283
2000-07-05 07:02:31	4.5456	42.8344
2000-07-05 07:03:06	4.54589	42.8366
2000-07-05 07:03:19	4.546	42.8373
2000-07-05 07:05:26	4.54717	42.8451
2000-07-05 07:26:39	4.55881	42.923
2000-07-05 08:03:51	4.57912	43.0615
2000-07-05 09:00:07	4.60962	43.2752
2000-07-05 10:38:04	4.66217	43.6574
2000-07-05 12:46:05	4.72991	44.1701
2000-07-05 15:18:48	4.80931	44.7899
2000-07-05 17:55:30	4.88834	45.4245
2000-07-05 18:31:19	4.90602	45.569
2000-07-05 18:50:54	4.91561	45.6479
2000-07-05 18:53:44	4.91699	45.6593
2000-07-05 18:55:03	4.91764	45.6646
2000-07-05 18:55:52	4.91803	45.6678
2000-07-05 18:56:12	4.91819	45.6692
2000-07-05 18:56:18	4.91824	45.6696
2000-07-05 18:56:21	4.91826	45.6698
2000-07-05 18:56:22	4.91827	45.6698
2000-07-05 18:56:30	4.91834	45.6704
2000-07-05 18:57:59	4.91907	45.6764
2000-07-05 19:12:48	4.92627	45.736
2000-07-05 19:38:18	4.93859	45.8386
2000-07-05 20:20:47	4.95889	46.0094
2000-07-05 21:17:38	4.98554	46.2383
2000-07-05 22:32:29	5.01962	46.5412
2000-07-06 00:06:15	5.06046	46.9254
2000-07-06 01:40:16	5.09905	47.3195
2000-07-06 03:56:51	5.15041	47.9165
2000-07-06 06:05:55	5.19351	48.5161
2000-07-06 06:23:33	5.19897	48.601
2000-07-06 06:38:06	5.20341	48.6692
2000-07-06 06:43:23	5.205	48.6939
2000-07-06 07:36:16	5.22046	48.9449
2000-07-06 08:31:24	5.23561	49.213
2000-07-06 09:52:21	5.25613	49.6177
2000-07-06 11:18:49	5.27584	50.0607
2000-07-06 13:11:28	5.29831	50.6445
2000-07-06 15:17:36	5.31954	51.2867
2000-07-06 17:42:19	5.33955	51.9773
2000-07-06 20:17:57	5.35711	52.6387
2000-07-06 23:10:19	5.37334	53.2603
2000-07-06 23:41:36	5.37603	53.361
2000-07-06 23:52:17	5.37693	53.3946
2000-07-06 23:57:31	5.37737	53.4109
2000-07-06 23:59:59	5.37758	53.4185
2000-07-07 00:01:17	5.37765	53.4225
2000-07-07 00:01:45	5.37768	53.424
2000-07-07 00:06:25	5.37791	53.4384
2000-07-07 00:22:15	5.37868	53.4866
2000-07-07 00:59:41	5.38042	53.5974
2000-07-07 01:53:50	5.38272	53.7495
2000-07-07 03:12:42	5.3856	53.9554
2000-07-07 04:50:08	5.38842	54.1873
2000-07-07 06:47:22	5.39069	54.4385
2000-07-07 09:03:18	5.39162	54.6992
2000-07-07 11:36:46	5.39011	54.963
2000-07-07 14:27:16	5.38451	55.2284
2000-07-07 17:33:40	5.37251	55.4968
2000-07-07 21:01:58	5.35019	55.78
2000-07-08 01:13:36	5.31046	56.109
2000-07-08 02:19:27	5.29805	56.1939
2000-07-08 02:52:51	5.29147	56.2449
2000-07-08 03:07:55	5.28845	56.2685
2000-07-08 05:19:18	5.26079	56.4725
2000-07-08 07:02:23	5.2377	56.6301
2000-07-08 09:40:22	5.20071	56.8678
2000-07-08 10:38:37	5.18677	56.9544
2000-07-08 10:50:27	5.18393	56.9719
2000-07-08 10:57:42	5.18219	56.9826
2000-07-08 11:00:26	5.18153	56.9866
2000-07-08 11:01:09	5.18138	56.9877
2000-07-08 11:01:25	5.18136	56.9881
2000-07-08 11:04:07	5.18116	56.9921
2000-07-08 11:31:03	5.179	57.0318
2000-07-08 12:58:19	5.17062	57.1595
2000-07-08 14:46:54	5.15801	57.3161
2000-07-08 17:31:08	5.13623	57.5472
2000-07-08 20:40:33	5.10927	57.8033
2000-07-09 00:32:04	5.07683	58.0978
2000-07-09 03:42:27	5.05237	58.3224
2000-07-09 08:54:02	5.01908	58.6521
2000-07-09 13:36:35	4.99726	58.9094
2000-07-09 17:51:30	4.98463	59.1094
2000-07-09 18:10:47	4.98395	59.1235
2000-07-09 18:16:20	4.98376	59.1274
2000-07-09 18:18:35	4.98369	59.1291
2000-07-09 18:19:14	4.98366	59.1295
2000-07-09 18:19:28	4.98364	59.1297
2000-07-09 18:21:49	4.98345	59.1314
2000-07-09 18:45:21	4.98158	59.1482
2000-07-09 19:57:53	4.9761	59.1986
2000-07-09 21:39:16	4.96917	59.2658
2000-07-09 23:49:37	4.96126	59.3442
2000-07-10 01:05:08	4.95706	59.3867
2000-07-10 04:32:39	4.94632	59.4951
2000-07-10 07:07:08	4.93834	59.5688
2000-07-10 07:26:43	4.93729	59.5777
2000-07-10 07:38:06	4.93667	59.5829
2000-07-10 07:41:22	4.93649	59.5844
2000-07-10 07:42:50	4.93641	59.5851
2000-07-10 07:43:18	4.93639	59.5853
2000-07-10 07:43:28	4.93638	59.5854
2000-07-10 07:43:31	4.93638	59.5854
2000-07-10 07:44:05	4.93635	59.5856
2000-07-10 07:49:42	4.93604	59.5882
2000-07-10 08:28:10	4.93388	59.6054
2000-07-10 09:19:27	4.93087	59.628
2000-07-10 10:52:34	4.92494	59.6679
2000-07-10 12:37:35	4.91729	59.7114
2000-07-10 14:37:28	4.90699	59.7596
2000-07-10 17:16:37	4.89016	59.8214
2000-07-10 19:47:02	4.87043	59.8781
2000-07-10 23:29:43	4.8341	59.9594
2000-07-11 03:25:59	4.78722	60.0422
2000-07-11 08:10:54	4.72235	60.1364
2000-07-11 13:14:25	4.64759	60.2278
2000-07-11 18:49:25	4.56322	60.3154
2000-07-11 23:33:44	4.49467	60.3777
2000-07-12 05:46:49	4.41034	60.442
2000-07-12 12:45:07	4.31874	60.4928
2000-07-12 19:50:53	4.22213	60.5246
2000-07-13 03:25:52	4.10927	60.5402
2000-07-13 12:18:46	3.96639	60.5408
2000-07-13 15:37:43	3.91164	60.5376
2000-07-13 16:06:54	3.90357	60.537
2000-07-13 16:15:40	3.90114	60.5391
2000-07-13 16:18:49	3.90028	60.54
2000-07-13 16:50:14	3.89159	60.549
2000-07-13 18:44:28	3.8598	60.5799
2000-07-13 19:48:41	3.84193	60.5961
2000-07-14 00:24:20	3.76571	60.658
2000-07-14 04:27:57	3.6994	60.7036
2000-07-14 09:44:58	3.61446	60.7538
2000-07-14 15:23:31	3.52351	60.801
2000-07-14 21:45:34	3.4156	60.8554
2000-07-15 04:40:21	3.28419	60.9329
2000-07-15 08:30:57	3.20315	60.994
2000-07-15 09:46:06	3.17577	61.0182
2000-07-15 10:17:12	3.16434	61.0283
2000-07-15 10:28:54	3.16003	61.031
2000-07-15 12:25:46	3.11664	61.061
2000-07-15 14:54:39	3.06115	61.1088
2000-07-15 18:06:45	2.99081	61.1888
2000-07-15 18:36:46	2.9801	61.2034
2000-07-15 19:03:19	2.97071	61.2207
2000-07-15 19:12:58	2.96732	61.2274
2000-07-15 20:49:29	2.93404	61.2974
2000-07-15 21:47:05	2.91492	61.3417
2000-07-16 01:03:07	2.85527	61.5057
2000-07-16 03:36:26	2.816	61.6466
2000-07-16 07:11:55	2.77376	61.8576
2000-07-16 11:07:27	2.74558	62.0961
2000-07-16 12:25:43	2.74018	62.176
2000-07-16 13:32:22	2.73702	62.2441
2000-07-16 13:49:27	2.73641	62.2616
2000-07-16 13:54:50	2.73624	62.2671
2000-07-16 13:58:02	2.73614	62.2704
2000-07-16 13:59:01	2.73611	62.2714
2000-07-16 13:59:33	2.73781	62.272
2000-07-16 13:59:44	2.73855	62.2721
2000-07-16 14:01:39	2.746	62.2741
2000-07-16 14:20:44	2.81973	62.2937
2000-07-16 15:06:26	2.99084	62.3406
2000-07-16 16:18:45	3.24648	62.415
2000-07-16 18:03:54	3.58673	62.5243
2000-07-16 20:27:15	3.99515	62.6765
2000-07-16 22:51:16	4.34713	62.8326
2000-07-17 00:24:19	4.54623	62.9369
2000-07-17 04:43:30	4.99613	63.2455
2000-07-17 08:09:57	5.25834	63.509
2000-07-17 09:37:05	5.34692	63.623
2000-07-17 09:45:42	5.35502	63.6343
2000-07-17 09:50:54	5.35986	63.6411
2000-07-17 09:52:04	5.36093	63.6426
2000-07-17 09:53:00	5.35932	63.6439
2000-07-17 09:53:20	5.35856	63.6443
2000-07-17 09:56:44	5.35093	63.6488
2000-07-17 10:30:42	5.27566	63.6933
2000-07-17 11:32:40	5.14277	63.7744
2000-07-17 13:10:16	4.94433	63.9008
2000-07-17 15:19:45	4.6997	64.0642
2000-07-17 18:00:01	4.42304	64.2567
2000-07-17 19:17:00	4.29929	64.3446
2000-07-17 20:20:41	4.20104	64.4224
2000-07-17 20:47:30	4.16073	64.4549
2000-07-17 22:06:51	4.04496	64.5486
2000-07-18 00:27:07	3.85234	64.7059
2000-07-18 03:17:44	3.63689	64.8854
2000-07-18 07:19:03	3.36337	65.1246
2000-07-18 11:47:56	3.09569	65.3823
2000-07-18 17:12:14	2.81633	65.6863
2000-07-18 20:59:12	2.64479	65.8782
2000-07-19 00:16:36	2.50957	66.034
2000-07-19 08:02:56	2.23472	66.3662
2000-07-19 14:05:10	2.05848	66.5907
2000-07-19 19:59:01	1.91336	66.7894
2000-07-20 03:33:15	1.76206	67.0188
2000-07-20 12:43:30	1.6245	67.2677
2000-07-20 20:55:35	1.53385	67.4615
2000-07-21 06:53:48	1.44712	67.6363
2000-07-21 17:04:58	1.36282	67.7366
2000-07-22 03:16:46	1.26	67.7716
2000-07-22 13:06:54	1.12722	67.7647
2000-07-22 19:02:06	1.02831	67.7497
2000-07-22 21:32:41	0.981839	67.7418
2000-07-22 22:17:42	0.966829	67.7393
2000-07-22 22:37:35	0.960079	67.7382
2000-07-23 00:26:21	0.922391	67.7318
2000-07-23 02:42:28	0.87345	67.7232
2000-07-23 05:15:39	0.816217	67.7126
2000-07-23 08:25:42	0.743095	67.6977
2000-07-23 10:27:57	0.69612	67.6867
2000-07-23 13:56:24	0.616755	67.6647
2000-07-23 15:14:10	0.587522	67.6552
2000-07-23 15:47:15	0.57556	67.651
2000-07-23 16:01:02	0.570624	67.6492
2000-07-23 16:20:31	0.563658	67.6466
2000-07-23 16:25:55	0.561726	67.6459
2000-07-23 16:27:54	0.561022	67.6456
2000-07-23 16:47:38	0.553989	67.6429
2000-07-23 17:43:27	0.534205	67.6345
2000-07-23 19:33:54	0.495593	67.6156
2000-07-23 21:56:33	0.448508	67.5865
2000-07-23 23:17:18	0.42383	67.5679
2000-07-24 03:52:34	0.349335	67.4945
2000-07-24 07:10:05	0.303959	67.4341
2000-07-24 12:03:52	0.24695	67.3364
[truncated: 88,717 more rows]

## Sheet: Observed_Larvae_Kori_2020
Tokyo_Time_Larv	Tokyo_Obs_Larv
2015-04-04 16:24:04	0
2015-05-02 11:00:14	0.994277
2015-06-01 13:21:47	9.38739
2015-07-02 23:47:17	0.147697
2015-08-03 23:17:40	1.32298
2015-09-04 04:12:56	0.307974
2015-10-01 23:34:34	0.0640642
2015-11-02 03:49:09	0
2016-04-03 16:24:04	0.680479
2016-05-01 11:00:14	12.7437
2016-05-31 13:21:47	1.78751
2016-07-01 23:47:17	8.87907
2016-08-02 23:17:40	12.777
2016-09-03 04:12:56	0.993811
2016-09-30 23:34:34	2.22874
2016-11-01 03:49:09	4.05398
2017-04-03 16:24:04	0
2017-05-01 11:00:14	0.351771
2017-05-31 13:21:47	4.18887
2017-07-01 23:47:17	21.1044
2017-08-02 23:17:40	5.94726
2017-09-03 04:12:56	11.0873
2017-09-30 23:34:34	0.0719849
2017-11-01 03:49:09	0.41933

## Sheet: Observed_Adults1_Kori_2020
Tokyo_Time_Ads	Tokyo_Obs_Ads
2015-04-09 16:24:04	0
2015-05-07 11:00:14	0.0456603
2015-06-06 13:21:47	0.334299
2015-07-07 23:47:17	1.39078
2015-08-08 23:17:40	1.56154
2015-09-09 04:12:56	5.45571
2015-10-06 23:34:34	1.71995
2015-11-07 03:49:09	2.4801
2016-04-08 16:24:04	0.266041
2016-05-06 11:00:14	0.494343
2016-06-05 13:21:47	0.308207
2016-07-06 23:47:17	0.301684
2016-08-07 23:17:40	3.19063
2016-09-08 04:12:56	9.63223
2016-10-05 23:34:34	1.3987
2016-11-06 03:49:09	0.266041
2017-04-08 16:24:04	0
2017-05-06 11:00:14	0
2017-06-05 13:21:47	1.17109
2017-07-06 23:47:17	2.05006
2017-08-07 23:17:40	3.04806
2017-09-08 04:12:56	8.24565
2017-10-05 23:34:34	0
2017-11-06 03:49:09	0.892706

## Sheet: Observed_Adults2_Kori_2020
Tokyo_Time_Ads2	Tokyo_Obs_Ads2
2010-06-07	8.48806
2010-06-21 12:05:02	26.5252
2010-07-10 06:32:43	79.0451
2010-07-22 05:12:10	76.9231
2010-08-07 10:14:15	84.8806
2010-08-21 22:19:18	210.61
2010-09-08 20:18:27	185.676
2010-09-20 18:57:54	40.3183
2010-10-07	46.6844
2010-10-24 01:30:37	0.530504
2012-06-06	5.83554
2012-06-20 12:05:02	18.0371
2012-07-09 06:32:43	39.7878
2012-07-21 05:12:10	36.0743
2012-08-06 10:14:15	102.918
2012-08-20 22:19:18	38.1963
2012-09-07 20:18:27	29.1777
2012-09-19 18:57:54	19.6286
2014-06-06	9.01857
2014-06-20 12:05:02	10.0796
2014-07-09 06:32:43	7.95756
2014-07-21 05:12:10	41.3793
2014-08-06 10:14:15	81.6976
2014-08-20 22:19:18	108.753
2014-09-07 20:18:27	58.3554
2014-09-19 18:57:54	42.9708
2014-10-06	17.5066
2014-10-23 01:30:37	0.530504
2016-06-05	8.48806
2016-06-19 12:05:02	25.9947
2016-07-08 06:32:43	27.5862
2016-07-20 05:12:10	72.1485
2016-08-05 10:14:15	82.2281
2016-08-19 22:19:18	156.499
2016-09-06 20:18:27	144.828
2016-09-18 18:57:54	87.0027
2016-10-05	1.06101
2018-06-05	9.01857
2018-06-19 12:05:02	40.8488
2018-07-08 06:32:43	37.1353
2018-07-20 05:12:10	57.8249
2018-08-05 10:14:15	41.3793
2018-08-19 22:19:18	76.9231
2018-09-06 20:18:27	80.6366
2018-09-18 18:57:54	46.1538
2018-10-05	111.406
