# Supplementary material for: Role of vector phenotypic plasticity in disease transmission as illustrated by the spread of dengue virus by Aedes albopictus
Source: Nat Commun. 2024 Sep 7;15:7823. doi: 10.1038/s41467-024-52144-5 (PMC11379831; doi:10.1038/s41467-024-52144-5)
Supplement: Supplementary file 4 — Source Data files [file 41467_2024_52144_MOESM4_ESM.zip › Source_Data_Folder/Main_Maunscript/Fig1_Trento_Predictions.xlsx]

## Sheet: Simulated_Eggs
Time_Egg	Sim_Act_Pred
2006-01-02	0
2006-01-03	0
2006-01-04	0
2006-01-05	0
2006-01-06	0
2006-01-07	0
2006-01-08	0
2006-01-09	0
2006-01-10	0
2006-01-11	0
2006-01-12	0
2006-01-13	0
2006-01-14	0
2006-01-15	0
2006-01-16	0
2006-01-17	0
2006-01-18	0
2006-01-19	-6.70063e-14
2006-01-20	2.60786e-13
2006-01-21	-1.06392e-12
2006-01-22	2.60854e-12
2006-01-23	6.25329e-12
2006-01-24	-3.189e-11
2006-01-25	3.9747e-11
2006-01-26	1.33561e-09
2006-01-27	7.1859e-09
2006-01-28	2.20961e-08
2006-01-29	4.8624e-08
2006-01-30	8.80922e-08
2006-01-31	1.45736e-07
2006-02-01	2.26898e-07
2006-02-02	3.30391e-07
2006-02-03	4.48661e-07
2006-02-04	5.71933e-07
2006-02-05	6.93112e-07
2006-02-06	8.07412e-07
2006-02-07	9.08573e-07
2006-02-08	9.90652e-07
2006-02-09	1.04874e-06
2006-02-10	1.08123e-06
2006-02-11	1.09269e-06
2006-02-12	1.09049e-06
2006-02-13	1.08079e-06
2006-02-14	1.06435e-06
2006-02-15	1.03917e-06
2006-02-16	1.00768e-06
2006-02-17	9.74218e-07
2006-02-18	9.39051e-07
2006-02-19	8.99621e-07
2006-02-20	8.54048e-07
2006-02-21	8.03717e-07
2006-02-22	7.52059e-07
2006-02-23	7.02388e-07
2006-02-24	6.56598e-07
2006-02-25	6.15192e-07
2006-02-26	5.77525e-07
2006-02-27	5.42264e-07
2006-02-28	5.07823e-07
2006-03-01	4.7279e-07
2006-03-02	4.36254e-07
2006-03-03	3.97983e-07
2006-03-04	3.58461e-07
2006-03-05	3.18766e-07
2006-03-06	2.8023e-07
2006-03-07	2.44138e-07
2006-03-08	2.11498e-07
2006-03-09	1.82909e-07
2006-03-10	1.58492e-07
2006-03-11	1.37949e-07
2006-03-12	1.20738e-07
2006-03-13	1.06221e-07
2006-03-14	9.38035e-08
2006-03-15	8.30389e-08
2006-03-16	7.3632e-08
2006-03-17	6.5397e-08
2006-03-18	5.82208e-08
2006-03-19	5.20199e-08
2006-03-20	4.67027e-08
2006-03-21	4.21586e-08
2006-03-22	3.82482e-08
2006-03-23	3.47963e-08
2006-03-24	3.16816e-08
2006-03-25	2.88256e-08
2006-03-26	2.61107e-08
2006-03-27	2.34501e-08
2006-03-28	2.07909e-08
2006-03-29	1.81252e-08
2006-03-30	1.55179e-08
2006-03-31	1.30288e-08
2006-04-01	1.05781e-08
2006-04-02	8.40131e-09
2006-04-03	6.53812e-09
2006-04-04	5.00157e-09
2006-04-05	3.84629e-09
2006-04-06	2.98515e-09
2006-04-07	2.35973e-09
2006-04-08	2.01429e-09
2006-04-09	1.72792e-09
2006-04-10	1.46546e-09
2006-04-11	1.21865e-09
2006-04-12	9.42805e-10
2006-04-13	7.05595e-10
2006-04-14	5.01369e-10
2006-04-15	3.37753e-10
2006-04-16	2.13821e-10
2006-04-17	1.27816e-10
2006-04-18	7.61923e-11
2006-04-19	4.56087e-11
2006-04-20	2.72101e-11
2006-04-21	2.11094e-11
2006-04-22	1.72692e-11
2006-04-23	1.50222e-11
2006-04-24	1.41622e-11
2006-04-25	1.33924e-11
2006-04-26	1.26796e-11
2006-04-27	1.23334e-11
2006-04-28	1.18085e-11
2006-04-29	1.1832e-11
2006-04-30	1.16447e-11
2006-05-01	1.14677e-11
2006-05-02	1.13424e-11
2006-05-03	1.12005e-11
2006-05-04	1.08606e-11
2006-05-05	1.0718e-11
2006-05-06	1.02695e-11
2006-05-07	9.76551e-12
2006-05-08	9.25076e-12
2006-05-09	8.73013e-12
2006-05-10	8.38382e-12
2006-05-11	8.55718e-12
2006-05-12	8.8893e-12
2006-05-13	9.35885e-12
2006-05-14	1.02142e-11
2006-05-15	1.16271e-11
2006-05-16	1.30986e-11
2006-05-17	1.49182e-11
2006-05-18	1.63938e-11
2006-05-19	1.7288e-11
2006-05-20	1.79222e-11
2006-05-21	1.81917e-11
2006-05-22	1.76973e-11
2006-05-23	1.73264e-11
2006-05-24	1.67112e-11
2006-05-25	1.66026e-11
2006-05-26	1.72251e-11
2006-05-27	1.82119e-11
2006-05-28	1.8798e-11
2006-05-29	1.97914e-11
2006-05-30	1.96443e-11
2006-05-31	1.82859e-11
2006-06-01	1.66987e-11
2006-06-02	1.46493e-11
2006-06-03	1.22458e-11
2006-06-04	1.03166e-11
2006-06-05	8.20452e-12
2006-06-06	8.30525e-12
2006-06-07	-7.78532e-11
2006-06-08	-1.01509e-08
2006-06-09	-1.34066e-06
2006-06-10	0.00856156
2006-06-11	0.0329104
2006-06-12	0.0755486
2006-06-13	0.139757
2006-06-14	0.217292
2006-06-15	0.298665
2006-06-16	0.383251
2006-06-17	0.458734
2006-06-18	0.521724
2006-06-19	0.574556
2006-06-20	0.607726
2006-06-21	0.629353
2006-06-22	0.645096
2006-06-23	0.653705
2006-06-24	0.66377
2006-06-25	0.673916
2006-06-26	0.691708
2006-06-27	0.734779
2006-06-28	0.844962
2006-06-29	1.07013
2006-06-30	1.38938
2006-07-01	1.7883
2006-07-02	2.23846
2006-07-03	2.73261
2006-07-04	3.27272
2006-07-05	3.78575
2006-07-06	4.30291
2006-07-07	4.85719
2006-07-08	5.56142
2006-07-09	6.55401
2006-07-10	7.77064
2006-07-11	9.18752
2006-07-12	10.821
2006-07-13	12.5587
2006-07-14	14.2012
2006-07-15	15.7163
2006-07-16	17.1535
2006-07-17	18.8879
2006-07-18	21.5372
2006-07-19	25.5594
2006-07-20	30.9306
2006-07-21	37.7296
2006-07-22	45.7865
2006-07-23	54.9168
2006-07-24	64.9745
2006-07-25	75.9884
2006-07-26	87.4336
2006-07-27	97.7998
2006-07-28	108.392
2006-07-29	118.411
2006-07-30	126.255
2006-07-31	132.037
2006-08-01	131.522
2006-08-02	124.969
2006-08-03	115.945
2006-08-04	104.674
2006-08-05	94.7607
2006-08-06	87.8086
2006-08-07	82.0076
2006-08-08	79.4653
2006-08-09	78.5318
2006-08-10	76.559
2006-08-11	72.7714
2006-08-12	67.8563
2006-08-13	60.2317
2006-08-14	51.9729
2006-08-15	45.7716
2006-08-16	43.2381
2006-08-17	45.1854
2006-08-18	51.2262
2006-08-19	56.975
2006-08-20	62.9389
2006-08-21	68.1119
2006-08-22	70.9314
2006-08-23	71.4767
2006-08-24	69.4691
2006-08-25	64.9446
2006-08-26	59.2138
2006-08-27	53.4645
2006-08-28	47.9893
2006-08-29	43.8528
2006-08-30	41.1663
2006-08-31	40.2585
2006-09-01	42.1621
2006-09-02	46.7678
2006-09-03	53.997
2006-09-04	63.9974
2006-09-05	74.7592
2006-09-06	84.8572
2006-09-07	92.4336
2006-09-08	96.0662
2006-09-09	96.0242
2006-09-10	92.3641
2006-09-11	86.3247
2006-09-12	78.5418
2006-09-13	69.7512
2006-09-14	62.3479
2006-09-15	56.1448
2006-09-16	51.0608
2006-09-17	48.2303
2006-09-18	45.5614
2006-09-19	44.486
2006-09-20	45.446
2006-09-21	46.1896
2006-09-22	47.0313
2006-09-23	46.8572
2006-09-24	45.5366
2006-09-25	44.5991
2006-09-26	43.341
2006-09-27	41.8657
2006-09-28	40.6581
2006-09-29	39.7623
2006-09-30	40.3188
2006-10-01	41.1422
2006-10-02	40.7891
2006-10-03	40.4143
2006-10-04	38.3789
2006-10-05	35.4682
2006-10-06	31.8948
2006-10-07	28.1082
2006-10-08	24.6658
2006-10-09	22.0913
2006-10-10	19.1245
2006-10-11	17.5295
2006-10-12	17.1158
2006-10-13	17.2754
2006-10-14	17.3944
2006-10-15	17.0675
2006-10-16	16.8909
2006-10-17	16.1258
2006-10-18	14.8229
2006-10-19	13.4095
2006-10-20	12.2096
2006-10-21	10.9777
2006-10-22	9.76146
2006-10-23	8.14136
2006-10-24	7.06586
2006-10-25	6.2018
2006-10-26	5.72172
2006-10-27	5.67339
2006-10-28	5.8035
2006-10-29	6.02523
2006-10-30	6.39776
2006-10-31	6.55324
2006-11-01	6.74973
2006-11-02	6.79251
2006-11-03	6.25558
2006-11-04	5.61407
2006-11-05	4.99007
2006-11-06	4.28567
2006-11-07	3.71071
2006-11-08	2.96669
2006-11-09	2.16969
2006-11-10	1.70457
2006-11-11	1.33817
2006-11-12	0.948599
2006-11-13	0.670725
2006-11-14	0.488582
2006-11-15	0.417831
2006-11-16	0.354817
2006-11-17	0.301773
2006-11-18	0.260432
2006-11-19	0.225732
2006-11-20	0.185071
2006-11-21	0.151301
2006-11-22	0.123697
2006-11-23	0.109094
2006-11-24	0.0980045
2006-11-25	0.0832055
2006-11-26	0.0697065
2006-11-27	0.0576822
2006-11-28	0.0471286
2006-11-29	0.038092
2006-11-30	0.030781
2006-12-01	0.0229909
2006-12-02	0.017087
2006-12-03	0.0127667
2006-12-04	0.00973065
2006-12-05	0.00765025
2006-12-06	0.00610706
2006-12-07	0.00484993
2006-12-08	0.0037609
2006-12-09	0.00284862
2006-12-10	0.00212015
2006-12-11	0.00154546
2006-12-12	0.00109881
2006-12-13	0.000768937
2006-12-14	0.000549746
2006-12-15	0.000401794
2006-12-16	0.000297194
2006-12-17	0.000219156
2006-12-18	0.000157332
2006-12-19	0.000108136
2006-12-20	7.02898e-05
2006-12-21	4.33356e-05
2006-12-22	2.6597e-05
2006-12-23	1.63547e-05
2006-12-24	1.01014e-05
2006-12-25	6.27845e-06
2006-12-26	3.93522e-06
2006-12-27	2.49297e-06
2006-12-28	1.59993e-06
2006-12-29	1.04195e-06
2006-12-30	6.89605e-07
2006-12-31	4.65171e-07
2007-01-01	3.2031e-07
2007-01-02	2.25794e-07
2007-01-03	1.63784e-07
2007-01-04	1.227e-07
2007-01-05	9.52692e-08
2007-01-06	7.67613e-08
2007-01-07	6.39491e-08
2007-01-08	5.47166e-08
2007-01-09	4.76879e-08
2007-01-10	4.19703e-08
2007-01-11	3.70049e-08
2007-01-12	3.24359e-08
2007-01-13	2.80444e-08
2007-01-14	2.37696e-08
2007-01-15	1.96597e-08
2007-01-16	1.58235e-08
2007-01-17	1.23732e-08
2007-01-18	9.27828e-09
2007-01-19	6.69419e-09
2007-01-20	4.65465e-09
2007-01-21	3.16418e-09
2007-01-22	2.1559e-09
2007-01-23	1.47834e-09
2007-01-24	9.84361e-10
2007-01-25	6.9735e-10
2007-01-26	4.94366e-10
2007-01-27	3.55624e-10
2007-01-28	2.63732e-10
2007-01-29	2.02055e-10
2007-01-30	1.56427e-10
2007-01-31	1.19763e-10
2007-02-01	9.06221e-11
2007-02-02	6.03089e-11
2007-02-03	3.85449e-11
2007-02-04	2.4915e-11
2007-02-05	1.62924e-11
2007-02-06	1.07965e-11
2007-02-07	7.45006e-12
2007-02-08	5.49595e-12
2007-02-09	4.44561e-12
2007-02-10	3.98151e-12
2007-02-11	3.93266e-12
2007-02-12	4.20135e-12
2007-02-13	4.68987e-12
2007-02-14	5.30054e-12
2007-02-15	5.9112e-12
2007-02-16	6.42415e-12
2007-02-17	6.76612e-12
2007-02-18	6.88825e-12
2007-02-19	6.76612e-12
2007-02-20	6.42415e-12
2007-02-21	5.88677e-12
2007-02-22	5.20283e-12
2007-02-23	4.47004e-12
2007-02-24	3.7861e-12
2007-02-25	3.19986e-12
2007-02-26	2.76019e-12
2007-02-27	2.44264e-12
2007-02-28	2.24723e-12
2007-03-01	2.17395e-12
2007-03-02	2.14953e-12
2007-03-03	2.1251e-12
2007-03-04	2.02739e-12
2007-03-05	1.92969e-12
2007-03-06	1.80756e-12
2007-03-07	1.661e-12
2007-03-08	1.49001e-12
2007-03-09	1.31903e-12
2007-03-10	1.14804e-12
2007-03-11	1.02591e-12
2007-03-12	8.54925e-13
2007-03-13	6.59514e-13
2007-03-14	4.88529e-13
2007-03-15	3.4197e-13
2007-03-16	2.19838e-13
2007-03-17	1.22132e-13
2007-03-18	4.88529e-14
2007-03-19	0
2007-03-20	0
2007-03-21	0
2007-03-22	0
2007-03-23	0
2007-03-24	4.88529e-14
2007-03-25	9.77057e-14
2007-03-26	1.46559e-13
2007-03-27	1.95411e-13
2007-03-28	2.44264e-13
2007-03-29	2.93117e-13
2007-03-30	3.4197e-13
2007-03-31	3.4197e-13
2007-04-01	3.4197e-13
2007-04-02	2.93117e-13
2007-04-03	2.44264e-13
2007-04-04	1.95411e-13
2007-04-05	1.46559e-13
2007-04-06	9.77057e-14
2007-04-07	4.88529e-14
2007-04-08	0
2007-04-09	0
2007-04-10	0
2007-04-11	0
2007-04-12	0
2007-04-13	0
2007-04-14	0
2007-04-15	0
2007-04-16	0
2007-04-17	0
2007-04-18	0
2007-04-19	0
2007-04-20	0
2007-04-21	0
2007-04-22	0
2007-04-23	0
2007-04-24	0
2007-04-25	0
2007-04-26	0
2007-04-27	0
2007-04-28	0
2007-04-29	0
2007-04-30	0
2007-05-01	0
2007-05-02	0
2007-05-03	0
2007-05-04	0
2007-05-05	0
2007-05-06	0
2007-05-07	0
2007-05-08	0
2007-05-09	0
2007-05-10	0
2007-05-11	0
2007-05-12	0
2007-05-13	0
2007-05-14	0
2007-05-15	0
2007-05-16	0
2007-05-17	0
2007-05-18	0
2007-05-19	0
2007-05-20	0
2007-05-21	0
2007-05-22	3.32199e-12
2007-05-23	5.2896e-06
2007-05-24	0.715005
2007-05-25	1.93092
2007-05-26	3.36091
2007-05-27	5.00183
2007-05-28	6.85027
2007-05-29	8.22867
2007-05-30	9.311
2007-05-31	9.80823
2007-06-01	10.3447
2007-06-02	11.3694
2007-06-03	12.7469
2007-06-04	13.9881
2007-06-05	15.6065
2007-06-06	17.3246
2007-06-07	19.0259
2007-06-08	20.562
2007-06-09	21.5952
2007-06-10	22.1478
2007-06-11	22.3337
2007-06-12	22.3868
2007-06-13	22.5378
2007-06-14	22.5504
2007-06-15	22.3959
2007-06-16	22.4105
2007-06-17	22.9797
2007-06-18	24.6314
2007-06-19	27.0153
2007-06-20	29.5531
2007-06-21	31.8166
2007-06-22	33.5937
2007-06-23	35.2235
2007-06-24	36.4678
2007-06-25	36.6431
2007-06-26	35.6952
2007-06-27	34.182
2007-06-28	32.8108
2007-06-29	32.4382
2007-06-30	32.5428
2007-07-01	32.5933
2007-07-02	32.574
2007-07-03	32.638
2007-07-04	33.585
2007-07-05	35.7133
2007-07-06	38.4165
2007-07-07	40.8724
2007-07-08	41.8676
2007-07-09	41.4984
2007-07-10	42.7511
2007-07-11	43.0012
2007-07-12	43.2468
2007-07-13	44.4372
2007-07-14	47.9729
2007-07-15	55.5453
2007-07-16	67.4571
2007-07-17	80.4593
2007-07-18	96.2653
2007-07-19	113.015
2007-07-20	127.888
2007-07-21	140.098
2007-07-22	148.576
2007-07-23	153.306
2007-07-24	155.913
2007-07-25	157.145
2007-07-26	157.446
2007-07-27	157.366
2007-07-28	155.92
2007-07-29	151.34
2007-07-30	144.608
2007-07-31	136.18
2007-08-01	125.936
2007-08-02	116.879
2007-08-03	109.247
2007-08-04	104.055
2007-08-05	104.387
2007-08-06	106.542
2007-08-07	108.19
2007-08-08	109.133
2007-08-09	106.742
2007-08-10	103.261
2007-08-11	99.8143
2007-08-12	95.3563
2007-08-13	93.0249
2007-08-14	93.9343
2007-08-15	96.4756
2007-08-16	99.4644
2007-08-17	100.778
2007-08-18	97.8197
2007-08-19	91.9346
2007-08-20	86.7026
2007-08-21	79.4981
2007-08-22	71.4736
2007-08-23	65.8902
2007-08-24	64.7726
2007-08-25	68.6812
2007-08-26	76.8995
2007-08-27	82.3087
2007-08-28	86.279
2007-08-29	89.0149
2007-08-30	88.3632
2007-08-31	83.8627
2007-09-01	76.9062
2007-09-02	67.0398
2007-09-03	59.1347
2007-09-04	51.8248
2007-09-05	46.1945
2007-09-06	42.0218
2007-09-07	39.4398
2007-09-08	38.1401
2007-09-09	37.6768
2007-09-10	36.3903
2007-09-11	37.9998
2007-09-12	39.8922
2007-09-13	42.5115
2007-09-14	43.5251
2007-09-15	43.8859
2007-09-16	44.0854
2007-09-17	45.0305
2007-09-18	43.3174
2007-09-19	40.498
2007-09-20	36.7394
2007-09-21	34.0003
2007-09-22	31.803
2007-09-23	30.334
2007-09-24	28.2388
2007-09-25	26.886
2007-09-26	26.9716
2007-09-27	26.3676
2007-09-28	25.6011
2007-09-29	23.1201
2007-09-30	19.8679
2007-10-01	16.6076
2007-10-02	14.249
2007-10-03	12.0138
2007-10-04	10.9504
2007-10-05	9.683
2007-10-06	9.20826
2007-10-07	8.90547
2007-10-08	8.57719
2007-10-09	7.97446
2007-10-10	7.11265
2007-10-11	6.10594
2007-10-12	5.20123
2007-10-13	4.49947
2007-10-14	4.19744
2007-10-15	4.14043
2007-10-16	4.16505
2007-10-17	4.14631
2007-10-18	4.2074
2007-10-19	4.19521
2007-10-20	4.10517
2007-10-21	3.92743
2007-10-22	3.67311
2007-10-23	3.45637
2007-10-24	3.17857
2007-10-25	2.76367
2007-10-26	2.29851
2007-10-27	1.89049
2007-10-28	1.45486
2007-10-29	1.09488
2007-10-30	0.728043
2007-10-31	0.451473
2007-11-01	0.260726
2007-11-02	0.196269
2007-11-03	0.158745
2007-11-04	0.136598
2007-11-05	0.129819
2007-11-06	0.126747
2007-11-07	0.123252
2007-11-08	0.118711
2007-11-09	0.112939
2007-11-10	0.108304
2007-11-11	0.102085
2007-11-12	0.0944946
2007-11-13	0.0834154
2007-11-14	0.0720381
2007-11-15	0.0609116
2007-11-16	0.0505386
2007-11-17	0.0389965
2007-11-18	0.029179
2007-11-19	0.0216531
2007-11-20	0.0156277
2007-11-21	0.0109623
2007-11-22	0.00764592
2007-11-23	0.00542329
2007-11-24	0.00386741
2007-11-25	0.00280796
2007-11-26	0.0017205
2007-11-27	0.00105767
2007-11-28	0.000653257
2007-11-29	0.000406367
2007-11-30	0.000255327
2007-12-01	0.000162642
2007-12-02	0.000105574
2007-12-03	6.99665e-05
2007-12-04	4.72907e-05
2007-12-05	3.25458e-05
2007-12-06	2.27014e-05
2007-12-07	1.59269e-05
2007-12-08	1.11001e-05
2007-12-09	7.51109e-06
2007-12-10	4.98349e-06
2007-12-11	3.33021e-06
2007-12-12	2.25321e-06
2007-12-13	1.55278e-06
2007-12-14	1.09602e-06
2007-12-15	7.97091e-07
2007-12-16	6.01952e-07
2007-12-17	4.77416e-07
2007-12-18	4.02041e-07
2007-12-19	3.5897e-07
2007-12-20	3.36786e-07
2007-12-21	3.28237e-07
2007-12-22	3.28309e-07
2007-12-23	3.32963e-07
2007-12-24	3.39023e-07
2007-12-25	3.44135e-07
2007-12-26	3.46655e-07
2007-12-27	3.45537e-07
2007-12-28	3.40227e-07
2007-12-29	3.30548e-07
2007-12-30	3.16597e-07
2007-12-31	2.98648e-07
2008-01-01	2.77124e-07
2008-01-02	2.52639e-07
2008-01-03	2.25987e-07
2008-01-04	1.98078e-07
2008-01-05	1.69872e-07
2008-01-06	1.42318e-07
2008-01-07	1.16298e-07
2008-01-08	9.2568e-08
2008-01-09	7.16886e-08
2008-01-10	5.40028e-08
2008-01-11	3.96274e-08
2008-01-12	2.8444e-08
2008-01-13	2.01496e-08
2008-01-14	1.43231e-08
2008-01-15	1.04798e-08
2008-01-16	8.12022e-09
2008-01-17	6.76417e-09
2008-01-18	6.00617e-09
2008-01-19	5.57401e-09
2008-01-20	5.32662e-09
2008-01-21	5.20351e-09
2008-01-22	5.17743e-09
2008-01-23	5.14831e-09
2008-01-24	5.12633e-09
2008-01-25	5.14323e-09
2008-01-26	5.00224e-09
2008-01-27	4.74733e-09
2008-01-28	4.36539e-09
2008-01-29	3.87003e-09
2008-01-30	3.35433e-09
2008-01-31	2.79565e-09
2008-02-01	2.14904e-09
2008-02-02	1.60208e-09
2008-02-03	1.11209e-09
2008-02-04	6.98107e-10
2008-02-05	3.78219e-10
2008-02-06	1.40012e-10
2008-02-07	-1.67077e-11
2008-02-08	-1.06011e-10
2008-02-09	-1.44995e-10
2008-02-10	-1.50662e-10
2008-02-11	-1.32294e-10
2008-02-12	-1.14804e-10
2008-02-13	-1.01028e-10
2008-02-14	-1.10017e-10
2008-02-15	-1.47536e-10
2008-02-16	-2.16711e-10
2008-02-17	-3.2194e-10
2008-02-18	-4.66838e-10
2008-02-19	-6.52381e-10
2008-02-20	-8.68408e-10
2008-02-21	-1.09675e-09
2008-02-22	-1.333e-09
2008-02-23	-1.56925e-09
2008-02-24	-1.7845e-09
2008-02-25	-1.96115e-09
2008-02-26	-2.08152e-09
2008-02-27	-2.14093e-09
2008-02-28	-2.14679e-09
2008-02-29	-2.0697e-09
2008-03-01	-1.942e-09
2008-03-02	-1.77013e-09
2008-03-03	-1.56954e-09
2008-03-04	-1.35694e-09
2008-03-05	-1.14882e-09
2008-03-06	-9.53217e-10
2008-03-07	-7.97865e-10
2008-03-08	-6.66646e-10
2008-03-09	-5.5233e-10
2008-03-10	-4.514e-10
2008-03-11	-3.64442e-10
2008-03-12	-2.89404e-10
2008-03-13	-2.22183e-10
2008-03-14	-1.67858e-10
2008-03-15	-1.12166e-10
2008-03-16	-7.05435e-11
2008-03-17	-4.30882e-11
2008-03-18	-2.6576e-11
2008-03-19	-1.68054e-11
2008-03-20	-1.33857e-11
2008-03-21	-1.10407e-11
2008-03-22	-9.18434e-12
2008-03-23	-7.62105e-12
2008-03-24	-6.15546e-12
2008-03-25	-4.88529e-12
2008-03-26	-3.51741e-12
2008-03-27	-2.34494e-12
2008-03-28	-1.46559e-12
2008-03-29	-8.79351e-13
2008-03-30	-4.88529e-13
2008-03-31	-2.93117e-13
2008-04-01	-9.77057e-14
2008-04-02	0
2008-04-03	0
2008-04-04	0
2008-04-05	0
2008-04-06	0
2008-04-07	0
2008-04-08	0
2008-04-09	0
2008-04-10	0
2008-04-11	0
2008-04-12	0
2008-04-13	0
2008-04-14	0
2008-04-15	0
2008-04-16	0
2008-04-17	0
2008-04-18	0
2008-04-19	0
2008-04-20	0
2008-04-21	0
2008-04-22	0
2008-04-23	0
2008-04-24	0
2008-04-25	0
2008-04-26	0
2008-04-27	0
2008-04-28	0
2008-04-29	0
2008-04-30	0
2008-05-01	0
2008-05-02	0
2008-05-03	0
2008-05-04	0
2008-05-05	0
2008-05-06	0
2008-05-07	0
2008-05-08	0
2008-05-09	0
2008-05-10	0
2008-05-11	0
2008-05-12	0
2008-05-13	0
2008-05-14	0
2008-05-15	0
2008-05-16	0
2008-05-17	0
2008-05-18	0
2008-05-19	0
2008-05-20	0
2008-05-21	0
2008-05-22	0
2008-05-23	0
2008-05-24	0
2008-05-25	0
2008-05-26	0
2008-05-27	0
2008-05-28	0
2008-05-29	0
2008-05-30	0
2008-05-31	0
2008-06-01	0
2008-06-02	0
2008-06-03	0
2008-06-04	0
2008-06-05	0
2008-06-06	0
2008-06-07	0
2008-06-08	1.70008e-11
2008-06-09	-1.81488e-09
2008-06-10	8.44242e-08
2008-06-11	-1.25714e-06
2008-06-12	0.0220045
2008-06-13	0.0941593
2008-06-14	0.230275
2008-06-15	0.531832
2008-06-16	1.09135
2008-06-17	2.0958
2008-06-18	3.59151
2008-06-19	5.46334
2008-06-20	7.72856
2008-06-21	10.1862
2008-06-22	12.6987
2008-06-23	15.1239
2008-06-24	17.2278
2008-06-25	18.8183
2008-06-26	19.8834
2008-06-27	20.3405
2008-06-28	20.3778
2008-06-29	20.0725
2008-06-30	19.5361
2008-07-01	18.8544
2008-07-02	18.2448
2008-07-03	17.9632
2008-07-04	18.023
2008-07-05	18.5227
2008-07-06	19.1522
2008-07-07	19.8864
2008-07-08	21.174
2008-07-09	22.9522
2008-07-10	25.1622
2008-07-11	27.3951
2008-07-12	28.9103
2008-07-13	30.4298
2008-07-14	32.3919
2008-07-15	34.4154
2008-07-16	36.5034
2008-07-17	38.35
2008-07-18	40.0459
2008-07-19	42.0808
2008-07-20	43.839
2008-07-21	44.8677
2008-07-22	45.4938
2008-07-23	46.8384
2008-07-24	49.3771
2008-07-25	52.9685
2008-07-26	57.7173
2008-07-27	62.8673
2008-07-28	68.6986
2008-07-29	75.2732
2008-07-30	80.9885
2008-07-31	85.5106
2008-08-01	89.4367
2008-08-02	92.7601
2008-08-03	96.3258
2008-08-04	99.3737
2008-08-05	101.677
2008-08-06	102.412
2008-08-07	101.55
2008-08-08	99.9702
2008-08-09	97.1393
2008-08-10	94.1059
2008-08-11	91.6565
2008-08-12	89.2752
2008-08-13	86.9526
2008-08-14	84.2464
2008-08-15	80.2987
2008-08-16	75.8545
2008-08-17	71.806
2008-08-18	68.2959
2008-08-19	65.6919
2008-08-20	65.0976
2008-08-21	65.3048
2008-08-22	66.0481
2008-08-23	67.1168
2008-08-24	67.1029
2008-08-25	66.671
2008-08-26	66.1247
2008-08-27	65.7286
2008-08-28	66.6249
2008-08-29	68.5804
2008-08-30	70.9416
2008-08-31	72.3314
2008-09-01	71.9828
2008-09-02	70.2484
2008-09-03	67.2831
2008-09-04	64.5974
2008-09-05	61.7541
2008-09-06	59.1489
2008-09-07	58.1532
2008-09-08	58.7027
2008-09-09	60.6799
2008-09-10	63.059
2008-09-11	63.3862
2008-09-12	61.2771
2008-09-13	59.8973
2008-09-14	55.8239
2008-09-15	49.4706
2008-09-16	41.4842
2008-09-17	33.212
2008-09-18	26.1613
2008-09-19	21.5163
2008-09-20	16.4162
2008-09-21	13.8162
2008-09-22	13.3394
2008-09-23	13.2543
2008-09-24	13.0684
2008-09-25	12.829
2008-09-26	12.5413
2008-09-27	12.2263
2008-09-28	11.9185
2008-09-29	11.2797
2008-09-30	10.7367
2008-10-01	10.2387
2008-10-02	9.74949
2008-10-03	9.2303
2008-10-04	8.67116
2008-10-05	8.05876
2008-10-06	7.39388
2008-10-07	6.74272
2008-10-08	6.09688
2008-10-09	5.61702
2008-10-10	5.35779
2008-10-11	5.38869
2008-10-12	5.67919
2008-10-13	6.07048
2008-10-14	6.42707
2008-10-15	6.73818
2008-10-16	6.80083
2008-10-17	6.55786
2008-10-18	6.03783
2008-10-19	5.45383
2008-10-20	4.86064
2008-10-21	4.23528
2008-10-22	3.6954
2008-10-23	3.3402
2008-10-24	3.18553
2008-10-25	3.12771
2008-10-26	2.97632
2008-10-27	2.8299
2008-10-28	2.84229
2008-10-29	2.79864
2008-10-30	2.76496
2008-10-31	2.68647
2008-11-01	2.56505
2008-11-02	2.40317
2008-11-03	2.20322
2008-11-04	1.91655
2008-11-05	1.67866
2008-11-06	1.40694
2008-11-07	1.17599
2008-11-08	0.984477
2008-11-09	0.84889
2008-11-10	0.748
2008-11-11	0.667892
2008-11-12	0.60746
2008-11-13	0.544414
2008-11-14	0.481994
2008-11-15	0.422704
2008-11-16	0.350408
2008-11-17	0.286213
2008-11-18	0.231868
2008-11-19	0.176122
2008-11-20	0.131199
2008-11-21	0.0961416
2008-11-22	0.0693826
2008-11-23	0.0495788
2008-11-24	0.0357151
2008-11-25	0.0264809
2008-11-26	0.0169323
2008-11-27	0.0108637
2008-11-28	0.00698589
2008-11-29	0.00449201
2008-11-30	0.00288568
2008-12-01	0.00185664
2008-12-02	0.00120193
2008-12-03	0.000785832
2008-12-04	0.000518829
2008-12-05	0.000344986
2008-12-06	0.000230394
2008-12-07	0.000154272
2008-12-08	0.000103697
2008-12-09	7.02365e-05
2008-12-10	4.80591e-05
2008-12-11	3.32821e-05
2008-12-12	2.34104e-05
2008-12-13	1.67641e-05
2008-12-14	1.22054e-05
2008-12-15	9.01652e-06
2008-12-16	6.77307e-06
2008-12-17	5.21251e-06
2008-12-18	4.14071e-06
2008-12-19	3.41272e-06
2008-12-20	2.92109e-06
2008-12-21	2.58796e-06
2008-12-22	2.35832e-06
2008-12-23	2.19305e-06
2008-12-24	2.06365e-06
2008-12-25	1.95016e-06
2008-12-26	1.83955e-06
2008-12-27	1.7237e-06
2008-12-28	1.59748e-06
2008-12-29	1.45855e-06
2008-12-30	1.30728e-06
2008-12-31	1.14661e-06
2009-01-01	9.81964e-07
2009-01-02	8.20151e-07
2009-01-03	6.6831e-07
2009-01-04	5.32658e-07
2009-01-05	4.17339e-07
2009-01-06	3.24291e-07
2009-01-07	2.53179e-07
2009-01-08	2.01215e-07
2009-01-09	1.6409e-07
2009-01-10	1.37162e-07
2009-01-11	1.16422e-07
2009-01-12	9.93614e-08
2009-01-13	8.48043e-08
2009-01-14	7.23829e-08
2009-01-15	6.20917e-08
2009-01-16	5.38537e-08
2009-01-17	4.73749e-08
2009-01-18	4.22541e-08
2009-01-19	3.80839e-08
2009-01-20	3.45323e-08
2009-01-21	3.13966e-08
2009-01-22	2.85781e-08
2009-01-23	2.60448e-08
2009-01-24	2.37956e-08
2009-01-25	2.18261e-08
2009-01-26	2.01115e-08
2009-01-27	1.86099e-08
2009-01-28	1.72654e-08
2009-01-29	1.60167e-08
2009-01-30	1.48087e-08
2009-01-31	1.36018e-08
2009-02-01	1.23753e-08
2009-02-02	1.11212e-08
2009-02-03	9.84053e-09
2009-02-04	8.54505e-09
2009-02-05	7.25748e-09
2009-02-06	6.00812e-09
2009-02-07	4.83028e-09
2009-02-08	3.75649e-09
2009-02-09	2.81519e-09
2009-02-10	2.02612e-09
2009-02-11	1.3967e-09
2009-02-12	9.2283e-10
2009-02-13	5.90729e-10
2009-02-14	3.76069e-10
2009-02-15	2.45828e-10
2009-02-16	1.67272e-10
2009-02-17	1.16661e-10
2009-02-18	8.1682e-11
2009-02-19	5.7451e-11
2009-02-20	4.06456e-11
2009-02-21	2.74553e-11
2009-02-22	1.47536e-11
2009-02-23	9.77057e-14
2009-02-24	-1.67077e-11
2009-02-25	-3.34154e-11
2009-02-26	-4.50423e-11
2009-02-27	-4.5824e-11
2009-02-28	-3.07773e-11
2009-03-01	1.46559e-12
2009-03-02	4.87552e-11
2009-03-03	1.05327e-10
2009-03-04	1.63169e-10
2009-03-05	2.14269e-10
2009-03-06	2.57259e-10
2009-03-07	3.03767e-10
2009-03-08	3.79098e-10
2009-03-09	5.17449e-10
2009-03-10	7.54679e-10
2009-03-11	1.11023e-09
2009-03-12	1.57482e-09
2009-03-13	2.14259e-09
2009-03-14	2.7979e-09
2009-03-15	3.51154e-09
2009-03-16	4.2288e-09
2009-03-17	4.87024e-09
2009-03-18	5.35486e-09
2009-03-19	5.64211e-09
2009-03-20	5.69947e-09
2009-03-21	5.5532e-09
2009-03-22	5.20429e-09
2009-03-23	4.67776e-09
2009-03-24	3.99939e-09
2009-03-25	3.23758e-09
2009-03-26	2.46873e-09
2009-03-27	1.75724e-09
2009-03-28	1.10212e-09
2009-03-29	4.95173e-10
2009-03-30	-7.67967e-11
2009-03-31	-5.76073e-10
2009-04-01	-9.91224e-10
2009-04-02	-1.32401e-09
2009-04-03	-1.61381e-09
2009-04-04	-1.88973e-09
2009-04-05	-2.12246e-09
2009-04-06	-2.30527e-09
2009-04-07	-2.46111e-09
2009-04-08	-2.59946e-09
2009-04-09	-2.7554e-09
2009-04-10	-2.917e-09
2009-04-11	-3.08008e-09
2009-04-12	-3.25936e-09
2009-04-13	-3.43348e-09
2009-04-14	-3.4964e-09
2009-04-15	-3.62654e-09
2009-04-16	-3.70774e-09
2009-04-17	-3.73969e-09
2009-04-18	-3.81609e-09
2009-04-19	-3.84384e-09
2009-04-20	-3.84775e-09
2009-04-21	-3.83358e-09
2009-04-22	-3.72005e-09
2009-04-23	-3.61111e-09
2009-04-24	-3.50949e-09
2009-04-25	-3.32082e-09
2009-04-26	-3.21217e-09
2009-04-27	-3.09209e-09
2009-04-28	-3.05868e-09
2009-04-29	-3.02907e-09
2009-04-30	-3.0406e-09
2009-05-01	-2.9897e-09
2009-05-02	-2.88593e-09
2009-05-03	-2.71983e-09
2009-05-04	-2.58715e-09
2009-05-05	-2.50166e-09
2009-05-06	-2.4915e-09
2009-05-07	-2.49834e-09
2009-05-08	-2.64675e-09
2009-05-09	-2.94446e-09
2009-05-10	-3.31203e-09
2009-05-11	-3.61394e-09
2009-05-12	-3.89279e-09
2009-05-13	-4.02763e-09
2009-05-14	-4.21805e-09
2009-05-15	-4.3267e-09
2009-05-16	-4.40487e-09
2009-05-17	-4.40965e-09
2009-05-18	-4.59217e-09
2009-05-19	-4.82666e-09
2009-05-20	-5.19384e-09
2009-05-21	-5.56835e-09
2009-05-22	-4.45544e-07
2009-05-23	0.667251
2009-05-24	1.97728
2009-05-25	4.04456
2009-05-26	7.02154
2009-05-27	10.2025
2009-05-28	13.1854
2009-05-29	16.3935
2009-05-30	18.5612
2009-05-31	20.1841
2009-06-01	21.4193
2009-06-02	22.0539
2009-06-03	22.4777
2009-06-04	22.4266
2009-06-05	22.6937
2009-06-06	22.6605
2009-06-07	22.4289
2009-06-08	21.8573
2009-06-09	21.0455
2009-06-10	20.7584
2009-06-11	21.6564
2009-06-12	22.7271
2009-06-13	24.8208
2009-06-14	27.6113
2009-06-15	30.6139
2009-06-16	34.0288
2009-06-17	37.4576
2009-06-18	39.7003
2009-06-19	40.7099
2009-06-20	40.1762
2009-06-21	39.5137
2009-06-22	37.9084
2009-06-23	36.2207
2009-06-24	34.3831
2009-06-25	33.3357
2009-06-26	33.4453
2009-06-27	35.5078
2009-06-28	38.1311
2009-06-29	42.5225
2009-06-30	46.8652
2009-07-01	51.3173
2009-07-02	56.0659
2009-07-03	60.7054
2009-07-04	65.0442
2009-07-05	67.4731
2009-07-06	67.8934
2009-07-07	66.681
2009-07-08	63.6557
2009-07-09	59.6636
2009-07-10	55.2126
2009-07-11	51.6764
2009-07-12	51.2647
2009-07-13	54.3495
2009-07-14	60.6683
2009-07-15	68.3647
2009-07-16	74.3314
2009-07-17	78.3364
2009-07-18	79.6638
2009-07-19	78.6664
2009-07-20	77.3128
2009-07-21	76.3523
2009-07-22	76.9119
2009-07-23	80.0004
2009-07-24	84.4399
2009-07-25	89.2702
2009-07-26	93.6829
2009-07-27	96.9373
2009-07-28	99.2112
2009-07-29	100.285
2009-07-30	101.602
2009-07-31	102.985
2009-08-01	102.794
2009-08-02	102.561
2009-08-03	100.746
2009-08-04	97.6107
2009-08-05	95.7992
2009-08-06	93.523
2009-08-07	91.1827
2009-08-08	90.5572
2009-08-09	90.0981
2009-08-10	90.4045
2009-08-11	91.0682
2009-08-12	90.088
2009-08-13	89.445
2009-08-14	89.8621
2009-08-15	92.1155
2009-08-16	96.2466
2009-08-17	101.189
2009-08-18	106.175
2009-08-19	111.172
2009-08-20	114.77
2009-08-21	116.601
2009-08-22	116.258
2009-08-23	113.342
2009-08-24	109.157
2009-08-25	104.737
2009-08-26	100.894
2009-08-27	97.3441
2009-08-28	93.7117
2009-08-29	90.2824
2009-08-30	86.9251
2009-08-31	84.1387
2009-09-01	81.8004
2009-09-02	78.7857
2009-09-03	75.0437
2009-09-04	70.8417
2009-09-05	66.4747
2009-09-06	62.1868
2009-09-07	57.5872
2009-09-08	52.706
2009-09-09	48.5672
2009-09-10	46.0087
2009-09-11	45.0037
2009-09-12	45.4778
2009-09-13	45.778
2009-09-14	44.3683
2009-09-15	42.2228
2009-09-16	39.5756
2009-09-17	37.7349
2009-09-18	36.5292
2009-09-19	35.1503
2009-09-20	34.9718
2009-09-21	36.9176
2009-09-22	39.5153
2009-09-23	41.8851
2009-09-24	42.8366
2009-09-25	42.6774
2009-09-26	41.7838
2009-09-27	42.3239
2009-09-28	41.3765
2009-09-29	40.6181
2009-09-30	39.6771
2009-10-01	39.8977
2009-10-02	39.9244
2009-10-03	39.8233
2009-10-04	37.9129
2009-10-05	37.257
2009-10-06	36.6773
2009-10-07	36.7114
2009-10-08	35.8742
2009-10-09	35.0737
2009-10-10	34.0356
2009-10-11	32.4146
2009-10-12	30.8437
2009-10-13	27.8198
2009-10-14	24.4823
2009-10-15	20.7405
2009-10-16	17.8988
2009-10-17	15.5444
2009-10-18	14.0542
2009-10-19	11.9213
2009-10-20	10.3233
2009-10-21	8.37749
2009-10-22	6.89744
2009-10-23	5.23185
2009-10-24	3.89483
2009-10-25	2.53619
2009-10-26	1.55463
2009-10-27	0.935754
2009-10-28	0.573131
2009-10-29	0.364457
2009-10-30	0.310302
2009-10-31	0.306679
2009-11-01	0.306648
2009-11-02	0.31695
2009-11-03	0.317689
2009-11-04	0.314768
2009-11-05	0.302052
2009-11-06	0.274839
2009-11-07	0.242977
2009-11-08	0.215275
2009-11-09	0.180639
2009-11-10	0.148622
2009-11-11	0.11334
2009-11-12	0.0832841
2009-11-13	0.061642
2009-11-14	0.0464801
2009-11-15	0.0307935
2009-11-16	0.0200675
2009-11-17	0.012737
2009-11-18	0.00776752
2009-11-19	0.0055961
2009-11-20	0.00413426
2009-11-21	0.00312549
2009-11-22	0.00242322
2009-11-23	0.00193548
2009-11-24	0.00158588
2009-11-25	0.00132579
2009-11-26	0.00111994
2009-11-27	0.000941671
2009-11-28	0.000784565
2009-11-29	0.000646968
2009-11-30	0.000530055
2009-12-01	0.000434325
2009-12-02	0.000359117
2009-12-03	0.000287464
2009-12-04	0.000223111
2009-12-05	0.000168855
2009-12-06	0.000124648
2009-12-07	9.04243e-05
2009-12-08	6.64437e-05
2009-12-09	4.17674e-05
2009-12-10	2.63545e-05
2009-12-11	1.65871e-05
2009-12-12	1.04266e-05
2009-12-13	6.67098e-06
2009-12-14	4.37809e-06
2009-12-15	2.97002e-06
2009-12-16	2.09632e-06
2009-12-17	1.54684e-06
2009-12-18	1.19764e-06
2009-12-19	9.7476e-07
2009-12-20	8.31628e-07
2009-12-21	7.39813e-07
2009-12-22	6.83431e-07
2009-12-23	6.53197e-07
2009-12-24	6.39858e-07
2009-12-25	6.32071e-07
2009-12-26	6.19775e-07
2009-12-27	5.96967e-07
2009-12-28	5.62035e-07
2009-12-29	5.16526e-07
2009-12-30	4.63933e-07
2009-12-31	4.08512e-07
2010-01-01	3.54206e-07
2010-01-02	3.03818e-07
2010-01-03	2.58984e-07
2010-01-04	2.20377e-07
2010-01-05	1.87926e-07
2010-01-06	1.61084e-07
2010-01-07	1.39095e-07
2010-01-08	1.21135e-07
2010-01-09	1.06404e-07
2010-01-10	9.41856e-08
2010-01-11	8.38927e-08
2010-01-12	7.50956e-08
2010-01-13	6.74961e-08
2010-01-14	6.08894e-08
2010-01-15	5.51291e-08
2010-01-16	5.00953e-08
2010-01-17	4.56764e-08
2010-01-18	4.17725e-08
2010-01-19	3.82963e-08
2010-01-20	3.51756e-08
2010-01-21	3.23531e-08
2010-01-22	2.97854e-08
2010-01-23	2.74385e-08
2010-01-24	2.52864e-08
2010-01-25	2.33089e-08
2010-01-26	2.14886e-08
2010-01-27	1.98094e-08
2010-01-28	1.82571e-08
2010-01-29	1.68206e-08
2010-01-30	1.54903e-08
2010-01-31	1.42566e-08
2010-02-01	1.31096e-08
2010-02-02	1.20368e-08
2010-02-03	1.10237e-08
2010-02-04	1.00549e-08
2010-02-05	9.11438e-09
2010-02-06	8.19262e-09
2010-02-07	7.28572e-09
2010-02-08	6.39386e-09
2010-02-09	5.52291e-09
2010-02-10	4.68401e-09
2010-02-11	3.89162e-09
2010-02-12	3.16195e-09
2010-02-13	2.50986e-09
2010-02-14	1.94688e-09
2010-02-15	1.48141e-09
2010-02-16	1.11404e-09
2010-02-17	8.39683e-10
2010-02-18	6.48375e-10
2010-02-19	5.26243e-10
2010-02-20	4.57263e-10
2010-02-21	4.25215e-10
2010-02-22	4.17008e-10
2010-02-23	4.24434e-10
2010-02-24	4.44366e-10
2010-02-25	4.75241e-10
2010-02-26	5.15691e-10
2010-02-27	5.61612e-10
2010-02-28	6.11442e-10
2010-03-01	6.70066e-10
2010-03-02	7.47449e-10
2010-03-03	8.48281e-10
2010-03-04	9.6631e-10
2010-03-05	1.08825e-09
2010-03-06	1.20139e-09
2010-03-07	1.29675e-09
2010-03-08	1.36593e-09
2010-03-09	1.40051e-09
2010-03-10	1.39543e-09
2010-03-11	1.34951e-09
2010-03-12	1.26451e-09
2010-03-13	1.14785e-09
2010-03-14	1.01184e-09
2010-03-15	8.70363e-10
2010-03-16	7.32988e-10
2010-03-17	6.05189e-10
2010-03-18	4.93609e-10
2010-03-19	4.11146e-10
2010-03-20	3.61707e-10
2010-03-21	3.45683e-10
2010-03-22	3.43338e-10
2010-03-23	3.47246e-10
2010-03-24	3.52718e-10
2010-03-25	3.59362e-10
2010-03-26	3.68937e-10
2010-03-27	3.91018e-10
2010-03-28	4.43779e-10
2010-03-29	5.21944e-10
2010-03-30	6.17305e-10
2010-03-31	7.15206e-10
2010-04-01	8.22487e-10
2010-04-02	9.21169e-10
2010-04-03	1.01028e-09
2010-04-04	1.06734e-09
2010-04-05	1.09587e-09
2010-04-06	1.08492e-09
2010-04-07	1.02747e-09
2010-04-08	9.43056e-10
2010-04-09	8.67822e-10
2010-04-10	7.89658e-10
2010-04-11	7.07976e-10
2010-04-12	6.26684e-10
2010-04-13	5.60635e-10
2010-04-14	5.39922e-10
2010-04-15	5.2722e-10
2010-04-16	5.02794e-10
2010-04-17	4.74264e-10
2010-04-18	4.48469e-10
2010-04-19	4.27365e-10
2010-04-20	4.0841e-10
2010-04-21	3.84961e-10
2010-04-22	3.66592e-10
2010-04-23	3.49591e-10
2010-04-24	3.42165e-10
2010-04-25	3.3474e-10
2010-04-26	3.32981e-10
2010-04-27	3.45878e-10
2010-04-28	3.65615e-10
2010-04-29	3.89064e-10
2010-04-30	4.16422e-10
2010-05-01	4.36158e-10
2010-05-02	4.4417e-10
2010-05-03	4.35767e-10
2010-05-04	4.2248e-10
2010-05-05	3.92777e-10
2010-05-06	3.59166e-10
2010-05-07	3.24969e-10
2010-05-08	2.93703e-10
2010-05-09	2.73576e-10
2010-05-10	2.6615e-10
2010-05-11	2.51885e-10
2010-05-12	2.45437e-10
2010-05-13	2.39379e-10
2010-05-14	2.33712e-10
2010-05-15	2.29804e-10
2010-05-16	2.23746e-10
2010-05-17	2.18079e-10
2010-05-18	2.15148e-10
2010-05-19	2.20229e-10
2010-05-20	2.34689e-10
2010-05-21	2.59702e-10
2010-05-22	3.00152e-10
2010-05-23	3.47637e-10
2010-05-24	3.9903e-10
2010-05-25	4.4163e-10
2010-05-26	4.63321e-10
2010-05-27	4.86965e-10
2010-05-28	4.86379e-10
2010-05-29	4.63125e-10
2010-05-30	4.39089e-10
2010-05-31	4.19939e-10
2010-06-01	4.09387e-10
2010-06-02	4.131e-10
2010-06-03	4.16422e-10
2010-06-04	4.44756e-10
2010-06-05	4.59412e-10
2010-06-06	-4.02587e-09
2010-06-07	1.82194e-07
2010-06-08	0.887071
2010-06-09	3.30741
2010-06-10	7.24455
2010-06-11	12.309
2010-06-12	17.5218
2010-06-13	21.9659
2010-06-14	25.6339
2010-06-15	27.8784
2010-06-16	28.2309
2010-06-17	26.7765
2010-06-18	24.3911
2010-06-19	21.4196
2010-06-20	19.1801
2010-06-21	17.7765
2010-06-22	17.294
2010-06-23	17.6452
2010-06-24	18.8229
2010-06-25	20.3388
2010-06-26	22.7363
2010-06-27	25.3889
2010-06-28	28.3319
2010-06-29	31.0554
2010-06-30	33.8048
2010-07-01	37.7054
2010-07-02	43.4314
2010-07-03	50.9761
2010-07-04	59.8193
2010-07-05	68.062
2010-07-06	74.9089
2010-07-07	81.0765
2010-07-08	86.378
2010-07-09	90.9124
2010-07-10	94.5725
2010-07-11	97.42
2010-07-12	100.94
2010-07-13	106.654
2010-07-14	114.227
2010-07-15	122.422
2010-07-16	128.616
2010-07-17	132.481
2010-07-18	133.83
2010-07-19	133.179
2010-07-20	132.103
2010-07-21	129.396
2010-07-22	123.95
2010-07-23	117.628
2010-07-24	109.935
2010-07-25	101.98
2010-07-26	96.1206
2010-07-27	88.7147
2010-07-28	80.6097
2010-07-29	73.87
2010-07-30	68.5128
2010-07-31	67.0327
2010-08-01	68.8979
2010-08-02	70.7792
2010-08-03	71.5906
2010-08-04	71.1787
2010-08-05	70.0683
2010-08-06	68.3277
2010-08-07	66.6477
2010-08-08	64.9505
2010-08-09	62.7095
2010-08-10	62.3666
2010-08-11	62.8193
2010-08-12	62.3677
2010-08-13	61.5136
2010-08-14	58.1476
2010-08-15	53.71
2010-08-16	50.0996
2010-08-17	47.8909
2010-08-18	48.4451
2010-08-19	51.9129
2010-08-20	58.0821
2010-08-21	66.0578
2010-08-22	74.1152
2010-08-23	81.249
2010-08-24	87.2588
2010-08-25	91.7377
2010-08-26	94.8582
2010-08-27	94.5139
2010-08-28	90.6067
2010-08-29	83.5627
2010-08-30	77.363
2010-08-31	69.0434
2010-09-01	60.651
2010-09-02	52.4915
2010-09-03	46.3954
2010-09-04	42.9908
2010-09-05	41.7532
2010-09-06	39.4993
2010-09-07	38.6841
2010-09-08	38.1655
2010-09-09	38.0923
2010-09-10	37.6367
2010-09-11	36.9865
2010-09-12	38.218
2010-09-13	39.7339
2010-09-14	41.6574
2010-09-15	42.7072
2010-09-16	41.7467
2010-09-17	41.3978
2010-09-18	40.2087
2010-09-19	37.6521
2010-09-20	35.2984
2010-09-21	33.7074
2010-09-22	32.6946
2010-09-23	32.7437
2010-09-24	31.4513
2010-09-25	30.1535
2010-09-26	28.1622
2010-09-27	26.292
2010-09-28	23.4849
2010-09-29	20.5375
2010-09-30	17.7797
2010-10-01	15.3726
2010-10-02	13.9298
2010-10-03	13.5214
2010-10-04	12.9681
2010-10-05	13.186
2010-10-06	13.4378
2010-10-07	13.7148
2010-10-08	14.1691
2010-10-09	14.3847
2010-10-10	14.6838
2010-10-11	14.2815
2010-10-12	13.3813
2010-10-13	12.4269
2010-10-14	11.4024
2010-10-15	10.6911
2010-10-16	10.0657
2010-10-17	9.03519
2010-10-18	8.35604
2010-10-19	7.59842
2010-10-20	6.95573
2010-10-21	6.25008
2010-10-22	5.31715
2010-10-23	4.48112
2010-10-24	3.7622
2010-10-25	3.15394
2010-10-26	2.70616
2010-10-27	2.16776
2010-10-28	1.74983
2010-10-29	1.4263
2010-10-30	1.1575
2010-10-31	0.924327
2010-11-01	0.721864
2010-11-02	0.511088
2010-11-03	0.347142
2010-11-04	0.229771
2010-11-05	0.149733
2010-11-06	0.0959978
2010-11-07	0.0623135
2010-11-08	0.0505731
2010-11-09	0.0426878
2010-11-10	0.0400647
2010-11-11	0.0372252
2010-11-12	0.0337044
2010-11-13	0.0297313
2010-11-14	0.0256573
2010-11-15	0.0209178
2010-11-16	0.0167293
2010-11-17	0.0122851
2010-11-18	0.00864681
2010-11-19	0.00586628
2010-11-20	0.00393407
2010-11-21	0.00271421
2010-11-22	0.00193036
2010-11-23	0.00144037
2010-11-24	0.00109732
2010-11-25	0.000844133
2010-11-26	0.000645695
2010-11-27	0.000485401
2010-11-28	0.000359649
2010-11-29	0.000267847
2010-11-30	0.000172836
2010-12-01	0.000111709
2010-12-02	7.3237e-05
2010-12-03	4.86932e-05
2010-12-04	3.2859e-05
2010-12-05	2.2465e-05
2010-12-06	1.55311e-05
2010-12-07	1.08987e-05
2010-12-08	7.78191e-06
2010-12-09	5.64475e-06
2010-12-10	4.15028e-06
2010-12-11	3.08654e-06
2010-12-12	2.32398e-06
2010-12-13	1.78257e-06
2010-12-14	1.40593e-06
2010-12-15	1.1525e-06
2010-12-16	9.90032e-07
2010-12-17	8.93548e-07
2010-12-18	8.43981e-07
2010-12-19	8.26626e-07
2010-12-20	8.30507e-07
2010-12-21	8.47763e-07
2010-12-22	8.72534e-07
2010-12-23	9.00062e-07
2010-12-24	9.26281e-07
2010-12-25	9.47612e-07
2010-12-26	9.60771e-07
2010-12-27	9.62789e-07
2010-12-28	9.51137e-07
2010-12-29	9.24266e-07
2010-12-30	8.81925e-07
2010-12-31	8.25205e-07
2011-01-01	7.56602e-07
2011-01-02	6.79833e-07
2011-01-03	5.99181e-07
2011-01-04	5.18922e-07
2011-01-05	4.42837e-07
2011-01-06	3.73771e-07
2011-01-07	3.13475e-07
2011-01-08	2.625e-07
2011-01-09	2.20338e-07
2011-01-10	1.85836e-07
2011-01-11	1.57569e-07
2011-01-12	1.34169e-07
2011-01-13	1.14593e-07
2011-01-14	9.81229e-08
2011-01-15	8.4263e-08
2011-01-16	7.26506e-08
2011-01-17	6.29719e-08
2011-01-18	5.49165e-08
2011-01-19	4.81906e-08
2011-01-20	4.2534e-08
2011-01-21	3.773e-08
2011-01-22	3.3609e-08
2011-01-23	3.00467e-08
2011-01-24	2.69517e-08
2011-01-25	2.42564e-08
2011-01-26	2.19066e-08
2011-01-27	1.98528e-08
2011-01-28	1.80478e-08
2011-01-29	1.6449e-08
2011-01-30	1.5015e-08
2011-01-31	1.34982e-08
2011-02-01	1.20948e-08
2011-02-02	1.09546e-08
2011-02-03	9.86613e-09
2011-02-04	8.66884e-09
2011-02-05	7.52608e-09
2011-02-06	6.44135e-09
2011-02-07	5.62844e-09
2011-02-08	4.86633e-09
2011-02-09	3.98854e-09
2011-02-10	3.19654e-09
2011-02-11	2.64626e-09
2011-02-12	2.17083e-09
2011-02-13	1.76105e-09
2011-02-14	1.41107e-09
2011-02-15	1.14316e-09
2011-02-16	9.14721e-10
2011-02-17	7.20287e-10
2011-02-18	5.55359e-10
2011-02-19	4.16813e-10
2011-02-20	3.06991e-10
2011-02-21	2.26091e-10
2011-02-22	1.43432e-10
2011-02-23	8.98893e-11
2011-02-24	5.80372e-11
2011-02-25	4.06456e-11
2011-02-26	3.22429e-11
2011-02-27	2.87255e-11
2011-02-28	2.81392e-11
2011-03-01	2.81392e-11
2011-03-02	2.67714e-11
2011-03-03	2.3254e-11
2011-03-04	1.60237e-11
2011-03-05	4.10364e-12
2011-03-06	-1.25063e-11
2011-03-07	-3.38062e-11
2011-03-08	-5.88188e-11
2011-03-09	-8.51994e-11
2011-03-10	-1.1158e-10
2011-03-11	-1.35029e-10
2011-03-12	-1.53789e-10
2011-03-13	-1.66686e-10
2011-03-14	-1.72548e-10
2011-03-15	-1.7079e-10
2011-03-16	-1.58479e-10
2011-03-17	-1.40501e-10
2011-03-18	-1.19396e-10
2011-03-19	-9.65332e-11
2011-03-20	-7.42563e-11
2011-03-21	-5.37381e-11
2011-03-22	-3.53695e-11
2011-03-23	-2.40356e-11
2011-03-24	-1.58283e-11
2011-03-25	-1.03568e-11
2011-03-26	-7.23022e-12
2011-03-27	-4.88529e-12
2011-03-28	-3.12658e-12
2011-03-29	-2.34494e-12
2011-03-30	-1.95411e-12
2011-03-31	-1.7587e-12
2011-04-01	-1.7587e-12
2011-04-02	-1.56329e-12
2011-04-03	-1.56329e-12
2011-04-04	-1.56329e-12
2011-04-05	-1.95411e-12
2011-04-06	-2.54035e-12
2011-04-07	-3.32199e-12
2011-04-08	-4.10364e-12
2011-04-09	-5.0807e-12
2011-04-10	-5.66693e-12
2011-04-11	-6.25317e-12
2011-04-12	-6.25317e-12
2011-04-13	-6.44858e-12
2011-04-14	-6.25317e-12
2011-04-15	-5.86234e-12
2011-04-16	-5.0807e-12
2011-04-17	-4.68987e-12
2011-04-18	-4.29905e-12
2011-04-19	-3.71282e-12
2011-04-20	-2.73576e-12
2011-04-21	-1.95411e-12
2011-04-22	-1.17247e-12
2011-04-23	-7.81646e-13
2011-04-24	-3.90823e-13
2011-04-25	0
2011-04-26	0
2011-04-27	0
2011-04-28	0
2011-04-29	0
2011-04-30	0
2011-05-01	0
2011-05-02	0
2011-05-03	0
2011-05-04	0
2011-05-05	0
2011-05-06	-1.95411e-13
2011-05-07	-5.86234e-13
2011-05-08	-1.36788e-12
2011-05-09	-2.14953e-12
2011-05-10	-3.12658e-12
2011-05-11	-4.10364e-12
2011-05-12	-4.49446e-12
2011-05-13	-4.68987e-12
2011-05-14	-4.68987e-12
2011-05-15	-4.49446e-12
2011-05-16	-4.10364e-12
2011-05-17	-3.51741e-12
2011-05-18	-3.12658e-12
2011-05-19	-3.12658e-12
2011-05-20	-3.12658e-12
2011-05-21	-3.32199e-12
2011-05-22	-3.32199e-12
2011-05-23	5.86879e-09
2011-05-24	0.574179
2011-05-25	1.42498
2011-05-26	2.4173
2011-05-27	3.69955
2011-05-28	5.56098
2011-05-29	7.50973
2011-05-30	9.65153
2011-05-31	11.6707
2011-06-01	13.4798
2011-06-02	15.1431
2011-06-03	16.4021
2011-06-04	16.7104
2011-06-05	17.1263
2011-06-06	17.0423
2011-06-07	16.2232
2011-06-08	15.1968
2011-06-09	14.1537
2011-06-10	13.4568
2011-06-11	13.1731
2011-06-12	12.8309
2011-06-13	12.7807
2011-06-14	13.3278
2011-06-15	14.2238
2011-06-16	15.1756
2011-06-17	15.5923
2011-06-18	15.7743
2011-06-19	16.0653
2011-06-20	16.7715
2011-06-21	17.6809
2011-06-22	18.8066
2011-06-23	20.0973
[truncated: 3,480 more rows]

## Sheet: Simulated_Adults_2008
Time_Egg	Sim_Ad_Pred
2006-01-01	0
2006-01-01 01:30:08	0
2006-01-01 03:48:03	0
2006-01-01 07:18:43	0
2006-01-01 12:37:32	0
2006-01-01 19:02:51	0
2006-01-01 21:43:57	0
2006-01-02 03:02:49	0
2006-01-02 03:12:01	0
2006-01-02 03:36:42	0
2006-01-02 03:40:57	0
2006-01-02 03:52:33	0
2006-01-02 03:55:29	0
2006-01-02 03:56:34	0
2006-01-02 03:57:35	0
2006-01-02 03:58:40	0
2006-01-02 03:59:40	0
2006-01-02 04:02:41	0
2006-01-02 04:03:46	0
2006-01-02 04:04:48	0
2006-01-02 04:05:46	0
2006-01-02 04:06:49	0
2006-01-02 04:07:42	0
2006-01-02 04:08:44	0
2006-01-02 04:11:35	0
2006-01-02 04:12:42	0
2006-01-02 04:13:53	0
2006-01-02 04:14:52	0
2006-01-02 04:15:48	0
2006-01-02 04:16:41	0
2006-01-02 04:17:30	0
2006-01-02 04:18:22	0
2006-01-02 04:19:12	0
2006-01-02 04:19:57	0
2006-01-02 04:20:45	0
2006-01-02 04:21:35	0
2006-01-02 04:22:17	0
2006-01-02 04:23:05	0
2006-01-02 04:23:46	0
2006-01-02 04:24:31	0
2006-01-02 04:25:14	0
2006-01-02 04:25:57	0
2006-01-02 04:26:37	0
2006-01-02 04:27:15	0
2006-01-02 04:27:58	0
2006-01-02 04:28:35	0
2006-01-02 04:29:11	0
2006-01-02 04:29:50	0
2006-01-02 04:30:28	0
2006-01-02 04:31:03	0
2006-01-02 04:31:37	0
2006-01-02 04:32:18	0
2006-01-02 04:32:58	0
2006-01-02 04:33:36	0
2006-01-02 04:34:19	0
2006-01-02 04:35:00	0
2006-01-02 04:35:40	0
2006-01-02 04:36:20	0
2006-01-02 04:36:57	0
2006-01-02 04:37:32	0
2006-01-02 04:38:06	0
2006-01-02 04:38:45	0
2006-01-02 04:39:22	0
2006-01-02 04:39:56	0
2006-01-02 04:40:34	0
2006-01-02 04:41:08	0
2006-01-02 04:41:44	0
2006-01-02 04:42:17	0
2006-01-02 04:42:50	0
2006-01-02 04:43:25	0
2006-01-02 04:43:57	0
2006-01-02 04:44:36	0
2006-01-02 04:45:08	0
2006-01-02 04:45:41	0
2006-01-02 04:46:12	0
2006-01-02 04:46:46	0
2006-01-02 04:47:19	0
2006-01-02 04:47:54	0
2006-01-02 04:48:26	0
2006-01-02 04:48:57	0
2006-01-02 04:49:32	0
2006-01-02 04:50:03	0
2006-01-02 04:50:34	0
2006-01-02 04:51:09	0
2006-01-02 04:51:43	0
2006-01-02 04:52:15	0
2006-01-02 04:52:45	0
2006-01-02 04:53:18	0
2006-01-02 04:53:53	0
2006-01-02 04:54:23	0
2006-01-02 04:54:56	0
2006-01-02 04:55:31	0
2006-01-02 04:56:05	0
2006-01-02 04:56:37	0
2006-01-02 04:57:08	0
2006-01-02 04:57:39	0
2006-01-02 04:58:12	0
2006-01-02 04:58:45	0
2006-01-02 04:59:18	0
2006-01-02 04:59:54	0
2006-01-02 05:00:29	0
2006-01-02 05:01:03	0
2006-01-02 05:01:41	0
2006-01-02 05:02:13	0
2006-01-02 05:02:46	0
2006-01-02 05:03:22	0
2006-01-02 05:04:01	0
2006-01-02 05:04:35	0
2006-01-02 05:05:11	0
2006-01-02 05:05:49	0
2006-01-02 05:06:22	0
2006-01-02 05:06:58	0
2006-01-02 05:07:35	0
2006-01-02 05:08:15	0
2006-01-02 05:08:56	0
2006-01-02 05:09:35	0
2006-01-02 05:11:44	0
2006-01-02 05:12:34	0
2006-01-02 05:13:22	0
2006-01-02 05:14:14	0
2006-01-02 05:14:59	0
2006-01-02 05:15:52	0
2006-01-02 05:16:36	0
2006-01-02 05:17:18	0
2006-01-02 05:18:02	0
2006-01-02 05:18:46	0
2006-01-02 05:19:35	0
2006-01-02 05:25:03	0
2006-01-02 05:27:42	0
2006-01-02 05:28:43	0
2006-01-02 05:29:41	0
2006-01-02 05:30:34	0
2006-01-02 05:31:30	0
2006-01-02 05:32:20	0
2006-01-02 05:33:14	0
2006-01-02 05:34:08	0
2006-01-02 05:35:02	0
2006-01-02 05:35:55	0
2006-01-02 05:36:48	0
2006-01-02 05:37:34	0
2006-01-02 05:38:18	0
2006-01-02 05:39:00	0
2006-01-02 05:39:41	0
2006-01-02 05:40:21	0
2006-01-02 05:41:00	0
2006-01-02 05:41:41	0
2006-01-02 05:44:11	0
2006-01-02 05:45:05	0
2006-01-02 05:46:08	0
2006-01-02 05:47:09	0
2006-01-02 05:48:02	0
2006-01-02 05:48:52	0
2006-01-02 05:49:51	0
2006-01-02 05:50:47	0
2006-01-02 05:51:36	0
2006-01-02 05:52:23	0
2006-01-02 05:53:08	0
2006-01-02 05:53:56	0
2006-01-02 05:54:38	0
2006-01-02 05:55:19	0
2006-01-02 05:56:02	0
2006-01-02 05:56:42	0
2006-01-02 05:57:20	0
2006-01-02 05:57:58	0
2006-01-02 05:58:40	0
2006-01-02 05:59:20	0
2006-01-02 06:00:02	0
2006-01-02 06:00:40	0
2006-01-02 06:01:23	0
2006-01-02 06:02:06	0
2006-01-02 06:02:44	0
2006-01-02 06:03:25	0
2006-01-02 06:04:10	0
2006-01-02 06:06:47	0
2006-01-02 06:07:44	0
2006-01-02 06:08:44	0
2006-01-02 06:09:47	0
2006-01-02 06:10:49	0
2006-01-02 06:11:41	0
2006-01-02 06:12:40	0
2006-01-02 06:13:38	0
2006-01-02 06:14:29	0
2006-01-02 06:15:25	0
2006-01-02 06:16:24	0
2006-01-02 06:17:19	0
2006-01-02 06:18:07	0
2006-01-02 06:19:01	0
2006-01-02 06:19:58	0
2006-01-02 06:20:49	0
2006-01-02 06:21:46	0
2006-01-02 06:22:34	0
2006-01-02 06:23:20	0
2006-01-02 06:24:08	0
2006-01-02 06:24:51	0
2006-01-02 06:25:37	0
2006-01-02 06:26:18	0
2006-01-02 06:26:58	0
2006-01-02 06:27:38	0
2006-01-02 06:28:20	0
2006-01-02 06:28:58	0
2006-01-02 06:29:35	0
2006-01-02 06:30:16	0
2006-01-02 06:30:52	0
2006-01-02 06:31:27	0
2006-01-02 06:32:04	0
2006-01-02 06:32:43	0
2006-01-02 06:33:22	0
2006-01-02 06:38:36	0
2006-01-02 06:40:28	0
2006-01-02 06:44:24	0
2006-01-02 06:45:49	0
2006-01-02 06:47:14	0
2006-01-02 06:48:45	0
2006-01-02 06:53:13	0
2006-01-02 06:56:50	0
2006-01-02 06:58:14	0
2006-01-02 06:59:30	0
2006-01-02 07:00:49	0
2006-01-02 07:01:57	0
2006-01-02 07:03:08	0
2006-01-02 07:04:09	0
2006-01-02 07:05:15	0
2006-01-02 07:06:18	0
2006-01-02 07:07:15	0
2006-01-02 07:08:08	0
2006-01-02 07:08:58	0
2006-01-02 07:09:45	0
2006-01-02 07:10:35	0
2006-01-02 07:11:24	0
2006-01-02 07:12:19	0
2006-01-02 07:13:10	0
2006-01-02 07:16:41	0
2006-01-02 07:35:42	0
2006-01-02 07:37:34	0
2006-01-02 07:38:23	0
2006-01-02 07:39:15	0
2006-01-02 07:40:00	0
2006-01-02 07:40:54	0
2006-01-02 07:41:44	0
2006-01-02 07:42:39	0
2006-01-02 07:43:25	0
2006-01-02 07:44:09	0
2006-01-02 07:44:52	0
2006-01-02 07:45:33	0
2006-01-02 07:46:13	0
2006-01-02 07:49:23	0
2006-01-02 07:50:32	0
2006-01-02 07:51:38	0
2006-01-02 07:52:45	0
2006-01-02 07:53:49	0
2006-01-02 07:54:57	0
2006-01-02 07:55:53	0
2006-01-02 07:56:49	0
2006-01-02 07:57:41	0
2006-01-02 07:58:39	0
2006-01-02 07:59:35	0
2006-01-02 08:00:28	0
2006-01-02 08:01:17	0
2006-01-02 08:02:04	0
2006-01-02 08:02:55	0
2006-01-02 08:03:40	0
2006-01-02 08:04:24	0
2006-01-02 08:05:06	0
2006-01-02 08:05:50	0
2006-01-02 08:06:37	0
2006-01-02 08:07:17	0
2006-01-02 08:07:58	0
2006-01-02 08:08:43	0
2006-01-02 08:09:31	0
2006-01-02 08:10:19	0
2006-01-02 08:11:04	0
2006-01-02 08:11:46	0
2006-01-02 08:12:33	0
2006-01-02 08:13:15	0
2006-01-02 08:14:01	0
2006-01-02 08:15:54	0
2006-01-02 08:16:39	0
2006-01-02 08:17:23	0
2006-01-02 08:18:05	0
2006-01-02 08:18:50	0
2006-01-02 08:19:30	0
2006-01-02 08:20:16	0
2006-01-02 08:21:00	0
2006-01-02 08:21:46	0
2006-01-02 08:22:34	0
2006-01-02 08:23:15	0
2006-01-02 08:23:59	0
2006-01-02 08:24:38	0
2006-01-02 08:26:55	0
2006-01-02 08:36:17	0
2006-01-02 08:47:36	0
2006-01-02 08:49:29	0
2006-01-02 09:08:20	0
2006-01-02 10:24:37	0
2006-01-02 10:35:32	0
2006-01-02 11:48:42	0
2006-01-02 12:48:19	0
2006-01-02 12:53:33	0
2006-01-02 13:25:19	0
2006-01-02 14:34:02	0
2006-01-02 15:06:26	0
2006-01-02 15:14:09	0
2006-01-02 16:15:39	0
2006-01-02 17:05:45	0
2006-01-02 18:41:43	0
2006-01-02 19:48:02	0
2006-01-02 21:03:26	0
2006-01-02 21:44:25	0
2006-01-02 22:39:06	0
2006-01-02 23:08:23	0
2006-01-02 23:18:41	0
2006-01-03 00:30:48	0
2006-01-03 00:40:51	0
2006-01-03 00:47:45	0
2006-01-03 01:10:33	0
2006-01-03 01:17:17	0
2006-01-03 01:19:52	0
2006-01-03 01:22:36	0
2006-01-03 01:25:30	0
2006-01-03 01:27:54	0
2006-01-03 01:30:09	0
2006-01-03 01:32:35	0
2006-01-03 01:34:43	0
2006-01-03 01:36:44	0
2006-01-03 01:39:07	0
2006-01-03 01:41:04	0
2006-01-03 01:43:12	0
2006-01-03 01:45:04	0
2006-01-03 01:46:52	0
2006-01-03 01:48:36	0
2006-01-03 01:50:39	0
2006-01-03 01:52:21	0
2006-01-03 01:54:14	0
2006-01-03 02:00:53	0
2006-01-03 02:03:17	0
2006-01-03 02:05:52	0
2006-01-03 02:08:21	0
2006-01-03 02:15:00	0
2006-01-03 02:17:34	0
2006-01-03 02:20:12	0
2006-01-03 02:22:55	0
2006-01-03 02:25:16	0
2006-01-03 02:27:32	0
2006-01-03 02:30:09	0
2006-01-03 02:32:34	0
2006-01-03 02:35:03	0
2006-01-03 02:37:13	0
2006-01-03 02:39:27	0
2006-01-03 02:41:48	0
2006-01-03 02:44:17	0
2006-01-03 02:46:49	0
2006-01-03 02:48:55	0
2006-01-03 02:50:57	0
2006-01-03 02:52:53	0
2006-01-03 03:00:49	0
2006-01-03 03:03:59	0
2006-01-03 03:06:51	0
2006-01-03 03:09:35	0
2006-01-03 03:12:09	0
2006-01-03 03:14:52	0
2006-01-03 03:17:12	0
2006-01-03 03:19:49	0
2006-01-03 03:22:02	0
2006-01-03 03:24:10	0
2006-01-03 03:26:23	0
2006-01-03 03:28:39	0
2006-01-03 03:30:49	0
2006-01-03 03:37:10	0
2006-01-03 03:39:40	0
2006-01-03 03:42:04	0
2006-01-03 03:44:41	0
2006-01-03 03:47:26	0
2006-01-03 03:49:45	0
2006-01-03 03:52:19	0
2006-01-03 03:54:42	0
2006-01-03 03:57:22	0
2006-01-03 03:59:32	0
2006-01-03 04:02:09	0
2006-01-03 04:04:34	0
2006-01-03 04:06:54	0
2006-01-03 04:09:22	0
2006-01-03 04:11:50	0
2006-01-03 04:14:00	0
2006-01-03 04:16:04	0
2006-01-03 04:18:03	0
2006-01-03 04:19:57	0
2006-01-03 04:22:13	0
2006-01-03 04:24:15	0
2006-01-03 04:26:08	0
2006-01-03 04:27:59	0
2006-01-03 04:30:10	0
2006-01-03 04:32:09	0
2006-01-03 04:34:13	0
2006-01-03 04:36:03	0
2006-01-03 04:37:52	0
2006-01-03 04:39:36	0
2006-01-03 04:41:20	0
2006-01-03 04:43:01	0
2006-01-03 04:44:54	0
2006-01-03 04:46:46	0
2006-01-03 04:48:27	0
2006-01-03 04:50:22	0
2006-01-03 04:52:16	0
2006-01-03 04:54:15	0
2006-01-03 04:56:13	0
2006-01-03 04:58:12	0
2006-01-03 05:00:13	0
2006-01-03 05:02:19	0
2006-01-03 05:04:08	0
2006-01-03 05:05:58	0
2006-01-03 05:07:42	0
2006-01-03 05:09:33	0
2006-01-03 05:11:17	0
2006-01-03 05:12:58	0
2006-01-03 05:14:53	0
2006-01-03 05:16:33	0
2006-01-03 05:18:28	0
2006-01-03 05:26:31	0
2006-01-03 05:29:35	0
2006-01-03 05:32:57	0
2006-01-03 05:36:09	0
2006-01-03 05:39:24	0
2006-01-03 05:42:11	0
2006-01-03 05:44:49	0
2006-01-03 05:47:43	0
2006-01-03 05:50:31	0
2006-01-03 06:03:23	0
2006-01-03 06:08:10	0
2006-01-03 06:12:23	0
2006-01-03 06:16:16	0
2006-01-03 06:19:51	0
2006-01-03 06:29:40	0
2006-01-03 06:33:19	0
2006-01-03 06:37:01	0
2006-01-03 06:40:15	0
2006-01-03 06:43:48	0
2006-01-03 06:47:10	0
2006-01-03 07:20:51	0
2006-01-03 10:08:03	0
2006-01-03 14:25:20	0
2006-01-03 16:04:05	0
2006-01-03 19:34:38	0
2006-01-03 20:56:20	0
2006-01-03 23:53:49	0
2006-01-04 02:20:57	0
2006-01-04 04:24:20	0
2006-01-04 07:57:30	0
2006-01-04 09:46:38	0
2006-01-04 11:30:34	0
2006-01-04 14:38:09	0
2006-01-04 19:02:14	0
2006-01-04 22:25:36	0
2006-01-05 07:12:18	0
2006-01-05 14:34:51	0
2006-01-05 16:45:09	0
2006-01-05 20:55:20	0
2006-01-06 00:23:27	0
2006-01-06 01:21:48	0
2006-01-06 01:55:38	0
2006-01-06 03:46:19	0
2006-01-06 05:46:01	0
2006-01-06 06:50:34	0
2006-01-06 07:14:03	0
2006-01-06 07:38:24	0
2006-01-06 07:58:45	0
2006-01-06 08:19:14	0
2006-01-06 08:40:03	0
2006-01-06 09:00:18	0
2006-01-06 09:18:55	0
2006-01-06 09:38:14	0
2006-01-06 09:54:43	0
2006-01-06 10:12:46	0
2006-01-06 13:13:16	0
2006-01-06 17:11:06	0
2006-01-06 20:04:00	0
2006-01-06 21:51:45	0
2006-01-06 23:32:27	0
2006-01-07 00:10:30	0
2006-01-07 06:30:59	0
2006-01-07 12:36:23	0
2006-01-07 21:14:10	0
2006-01-08 00:23:50	0
2006-01-08 02:14:32	0
2006-01-08 12:32:05	6.7148e-10
2006-01-08 19:14:31	3.70955e-09
2006-01-09 06:23:21	7.40589e-09
2006-01-09 12:30:35	1.39094e-08
2006-01-10 03:38:37	1.80562e-08
2006-01-10 11:41:19	2.24807e-08
2006-01-10 17:03:44	2.68853e-08
2006-01-10 20:25:52	2.9566e-08
2006-01-10 23:03:44	3.19252e-08
2006-01-10 23:37:00	3.31465e-08
2006-01-10 23:52:26	3.37746e-08
2006-01-10 23:59:28	3.41172e-08
2006-01-11 00:02:44	3.43169e-08
2006-01-11 00:03:55	3.44396e-08
2006-01-11 00:15:46	3.45175e-08
2006-01-11 02:11:34	3.45617e-08
2006-01-11 06:00:29	3.46029e-08
2006-01-11 10:41:11	3.46435e-08
2006-01-11 16:53:49	3.4682e-08
2006-01-11 23:52:34	3.47174e-08
2006-01-12 08:43:03	3.47479e-08
2006-01-12 17:03:03	3.47688e-08
2006-01-13 04:37:24	3.47868e-08
2006-01-13 15:35:50	3.48041e-08
2006-01-14 02:10:53	3.48213e-08
2006-01-14 09:02:26	3.4838e-08
2006-01-14 15:28:14	3.48541e-08
2006-01-14 21:30:04	3.48696e-08
2006-01-15 03:48:28	3.48836e-08
2006-01-15 17:32:14	3.48968e-08
2006-01-16 03:16:16	3.491e-08
2006-01-16 13:22:03	3.49227e-08
2006-01-17 00:52:22	3.49352e-08
2006-01-17 12:07:15	3.49472e-08
2006-01-18 07:52:00	3.49589e-08
2006-01-18 21:38:12	3.49704e-08
2006-01-19 10:05:05	3.49816e-08
2006-01-19 15:29:17	3.49926e-08
2006-01-19 17:11:18	3.50034e-08
2006-01-19 17:48:29	3.50138e-08
2006-01-20 00:00:19	3.50237e-08
2006-01-20 09:52:43	3.50329e-08
2006-01-20 22:20:11	3.50385e-08
2006-01-21 14:43:23	3.50431e-08
2006-01-22 10:27:08	3.50462e-08
2006-01-23 10:53:27	3.5049e-08
2006-01-24 14:36:56	3.50512e-08
2006-01-25 23:58:58	3.50532e-08
2006-01-27 14:07:24	3.50548e-08
2006-01-29 11:11:40	3.50562e-08
2006-01-31 15:38:20	3.50573e-08
2006-02-02 04:17:11	3.50583e-08
2006-02-04 01:21:23	3.5059e-08
2006-02-07 00:57:42	3.50596e-08
2006-02-09 16:15:27	3.506e-08
2006-02-14 09:07:58	3.50604e-08
2006-02-19 01:37:21	3.50606e-08
2006-02-24 11:16:01	3.50608e-08
2006-03-01 03:58:49	3.50609e-08
2006-03-05 20:28:25	3.5061e-08
2006-03-10 14:55:08	3.50612e-08
2006-03-15 11:29:48	3.50613e-08
2006-03-20 09:46:46	3.50614e-08
2006-03-25 09:06:46	3.50615e-08
2006-03-26 14:17:14	3.50616e-08
2006-03-26 23:59:26	3.50617e-08
2006-03-27 04:02:54	3.50618e-08
2006-03-27 17:12:05	3.50619e-08
2006-03-28 03:34:00	3.5062e-08
2006-03-28 10:55:49	3.50621e-08
2006-03-29 04:57:44	3.50622e-08
2006-03-29 13:18:05	3.50623e-08
2006-03-29 22:57:44	3.50624e-08
2006-03-30 02:30:32	3.50624e-08
2006-03-30 11:18:44	3.50625e-08
2006-03-30 17:46:33	3.50626e-08
2006-03-30 22:50:20	3.50627e-08
2006-03-31 10:03:45	3.50628e-08
2006-03-31 21:38:34	3.50629e-08
2006-04-01 01:48:39	3.5063e-08
2006-04-01 12:26:09	3.5063e-08
2006-04-01 19:55:54	3.50631e-08
2006-04-02 05:51:24	3.50632e-08
2006-04-02 16:30:24	3.50633e-08
2006-04-03 02:59:35	3.50634e-08
2006-04-03 14:38:11	3.50635e-08
2006-04-03 22:13:47	3.50635e-08
2006-04-04 03:45:31	3.50636e-08
2006-04-04 13:50:04	3.50637e-08
2006-04-04 21:00:45	3.50638e-08
2006-04-05 02:08:05	3.50639e-08
2006-04-06 02:32:50	3.50639e-08
2006-04-06 11:37:52	3.5064e-08
2006-04-07 05:45:03	3.50641e-08
2006-04-07 12:38:20	3.50642e-08
2006-04-07 22:09:10	3.50642e-08
2006-04-08 03:24:52	3.50643e-08
2006-04-08 15:34:18	3.50644e-08
2006-04-08 20:03:16	3.50645e-08
2006-04-09 08:00:33	3.50645e-08
2006-04-09 16:40:16	3.43931e-08
2006-04-10 04:28:00	3.13551e-08
2006-04-10 14:44:15	2.76588e-08
2006-04-11 02:38:16	2.11554e-08
2006-04-11 15:58:45	1.70087e-08
2006-04-12 09:34:47	1.25842e-08
2006-04-13 04:21:48	8.1797e-09
2006-04-13 17:49:35	5.49906e-09
2006-04-14 02:49:08	3.1399e-09
2006-04-14 10:55:53	1.91867e-09
2006-04-15 00:20:32	1.29069e-09
2006-04-15 11:45:17	9.4807e-10
2006-04-15 23:16:05	7.48443e-10
2006-04-16 10:35:59	6.25813e-10
2006-04-16 22:04:48	5.47959e-10
2006-04-17 09:45:39	5.03898e-10
2006-04-17 21:31:42	4.62695e-10
2006-04-18 08:57:18	4.22177e-10
2006-04-18 21:20:57	3.83728e-10
2006-04-19 09:24:25	3.48398e-10
2006-04-20 00:19:48	3.17972e-10
2006-04-20 14:54:24	2.97087e-10
2006-04-21 07:57:35	2.79185e-10
2006-04-21 20:43:08	2.61936e-10
2006-04-22 07:30:27	2.4485e-10
2006-04-22 16:43:52	2.2821e-10
2006-04-23 02:19:42	2.12082e-10
2006-04-23 10:54:05	1.96632e-10
2006-04-23 17:47:29	1.8277e-10
2006-04-24 01:16:08	1.69555e-10
2006-04-24 09:15:05	1.56493e-10
2006-04-24 18:34:28	1.43803e-10
2006-04-25 05:16:27	1.31406e-10
2006-04-25 13:49:43	1.19407e-10
2006-04-26 01:07:00	1.07743e-10
2006-04-26 11:34:30	9.63323e-11
2006-04-26 22:14:16	8.51948e-11
2006-04-27 06:29:09	7.42627e-11
2006-04-27 20:40:49	6.35072e-11
2006-04-28 08:43:09	5.31736e-11
2006-04-28 23:09:44	4.33178e-11
2006-04-29 14:05:38	3.41323e-11
2006-04-30 02:19:22	2.8625e-11
2006-04-30 08:38:53	2.4075e-11
2006-04-30 14:54:44	2.09698e-11
2006-05-01 00:00:40	1.82857e-11
2006-05-01 07:52:53	1.60924e-11
2006-05-01 14:17:28	1.41317e-11
2006-05-02 00:00:37	1.26205e-11
2006-05-02 05:03:39	1.12484e-11
2006-05-02 08:58:25	1.01896e-11
2006-05-02 16:49:37	9.31378e-12
2006-05-03 00:28:55	8.63952e-12
2006-05-03 09:44:08	8.10464e-12
2006-05-03 19:31:46	7.69803e-12
2006-05-04 04:26:51	7.402e-12
2006-05-04 10:20:35	7.21205e-12
2006-05-04 22:35:33	7.09995e-12
2006-05-05 07:08:03	7.02727e-12
2006-05-05 14:00:15	6.96327e-12
2006-05-05 22:52:49	6.90174e-12
2006-05-06 04:54:32	6.84263e-12
2006-05-06 09:30:58	6.78546e-12
2006-05-06 14:37:21	6.73081e-12
2006-05-06 21:43:10	6.67855e-12
2006-05-07 03:54:50	6.62805e-12
2006-05-07 11:43:49	6.57939e-12
2006-05-07 20:05:38	6.5333e-12
2006-05-08 04:04:49	6.4899e-12
2006-05-08 15:05:52	6.44856e-12
2006-05-09 00:04:18	6.40872e-12
2006-05-09 10:58:53	6.37045e-12
2006-05-09 19:48:17	6.33347e-12
2006-05-10 03:07:06	6.29777e-12
2006-05-10 11:14:01	6.2628e-12
2006-05-10 16:56:18	6.22872e-12
2006-05-11 01:03:45	6.19547e-12
2006-05-11 09:00:35	6.16301e-12
2006-05-11 16:51:21	6.13096e-12
2006-05-11 23:33:47	6.09924e-12
2006-05-12 05:17:48	6.0679e-12
2006-05-12 09:34:28	6.03704e-12
2006-05-12 21:01:36	6.0067e-12
2006-05-13 04:07:50	5.97676e-12
2006-05-13 10:36:07	5.94706e-12
2006-05-13 15:49:32	5.91763e-12
2006-05-13 23:33:40	5.88849e-12
2006-05-14 06:38:57	5.85977e-12
2006-05-14 12:28:35	5.83143e-12
2006-05-14 18:03:33	5.80374e-12
2006-05-14 23:27:42	5.77663e-12
2006-05-15 07:29:23	5.75027e-12
2006-05-15 14:51:35	5.7247e-12
2006-05-15 23:53:40	5.69982e-12
2006-05-16 09:44:34	5.67543e-12
2006-05-16 19:37:57	5.65179e-12
2006-05-16 22:33:50	5.63053e-12
2006-05-16 23:01:24	5.61198e-12
2006-05-16 23:44:44	5.59466e-12
2006-05-17 00:10:59	5.57834e-12
2006-05-17 00:16:50	5.56228e-12
2006-05-17 00:19:02	5.54635e-12
2006-05-17 00:20:13	5.5309e-12
2006-05-17 00:21:02	5.51593e-12
2006-05-17 00:21:24	5.50147e-12
2006-05-17 00:21:32	5.48745e-12
2006-05-17 00:21:35	5.47376e-12
2006-05-17 00:21:36	5.46027e-12
2006-05-17 00:21:46	5.4472e-12
2006-05-17 00:23:30	5.43444e-12
2006-05-17 00:40:47	5.42195e-12
2006-05-17 01:25:16	5.40983e-12
2006-05-17 02:32:43	5.39796e-12
2006-05-17 04:02:24	5.3863e-12
2006-05-17 06:03:10	5.37485e-12
2006-05-17 08:30:48	5.36369e-12
2006-05-17 11:33:28	5.35279e-12
2006-05-17 15:10:23	5.3422e-12
2006-05-17 17:47:17	5.33195e-12
2006-05-17 19:33:07	5.32199e-12
2006-05-17 22:57:30	5.31244e-12
2006-05-18 01:27:53	5.30321e-12
2006-05-18 03:22:59	5.29449e-12
2006-05-18 04:52:18	5.28655e-12
2006-05-18 10:19:02	5.2794e-12
2006-05-18 13:53:40	5.2729e-12
2006-05-18 19:19:22	5.26667e-12
2006-05-19 00:27:53	5.26075e-12
2006-05-19 06:30:16	5.255e-12
2006-05-19 12:41:17	5.2494e-12
2006-05-19 19:22:09	5.24394e-12
2006-05-19 23:09:56	5.23855e-12
2006-05-20 01:55:58	5.23308e-12
2006-05-20 05:15:44	5.22773e-12
2006-05-20 08:53:14	5.2224e-12
2006-05-20 13:03:53	5.21708e-12
2006-05-20 14:07:44	5.21178e-12
2006-05-20 14:31:31	5.20658e-12
2006-05-20 14:43:05	5.20153e-12
2006-05-20 14:47:14	5.19662e-12
2006-05-20 14:50:15	5.19184e-12
2006-05-20 14:51:21	5.18719e-12
2006-05-20 15:02:17	5.18275e-12
2006-05-20 16:17:48	5.17849e-12
2006-05-20 18:20:21	5.17446e-12
2006-05-20 21:00:31	5.17068e-12
2006-05-21 00:37:22	5.16714e-12
2006-05-21 05:12:13	5.16365e-12
2006-05-21 10:31:07	5.16019e-12
2006-05-21 17:32:56	5.15678e-12
2006-05-22 01:10:51	5.1535e-12
2006-05-22 06:00:15	5.15042e-12
2006-05-22 07:34:20	5.14753e-12
2006-05-22 07:58:04	5.14472e-12
2006-05-22 08:13:38	5.14192e-12
2006-05-22 08:16:42	5.1391e-12
2006-05-22 08:17:49	5.13626e-12
2006-05-22 08:28:54	5.1334e-12
2006-05-22 09:06:52	5.13054e-12
2006-05-22 10:18:44	5.12768e-12
2006-05-22 12:32:22	5.12482e-12
2006-05-22 14:56:25	5.12197e-12
2006-05-22 17:35:25	5.11913e-12
2006-05-22 20:18:37	5.11632e-12
2006-05-22 23:26:28	5.11353e-12
2006-05-23 02:35:21	5.11079e-12
2006-05-23 06:14:33	5.10808e-12
2006-05-23 08:49:16	5.10542e-12
2006-05-23 13:37:39	5.10281e-12
2006-05-23 18:04:43	5.10019e-12
2006-05-24 00:34:22	5.09756e-12
2006-05-24 07:07:29	5.0949e-12
2006-05-24 07:22:11	5.09223e-12
2006-05-24 07:32:40	5.08951e-12
2006-05-24 09:17:37	5.08662e-12
2006-05-24 11:55:32	5.08362e-12
2006-05-24 13:47:58	5.0804e-12
2006-05-24 18:27:52	5.07696e-12
2006-05-24 21:58:19	5.07313e-12
2006-05-25 00:27:07	5.06891e-12
2006-05-25 04:16:33	5.06434e-12
2006-05-25 11:24:27	5.05948e-12
2006-05-25 19:01:28	5.0543e-12
2006-05-26 00:58:04	5.04899e-12
2006-05-26 06:46:14	5.04358e-12
2006-05-26 12:09:49	5.03813e-12
2006-05-26 16:15:32	5.03272e-12
2006-05-26 16:42:55	5.02734e-12
2006-05-26 16:55:38	5.02193e-12
2006-05-26 17:00:13	5.01647e-12
2006-05-26 17:45:58	5.01092e-12
2006-05-26 19:10:26	5.00526e-12
2006-05-26 21:21:22	4.99944e-12
2006-05-27 00:39:39	4.99346e-12
2006-05-27 04:28:30	4.98734e-12
2006-05-27 10:08:41	4.98113e-12
2006-05-27 16:14:13	4.9748e-12
2006-05-27 22:37:11	4.96838e-12
2006-05-28 04:24:48	4.96195e-12
2006-05-28 10:21:43	4.95563e-12
2006-05-28 15:05:34	4.94946e-12
2006-05-28 19:59:44	4.94345e-12
2006-05-29 00:12:54	4.93751e-12
2006-05-29 06:52:31	4.93155e-12
2006-05-29 12:36:18	4.92553e-12
2006-05-29 15:04:26	4.91944e-12
2006-05-29 16:52:06	4.91325e-12
2006-05-29 17:10:09	4.90695e-12
2006-05-29 17:13:22	4.90057e-12
2006-05-29 17:15:03	4.8941e-12
2006-05-29 17:15:39	4.88751e-12
2006-05-29 17:21:44	4.88086e-12
2006-05-29 17:38:05	4.8742e-12
2006-05-29 18:06:15	4.86753e-12
2006-05-29 18:49:52	4.86078e-12
2006-05-29 20:03:50	4.85396e-12
2006-05-29 21:40:20	4.84702e-12
2006-05-29 22:34:42	4.84e-12
2006-05-30 01:33:45	4.83285e-12
2006-05-30 03:59:44	4.82555e-12
2006-05-30 07:39:06	4.81804e-12
2006-05-30 09:39:54	4.81035e-12
2006-05-30 12:04:16	4.80268e-12
2006-05-30 17:46:33	4.79496e-12
2006-05-30 21:55:27	4.78706e-12
2006-05-31 03:34:09	4.77905e-12
2006-05-31 08:07:46	4.7709e-12
2006-05-31 15:04:13	4.76261e-12
2006-05-31 21:24:34	4.75422e-12
2006-06-01 03:02:14	4.74578e-12
2006-06-01 08:38:17	4.73724e-12
2006-06-01 15:26:16	4.7286e-12
2006-06-01 18:42:58	4.72e-12
2006-06-01 21:35:00	4.71149e-12
2006-06-01 23:44:57	4.70309e-12
2006-06-01 23:58:58	4.69479e-12
2006-06-02 00:04:29	4.68656e-12
2006-06-02 00:48:14	4.67832e-12
2006-06-02 02:12:56	4.67003e-12
2006-06-02 04:37:36	4.66166e-12
2006-06-02 07:47:21	4.65323e-12
2006-06-02 11:47:12	4.6448e-12
2006-06-02 16:04:14	4.63638e-12
2006-06-02 19:59:30	4.62798e-12
2006-06-02 23:14:42	4.61961e-12
2006-06-03 03:27:41	8.09128e-07
2006-06-03 08:29:00	1.97032e-06
2006-06-03 11:56:20	6.65776e-06
2006-06-03 12:38:17	2.0696e-05
2006-06-03 12:54:24	5.08991e-05
2006-06-03 13:00:15	0.00010396
2006-06-03 13:55:50	0.000192758
2006-06-03 15:30:00	0.000329345
2006-06-03 18:06:59	0.000525194
2006-06-03 21:33:12	0.00079551
2006-06-04 02:04:18	0.00115226
2006-06-04 07:29:58	0.00154945
2006-06-04 11:49:51	0.00197742
2006-06-04 17:42:07	0.0024502
2006-06-05 00:59:20	0.0030129
2006-06-05 06:37:07	0.00363606
2006-06-05 08:57:14	0.00432373
2006-06-05 10:19:36	0.00505936
2006-06-05 16:18:06	0.00583309
2006-06-05 20:16:55	0.0066271
2006-06-06 02:27:06	0.00742567
2006-06-06 06:57:19	0.00822536
2006-06-06 13:05:47	0.00902499
2006-06-06 20:28:47	0.00982411
2006-06-07 05:08:45	0.0106224
2006-06-07 12:46:16	0.0114197
2006-06-07 14:43:40	0.0122164
2006-06-07 16:05:48	0.0130133
2006-06-07 21:26:16	0.0138109
2006-06-08 01:14:39	0.0146127
2006-06-08 06:59:01	0.0154185
2006-06-08 13:26:20	0.0162265
2006-06-08 21:38:21	0.0170353
2006-06-09 04:11:57	0.0178455
2006-06-09 11:47:08	0.0186564
2006-06-09 21:15:04	0.0194668
2006-06-10 06:18:00	0.0202766
2006-06-10 14:24:09	0.0210856
2006-06-10 18:24:00	0.0218941
2006-06-10 21:09:41	0.0227012
2006-06-11 01:33:58	0.023509
2006-06-11 08:42:00	0.0243172
2006-06-11 14:04:42	0.0251259
2006-06-11 22:55:47	0.0259346
2006-06-12 04:36:06	0.0267431
2006-06-12 06:43:53	0.0275514
2006-06-12 08:47:59	0.0283595
2006-06-12 10:03:37	0.0291672
2006-06-12 10:09:15	0.0299746
2006-06-12 10:11:09	0.0307817
2006-06-12 10:11:50	0.0315881
2006-06-12 10:18:42	0.032394
2006-06-12 10:36:49	0.033199
2006-06-12 11:07:46	0.0340034
2006-06-12 11:50:44	0.0348071
2006-06-12 12:55:45	0.0356104
2006-06-12 14:18:10	0.0364127
2006-06-12 15:52:18	0.0372144
2006-06-12 17:36:59	0.0380153
2006-06-12 19:18:32	0.0388153
2006-06-12 20:00:44	0.0396145
2006-06-12 20:34:32	0.0404124
2006-06-12 21:28:05	0.041209
2006-06-12 23:36:29	0.0420043
2006-06-13 01:26:13	0.0427984
2006-06-13 04:00:08	0.0435903
2006-06-13 06:44:40	0.044381
2006-06-13 10:19:31	0.0451695
2006-06-13 13:46:23	0.0459564
2006-06-13 14:57:23	0.046741
2006-06-13 15:21:52	0.0475238
2006-06-13 15:31:24	0.0483042
2006-06-13 17:06:41	0.0490824
2006-06-13 19:35:53	0.0498583
2006-06-13 22:41:47	0.0506318
2006-06-14 00:22:28	0.0514032
2006-06-14 00:51:39	0.052172
2006-06-14 01:03:29	0.0529386
2006-06-14 02:34:28	0.0537028
2006-06-14 04:31:26	0.0544646
2006-06-14 06:05:51	0.0552244
2006-06-14 07:07:28	0.0559818
2006-06-14 09:03:24	0.0567368
2006-06-14 10:57:01	0.0574895
2006-06-14 13:50:49	0.0582421
2006-06-14 15:28:09	0.0589945
2006-06-14 17:43:25	0.0597469
2006-06-14 19:47:53	0.060499
2006-06-15 00:02:57	0.0612505
2006-06-15 01:38:03	0.062001
2006-06-15 02:37:00	0.0627504
2006-06-15 06:44:48	0.0634983
2006-06-15 08:03:50	0.0642447
2006-06-15 08:54:34	0.0649903
2006-06-15 10:13:19	0.0657338
2006-06-15 11:38:20	0.0664765
2006-06-15 13:03:37	0.0672186
2006-06-15 14:39:12	0.0679583
2006-06-15 16:02:48	0.0686969
2006-06-15 18:17:39	0.0694344
2006-06-15 20:20:49	0.0701703
2006-06-15 22:57:03	0.0709054
2006-06-16 01:14:32	0.0716348
2006-06-16 03:29:09	0.0723537
2006-06-16 04:49:17	0.0730545
2006-06-16 08:08:44	0.0737313
2006-06-16 10:16:38	0.0743698
2006-06-16 12:47:48	0.0749585
2006-06-16 15:44:05	0.0754866
2006-06-16 18:46:14	0.0759395
2006-06-16 22:49:51	0.0763145
2006-06-17 03:06:46	0.0766496
2006-06-17 07:49:48	0.0769546
2006-06-17 11:23:39	0.0772222
2006-06-17 18:57:11	0.0774119
2006-06-17 22:59:19	0.077562
2006-06-18 06:10:01	0.077679
2006-06-18 11:31:57	0.0778069
2006-06-18 19:13:54	0.0780042
2006-06-19 01:14:24	0.0783289
2006-06-19 09:43:54	0.0788377
2006-06-19 17:01:51	0.0795189
2006-06-20 01:04:46	0.0803702
2006-06-20 09:24:42	0.0815614
2006-06-20 16:49:03	0.0829505
2006-06-21 01:49:53	0.0846333
2006-06-21 09:37:28	0.0865693
2006-06-21 18:13:46	0.0887203
2006-06-22 02:40:19	0.0909928
2006-06-22 10:08:23	0.0933408
2006-06-22 18:37:19	0.0956957
2006-06-23 03:05:08	0.0980518
2006-06-23 11:27:18	0.100408
2006-06-23 11:57:58	0.102763
2006-06-23 12:18:27	0.105121
2006-06-23 12:25:55	0.107506
2006-06-23 13:40:29	0.109943
2006-06-23 15:58:23	0.112459
2006-06-23 19:14:56	0.115103
2006-06-23 23:25:22	0.117913
2006-06-24 04:33:41	0.120932
2006-06-24 10:36:00	0.124199
2006-06-24 14:37:46	0.127662
2006-06-24 23:37:10	0.131557
2006-06-25 02:47:04	0.135819
2006-06-25 05:30:35	0.140559
2006-06-25 15:01:38	0.145435
2006-06-25 19:21:26	0.150426
2006-06-25 23:44:35	0.155485
2006-06-26 02:44:41	0.160571
2006-06-26 04:27:38	0.165659
2006-06-26 12:16:31	0.170748
2006-06-26 16:59:46	0.175839
2006-06-27 00:15:12	0.180934
2006-06-27 04:28:38	0.186067
2006-06-27 14:25:32	0.191282
2006-06-27 21:43:51	0.196603
2006-06-28 02:44:01	0.202072
2006-06-28 05:32:41	0.207714
2006-06-28 08:57:24	0.213468
2006-06-28 09:03:52	0.219285
2006-06-28 09:09:39	0.225115
2006-06-28 10:07:30	0.230951
2006-06-28 11:15:50	0.236799
2006-06-28 12:39:27	0.242694
2006-06-28 14:08:34	0.248679
2006-06-28 16:13:57	0.254782
2006-06-28 19:10:07	0.261036
2006-06-28 22:28:14	0.267462
2006-06-29 02:10:30	0.273908
2006-06-29 05:20:43	0.280359
2006-06-29 08:23:13	0.286813
2006-06-29 14:27:36	0.293271
2006-06-29 18:02:08	0.299736
2006-06-29 23:29:44	0.306223
2006-06-30 04:17:56	0.312759
2006-06-30 08:19:39	0.31938
2006-06-30 10:33:22	0.326108
2006-06-30 11:58:53	0.332968
2006-06-30 12:10:19	0.33989
2006-06-30 12:13:52	0.346865
2006-06-30 12:14:52	0.353846
2006-06-30 12:15:14	0.360831
2006-06-30 12:18:49	0.367818
2006-06-30 12:47:11	0.374809
2006-06-30 13:39:52	0.381835
2006-06-30 15:01:05	0.388937
2006-06-30 17:06:59	0.396133
2006-06-30 19:44:38	0.403467
2006-06-30 22:56:12	0.410956
2006-07-01 02:28:33	0.418514
2006-07-01 05:09:14	0.426112
2006-07-01 10:43:48	0.4339
2006-07-01 15:14:35	0.441819
2006-07-01 21:04:42	0.449913
2006-07-01 22:46:55	0.458216
2006-07-02 00:13:36	0.466697
2006-07-02 01:06:35	0.475254
2006-07-02 01:26:29	0.483856
2006-07-02 01:27:59	0.492482
2006-07-02 01:28:47	0.501113
2006-07-02 01:29:05	0.509747
2006-07-02 01:32:02	0.518383
2006-07-02 02:01:29	0.527029
2006-07-02 03:06:32	0.535734
2006-07-02 04:30:56	0.544541
2006-07-02 06:35:29	0.55348
2006-07-02 09:07:17	0.562599
2006-07-02 10:50:35	0.571939
2006-07-02 11:49:45	0.581513
2006-07-02 12:00:34	0.591346
2006-07-02 12:04:54	0.601344
2006-07-02 12:16:09	0.611504
2006-07-02 13:00:54	0.621702
2006-07-02 14:28:50	0.631913
2006-07-02 16:31:40	0.642108
2006-07-02 19:16:22	0.652273
2006-07-02 22:36:32	0.662381
2006-07-02 22:57:27	0.67239
2006-07-02 23:01:54	0.682258
2006-07-02 23:03:43	0.691988
2006-07-02 23:04:22	0.701626
2006-07-02 23:10:56	0.711248
2006-07-02 23:34:57	0.720694
2006-07-03 00:33:22	0.730186
2006-07-03 02:17:58	0.739543
2006-07-03 04:35:14	0.748738
2006-07-03 07:32:23	0.757768
2006-07-03 08:53:42	0.766702
2006-07-03 10:05:50	0.775564
2006-07-03 10:11:55	0.784416
2006-07-03 10:13:19	0.793266
2006-07-03 10:13:50	0.802122
2006-07-03 10:18:53	0.811031
2006-07-03 11:09:22	0.820033
2006-07-03 12:58:30	0.829127
2006-07-03 15:16:05	0.838323
2006-07-03 18:42:04	0.847615
2006-07-03 22:38:55	0.856891
2006-07-04 00:23:57	0.866272
2006-07-04 01:22:13	0.875653
2006-07-04 06:16:32	0.884971
2006-07-04 09:40:27	0.894429
2006-07-04 14:07:58	0.903553
2006-07-04 19:19:28	0.912401
2006-07-04 23:38:24	0.920781
2006-07-05 01:22:07	0.929027
2006-07-05 02:22:15	0.937161
2006-07-05 02:53:06	0.945232
2006-07-05 02:59:06	0.95328
2006-07-05 03:02:07	0.961328
2006-07-05 03:03:13	0.969374
2006-07-05 03:14:09	0.977425
2006-07-05 04:30:42	0.985509
2006-07-05 06:44:16	0.993642
2006-07-05 09:29:29	1.00173
2006-07-05 13:05:20	1.00992
2006-07-05 17:22:45	1.01812
2006-07-05 21:44:26	1.0264
2006-07-06 02:35:36	1.03478
2006-07-06 05:33:04	1.0434
2006-07-06 08:26:27	1.05229
2006-07-06 09:14:29	1.06142
2006-07-06 09:41:38	1.07079
2006-07-06 09:45:35	1.08029
2006-07-06 09:48:26	1.08982
2006-07-06 09:49:27	1.09962
2006-07-06 09:59:42	1.10953
2006-07-06 10:05:50	1.11946
2006-07-06 10:58:29	1.1295
2006-07-06 12:23:52	1.13982
2006-07-06 15:05:17	1.15026
2006-07-06 17:54:55	1.16105
2006-07-06 22:08:36	1.17207
2006-07-07 00:54:56	1.18341
2006-07-07 02:30:48	1.19498
2006-07-07 03:25:03	1.20679
2006-07-07 03:51:59	1.21881
2006-07-07 04:00:39	1.23086
2006-07-07 04:02:33	1.24295
2006-07-07 04:03:14	1.25513
2006-07-07 04:10:06	1.26737
2006-07-07 05:07:43	1.27965
2006-07-07 06:53:51	1.29194
2006-07-07 09:03:58	1.30423
2006-07-07 11:56:07	1.31648
2006-07-07 15:19:32	1.32867
2006-07-07 17:29:56	1.34084
2006-07-07 22:52:32	1.35301
2006-07-08 03:01:30	1.36516
2006-07-08 06:28:41	1.3775
2006-07-08 12:22:42	1.3901
2006-07-08 13:59:49	1.40279
2006-07-08 15:26:00	1.41584
2006-07-08 15:35:05	1.42918
2006-07-08 15:37:53	1.44253
2006-07-08 15:38:54	1.45587
2006-07-08 15:45:03	1.46915
2006-07-08 15:47:20	1.48241
2006-07-08 15:48:19	1.49564
2006-07-08 15:48:41	1.50887
2006-07-08 15:52:17	1.52211
2006-07-08 16:28:16	1.53547
2006-07-08 17:47:29	1.549
2006-07-08 18:20:38	1.5627
2006-07-08 21:27:31	1.57632
2006-07-08 23:47:19	1.58982
2006-07-09 03:23:46	1.60326
2006-07-09 06:30:31	1.61666
2006-07-09 11:03:35	1.63003
2006-07-09 15:36:39	1.64346
2006-07-09 19:41:29	1.65701
2006-07-09 23:53:47	1.67056
2006-07-10 03:08:48	1.68413
2006-07-10 05:07:11	1.6977
2006-07-10 11:58:19	1.71126
2006-07-10 16:16:47	1.72482
2006-07-10 19:26:34	1.73839
2006-07-10 21:19:35	1.75196
2006-07-11 01:32:21	1.76563
2006-07-11 03:20:47	1.77942
2006-07-11 08:03:29	1.79331
2006-07-11 11:06:52	1.80712
2006-07-11 15:32:59	1.82079
2006-07-11 19:13:51	1.83422
2006-07-12 00:02:14	1.84757
2006-07-12 04:32:29	1.86092
2006-07-12 06:50:20	1.8744
2006-07-12 08:20:05	1.88809
2006-07-12 10:16:48	1.90202
2006-07-12 11:21:59	1.91636
2006-07-12 11:52:27	1.93106
2006-07-12 11:59:09	1.94601
2006-07-12 12:01:18	1.96095
2006-07-12 12:02:05	1.9758
2006-07-12 12:09:51	1.99052
2006-07-12 13:12:37	2.00511
2006-07-12 15:06:43	2.01954
2006-07-12 16:55:04	2.03397
2006-07-12 20:22:41	2.04831
2006-07-12 23:57:22	2.06266
2006-07-13 03:08:30	2.07723
2006-07-13 08:33:01	2.09157
2006-07-13 13:28:41	2.10586
2006-07-13 15:45:19	2.12045
2006-07-13 17:33:20	2.13533
2006-07-13 17:47:24	2.15065
2006-07-13 17:54:34	2.16642
2006-07-13 17:57:23	2.18233
2006-07-13 17:58:24	2.19842
2006-07-13 18:08:34	2.21455
2006-07-13 19:20:38	2.23069
2006-07-13 21:26:41	2.24683
2006-07-13 23:57:55	2.26294
2006-07-14 00:17:07	2.27896
2006-07-14 00:26:28	2.29495
2006-07-14 01:39:00	2.31074
2006-07-14 03:59:48	2.3264
2006-07-14 06:21:43	2.34192
2006-07-14 10:24:43	2.35743
2006-07-14 13:57:22	2.37292
2006-07-14 16:02:52	2.3885
2006-07-14 16:49:54	2.40436
2006-07-14 17:03:00	2.4203
2006-07-14 17:06:54	2.43617
2006-07-14 17:10:04	2.45198
2006-07-14 17:11:14	2.46784
2006-07-14 17:22:44	2.48394
2006-07-14 18:37:07	2.50003
2006-07-14 20:46:19	2.51616
2006-07-14 23:01:38	2.53212
2006-07-14 23:53:27	2.54796
2006-07-15 00:07:34	2.56345
2006-07-15 00:12:40	2.57871
2006-07-15 01:03:35	2.59363
2006-07-15 02:11:04	2.60828
2006-07-15 04:18:19	2.62263
2006-07-15 06:49:08	2.63677
2006-07-15 09:27:33	2.65098
2006-07-15 13:05:26	2.6654
2006-07-15 15:49:29	2.68023
2006-07-15 17:36:31	2.6956
2006-07-15 17:53:46	2.71174
2006-07-15 17:54:28	2.72883
2006-07-15 17:54:43	2.74663
2006-07-15 17:57:14	2.76461
2006-07-15 18:07:52	2.78287
2006-07-15 18:52:36	2.80107
2006-07-15 19:56:24	2.81915
2006-07-15 21:24:16	2.83708
2006-07-15 23:46:47	2.85476
2006-07-16 00:24:10	2.87218
2006-07-16 00:43:09	2.88945
2006-07-16 03:01:07	2.90662
2006-07-16 04:46:03	2.92385
2006-07-16 07:27:11	2.94155
2006-07-16 10:11:57	2.95991
2006-07-16 11:05:41	2.97903
2006-07-16 12:11:09	2.99925
2006-07-16 12:25:29	3.02055
2006-07-16 12:30:40	3.04196
2006-07-16 12:34:04	3.06342
2006-07-16 12:34:44	3.0848
2006-07-16 12:35:08	3.10599
2006-07-16 12:35:17	3.12697
2006-07-16 12:36:46	3.14793
2006-07-16 12:51:31	3.16887
2006-07-16 13:28:16	3.18971
2006-07-16 14:44:23	3.21035
2006-07-16 16:23:59	3.23084
2006-07-16 18:36:07	3.25123
2006-07-16 21:37:33	3.27172
2006-07-16 23:30:27	3.29245
2006-07-17 00:04:27	3.31375
2006-07-17 00:20:37	3.33565
2006-07-17 02:45:09	3.35839
2006-07-17 05:12:35	3.38133
2006-07-17 06:09:31	3.40428
2006-07-17 06:54:51	3.42724
2006-07-17 07:25:50	3.4501
2006-07-17 07:28:50	3.47284
2006-07-17 07:29:41	3.49574
2006-07-17 07:29:56	3.519
2006-07-17 07:30:02	3.54284
2006-07-17 07:30:56	3.56719
2006-07-17 07:40:05	3.59172
2006-07-17 08:05:54	3.61628
2006-07-17 09:11:51	3.6413
2006-07-17 10:34:13	3.66673
2006-07-17 12:55:04	3.692
2006-07-17 15:25:24	3.71689
2006-07-17 18:35:00	3.74144
2006-07-17 22:04:30	3.76575
2006-07-18 00:34:36	3.79002
2006-07-18 01:11:51	3.81429
2006-07-18 02:10:50	3.83856
2006-07-18 02:16:15	3.86282
2006-07-18 02:16:26	3.88706
2006-07-18 02:16:30	3.91123
2006-07-18 02:17:12	3.93546
2006-07-18 02:24:13	3.95973
2006-07-18 02:51:23	3.98397
2006-07-18 04:08:50	4.00871
2006-07-18 05:54:59	4.03392
2006-07-18 08:10:39	4.05938
2006-07-18 10:56:22	4.08465
2006-07-18 13:28:24	4.10949
2006-07-18 17:12:47	4.13388
2006-07-18 20:53:03	4.1582
2006-07-18 21:15:22	4.18264
2006-07-18 21:30:22	4.20743
2006-07-18 21:34:04	4.23274
2006-07-18 21:35:50	4.25893
2006-07-18 21:36:39	4.2859
2006-07-18 21:36:54	4.31414
2006-07-18 21:37:07	4.34271
2006-07-18 21:37:12	4.37155
2006-07-18 21:38:00	4.40041
2006-07-18 21:45:56	4.42918
2006-07-18 22:32:03	4.45775
2006-07-18 23:51:45	4.48605
2006-07-19 01:17:54	4.51398
2006-07-19 03:26:48	4.54139
2006-07-19 05:34:22	4.56846
2006-07-19 08:29:08	4.59546
2006-07-19 09:10:42	4.62262
2006-07-19 09:14:20	4.6497
2006-07-19 09:17:34	4.67678
2006-07-19 09:18:45	4.70379
2006-07-19 09:30:32	4.73076
2006-07-19 10:38:15	4.75766
2006-07-19 12:06:19	4.78496
2006-07-19 14:03:48	4.81278
2006-07-19 15:42:24	4.84134
2006-07-19 16:31:44	4.87097
2006-07-19 16:54:55	4.90176
2006-07-19 18:54:46	4.93404
2006-07-19 20:49:56	4.96798
2006-07-19 21:06:32	5.00216
2006-07-19 21:12:42	5.03616
2006-07-19 21:16:22	5.06969
2006-07-19 21:17:59	5.10262
2006-07-19 21:18:50	5.13474
2006-07-19 21:19:10	5.1659
2006-07-19 21:19:22	5.19635
2006-07-19 21:19:26	5.22663
2006-07-19 21:20:10	5.25666
2006-07-19 21:27:26	5.28677
2006-07-19 22:07:11	5.31729
2006-07-19 22:55:02	5.3483
2006-07-19 23:57:04	5.37977
2006-07-20 01:37:20	5.41228
2006-07-20 03:01:32	5.44574
2006-07-20 04:44:27	5.47981
2006-07-20 04:59:47	5.51517
2006-07-20 05:02:55	5.55151
2006-07-20 05:04:03	5.58752
2006-07-20 05:15:29	5.62307
2006-07-20 06:01:19	5.65771
2006-07-20 07:01:44	5.69163
2006-07-20 08:25:29	5.72552
2006-07-20 10:37:36	5.75934
2006-07-20 12:36:19	5.79315
2006-07-20 15:46:09	5.82695
2006-07-20 16:34:37	5.86075
2006-07-20 17:13:44	5.89454
2006-07-20 17:23:08	5.92837
2006-07-20 17:25:22	5.96229
2006-07-20 17:26:31	5.99651
2006-07-20 17:26:53	6.03098
2006-07-20 17:27:01	6.06529
2006-07-20 17:27:04	6.09924
2006-07-20 17:27:33	6.13307
2006-07-20 17:32:24	6.16663
2006-07-20 18:03:59	6.20015
2006-07-20 18:56:33	6.2336
2006-07-20 20:06:59	6.26773
2006-07-20 20:25:16	6.30286
2006-07-20 20:41:15	6.33923
2006-07-20 20:47:02	6.37699
2006-07-20 21:44:48	6.41483
2006-07-20 22:55:25	6.45255
2006-07-21 00:35:52	6.48984
2006-07-21 02:56:36	6.52655
2006-07-21 05:23:27	6.56273
2006-07-21 08:27:16	6.59867
2006-07-21 11:46:53	6.63448
2006-07-21 12:40:12	6.66965
2006-07-21 12:54:06	6.70422
2006-07-21 13:02:45	6.73895
2006-07-21 13:04:01	6.77402
2006-07-21 13:04:09	6.80962
2006-07-21 13:04:16	6.84604
2006-07-21 13:04:18	6.88345
2006-07-21 13:04:44	6.92222
2006-07-21 13:09:00	6.96272
2006-07-21 13:20:46	7.00353
2006-07-21 14:06:07	7.04465
2006-07-21 14:59:44	7.08588
2006-07-21 15:48:54	7.12768
2006-07-21 17:44:55	7.17017
2006-07-21 19:41:15	7.21263
2006-07-21 21:27:27	7.25473
2006-07-22 00:46:17	7.29652
2006-07-22 03:54:33	7.33773
2006-07-22 04:52:44	7.37885
2006-07-22 05:29:11	7.41995
2006-07-22 05:53:11	7.46104
2006-07-22 06:37:19	7.50207
2006-07-22 06:46:08	7.5428
2006-07-22 06:47:29	7.58317
2006-07-22 06:47:46	7.62328
2006-07-22 06:47:52	7.66295
2006-07-22 06:47:55	7.70196
2006-07-22 06:48:18	7.73986
2006-07-22 06:52:11	7.77749
2006-07-22 07:02:31	7.81511
2006-07-22 07:40:43	7.85292
2006-07-22 08:14:47	7.89072
2006-07-22 08:23:57	7.92853
2006-07-22 08:27:36	7.96633
2006-07-22 09:04:12	8.00417
2006-07-22 09:50:35	8.04214
2006-07-22 11:05:25	8.08059
2006-07-22 12:50:39	8.12026
2006-07-22 14:52:16	8.16125
2006-07-22 17:18:09	8.20416
2006-07-22 20:18:40	8.24922
2006-07-22 23:41:03	8.29763
2006-07-23 00:01:04	8.34676
2006-07-23 00:31:34	8.39639
2006-07-23 00:33:24	8.44579
2006-07-23 00:34:24	8.49476
2006-07-23 00:34:41	8.543
2006-07-23 00:34:50	8.59018
2006-07-23 00:34:53	8.63619
2006-07-23 00:35:25	8.68071
2006-07-23 00:40:44	8.72374
2006-07-23 01:15:33	8.76659
2006-07-23 02:09:23	8.80952
2006-07-23 03:22:22	8.85266
2006-07-23 05:13:13	8.89589
2006-07-23 07:16:58	8.93914
2006-07-23 09:55:31	8.98239
2006-07-23 12:57:21	9.02565
2006-07-23 13:28:55	9.0689
2006-07-23 13:59:21	9.11211
2006-07-23 14:12:57	9.15522
2006-07-23 15:26:52	9.19796
2006-07-23 16:51:40	9.24059
2006-07-23 17:20:48	9.28363
2006-07-23 17:40:46	9.32652
2006-07-23 17:59:12	9.36975
2006-07-23 18:03:47	9.4141
2006-07-23 18:04:44	9.45908
2006-07-23 18:04:59	9.50576
2006-07-23 18:05:04	9.55609
2006-07-23 18:05:05	9.60918
2006-07-23 18:05:21	9.66819
2006-07-23 18:08:02	9.72689
2006-07-23 18:31:12	9.78553
2006-07-23 19:05:55	9.84418
2006-07-23 19:17:04	9.90282
2006-07-23 19:29:47	9.96146
2006-07-23 19:34:20	10.0201
2006-07-23 19:54:38	10.0788
2006-07-23 20:13:48	10.1374
2006-07-23 20:14:43	10.1964
2006-07-23 20:15:29	10.2558
2006-07-23 20:15:46	10.3163
2006-07-23 20:18:33	10.3788
2006-07-23 20:27:56	10.4443
2006-07-23 21:05:42	10.5131
2006-07-23 22:37:49	10.5817
2006-07-24 00:27:46	10.6498
2006-07-24 03:04:17	10.717
2006-07-24 05:57:38	10.7834
2006-07-24 09:37:55	10.8489
2006-07-24 10:29:35	10.9136
2006-07-24 11:02:31	10.9783
2006-07-24 11:13:29	11.0447
2006-07-24 11:18:50	11.112
2006-07-24 11:19:52	11.1826
2006-07-24 11:20:19	11.2566
2006-07-24 11:20:29	11.3351
2006-07-24 11:22:06	11.4179
2006-07-24 11:38:11	11.5066
2006-07-24 11:55:41	11.5969
2006-07-24 12:08:42	11.6872
2006-07-24 12:25:45	11.7774
2006-07-24 12:32:19	11.8672
2006-07-24 12:33:22	11.9565
2006-07-24 12:33:40	12.045
2006-07-24 12:33:44	12.1325
2006-07-24 12:33:48	12.2186
2006-07-24 12:33:50	12.3034
2006-07-24 12:34:04	12.3888
2006-07-24 12:36:26	12.4751
2006-07-24 13:00:05	12.5636
2006-07-24 13:51:01	12.6526
2006-07-24 14:47:06	12.7435
2006-07-24 16:09:59	12.8386
2006-07-24 18:12:02	12.9378
2006-07-24 20:29:50	13.0435
2006-07-24 23:33:46	13.1549
2006-07-25 03:11:53	13.2734
2006-07-25 05:48:23	13.3991
2006-07-25 10:49:01	13.5253
2006-07-25 10:51:32	13.6519
2006-07-25 10:52:51	13.7787
2006-07-25 10:53:10	13.9056
2006-07-25 10:53:20	14.0322
2006-07-25 10:53:23	14.1583
2006-07-25 10:53:24	14.2844
2006-07-25 10:53:36	14.4103
2006-07-25 10:55:37	14.5361
2006-07-25 11:15:41	14.6617
2006-07-25 11:48:33	14.787
2006-07-25 12:59:51	14.9123
2006-07-25 14:34:11	15.0378
2006-07-25 16:51:20	15.1641
2006-07-25 19:43:34	15.2918
2006-07-25 19:48:01	15.4211
2006-07-25 19:49:20	15.5522
2006-07-25 19:50:03	15.6851
2006-07-25 19:50:19	15.8201
2006-07-25 19:52:56	15.9573
2006-07-25 20:19:04	16.0963
2006-07-25 21:18:39	16.2341
2006-07-25 22:44:55	16.3725
2006-07-25 23:35:44	16.5107
2006-07-26 02:07:07	16.6488
2006-07-26 04:42:47	16.7868
2006-07-26 08:11:35	16.9248
2006-07-26 11:31:31	17.0629
2006-07-26 16:04:55	17.2019
2006-07-26 17:17:33	17.3425
2006-07-26 17:22:08	17.4847
2006-07-26 17:26:45	17.6292
2006-07-26 17:29:44	17.7764
2006-07-26 17:29:47	17.9241
2006-07-26 17:29:48	18.0718
2006-07-26 17:29:57	18.2195
2006-07-26 17:31:29	18.3671
2006-07-26 17:46:52	18.5148
2006-07-26 18:33:05	18.6624
2006-07-26 19:24:49	18.8101
2006-07-26 21:14:44	18.9578
2006-07-26 22:17:35	19.1054
2006-07-27 00:25:59	19.2531
2006-07-27 03:42:08	19.4004
2006-07-27 06:48:29	19.548
2006-07-27 11:18:41	19.6956
2006-07-27 14:51:01	19.8431
2006-07-27 19:10:20	19.9903
2006-07-27 23:16:17	20.1367
2006-07-27 23:37:40	20.2817
2006-07-27 23:51:50	20.4246
2006-07-27 23:58:30	20.5618
2006-07-28 00:00:21	20.6992
2006-07-28 00:01:36	20.8366
2006-07-28 00:02:02	20.974
2006-07-28 00:02:16	21.1114
2006-07-28 00:02:19	21.2488
2006-07-28 00:02:21	21.3868
2006-07-28 00:02:22	21.526
2006-07-28 00:02:30	21.6664
2006-07-28 00:03:52	21.8071
2006-07-28 00:09:29	21.9496
2006-07-28 00:37:25	22.0923
2006-07-28 01:26:02	22.2354
2006-07-28 02:29:30	22.3778
2006-07-28 03:51:50	22.5189
2006-07-28 05:37:46	22.6625
2006-07-28 07:56:42	22.8072
2006-07-28 10:41:58	22.9528
2006-07-28 13:38:33	23.0987
2006-07-28 15:05:02	23.2446
2006-07-28 16:09:11	23.39
2006-07-28 16:19:39	23.534
2006-07-28 16:23:45	23.6763
2006-07-28 16:24:47	23.8178
2006-07-28 16:25:09	23.9566
2006-07-28 16:28:52	24.0928
2006-07-28 17:04:36	24.2249
2006-07-28 18:14:57	24.3526
2006-07-28 19:37:51	24.4746
2006-07-28 21:30:39	24.595
2006-07-28 23:42:00	24.7154
2006-07-29 00:22:37	24.8357
2006-07-29 00:24:14	24.9559
2006-07-29 00:25:14	25.0761
2006-07-29 00:25:30	25.1964
2006-07-29 00:25:33	25.3166
2006-07-29 00:25:36	25.4368
2006-07-29 00:25:37	25.5569
2006-07-29 00:25:48	25.6765
2006-07-29 00:27:36	25.7956
2006-07-29 00:45:35	25.9131
2006-07-29 01:11:26	26.0301
2006-07-29 02:13:42	26.1452
2006-07-29 03:21:13	26.2569
2006-07-29 05:10:01	26.3652
2006-07-29 07:04:58	26.4678
2006-07-29 09:40:36	26.5656
2006-07-29 12:34:17	26.6564
2006-07-29 13:45:14	26.7405
2006-07-29 14:12:25	26.8239
2006-07-29 14:29:30	26.9069
2006-07-29 14:32:58	26.9897
2006-07-29 14:34:02	27.0725
2006-07-29 14:34:25	27.1553
2006-07-29 14:38:13	27.2381
2006-07-29 15:16:21	27.3212
2006-07-29 16:46:27	27.4045
2006-07-29 18:25:37	27.4881
2006-07-29 19:22:11	27.5721
2006-07-29 22:56:03	27.6563
2006-07-30 01:44:52	27.7408
2006-07-30 05:34:13	27.8254
2006-07-30 09:29:41	27.9093
2006-07-30 13:59:58	27.992
2006-07-30 18:57:14	28.073
2006-07-30 21:12:03	28.1516
2006-07-30 23:18:13	28.2274
2006-07-30 23:49:14	28.2993
2006-07-30 23:58:02	28.3669
2006-07-31 00:00:56	28.4299
2006-07-31 00:01:59	28.4908
2006-07-31 00:12:25	28.5501
2006-07-31 00:53:49	28.6092
2006-07-31 02:22:54	28.6681
2006-07-31 04:18:43	28.7271
2006-07-31 05:00:38	28.786
2006-07-31 05:12:39	28.8449
2006-07-31 05:19:57	28.9029
2006-07-31 05:26:00	28.9592
2006-07-31 05:28:54	29.0136
2006-07-31 05:30:57	29.0654
2006-07-31 05:31:34	29.1143
2006-07-31 05:31:41	29.1623
2006-07-31 05:31:43	29.2102
2006-07-31 05:32:07	29.2578
2006-07-31 05:36:07	29.305
2006-07-31 06:11:37	29.3518
2006-07-31 07:22:14	29.3983
2006-07-31 08:53:09	29.4447
2006-07-31 11:00:37	29.491
2006-07-31 13:27:26	29.5372
2006-07-31 16:27:47	29.5831
2006-07-31 19:39:11	29.6283
2006-07-31 23:27:23	29.6721
2006-08-01 03:30:31	29.7143
2006-08-01 08:02:07	29.754
2006-08-01 09:36:57	29.7912
2006-08-01 10:53:36	29.8252
2006-08-01 10:58:58	29.8558
2006-08-01 11:00:53	29.8846
2006-08-01 11:02:18	29.913
2006-08-01 11:02:49	29.9411
2006-08-01 11:07:56	29.9692
2006-08-01 11:59:11	29.997
2006-08-01 13:25:28	30.0246
2006-08-01 15:28:10	30.0521
2006-08-01 17:40:59	30.079
2006-08-01 21:08:18	30.1047
2006-08-02 00:49:57	30.1289
2006-08-02 05:09:16	30.1521
2006-08-02 09:52:43	30.1724
2006-08-02 15:05:50	30.1903
2006-08-02 20:48:53	30.2053
2006-08-02 22:05:21	30.2174
2006-08-02 23:07:30	30.2269
2006-08-02 23:39:35	30.2337
2006-08-02 23:47:47	30.239
2006-08-02 23:52:49	30.243
2006-08-02 23:55:13	30.2464
2006-08-02 23:55:18	30.2492
2006-08-02 23:55:23	30.2518
2006-08-02 23:55:24	30.2542
2006-08-02 23:55:41	30.2565
2006-08-02 23:58:24	30.2583
2006-08-03 00:03:40	30.2594
2006-08-03 00:05:35	30.2596
2006-08-03 00:24:38	30.2593
2006-08-03 01:09:57	30.2587
2006-08-03 02:12:34	30.2577
2006-08-03 03:37:01	30.2563
2006-08-03 05:24:16	30.2549
2006-08-03 07:36:22	30.2535
2006-08-03 10:13:21	30.2521
2006-08-03 13:15:52	30.2506
2006-08-03 16:44:10	30.2491
2006-08-03 20:38:43	30.2473
2006-08-03 22:42:23	30.2454
2006-08-03 23:38:42	30.2429
2006-08-03 23:59:19	30.2397
2006-08-04 00:07:07	30.2358
2006-08-04 00:09:56	30.2308
2006-08-04 00:38:06	30.2246
2006-08-04 01:48:21	30.217
2006-08-04 03:28:39	30.2081
2006-08-04 05:38:18	30.1978
2006-08-04 08:21:37	30.1863
2006-08-04 11:38:15	30.1737
2006-08-04 15:29:23	30.1609
2006-08-04 19:53:20	30.1478
2006-08-04 20:25:29	30.1348
2006-08-04 20:46:56	30.1216
2006-08-04 20:54:43	30.1084
2006-08-04 22:12:34	30.095
2006-08-04 23:34:32	30.0815
2006-08-04 23:58:26	30.0678
2006-08-05 00:23:45	30.0539
2006-08-05 00:32:51	30.0397
2006-08-05 02:03:59	30.0252
2006-08-05 04:34:42	30.0104
2006-08-05 07:48:02	29.9952
2006-08-05 11:58:10	29.9796
2006-08-05 17:00:05	29.9636
2006-08-05 22:57:21	29.9471
2006-08-06 00:15:14	29.9301
2006-08-06 01:09:26	29.9127
2006-08-06 05:19:27	29.8952
2006-08-06 08:02:59	29.8776
2006-08-06 12:24:41	29.8601
2006-08-06 16:42:10	29.8425
2006-08-06 19:30:34	29.825
2006-08-06 20:55:04	29.8074
2006-08-06 21:35:26	29.7898
2006-08-06 23:56:00	29.772
2006-08-07 00:26:17	29.7541
2006-08-07 00:40:43	29.7357
2006-08-07 03:04:59	29.717
2006-08-07 05:49:15	29.6977
2006-08-07 09:33:51	29.6779
2006-08-07 13:58:20	29.6574
2006-08-07 14:02:08	29.6363
2006-08-07 14:05:27	29.6152
2006-08-07 14:06:39	29.5939
2006-08-07 14:18:43	29.5727
2006-08-07 15:34:07	29.5511
2006-08-07 17:38:56	29.5292
2006-08-07 20:10:23	29.507
2006-08-07 23:47:42	29.4846
2006-08-08 02:37:40	29.4621
2006-08-08 04:06:21	29.4393
2006-08-08 08:36:41	29.4165
2006-08-08 11:50:49	29.3937
2006-08-08 16:51:32	29.3708
2006-08-08 20:39:58	29.3481
2006-08-09 01:15:16	29.3255
2006-08-09 04:54:37	29.3029
2006-08-09 06:34:43	29.2804
2006-08-09 07:21:49	29.258
2006-08-09 07:34:31	29.2356
2006-08-09 07:40:08	29.2132
2006-08-09 08:36:15	29.1908
2006-08-09 09:39:39	29.1676
2006-08-09 11:10:12	29.1433
2006-08-09 13:03:28	29.1188
2006-08-09 13:24:59	29.0944
2006-08-09 13:34:42	29.0701
2006-08-09 13:37:58	29.0458
2006-08-09 13:39:08	29.0216
2006-08-09 13:50:48	28.9974
2006-08-09 14:44:53	28.9729
2006-08-09 16:09:50	28.9483
2006-08-09 18:00:27	28.9234
2006-08-09 20:24:47	28.8981
2006-08-09 23:21:54	28.8731
2006-08-10 02:56:22	28.8486
2006-08-10 03:25:30	28.8232
2006-08-10 03:46:53	28.7972
2006-08-10 03:47:48	28.7702
2006-08-10 03:48:34	28.7433
2006-08-10 03:48:51	28.7168
2006-08-10 03:51:41	28.6901
2006-08-10 04:20:01	28.6629
2006-08-10 05:48:02	28.6348
2006-08-10 06:34:34	28.6061
2006-08-10 09:58:37	28.576
2006-08-10 12:33:43	28.5448
2006-08-10 16:28:52	28.5135
2006-08-10 20:23:11	28.4823
2006-08-11 01:02:25	28.4508
2006-08-11 04:06:32	28.4191
2006-08-11 05:01:50	28.387
2006-08-11 05:51:34	28.3543
2006-08-11 06:09:33	28.3207
2006-08-11 09:09:25	28.2864
2006-08-11 11:42:11	28.2517
2006-08-11 15:29:01	28.217
2006-08-11 19:26:03	28.1823
2006-08-11 21:35:23	28.1472
2006-08-11 23:26:32	28.1119
2006-08-11 23:54:40	28.0762
2006-08-11 23:59:46	28.0401
2006-08-12 00:04:32	28.0034
2006-08-12 00:06:17	27.9662
2006-08-12 00:23:40	27.9284
2006-08-12 01:27:09	27.8906
2006-08-12 03:00:44	27.8527
2006-08-12 04:58:46	27.815
2006-08-12 07:27:03	27.7774
2006-08-12 10:22:26	27.7398
2006-08-12 13:46:36	27.7022
2006-08-12 17:38:49	27.6645
2006-08-12 22:01:40	27.6266
2006-08-12 23:12:47	27.5884
2006-08-12 23:47:05	27.55
2006-08-12 23:59:01	27.5112
2006-08-13 00:04:59	27.4718
2006-08-13 00:07:08	27.4318
2006-08-13 00:28:45	27.3912
2006-08-13 01:55:14	27.3498
2006-08-13 04:07:47	27.3081
2006-08-13 06:53:55	27.2665
2006-08-13 10:26:41	27.2249
2006-08-13 11:26:39	27.1835
2006-08-13 12:00:16	27.1424
2006-08-13 15:51:56	27.1015
2006-08-13 18:22:54	27.0609
2006-08-13 23:36:30	27.0202
2006-08-14 00:00:00	26.9792
2006-08-14 00:14:36	26.9378
2006-08-14 02:30:29	26.8962
2006-08-14 05:14:26	26.8545
2006-08-14 09:02:10	26.8127
2006-08-14 11:42:19	26.7708
2006-08-14 18:10:48	26.7288
2006-08-14 23:35:17	26.6865
2006-08-15 00:06:00	26.6447
2006-08-15 00:23:30	26.6033
2006-08-15 03:11:26	26.5621
2006-08-15 05:46:47	26.5215
2006-08-15 09:25:05	26.4815
2006-08-15 13:20:52	26.4419
2006-08-15 17:56:46	26.4025
2006-08-15 22:56:09	26.3632
2006-08-16 00:29:52	26.3239
2006-08-16 01:34:17	26.2851
2006-08-16 02:36:18	26.2466
2006-08-16 06:23:45	26.2088
2006-08-16 09:00:17	26.1717
2006-08-16 12:58:41	26.1349
2006-08-16 15:53:55	26.0983
2006-08-16 20:59:36	26.0616
2006-08-17 01:32:26	26.0247
2006-08-17 07:12:59	25.9877
2006-08-17 09:34:32	25.9505
2006-08-17 11:42:37	25.9133
2006-08-17 11:57:32	25.8761
2006-08-17 12:02:15	25.8393
2006-08-17 12:03:58	25.8028
2006-08-17 12:21:03	25.7669
2006-08-17 13:10:12	25.7316
2006-08-17 14:44:00	25.697
2006-08-17 16:56:47	25.6633
2006-08-17 19:45:52	25.6305
2006-08-17 23:15:38	25.598
2006-08-18 03:21:33	25.5656
2006-08-18 08:30:32	25.5333
2006-08-18 14:06:55	25.501
2006-08-18 20:28:25	25.4687
2006-08-18 23:24:08	25.4365
2006-08-19 00:09:47	25.4046
2006-08-19 00:26:26	25.3732
2006-08-19 00:33:11	25.3424
2006-08-19 00:35:37	25.3125
2006-08-19 00:59:51	25.2827
2006-08-19 02:30:15	25.253
2006-08-19 04:42:10	25.2242
2006-08-19 07:28:14	25.1957
2006-08-19 10:58:34	25.1685
2006-08-19 13:36:34	25.1413
2006-08-19 14:22:34	25.1142
2006-08-19 14:46:17	25.0876
2006-08-19 17:38:51	25.0618
2006-08-19 20:17:38	25.0369
2006-08-19 23:40:19	25.0125
2006-08-20 00:15:05	24.9896
2006-08-20 00:38:22	24.9677
2006-08-20 02:55:37	24.9458
2006-08-20 04:17:49	24.924
2006-08-20 05:52:36	24.9027
2006-08-20 06:46:43	24.882
2006-08-20 07:16:57	24.8619
2006-08-20 07:29:41	24.8424
2006-08-20 07:34:18	24.8235
2006-08-20 08:20:24	24.8053
2006-08-20 09:57:50	24.7871
2006-08-20 10:33:29	24.7688
2006-08-20 12:15:15	24.7504
2006-08-20 13:38:19	24.7324
2006-08-20 15:55:20	24.7144
2006-08-20 18:16:30	24.6968
2006-08-20 21:06:53	24.6794
2006-08-20 23:55:46	24.6629
2006-08-21 02:25:50	24.6472
2006-08-21 03:50:31	24.6325
2006-08-21 06:02:02	24.6181
2006-08-21 06:24:15	24.6039
2006-08-21 06:33:42	24.5896
2006-08-21 06:37:06	24.5754
2006-08-21 07:11:06	24.5611
2006-08-21 08:23:54	24.5469
2006-08-21 09:50:13	24.5328
2006-08-21 11:39:16	24.5189
2006-08-21 12:43:59	24.5053
2006-08-21 13:07:58	24.4919
2006-08-21 13:13:20	24.4788
2006-08-21 13:15:15	24.4662
2006-08-21 13:34:29	24.4541
2006-08-21 14:22:10	24.4425
2006-08-21 15:33:05	24.4317
2006-08-21 16:59:51	24.4213
2006-08-21 18:50:26	24.4111
2006-08-21 21:07:36	24.4012
2006-08-21 23:41:45	24.3912
2006-08-22 02:14:10	24.3813
2006-08-22 03:38:00	24.3712
2006-08-22 09:12:09	24.3609
2006-08-22 12:49:22	24.3504
2006-08-22 14:11:24	24.3399
2006-08-22 14:41:47	24.3292
2006-08-22 15:06:14	24.318
2006-08-22 15:15:03	24.3063
2006-08-22 16:27:47	24.2936
2006-08-22 18:28:00	24.2807
2006-08-22 21:17:43	24.2677
2006-08-23 00:51:27	24.2548
2006-08-23 01:17:33	24.2414
2006-08-23 01:24:12	24.2277
2006-08-23 01:26:35	24.2134
2006-08-23 01:50:34	24.1989
2006-08-23 02:48:25	24.1839
2006-08-23 04:31:57	24.1685
2006-08-23 07:12:04	24.1527
2006-08-23 10:48:51	24.1362
2006-08-23 15:18:48	24.1191
2006-08-23 21:00:11	24.1014
2006-08-24 03:32:43	24.0831
2006-08-24 07:34:48	24.0642
2006-08-24 16:51:54	24.0448
2006-08-24 23:31:10	24.0251
2006-08-25 04:36:19	24.0053
2006-08-25 05:10:00	23.9856
2006-08-25 05:42:15	23.9661
2006-08-25 05:53:52	23.9469
2006-08-25 07:50:00	23.9278
2006-08-25 10:32:17	23.9088
2006-08-25 12:21:08	23.8899
2006-08-25 12:53:40	23.871
2006-08-25 12:56:40	23.8522
2006-08-25 12:57:45	23.8333
2006-08-25 13:08:35	23.8145
2006-08-25 14:26:56	23.7958
2006-08-25 16:47:56	23.7771
2006-08-25 19:32:51	23.7585
2006-08-25 23:27:57	23.7399
2006-08-26 04:10:38	23.7214
2006-08-26 08:26:39	23.7031
2006-08-26 14:27:59	23.6849
2006-08-26 20:16:59	23.6668
2006-08-27 02:04:51	23.6491
2006-08-27 07:50:05	23.6318
2006-08-27 14:23:34	23.6152
2006-08-27 20:39:16	23.599
2006-08-28 05:16:58	23.583
2006-08-28 13:27:31	23.5673
2006-08-28 22:08:06	23.5518
2006-08-29 07:01:27	23.5366
2006-08-29 13:52:59	23.522
2006-08-29 21:57:28	23.5081
2006-08-30 06:11:30	23.4947
2006-08-30 12:27:38	23.482
2006-08-30 20:07:58	23.47
2006-08-30 23:25:05	23.4591
2006-08-31 01:46:52	23.449
2006-08-31 03:06:22	23.4399
2006-08-31 07:29:08	23.4314
2006-08-31 09:32:37	23.4233
2006-08-31 14:45:13	23.4152
2006-08-31 18:22:18	23.4075
2006-08-31 23:40:56	23.3999
2006-09-01 04:35:07	23.3925
2006-09-01 08:26:26	23.3853
2006-09-01 14:52:16	23.3783
2006-09-01 20:32:45	23.3717
2006-09-02 03:35:40	23.3653
2006-09-02 09:52:49	23.3594
2006-09-02 16:33:13	23.3538
2006-09-02 23:12:39	23.3486
2006-09-03 06:25:24	23.3434
2006-09-03 12:25:50	23.3385
2006-09-03 14:52:23	23.3338
2006-09-03 15:08:17	23.3292
2006-09-03 15:13:03	23.3247
2006-09-03 15:15:30	23.3202
2006-09-03 15:16:23	23.3156
2006-09-03 15:25:19	23.3112
2006-09-03 15:56:01	23.3069
2006-09-03 16:55:10	23.3026
2006-09-03 17:44:05	23.2984
2006-09-03 18:05:35	23.2942
2006-09-03 18:11:54	23.29
2006-09-03 18:14:11	23.2858
2006-09-03 18:37:06	23.2816
2006-09-03 19:41:39	23.2775
2006-09-03 21:10:07	23.2735
2006-09-03 23:41:59	23.2696
2006-09-04 01:09:04	23.2658
2006-09-04 01:56:02	23.262
2006-09-04 05:05:03	23.2584
2006-09-04 07:04:22	23.2549
2006-09-04 09:53:18	23.2515
2006-09-04 11:49:26	23.2483
2006-09-04 12:15:09	23.2455
2006-09-04 12:41:15	23.2432
2006-09-04 12:52:16	23.2414
2006-09-04 13:41:31	23.2401
2006-09-04 14:41:29	23.2393
2006-09-04 16:04:17	23.2388
2006-09-04 17:39:41	23.2388
2006-09-04 19:26:13	23.2393
2006-09-04 21:12:53	23.2405
2006-09-04 23:36:45	23.2423
2006-09-05 01:15:17	23.2453
2006-09-05 03:12:28	23.2489
2006-09-05 04:52:17	23.2528
[truncated: 38,422 more rows]

## Sheet: Simulated_Adults_14_15
Time_Egg	Sim_Ad_Pred
2006-01-01	0
2006-01-01 01:30:08	0
2006-01-01 03:48:03	0
2006-01-01 07:18:43	0
2006-01-01 12:37:32	0
2006-01-01 19:02:51	0
2006-01-01 21:43:57	0
2006-01-02 03:02:49	0
2006-01-02 03:12:01	0
2006-01-02 03:36:42	0
2006-01-02 03:40:57	0
2006-01-02 03:52:33	0
2006-01-02 03:55:29	0
2006-01-02 03:56:34	0
2006-01-02 03:57:35	0
2006-01-02 03:58:40	0
2006-01-02 03:59:40	0
2006-01-02 04:02:41	0
2006-01-02 04:03:46	0
2006-01-02 04:04:48	0
2006-01-02 04:05:46	0
2006-01-02 04:06:49	0
2006-01-02 04:07:42	0
2006-01-02 04:08:44	0
2006-01-02 04:11:35	0
2006-01-02 04:12:42	0
2006-01-02 04:13:53	0
2006-01-02 04:14:52	0
2006-01-02 04:15:48	0
2006-01-02 04:16:41	0
2006-01-02 04:17:30	0
2006-01-02 04:18:22	0
2006-01-02 04:19:12	0
2006-01-02 04:19:57	0
2006-01-02 04:20:45	0
2006-01-02 04:21:35	0
2006-01-02 04:22:17	0
2006-01-02 04:23:05	0
2006-01-02 04:23:46	0
2006-01-02 04:24:31	0
2006-01-02 04:25:14	0
2006-01-02 04:25:57	0
2006-01-02 04:26:37	0
2006-01-02 04:27:15	0
2006-01-02 04:27:58	0
2006-01-02 04:28:35	0
2006-01-02 04:29:11	0
2006-01-02 04:29:50	0
2006-01-02 04:30:28	0
2006-01-02 04:31:03	0
2006-01-02 04:31:37	0
2006-01-02 04:32:18	0
2006-01-02 04:32:58	0
2006-01-02 04:33:36	0
2006-01-02 04:34:19	0
2006-01-02 04:35:00	0
2006-01-02 04:35:40	0
2006-01-02 04:36:20	0
2006-01-02 04:36:57	0
2006-01-02 04:37:32	0
2006-01-02 04:38:06	0
2006-01-02 04:38:45	0
2006-01-02 04:39:22	0
2006-01-02 04:39:56	0
2006-01-02 04:40:34	0
2006-01-02 04:41:08	0
2006-01-02 04:41:44	0
2006-01-02 04:42:17	0
2006-01-02 04:42:50	0
2006-01-02 04:43:25	0
2006-01-02 04:43:57	0
2006-01-02 04:44:36	0
2006-01-02 04:45:08	0
2006-01-02 04:45:41	0
2006-01-02 04:46:12	0
2006-01-02 04:46:46	0
2006-01-02 04:47:19	0
2006-01-02 04:47:54	0
2006-01-02 04:48:26	0
2006-01-02 04:48:57	0
2006-01-02 04:49:32	0
2006-01-02 04:50:03	0
2006-01-02 04:50:34	0
2006-01-02 04:51:09	0
2006-01-02 04:51:43	0
2006-01-02 04:52:15	0
2006-01-02 04:52:45	0
2006-01-02 04:53:18	0
2006-01-02 04:53:53	0
2006-01-02 04:54:23	0
2006-01-02 04:54:56	0
2006-01-02 04:55:31	0
2006-01-02 04:56:05	0
2006-01-02 04:56:37	0
2006-01-02 04:57:08	0
2006-01-02 04:57:39	0
2006-01-02 04:58:12	0
2006-01-02 04:58:45	0
2006-01-02 04:59:18	0
2006-01-02 04:59:54	0
2006-01-02 05:00:29	0
2006-01-02 05:01:03	0
2006-01-02 05:01:41	0
2006-01-02 05:02:13	0
2006-01-02 05:02:46	0
2006-01-02 05:03:22	0
2006-01-02 05:04:01	0
2006-01-02 05:04:35	0
2006-01-02 05:05:11	0
2006-01-02 05:05:49	0
2006-01-02 05:06:22	0
2006-01-02 05:06:58	0
2006-01-02 05:07:35	0
2006-01-02 05:08:15	0
2006-01-02 05:08:56	0
2006-01-02 05:09:35	0
2006-01-02 05:11:44	0
2006-01-02 05:12:34	0
2006-01-02 05:13:22	0
2006-01-02 05:14:14	0
2006-01-02 05:14:59	0
2006-01-02 05:15:52	0
2006-01-02 05:16:36	0
2006-01-02 05:17:18	0
2006-01-02 05:18:02	0
2006-01-02 05:18:46	0
2006-01-02 05:19:35	0
2006-01-02 05:25:03	0
2006-01-02 05:27:42	0
2006-01-02 05:28:43	0
2006-01-02 05:29:41	0
2006-01-02 05:30:34	0
2006-01-02 05:31:30	0
2006-01-02 05:32:20	0
2006-01-02 05:33:14	0
2006-01-02 05:34:08	0
2006-01-02 05:35:02	0
2006-01-02 05:35:55	0
2006-01-02 05:36:48	0
2006-01-02 05:37:34	0
2006-01-02 05:38:18	0
2006-01-02 05:39:00	0
2006-01-02 05:39:41	0
2006-01-02 05:40:21	0
2006-01-02 05:41:00	0
2006-01-02 05:41:41	0
2006-01-02 05:44:11	0
2006-01-02 05:45:05	0
2006-01-02 05:46:08	0
2006-01-02 05:47:09	0
2006-01-02 05:48:02	0
2006-01-02 05:48:52	0
2006-01-02 05:49:51	0
2006-01-02 05:50:47	0
2006-01-02 05:51:36	0
2006-01-02 05:52:23	0
2006-01-02 05:53:08	0
2006-01-02 05:53:56	0
2006-01-02 05:54:38	0
2006-01-02 05:55:19	0
2006-01-02 05:56:02	0
2006-01-02 05:56:42	0
2006-01-02 05:57:20	0
2006-01-02 05:57:58	0
2006-01-02 05:58:40	0
2006-01-02 05:59:20	0
2006-01-02 06:00:02	0
2006-01-02 06:00:40	0
2006-01-02 06:01:23	0
2006-01-02 06:02:06	0
2006-01-02 06:02:44	0
2006-01-02 06:03:25	0
2006-01-02 06:04:10	0
2006-01-02 06:06:47	0
2006-01-02 06:07:44	0
2006-01-02 06:08:44	0
2006-01-02 06:09:47	0
2006-01-02 06:10:49	0
2006-01-02 06:11:41	0
2006-01-02 06:12:40	0
2006-01-02 06:13:38	0
2006-01-02 06:14:29	0
2006-01-02 06:15:25	0
2006-01-02 06:16:24	0
2006-01-02 06:17:19	0
2006-01-02 06:18:07	0
2006-01-02 06:19:01	0
2006-01-02 06:19:58	0
2006-01-02 06:20:49	0
2006-01-02 06:21:46	0
2006-01-02 06:22:34	0
2006-01-02 06:23:20	0
2006-01-02 06:24:08	0
2006-01-02 06:24:51	0
2006-01-02 06:25:37	0
2006-01-02 06:26:18	0
2006-01-02 06:26:58	0
2006-01-02 06:27:38	0
2006-01-02 06:28:20	0
2006-01-02 06:28:58	0
2006-01-02 06:29:35	0
2006-01-02 06:30:16	0
2006-01-02 06:30:52	0
2006-01-02 06:31:27	0
2006-01-02 06:32:04	0
2006-01-02 06:32:43	0
2006-01-02 06:33:22	0
2006-01-02 06:38:36	0
2006-01-02 06:40:28	0
2006-01-02 06:44:24	0
2006-01-02 06:45:49	0
2006-01-02 06:47:14	0
2006-01-02 06:48:45	0
2006-01-02 06:53:13	0
2006-01-02 06:56:50	0
2006-01-02 06:58:14	0
2006-01-02 06:59:30	0
2006-01-02 07:00:49	0
2006-01-02 07:01:57	0
2006-01-02 07:03:08	0
2006-01-02 07:04:09	0
2006-01-02 07:05:15	0
2006-01-02 07:06:18	0
2006-01-02 07:07:15	0
2006-01-02 07:08:08	0
2006-01-02 07:08:58	0
2006-01-02 07:09:45	0
2006-01-02 07:10:35	0
2006-01-02 07:11:24	0
2006-01-02 07:12:19	0
2006-01-02 07:13:10	0
2006-01-02 07:16:41	0
2006-01-02 07:35:42	0
2006-01-02 07:37:34	0
2006-01-02 07:38:23	0
2006-01-02 07:39:15	0
2006-01-02 07:40:00	0
2006-01-02 07:40:54	0
2006-01-02 07:41:44	0
2006-01-02 07:42:39	0
2006-01-02 07:43:25	0
2006-01-02 07:44:09	0
2006-01-02 07:44:52	0
2006-01-02 07:45:33	0
2006-01-02 07:46:13	0
2006-01-02 07:49:23	0
2006-01-02 07:50:32	0
2006-01-02 07:51:38	0
2006-01-02 07:52:45	0
2006-01-02 07:53:49	0
2006-01-02 07:54:57	0
2006-01-02 07:55:53	0
2006-01-02 07:56:49	0
2006-01-02 07:57:41	0
2006-01-02 07:58:39	0
2006-01-02 07:59:35	0
2006-01-02 08:00:28	0
2006-01-02 08:01:17	0
2006-01-02 08:02:04	0
2006-01-02 08:02:55	0
2006-01-02 08:03:40	0
2006-01-02 08:04:24	0
2006-01-02 08:05:06	0
2006-01-02 08:05:50	0
2006-01-02 08:06:37	0
2006-01-02 08:07:17	0
2006-01-02 08:07:58	0
2006-01-02 08:08:43	0
2006-01-02 08:09:31	0
2006-01-02 08:10:19	0
2006-01-02 08:11:04	0
2006-01-02 08:11:46	0
2006-01-02 08:12:33	0
2006-01-02 08:13:15	0
2006-01-02 08:14:01	0
2006-01-02 08:15:54	0
2006-01-02 08:16:39	0
2006-01-02 08:17:23	0
2006-01-02 08:18:05	0
2006-01-02 08:18:50	0
2006-01-02 08:19:30	0
2006-01-02 08:20:16	0
2006-01-02 08:21:00	0
2006-01-02 08:21:46	0
2006-01-02 08:22:34	0
2006-01-02 08:23:15	0
2006-01-02 08:23:59	0
2006-01-02 08:24:38	0
2006-01-02 08:26:55	0
2006-01-02 08:36:17	0
2006-01-02 08:47:36	0
2006-01-02 08:49:29	0
2006-01-02 09:08:20	0
2006-01-02 10:24:37	0
2006-01-02 10:35:32	0
2006-01-02 11:48:42	0
2006-01-02 12:48:19	0
2006-01-02 12:53:33	0
2006-01-02 13:25:19	0
2006-01-02 14:34:02	0
2006-01-02 15:06:26	0
2006-01-02 15:14:09	0
2006-01-02 16:15:39	0
2006-01-02 17:05:45	0
2006-01-02 18:41:43	0
2006-01-02 19:48:02	0
2006-01-02 21:03:26	0
2006-01-02 21:44:25	0
2006-01-02 22:39:06	0
2006-01-02 23:08:23	0
2006-01-02 23:18:41	0
2006-01-03 00:30:48	0
2006-01-03 00:40:51	0
2006-01-03 00:47:45	0
2006-01-03 01:10:33	0
2006-01-03 01:17:17	0
2006-01-03 01:19:52	0
2006-01-03 01:22:36	0
2006-01-03 01:25:30	0
2006-01-03 01:27:54	0
2006-01-03 01:30:09	0
2006-01-03 01:32:35	0
2006-01-03 01:34:43	0
2006-01-03 01:36:44	0
2006-01-03 01:39:07	0
2006-01-03 01:41:04	0
2006-01-03 01:43:12	0
2006-01-03 01:45:04	0
2006-01-03 01:46:52	0
2006-01-03 01:48:36	0
2006-01-03 01:50:39	0
2006-01-03 01:52:21	0
2006-01-03 01:54:14	0
2006-01-03 02:00:53	0
2006-01-03 02:03:17	0
2006-01-03 02:05:52	0
2006-01-03 02:08:21	0
2006-01-03 02:15:00	0
2006-01-03 02:17:34	0
2006-01-03 02:20:12	0
2006-01-03 02:22:55	0
2006-01-03 02:25:16	0
2006-01-03 02:27:32	0
2006-01-03 02:30:09	0
2006-01-03 02:32:34	0
2006-01-03 02:35:03	0
2006-01-03 02:37:13	0
2006-01-03 02:39:27	0
2006-01-03 02:41:48	0
2006-01-03 02:44:17	0
2006-01-03 02:46:49	0
2006-01-03 02:48:55	0
2006-01-03 02:50:57	0
2006-01-03 02:52:53	0
2006-01-03 03:00:49	0
2006-01-03 03:03:59	0
2006-01-03 03:06:51	0
2006-01-03 03:09:35	0
2006-01-03 03:12:09	0
2006-01-03 03:14:52	0
2006-01-03 03:17:12	0
2006-01-03 03:19:49	0
2006-01-03 03:22:02	0
2006-01-03 03:24:10	0
2006-01-03 03:26:23	0
2006-01-03 03:28:39	0
2006-01-03 03:30:49	0
2006-01-03 03:37:10	0
2006-01-03 03:39:40	0
2006-01-03 03:42:04	0
2006-01-03 03:44:41	0
2006-01-03 03:47:26	0
2006-01-03 03:49:45	0
2006-01-03 03:52:19	0
2006-01-03 03:54:42	0
2006-01-03 03:57:22	0
2006-01-03 03:59:32	0
2006-01-03 04:02:09	0
2006-01-03 04:04:34	0
2006-01-03 04:06:54	0
2006-01-03 04:09:22	0
2006-01-03 04:11:50	0
2006-01-03 04:14:00	0
2006-01-03 04:16:04	0
2006-01-03 04:18:03	0
2006-01-03 04:19:57	0
2006-01-03 04:22:13	0
2006-01-03 04:24:15	0
2006-01-03 04:26:08	0
2006-01-03 04:27:59	0
2006-01-03 04:30:10	0
2006-01-03 04:32:09	0
2006-01-03 04:34:13	0
2006-01-03 04:36:03	0
2006-01-03 04:37:52	0
2006-01-03 04:39:36	0
2006-01-03 04:41:20	0
2006-01-03 04:43:01	0
2006-01-03 04:44:54	0
2006-01-03 04:46:46	0
2006-01-03 04:48:27	0
2006-01-03 04:50:22	0
2006-01-03 04:52:16	0
2006-01-03 04:54:15	0
2006-01-03 04:56:13	0
2006-01-03 04:58:12	0
2006-01-03 05:00:13	0
2006-01-03 05:02:19	0
2006-01-03 05:04:08	0
2006-01-03 05:05:58	0
2006-01-03 05:07:42	0
2006-01-03 05:09:33	0
2006-01-03 05:11:17	0
2006-01-03 05:12:58	0
2006-01-03 05:14:53	0
2006-01-03 05:16:33	0
2006-01-03 05:18:28	0
2006-01-03 05:26:31	0
2006-01-03 05:29:35	0
2006-01-03 05:32:57	0
2006-01-03 05:36:09	0
2006-01-03 05:39:24	0
2006-01-03 05:42:11	0
2006-01-03 05:44:49	0
2006-01-03 05:47:43	0
2006-01-03 05:50:31	0
2006-01-03 06:03:23	0
2006-01-03 06:08:10	0
2006-01-03 06:12:23	0
2006-01-03 06:16:16	0
2006-01-03 06:19:51	0
2006-01-03 06:29:40	0
2006-01-03 06:33:19	0
2006-01-03 06:37:01	0
2006-01-03 06:40:15	0
2006-01-03 06:43:48	0
2006-01-03 06:47:10	0
2006-01-03 07:20:51	0
2006-01-03 10:08:03	0
2006-01-03 14:25:20	0
2006-01-03 16:04:05	0
2006-01-03 19:34:38	0
2006-01-03 20:56:20	0
2006-01-03 23:53:49	0
2006-01-04 02:20:57	0
2006-01-04 04:24:20	0
2006-01-04 07:57:30	0
2006-01-04 09:46:38	0
2006-01-04 11:30:34	0
2006-01-04 14:38:09	0
2006-01-04 19:02:14	0
2006-01-04 22:25:36	0
2006-01-05 07:12:18	0
2006-01-05 14:34:51	0
2006-01-05 16:45:09	0
2006-01-05 20:55:20	0
2006-01-06 00:23:27	0
2006-01-06 01:21:48	0
2006-01-06 01:55:38	0
2006-01-06 03:46:19	0
2006-01-06 05:46:01	0
2006-01-06 06:50:34	0
2006-01-06 07:14:03	0
2006-01-06 07:38:24	0
2006-01-06 07:58:45	0
2006-01-06 08:19:14	0
2006-01-06 08:40:03	0
2006-01-06 09:00:18	0
2006-01-06 09:18:55	0
2006-01-06 09:38:14	0
2006-01-06 09:54:43	0
2006-01-06 10:12:46	0
2006-01-06 13:13:16	0
2006-01-06 17:11:06	0
2006-01-06 20:04:00	0
2006-01-06 21:51:45	0
2006-01-06 23:32:27	0
2006-01-07 00:10:30	0
2006-01-07 06:30:59	0
2006-01-07 12:36:23	0
2006-01-07 21:14:10	0
2006-01-08 00:23:50	0
2006-01-08 02:14:32	0
2006-01-08 12:32:05	5.13202e-10
2006-01-08 19:14:31	2.83516e-09
2006-01-09 06:23:21	5.66021e-09
2006-01-09 12:30:35	1.06308e-08
2006-01-10 03:38:37	1.38001e-08
2006-01-10 11:41:19	1.71817e-08
2006-01-10 17:03:44	2.0548e-08
2006-01-10 20:25:52	2.25969e-08
2006-01-10 23:03:44	2.44e-08
2006-01-10 23:37:00	2.53334e-08
2006-01-10 23:52:26	2.58134e-08
2006-01-10 23:59:28	2.60753e-08
2006-01-11 00:02:44	2.62279e-08
2006-01-11 00:03:55	2.63217e-08
2006-01-11 00:15:46	2.63813e-08
2006-01-11 02:11:34	2.6415e-08
2006-01-11 06:00:29	2.64465e-08
2006-01-11 10:41:11	2.64775e-08
2006-01-11 16:53:49	2.6507e-08
2006-01-11 23:52:34	2.6534e-08
2006-01-12 08:43:03	2.65573e-08
2006-01-12 17:03:03	2.65733e-08
2006-01-13 04:37:24	2.65871e-08
2006-01-13 15:35:50	2.66003e-08
2006-01-14 02:10:53	2.66134e-08
2006-01-14 09:02:26	2.66261e-08
2006-01-14 15:28:14	2.66385e-08
2006-01-14 21:30:04	2.66504e-08
2006-01-15 03:48:28	2.6661e-08
2006-01-15 17:32:14	2.66712e-08
2006-01-16 03:16:16	2.66812e-08
2006-01-16 13:22:03	2.66909e-08
2006-01-17 00:52:22	2.67004e-08
2006-01-17 12:07:15	2.67096e-08
2006-01-18 07:52:00	2.67186e-08
2006-01-18 21:38:12	2.67274e-08
2006-01-19 10:05:05	2.67359e-08
2006-01-19 15:29:17	2.67443e-08
2006-01-19 17:11:18	2.67526e-08
2006-01-19 17:48:29	2.67605e-08
2006-01-20 00:00:19	2.67681e-08
2006-01-20 09:52:43	2.67752e-08
2006-01-20 22:20:11	2.67794e-08
2006-01-21 14:43:23	2.67829e-08
2006-01-22 10:27:08	2.67853e-08
2006-01-23 10:53:27	2.67874e-08
2006-01-24 14:36:56	2.67892e-08
2006-01-25 23:58:58	2.67907e-08
2006-01-27 14:07:24	2.67919e-08
2006-01-29 11:11:40	2.6793e-08
2006-01-31 15:38:20	2.67938e-08
2006-02-02 04:17:11	2.67945e-08
2006-02-04 01:21:23	2.67951e-08
2006-02-07 00:57:42	2.67955e-08
2006-02-09 16:15:27	2.67959e-08
2006-02-14 09:07:58	2.67962e-08
2006-02-19 01:37:21	2.67963e-08
2006-02-24 11:16:01	2.67965e-08
2006-03-01 03:58:49	2.67966e-08
2006-03-05 20:28:25	2.67967e-08
2006-03-10 14:55:08	2.67967e-08
2006-03-15 11:29:48	2.67968e-08
2006-03-20 09:46:46	2.67969e-08
2006-03-25 09:06:46	2.6797e-08
2006-03-26 14:17:14	2.67971e-08
2006-03-26 23:59:26	2.67972e-08
2006-03-27 04:02:54	2.67972e-08
2006-03-27 17:12:05	2.67973e-08
2006-03-28 03:34:00	2.67974e-08
2006-03-28 10:55:49	2.67975e-08
2006-03-29 04:57:44	2.67975e-08
2006-03-29 13:18:05	2.67976e-08
2006-03-29 22:57:44	2.67977e-08
2006-03-30 02:30:32	2.67977e-08
2006-03-30 11:18:44	2.67978e-08
2006-03-30 17:46:33	2.67979e-08
2006-03-30 22:50:20	2.67979e-08
2006-03-31 10:03:45	2.6798e-08
2006-03-31 21:38:34	2.67981e-08
2006-04-01 01:48:39	2.67981e-08
2006-04-01 12:26:09	2.67982e-08
2006-04-01 19:55:54	2.67982e-08
2006-04-02 05:51:24	2.67983e-08
2006-04-02 16:30:24	2.67984e-08
2006-04-03 02:59:35	2.67984e-08
2006-04-03 14:38:11	2.67985e-08
2006-04-03 22:13:47	2.67986e-08
2006-04-04 03:45:31	2.67986e-08
2006-04-04 13:50:04	2.67987e-08
2006-04-04 21:00:45	2.67987e-08
2006-04-05 02:08:05	2.67988e-08
2006-04-06 02:32:50	2.67989e-08
2006-04-06 11:37:52	2.67989e-08
2006-04-07 05:45:03	2.6799e-08
2006-04-07 12:38:20	2.6799e-08
2006-04-07 22:09:10	2.67991e-08
2006-04-08 03:24:52	2.67992e-08
2006-04-08 15:34:18	2.67992e-08
2006-04-08 20:03:16	2.67993e-08
2006-04-09 08:00:33	2.67993e-08
2006-04-09 16:40:16	2.62862e-08
2006-04-10 04:28:00	2.39643e-08
2006-04-10 14:44:15	2.11393e-08
2006-04-11 02:38:16	1.61688e-08
2006-04-11 15:58:45	1.29995e-08
2006-04-12 09:34:47	9.61793e-09
2006-04-13 04:21:48	6.25163e-09
2006-04-13 17:49:35	4.20285e-09
2006-04-14 02:49:08	2.39978e-09
2006-04-14 10:55:53	1.46641e-09
2006-04-15 00:20:32	9.86457e-10
2006-04-15 11:45:17	7.24596e-10
2006-04-15 23:16:05	5.72025e-10
2006-04-16 10:35:59	4.783e-10
2006-04-16 22:04:48	4.18797e-10
2006-04-17 09:45:39	3.85122e-10
2006-04-17 21:31:42	3.53631e-10
2006-04-18 08:57:18	3.22664e-10
2006-04-18 21:20:57	2.93278e-10
2006-04-19 09:24:25	2.66276e-10
2006-04-20 00:19:48	2.43021e-10
2006-04-20 14:54:24	2.2706e-10
2006-04-21 07:57:35	2.13377e-10
2006-04-21 20:43:08	2.00194e-10
2006-04-22 07:30:27	1.87135e-10
2006-04-22 16:43:52	1.74417e-10
2006-04-23 02:19:42	1.62092e-10
2006-04-23 10:54:05	1.50283e-10
2006-04-23 17:47:29	1.39689e-10
2006-04-24 01:16:08	1.29589e-10
2006-04-24 09:15:05	1.19605e-10
2006-04-24 18:34:28	1.09907e-10
2006-04-25 05:16:27	1.00432e-10
2006-04-25 13:49:43	9.12612e-11
2006-04-26 01:07:00	8.23463e-11
2006-04-26 11:34:30	7.36254e-11
2006-04-26 22:14:16	6.51131e-11
2006-04-27 06:29:09	5.67579e-11
2006-04-27 20:40:49	4.85376e-11
2006-04-28 08:43:09	4.06398e-11
2006-04-28 23:09:44	3.31072e-11
2006-04-29 14:05:38	2.60869e-11
2006-04-30 02:19:22	2.18777e-11
2006-04-30 08:38:53	1.84002e-11
2006-04-30 14:54:44	1.60269e-11
2006-05-01 00:00:40	1.39755e-11
2006-05-01 07:52:53	1.22992e-11
2006-05-01 14:17:28	1.08006e-11
2006-05-02 00:00:37	9.64565e-12
2006-05-02 05:03:39	8.59697e-12
2006-05-02 08:58:25	7.78777e-12
2006-05-02 16:49:37	7.11839e-12
2006-05-03 00:28:55	6.60306e-12
2006-05-03 09:44:08	6.19426e-12
2006-05-03 19:31:46	5.88349e-12
2006-05-04 04:26:51	5.65724e-12
2006-05-04 10:20:35	5.51207e-12
2006-05-04 22:35:33	5.42639e-12
2006-05-05 07:08:03	5.37084e-12
2006-05-05 14:00:15	5.32193e-12
2006-05-05 22:52:49	5.2749e-12
2006-05-06 04:54:32	5.22972e-12
2006-05-06 09:30:58	5.18603e-12
2006-05-06 14:37:21	5.14426e-12
2006-05-06 21:43:10	5.10432e-12
2006-05-07 03:54:50	5.06572e-12
2006-05-07 11:43:49	5.02853e-12
2006-05-07 20:05:38	4.99331e-12
2006-05-08 04:04:49	4.96014e-12
2006-05-08 15:05:52	4.92854e-12
2006-05-09 00:04:18	4.89809e-12
2006-05-09 10:58:53	4.86885e-12
2006-05-09 19:48:17	4.84058e-12
2006-05-10 03:07:06	4.81329e-12
2006-05-10 11:14:01	4.78657e-12
2006-05-10 16:56:18	4.76052e-12
2006-05-11 01:03:45	4.73511e-12
2006-05-11 09:00:35	4.7103e-12
2006-05-11 16:51:21	4.6858e-12
2006-05-11 23:33:47	4.66157e-12
2006-05-12 05:17:48	4.63761e-12
2006-05-12 09:34:28	4.61403e-12
2006-05-12 21:01:36	4.59083e-12
2006-05-13 04:07:50	4.56795e-12
2006-05-13 10:36:07	4.54525e-12
2006-05-13 15:49:32	4.52276e-12
2006-05-13 23:33:40	4.50049e-12
2006-05-14 06:38:57	4.47854e-12
2006-05-14 12:28:35	4.45688e-12
2006-05-14 18:03:33	4.43572e-12
2006-05-14 23:27:42	4.41499e-12
2006-05-15 07:29:23	4.39485e-12
2006-05-15 14:51:35	4.37531e-12
2006-05-15 23:53:40	4.35629e-12
2006-05-16 09:44:34	4.33765e-12
2006-05-16 19:37:57	4.31958e-12
2006-05-16 22:33:50	4.30333e-12
2006-05-16 23:01:24	4.28915e-12
2006-05-16 23:44:44	4.27592e-12
2006-05-17 00:10:59	4.26345e-12
2006-05-17 00:16:50	4.25117e-12
2006-05-17 00:19:02	4.239e-12
2006-05-17 00:20:13	4.22719e-12
2006-05-17 00:21:02	4.21575e-12
2006-05-17 00:21:24	4.2047e-12
2006-05-17 00:21:32	4.19398e-12
2006-05-17 00:21:35	4.18351e-12
2006-05-17 00:21:36	4.1732e-12
2006-05-17 00:21:46	4.16321e-12
2006-05-17 00:23:30	4.15346e-12
2006-05-17 00:40:47	4.14392e-12
2006-05-17 01:25:16	4.13465e-12
2006-05-17 02:32:43	4.12559e-12
2006-05-17 04:02:24	4.11667e-12
2006-05-17 06:03:10	4.10792e-12
2006-05-17 08:30:48	4.09939e-12
2006-05-17 11:33:28	4.09106e-12
2006-05-17 15:10:23	4.08297e-12
2006-05-17 17:47:17	4.07513e-12
2006-05-17 19:33:07	4.06752e-12
2006-05-17 22:57:30	4.06022e-12
2006-05-18 01:27:53	4.05317e-12
2006-05-18 03:22:59	4.04651e-12
2006-05-18 04:52:18	4.04043e-12
2006-05-18 10:19:02	4.03497e-12
2006-05-18 13:53:40	4.03e-12
2006-05-18 19:19:22	4.02524e-12
2006-05-19 00:27:53	4.02072e-12
2006-05-19 06:30:16	4.01632e-12
2006-05-19 12:41:17	4.01204e-12
2006-05-19 19:22:09	4.00787e-12
2006-05-19 23:09:56	4.00375e-12
2006-05-20 01:55:58	3.99957e-12
2006-05-20 05:15:44	3.99548e-12
2006-05-20 08:53:14	3.9914e-12
2006-05-20 13:03:53	3.98734e-12
2006-05-20 14:07:44	3.98329e-12
2006-05-20 14:31:31	3.97931e-12
2006-05-20 14:43:05	3.97546e-12
2006-05-20 14:47:14	3.9717e-12
2006-05-20 14:50:15	3.96805e-12
2006-05-20 14:51:21	3.9645e-12
2006-05-20 15:02:17	3.9611e-12
2006-05-20 16:17:48	3.95784e-12
2006-05-20 18:20:21	3.95477e-12
2006-05-20 21:00:31	3.95188e-12
2006-05-21 00:37:22	3.94917e-12
2006-05-21 05:12:13	3.9465e-12
2006-05-21 10:31:07	3.94386e-12
2006-05-21 17:32:56	3.94126e-12
2006-05-22 01:10:51	3.93874e-12
2006-05-22 06:00:15	3.93639e-12
2006-05-22 07:34:20	3.93419e-12
2006-05-22 07:58:04	3.93204e-12
2006-05-22 08:13:38	3.9299e-12
2006-05-22 08:16:42	3.92774e-12
2006-05-22 08:17:49	3.92557e-12
2006-05-22 08:28:54	3.92339e-12
2006-05-22 09:06:52	3.9212e-12
2006-05-22 10:18:44	3.91901e-12
2006-05-22 12:32:22	3.91683e-12
2006-05-22 14:56:25	3.91465e-12
2006-05-22 17:35:25	3.91248e-12
2006-05-22 20:18:37	3.91033e-12
2006-05-22 23:26:28	3.9082e-12
2006-05-23 02:35:21	3.9061e-12
2006-05-23 06:14:33	3.90403e-12
2006-05-23 08:49:16	3.902e-12
2006-05-23 13:37:39	3.9e-12
2006-05-23 18:04:43	3.898e-12
2006-05-24 00:34:22	3.89599e-12
2006-05-24 07:07:29	3.89396e-12
2006-05-24 07:22:11	3.89192e-12
2006-05-24 07:32:40	3.88984e-12
2006-05-24 09:17:37	3.88763e-12
2006-05-24 11:55:32	3.88534e-12
2006-05-24 13:47:58	3.88288e-12
2006-05-24 18:27:52	3.88025e-12
2006-05-24 21:58:19	3.87732e-12
2006-05-25 00:27:07	3.87409e-12
2006-05-25 04:16:33	3.87061e-12
2006-05-25 11:24:27	3.86689e-12
2006-05-25 19:01:28	3.86293e-12
2006-05-26 00:58:04	3.85887e-12
2006-05-26 06:46:14	3.85474e-12
2006-05-26 12:09:49	3.85057e-12
2006-05-26 16:15:32	3.84644e-12
2006-05-26 16:42:55	3.84232e-12
2006-05-26 16:55:38	3.83819e-12
2006-05-26 17:00:13	3.83401e-12
2006-05-26 17:45:58	3.82978e-12
2006-05-26 19:10:26	3.82545e-12
2006-05-26 21:21:22	3.821e-12
2006-05-27 00:39:39	3.81643e-12
2006-05-27 04:28:30	3.81175e-12
2006-05-27 10:08:41	3.807e-12
2006-05-27 16:14:13	3.80217e-12
2006-05-27 22:37:11	3.79726e-12
2006-05-28 04:24:48	3.79235e-12
2006-05-28 10:21:43	3.78751e-12
2006-05-28 15:05:34	3.7828e-12
2006-05-28 19:59:44	3.77821e-12
2006-05-29 00:12:54	3.77367e-12
2006-05-29 06:52:31	3.76911e-12
2006-05-29 12:36:18	3.76452e-12
2006-05-29 15:04:26	3.75986e-12
2006-05-29 16:52:06	3.75513e-12
2006-05-29 17:10:09	3.75031e-12
2006-05-29 17:13:22	3.74544e-12
2006-05-29 17:15:03	3.74049e-12
2006-05-29 17:15:39	3.73546e-12
2006-05-29 17:21:44	3.73037e-12
2006-05-29 17:38:05	3.72528e-12
2006-05-29 18:06:15	3.72019e-12
2006-05-29 18:49:52	3.71502e-12
2006-05-29 20:03:50	3.70981e-12
2006-05-29 21:40:20	3.70451e-12
2006-05-29 22:34:42	3.69914e-12
2006-05-30 01:33:45	3.69368e-12
2006-05-30 03:59:44	3.6881e-12
2006-05-30 07:39:06	3.68236e-12
2006-05-30 09:39:54	3.67648e-12
2006-05-30 12:04:16	3.67062e-12
2006-05-30 17:46:33	3.66472e-12
2006-05-30 21:55:27	3.65868e-12
2006-05-31 03:34:09	3.65256e-12
2006-05-31 08:07:46	3.64633e-12
2006-05-31 15:04:13	3.64e-12
2006-05-31 21:24:34	3.63359e-12
2006-06-01 03:02:14	3.62713e-12
2006-06-01 08:38:17	3.6206e-12
2006-06-01 15:26:16	3.614e-12
2006-06-01 18:42:58	3.60743e-12
2006-06-01 21:35:00	3.60092e-12
2006-06-01 23:44:57	3.5945e-12
2006-06-01 23:58:58	3.58816e-12
2006-06-02 00:04:29	3.58187e-12
2006-06-02 00:48:14	3.57557e-12
2006-06-02 02:12:56	3.56924e-12
2006-06-02 04:37:36	3.56284e-12
2006-06-02 07:47:21	3.5564e-12
2006-06-02 11:47:12	3.54996e-12
2006-06-02 16:04:14	3.54352e-12
2006-06-02 19:59:30	3.5371e-12
2006-06-02 23:14:42	3.5307e-12
2006-06-03 03:27:41	6.18405e-07
2006-06-03 08:29:00	1.50589e-06
2006-06-03 11:56:20	5.08843e-06
2006-06-03 12:38:17	1.58177e-05
2006-06-03 12:54:24	3.89015e-05
2006-06-03 13:00:15	7.94549e-05
2006-06-03 13:55:50	0.000147322
2006-06-03 15:30:00	0.000251714
2006-06-03 18:06:59	0.000401399
2006-06-03 21:33:12	0.000607997
2006-06-04 02:04:18	0.000880653
2006-06-04 07:29:58	0.00118422
2006-06-04 11:49:51	0.00151131
2006-06-04 17:42:07	0.00187265
2006-06-05 00:59:20	0.00230271
2006-06-05 06:37:07	0.00277899
2006-06-05 08:57:14	0.00330456
2006-06-05 10:19:36	0.0038668
2006-06-05 16:18:06	0.00445815
2006-06-05 20:16:55	0.005065
2006-06-06 02:27:06	0.00567534
2006-06-06 06:57:19	0.00628652
2006-06-06 13:05:47	0.00689767
2006-06-06 20:28:47	0.00750842
2006-06-07 05:08:45	0.00811855
2006-06-07 12:46:16	0.00872791
2006-06-07 14:43:40	0.00933686
2006-06-07 16:05:48	0.00994591
2006-06-07 21:26:16	0.0105555
2006-06-08 01:14:39	0.0111683
2006-06-08 06:59:01	0.0117842
2006-06-08 13:26:20	0.0124017
2006-06-08 21:38:21	0.0130199
2006-06-09 04:11:57	0.0136391
2006-06-09 11:47:08	0.0142588
2006-06-09 21:15:04	0.0148782
2006-06-10 06:18:00	0.0154971
2006-06-10 14:24:09	0.0161155
2006-06-10 18:24:00	0.0167333
2006-06-10 21:09:41	0.0173502
2006-06-11 01:33:58	0.0179676
2006-06-11 08:42:00	0.0185853
2006-06-11 14:04:42	0.0192034
2006-06-11 22:55:47	0.0198214
2006-06-12 04:36:06	0.0204394
2006-06-12 06:43:53	0.0210572
2006-06-12 08:47:59	0.0216747
2006-06-12 10:03:37	0.0222921
2006-06-12 10:09:15	0.0229092
2006-06-12 10:11:09	0.023526
2006-06-12 10:11:50	0.0241423
2006-06-12 10:18:42	0.0247582
2006-06-12 10:36:49	0.0253736
2006-06-12 11:07:46	0.0259883
2006-06-12 11:50:44	0.0266026
2006-06-12 12:55:45	0.0272165
2006-06-12 14:18:10	0.0278297
2006-06-12 15:52:18	0.0284424
2006-06-12 17:36:59	0.0290546
2006-06-12 19:18:32	0.029666
2006-06-12 20:00:44	0.0302768
2006-06-12 20:34:32	0.0308866
2006-06-12 21:28:05	0.0314955
2006-06-12 23:36:29	0.0321033
2006-06-13 01:26:13	0.0327102
2006-06-13 04:00:08	0.0333154
2006-06-13 06:44:40	0.0339197
2006-06-13 10:19:31	0.0345224
2006-06-13 13:46:23	0.0351238
2006-06-13 14:57:23	0.0357235
2006-06-13 15:21:52	0.0363218
2006-06-13 15:31:24	0.0369182
2006-06-13 17:06:41	0.037513
2006-06-13 19:35:53	0.038106
2006-06-13 22:41:47	0.0386972
2006-06-14 00:22:28	0.0392867
2006-06-14 00:51:39	0.0398743
2006-06-14 01:03:29	0.0404602
2006-06-14 02:34:28	0.0410443
2006-06-14 04:31:26	0.0416265
2006-06-14 06:05:51	0.0422072
2006-06-14 07:07:28	0.0427861
2006-06-14 09:03:24	0.0433631
2006-06-14 10:57:01	0.0439384
2006-06-14 13:50:49	0.0445136
2006-06-14 15:28:09	0.0450887
2006-06-14 17:43:25	0.0456637
2006-06-14 19:47:53	0.0462385
2006-06-15 00:02:57	0.0468129
2006-06-15 01:38:03	0.0473865
2006-06-15 02:37:00	0.0479592
2006-06-15 06:44:48	0.0485309
2006-06-15 08:03:50	0.0491013
2006-06-15 08:54:34	0.0496711
2006-06-15 10:13:19	0.0502394
2006-06-15 11:38:20	0.0508071
2006-06-15 13:03:37	0.0513742
2006-06-15 14:39:12	0.0519396
2006-06-15 16:02:48	0.0525041
2006-06-15 18:17:39	0.0530677
2006-06-15 20:20:49	0.0536301
2006-06-15 22:57:03	0.054192
2006-06-16 01:14:32	0.0547495
2006-06-16 03:29:09	0.0552989
2006-06-16 04:49:17	0.0558345
2006-06-16 08:08:44	0.0563518
2006-06-16 10:16:38	0.0568398
2006-06-16 12:47:48	0.0572897
2006-06-16 15:44:05	0.0576933
2006-06-16 18:46:14	0.0580395
2006-06-16 22:49:51	0.0583261
2006-06-17 03:06:46	0.0585822
2006-06-17 07:49:48	0.0588153
2006-06-17 11:23:39	0.0590198
2006-06-17 18:57:11	0.0591648
2006-06-17 22:59:19	0.0592795
2006-06-18 06:10:01	0.0593689
2006-06-18 11:31:57	0.0594667
2006-06-18 19:13:54	0.0596175
2006-06-19 01:14:24	0.0598656
2006-06-19 09:43:54	0.0602545
2006-06-19 17:01:51	0.0607752
2006-06-20 01:04:46	0.0614258
2006-06-20 09:24:42	0.0623362
2006-06-20 16:49:03	0.0633979
2006-06-21 01:49:53	0.064684
2006-06-21 09:37:28	0.0661637
2006-06-21 18:13:46	0.0678076
2006-06-22 02:40:19	0.0695445
2006-06-22 10:08:23	0.071339
2006-06-22 18:37:19	0.0731388
2006-06-23 03:05:08	0.0749396
2006-06-23 11:27:18	0.0767403
2006-06-23 11:57:58	0.0785403
2006-06-23 12:18:27	0.0803424
2006-06-23 12:25:55	0.0821654
2006-06-23 13:40:29	0.0840276
2006-06-23 15:58:23	0.0859509
2006-06-23 19:14:56	0.0879715
2006-06-23 23:25:22	0.090119
2006-06-24 04:33:41	0.092427
2006-06-24 10:36:00	0.0949236
2006-06-24 14:37:46	0.0975701
2006-06-24 23:37:10	0.100547
2006-06-25 02:47:04	0.103805
2006-06-25 05:30:35	0.107427
2006-06-25 15:01:38	0.111154
2006-06-25 19:21:26	0.114968
2006-06-25 23:44:35	0.118835
2006-06-26 02:44:41	0.122722
2006-06-26 04:27:38	0.126611
2006-06-26 12:16:31	0.1305
2006-06-26 16:59:46	0.134391
2006-06-27 00:15:12	0.138285
2006-06-27 04:28:38	0.142208
2006-06-27 14:25:32	0.146194
2006-06-27 21:43:51	0.150261
2006-06-28 02:44:01	0.15444
2006-06-28 05:32:41	0.158752
2006-06-28 08:57:24	0.163151
2006-06-28 09:03:52	0.167597
2006-06-28 09:09:39	0.172052
2006-06-28 10:07:30	0.176512
2006-06-28 11:15:50	0.180982
2006-06-28 12:39:27	0.185488
2006-06-28 14:08:34	0.190062
2006-06-28 16:13:57	0.194726
2006-06-28 19:10:07	0.199506
2006-06-28 22:28:14	0.204418
2006-06-29 02:10:30	0.209344
2006-06-29 05:20:43	0.214274
2006-06-29 08:23:13	0.219207
2006-06-29 14:27:36	0.224143
2006-06-29 18:02:08	0.229084
2006-06-29 23:29:44	0.234042
2006-06-30 04:17:56	0.239037
2006-06-30 08:19:39	0.244098
2006-06-30 10:33:22	0.24924
2006-06-30 11:58:53	0.254483
2006-06-30 12:10:19	0.259773
2006-06-30 12:13:52	0.265104
2006-06-30 12:14:52	0.270439
2006-06-30 12:15:14	0.275778
2006-06-30 12:18:49	0.281118
2006-06-30 12:47:11	0.286461
2006-06-30 13:39:52	0.291831
2006-06-30 15:01:05	0.297259
2006-06-30 17:06:59	0.302759
2006-06-30 19:44:38	0.308364
2006-06-30 22:56:12	0.314088
2006-07-01 02:28:33	0.319865
2006-07-01 05:09:14	0.325671
2006-07-01 10:43:48	0.331623
2006-07-01 15:14:35	0.337676
2006-07-01 21:04:42	0.343862
2006-07-01 22:46:55	0.350208
2006-07-02 00:13:36	0.35669
2006-07-02 01:06:35	0.36323
2006-07-02 01:26:29	0.369804
2006-07-02 01:27:59	0.376397
2006-07-02 01:28:47	0.382994
2006-07-02 01:29:05	0.389592
2006-07-02 01:32:02	0.396193
2006-07-02 02:01:29	0.402801
2006-07-02 03:06:32	0.409454
2006-07-02 04:30:56	0.416185
2006-07-02 06:35:29	0.423017
2006-07-02 09:07:17	0.429986
2006-07-02 10:50:35	0.437125
2006-07-02 11:49:45	0.444442
2006-07-02 12:00:34	0.451957
2006-07-02 12:04:54	0.459599
2006-07-02 12:16:09	0.467364
2006-07-02 13:00:54	0.475158
2006-07-02 14:28:50	0.482962
2006-07-02 16:31:40	0.490754
2006-07-02 19:16:22	0.498523
2006-07-02 22:36:32	0.506248
2006-07-02 22:57:27	0.513898
2006-07-02 23:01:54	0.52144
2006-07-02 23:03:43	0.528876
2006-07-02 23:04:22	0.536243
2006-07-02 23:10:56	0.543597
2006-07-02 23:34:57	0.550816
2006-07-03 00:33:22	0.55807
2006-07-03 02:17:58	0.565222
2006-07-03 04:35:14	0.572249
2006-07-03 07:32:23	0.579151
2006-07-03 08:53:42	0.585979
2006-07-03 10:05:50	0.592752
2006-07-03 10:11:55	0.599518
2006-07-03 10:13:19	0.606282
2006-07-03 10:13:50	0.61305
2006-07-03 10:18:53	0.619859
2006-07-03 11:09:22	0.62674
2006-07-03 12:58:30	0.63369
2006-07-03 15:16:05	0.640718
2006-07-03 18:42:04	0.64782
2006-07-03 22:38:55	0.654909
2006-07-04 00:23:57	0.662079
2006-07-04 01:22:13	0.669249
2006-07-04 06:16:32	0.67637
2006-07-04 09:40:27	0.683599
2006-07-04 14:07:58	0.690573
2006-07-04 19:19:28	0.697335
2006-07-04 23:38:24	0.70374
2006-07-05 01:22:07	0.710042
2006-07-05 02:22:15	0.716258
2006-07-05 02:53:06	0.722427
2006-07-05 02:59:06	0.728578
2006-07-05 03:02:07	0.734729
2006-07-05 03:03:13	0.740879
2006-07-05 03:14:09	0.747032
2006-07-05 04:30:42	0.753211
2006-07-05 06:44:16	0.759427
2006-07-05 09:29:29	0.765608
2006-07-05 13:05:20	0.771868
2006-07-05 17:22:45	0.778138
2006-07-05 21:44:26	0.784465
2006-07-06 02:35:36	0.790869
2006-07-06 05:33:04	0.797454
2006-07-06 08:26:27	0.80425
2006-07-06 09:14:29	0.81123
2006-07-06 09:41:38	0.818387
2006-07-06 09:45:35	0.825651
2006-07-06 09:48:26	0.832933
2006-07-06 09:49:27	0.840424
2006-07-06 09:59:42	0.847998
2006-07-06 10:05:50	0.855591
2006-07-06 10:58:29	0.863262
2006-07-06 12:23:52	0.871147
2006-07-06 15:05:17	0.879127
2006-07-06 17:54:55	0.887375
2006-07-06 22:08:36	0.895799
2006-07-07 00:54:56	0.904467
2006-07-07 02:30:48	0.913304
2006-07-07 03:25:03	0.922336
2006-07-07 03:51:59	0.931523
2006-07-07 04:00:39	0.940729
2006-07-07 04:02:33	0.94997
2006-07-07 04:03:14	0.959275
2006-07-07 04:10:06	0.968635
2006-07-07 05:07:43	0.978021
2006-07-07 06:53:51	0.987414
2006-07-07 09:03:58	0.996805
2006-07-07 11:56:07	1.00617
2006-07-07 15:19:32	1.01548
2006-07-07 17:29:56	1.02478
2006-07-07 22:52:32	1.03408
2006-07-08 03:01:30	1.04337
2006-07-08 06:28:41	1.05281
2006-07-08 12:22:42	1.06244
2006-07-08 13:59:49	1.07213
2006-07-08 15:26:00	1.08211
2006-07-08 15:35:05	1.0923
2006-07-08 15:37:53	1.10251
2006-07-08 15:38:54	1.1127
2006-07-08 15:45:03	1.12285
2006-07-08 15:47:20	1.13298
2006-07-08 15:48:19	1.1431
2006-07-08 15:48:41	1.15321
2006-07-08 15:52:17	1.16333
2006-07-08 16:28:16	1.17354
2006-07-08 17:47:29	1.18388
2006-07-08 18:20:38	1.19435
2006-07-08 21:27:31	1.20476
2006-07-08 23:47:19	1.21508
2006-07-09 03:23:46	1.22535
2006-07-09 06:30:31	1.23559
2006-07-09 11:03:35	1.24581
2006-07-09 15:36:39	1.25608
2006-07-09 19:41:29	1.26643
2006-07-09 23:53:47	1.27679
2006-07-10 03:08:48	1.28716
2006-07-10 05:07:11	1.29752
2006-07-10 11:58:19	1.30789
2006-07-10 16:16:47	1.31826
2006-07-10 19:26:34	1.32863
2006-07-10 21:19:35	1.339
2006-07-11 01:32:21	1.34944
2006-07-11 03:20:47	1.35998
2006-07-11 08:03:29	1.3706
2006-07-11 11:06:52	1.38116
2006-07-11 15:32:59	1.3916
2006-07-11 19:13:51	1.40187
2006-07-12 00:02:14	1.41207
2006-07-12 04:32:29	1.42227
2006-07-12 06:50:20	1.43258
2006-07-12 08:20:05	1.44304
2006-07-12 10:16:48	1.45369
2006-07-12 11:21:59	1.46465
2006-07-12 11:52:27	1.47588
2006-07-12 11:59:09	1.48731
2006-07-12 12:01:18	1.49873
2006-07-12 12:02:05	1.51007
2006-07-12 12:09:51	1.52133
2006-07-12 13:12:37	1.53247
2006-07-12 15:06:43	1.5435
2006-07-12 16:55:04	1.55454
2006-07-12 20:22:41	1.56549
2006-07-12 23:57:22	1.57646
2006-07-13 03:08:30	1.5876
2006-07-13 08:33:01	1.59856
2006-07-13 13:28:41	1.60948
2006-07-13 15:45:19	1.62063
2006-07-13 17:33:20	1.632
2006-07-13 17:47:24	1.64371
2006-07-13 17:54:34	1.65577
2006-07-13 17:57:23	1.66793
2006-07-13 17:58:24	1.68022
2006-07-13 18:08:34	1.69255
2006-07-13 19:20:38	1.70488
2006-07-13 21:26:41	1.71722
2006-07-13 23:57:55	1.72953
2006-07-14 00:17:07	1.74178
2006-07-14 00:26:28	1.754
2006-07-14 01:39:00	1.76606
2006-07-14 03:59:48	1.77804
2006-07-14 06:21:43	1.7899
2006-07-14 10:24:43	1.80175
2006-07-14 13:57:22	1.81359
2006-07-14 16:02:52	1.8255
2006-07-14 16:49:54	1.83761
2006-07-14 17:03:00	1.8498
2006-07-14 17:06:54	1.86193
2006-07-14 17:10:04	1.87401
2006-07-14 17:11:14	1.88614
2006-07-14 17:22:44	1.89844
2006-07-14 18:37:07	1.91074
2006-07-14 20:46:19	1.92307
2006-07-14 23:01:38	1.93526
2006-07-14 23:53:27	1.94737
2006-07-15 00:07:34	1.95921
2006-07-15 00:12:40	1.97087
2006-07-15 01:03:35	1.98227
2006-07-15 02:11:04	1.99347
2006-07-15 04:18:19	2.00444
2006-07-15 06:49:08	2.01524
2006-07-15 09:27:33	2.02611
2006-07-15 13:05:26	2.03713
2006-07-15 15:49:29	2.04846
2006-07-15 17:36:31	2.06021
2006-07-15 17:53:46	2.07254
2006-07-15 17:54:28	2.08561
2006-07-15 17:54:43	2.09921
2006-07-15 17:57:14	2.11295
2006-07-15 18:07:52	2.1269
2006-07-15 18:52:36	2.14082
2006-07-15 19:56:24	2.15463
2006-07-15 21:24:16	2.16834
2006-07-15 23:46:47	2.18185
2006-07-16 00:24:10	2.19516
2006-07-16 00:43:09	2.20837
2006-07-16 03:01:07	2.22149
2006-07-16 04:46:03	2.23466
2006-07-16 07:27:11	2.24818
2006-07-16 10:11:57	2.26222
2006-07-16 11:05:41	2.27683
2006-07-16 12:11:09	2.29228
2006-07-16 12:25:29	2.30856
2006-07-16 12:30:40	2.32493
2006-07-16 12:34:04	2.34133
2006-07-16 12:34:44	2.35767
2006-07-16 12:35:08	2.37387
2006-07-16 12:35:17	2.3899
2006-07-16 12:36:46	2.40592
2006-07-16 12:51:31	2.42192
2006-07-16 13:28:16	2.43785
2006-07-16 14:44:23	2.45363
2006-07-16 16:23:59	2.46929
2006-07-16 18:36:07	2.48487
2006-07-16 21:37:33	2.50053
2006-07-16 23:30:27	2.51638
2006-07-17 00:04:27	2.53265
2006-07-17 00:20:37	2.54939
2006-07-17 02:45:09	2.56677
2006-07-17 05:12:35	2.5843
2006-07-17 06:09:31	2.60184
2006-07-17 06:54:51	2.61939
2006-07-17 07:25:50	2.63686
2006-07-17 07:28:50	2.65424
2006-07-17 07:29:41	2.67174
2006-07-17 07:29:56	2.68952
2006-07-17 07:30:02	2.70774
2006-07-17 07:30:56	2.72635
2006-07-17 07:40:05	2.7451
2006-07-17 08:05:54	2.76387
2006-07-17 09:11:51	2.78299
2006-07-17 10:34:13	2.80243
2006-07-17 12:55:04	2.82174
2006-07-17 15:25:24	2.84076
2006-07-17 18:35:00	2.85953
2006-07-17 22:04:30	2.87811
2006-07-18 00:34:36	2.89666
2006-07-18 01:11:51	2.91521
2006-07-18 02:10:50	2.93376
2006-07-18 02:16:15	2.9523
2006-07-18 02:16:26	2.97083
2006-07-18 02:16:30	2.9893
2006-07-18 02:17:12	3.00782
2006-07-18 02:24:13	3.02637
2006-07-18 02:51:23	3.04489
2006-07-18 04:08:50	3.0638
2006-07-18 05:54:59	3.08307
2006-07-18 08:10:39	3.10253
2006-07-18 10:56:22	3.12184
2006-07-18 13:28:24	3.14082
2006-07-18 17:12:47	3.15947
2006-07-18 20:53:03	3.17806
2006-07-18 21:15:22	3.19673
2006-07-18 21:30:22	3.21568
2006-07-18 21:34:04	3.23503
2006-07-18 21:35:50	3.25504
2006-07-18 21:36:39	3.27565
2006-07-18 21:36:54	3.29724
2006-07-18 21:37:07	3.31907
2006-07-18 21:37:12	3.34111
2006-07-18 21:38:00	3.36317
2006-07-18 21:45:56	3.38516
2006-07-18 22:32:03	3.407
2006-07-18 23:51:45	3.42863
2006-07-19 01:17:54	3.44997
2006-07-19 03:26:48	3.47092
2006-07-19 05:34:22	3.49161
2006-07-19 08:29:08	3.51224
2006-07-19 09:10:42	3.53301
2006-07-19 09:14:20	3.5537
2006-07-19 09:17:34	3.57439
2006-07-19 09:18:45	3.59504
2006-07-19 09:30:32	3.61565
2006-07-19 10:38:15	3.63621
2006-07-19 12:06:19	3.65708
2006-07-19 14:03:48	3.67834
2006-07-19 15:42:24	3.70016
2006-07-19 16:31:44	3.72281
2006-07-19 16:54:55	3.74634
2006-07-19 18:54:46	3.77102
2006-07-19 20:49:56	3.79696
2006-07-19 21:06:32	3.82308
2006-07-19 21:12:42	3.84906
2006-07-19 21:16:22	3.87469
2006-07-19 21:17:59	3.89986
2006-07-19 21:18:50	3.92441
2006-07-19 21:19:10	3.94822
2006-07-19 21:19:22	3.9715
2006-07-19 21:19:26	3.99464
2006-07-19 21:20:10	4.01759
2006-07-19 21:27:26	4.0406
2006-07-19 22:07:11	4.06393
2006-07-19 22:55:02	4.08763
2006-07-19 23:57:04	4.11168
2006-07-20 01:37:20	4.13653
2006-07-20 03:01:32	4.1621
2006-07-20 04:44:27	4.18814
2006-07-20 04:59:47	4.21516
2006-07-20 05:02:55	4.24294
2006-07-20 05:04:03	4.27046
2006-07-20 05:15:29	4.29764
2006-07-20 06:01:19	4.32411
2006-07-20 07:01:44	4.35003
2006-07-20 08:25:29	4.37593
2006-07-20 10:37:36	4.40178
2006-07-20 12:36:19	4.42762
2006-07-20 15:46:09	4.45345
2006-07-20 16:34:37	4.47928
2006-07-20 17:13:44	4.50512
2006-07-20 17:23:08	4.53097
2006-07-20 17:25:22	4.55689
2006-07-20 17:26:31	4.58305
2006-07-20 17:26:53	4.60939
2006-07-20 17:27:01	4.63561
2006-07-20 17:27:04	4.66156
2006-07-20 17:27:33	4.68742
2006-07-20 17:32:24	4.71307
2006-07-20 18:03:59	4.73868
2006-07-20 18:56:33	4.76425
2006-07-20 20:06:59	4.79033
2006-07-20 20:25:16	4.81719
2006-07-20 20:41:15	4.84498
2006-07-20 20:47:02	4.87384
2006-07-20 21:44:48	4.90276
2006-07-20 22:55:25	4.93159
2006-07-21 00:35:52	4.96009
2006-07-21 02:56:36	4.98815
2006-07-21 05:23:27	5.0158
2006-07-21 08:27:16	5.04327
2006-07-21 11:46:53	5.07064
2006-07-21 12:40:12	5.09752
2006-07-21 12:54:06	5.12394
2006-07-21 13:02:45	5.15048
2006-07-21 13:04:01	5.17729
2006-07-21 13:04:09	5.20449
2006-07-21 13:04:16	5.23233
2006-07-21 13:04:18	5.26092
2006-07-21 13:04:44	5.29056
2006-07-21 13:09:00	5.32151
2006-07-21 13:20:46	5.3527
2006-07-21 14:06:07	5.38413
2006-07-21 14:59:44	5.41564
2006-07-21 15:48:54	5.44759
2006-07-21 17:44:55	5.48006
2006-07-21 19:41:15	5.51251
2006-07-21 21:27:27	5.54468
2006-07-22 00:46:17	5.57663
2006-07-22 03:54:33	5.60812
2006-07-22 04:52:44	5.63955
2006-07-22 05:29:11	5.67096
2006-07-22 05:53:11	5.70237
2006-07-22 06:37:19	5.73372
2006-07-22 06:46:08	5.76485
2006-07-22 06:47:29	5.79571
2006-07-22 06:47:46	5.82637
2006-07-22 06:47:52	5.85668
2006-07-22 06:47:55	5.8865
2006-07-22 06:48:18	5.91547
2006-07-22 06:52:11	5.94422
2006-07-22 07:02:31	5.97298
2006-07-22 07:40:43	6.00187
2006-07-22 08:14:47	6.03077
2006-07-22 08:23:57	6.05966
2006-07-22 08:27:36	6.08855
2006-07-22 09:04:12	6.11748
2006-07-22 09:50:35	6.14649
2006-07-22 11:05:25	6.17588
2006-07-22 12:50:39	6.2062
2006-07-22 14:52:16	6.23753
2006-07-22 17:18:09	6.27032
2006-07-22 20:18:40	6.30476
2006-07-22 23:41:03	6.34176
2006-07-23 00:01:04	6.37931
2006-07-23 00:31:34	6.41724
2006-07-23 00:33:24	6.455
2006-07-23 00:34:24	6.49242
2006-07-23 00:34:41	6.52929
2006-07-23 00:34:50	6.56535
2006-07-23 00:34:53	6.60052
2006-07-23 00:35:25	6.63454
2006-07-23 00:40:44	6.66743
2006-07-23 01:15:33	6.70018
2006-07-23 02:09:23	6.73299
2006-07-23 03:22:22	6.76596
2006-07-23 05:13:13	6.799
2006-07-23 07:16:58	6.83206
2006-07-23 09:55:31	6.86511
2006-07-23 12:57:21	6.89817
2006-07-23 13:28:55	6.93123
2006-07-23 13:59:21	6.96426
2006-07-23 14:12:57	6.99721
2006-07-23 15:26:52	7.02987
2006-07-23 16:51:40	7.06245
2006-07-23 17:20:48	7.09534
2006-07-23 17:40:46	7.12813
2006-07-23 17:59:12	7.16116
2006-07-23 18:03:47	7.19506
2006-07-23 18:04:44	7.22944
2006-07-23 18:04:59	7.26512
2006-07-23 18:05:04	7.30358
2006-07-23 18:05:05	7.34416
2006-07-23 18:05:21	7.38926
2006-07-23 18:08:02	7.43412
2006-07-23 18:31:12	7.47894
2006-07-23 19:05:55	7.52376
2006-07-23 19:17:04	7.56858
2006-07-23 19:29:47	7.61341
2006-07-23 19:34:20	7.65823
2006-07-23 19:54:38	7.70305
2006-07-23 20:13:48	7.74788
2006-07-23 20:14:43	7.79296
2006-07-23 20:15:29	7.83833
2006-07-23 20:15:46	7.88463
2006-07-23 20:18:33	7.9324
2006-07-23 20:27:56	7.9824
2006-07-23 21:05:42	8.03502
2006-07-23 22:37:49	8.08744
2006-07-24 00:27:46	8.13945
2006-07-24 03:04:17	8.19088
2006-07-24 05:57:38	8.24163
2006-07-24 09:37:55	8.29164
2006-07-24 10:29:35	8.34114
2006-07-24 11:02:31	8.39056
2006-07-24 11:13:29	8.44131
2006-07-24 11:18:50	8.49274
2006-07-24 11:19:52	8.5467
2006-07-24 11:20:19	8.60325
2006-07-24 11:20:29	8.66326
2006-07-24 11:22:06	8.72656
2006-07-24 11:38:11	8.79435
2006-07-24 11:55:41	8.86334
2006-07-24 12:08:42	8.93236
2006-07-24 12:25:45	9.00128
2006-07-24 12:32:19	9.06995
2006-07-24 12:33:22	9.13821
2006-07-24 12:33:40	9.20582
2006-07-24 12:33:44	9.27269
2006-07-24 12:33:48	9.33853
2006-07-24 12:33:50	9.40331
2006-07-24 12:34:04	9.46861
2006-07-24 12:36:26	9.53452
2006-07-24 13:00:05	9.60214
2006-07-24 13:51:01	9.6702
2006-07-24 14:47:06	9.7397
2006-07-24 16:09:59	9.81234
2006-07-24 18:12:02	9.88817
2006-07-24 20:29:50	9.96898
2006-07-24 23:33:46	10.0541
2006-07-25 03:11:53	10.1447
2006-07-25 05:48:23	10.2407
2006-07-25 10:49:01	10.3372
2006-07-25 10:51:32	10.434
2006-07-25 10:52:51	10.5309
2006-07-25 10:53:10	10.6278
2006-07-25 10:53:20	10.7246
2006-07-25 10:53:23	10.821
2006-07-25 10:53:24	10.9173
2006-07-25 10:53:36	11.0136
2006-07-25 10:55:37	11.1097
2006-07-25 11:15:41	11.2057
2006-07-25 11:48:33	11.3015
2006-07-25 12:59:51	11.3973
2006-07-25 14:34:11	11.4932
2006-07-25 16:51:20	11.5897
2006-07-25 19:43:34	11.6873
2006-07-25 19:48:01	11.7861
2006-07-25 19:49:20	11.8864
2006-07-25 19:50:03	11.9879
2006-07-25 19:50:19	12.0911
2006-07-25 19:52:56	12.1959
2006-07-25 20:19:04	12.3022
2006-07-25 21:18:39	12.4075
2006-07-25 22:44:55	12.5133
2006-07-25 23:35:44	12.6189
2006-07-26 02:07:07	12.7244
2006-07-26 04:42:47	12.8299
2006-07-26 08:11:35	12.9354
2006-07-26 11:31:31	13.0409
2006-07-26 16:04:55	13.1471
2006-07-26 17:17:33	13.2546
2006-07-26 17:22:08	13.3633
2006-07-26 17:26:45	13.4738
2006-07-26 17:29:44	13.5862
2006-07-26 17:29:47	13.6992
2006-07-26 17:29:48	13.812
2006-07-26 17:29:57	13.9249
2006-07-26 17:31:29	14.0377
2006-07-26 17:46:52	14.1506
2006-07-26 18:33:05	14.2634
2006-07-26 19:24:49	14.3763
2006-07-26 21:14:44	14.4891
2006-07-26 22:17:35	14.602
2006-07-27 00:25:59	14.7148
2006-07-27 03:42:08	14.8274
2006-07-27 06:48:29	14.9403
2006-07-27 11:18:41	15.0531
2006-07-27 14:51:01	15.1658
2006-07-27 19:10:20	15.2783
2006-07-27 23:16:17	15.3902
2006-07-27 23:37:40	15.501
2006-07-27 23:51:50	15.6102
2006-07-27 23:58:30	15.7151
2006-07-28 00:00:21	15.8201
2006-07-28 00:01:36	15.9251
2006-07-28 00:02:02	16.0301
2006-07-28 00:02:16	16.1351
2006-07-28 00:02:19	16.2402
2006-07-28 00:02:21	16.3457
2006-07-28 00:02:22	16.452
2006-07-28 00:02:30	16.5593
2006-07-28 00:03:52	16.6669
2006-07-28 00:09:29	16.7757
2006-07-28 00:37:25	16.8849
2006-07-28 01:26:02	16.9942
2006-07-28 02:29:30	17.103
2006-07-28 03:51:50	17.2109
2006-07-28 05:37:46	17.3206
2006-07-28 07:56:42	17.4312
2006-07-28 10:41:58	17.5425
2006-07-28 13:38:33	17.654
2006-07-28 15:05:02	17.7655
2006-07-28 16:09:11	17.8766
2006-07-28 16:19:39	17.9867
2006-07-28 16:23:45	18.0955
2006-07-28 16:24:47	18.2036
2006-07-28 16:25:09	18.3097
2006-07-28 16:28:52	18.4138
2006-07-28 17:04:36	18.5147
2006-07-28 18:14:57	18.6124
2006-07-28 19:37:51	18.7056
2006-07-28 21:30:39	18.7976
2006-07-28 23:42:00	18.8896
2006-07-29 00:22:37	18.9816
2006-07-29 00:24:14	19.0735
2006-07-29 00:25:14	19.1653
2006-07-29 00:25:30	19.2572
2006-07-29 00:25:33	19.3491
2006-07-29 00:25:36	19.441
2006-07-29 00:25:37	19.5328
2006-07-29 00:25:48	19.6242
2006-07-29 00:27:36	19.7152
2006-07-29 00:45:35	19.805
2006-07-29 01:11:26	19.8944
2006-07-29 02:13:42	19.9824
2006-07-29 03:21:13	20.0678
2006-07-29 05:10:01	20.1506
2006-07-29 07:04:58	20.2289
2006-07-29 09:40:36	20.3037
2006-07-29 12:34:17	20.3731
2006-07-29 13:45:14	20.4374
2006-07-29 14:12:25	20.5011
2006-07-29 14:29:30	20.5646
2006-07-29 14:32:58	20.6279
2006-07-29 14:34:02	20.6911
2006-07-29 14:34:25	20.7544
2006-07-29 14:38:13	20.8177
2006-07-29 15:16:21	20.8812
2006-07-29 16:46:27	20.9449
2006-07-29 18:25:37	21.0088
2006-07-29 19:22:11	21.073
2006-07-29 22:56:03	21.1373
2006-07-30 01:44:52	21.2019
2006-07-30 05:34:13	21.2665
2006-07-30 09:29:41	21.3307
2006-07-30 13:59:58	21.3939
2006-07-30 18:57:14	21.4558
2006-07-30 21:12:03	21.5159
2006-07-30 23:18:13	21.5738
2006-07-30 23:49:14	21.6287
2006-07-30 23:58:02	21.6804
2006-07-31 00:00:56	21.7286
2006-07-31 00:01:59	21.7751
2006-07-31 00:12:25	21.8204
2006-07-31 00:53:49	21.8656
2006-07-31 02:22:54	21.9107
2006-07-31 04:18:43	21.9557
2006-07-31 05:00:38	22.0007
2006-07-31 05:12:39	22.0457
2006-07-31 05:19:57	22.09
2006-07-31 05:26:00	22.1331
2006-07-31 05:28:54	22.1746
2006-07-31 05:30:57	22.2143
2006-07-31 05:31:34	22.2517
2006-07-31 05:31:41	22.2883
2006-07-31 05:31:43	22.3249
2006-07-31 05:32:07	22.3613
2006-07-31 05:36:07	22.3974
2006-07-31 06:11:37	22.4332
2006-07-31 07:22:14	22.4687
2006-07-31 08:53:09	22.5041
2006-07-31 11:00:37	22.5395
2006-07-31 13:27:26	22.5749
2006-07-31 16:27:47	22.6099
2006-07-31 19:39:11	22.6445
2006-07-31 23:27:23	22.678
2006-08-01 03:30:31	22.7102
2006-08-01 08:02:07	22.7406
2006-08-01 09:36:57	22.769
2006-08-01 10:53:36	22.7949
2006-08-01 10:58:58	22.8183
2006-08-01 11:00:53	22.8404
2006-08-01 11:02:18	22.8621
2006-08-01 11:02:49	22.8836
2006-08-01 11:07:56	22.905
2006-08-01 11:59:11	22.9263
2006-08-01 13:25:28	22.9474
2006-08-01 15:28:10	22.9684
2006-08-01 17:40:59	22.989
2006-08-01 21:08:18	23.0086
2006-08-02 00:49:57	23.0271
2006-08-02 05:09:16	23.0448
2006-08-02 09:52:43	23.0603
2006-08-02 15:05:50	23.074
2006-08-02 20:48:53	23.0855
2006-08-02 22:05:21	23.0947
2006-08-02 23:07:30	23.102
2006-08-02 23:39:35	23.1072
2006-08-02 23:47:47	23.1113
2006-08-02 23:52:49	23.1143
2006-08-02 23:55:13	23.1169
2006-08-02 23:55:18	23.1191
2006-08-02 23:55:23	23.121
2006-08-02 23:55:24	23.1229
2006-08-02 23:55:41	23.1246
2006-08-02 23:58:24	23.126
2006-08-03 00:03:40	23.1268
2006-08-03 00:05:35	23.127
2006-08-03 00:24:38	23.1268
2006-08-03 01:09:57	23.1263
2006-08-03 02:12:34	23.1255
2006-08-03 03:37:01	23.1245
2006-08-03 05:24:16	23.1234
2006-08-03 07:36:22	23.1223
2006-08-03 10:13:21	23.1212
2006-08-03 13:15:52	23.1201
2006-08-03 16:44:10	23.1189
2006-08-03 20:38:43	23.1176
2006-08-03 22:42:23	23.1161
2006-08-03 23:38:42	23.1142
2006-08-03 23:59:19	23.1118
2006-08-04 00:07:07	23.1088
2006-08-04 00:09:56	23.1049
2006-08-04 00:38:06	23.1002
2006-08-04 01:48:21	23.0944
2006-08-04 03:28:39	23.0876
2006-08-04 05:38:18	23.0797
2006-08-04 08:21:37	23.0709
2006-08-04 11:38:15	23.0614
2006-08-04 15:29:23	23.0515
2006-08-04 19:53:20	23.0416
2006-08-04 20:25:29	23.0316
2006-08-04 20:46:56	23.0215
2006-08-04 20:54:43	23.0114
2006-08-04 22:12:34	23.0012
2006-08-04 23:34:32	22.9909
2006-08-04 23:58:26	22.9804
2006-08-05 00:23:45	22.9698
2006-08-05 00:32:51	22.9589
2006-08-05 02:03:59	22.9479
2006-08-05 04:34:42	22.9365
2006-08-05 07:48:02	22.9249
2006-08-05 11:58:10	22.913
2006-08-05 17:00:05	22.9008
2006-08-05 22:57:21	22.8881
2006-08-06 00:15:14	22.8752
2006-08-06 01:09:26	22.8618
2006-08-06 05:19:27	22.8485
2006-08-06 08:02:59	22.835
2006-08-06 12:24:41	22.8216
2006-08-06 16:42:10	22.8082
2006-08-06 19:30:34	22.7948
2006-08-06 20:55:04	22.7814
2006-08-06 21:35:26	22.7679
2006-08-06 23:56:00	22.7543
2006-08-07 00:26:17	22.7406
2006-08-07 00:40:43	22.7266
2006-08-07 03:04:59	22.7123
2006-08-07 05:49:15	22.6976
2006-08-07 09:33:51	22.6824
2006-08-07 13:58:20	22.6667
2006-08-07 14:02:08	22.6506
2006-08-07 14:05:27	22.6344
2006-08-07 14:06:39	22.6182
2006-08-07 14:18:43	22.602
2006-08-07 15:34:07	22.5855
2006-08-07 17:38:56	22.5688
2006-08-07 20:10:23	22.5518
2006-08-07 23:47:42	22.5347
2006-08-08 02:37:40	22.5174
2006-08-08 04:06:21	22.5
2006-08-08 08:36:41	22.4826
2006-08-08 11:50:49	22.4652
2006-08-08 16:51:32	22.4477
2006-08-08 20:39:58	22.4303
2006-08-09 01:15:16	22.413
2006-08-09 04:54:37	22.3958
2006-08-09 06:34:43	22.3786
2006-08-09 07:21:49	22.3615
2006-08-09 07:34:31	22.3443
2006-08-09 07:40:08	22.3272
2006-08-09 08:36:15	22.3101
2006-08-09 09:39:39	22.2924
2006-08-09 11:10:12	22.2738
2006-08-09 13:03:28	22.2551
2006-08-09 13:24:59	22.2364
2006-08-09 13:34:42	22.2179
2006-08-09 13:37:58	22.1993
2006-08-09 13:39:08	22.1808
2006-08-09 13:50:48	22.1623
2006-08-09 14:44:53	22.1436
2006-08-09 16:09:50	22.1248
2006-08-09 18:00:27	22.1057
2006-08-09 20:24:47	22.0864
2006-08-09 23:21:54	22.0673
2006-08-10 02:56:22	22.0486
2006-08-10 03:25:30	22.0292
2006-08-10 03:46:53	22.0093
2006-08-10 03:47:48	21.9886
2006-08-10 03:48:34	21.9681
2006-08-10 03:48:51	21.9479
2006-08-10 03:51:41	21.9274
2006-08-10 04:20:01	21.9067
2006-08-10 05:48:02	21.8852
2006-08-10 06:34:34	21.8632
2006-08-10 09:58:37	21.8403
2006-08-10 12:33:43	21.8164
2006-08-10 16:28:52	21.7925
2006-08-10 20:23:11	21.7686
2006-08-11 01:02:25	21.7445
2006-08-11 04:06:32	21.7203
2006-08-11 05:01:50	21.6958
2006-08-11 05:51:34	21.6708
2006-08-11 06:09:33	21.6451
2006-08-11 09:09:25	21.6189
2006-08-11 11:42:11	21.5924
2006-08-11 15:29:01	21.5659
2006-08-11 19:26:03	21.5394
2006-08-11 21:35:23	21.5125
2006-08-11 23:26:32	21.4855
2006-08-11 23:54:40	21.4582
2006-08-11 23:59:46	21.4306
2006-08-12 00:04:32	21.4026
2006-08-12 00:06:17	21.3742
2006-08-12 00:23:40	21.3453
2006-08-12 01:27:09	21.3164
2006-08-12 03:00:44	21.2874
2006-08-12 04:58:46	21.2586
2006-08-12 07:27:03	21.2299
2006-08-12 10:22:26	21.2012
2006-08-12 13:46:36	21.1724
2006-08-12 17:38:49	21.1436
2006-08-12 22:01:40	21.1146
2006-08-12 23:12:47	21.0855
2006-08-12 23:47:05	21.056
2006-08-12 23:59:01	21.0264
2006-08-13 00:04:59	20.9963
2006-08-13 00:07:08	20.9658
2006-08-13 00:28:45	20.9347
2006-08-13 01:55:14	20.9031
2006-08-13 04:07:47	20.8712
2006-08-13 06:53:55	20.8394
2006-08-13 10:26:41	20.8076
2006-08-13 11:26:39	20.776
2006-08-13 12:00:16	20.7445
2006-08-13 15:51:56	20.7133
2006-08-13 18:22:54	20.6823
2006-08-13 23:36:30	20.6511
2006-08-14 00:00:00	20.6198
2006-08-14 00:14:36	20.5882
2006-08-14 02:30:29	20.5564
2006-08-14 05:14:26	20.5245
2006-08-14 09:02:10	20.4926
2006-08-14 11:42:19	20.4605
2006-08-14 18:10:48	20.4284
2006-08-14 23:35:17	20.3961
2006-08-15 00:06:00	20.3642
2006-08-15 00:23:30	20.3325
2006-08-15 03:11:26	20.3011
2006-08-15 05:46:47	20.27
2006-08-15 09:25:05	20.2394
2006-08-15 13:20:52	20.2092
2006-08-15 17:56:46	20.179
2006-08-15 22:56:09	20.149
2006-08-16 00:29:52	20.119
2006-08-16 01:34:17	20.0893
2006-08-16 02:36:18	20.0599
2006-08-16 06:23:45	20.031
2006-08-16 09:00:17	20.0026
2006-08-16 12:58:41	19.9745
2006-08-16 15:53:55	19.9465
2006-08-16 20:59:36	19.9185
2006-08-17 01:32:26	19.8903
2006-08-17 07:12:59	19.862
2006-08-17 09:34:32	19.8336
2006-08-17 11:42:37	19.8051
2006-08-17 11:57:32	19.7768
2006-08-17 12:02:15	19.7486
2006-08-17 12:03:58	19.7207
2006-08-17 12:21:03	19.6933
2006-08-17 13:10:12	19.6663
2006-08-17 14:44:00	19.6399
2006-08-17 16:56:47	19.6141
2006-08-17 19:45:52	19.589
2006-08-17 23:15:38	19.5642
2006-08-18 03:21:33	19.5395
2006-08-18 08:30:32	19.5148
2006-08-18 14:06:55	19.4901
2006-08-18 20:28:25	19.4654
2006-08-18 23:24:08	19.4407
2006-08-19 00:09:47	19.4163
2006-08-19 00:26:26	19.3924
2006-08-19 00:33:11	19.3689
2006-08-19 00:35:37	19.346
2006-08-19 00:59:51	19.3232
2006-08-19 02:30:15	19.3005
2006-08-19 04:42:10	19.2785
2006-08-19 07:28:14	19.2567
2006-08-19 10:58:34	19.2359
2006-08-19 13:36:34	19.2152
2006-08-19 14:22:34	19.1944
2006-08-19 14:46:17	19.1741
2006-08-19 17:38:51	19.1544
2006-08-19 20:17:38	19.1353
2006-08-19 23:40:19	19.1167
2006-08-20 00:15:05	19.0992
2006-08-20 00:38:22	19.0824
2006-08-20 02:55:37	19.0657
2006-08-20 04:17:49	19.049
2006-08-20 05:52:36	19.0328
2006-08-20 06:46:43	19.017
2006-08-20 07:16:57	19.0016
2006-08-20 07:29:41	18.9867
2006-08-20 07:34:18	18.9723
2006-08-20 08:20:24	18.9583
2006-08-20 09:57:50	18.9444
2006-08-20 10:33:29	18.9305
2006-08-20 12:15:15	18.9164
2006-08-20 13:38:19	18.9026
2006-08-20 15:55:20	18.8889
2006-08-20 18:16:30	18.8754
2006-08-20 21:06:53	18.8621
2006-08-20 23:55:46	18.8495
2006-08-21 02:25:50	18.8375
2006-08-21 03:50:31	18.8263
2006-08-21 06:02:02	18.8153
2006-08-21 06:24:15	18.8044
2006-08-21 06:33:42	18.7935
2006-08-21 06:37:06	18.7826
2006-08-21 07:11:06	18.7717
2006-08-21 08:23:54	18.7609
2006-08-21 09:50:13	18.7501
2006-08-21 11:39:16	18.7395
2006-08-21 12:43:59	18.729
2006-08-21 13:07:58	18.7188
2006-08-21 13:13:20	18.7088
2006-08-21 13:15:15	18.6991
2006-08-21 13:34:29	18.6899
2006-08-21 14:22:10	18.6811
2006-08-21 15:33:05	18.6728
2006-08-21 16:59:51	18.6648
2006-08-21 18:50:26	18.6571
2006-08-21 21:07:36	18.6495
2006-08-21 23:41:45	18.6419
2006-08-22 02:14:10	18.6342
2006-08-22 03:38:00	18.6265
2006-08-22 09:12:09	18.6187
2006-08-22 12:49:22	18.6107
2006-08-22 14:11:24	18.6026
2006-08-22 14:41:47	18.5944
2006-08-22 15:06:14	18.5859
2006-08-22 15:15:03	18.577
2006-08-22 16:27:47	18.5673
2006-08-22 18:28:00	18.5574
2006-08-22 21:17:43	18.5475
2006-08-23 00:51:27	18.5376
2006-08-23 01:17:33	18.5273
2006-08-23 01:24:12	18.5168
2006-08-23 01:26:35	18.506
2006-08-23 01:50:34	18.4949
2006-08-23 02:48:25	18.4834
2006-08-23 04:31:57	18.4716
2006-08-23 07:12:04	18.4595
2006-08-23 10:48:51	18.4469
2006-08-23 15:18:48	18.4339
2006-08-23 21:00:11	18.4204
2006-08-24 03:32:43	18.4064
2006-08-24 07:34:48	18.3919
2006-08-24 16:51:54	18.3771
2006-08-24 23:31:10	18.362
2006-08-25 04:36:19	18.3469
2006-08-25 05:10:00	18.3319
2006-08-25 05:42:15	18.317
2006-08-25 05:53:52	18.3023
2006-08-25 07:50:00	18.2877
2006-08-25 10:32:17	18.2731
2006-08-25 12:21:08	18.2587
2006-08-25 12:53:40	18.2443
2006-08-25 12:56:40	18.2299
2006-08-25 12:57:45	18.2155
2006-08-25 13:08:35	18.2011
2006-08-25 14:26:56	18.1868
2006-08-25 16:47:56	18.1725
2006-08-25 19:32:51	18.1583
2006-08-25 23:27:57	18.1441
2006-08-26 04:10:38	18.13
2006-08-26 08:26:39	18.116
2006-08-26 14:27:59	18.102
2006-08-26 20:16:59	18.0882
2006-08-27 02:04:51	18.0747
2006-08-27 07:50:05	18.0615
2006-08-27 14:23:34	18.0487
2006-08-27 20:39:16	18.0364
2006-08-28 05:16:58	18.0242
2006-08-28 13:27:31	18.0121
2006-08-28 22:08:06	18.0003
2006-08-29 07:01:27	17.9887
2006-08-29 13:52:59	17.9775
2006-08-29 21:57:28	17.9669
2006-08-30 06:11:30	17.9567
2006-08-30 12:27:38	17.947
2006-08-30 20:07:58	17.9378
2006-08-30 23:25:05	17.9295
2006-08-31 01:46:52	17.9218
2006-08-31 03:06:22	17.9148
2006-08-31 07:29:08	17.9083
2006-08-31 09:32:37	17.9021
2006-08-31 14:45:13	17.8959
2006-08-31 18:22:18	17.89
2006-08-31 23:40:56	17.8842
2006-09-01 04:35:07	17.8786
2006-09-01 08:26:26	17.8731
2006-09-01 14:52:16	17.8677
2006-09-01 20:32:45	17.8626
2006-09-02 03:35:40	17.8578
2006-09-02 09:52:49	17.8532
2006-09-02 16:33:13	17.849
2006-09-02 23:12:39	17.845
2006-09-03 06:25:24	17.841
2006-09-03 12:25:50	17.8373
2006-09-03 14:52:23	17.8337
2006-09-03 15:08:17	17.8302
2006-09-03 15:13:03	17.8267
2006-09-03 15:15:30	17.8233
2006-09-03 15:16:23	17.8198
2006-09-03 15:25:19	17.8164
2006-09-03 15:56:01	17.8131
2006-09-03 16:55:10	17.8099
2006-09-03 17:44:05	17.8067
2006-09-03 18:05:35	17.8034
2006-09-03 18:11:54	17.8002
2006-09-03 18:14:11	17.797
2006-09-03 18:37:06	17.7938
2006-09-03 19:41:39	17.7907
2006-09-03 21:10:07	17.7876
2006-09-03 23:41:59	17.7846
2006-09-04 01:09:04	17.7817
2006-09-04 01:56:02	17.7788
2006-09-04 05:05:03	17.7761
2006-09-04 07:04:22	17.7734
2006-09-04 09:53:18	17.7708
2006-09-04 11:49:26	17.7683
2006-09-04 12:15:09	17.7662
2006-09-04 12:41:15	17.7644
2006-09-04 12:52:16	17.7631
2006-09-04 13:41:31	17.7621
2006-09-04 14:41:29	17.7614
2006-09-04 16:04:17	17.7611
2006-09-04 17:39:41	17.7611
2006-09-04 19:26:13	17.7615
2006-09-04 21:12:53	17.7623
2006-09-04 23:36:45	17.7638
2006-09-05 01:15:17	17.7661
2006-09-05 03:12:28	17.7688
2006-09-05 04:52:17	17.7718
[truncated: 38,422 more rows]

## Sheet: Observed_Eggs_Lencioni
Tren_Time_Egg	Tren_Obs_Egg
2010-05-28	0
2010-06-04	0
2010-06-11	0
2010-06-18	0
2010-06-25	0
2010-07-02	15.782
2010-07-09	23.0781
2010-07-16	27.4299
2010-07-23	25.8994
2010-07-30	15.5453
2010-08-06	34.6093
2010-08-13	37.4874
2010-08-20	93.3161
2010-08-27	112.371
2010-09-03	59.3726
2010-09-10	37.257
2010-09-17	38.6613
2010-09-24	23.8986
2010-10-01	6.19162
2010-10-08	1.71989
2010-10-15	0.189346
2010-10-22	0
2010-10-29	0
2010-11-05	0
2011-05-21	0
2011-05-28	1.36645
2011-06-04	0
2011-06-11	-0.220904
2011-06-18	7.07208
2011-06-25	14.3651
2011-07-02	34.8965
2011-07-09	31.8954
2011-07-16	28.8974
2011-07-23	14.1315
2011-07-30	44.9539
2011-08-06	90.4822
2011-08-13	91.8928
2011-08-20	115.365
2011-08-27	110.894
2011-09-03	85.8338
2011-09-10	87.2475
2011-09-17	47.4817
2011-09-24	29.7778
2011-10-01	32.6559
2011-10-08	6.1285
2011-10-15	1.65678
2011-10-22	0
2011-10-29	0.0568038
2011-11-05	0
2012-05-20	0
2012-05-27	1.42325
2012-06-03	5.77506
2012-06-10	14.5386
2012-06-17	12.9513
2012-06-24	26.1266
2012-07-01	61.3608
2012-07-08	61.3008
2012-07-15	37.7146
2012-07-22	53.8311
2012-07-29	105.242
2012-08-05	122.832
2012-08-12	149.243
2012-08-19	162.418
2012-08-26	169.714
2012-09-02	63.7718
2012-09-09	94.5942
2012-09-16	46.0048
2012-09-23	19.4742
2012-09-30	6.18215
2012-10-07	16.4163
2012-10-14	-1.28755
2012-10-21	1.59366
2012-10-28	0.0631154
2012-11-04	0
2013-05-20	0
2013-05-27	0
2013-06-03	1.30018
2013-06-10	1.24022
2013-06-17	12.945
2013-06-24	15.8293
2013-07-01	5.47526
2013-07-08	30.4153
2013-07-15	46.5318
2013-07-22	77.3574
2013-07-29	64.0621
2013-08-05	89.0053
2013-08-12	134.53
2013-08-19	103.591
2013-08-26	66.7666
2013-09-02	53.4713
2013-09-09	90.1792
2013-09-16	19.5311
2013-09-23	28.2946
2013-09-30	64.9994
2013-10-07	0
2013-10-14	0.176723
2013-10-21	0.116763
2013-10-28	0
2013-11-04	0
2014-05-20	0
2014-05-27	1.35382
2014-06-03	4.23504
2014-06-10	11.5312
2014-06-17	30.5889
2014-06-24	51.1171
2014-07-01	21.6454
2014-07-08	34.8239
2014-07-15	25.9404
2014-07-22	50.8805
2014-07-29	83.1766
2014-08-05	115.47
2014-08-12	100.707
2014-08-19	41.8234
2014-08-26	25.587
2014-09-02	59.3474
2014-09-09	44.5847
2014-09-16	66.5836
2014-09-23	65.053
2014-09-30	35.5844
2014-10-07	17.8774
2014-10-14	10.4645
2014-10-21	4.52537
2014-10-28	1.52424
2014-11-04	0
2015-05-20	0
2015-05-27	0
2015-06-03	0
2015-06-10	0
2015-06-17	27.6414
2015-06-24	21.7022
2015-07-01	67.2337
2015-07-08	167.174
2015-07-15	145.058
2015-07-22	184.701
2015-07-29	190.53
2015-08-05	109.584
2015-08-12	171.295
2015-08-19	140.35
2015-08-26	104.999
2015-09-02	194.638
2015-09-09	148.993
2015-09-16	22.4659
2015-09-23	25.3471
2015-09-30	7.63696
2015-10-07	1.6978
2015-10-14	0
2015-10-21	0
2015-10-28	0
2015-11-04	0
2016-05-19	0
2016-05-26	4.28553
2016-06-02	1.28755
2016-06-09	1.22759
2016-06-16	11.4649
2016-06-23	49.6371
2016-06-30	33.4038
2016-07-07	31.8764
2016-07-14	25.9341
2016-07-21	31.7565
2016-07-28	75.8142
2016-08-04	59.5809
2016-08-11	60.9915
2016-08-18	99.1669
2016-08-25	131.463
2016-09-01	196.109
2016-09-08	128.402
2016-09-15	45.9922
2016-09-22	28.282
2016-09-29	17.9342
2016-10-06	0
2016-10-13	0.1641
2016-10-20	0
2016-10-27	0
2016-11-03	0
2017-05-19	1.39801
2017-05-26	7.22671
2017-06-02	17.464
2017-06-09	11.5186
2017-06-16	21.7527
2017-06-23	52.572
2017-06-30	28.9889
2017-07-07	61.2819
2017-07-14	96.516
2017-07-21	102.342
2017-07-28	75.811
2017-08-04	138.983
2017-08-11	99.2237
2017-08-18	130.043
2017-08-25	134.395
2017-09-01	88.7528
2017-09-08	68.1046
2017-09-15	10.6917
2017-09-22	4.74943
2017-09-29	4.68947
2017-10-06	0.220904
2017-10-13	0
2017-10-20	0.100985
2017-10-27	0.0473365
2017-11-03	0
2018-05-19	0
2018-05-26	4.27607
2018-06-02	21.8663
2018-06-09	23.2738
2018-06-16	26.1613
2018-06-23	29.0457
2018-06-30	42.221
2018-07-07	58.3407
2018-07-14	43.5717
2018-07-21	78.809
2018-07-28	81.6902
2018-08-04	124.274
2018-08-11	85.9821
2018-08-18	96.2194
2018-08-25	94.6888
2018-09-01	21.1026
2018-09-08	68.0983
2018-09-15	98.9176
2018-09-22	123.861
2018-09-29	28.2157
2018-10-06	17.8617
2018-10-13	25.1546
2018-10-20	7.45077
2018-10-27	0.0347135
2018-11-03	0
2019-05-19	0
2019-05-26	1.32858
2019-06-02	17.4482
2019-06-09	43.8589
2019-06-16	51.1519
2019-06-23	84.9217
2019-06-30	87.7998
2019-07-07	53.9195
2019-07-14	84.745
2019-07-21	171.447
2019-07-28	140.507
2019-08-04	144.859
2019-08-11	146.267
2019-08-18	152.092
2019-08-25	235.853
2019-09-01	68.152
2019-09-08	110.739
2019-09-15	60.6823
2019-09-22	34.1517
2019-09-29	16.4479
2019-10-06	17.8553
2019-10-13	0
2019-10-20	3.03269
2019-10-27	0
2019-11-03	0

## Sheet: Observed_Adults_Roiz_2011
Tren_Time_Ad	Tren_Obs_Ad
2008-05-27 14:57:07	0.596205
2008-06-03 08:12:42	1.8911
2008-06-09 04:18:11	1.46608
2008-06-15 10:45:46	2.90388
2008-06-23 12:45:42	2.19417
2008-07-02 00:32:33	6.06931
2008-07-09 04:19:27	8.5107
2008-07-16 08:47:06	7.80025
2008-07-23 23:16:27	10.5285
2008-07-28 10:41:17	11.8216
2008-08-05 09:45:20	24.7221
2008-08-12 03:47:12	22.4354
2008-08-18 11:38:05	17.4262
2008-08-25 15:17:36	20.4407
2008-09-01 07:48:44	25.1739
2008-09-09 09:02:23	28.0459
2008-09-15 14:10:21	35.6441
2008-09-23 11:04:48	8.57315
2008-09-29 18:40:53	4.71013
2008-10-06 01:17:43	5.4316
2008-10-13 05:54:37	4.00482
2008-10-20 09:24:51	7.7356
2008-10-26 16:44:16	5.16196
2008-11-03 18:57:10	3.44939
2008-11-10 13:02:44	0.876123
2008-11-18 14:57:07	0.596205

## Sheet: Observed_Adults_Marini_2017
Tren_Time_Ad	Tren_Obs_Ad
2014-05-08 20:48:02	-0.0881282
2014-05-24 05:30:24	1.82554
2014-06-19 21:17:08	2.8486
2014-07-04 14:13:11	1.88278
2014-07-19 02:43:39	5.64277
2014-08-02 20:01:05	7.11366
2014-08-16 07:43:44	16.2644
2014-08-30 13:17:05	7.47173
2014-09-13 20:40:33	11.2318
2014-09-28 02:53:24	6.94339
2014-10-11 02:32:33	3.6154
2014-10-25 14:00:51	0
2015-04-10 22:28:15	0
2015-04-25 05:27:44	0.9511
2015-05-08 15:52:40	1.24107
2015-05-23 09:23:03	4.18874
2015-06-07 07:28:04	3.44436
2015-06-21 04:55:37	9.27212
2015-07-04 15:43:13	12.1465
2015-08-01 21:42:14	29.4875
2015-08-16 19:46:36	28.6692
2015-08-30 12:07:47	34.5709
2015-09-13 00:46:47	15.1456
2015-09-27 12:04:43	10.6356
2015-10-12 00:15:46	12.1804
2015-10-26 05:29:02	1.09878
