# Supplementary material for: Role of vector phenotypic plasticity in disease transmission as illustrated by the spread of dengue virus by Aedes albopictus
Source: Nat Commun. 2024 Sep 7;15:7823. doi: 10.1038/s41467-024-52144-5 (PMC11379831; doi:10.1038/s41467-024-52144-5)
Supplement: Supplementary file 4 — Source Data files [file 41467_2024_52144_MOESM4_ESM.zip › Source_Data_Folder/Main_Maunscript/Fig2_Guangzhou_Predictions.xlsx]

## Sheet: Simulated
Time	Sim_deng
2011-01-01	0
2011-01-01 02:23:06	0
2011-01-01 07:45:45	0
2011-01-01 14:46:47	0
2011-01-01 19:14:39	0
2011-01-01 23:26:12	0
2011-01-01 23:59:26	0
2011-01-02 00:12:06	0
2011-01-02 00:16:42	0
2011-01-02 00:39:35	0
2011-01-02 01:05:06	0
2011-01-02 01:41:02	0
2011-01-02 02:26:23	0
2011-01-02 03:21:05	0
2011-01-02 04:29:30	0
2011-01-02 05:53:48	0
2011-01-02 07:39:04	0
2011-01-02 10:03:52	0
2011-01-02 14:05:15	0
2011-01-02 16:45:57	0
2011-01-02 19:39:33	0
2011-01-02 21:36:58	0
2011-01-02 23:22:01	0
2011-01-03 00:04:41	0
2011-01-03 00:43:24	0
2011-01-03 01:33:40	0
2011-01-03 02:20:26	0
2011-01-03 03:07:45	0
2011-01-03 03:54:43	0
2011-01-03 04:41:32	0
2011-01-03 05:27:50	0
2011-01-03 06:13:32	0
2011-01-03 06:59:16	0
2011-01-03 07:45:09	0
2011-01-03 08:30:55	0
2011-01-03 09:16:15	0
2011-01-03 10:01:53	0
2011-01-03 10:47:11	0
2011-01-03 11:32:08	0
2011-01-03 12:16:38	0
2011-01-03 13:01:07	0
2011-01-03 13:45:57	0
2011-01-03 14:30:57	0
2011-01-03 15:16:09	0
2011-01-03 16:00:00	0
2011-01-03 16:44:58	0
2011-01-03 17:29:45	0
2011-01-03 18:15:15	0
2011-01-03 19:00:52	0
2011-01-03 19:48:44	0
2011-01-03 20:36:35	0
2011-01-03 21:25:48	0
2011-01-03 22:17:30	0
2011-01-03 23:09:43	0
2011-01-04 00:00:28	0
2011-01-04 00:43:19	0
2011-01-04 01:35:40	0
2011-01-04 02:27:56	0
2011-01-04 03:27:04	0
2011-01-04 04:26:21	0
2011-01-04 05:33:09	0
2011-01-04 06:47:28	0
2011-01-04 08:11:14	0
2011-01-04 09:45:48	0
2011-01-04 13:15:38	0
2011-01-04 14:52:33	0
2011-01-04 16:41:16	0
2011-01-04 18:17:35	0
2011-01-04 19:51:06	0
2011-01-04 21:18:06	0
2011-01-04 22:41:08	0
2011-01-04 23:59:22	0
2011-01-05 01:14:40	0
2011-01-05 02:24:40	0
2011-01-05 03:34:32	0
2011-01-05 04:42:05	0
2011-01-05 05:47:16	0
2011-01-05 06:51:40	0
2011-01-05 07:53:57	0
2011-01-05 08:56:08	0
2011-01-05 09:58:40	0
2011-01-05 10:59:53	0
2011-01-05 12:02:02	0
2011-01-05 13:04:36	0
2011-01-05 14:08:43	0
2011-01-05 15:14:25	0
2011-01-05 16:21:55	0
2011-01-05 17:32:12	0
2011-01-05 18:45:41	0
2011-01-05 20:03:32	0
2011-01-05 21:30:27	0
2011-01-05 23:01:13	0
2011-01-06 00:59:21	0
2011-01-06 02:39:52	0
2011-01-06 04:38:54	0
2011-01-06 06:23:04	0
2011-01-06 08:02:44	0
2011-01-06 09:37:04	0
2011-01-06 11:06:05	0
2011-01-06 12:30:31	0
2011-01-06 13:49:56	0
2011-01-06 15:06:26	0
2011-01-06 16:18:57	0
2011-01-06 17:29:00	0
2011-01-06 18:36:08	0
2011-01-06 19:40:20	0
2011-01-06 20:45:10	0
2011-01-06 21:47:38	0
2011-01-06 22:49:43	0
2011-01-06 23:50:42	0
2011-01-07 00:52:44	0
2011-01-07 01:54:08	0
2011-01-07 02:56:50	0
2011-01-07 04:01:54	0
2011-01-07 05:10:07	0
2011-01-07 06:17:36	0
2011-01-07 07:31:22	0
2011-01-07 08:45:44	0
2011-01-07 10:04:47	0
2011-01-07 11:40:46	0
2011-01-07 13:19:49	0
2011-01-07 15:47:18	0
2011-01-07 17:26:52	0
2011-01-07 19:18:42	0
2011-01-07 20:56:24	0
2011-01-07 22:30:19	0
2011-01-07 23:59:45	0
2011-01-08 01:24:12	0
2011-01-08 02:45:55	0
2011-01-08 04:05:26	0
2011-01-08 05:22:23	0
2011-01-08 06:32:35	0
2011-01-08 07:47:45	0
2011-01-08 09:01:06	0
2011-01-08 10:15:37	0
2011-01-08 11:30:58	0
2011-01-08 12:47:53	0
2011-01-08 14:06:05	0
2011-01-08 15:27:28	0
2011-01-08 16:52:28	0
2011-01-08 18:21:53	0
2011-01-08 19:58:13	0
2011-01-08 21:40:04	0
2011-01-08 23:32:48	0
2011-01-09 01:39:10	0
2011-01-09 04:10:19	0
2011-01-09 07:30:49	0
2011-01-09 10:43:53	0
2011-01-09 13:50:35	0
2011-01-09 16:55:53	0
2011-01-09 19:43:00	0
2011-01-09 22:40:38	0
2011-01-10 01:50:41	0
2011-01-10 05:52:18	0
2011-01-10 09:49:04	0
2011-01-10 13:28:23	0
2011-01-10 16:59:31	0
2011-01-10 20:16:01	0
2011-01-10 22:57:38	0
2011-01-10 23:49:31	0
2011-01-11 00:01:27	0
2011-01-11 00:09:50	0
2011-01-11 00:33:40	0
2011-01-11 00:57:16	0
2011-01-11 01:26:07	0
2011-01-11 01:59:00	0
2011-01-11 02:36:19	0
2011-01-11 03:16:15	0
2011-01-11 03:59:12	0
2011-01-11 04:44:38	0
2011-01-11 05:31:51	0
2011-01-11 06:20:09	0
2011-01-11 07:09:33	0
2011-01-11 07:58:08	0
2011-01-11 08:46:48	0
2011-01-11 09:35:32	0
2011-01-11 10:24:34	0
2011-01-11 11:12:36	0
2011-01-11 12:00:37	0
2011-01-11 12:47:48	0
2011-01-11 13:33:59	0
2011-01-11 14:19:11	0
2011-01-11 15:03:30	0
2011-01-11 15:46:36	0
2011-01-11 16:28:19	0
2011-01-11 17:10:03	0
2011-01-11 17:51:06	0
2011-01-11 18:32:35	0
2011-01-11 19:13:18	0
2011-01-11 19:49:48	0
2011-01-11 20:19:02	0
2011-01-11 21:10:42	0
2011-01-11 22:06:04	0
2011-01-11 23:07:42	0
2011-01-12 00:22:38	0
2011-01-12 01:46:52	0
2011-01-12 04:25:08	0
2011-01-12 06:49:32	0
2011-01-12 08:41:18	0
2011-01-12 09:53:09	0
2011-01-12 10:34:06	0
2011-01-12 11:05:04	0
2011-01-12 11:45:56	0
2011-01-12 12:25:45	0
2011-01-12 13:06:34	0
2011-01-12 13:48:32	0
2011-01-12 14:31:06	0
2011-01-12 15:14:29	0
2011-01-12 15:58:12	0
2011-01-12 16:41:30	0
2011-01-12 17:26:36	0
2011-01-12 18:12:09	0
2011-01-12 18:58:33	0
2011-01-12 19:45:39	0
2011-01-12 20:33:51	0
2011-01-12 21:23:23	0
2011-01-12 22:13:15	0
2011-01-12 23:05:11	0
2011-01-12 23:58:03	0
2011-01-13 00:52:18	0
2011-01-13 01:45:02	0
2011-01-13 02:43:01	0
2011-01-13 03:42:10	0
2011-01-13 04:43:57	0
2011-01-13 05:48:24	0
2011-01-13 06:56:03	0
2011-01-13 08:07:08	0
2011-01-13 09:21:53	0
2011-01-13 10:40:46	0
2011-01-13 12:05:10	0
2011-01-13 13:35:21	0
2011-01-13 15:13:06	0
2011-01-13 16:55:20	0
2011-01-13 18:48:53	0
2011-01-13 20:50:39	0
2011-01-13 22:57:45	0
2011-01-14 01:02:01	0
2011-01-14 03:01:47	0
2011-01-14 04:55:51	0
2011-01-14 06:43:24	0
2011-01-14 08:24:06	0
2011-01-14 09:59:33	0
2011-01-14 11:29:12	0
2011-01-14 12:54:06	0
2011-01-14 14:15:01	0
2011-01-14 15:32:41	0
2011-01-14 16:48:34	0
2011-01-14 18:03:50	0
2011-01-14 19:17:36	0
2011-01-14 20:32:14	0
2011-01-14 21:47:17	0
2011-01-14 23:07:48	0
2011-01-15 00:28:56	0
2011-01-15 01:56:05	0
2011-01-15 03:43:50	0
2011-01-15 05:44:35	0
2011-01-15 07:22:42	0
2011-01-15 09:03:15	0
2011-01-15 10:32:43	0
2011-01-15 12:00:33	0
2011-01-15 13:22:20	0
2011-01-15 14:40:02	0
2011-01-15 15:53:19	0
2011-01-15 17:04:18	0
2011-01-15 18:11:57	0
2011-01-15 19:17:20	0
2011-01-15 20:20:27	0
2011-01-15 21:22:26	0
2011-01-15 22:22:07	0
2011-01-15 23:21:50	0
2011-01-16 00:19:44	0
2011-01-16 01:17:56	0
2011-01-16 02:13:42	0
2011-01-16 03:12:33	0
2011-01-16 04:11:07	0
2011-01-16 05:10:35	0
2011-01-16 06:12:07	0
2011-01-16 07:15:18	0
2011-01-16 08:22:55	0
2011-01-16 09:33:12	0
2011-01-16 10:28:12	0
2011-01-16 11:42:47	0
2011-01-16 12:56:21	0
2011-01-16 14:14:21	0
2011-01-16 15:38:23	0
2011-01-16 17:11:40	0
2011-01-16 18:54:34	0
2011-01-16 21:05:42	0
2011-01-16 23:33:11	0
2011-01-17 01:59:47	0
2011-01-17 04:12:57	0
2011-01-17 06:25:28	0
2011-01-17 08:30:42	0
2011-01-17 10:36:55	0
2011-01-17 12:40:38	0
2011-01-17 14:44:11	0
2011-01-17 16:45:14	0
2011-01-17 18:43:24	0
2011-01-17 20:45:02	0
2011-01-17 22:47:15	0
2011-01-18 00:53:01	0
2011-01-18 03:02:40	0
2011-01-18 05:16:28	0
2011-01-18 07:38:14	0
2011-01-18 10:06:45	0
2011-01-18 12:36:52	0
2011-01-18 14:56:07	0
2011-01-18 17:02:17	0
2011-01-18 18:55:47	0
2011-01-18 20:38:00	0
2011-01-18 22:09:54	0
2011-01-18 23:32:14	0
2011-01-19 00:45:59	0
2011-01-19 01:53:29	0
2011-01-19 02:56:31	0
2011-01-19 03:55:48	0
2011-01-19 04:51:43	0
2011-01-19 05:45:07	0
2011-01-19 06:36:46	0
2011-01-19 07:26:53	0
2011-01-19 08:15:30	0
2011-01-19 09:04:37	0
2011-01-19 09:51:11	0
2011-01-19 10:52:54	0
2011-01-19 12:40:14	0
2011-01-19 14:33:27	0
2011-01-19 16:58:14	0
2011-01-19 19:57:35	0
2011-01-19 23:15:59	0
2011-01-19 23:58:42	0
2011-01-20 00:31:11	0
2011-01-20 01:14:24	0
2011-01-20 01:53:31	0
2011-01-20 02:34:03	0
2011-01-20 03:14:06	0
2011-01-20 03:54:08	0
2011-01-20 04:34:51	0
2011-01-20 05:15:17	0
2011-01-20 05:55:38	0
2011-01-20 06:35:16	0
2011-01-20 07:15:19	0
2011-01-20 07:55:32	0
2011-01-20 08:35:32	0
2011-01-20 09:14:48	0
2011-01-20 09:55:04	0
2011-01-20 10:35:05	0
2011-01-20 11:15:37	0
2011-01-20 11:55:43	0
2011-01-20 12:36:26	0
2011-01-20 13:17:47	0
2011-01-20 13:59:58	0
2011-01-20 14:43:12	0
2011-01-20 15:26:41	0
2011-01-20 16:12:15	0
2011-01-20 16:59:13	0
2011-01-20 17:47:17	0
2011-01-20 18:36:31	0
2011-01-20 19:27:54	0
2011-01-20 20:20:10	0
2011-01-20 21:13:26	0
2011-01-20 22:09:37	0
2011-01-20 23:05:09	0
2011-01-21 00:04:45	0
2011-01-21 01:04:23	0
2011-01-21 02:07:23	0
2011-01-21 03:11:58	0
2011-01-21 04:20:05	0
2011-01-21 05:32:50	0
2011-01-21 06:50:10	0
2011-01-21 08:11:15	0
2011-01-21 09:36:13	0
2011-01-21 11:06:09	0
2011-01-21 12:41:17	0
2011-01-21 14:17:54	0
2011-01-21 15:58:42	0
2011-01-21 17:44:06	0
2011-01-21 19:29:22	0
2011-01-21 21:16:09	0
2011-01-21 23:03:26	0
2011-01-22 00:58:39	0
2011-01-22 02:50:06	0
2011-01-22 04:45:12	0
2011-01-22 06:42:12	0
2011-01-22 08:42:38	0
2011-01-22 10:46:22	0
2011-01-22 12:53:31	0
2011-01-22 15:05:03	0
2011-01-22 17:17:59	0
2011-01-22 19:40:47	0
2011-01-22 22:09:14	0
2011-01-23 00:43:11	0
2011-01-23 03:21:09	0
2011-01-23 05:58:39	0
2011-01-23 08:30:13	0
2011-01-23 10:55:06	0
2011-01-23 13:13:30	0
2011-01-23 15:22:19	0
2011-01-23 17:23:08	0
2011-01-23 19:17:48	0
2011-01-23 21:07:26	0
2011-01-23 22:52:51	0
2011-01-24 00:34:00	0
2011-01-24 02:13:27	0
2011-01-24 03:50:38	0
2011-01-24 05:27:41	0
2011-01-24 07:09:08	0
2011-01-24 08:51:01	0
2011-01-24 10:35:07	0
2011-01-24 12:30:55	0
2011-01-24 14:27:45	0
2011-01-24 16:28:49	0
2011-01-24 18:29:26	0
2011-01-24 20:32:51	0
2011-01-24 22:33:01	0
2011-01-25 00:19:27	0
2011-01-25 02:06:19	0
2011-01-25 03:47:50	0
2011-01-25 05:26:22	0
2011-01-25 07:02:52	0
2011-01-25 08:35:55	0
2011-01-25 10:10:36	0
2011-01-25 11:42:57	0
2011-01-25 13:14:45	0
2011-01-25 14:49:19	0
2011-01-25 16:24:34	0
2011-01-25 18:01:31	0
2011-01-25 19:43:37	0
2011-01-25 21:26:52	0
2011-01-25 23:16:52	0
2011-01-26 01:09:42	0
2011-01-26 03:09:51	0
2011-01-26 05:14:38	0
2011-01-26 07:29:37	0
2011-01-26 09:51:42	0
2011-01-26 12:22:05	0
2011-01-26 14:59:31	0
2011-01-26 17:41:23	0
2011-01-26 20:30:57	0
2011-01-26 23:22:54	0
2011-01-27 02:20:18	0
2011-01-27 05:29:33	0
2011-01-27 08:48:38	0
2011-01-27 12:20:24	0
2011-01-27 15:56:46	0
2011-01-27 19:00:41	0
2011-01-27 21:47:34	0
2011-01-28 00:18:22	0
2011-01-28 02:17:06	0
2011-01-28 04:08:27	0
2011-01-28 05:50:42	0
2011-01-28 07:25:52	0
2011-01-28 08:54:33	0
2011-01-28 10:22:08	0
2011-01-28 11:48:16	0
2011-01-28 13:13:42	0
2011-01-28 14:45:04	0
2011-01-28 16:17:46	0
2011-01-28 17:52:34	0
2011-01-28 19:28:38	0
2011-01-28 21:05:11	0
2011-01-28 22:42:22	0
2011-01-29 00:20:04	0
2011-01-29 01:55:47	0
2011-01-29 03:29:44	0
2011-01-29 05:01:50	0
2011-01-29 06:30:30	0
2011-01-29 07:58:12	0
2011-01-29 09:22:31	0
2011-01-29 10:45:29	0
2011-01-29 12:07:39	0
2011-01-29 13:28:46	0
2011-01-29 14:53:37	0
2011-01-29 16:16:55	0
2011-01-29 17:42:14	0
2011-01-29 19:07:49	0
2011-01-29 20:38:48	0
2011-01-29 22:04:58	0
2011-01-29 23:39:13	0
2011-01-30 01:17:35	0
2011-01-30 02:58:04	0
2011-01-30 04:41:48	0
2011-01-30 06:27:13	0
2011-01-30 08:16:10	0
2011-01-30 10:20:19	0
2011-01-30 12:22:52	0
2011-01-30 14:36:00	0
2011-01-30 16:52:37	0
2011-01-30 19:04:00	0
2011-01-30 21:22:28	0
2011-01-30 23:37:06	0
2011-01-31 01:48:06	0
2011-01-31 04:08:50	0
2011-01-31 06:23:08	0
2011-01-31 08:40:33	0
2011-01-31 10:59:06	0
2011-01-31 13:16:38	0
2011-01-31 15:33:38	0
2011-01-31 17:50:29	0
2011-01-31 20:03:01	0
2011-01-31 22:12:52	0
2011-02-01 00:22:23	0
2011-02-01 02:30:28	0
2011-02-01 04:38:14	0
2011-02-01 06:52:55	0
2011-02-01 09:22:41	0
2011-02-01 12:00:10	0
2011-02-01 14:39:39	0
2011-02-01 16:58:22	0
2011-02-01 19:09:55	0
2011-02-01 21:16:39	0
2011-02-01 23:17:01	0
2011-02-02 01:14:48	0
2011-02-02 03:07:02	0
2011-02-02 05:00:18	0
2011-02-02 06:51:41	0
2011-02-02 08:42:28	0
2011-02-02 10:35:25	0
2011-02-02 12:30:49	0
2011-02-02 14:30:55	0
2011-02-02 16:35:30	0
2011-02-02 18:43:44	0
2011-02-02 21:01:39	0
2011-02-02 23:22:33	0
2011-02-03 01:43:56	0
2011-02-03 04:04:58	0
2011-02-03 06:28:13	0
2011-02-03 08:54:55	0
2011-02-03 11:23:42	0
2011-02-03 13:53:11	0
2011-02-03 16:28:35	0
2011-02-03 19:22:26	0
2011-02-03 22:22:06	0
2011-02-04 02:17:57	0
2011-02-04 08:48:29	0
2011-02-04 12:48:32	0
2011-02-04 15:50:12	0
2011-02-04 18:18:50	0
2011-02-04 20:35:15	0
2011-02-04 22:21:07	0
2011-02-04 23:59:34	0
2011-02-05 01:28:38	0
2011-02-05 02:51:53	0
2011-02-05 04:11:08	0
2011-02-05 05:27:19	0
2011-02-05 06:40:40	0
2011-02-05 07:53:06	0
2011-02-05 09:05:47	0
2011-02-05 10:17:39	0
2011-02-05 11:35:31	0
2011-02-05 12:47:52	0
2011-02-05 14:04:34	0
2011-02-05 15:28:17	0
2011-02-05 17:01:02	0
2011-02-05 18:43:48	0
2011-02-05 20:38:16	0
2011-02-05 22:16:05	0
2011-02-06 01:15:00	0
2011-02-06 03:16:16	0
2011-02-06 05:12:01	0
2011-02-06 07:00:47	0
2011-02-06 08:42:49	0
2011-02-06 10:18:52	0
2011-02-06 11:44:28	0
2011-02-06 13:05:17	0
2011-02-06 14:21:28	0
2011-02-06 15:34:59	0
2011-02-06 16:46:01	0
2011-02-06 17:55:19	0
2011-02-06 19:02:59	0
2011-02-06 20:09:02	0
2011-02-06 21:11:29	0
2011-02-06 22:10:36	0
2011-02-06 23:16:39	0
2011-02-07 00:14:08	0
2011-02-07 01:14:18	0
2011-02-07 02:14:45	0
2011-02-07 03:14:38	0
2011-02-07 04:13:23	0
2011-02-07 05:11:15	0
2011-02-07 06:11:44	0
2011-02-07 07:13:46	0
2011-02-07 08:16:36	0
2011-02-07 09:25:19	0
2011-02-07 10:33:48	0
2011-02-07 11:48:34	0
2011-02-07 13:06:45	0
2011-02-07 14:20:45	0
2011-02-07 15:51:04	0
2011-02-07 17:25:06	0
2011-02-07 19:14:04	0
2011-02-07 21:05:27	0
2011-02-07 22:56:25	0
2011-02-08 00:38:00	0
2011-02-08 02:11:36	0
2011-02-08 03:36:27	0
2011-02-08 04:55:27	0
2011-02-08 06:07:40	0
2011-02-08 07:14:11	0
2011-02-08 08:15:40	0
2011-02-08 09:12:37	0
2011-02-08 10:06:56	0
2011-02-08 10:58:21	0
2011-02-08 11:48:11	0
2011-02-08 12:36:15	0
2011-02-08 13:23:10	0
2011-02-08 14:08:29	0
2011-02-08 14:52:22	0
2011-02-08 15:40:01	0
2011-02-08 16:58:50	0
2011-02-08 18:04:04	0
2011-02-08 20:06:16	0
2011-02-08 22:14:53	0
2011-02-09 01:09:09	0
2011-02-09 04:46:36	0
2011-02-09 09:17:45	0
2011-02-09 15:07:50	0
2011-02-09 21:56:30	0
2011-02-10 03:13:51	0
2011-02-10 12:44:00	0
2011-02-10 20:35:57	0
2011-02-11 03:17:00	0
2011-02-11 10:50:19	0
2011-02-11 14:08:06	0
2011-02-11 16:06:12	0
2011-02-11 17:08:10	0
2011-02-11 18:04:15	0
2011-02-11 18:57:14	0
2011-02-11 19:48:04	0
2011-02-11 20:37:12	0
2011-02-11 21:25:11	0
2011-02-11 22:11:55	0
2011-02-11 22:59:19	0
2011-02-11 23:47:01	0
2011-02-12 00:36:31	0
2011-02-12 01:30:37	0
2011-02-12 02:29:47	0
2011-02-12 03:33:43	0
2011-02-12 04:51:25	0
2011-02-12 07:33:43	0
2011-02-12 08:53:44	0
2011-02-12 10:27:34	0
2011-02-12 11:49:00	0
2011-02-12 13:09:36	0
2011-02-12 14:28:29	0
2011-02-12 15:45:38	0
2011-02-12 17:02:53	0
2011-02-12 18:25:35	0
2011-02-12 19:56:10	0
2011-02-12 21:29:30	0
2011-02-12 23:45:21	0
2011-02-13 01:38:34	0
2011-02-13 03:12:15	0
2011-02-13 04:37:32	0
2011-02-13 05:54:53	0
2011-02-13 07:07:05	0
2011-02-13 08:13:06	0
2011-02-13 09:14:13	0
2011-02-13 10:11:25	0
2011-02-13 11:05:45	0
2011-02-13 11:56:38	0
2011-02-13 12:45:26	0
2011-02-13 13:32:14	0
2011-02-13 14:18:17	0
2011-02-13 15:02:51	0
2011-02-13 15:46:14	0
2011-02-13 16:29:27	0
2011-02-13 17:12:26	0
2011-02-13 17:54:42	0
2011-02-13 18:37:06	0
2011-02-13 19:19:34	0
2011-02-13 20:02:31	0
2011-02-13 20:45:48	0
2011-02-13 21:29:22	0
2011-02-13 22:18:29	0
2011-02-13 23:04:23	0
2011-02-13 23:54:50	0
2011-02-14 00:52:10	0
2011-02-14 01:56:53	0
2011-02-14 03:17:16	0
2011-02-14 04:40:44	0
2011-02-14 05:56:58	0
2011-02-14 07:15:51	0
2011-02-14 08:26:12	0
2011-02-14 09:35:41	0
2011-02-14 10:42:52	0
2011-02-14 11:47:41	0
2011-02-14 12:50:57	0
2011-02-14 13:52:28	0
2011-02-14 14:54:24	0
2011-02-14 15:55:23	0
2011-02-14 16:56:49	0
2011-02-14 17:58:33	0
2011-02-14 19:00:04	0
2011-02-14 20:06:42	0
2011-02-14 21:14:06	0
2011-02-14 22:27:31	0
2011-02-14 23:45:38	0
2011-02-15 01:21:34	0
2011-02-15 04:18:07	0
2011-02-15 05:47:35	0
2011-02-15 07:23:32	0
2011-02-15 08:50:00	0
2011-02-15 10:11:10	0
2011-02-15 11:28:54	0
2011-02-15 12:42:40	0
2011-02-15 13:52:44	0
2011-02-15 14:59:08	0
2011-02-15 16:04:07	0
2011-02-15 17:07:14	0
2011-02-15 18:09:08	0
2011-02-15 19:10:05	0
2011-02-15 20:11:19	0
2011-02-15 21:13:14	0
2011-02-15 22:14:30	0
2011-02-15 23:19:28	0
2011-02-16 00:27:46	0
2011-02-16 01:52:42	0
2011-02-16 04:23:08	0
2011-02-16 05:58:25	0
2011-02-16 07:27:43	0
2011-02-16 08:54:25	0
2011-02-16 10:16:39	0
2011-02-16 11:36:21	0
2011-02-16 12:52:12	0
2011-02-16 14:06:50	0
2011-02-16 15:19:32	0
2011-02-16 16:30:38	0
2011-02-16 17:41:53	0
2011-02-16 18:52:57	0
2011-02-16 20:04:41	0
2011-02-16 21:17:38	0
2011-02-16 22:31:40	0
2011-02-16 23:48:38	0
2011-02-17 01:08:53	0
2011-02-17 02:34:29	0
2011-02-17 04:05:04	0
2011-02-17 05:40:56	0
2011-02-17 07:21:38	0
2011-02-17 09:20:40	0
2011-02-17 11:18:41	0
2011-02-17 13:28:54	0
2011-02-17 16:04:23	0
2011-02-17 19:01:38	0
2011-02-17 22:19:09	0
2011-02-18 02:08:36	0
2011-02-18 05:43:54	0
2011-02-18 09:32:43	0
2011-02-18 13:42:44	0
2011-02-18 18:30:45	0
2011-02-19 00:01:53	0
2011-02-19 04:03:16	0
2011-02-19 07:41:14	0
2011-02-19 10:52:41	0
2011-02-19 13:49:46	0
2011-02-19 16:36:28	0
2011-02-19 19:21:35	0
2011-02-19 22:21:27	0
2011-02-20 01:25:51	0
2011-02-20 03:55:53	0
2011-02-20 06:19:50	0
2011-02-20 08:38:12	0
2011-02-20 10:55:43	0
2011-02-20 13:18:39	0
2011-02-20 15:42:27	0
2011-02-20 18:09:40	0
2011-02-20 20:37:43	0
2011-02-20 23:02:30	0
2011-02-21 01:15:44	0
2011-02-21 03:10:40	0
2011-02-21 04:39:09	0
2011-02-21 06:00:41	0
2011-02-21 07:13:38	0
2011-02-21 08:22:21	0
2011-02-21 09:27:12	0
2011-02-21 10:30:57	0
2011-02-21 11:34:17	0
2011-02-21 12:43:19	0
2011-02-21 14:05:48	0
2011-02-21 15:32:46	0
2011-02-21 16:45:10	0
2011-02-21 17:54:48	0
2011-02-21 18:59:35	0
2011-02-21 20:01:33	0
2011-02-21 21:01:29	0
2011-02-21 21:59:52	0
2011-02-21 22:57:02	0
2011-02-21 23:54:02	0
2011-02-22 00:52:17	0
2011-02-22 01:51:44	0
2011-02-22 02:54:38	0
2011-02-22 04:00:53	0
2011-02-22 05:11:42	0
2011-02-22 06:34:05	0
2011-02-22 09:04:01	0
2011-02-22 10:30:48	0
2011-02-22 11:59:54	0
2011-02-22 13:18:25	0
2011-02-22 14:31:15	0
2011-02-22 15:38:26	0
2011-02-22 16:41:46	0
2011-02-22 17:41:40	0
2011-02-22 18:39:26	0
2011-02-22 19:34:38	0
2011-02-22 20:28:00	0
2011-02-22 21:20:26	0
2011-02-22 22:11:50	0
2011-02-22 23:02:59	0
2011-02-23 00:00:29	0
2011-02-23 00:56:48	0
2011-02-23 02:04:49	0
2011-02-23 03:54:41	0
2011-02-23 04:59:34	0
2011-02-23 06:12:33	0
2011-02-23 07:13:42	0
2011-02-23 08:13:08	0
2011-02-23 09:07:07	0
2011-02-23 09:58:38	0
2011-02-23 10:47:32	0
2011-02-23 11:33:36	0
2011-02-23 12:18:03	0
2011-02-23 13:01:40	0
2011-02-23 13:43:33	0
2011-02-23 14:25:05	0
2011-02-23 15:06:27	0
2011-02-23 15:47:43	0
2011-02-23 16:28:29	0
2011-02-23 17:09:32	0
2011-02-23 17:52:46	0
2011-02-23 18:36:04	0
2011-02-23 19:23:12	0
2011-02-23 20:10:40	0
2011-02-23 20:59:35	0
2011-02-23 21:48:36	0
2011-02-23 22:40:13	0
2011-02-23 23:35:02	0
2011-02-24 00:32:15	0
2011-02-24 01:34:51	0
2011-02-24 02:39:42	0
2011-02-24 03:53:38	0
2011-02-24 05:15:40	0
2011-02-24 06:45:12	0
2011-02-24 08:13:23	0
2011-02-24 09:54:25	0
2011-02-24 11:26:39	0
2011-02-24 13:03:12	0
2011-02-24 14:37:17	0
2011-02-24 16:25:14	0
2011-02-24 18:39:27	0
2011-02-24 20:35:28	0
2011-02-24 22:02:57	0
2011-02-24 23:14:26	0
2011-02-25 00:20:17	0
2011-02-25 01:19:19	0
2011-02-25 02:14:54	0
2011-02-25 03:06:35	0
2011-02-25 03:55:56	0
2011-02-25 04:44:00	0
2011-02-25 05:30:39	0
2011-02-25 06:15:36	0
2011-02-25 07:03:25	0
2011-02-25 07:52:54	0
2011-02-25 08:46:20	0
2011-02-25 09:55:45	0
2011-02-25 10:37:02	0
2011-02-25 11:20:22	0
2011-02-25 11:57:59	0
2011-02-25 12:33:37	0
2011-02-25 13:06:31	0
2011-02-25 13:37:50	0
2011-02-25 14:07:25	0
2011-02-25 14:35:57	0
2011-02-25 15:02:54	0
2011-02-25 15:28:55	0
2011-02-25 15:54:23	0
2011-02-25 16:19:08	0
2011-02-25 16:43:35	0
2011-02-25 17:07:41	0
2011-02-25 17:31:51	0
2011-02-25 17:55:25	0
2011-02-25 18:19:25	0
2011-02-25 18:43:16	0
2011-02-25 19:07:12	0
2011-02-25 19:31:54	0
2011-02-25 19:56:43	0
2011-02-25 20:22:06	0
2011-02-25 20:48:10	0
2011-02-25 21:15:35	0
2011-02-25 21:43:26	0
2011-02-25 22:27:54	0
2011-02-25 23:20:21	0
2011-02-26 00:15:50	0
2011-02-26 01:47:45	0
2011-02-26 03:33:28	0
2011-02-26 05:53:18	0
2011-02-26 08:57:24	0
2011-02-26 12:47:27	0
2011-02-26 17:00:30	0
2011-02-26 20:55:13	0
2011-02-27 02:47:01	0
2011-02-27 07:34:35	0
2011-02-27 14:02:08	0
2011-02-27 20:16:17	0
2011-02-28 05:52:14	0
2011-02-28 12:24:00	0
2011-02-28 19:23:46	0
2011-03-01 04:55:53	0
2011-03-01 15:39:42	0
2011-03-02 00:02:00	0
2011-03-02 07:24:43	0
2011-03-02 17:35:42	0
2011-03-03 04:30:32	0
2011-03-03 18:17:14	0
2011-03-04 09:26:40	0
2011-03-04 21:24:53	0
2011-03-05 11:21:05	0
2011-03-05 22:40:34	0
2011-03-06 12:03:18	0
2011-03-06 22:45:12	0
2011-03-07 06:13:50	0
2011-03-07 12:05:15	0
2011-03-07 22:21:15	0
2011-03-08 06:14:50	0
2011-03-08 16:04:39	0
2011-03-09 00:45:22	0
2011-03-09 09:14:01	0
2011-03-09 17:24:31	0
2011-03-10 00:45:00	0
2011-03-10 06:23:30	0
2011-03-10 13:25:28	0
2011-03-10 19:35:01	0
2011-03-11 04:03:52	0
2011-03-11 10:26:49	0
2011-03-11 21:28:02	0
2011-03-12 07:36:23	0
2011-03-12 19:36:16	0
2011-03-13 06:46:06	0
2011-03-13 07:37:00	0
2011-03-13 08:36:55	0
2011-03-13 08:48:25	0
2011-03-13 08:49:25	0
2011-03-13 08:49:30	0
2011-03-13 08:49:31	0
2011-03-13 08:49:49	0
2011-03-13 08:52:47	0
2011-03-13 09:22:26	0
2011-03-13 10:19:34	0
2011-03-13 11:49:28	0
2011-03-13 13:47:12	0
2011-03-13 16:13:07	0
2011-03-13 18:52:17	0
2011-03-13 23:04:34	0
2011-03-14 02:49:43	0
2011-03-14 07:32:05	0
2011-03-14 12:25:21	0
2011-03-14 16:48:57	0
2011-03-14 20:32:07	0
2011-03-14 23:31:48	0
2011-03-15 02:59:35	0
2011-03-15 06:17:31	0
2011-03-15 10:21:37	0
2011-03-15 13:35:01	0
2011-03-15 18:54:58	0
2011-03-15 20:39:25	0
2011-03-15 21:22:53	0
2011-03-15 21:42:05	0
2011-03-15 21:48:21	0
2011-03-15 21:53:46	0
2011-03-15 21:55:44	0
2011-03-15 22:15:28	0
2011-03-15 22:39:26	0
2011-03-15 22:58:00	0
2011-03-15 23:19:07	0
2011-03-15 23:42:05	0
2011-03-16 00:06:39	0
2011-03-16 00:32:58	0
2011-03-16 01:00:43	0
2011-03-16 01:30:07	0
2011-03-16 02:02:52	0
2011-03-16 02:39:07	0
2011-03-16 03:17:57	0
2011-03-16 03:59:46	0
2011-03-16 04:44:39	0
2011-03-16 05:28:49	0
2011-03-16 06:15:49	0
2011-03-16 07:08:10	0
2011-03-16 08:03:40	0
2011-03-16 09:10:51	0
2011-03-16 10:23:54	0
2011-03-16 13:17:46	0
2011-03-16 14:43:33	0
2011-03-16 16:18:13	0
2011-03-16 17:55:20	0
2011-03-16 19:21:19	0
2011-03-16 20:46:24	0
2011-03-16 22:09:15	0
2011-03-16 23:30:29	0
2011-03-17 00:51:05	0
2011-03-17 02:17:24	0
2011-03-17 03:42:31	0
2011-03-17 05:05:23	0
2011-03-17 06:31:30	0
2011-03-17 08:07:02	0
2011-03-17 08:33:17	0
2011-03-17 08:40:26	0
2011-03-17 08:46:00	0
2011-03-17 08:48:00	0
2011-03-17 09:08:08	0
2011-03-17 10:05:14	0
2011-03-17 11:31:07	0
2011-03-17 13:26:49	0
2011-03-17 15:59:09	0
2011-03-17 19:35:16	0
2011-03-17 23:03:28	0
2011-03-18 03:09:16	0
2011-03-18 03:27:27	0
2011-03-18 03:33:58	0
2011-03-18 03:40:24	0
2011-03-18 03:42:45	0
2011-03-18 04:06:12	0
2011-03-18 05:02:26	0
2011-03-18 06:09:28	0
2011-03-18 07:23:36	0
2011-03-18 08:20:02	0
2011-03-18 09:25:25	0
2011-03-18 10:35:41	0
2011-03-18 11:47:29	0
2011-03-18 13:05:06	0
2011-03-18 14:23:02	0
2011-03-18 15:37:10	0
2011-03-18 16:54:41	0
2011-03-18 18:13:05	0
2011-03-18 19:33:38	0
2011-03-18 20:59:24	0
2011-03-18 22:27:57	0
2011-03-19 00:15:42	0
2011-03-19 02:13:50	0
2011-03-19 02:38:49	0
2011-03-19 02:57:47	0
2011-03-19 03:04:39	0
2011-03-19 04:13:23	0
2011-03-19 04:56:24	0
2011-03-19 05:56:00	0
2011-03-19 06:56:16	0
2011-03-19 08:04:08	0
2011-03-19 09:09:22	0
2011-03-19 10:16:44	0
2011-03-19 11:26:55	0
2011-03-19 12:41:35	0
2011-03-19 13:55:18	0
2011-03-19 15:11:34	0
2011-03-19 16:29:19	0
2011-03-19 16:58:34	0
2011-03-19 17:04:03	0
2011-03-19 17:06:25	0
2011-03-19 17:30:02	0
2011-03-19 18:14:46	0
2011-03-19 18:48:32	0
2011-03-19 20:32:08	0
2011-03-19 22:08:21	0
2011-03-20 00:40:05	0
2011-03-20 03:50:37	0
2011-03-20 08:14:23	0
2011-03-20 13:38:44	0
2011-03-20 20:00:07	0
2011-03-20 23:40:24	0
2011-03-21 02:07:05	0
2011-03-21 03:27:32	0
2011-03-21 08:13:22	0
2011-03-21 10:30:09	0
2011-03-21 12:15:24	0
2011-03-21 13:07:52	0
2011-03-21 13:53:32	0
2011-03-21 14:36:11	0
2011-03-21 15:16:57	0
2011-03-21 15:57:20	0
2011-03-21 16:37:40	0
2011-03-21 17:21:52	0
2011-03-21 18:08:11	0
2011-03-21 18:56:05	0
2011-03-21 19:48:25	0
2011-03-21 20:34:10	0
2011-03-21 21:18:20	0
2011-03-21 22:03:22	0
2011-03-21 22:45:19	0
2011-03-21 23:27:31	0
2011-03-22 00:09:09	0
2011-03-22 00:48:21	0
2011-03-22 01:35:24	0
2011-03-22 02:16:39	0
2011-03-22 03:07:31	0
2011-03-22 03:56:31	0
2011-03-22 04:46:38	0
2011-03-22 06:23:34	0
2011-03-22 08:04:17	0
2011-03-22 09:22:49	0
2011-03-22 12:37:23	0
2011-03-22 14:55:13	0
2011-03-22 16:48:43	0
2011-03-22 19:23:57	0
2011-03-22 20:14:43	0
2011-03-22 20:53:29	0
2011-03-22 21:51:15	0
2011-03-22 22:36:09	0
2011-03-22 23:25:04	0
2011-03-23 00:13:56	0
2011-03-23 01:04:03	0
2011-03-23 01:57:37	0
2011-03-23 02:52:52	0
2011-03-23 03:50:14	0
2011-03-23 04:49:54	0
2011-03-23 05:57:33	0
2011-03-23 07:07:59	0
2011-03-23 08:21:51	0
2011-03-23 09:31:07	0
2011-03-23 10:42:18	0
2011-03-23 11:55:01	0
2011-03-23 13:09:07	0
2011-03-23 14:18:41	0
2011-03-23 15:28:37	0
2011-03-23 16:38:43	0
2011-03-23 17:47:29	0
2011-03-23 18:56:09	0
2011-03-23 19:41:44	0
2011-03-23 20:17:32	0
2011-03-23 22:17:51	0
2011-03-23 23:17:08	0
2011-03-24 00:27:03	0
2011-03-24 01:32:41	0
2011-03-24 02:36:14	0
2011-03-24 03:44:38	0
2011-03-24 04:48:50	0
2011-03-24 05:52:33	0
2011-03-24 06:55:05	0
2011-03-24 07:57:37	0
2011-03-24 09:10:12	0
2011-03-24 11:02:48	0
2011-03-24 12:37:30	0
2011-03-24 15:34:58	0
2011-03-24 17:54:22	0
2011-03-24 23:23:40	0
2011-03-25 04:14:52	0
2011-03-25 09:05:01	0
2011-03-25 15:33:22	0
2011-03-25 20:49:42	0
2011-03-26 05:16:51	0
2011-03-26 11:25:16	0
2011-03-26 23:03:37	0
2011-03-27 06:15:45	0
2011-03-27 09:31:34	0
2011-03-27 11:07:40	0
2011-03-27 11:48:04	0
2011-03-27 11:54:28	0
2011-03-27 11:58:37	0
2011-03-27 12:40:08	0
2011-03-27 13:06:45	0
2011-03-27 13:41:29	0
2011-03-27 14:19:56	0
2011-03-27 15:06:58	0
2011-03-27 15:58:01	0
2011-03-27 16:55:10	0
2011-03-27 18:00:27	0
2011-03-27 19:13:20	0
2011-03-27 20:37:41	0
2011-03-27 22:04:54	0
2011-03-28 01:24:57	0
2011-03-28 03:04:31	0
2011-03-28 05:02:24	0
2011-03-28 06:45:56	0
2011-03-28 08:30:17	0
2011-03-28 10:45:51	0
2011-03-28 13:21:22	0
2011-03-28 16:59:18	0
2011-03-28 20:22:06	0
2011-03-28 21:36:39	0
2011-03-28 22:46:51	0
2011-03-28 23:50:39	0
2011-03-29 00:51:04	0
2011-03-29 01:51:09	0
2011-03-29 02:50:44	0
2011-03-29 03:56:14	0
2011-03-29 05:42:41	0
2011-03-29 06:52:31	0
2011-03-29 08:04:30	0
2011-03-29 09:08:13	0
2011-03-29 10:09:14	0
2011-03-29 11:07:50	0
2011-03-29 12:05:22	0
2011-03-29 13:01:43	0
2011-03-29 13:59:10	0
2011-03-29 15:28:21	0
2011-03-29 16:33:38	0
2011-03-29 18:06:48	0
2011-03-29 20:27:25	0
2011-03-29 23:22:55	0
2011-03-30 02:57:32	0
2011-03-30 07:10:37	0
2011-03-30 11:35:26	0
2011-03-30 16:05:01	0
2011-03-30 18:02:04	0
2011-03-30 19:07:09	0
2011-03-30 19:23:46	0
2011-03-30 19:36:50	0
2011-03-30 19:41:32	0
2011-03-30 20:28:32	0
2011-03-30 21:54:31	0
2011-03-30 23:48:50	0
2011-03-31 02:46:03	0
2011-03-31 06:51:31	0
2011-03-31 11:45:54	0
2011-03-31 15:05:21	0
2011-03-31 22:56:47	0
2011-04-01 01:06:53	0
2011-04-01 01:58:32	0
2011-04-01 02:18:09	0
2011-04-01 02:28:47	0
2011-04-01 02:35:22	0
2011-04-01 03:41:08	0
2011-04-01 04:16:31	0
2011-04-01 04:58:28	0
2011-04-01 06:03:33	0
2011-04-01 06:07:56	0
2011-04-01 06:09:38	0
2011-04-01 06:10:09	0
2011-04-01 06:10:22	0
2011-04-01 06:10:27	0
2011-04-01 06:11:16	0
2011-04-01 06:13:09	0
2011-04-01 06:13:28	0
2011-04-01 06:13:38	0
2011-04-01 06:13:42	0
2011-04-01 06:14:17	0
2011-04-01 06:16:35	0
2011-04-01 06:31:45	0
2011-04-01 06:53:00	0
2011-04-01 06:57:55	0
2011-04-01 07:00:53	0
2011-04-01 07:02:01	0
2011-04-01 07:02:13	0
2011-04-01 07:02:17	0
2011-04-01 07:03:02	0
2011-04-01 07:10:23	0
2011-04-01 07:22:48	0
2011-04-01 07:46:28	0
2011-04-01 08:15:46	0
2011-04-01 08:54:25	0
2011-04-01 09:46:06	0
2011-04-01 10:48:01	0
2011-04-01 11:10:32	0
2011-04-01 11:16:15	0
2011-04-01 11:19:45	0
2011-04-01 11:20:13	0
2011-04-01 11:20:23	0
2011-04-01 11:22:04	0
2011-04-01 11:34:38	0
2011-04-01 11:56:19	0
2011-04-01 12:24:09	0
2011-04-01 13:05:43	0
2011-04-01 13:23:44	0
2011-04-01 13:26:42	0
2011-04-01 13:27:05	0
2011-04-01 13:27:14	0
2011-04-01 13:28:39	0
2011-04-01 13:34:51	0
2011-04-01 13:41:19	0
2011-04-01 13:57:35	0
2011-04-01 14:10:30	0
2011-04-01 14:27:42	0
2011-04-01 14:48:15	0
2011-04-01 15:09:14	0
2011-04-01 15:20:37	0
2011-04-01 15:28:10	0
2011-04-01 15:30:48	0
2011-04-01 15:31:17	0
2011-04-01 15:31:28	0
2011-04-01 15:33:13	0
2011-04-01 15:37:58	0
2011-04-01 15:52:50	0
2011-04-01 16:04:33	0
2011-04-01 16:20:25	0
2011-04-01 16:34:01	0
2011-04-01 16:41:31	0
2011-04-01 17:16:05	0
2011-04-01 17:26:17	0
2011-04-01 17:28:22	0
2011-04-01 17:28:57	0
2011-04-01 17:29:10	0
2011-04-01 17:31:17	0
2011-04-01 17:37:03	0
2011-04-01 17:43:31	0
2011-04-01 18:01:42	0
2011-04-01 18:27:04	0
2011-04-01 18:48:49	0
2011-04-01 19:13:59	0
2011-04-01 19:31:44	0
2011-04-01 19:40:05	0
2011-04-01 19:43:00	0
2011-04-01 19:43:51	0
2011-04-01 19:44:40	0
2011-04-01 19:44:59	0
2011-04-01 19:48:01	0
2011-04-01 20:11:59	0
2011-04-01 20:51:22	0
2011-04-01 21:15:36	0
2011-04-01 22:14:01	0
2011-04-01 22:29:10	0
2011-04-01 22:31:03	0
2011-04-01 22:32:07	0
2011-04-01 22:32:31	0
2011-04-01 22:36:23	0
2011-04-01 22:58:33	0
2011-04-01 23:12:31	0
2011-04-01 23:31:32	0
2011-04-01 23:53:43	0
2011-04-02 00:17:37	0
2011-04-02 00:43:14	0
2011-04-02 01:10:20	0
2011-04-02 01:41:28	0
2011-04-02 01:55:05	0
2011-04-02 02:01:26	0
2011-04-02 02:02:31	0
2011-04-02 02:02:55	0
2011-04-02 02:06:53	0
2011-04-02 02:26:02	0
2011-04-02 02:53:07	0
2011-04-02 03:38:23	0
2011-04-02 04:08:56	0
2011-04-02 04:44:18	0
2011-04-02 05:09:36	0
2011-04-02 05:23:14	0
2011-04-02 05:24:29	0
2011-04-02 05:24:56	0
2011-04-02 05:29:26	0
2011-04-02 06:00:56	0
2011-04-02 06:47:05	0
2011-04-02 07:20:44	0
2011-04-02 07:51:19	0
2011-04-02 07:53:46	0
2011-04-02 07:55:22	0
2011-04-02 07:55:56	0
2011-04-02 08:01:40	0
2011-04-02 08:43:58	0
2011-04-02 09:44:25	0
2011-04-02 09:58:37	0
2011-04-02 10:01:14	0
2011-04-02 10:02:54	0
2011-04-02 10:03:30	0
2011-04-02 10:09:27	0
2011-04-02 10:35:00	0
2011-04-02 11:23:33	0
2011-04-02 11:42:06	0
2011-04-02 11:48:05	0
2011-04-02 11:50:20	0
2011-04-02 11:52:00	0
2011-04-02 11:52:35	0
2011-04-02 11:58:33	0
2011-04-02 12:24:30	0
2011-04-02 13:27:31	0
2011-04-02 13:28:53	0
2011-04-02 13:29:26	0
2011-04-02 13:34:59	0
2011-04-02 13:56:21	0
2011-04-02 14:53:45	0
2011-04-02 14:57:41	0
2011-04-02 14:59:02	0
2011-04-02 14:59:31	0
2011-04-02 15:04:26	0
2011-04-02 15:22:14	0
2011-04-02 16:11:26	0
2011-04-02 16:22:42	0
2011-04-02 16:24:54	0
2011-04-02 16:26:36	0
2011-04-02 16:27:13	0
2011-04-02 16:33:23	0
2011-04-02 16:55:27	0
2011-04-02 17:48:04	0
2011-04-02 17:49:26	0
2011-04-02 17:49:56	0
2011-04-02 17:54:57	0
2011-04-02 18:09:28	0
2011-04-02 18:35:11	0
2011-04-02 18:44:47	0
2011-04-02 18:48:24	0
2011-04-02 19:04:03	0
2011-04-02 19:09:03	0
2011-04-02 19:10:42	0
2011-04-02 19:12:20	0
2011-04-02 19:12:55	0
2011-04-02 19:18:49	0
2011-04-02 19:37:27	0
2011-04-02 20:19:31	0
2011-04-02 20:29:24	0
2011-04-02 20:31:01	0
2011-04-02 20:31:36	0
2011-04-02 20:37:30	0
2011-04-02 20:56:36	0
2011-04-02 21:21:30	0
2011-04-02 21:48:19	0
2011-04-02 21:50:24	0
2011-04-02 21:52:01	0
2011-04-02 21:52:36	0
2011-04-02 21:58:29	0
2011-04-02 22:13:48	0
2011-04-02 22:48:01	0
2011-04-02 23:02:51	0
2011-04-02 23:09:54	0
2011-04-02 23:11:21	0
2011-04-02 23:11:52	0
2011-04-02 23:17:04	0
2011-04-02 23:29:24	0
2011-04-02 23:55:56	0
2011-04-03 00:38:39	0
2011-04-03 01:10:35	0
2011-04-03 01:13:30	0
2011-04-03 01:15:01	0
2011-04-03 01:15:34	0
2011-04-03 01:21:06	0
2011-04-03 01:33:17	0
2011-04-03 01:55:36	0
2011-04-03 02:32:04	0
2011-04-03 02:43:14	0
2011-04-03 02:46:26	0
2011-04-03 02:47:34	0
2011-04-03 02:59:02	0
2011-04-03 03:35:41	0
2011-04-03 05:06:50	0
2011-04-03 07:25:14	0
2011-04-03 08:28:50	0
2011-04-03 13:16:15	0
2011-04-03 14:59:23	0
2011-04-03 19:57:46	0
2011-04-03 22:05:08	0
2011-04-03 22:14:13	0
2011-04-03 22:16:58	0
2011-04-03 22:17:59	0
2011-04-03 22:26:24	0
2011-04-03 22:38:05	0
2011-04-03 23:13:43	0
2011-04-03 23:24:45	0
2011-04-03 23:29:15	0
2011-04-03 23:31:35	0
2011-04-03 23:32:26	0
2011-04-03 23:40:54	0
2011-04-04 00:35:11	0
2011-04-04 02:00:11	0
2011-04-04 04:03:07	0
2011-04-04 04:27:04	0
2011-04-04 04:31:26	0
2011-04-04 04:35:16	0
2011-04-04 04:36:40	0
2011-04-04 04:50:35	0
2011-04-04 05:28:45	0
2011-04-04 06:49:10	0
2011-04-04 08:46:54	0
2011-04-04 10:07:43	0
2011-04-04 10:26:26	0
2011-04-04 10:36:44	0
2011-04-04 10:40:26	0
2011-04-04 11:17:30	0
2011-04-04 12:25:01	0
2011-04-04 14:07:22	0
2011-04-04 16:38:24	0
2011-04-04 19:41:19	0
2011-04-04 20:16:02	0
2011-04-04 20:45:43	0
2011-04-04 22:19:21	0
2011-04-04 23:30:36	0
2011-04-05 01:04:07	0
2011-04-05 02:24:30	0
2011-04-05 04:50:38	0
2011-04-05 05:16:07	0
2011-04-05 05:24:31	0
2011-04-05 05:28:12	0
2011-04-05 05:30:07	0
2011-04-05 05:30:49	0
2011-04-05 05:37:44	0
2011-04-05 05:54:50	0
2011-04-05 06:42:56	0
2011-04-05 07:51:36	0
2011-04-05 09:13:50	0
2011-04-05 10:13:28	0
2011-04-05 11:23:24	0
2011-04-05 11:53:18	0
2011-04-05 13:30:39	0
2011-04-05 14:31:14	0
2011-04-05 14:59:26	0
2011-04-05 17:19:17	0
2011-04-05 18:19:25	0
2011-04-05 18:49:02	0
2011-04-05 21:28:32	0
2011-04-05 22:41:47	0
2011-04-05 23:28:02	0
2011-04-05 23:54:36	0
2011-04-06 00:04:40	0
2011-04-06 00:08:18	0
2011-04-06 00:44:30	0
2011-04-06 01:17:14	0
2011-04-06 01:29:14	0
2011-04-06 01:36:52	0
2011-04-06 01:39:36	0
2011-04-06 02:06:58	0
2011-04-06 03:02:26	0
2011-04-06 04:34:28	0
2011-04-06 05:04:51	0
2011-04-06 05:12:45	0
2011-04-06 05:15:34	0
2011-04-06 05:43:52	0
2011-04-06 06:53:34	0
2011-04-06 08:21:28	0
2011-04-06 08:34:59	0
2011-04-06 08:45:40	0
2011-04-06 08:49:33	0
2011-04-06 09:28:27	0
2011-04-06 10:55:35	0
2011-04-06 11:06:19	0
2011-04-06 11:12:09	0
2011-04-06 11:14:07	0
2011-04-06 11:14:49	0
2011-04-06 11:15:05	0
2011-04-06 11:17:40	0
2011-04-06 11:43:31	0
2011-04-06 12:33:38	0
2011-04-06 12:48:53	0
2011-04-06 12:54:58	0
2011-04-06 13:55:45	0
2011-04-06 15:22:49	0
2011-04-06 16:42:26	0
2011-04-06 18:23:49	0
2011-04-06 18:44:42	0
2011-04-06 18:59:56	0
2011-04-06 21:23:25	0
2011-04-06 23:52:47	0
2011-04-07 03:26:33	0
2011-04-07 05:46:16	0
2011-04-07 12:27:42	0
2011-04-07 16:22:18	0
2011-04-07 16:25:34	0
2011-04-07 16:28:39	0
2011-04-07 16:29:46	0
2011-04-07 16:40:59	0
2011-04-07 17:37:31	0
2011-04-07 18:47:57	0
2011-04-07 19:13:20	0
2011-04-07 22:12:42	0
2011-04-07 23:31:08	0
2011-04-08 00:12:12	0
2011-04-08 02:46:33	0
2011-04-08 04:08:48	0
2011-04-08 04:59:41	0
2011-04-08 06:12:42	0
2011-04-08 07:23:00	0
2011-04-08 07:53:48	0
2011-04-08 10:14:13	0
2011-04-08 12:04:26	0
2011-04-08 13:09:19	0
2011-04-08 13:41:19	0
2011-04-08 14:43:52	0
2011-04-08 14:54:41	0
2011-04-08 14:57:07	0
2011-04-08 14:58:02	0
2011-04-08 15:07:11	0
2011-04-08 15:31:01	0
2011-04-08 15:41:27	0
2011-04-08 16:43:38	0
2011-04-08 17:10:22	0
2011-04-08 18:58:58	0
2011-04-08 20:02:46	0
2011-04-08 21:07:09	0
2011-04-09 00:39:25	0
2011-04-09 02:07:32	0
2011-04-09 03:39:30	0
2011-04-09 05:10:53	0
2011-04-09 06:31:13	0
2011-04-09 07:41:36	0
2011-04-09 10:05:08	0
2011-04-09 11:26:03	0
2011-04-09 12:38:35	0
2011-04-09 13:59:25	0
2011-04-09 14:57:52	0
2011-04-09 15:20:35	0
2011-04-09 16:57:30	0
2011-04-09 17:56:33	0
2011-04-09 18:20:11	0
2011-04-09 19:27:39	0
2011-04-09 20:29:09	0
2011-04-09 20:51:15	0
2011-04-09 21:56:33	0
2011-04-09 22:56:12	0
2011-04-09 23:17:48	0
2011-04-10 00:25:44	0
2011-04-10 01:28:17	0
2011-04-10 01:50:51	0
2011-04-10 02:54:37	0
2011-04-10 04:01:12	0
2011-04-10 04:26:25	0
2011-04-10 05:34:09	0
2011-04-10 05:58:39	0
2011-04-10 08:00:46	0
2011-04-10 09:19:24	0
2011-04-10 09:54:15	0
2011-04-10 11:10:53	0
2011-04-10 11:39:46	0
2011-04-10 14:11:46	0
2011-04-10 16:12:16	0
2011-04-10 17:03:06	0
2011-04-10 20:08:14	0
2011-04-10 21:15:06	0
2011-04-11 00:23:08	0
2011-04-11 01:31:27	0
2011-04-11 02:46:12	0
2011-04-11 03:54:57	0
2011-04-11 06:02:48	0
2011-04-11 06:51:05	0
2011-04-11 08:59:46	0
2011-04-11 09:47:29	0
2011-04-11 11:34:52	0
2011-04-11 12:15:38	0
2011-04-11 14:06:41	0
2011-04-11 14:47:45	0
2011-04-11 16:35:20	0
2011-04-11 17:15:32	0
2011-04-11 18:55:36	0
2011-04-11 19:33:16	0
2011-04-11 21:02:21	0
2011-04-11 21:34:44	0
2011-04-11 23:22:20	0
2011-04-12 00:01:02	0
2011-04-12 00:40:54	0
2011-04-12 01:55:30	0
2011-04-12 02:22:31	0
2011-04-12 03:47:39	0
2011-04-12 04:18:21	0
2011-04-12 05:44:13	0
2011-04-12 07:07:38	0
2011-04-12 07:37:37	0
2011-04-12 08:46:14	0
2011-04-12 09:10:54	0
2011-04-12 10:40:47	0
2011-04-12 11:57:34	0
2011-04-12 12:28:08	0
2011-04-12 13:37:41	0
2011-04-12 14:02:49	0
2011-04-12 15:37:50	0
2011-04-12 17:01:57	0
2011-04-12 17:34:44	0
2011-04-12 18:51:54	0
2011-04-12 19:19:56	0
2011-04-12 20:51:21	0
2011-04-12 21:25:09	0
2011-04-12 23:05:07	0
2011-04-12 23:42:03	0
2011-04-13 01:21:34	0
2011-04-13 01:58:55	0
2011-04-13 03:47:42	0
2011-04-13 04:27:00	0
2011-04-13 06:18:18	0
2011-04-13 06:58:36	0
2011-04-13 08:43:12	0
2011-04-13 09:21:21	0
2011-04-13 11:30:45	0
2011-04-13 12:17:09	0
2011-04-13 13:04:19	0
2011-04-13 14:33:43	0
2011-04-13 15:05:59	0
2011-04-13 16:32:04	0
2011-04-13 17:46:00	0
2011-04-13 18:12:56	0
2011-04-13 19:11:25	0
2011-04-13 19:32:57	0
2011-04-13 21:13:39	0
2011-04-13 22:00:23	0
2011-04-13 22:17:21	0
2011-04-14 00:03:34	0
2011-04-14 00:53:25	0
2011-04-14 01:13:54	0
2011-04-14 02:40:47	0
2011-04-14 03:21:56	0
2011-04-14 03:38:12	0
2011-04-14 05:28:44	0
2011-04-14 06:03:57	0
2011-04-14 06:28:26	0
2011-04-14 08:27:09	0
2011-04-14 09:09:15	0
2011-04-14 09:28:58	0
2011-04-14 10:01:31	0
2011-04-14 12:22:24	0
2011-04-14 12:59:37	0
2011-04-14 13:17:10	0
2011-04-14 15:59:19	0
2011-04-14 17:24:49	0
2011-04-14 18:04:14	0
2011-04-14 18:18:50	0
2011-04-14 20:40:11	0
2011-04-14 23:42:11	0
2011-04-15 00:38:48	0
2011-04-15 01:06:32	0
2011-04-15 01:16:56	0
2011-04-15 01:23:13	0
2011-04-15 01:27:44	0
2011-04-15 01:29:21	0
2011-04-15 01:45:38	0
2011-04-15 02:49:26	0
2011-04-15 05:11:16	0
2011-04-15 06:15:39	0
2011-04-15 10:52:00	0
2011-04-15 14:05:35	0
2011-04-15 15:14:07	0
2011-04-15 15:37:04	0
2011-04-15 15:41:50	0
2011-04-15 15:45:36	0
2011-04-15 15:46:57	0
2011-04-15 16:00:34	0
2011-04-15 17:17:32	0
2011-04-15 19:23:07	0
2011-04-15 22:18:40	0
2011-04-15 23:29:31	0
2011-04-15 23:58:58	0
2011-04-16 00:11:00	0
2011-04-16 00:37:34	0
2011-04-16 00:51:56	0
2011-04-16 01:03:20	0
2011-04-16 01:14:08	0
2011-04-16 01:41:23	0
2011-04-16 01:51:12	0
2011-04-16 02:11:07	0
2011-04-16 02:18:18	0
2011-04-16 02:43:27	0
2011-04-16 02:52:31	0
2011-04-16 03:11:46	0
2011-04-16 03:18:40	0
2011-04-16 03:37:01	0
2011-04-16 03:43:37	0
2011-04-16 04:01:23	0
2011-04-16 04:07:59	0
2011-04-16 04:28:36	0
2011-04-16 04:36:01	0
2011-04-16 04:56:46	0
2011-04-16 05:17:15	0
2011-04-16 05:24:36	0
2011-04-16 05:32:14	0
2011-04-16 05:48:12	0
2011-04-16 05:53:57	0
2011-04-16 06:12:02	0
2011-04-16 06:18:42	0
2011-04-16 06:33:20	0
2011-04-16 06:38:39	0
2011-04-16 06:44:24	0
2011-04-16 06:59:40	0
2011-04-16 07:05:10	0
2011-04-16 07:11:05	0
2011-04-16 07:26:11	0
2011-04-16 07:31:37	0
2011-04-16 07:37:38	0
2011-04-16 07:52:02	0
2011-04-16 07:57:14	0
2011-04-16 08:10:09	0
2011-04-16 08:12:55	0
2011-04-16 08:15:17	0
2011-04-16 08:22:43	0
2011-04-16 08:23:52	0
2011-04-16 08:24:18	0
2011-04-16 08:28:30	0
2011-04-16 08:34:49	0
2011-04-16 08:35:37	0
2011-04-16 08:35:56	0
2011-04-16 08:38:58	0
2011-04-16 08:45:48	0
2011-04-16 08:47:20	0
2011-04-16 08:47:57	0
2011-04-16 08:48:10	0
2011-04-16 08:50:23	0
2011-04-16 08:56:30	0
2011-04-16 08:58:59	0
2011-04-16 09:00:14	0
2011-04-16 09:00:52	0
2011-04-16 09:01:05	0
2011-04-16 09:03:21	0
2011-04-16 09:09:15	0
2011-04-16 09:12:52	0
2011-04-16 09:13:16	0
2011-04-16 09:13:25	0
2011-04-16 09:14:53	0
2011-04-16 09:24:36	0
2011-04-16 09:25:47	0
2011-04-16 09:26:10	0
2011-04-16 09:26:19	0
2011-04-16 09:27:43	0
2011-04-16 09:37:13	0
2011-04-16 09:39:32	0
2011-04-16 09:39:51	0
2011-04-16 09:39:58	0
2011-04-16 09:41:07	0
2011-04-16 09:50:02	0
2011-04-16 09:53:38	0
2011-04-16 09:54:05	0
2011-04-16 09:54:26	0
2011-04-16 09:54:34	0
2011-04-16 09:55:48	0
2011-04-16 10:05:21	0
2011-04-16 10:07:38	0
2011-04-16 10:08:25	0
2011-04-16 10:08:41	0
2011-04-16 10:08:46	0
2011-04-16 10:09:42	0
2011-04-16 10:13:48	0
2011-04-16 10:19:56	0
2011-04-16 10:23:33	0
2011-04-16 10:23:54	0
2011-04-16 10:24:11	0
2011-04-16 10:24:17	0
2011-04-16 10:25:18	0
2011-04-16 10:35:32	0
2011-04-16 10:38:30	0
2011-04-16 10:40:03	0
2011-04-16 10:40:20	0
2011-04-16 10:40:35	0
2011-04-16 10:40:41	0
2011-04-16 10:41:37	0
2011-04-16 10:50:55	0
2011-04-16 10:55:26	0
2011-04-16 10:57:27	0
2011-04-16 10:58:00	0
2011-04-16 10:58:15	0
2011-04-16 10:58:20	0
2011-04-16 10:59:13	0
2011-04-16 11:08:04	0
2011-04-16 11:16:21	0
2011-04-16 11:16:59	0
2011-04-16 11:17:11	0
2011-04-16 11:17:15	0
2011-04-16 11:17:57	0
2011-04-16 11:24:02	0
2011-04-16 11:31:12	0
2011-04-16 11:34:52	0
2011-04-16 11:36:41	0
2011-04-16 11:37:36	0
2011-04-16 11:37:49	0
2011-04-16 11:37:54	0
2011-04-16 11:38:40	0
2011-04-16 11:46:26	0
2011-04-16 11:54:19	0
2011-04-16 11:57:54	0
2011-04-16 11:59:32	0
2011-04-16 11:59:46	0
2011-04-16 11:59:58	0
2011-04-16 12:00:03	0
2011-04-16 12:00:47	0
2011-04-16 12:08:12	0
2011-04-16 12:15:46	0
2011-04-16 12:19:27	0
2011-04-16 12:21:53	0
2011-04-16 12:22:54	0
2011-04-16 12:23:07	0
2011-04-16 12:23:19	0
2011-04-16 12:23:23	0
2011-04-16 12:24:05	0
2011-04-16 12:31:11	0
2011-04-16 12:34:11	0
2011-04-16 12:36:01	0
2011-04-16 12:36:40	0
2011-04-16 12:43:02	0
2011-04-16 12:45:41	0
2011-04-16 12:47:18	0
2011-04-16 12:47:54	0
2011-04-16 12:48:06	0
2011-04-16 12:48:16	0
2011-04-16 12:48:19	0
2011-04-16 12:48:56	0
2011-04-16 12:54:57	0
2011-04-16 13:12:54	0
2011-04-16 13:14:54	0
2011-04-16 13:15:11	0
2011-04-16 13:15:19	0
2011-04-16 13:15:22	0
2011-04-16 13:15:51	0
2011-04-16 13:18:11	0
2011-04-16 13:32:10	0
2011-04-16 13:40:06	0
2011-04-16 13:42:56	0
2011-04-16 13:44:39	0
2011-04-16 13:44:51	0
2011-04-16 13:45:00	0
2011-04-16 13:45:03	0
2011-04-16 13:45:34	0
2011-04-16 13:50:41	0
2011-04-16 14:09:14	0
2011-04-16 14:13:17	0
2011-04-16 14:15:20	0
2011-04-16 14:16:19	0
2011-04-16 14:16:49	0
2011-04-16 14:16:57	0
2011-04-16 14:17:00	0
2011-04-16 14:17:30	0
2011-04-16 14:22:21	0
2011-04-16 14:32:24	0
2011-04-16 14:48:28	0
2011-04-16 14:50:48	0
2011-04-16 14:51:15	0
2011-04-16 14:51:23	0
2011-04-16 14:51:26	0
2011-04-16 14:51:55	0
2011-04-16 14:56:45	0
2011-04-16 15:16:37	0
2011-04-16 15:26:18	0
2011-04-16 15:28:12	0
2011-04-16 15:28:25	0
2011-04-16 15:28:34	0
2011-04-16 15:28:38	0
2011-04-16 15:29:12	0
2011-04-16 15:31:45	0
2011-04-16 15:48:43	0
2011-04-16 15:59:17	0
2011-04-16 16:06:46	0
2011-04-16 16:07:51	0
2011-04-16 16:08:23	0
2011-04-16 16:08:33	0
2011-04-16 16:08:36	0
2011-04-16 16:09:11	0
2011-04-16 16:15:01	0
2011-04-16 16:26:30	0
2011-04-16 16:35:01	0
2011-04-16 16:45:09	0
2011-04-16 16:48:40	0
2011-04-16 16:50:42	0
2011-04-16 16:51:23	0
2011-04-16 16:51:32	0
2011-04-16 16:51:35	0
2011-04-16 16:52:08	0
2011-04-16 16:57:41	0
2011-04-16 17:09:58	0
2011-04-16 17:34:23	0
2011-04-16 17:37:00	0
2011-04-16 17:37:44	0
2011-04-16 17:38:04	0
2011-04-16 17:38:12	0
2011-04-16 17:38:14	0
2011-04-16 17:38:41	0
2011-04-16 17:43:11	0
2011-04-16 18:05:22	0
2011-04-16 18:16:02	0
2011-04-16 18:27:46	0
2011-04-16 18:28:21	0
2011-04-16 18:28:31	0
2011-04-16 18:28:40	0
2011-04-16 18:28:43	0
2011-04-16 18:29:16	0
2011-04-16 18:34:40	0
2011-04-16 18:58:40	0
2011-04-16 19:11:06	0
2011-04-16 19:22:16	0
2011-04-16 19:22:57	0
2011-04-16 19:23:06	0
2011-04-16 19:23:09	0
2011-04-16 19:23:42	0
2011-04-16 19:29:11	0
2011-04-16 19:43:20	0
2011-04-16 20:06:39	0
2011-04-16 20:20:57	0
2011-04-16 20:21:43	0
2011-04-16 20:21:53	0
2011-04-16 20:21:56	0
2011-04-16 20:22:31	0
2011-04-16 20:28:15	0
2011-04-16 20:39:31	0
2011-04-16 20:59:25	0
2011-04-16 21:11:36	0
2011-04-16 21:21:36	0
2011-04-16 21:24:59	0
2011-04-16 21:26:10	0
2011-04-16 21:26:25	0
2011-04-16 21:26:33	0
2011-04-16 21:26:36	0
2011-04-16 21:27:05	0
2011-04-16 21:31:52	0
2011-04-16 21:56:22	0
2011-04-16 22:31:30	0
2011-04-16 22:35:07	0
2011-04-16 22:36:38	0
2011-04-16 22:37:34	0
2011-04-16 22:37:43	0
2011-04-16 22:37:52	0
2011-04-16 22:37:56	0
2011-04-16 22:38:28	0
2011-04-16 22:43:54	0
2011-04-16 23:19:01	0
2011-04-16 23:34:57	0
2011-04-16 23:45:27	0
2011-04-16 23:54:41	0
2011-04-16 23:56:30	0
2011-04-16 23:56:51	0
2011-04-16 23:57:00	0
2011-04-16 23:57:03	0
2011-04-16 23:57:37	0
2011-04-17 00:03:14	0
2011-04-17 00:44:17	0
2011-04-17 01:01:04	0
2011-04-17 01:14:32	0
2011-04-17 01:20:54	0
2011-04-17 01:23:56	0
2011-04-17 01:24:27	0
[truncated: 30,162 more rows]

## Sheet: Observed_Gua_Den_13
Time	Gua_Den_Obs_13
2013-05-16 09:46:53	0.0330001
2013-07-15 02:03:19	0.264082
2013-08-16 01:10:28	1.62404
2013-09-14 07:44:58	9.2716
2013-10-16 03:53:55	24.8218
2013-11-16 05:24:54	7.23335
2013-12-14 10:46:45	0.0354731

## Sheet: Observed_Gua_Den_14
Time	Gua_Den_Obs_14
2014-07-09 03:31:02	3.5443
2014-07-15 19:04:49	3.5443
2014-07-22 02:41:06	7.08861
2014-07-24 10:37:59	24.8101
2014-07-27 10:21:20	10.6329
2014-07-29 10:15:53	17.7215
2014-08-02 17:56:25	10.6329
2014-08-06 01:50:34	31.8987
2014-08-09 01:31:30	10.6329
2014-08-11 17:27:04	28.3544
2014-08-15 01:18:48	42.5316
2014-08-16 09:01:26	7.08861
2014-08-19 09:02:58	46.0759
2014-08-22 00:53:41	49.6203
2014-08-23 16:38:38	24.8101
2014-08-25 08:47:50	70.8861
2014-08-26 16:41:23	67.3418
2014-08-28 16:43:12	95.6962
2014-08-29 16:15:02	24.8101
2014-08-31 16:20:30	63.7975
2014-09-03 00:28:17	113.418
2014-09-04 08:37:35	155.949
2014-09-05 16:09:18	88.6076
2014-09-07 16:05:04	99.2405
2014-09-10 16:51:26	269.367
2014-09-12 00:51:02	283.544
2014-09-12 15:49:02	109.873
2014-09-13 23:46:13	116.962
2014-09-15 01:48:19	485.57
2014-09-16 00:14:42	223.291
2014-09-16 16:55:42	350.886
2014-09-18 00:46:49	340.253
2014-09-19 01:21:40	453.671
2014-09-20 08:08:33	255.19
2014-09-22 00:44:25	379.241
2014-09-23 01:54:24	595.443
2014-09-24 01:33:30	545.823
2014-09-25 18:19:03	698.228
2014-09-26 17:59:22	652.152
2014-09-30 06:44:22	1524.05
2014-10-01 03:10:47	910.886
2014-10-01 19:43:18	1013.67
2014-10-03 03:24:44	974.684
2014-10-05 21:15:26	1329.11
2014-10-07 04:13:13	1162.53
2014-10-08 14:03:06	1499.24
2014-10-09 19:19:06	1034.94
2014-10-11 04:36:16	1275.95
2014-10-11 17:12:28	687.595
2014-10-13 11:25:17	1095.19
2014-10-14 11:16:30	1081.01
2014-10-15 17:27:02	776.203
2014-10-17 01:39:58	829.367
2014-10-18 15:31:00	471.392
2014-10-20 00:05:45	588.354
2014-10-21 15:44:39	545.823
2014-10-22 14:43:46	379.241
2014-10-23 22:31:15	357.975
2014-10-24 13:26:49	177.215
2014-10-26 05:17:50	170.127
2014-10-26 14:02:34	304.81
2014-10-29 13:15:38	202.025
2014-10-30 21:21:17	233.924
2014-11-01 20:35:51	124.051
2014-11-03 04:42:43	159.494
2014-11-05 04:17:53	109.873
2014-11-06 20:13:45	116.962
2014-11-08 03:50:20	63.7975
2014-11-10 11:52:03	95.6962
2014-11-14 19:08:21	17.7215
2014-11-16 19:06:32	35.443
2014-11-19 02:50:05	14.1772
2014-11-20 18:48:23	28.3544
2014-11-22 10:34:33	7.08861
2014-11-24 02:36:28	31.8987
2014-11-26 18:15:04	0
2014-12-01 10:02:46	17.7215
2014-12-03 01:51:22	3.5443
2014-12-09 09:27:40	7.08861
