# Supplementary material for: Role of vector phenotypic plasticity in disease transmission as illustrated by the spread of dengue virus by Aedes albopictus
Source: Nat Commun. 2024 Sep 7;15:7823. doi: 10.1038/s41467-024-52144-5 (PMC11379831; doi:10.1038/s41467-024-52144-5)
Supplement: Supplementary file 4 — Source Data files [file 41467_2024_52144_MOESM4_ESM.zip › Source_Data_Folder/Main_Maunscript/Fig2_Hawaii_Predictions.xlsx]

## Sheet: Simulated
Time	Sim_deng
2013-01-02	0
2013-01-03	0
2013-01-04	0
2013-01-05	0
2013-01-06	0
2013-01-07	0
2013-01-08	1.01863e-10
2013-01-09	0
2013-01-10	-1.01863e-10
2013-01-11	-1.01863e-10
2013-01-12	0
2013-01-13	0
2013-01-14	1.01863e-10
2013-01-15	-1.01863e-10
2013-01-16	5.09317e-11
2013-01-17	1.01863e-10
2013-01-18	1.52795e-10
2013-01-19	1.01863e-10
2013-01-20	1.01863e-10
2013-01-21	0
2013-01-22	5.09317e-11
2013-01-23	-1.01863e-10
2013-01-24	-5.09317e-11
2013-01-25	0
2013-01-26	0
2013-01-27	-2.03727e-10
2013-01-28	-1.01863e-10
2013-01-29	-1.52795e-10
2013-01-30	0
2013-01-31	-5.09317e-11
2013-02-01	-5.09317e-11
2013-02-02	5.09317e-11
2013-02-03	5.09317e-11
2013-02-04	0
2013-02-05	1.01863e-10
2013-02-06	1.01863e-10
2013-02-07	5.09317e-11
2013-02-08	0
2013-02-09	-1.01863e-10
2013-02-10	1.01863e-10
2013-02-11	1.01863e-10
2013-02-12	-5.09317e-11
2013-02-13	0
2013-02-14	5.09317e-11
2013-02-15	0
2013-02-16	0
2013-02-17	1.52795e-10
2013-02-18	-5.09317e-11
2013-02-19	0
2013-02-20	-1.01863e-10
2013-02-21	-2.03727e-10
2013-02-22	1.01863e-10
2013-02-23	5.09317e-11
2013-02-24	-2.54659e-10
2013-02-25	5.09317e-11
2013-02-26	1.52795e-10
2013-02-27	0
2013-02-28	2.03727e-10
2013-03-01	-1.01863e-10
2013-03-02	0
2013-03-03	0
2013-03-04	-1.01863e-10
2013-03-05	-1.01863e-10
2013-03-06	1.52795e-10
2013-03-07	0
2013-03-08	0
2013-03-09	-1.01863e-10
2013-03-10	5.09317e-11
2013-03-11	0
2013-03-12	0
2013-03-13	-1.01863e-10
2013-03-14	0
2013-03-15	0
2013-03-16	1.01863e-10
2013-03-17	1.01863e-10
2013-03-18	-5.09317e-11
2013-03-19	0
2013-03-20	-5.09317e-11
2013-03-21	-2.03727e-10
2013-03-22	-5.09317e-11
2013-03-23	5.09317e-11
2013-03-24	-5.09317e-11
2013-03-25	5.09317e-11
2013-03-26	5.09317e-11
2013-03-27	5.09317e-11
2013-03-28	2.54659e-10
2013-03-29	5.09317e-11
2013-03-30	0
2013-03-31	-3.56522e-10
2013-04-01	1.01863e-10
2013-04-02	1.01863e-10
2013-04-03	-1.52795e-10
2013-04-04	-1.01863e-10
2013-04-05	-5.09317e-11
2013-04-06	-5.09317e-11
2013-04-07	4.07454e-10
2013-04-08	1.01863e-10
2013-04-09	-1.52795e-10
2013-04-10	2.03727e-10
2013-04-11	-5.09317e-11
2013-04-12	1.52795e-10
2013-04-13	-1.01863e-10
2013-04-14	-5.09317e-10
2013-04-15	-5.09317e-11
2013-04-16	2.03727e-10
2013-04-17	0
2013-04-18	-5.09317e-11
2013-04-19	-1.01863e-10
2013-04-20	1.52795e-10
2013-04-21	4.58385e-10
2013-04-22	-1.01863e-10
2013-04-23	-1.52795e-10
2013-04-24	-8.65839e-10
2013-04-25	1.01863e-10
2013-04-26	0
2013-04-27	0
2013-04-28	-1.52795e-10
2013-04-29	5.09317e-11
2013-04-30	-5.09317e-11
2013-05-01	1.06957e-09
2013-05-02	7.63976e-10
2013-05-03	0
2013-05-04	-5.09317e-11
2013-05-05	1.01863e-10
2013-05-06	-1.52795e-10
2013-05-07	5.09317e-11
2013-05-08	7.63976e-10
2013-05-09	-8.14907e-10
2013-05-10	1.27329e-09
2013-05-11	-1.01863e-10
2013-05-12	-5.09317e-11
2013-05-13	1.01863e-10
2013-05-14	3.0559e-10
2013-05-15	-1.17143e-09
2013-05-16	-3.56522e-10
2013-05-17	-1.17143e-09
2013-05-18	1.01863e-10
2013-05-19	0
2013-05-20	0
2013-05-21	-2.03727e-10
2013-05-22	1.52795e-10
2013-05-23	5.09317e-10
2013-05-24	-1.52795e-10
2013-05-25	-6.1118e-10
2013-05-26	-5.09317e-11
2013-05-27	0
2013-05-28	-5.09317e-11
2013-05-29	-1.01863e-10
2013-05-30	-1.01863e-10
2013-05-31	1.01863e-10
2013-06-01	7.13044e-10
2013-06-02	1.01863e-10
2013-06-03	5.09317e-11
2013-06-04	-1.52795e-10
2013-06-05	5.09317e-11
2013-06-06	-5.09317e-11
2013-06-07	5.09317e-11
2013-06-08	-1.52795e-10
2013-06-09	1.52795e-10
2013-06-10	1.01863e-10
2013-06-11	-1.01863e-09
2013-06-12	0
2013-06-13	1.01863e-10
2013-06-14	-1.01863e-10
2013-06-15	1.01863e-10
2013-06-16	-5.09317e-11
2013-06-17	-1.52795e-10
2013-06-18	1.06957e-09
2013-06-19	-5.09317e-11
2013-06-20	-3.56522e-10
2013-06-21	5.09317e-11
2013-06-22	-5.09317e-11
2013-06-23	-2.54659e-10
2013-06-24	5.09317e-11
2013-06-25	1.01863e-10
2013-06-26	1.01863e-10
2013-06-27	2.54659e-10
2013-06-28	-1.52795e-10
2013-06-29	1.01863e-10
2013-06-30	1.52795e-10
2013-07-01	-1.01863e-10
2013-07-02	-1.52795e-10
2013-07-03	-1.01863e-10
2013-07-04	-5.09317e-11
2013-07-05	5.09317e-11
2013-07-06	-2.03727e-10
2013-07-07	0
2013-07-08	0
2013-07-09	8.14907e-10
2013-07-10	0
2013-07-11	0
2013-07-12	1.52795e-10
2013-07-13	1.01863e-10
2013-07-14	-1.01863e-10
2013-07-15	5.60249e-10
2013-07-16	-8.14907e-10
2013-07-17	0
2013-07-18	-5.09317e-11
2013-07-19	-5.09317e-11
2013-07-20	-5.09317e-11
2013-07-21	5.09317e-11
2013-07-22	-5.60249e-10
2013-07-23	0
2013-07-24	3.0559e-10
2013-07-25	1.52795e-10
2013-07-26	-1.01863e-10
2013-07-27	1.52795e-10
2013-07-28	5.09317e-11
2013-07-29	1.01863e-10
2013-07-30	5.09317e-11
2013-07-31	-2.03727e-10
2013-08-01	5.09317e-11
2013-08-02	-1.52795e-10
2013-08-03	-5.09317e-11
2013-08-04	0
2013-08-05	-1.01863e-10
2013-08-06	-5.09317e-11
2013-08-07	1.52795e-10
2013-08-08	-5.09317e-11
2013-08-09	1.01863e-10
2013-08-10	-1.01863e-10
2013-08-11	-3.56522e-10
2013-08-12	0
2013-08-13	5.09317e-11
2013-08-14	-2.03727e-10
2013-08-15	-5.09317e-11
2013-08-16	5.09317e-11
2013-08-17	5.09317e-11
2013-08-18	3.0559e-10
2013-08-19	5.09317e-11
2013-08-20	0
2013-08-21	-1.01863e-10
2013-08-22	1.01863e-10
2013-08-23	-1.52795e-10
2013-08-24	1.01863e-10
2013-08-25	-5.09317e-11
2013-08-26	0
2013-08-27	5.09317e-11
2013-08-28	2.03727e-10
2013-08-29	-5.09317e-11
2013-08-30	2.54659e-10
2013-08-31	-1.52795e-10
2013-09-01	5.09317e-11
2013-09-02	0
2013-09-03	-5.09317e-11
2013-09-04	-5.09317e-11
2013-09-05	5.09317e-11
2013-09-06	5.09317e-11
2013-09-07	1.01863e-10
2013-09-08	2.03727e-10
2013-09-09	0
2013-09-10	-5.09317e-11
2013-09-11	0
2013-09-12	0
2013-09-13	-1.52795e-10
2013-09-14	-5.09317e-11
2013-09-15	-2.03727e-10
2013-09-16	0
2013-09-17	0
2013-09-18	0
2013-09-19	-2.54659e-10
2013-09-20	5.09317e-11
2013-09-21	0
2013-09-22	1.01863e-10
2013-09-23	0
2013-09-24	5.09317e-11
2013-09-25	-5.09317e-11
2013-09-26	3.0559e-10
2013-09-27	-5.09317e-11
2013-09-28	-5.09317e-11
2013-09-29	-5.09317e-11
2013-09-30	1.52795e-10
2013-10-01	0
2013-10-02	5.09317e-11
2013-10-03	-5.09317e-11
2013-10-04	1.17143e-09
2013-10-05	-5.09317e-11
2013-10-06	0
2013-10-07	-2.03727e-10
2013-10-08	1.01863e-10
2013-10-09	5.09317e-11
2013-10-10	0
2013-10-11	-1.22236e-09
2013-10-12	1.52795e-10
2013-10-13	5.09317e-11
2013-10-14	5.09317e-11
2013-10-15	-1.01863e-10
2013-10-16	-1.01863e-10
2013-10-17	-1.01863e-10
2013-10-18	1.01863e-10
2013-10-19	-1.52795e-10
2013-10-20	0
2013-10-21	-5.09317e-11
2013-10-22	-5.09317e-11
2013-10-23	-5.09317e-11
2013-10-24	0
2013-10-25	5.09317e-11
2013-10-26	2.54659e-10
2013-10-27	-3.0559e-10
2013-10-28	0
2013-10-29	-5.09317e-11
2013-10-30	1.01863e-10
2013-10-31	1.01863e-10
2013-11-01	-1.01863e-10
2013-11-02	-2.03727e-10
2013-11-03	2.03727e-10
2013-11-04	-5.09317e-11
2013-11-05	1.01863e-10
2013-11-06	5.09317e-11
2013-11-07	-5.09317e-11
2013-11-08	-5.09317e-11
2013-11-09	1.01863e-10
2013-11-10	1.52795e-10
2013-11-11	1.52795e-10
2013-11-12	0
2013-11-13	5.09317e-11
2013-11-14	0
2013-11-15	2.54659e-10
2013-11-16	-5.09317e-11
2013-11-17	-5.09317e-11
2013-11-18	0
2013-11-19	0
2013-11-20	-1.52795e-10
2013-11-21	1.01863e-10
2013-11-22	-1.01863e-10
2013-11-23	0
2013-11-24	-5.09317e-11
2013-11-25	5.09317e-11
2013-11-26	1.01863e-10
2013-11-27	5.09317e-11
2013-11-28	-1.01863e-10
2013-11-29	0
2013-11-30	-5.09317e-11
2013-12-01	0
2013-12-02	-1.52795e-10
2013-12-03	-5.09317e-11
2013-12-04	5.09317e-11
2013-12-05	0
2013-12-06	-5.09317e-11
2013-12-07	5.09317e-11
2013-12-08	-1.52795e-10
2013-12-09	0
2013-12-10	1.52795e-10
2013-12-11	-1.01863e-10
2013-12-12	0
2013-12-13	0
2013-12-14	-8.14907e-10
2013-12-15	1.01863e-10
2013-12-16	2.54659e-10
2013-12-17	-8.14907e-10
2013-12-18	5.09317e-11
2013-12-19	0
2013-12-20	-5.09317e-11
2013-12-21	8.14907e-10
2013-12-22	5.09317e-11
2013-12-23	-3.56522e-10
2013-12-24	5.09317e-10
2013-12-25	-5.09317e-11
2013-12-26	-5.09317e-11
2013-12-27	5.09317e-11
2013-12-28	-1.52795e-10
2013-12-29	2.34286e-09
2013-12-30	1.52795e-10
2013-12-31	0
2014-01-01	1.01863e-10
2014-01-02	5.09317e-11
2014-01-03	-5.09317e-11
2014-01-04	5.09317e-11
2014-01-05	-2.24099e-09
2014-01-06	-5.09317e-11
2014-01-07	5.09317e-11
2014-01-08	2.03727e-10
2014-01-09	1.01863e-10
2014-01-10	0
2014-01-11	5.09317e-11
2014-01-12	-1.01863e-10
2014-01-13	1.01863e-10
2014-01-14	5.09317e-11
2014-01-15	-1.52795e-10
2014-01-16	-5.09317e-11
2014-01-17	1.01863e-10
2014-01-18	-5.09317e-11
2014-01-19	5.09317e-11
2014-01-20	-5.09317e-11
2014-01-21	5.09317e-11
2014-01-22	-2.54659e-10
2014-01-23	1.01863e-10
2014-01-24	-2.03727e-10
2014-01-25	1.01863e-10
2014-01-26	-1.01863e-10
2014-01-27	1.01863e-10
2014-01-28	-1.52795e-10
2014-01-29	2.54659e-10
2014-01-30	-2.03727e-10
2014-01-31	1.52795e-10
2014-02-01	-1.01863e-10
2014-02-02	-5.09317e-11
2014-02-03	-2.03727e-10
2014-02-04	1.52795e-10
2014-02-05	-2.03727e-10
2014-02-06	5.09317e-11
2014-02-07	-5.09317e-11
2014-02-08	5.09317e-11
2014-02-09	-2.03727e-10
2014-02-10	-1.17143e-09
2014-02-11	0
2014-02-12	5.09317e-10
2014-02-13	1.52795e-10
2014-02-14	1.01863e-10
2014-02-15	-2.54659e-10
2014-02-16	3.0559e-10
2014-02-17	1.17143e-09
2014-02-18	-1.52795e-10
2014-02-19	-1.01863e-09
2014-02-20	-1.52795e-10
2014-02-21	-1.01863e-10
2014-02-22	2.03727e-10
2014-02-23	-5.09317e-11
2014-02-24	1.52795e-10
2014-02-25	1.01863e-10
2014-02-26	7.63976e-10
2014-02-27	-5.09317e-11
2014-02-28	1.52795e-10
2014-03-01	1.52795e-10
2014-03-02	5.09317e-11
2014-03-03	0
2014-03-04	0
2014-03-05	-5.09317e-11
2014-03-06	5.09317e-11
2014-03-07	-5.09317e-11
2014-03-08	5.09317e-11
2014-03-09	1.52795e-10
2014-03-10	0
2014-03-11	0
2014-03-12	-5.09317e-11
2014-03-13	-5.09317e-11
2014-03-14	-1.01863e-10
2014-03-15	-1.01863e-10
2014-03-16	-2.03727e-10
2014-03-17	-1.52795e-10
2014-03-18	1.01863e-10
2014-03-19	0
2014-03-20	0
2014-03-21	0
2014-03-22	0
2014-03-23	-5.09317e-11
2014-03-24	1.52795e-10
2014-03-25	-1.01863e-10
2014-03-26	-1.52795e-10
2014-03-27	1.52795e-10
2014-03-28	1.01863e-10
2014-03-29	-3.56522e-10
2014-03-30	1.01863e-10
2014-03-31	5.09317e-11
2014-04-01	-1.01863e-10
2014-04-02	2.03727e-10
2014-04-03	-1.01863e-10
2014-04-04	-1.52795e-10
2014-04-05	4.58385e-10
2014-04-06	5.09317e-11
2014-04-07	-1.52795e-10
2014-04-08	1.52795e-10
2014-04-09	1.01863e-10
2014-04-10	0
2014-04-11	2.03727e-10
2014-04-12	5.09317e-11
2014-04-13	-1.52795e-10
2014-04-14	0
2014-04-15	-5.09317e-11
2014-04-16	-2.54659e-10
2014-04-17	0
2014-04-18	-1.01863e-10
2014-04-19	-1.52795e-10
2014-04-20	1.52795e-10
2014-04-21	3.56522e-10
2014-04-22	-1.01863e-10
2014-04-23	0
2014-04-24	5.09317e-11
2014-04-25	1.01863e-10
2014-04-26	1.01863e-10
2014-04-27	-5.09317e-11
2014-04-28	-4.58385e-10
2014-04-29	1.01863e-10
2014-04-30	1.52795e-10
2014-05-01	-5.09317e-11
2014-05-02	-1.01863e-10
2014-05-03	-2.03727e-10
2014-05-04	0
2014-05-05	5.09317e-11
2014-05-06	-5.09317e-11
2014-05-07	-5.09317e-11
2014-05-08	5.09317e-11
2014-05-09	-5.09317e-11
2014-05-10	1.01863e-10
2014-05-11	1.01863e-10
2014-05-12	1.01863e-10
2014-05-13	0
2014-05-14	-1.52795e-10
2014-05-15	-5.09317e-11
2014-05-16	0
2014-05-17	0
2014-05-18	0
2014-05-19	1.52795e-10
2014-05-20	5.09317e-11
2014-05-21	-1.01863e-10
2014-05-22	0
2014-05-23	-1.01863e-10
2014-05-24	0
2014-05-25	-3.0559e-10
2014-05-26	-2.03727e-10
2014-05-27	-5.09317e-11
2014-05-28	2.54659e-10
2014-05-29	5.09317e-11
2014-05-30	1.52795e-10
2014-05-31	0
2014-06-01	2.54659e-10
2014-06-02	5.09317e-11
2014-06-03	-1.01863e-10
2014-06-04	0
2014-06-05	-5.09317e-11
2014-06-06	0
2014-06-07	0
2014-06-08	0
2014-06-09	-5.09317e-11
2014-06-10	1.52795e-10
2014-06-11	-5.09317e-11
2014-06-12	3.0559e-10
2014-06-13	0
2014-06-14	5.09317e-11
2014-06-15	1.01863e-10
2014-06-16	5.09317e-11
2014-06-17	0
2014-06-18	0
2014-06-19	-3.0559e-10
2014-06-20	-5.09317e-11
2014-06-21	-3.0559e-10
2014-06-22	-1.52795e-10
2014-06-23	-5.09317e-11
2014-06-24	-1.01863e-10
2014-06-25	0
2014-06-26	-5.09317e-11
2014-06-27	5.09317e-11
2014-06-28	3.0559e-10
2014-06-29	5.09317e-11
2014-06-30	5.09317e-11
2014-07-01	5.09317e-11
2014-07-02	5.09317e-11
2014-07-03	1.01863e-10
2014-07-04	3.0559e-10
2014-07-05	0
2014-07-06	0
2014-07-07	0
2014-07-08	2.03727e-10
2014-07-09	0
2014-07-10	-1.52795e-10
2014-07-11	-3.0559e-10
2014-07-12	2.03727e-10
2014-07-13	-2.03727e-10
2014-07-14	-5.09317e-11
2014-07-15	-2.54659e-10
2014-07-16	-1.01863e-10
2014-07-17	1.01863e-10
2014-07-18	-1.01863e-10
2014-07-19	-1.52795e-10
2014-07-20	1.52795e-10
2014-07-21	2.03727e-10
2014-07-22	5.09317e-11
2014-07-23	1.52795e-10
2014-07-24	5.09317e-11
2014-07-25	5.09317e-10
2014-07-26	-1.52795e-10
2014-07-27	1.52795e-10
2014-07-28	-1.01863e-10
2014-07-29	2.54659e-10
2014-07-30	-1.52795e-10
2014-07-31	-1.01863e-10
2014-08-01	-2.54659e-10
2014-08-02	-5.60249e-10
2014-08-03	-5.09317e-11
2014-08-04	5.09317e-11
2014-08-05	-1.52795e-10
2014-08-06	5.09317e-11
2014-08-07	1.52795e-10
2014-08-08	-2.54659e-10
2014-08-09	5.09317e-10
2014-08-10	-1.01863e-10
2014-08-11	-1.01863e-10
2014-08-12	2.54659e-10
2014-08-13	0
2014-08-14	-1.01863e-10
2014-08-15	1.01863e-10
2014-08-16	1.52795e-10
2014-08-17	-1.01863e-10
2014-08-18	-5.09317e-11
2014-08-19	-3.56522e-10
2014-08-20	-2.03727e-10
2014-08-21	-5.09317e-11
2014-08-22	-5.09317e-11
2014-08-23	0
2014-08-24	5.09317e-11
2014-08-25	1.01863e-10
2014-08-26	-5.09317e-11
2014-08-27	2.54659e-10
2014-08-28	1.01863e-10
2014-08-29	1.01863e-10
2014-08-30	-5.09317e-11
2014-08-31	5.09317e-11
2014-09-01	0
2014-09-02	5.09317e-11
2014-09-03	-1.52795e-10
2014-09-04	2.03727e-10
2014-09-05	0
2014-09-06	1.52795e-10
2014-09-07	-1.01863e-10
2014-09-08	-1.52795e-10
2014-09-09	0
2014-09-10	5.09317e-11
2014-09-11	-3.0559e-10
2014-09-12	-1.01863e-10
2014-09-13	-1.52795e-10
2014-09-14	2.54659e-10
2014-09-15	2.03727e-10
2014-09-16	-1.01863e-10
2014-09-17	1.01863e-10
2014-09-18	5.09317e-11
2014-09-19	-5.09317e-11
2014-09-20	-5.09317e-11
2014-09-21	-2.03727e-10
2014-09-22	-1.01863e-10
2014-09-23	5.09317e-11
2014-09-24	-5.09317e-11
2014-09-25	5.09317e-11
2014-09-26	5.09317e-11
2014-09-27	1.01863e-10
2014-09-28	-5.09317e-11
2014-09-29	5.09317e-11
2014-09-30	2.03727e-10
2014-10-01	-5.09317e-11
2014-10-02	5.09317e-11
2014-10-03	5.09317e-11
2014-10-04	0
2014-10-05	0
2014-10-06	-1.01863e-10
2014-10-07	-2.03727e-10
2014-10-08	5.09317e-11
2014-10-09	-1.01863e-10
2014-10-10	-1.01863e-10
2014-10-11	-1.52795e-10
2014-10-12	5.09317e-11
2014-10-13	5.09317e-11
2014-10-14	1.52795e-10
2014-10-15	2.03727e-10
2014-10-16	-1.01863e-10
2014-10-17	5.09317e-11
2014-10-18	-5.09317e-11
2014-10-19	5.09317e-11
2014-10-20	5.09317e-11
2014-10-21	0
2014-10-22	-2.54659e-10
2014-10-23	1.01863e-10
2014-10-24	1.01863e-10
2014-10-25	5.09317e-11
2014-10-26	0
2014-10-27	0
2014-10-28	5.09317e-11
2014-10-29	-5.09317e-11
2014-10-30	-5.09317e-11
2014-10-31	-5.09317e-11
2014-11-01	-5.09317e-11
2014-11-02	5.09317e-11
2014-11-03	-1.01863e-10
2014-11-04	-5.09317e-11
2014-11-05	3.0559e-10
2014-11-06	0
2014-11-07	-1.01863e-10
2014-11-08	1.52795e-10
2014-11-09	-1.52795e-10
2014-11-10	5.09317e-11
2014-11-11	-1.01863e-10
2014-11-12	-3.56522e-10
2014-11-13	0
2014-11-14	1.01863e-10
2014-11-15	5.09317e-11
2014-11-16	0
2014-11-17	0
2014-11-18	1.52795e-10
2014-11-19	1.52795e-10
2014-11-20	1.01863e-10
2014-11-21	0
2014-11-22	-5.09317e-11
2014-11-23	1.52795e-10
2014-11-24	-5.09317e-11
2014-11-25	-1.52795e-10
2014-11-26	-1.01863e-10
2014-11-27	-1.52795e-10
2014-11-28	3.0559e-10
2014-11-29	-5.09317e-11
2014-11-30	-1.52795e-10
2014-12-01	1.52795e-10
2014-12-02	5.09317e-11
2014-12-03	1.01863e-10
2014-12-04	5.09317e-11
2014-12-05	-3.0559e-10
2014-12-06	5.09317e-11
2014-12-07	3.0559e-10
2014-12-08	-5.09317e-11
2014-12-09	1.01863e-10
2014-12-10	-1.52795e-10
2014-12-11	-1.01863e-10
2014-12-12	-2.03727e-10
2014-12-13	-1.01863e-10
2014-12-14	-3.0559e-10
2014-12-15	-2.03727e-10
2014-12-16	-5.09317e-11
2014-12-17	2.54659e-10
2014-12-18	1.52795e-10
2014-12-19	1.52795e-10
2014-12-20	1.01863e-10
2014-12-21	2.03727e-10
2014-12-22	-5.09317e-11
2014-12-23	1.01863e-10
2014-12-24	-2.03727e-10
2014-12-25	-1.01863e-10
2014-12-26	5.09317e-11
2014-12-27	0
2014-12-28	-5.09317e-11
2014-12-29	2.03727e-10
2014-12-30	-1.01863e-10
2014-12-31	1.01863e-10
2015-01-01	2.03727e-10
2015-01-02	5.09317e-11
2015-01-03	0
2015-01-04	-5.09317e-11
2015-01-05	5.09317e-11
2015-01-06	-5.09317e-11
2015-01-07	5.09317e-11
2015-01-08	-1.52795e-10
2015-01-09	1.52795e-10
2015-01-10	-5.09317e-11
2015-01-11	1.01863e-10
2015-01-12	5.09317e-11
2015-01-13	5.09317e-11
2015-01-14	0
2015-01-15	1.01863e-10
2015-01-16	-1.01863e-10
2015-01-17	5.09317e-11
2015-01-18	-2.03727e-10
2015-01-19	-5.09317e-11
2015-01-20	-2.03727e-10
2015-01-21	-5.09317e-11
2015-01-22	1.01863e-10
2015-01-23	-1.01863e-10
2015-01-24	5.09317e-11
2015-01-25	1.01863e-10
2015-01-26	-1.01863e-10
2015-01-27	1.01863e-10
2015-01-28	0
2015-01-29	-1.52795e-10
2015-01-30	0
2015-01-31	-1.01863e-10
2015-02-01	0
2015-02-02	1.52795e-10
2015-02-03	2.03727e-10
2015-02-04	-5.09317e-11
2015-02-05	-1.52795e-10
2015-02-06	0
2015-02-07	5.09317e-11
2015-02-08	5.09317e-11
2015-02-09	-1.01863e-10
2015-02-10	-2.54659e-10
2015-02-11	0
2015-02-12	1.01863e-10
2015-02-13	-5.09317e-11
2015-02-14	-1.01863e-10
2015-02-15	7.13044e-10
2015-02-16	5.09317e-11
2015-02-17	1.01863e-10
2015-02-18	5.09317e-11
2015-02-19	1.52795e-10
2015-02-20	5.09317e-11
2015-02-21	2.03727e-10
2015-02-22	-8.65839e-10
2015-02-23	0
2015-02-24	-4.58385e-10
2015-02-25	1.01863e-10
2015-02-26	-1.52795e-10
2015-02-27	5.09317e-11
2015-02-28	-1.52795e-10
2015-03-01	1.01863e-10
2015-03-02	-1.01863e-10
2015-03-03	4.07454e-10
2015-03-04	-1.01863e-10
2015-03-05	5.09317e-11
2015-03-06	-5.09317e-11
2015-03-07	-1.01863e-10
2015-03-08	5.09317e-11
2015-03-09	0
2015-03-10	1.01863e-10
2015-03-11	5.09317e-11
2015-03-12	5.09317e-11
2015-03-13	-5.09317e-11
2015-03-14	3.0559e-10
2015-03-15	0
2015-03-16	5.09317e-11
2015-03-17	-5.09317e-11
2015-03-18	0
2015-03-19	-5.09317e-11
2015-03-20	0
2015-03-21	-2.54659e-10
2015-03-22	-1.01863e-10
2015-03-23	-2.03727e-10
2015-03-24	1.01863e-10
2015-03-25	5.09317e-11
2015-03-26	-1.01863e-10
2015-03-27	5.09317e-11
2015-03-28	1.52795e-10
2015-03-29	5.09317e-11
2015-03-30	2.54659e-10
2015-03-31	-4.07454e-10
2015-04-01	-1.52795e-10
2015-04-02	1.01863e-10
2015-04-03	5.09317e-11
2015-04-04	5.09317e-11
2015-04-05	5.09317e-11
2015-04-06	-1.01863e-10
2015-04-07	4.07454e-10
2015-04-08	1.01863e-10
2015-04-09	0
2015-04-10	1.01863e-10
2015-04-11	5.09317e-11
2015-04-12	-5.09317e-11
2015-04-13	5.09317e-11
2015-04-14	-1.52795e-10
2015-04-15	-1.52795e-10
2015-04-16	-5.09317e-11
2015-04-17	-2.03727e-10
2015-04-18	-2.03727e-10
2015-04-19	5.09317e-11
2015-04-20	0
2015-04-21	0
2015-04-22	5.09317e-11
2015-04-23	5.09317e-11
2015-04-24	5.09317e-11
2015-04-25	-5.09317e-11
2015-04-26	0
2015-04-27	-5.09317e-11
2015-04-28	5.09317e-11
2015-04-29	1.01863e-10
2015-04-30	5.09317e-11
2015-05-01	5.09317e-11
2015-05-02	-5.09317e-11
2015-05-03	-1.01863e-10
2015-05-04	0
2015-05-05	0
2015-05-06	0
2015-05-07	-1.52795e-10
2015-05-08	-1.52795e-10
2015-05-09	2.03727e-10
2015-05-10	0
2015-05-11	5.09317e-11
2015-05-12	-5.09317e-11
2015-05-13	-5.09317e-11
2015-05-14	1.52795e-10
2015-05-15	5.09317e-11
2015-05-16	-1.01863e-10
2015-05-17	-5.09317e-11
2015-05-18	-5.09317e-11
2015-05-19	1.01863e-10
2015-05-20	0
2015-05-21	-2.03727e-10
2015-05-22	1.52795e-10
2015-05-23	1.01863e-10
2015-05-24	5.09317e-11
2015-05-25	0
2015-05-26	-5.09317e-11
2015-05-27	-1.01863e-10
2015-05-28	-5.09317e-11
2015-05-29	-1.52795e-10
2015-05-30	-5.09317e-11
2015-05-31	-1.52795e-10
2015-06-01	5.09317e-11
2015-06-02	-5.09317e-11
2015-06-03	0
2015-06-04	2.03727e-10
2015-06-05	0
2015-06-06	-5.09317e-11
2015-06-07	2.54659e-10
2015-06-08	-1.01863e-10
2015-06-09	0
2015-06-10	0
2015-06-11	5.09317e-11
2015-06-12	-5.09317e-11
2015-06-13	1.52795e-10
2015-06-14	-1.52795e-10
2015-06-15	1.01863e-10
2015-06-16	0
2015-06-17	1.01863e-10
2015-06-18	-1.52795e-10
2015-06-19	2.03727e-10
2015-06-20	-2.03727e-10
2015-06-21	1.01863e-10
2015-06-22	-5.09317e-11
2015-06-23	2.03727e-10
2015-06-24	-1.01863e-10
2015-06-25	1.52795e-10
2015-06-26	1.01863e-10
2015-06-27	1.01863e-10
2015-06-28	0
2015-06-29	-1.01863e-10
2015-06-30	-5.09317e-11
2015-07-01	5.09317e-11
2015-07-02	-1.52795e-10
2015-07-03	-3.56522e-10
2015-07-04	5.09317e-11
2015-07-05	0
2015-07-06	1.01863e-10
2015-07-07	2.03727e-10
2015-07-08	-5.09317e-11
2015-07-09	1.52795e-10
2015-07-10	1.01863e-10
2015-07-11	-5.09317e-11
2015-07-12	-1.52795e-10
2015-07-13	1.01863e-10
2015-07-14	-3.0559e-10
2015-07-15	1.52795e-10
2015-07-16	-1.52795e-10
2015-07-17	5.09317e-11
2015-07-18	1.52795e-10
2015-07-19	1.52795e-10
2015-07-20	-5.09317e-11
2015-07-21	4.58385e-10
2015-07-22	0
2015-07-23	0
2015-07-24	-5.09317e-11
2015-07-25	-1.52795e-10
2015-07-26	0
2015-07-27	0
2015-07-28	-4.58385e-10
2015-07-29	-1.01863e-10
2015-07-30	1.01863e-10
2015-07-31	0
2015-08-01	0
2015-08-02	0
2015-08-03	-5.09317e-11
2015-08-04	-5.09317e-11
2015-08-05	0
2015-08-06	-3.0559e-10
2015-08-07	0
2015-08-08	0
2015-08-09	-5.09317e-11
2015-08-10	5.09317e-11
2015-08-11	0
2015-08-12	1.01863e-10
2015-08-13	2.54659e-10
2015-08-14	1.01863e-10
2015-08-15	3.56522e-10
2015-08-16	-3.0559e-10
2015-08-17	5.09317e-11
2015-08-18	-5.09317e-11
2015-08-19	-1.52795e-10
2015-08-20	5.09317e-11
2015-08-21	-2.03727e-10
2015-08-22	-2.54659e-10
2015-08-23	3.56522e-10
2015-08-24	0.00232996
2015-08-25	0.0236616
2015-08-26	0.0792043
2015-08-27	0.20163
2015-08-28	0.431621
2015-08-29	0.764039
2015-08-30	1.19303
2015-08-31	1.70954
2015-09-01	2.34966
2015-09-02	3.13863
2015-09-03	4.00556
2015-09-04	4.69142
2015-09-05	5.2941
2015-09-06	5.96712
2015-09-07	6.62378
2015-09-08	7.23591
2015-09-09	7.89746
2015-09-10	8.71547
2015-09-11	9.64696
2015-09-12	10.404
2015-09-13	10.9015
2015-09-14	11.4926
2015-09-15	12.2154
2015-09-16	12.6055
2015-09-17	12.744
2015-09-18	12.9097
2015-09-19	12.9319
2015-09-20	12.8052
2015-09-21	12.7712
2015-09-22	13.161
2015-09-23	14.0023
2015-09-24	14.7002
2015-09-25	15.0098
2015-09-26	15.2806
2015-09-27	16.0891
2015-09-28	17.0291
2015-09-29	17.2108
2015-09-30	16.9472
2015-10-01	16.3785
2015-10-02	15.8408
2015-10-03	15.872
2015-10-04	16.3552
2015-10-05	17.2079
2015-10-06	18.156
2015-10-07	19.0305
2015-10-08	20.1866
2015-10-09	21.1822
2015-10-10	21.452
2015-10-11	21.579
2015-10-12	21.9005
2015-10-13	21.7098
2015-10-14	21.4347
2015-10-15	21.5404
2015-10-16	21.9825
2015-10-17	23.1533
2015-10-18	24.1865
2015-10-19	24.0178
2015-10-20	23.4534
2015-10-21	23.1115
2015-10-22	22.7085
2015-10-23	22.3439
2015-10-24	21.8865
2015-10-25	21.0153
2015-10-26	20.6035
2015-10-27	21.4751
2015-10-28	22.6189
2015-10-29	23.2626
2015-10-30	23.4099
2015-10-31	23.504
2015-11-01	24.2632
2015-11-02	24.4306
2015-11-03	23.7405
2015-11-04	22.4974
2015-11-05	21.071
2015-11-06	20.105
2015-11-07	19.54
2015-11-08	18.009
2015-11-09	16.4018
2015-11-10	15.5922
2015-11-11	15.0825
2015-11-12	15.188
2015-11-13	15.4489
2015-11-14	14.9117
2015-11-15	14.6548
2015-11-16	14.4663
2015-11-17	13.4519
2015-11-18	12.4469
2015-11-19	11.3529
2015-11-20	10.7136
2015-11-21	11.0416
2015-11-22	11.4484
2015-11-23	12.489
2015-11-24	14.0707
2015-11-25	15.5784
2015-11-26	16.8552
2015-11-27	17.385
2015-11-28	17.0194
2015-11-29	16.6138
2015-11-30	15.7987
2015-12-01	14.294
2015-12-02	12.8273
2015-12-03	11.7988
2015-12-04	10.7591
2015-12-05	9.76055
2015-12-06	8.68169
2015-12-07	7.57004
2015-12-08	7.09498
2015-12-09	6.77362
2015-12-10	6.28575
2015-12-11	6.00773
2015-12-12	5.83786
2015-12-13	5.60529
2015-12-14	5.47951
2015-12-15	5.37334
2015-12-16	5.39737
2015-12-17	5.23436
2015-12-18	4.83347
2015-12-19	4.50897
2015-12-20	4.32102
2015-12-21	4.28744
2015-12-22	4.1479
2015-12-23	3.69424
2015-12-24	3.50925
2015-12-25	3.60336
2015-12-26	3.52145
2015-12-27	3.50574
2015-12-28	3.43003
2015-12-29	3.41157
2015-12-30	3.52886
2015-12-31	3.68775
2016-01-01	3.85942
2016-01-02	4.17291
2016-01-03	4.60879
2016-01-04	4.93039
2016-01-05	5.04523
2016-01-06	4.80377
2016-01-07	4.25407
2016-01-08	3.80985
2016-01-09	3.59708
2016-01-10	3.28471
2016-01-11	3.0759
2016-01-12	3.06132
2016-01-13	3.19671
2016-01-14	3.39744
2016-01-15	3.63944
2016-01-16	3.83541
2016-01-17	3.88774
2016-01-18	3.97179
2016-01-19	4.09578
2016-01-20	4.36251
2016-01-21	4.72328
2016-01-22	5.03104
2016-01-23	5.17031
2016-01-24	5.0726
2016-01-25	4.92547
2016-01-26	4.89543
2016-01-27	4.78198
2016-01-28	4.62254
2016-01-29	4.53712
2016-01-30	4.42313
2016-01-31	4.50712
2016-02-01	4.43324
2016-02-02	4.05905
2016-02-03	3.82846
2016-02-04	3.52104
2016-02-05	3.04141
2016-02-06	2.66455
2016-02-07	2.34747
2016-02-08	2.25618
2016-02-09	2.2023
2016-02-10	2.0506
2016-02-11	2.04941
2016-02-12	2.10392
2016-02-13	2.07235
2016-02-14	1.94343
2016-02-15	1.82331
2016-02-16	1.85962
2016-02-17	1.88211
2016-02-18	1.84195
2016-02-19	1.83815
2016-02-20	1.86583
2016-02-21	1.87545
2016-02-22	1.92231
2016-02-23	1.99786
2016-02-24	2.09143
2016-02-25	2.21767
2016-02-26	2.23604
2016-02-27	2.21508
2016-02-28	2.21081
2016-02-29	2.07484
2016-03-01	1.99935
2016-03-02	1.93255
2016-03-03	1.82725
2016-03-04	1.78961
2016-03-05	1.78602
2016-03-06	1.89141
2016-03-07	2.01307
2016-03-08	2.02102
2016-03-09	2.05358
2016-03-10	2.11054
2016-03-11	2.07414
2016-03-12	1.93441
2016-03-13	1.7242
2016-03-14	1.59928
2016-03-15	1.55396
2016-03-16	1.51287
2016-03-17	1.4434
2016-03-18	1.43886
2016-03-19	1.49562
2016-03-20	1.54062
2016-03-21	1.57435
2016-03-22	1.54972
2016-03-23	1.48863
2016-03-24	1.42549
2016-03-25	1.34764
2016-03-26	1.32896
2016-03-27	1.33253
2016-03-28	1.31931
2016-03-29	1.38799
2016-03-30	1.46836
2016-03-31	1.5408
2016-04-01	1.6583
2016-04-02	1.78053
2016-04-03	1.91883
2016-04-04	1.98045
2016-04-05	1.90158
2016-04-06	1.8494
2016-04-07	1.82555
2016-04-08	1.75918
2016-04-09	1.66297
2016-04-10	1.50715
2016-04-11	1.38647
2016-04-12	1.35376
2016-04-13	1.29458
2016-04-14	1.23554
2016-04-15	1.18712
2016-04-16	1.11592
2016-04-17	1.08368
2016-04-18	1.0616
2016-04-19	1.04683
2016-04-20	1.05848
2016-04-21	1.0428
2016-04-22	0.979988
2016-04-23	0.967365
2016-04-24	0.98863
2016-04-25	1.01603
2016-04-26	1.05
2016-04-27	1.03911
2016-04-28	1.01878
2016-04-29	1.03061
2016-04-30	1.01985
2016-05-01	0.980962
2016-05-02	0.945987
2016-05-03	0.90058
2016-05-04	0.912652
2016-05-05	0.922033
2016-05-06	0.895062
2016-05-07	0.897883
2016-05-08	0.944362
2016-05-09	0.988019
2016-05-10	1.03223
2016-05-11	1.03039
2016-05-12	1.00459
2016-05-13	1.01427
2016-05-14	1.01542
2016-05-15	1.00148
2016-05-16	1.00778
2016-05-17	1.01312
2016-05-18	1.02834
2016-05-19	1.06177
2016-05-20	1.06772
2016-05-21	1.05627
2016-05-22	1.03635
2016-05-23	0.9796
2016-05-24	0.900311
2016-05-25	0.836001
2016-05-26	0.775898
2016-05-27	0.736917
2016-05-28	0.73781
2016-05-29	0.753893
2016-05-30	0.768823
2016-05-31	0.804206
2016-06-01	0.84337
2016-06-02	0.880385
2016-06-03	0.917838
2016-06-04	0.92806
2016-06-05	0.916469
2016-06-06	0.918287
2016-06-07	0.938805
2016-06-08	0.961435
2016-06-09	0.988153
2016-06-10	0.993324
2016-06-11	0.982724
2016-06-12	0.982559
2016-06-13	0.963024
2016-06-14	0.931699
2016-06-15	0.910429
2016-06-16	0.88705
2016-06-17	0.874946
2016-06-18	0.868941
2016-06-19	0.8646
2016-06-20	0.865202
2016-06-21	0.840945
2016-06-22	0.818932
2016-06-23	0.821678
2016-06-24	0.829669
2016-06-25	0.830294
2016-06-26	0.820263
2016-06-27	0.827785
2016-06-28	0.852013
2016-06-29	0.84796
2016-06-30	0.84401
2016-07-01	0.883458
2016-07-02	0.94918
2016-07-03	1.00983
2016-07-04	1.04008
2016-07-05	1.03891
2016-07-06	1.04726
2016-07-07	1.05134
2016-07-08	1.01943
2016-07-09	0.982037
2016-07-10	0.927603
2016-07-11	0.863001
2016-07-12	0.827481
2016-07-13	0.814207
2016-07-14	0.803476
2016-07-15	0.800779
2016-07-16	0.797071
2016-07-17	0.804944
2016-07-18	0.841874
2016-07-19	0.880829
2016-07-20	0.892847
2016-07-21	0.888211
2016-07-22	0.868339
2016-07-23	0.865764
2016-07-24	0.910045
2016-07-25	0.953704
2016-07-26	0.971738
2016-07-27	0.996282
2016-07-28	1.03128
2016-07-29	1.05091
2016-07-30	1.05177
2016-07-31	0.998125
2016-08-01	0.922795
2016-08-02	0.890788
2016-08-03	0.875992
2016-08-04	0.852335
2016-08-05	0.829142
2016-08-06	0.789487
2016-08-07	0.779633
2016-08-08	0.82077
2016-08-09	0.844449
2016-08-10	0.837019
2016-08-11	0.827706
2016-08-12	0.845326
2016-08-13	0.872834
2016-08-14	0.871059
2016-08-15	0.839822
2016-08-16	0.808215
2016-08-17	0.787093
2016-08-18	0.771061
2016-08-19	0.753247
2016-08-20	0.748988
2016-08-21	0.742585
2016-08-22	0.717596
2016-08-23	0.712761
2016-08-24	0.72847
2016-08-25	0.740257
2016-08-26	0.759331
2016-08-27	0.757162
2016-08-28	0.748377
2016-08-29	0.756329
2016-08-30	0.747709
2016-08-31	0.722122
2016-09-01	0.717991
2016-09-02	0.729383
2016-09-03	0.734632
2016-09-04	0.76271
2016-09-05	0.79696
2016-09-06	0.819698
2016-09-07	0.819304
2016-09-08	0.770856
2016-09-09	0.696531
2016-09-10	0.640052
2016-09-11	0.577674
2016-09-12	0.521007
2016-09-13	0.496839
2016-09-14	0.511742
2016-09-15	0.548799
2016-09-16	0.575608
2016-09-17	0.604944
2016-09-18	0.656489
2016-09-19	0.703348
2016-09-20	0.706849
2016-09-21	0.671229
2016-09-22	0.629027
2016-09-23	0.590752
2016-09-24	0.557541
2016-09-25	0.532367
2016-09-26	0.518096
2016-09-27	0.49625
2016-09-28	0.47974
2016-09-29	0.487573
2016-09-30	0.502671
2016-10-01	0.503738
2016-10-02	0.473752
2016-10-03	0.436664
2016-10-04	0.429709
2016-10-05	0.439827
2016-10-06	0.441757
2016-10-07	0.437273
2016-10-08	0.434571
2016-10-09	0.443858
2016-10-10	0.452688
2016-10-11	0.457218
2016-10-12	0.45677
2016-10-13	0.446062
2016-10-14	0.434682
2016-10-15	0.43027
2016-10-16	0.424525
2016-10-17	0.423153
2016-10-18	0.416502
2016-10-19	0.406679
2016-10-20	0.40445
2016-10-21	0.397551
2016-10-22	0.385768
2016-10-23	0.374548
2016-10-24	0.356375
2016-10-25	0.331921
2016-10-26	0.312194
2016-10-27	0.299014
2016-10-28	0.291383
2016-10-29	0.283593
2016-10-30	0.269048
2016-10-31	0.247334
2016-11-01	0.238387
2016-11-02	0.23334
2016-11-03	0.220424
2016-11-04	0.208173
2016-11-05	0.200579
2016-11-06	0.197594
2016-11-07	0.197746
2016-11-08	0.207609
2016-11-09	0.218872
2016-11-10	0.217978
2016-11-11	0.223128
2016-11-12	0.235915
2016-11-13	0.247881
2016-11-14	0.25463
2016-11-15	0.241648
2016-11-16	0.220862
2016-11-17	0.209973
2016-11-18	0.195826
2016-11-19	0.178063
2016-11-20	0.160806
2016-11-21	0.150036
2016-11-22	0.150071
2016-11-23	0.154479
2016-11-24	0.155058
2016-11-25	0.150336
2016-11-26	0.143227
2016-11-27	0.138139
2016-11-28	0.132833
2016-11-29	0.121807
2016-11-30	0.105726
2016-12-01	0.0944478
2016-12-02	0.0874616
2016-12-03	0.0782093
2016-12-04	0.0738113
2016-12-05	0.0734019
2016-12-06	0.0761973
2016-12-07	0.0888799
2016-12-08	0.10515
2016-12-09	0.119927
2016-12-10	0.132945
2016-12-11	0.138892
2016-12-12	0.142003
2016-12-13	0.143917
2016-12-14	0.136296
2016-12-15	0.122639
2016-12-16	0.107835
2016-12-17	0.0926494
2016-12-18	0.081429
2016-12-19	0.0731679
2016-12-20	0.0669118
2016-12-21	0.0660817
2016-12-22	0.0698278
2016-12-23	0.0734028
2016-12-24	0.0759344
2016-12-25	0.0772274
2016-12-26	0.0755881
2016-12-27	0.0707124
2016-12-28	0.0640625
2016-12-29	0.0540924
2016-12-30	0.0452204
2016-12-31	0.0410625
2017-01-01	0.0397322

## Sheet: Observed_Kona_Den_15
Time	Kona_Den_Obs_15
2015-08-24 12:40:19	0.876613
2015-09-01 07:56:49	1.75507
2015-09-07 18:47:39	3.12754
2015-09-13 10:30:56	3.25926
2015-09-21 12:42:32	2.03067
2015-09-28 02:00:49	21.9983
2015-10-04 14:02:10	17.9163
2015-10-11 20:56:37	16.1908
2015-10-18 05:31:13	28.1003
2015-10-26 02:51:07	19.4334
2015-11-01 08:02:10	17.0866
2015-11-08 14:06:56	19.2039
2015-11-16 04:12:31	14.1317
2015-11-22 09:17:10	12.2807
2015-11-29 08:46:04	15.0175
2015-12-06 14:21:59	19.3663
2015-12-13 09:55:17	10.326
2015-12-20 09:33:49	12.3191
2015-12-26 21:59:12	6.37758
2016-01-02 21:52:08	7.25493
2016-01-09 21:57:54	7.14056
2016-01-16 22:50:09	3.43119
2016-01-24 11:27:34	5.17703
2016-01-30 23:40:08	0.22727
2016-02-06 23:31:29	1.22859
2016-02-13 17:07:47	1.23781
2016-02-20 23:49:25	0.503978
2016-02-27 23:45:34	1.1334
