# Supplementary material for: Role of vector phenotypic plasticity in disease transmission as illustrated by the spread of dengue virus by Aedes albopictus
Source: Nat Commun. 2024 Sep 7;15:7823. doi: 10.1038/s41467-024-52144-5 (PMC11379831; doi:10.1038/s41467-024-52144-5)
Supplement: Supplementary file 4 — Source Data files [file 41467_2024_52144_MOESM4_ESM.zip › Source_Data_Folder/Main_Maunscript/Fig2_Reunion_Predictions.xlsx]

## Sheet: Simulated
Time	Sim_deng
2016-01-02	0
2016-01-03	0
2016-01-04	0
2016-01-05	0
2016-01-06	0
2016-01-07	0
2016-01-08	0
2016-01-09	0
2016-01-10	0
2016-01-11	0
2016-01-12	0
2016-01-13	0
2016-01-14	0
2016-01-15	0
2016-01-16	0
2016-01-17	0
2016-01-18	0
2016-01-19	0
2016-01-20	0
2016-01-21	0
2016-01-22	0
2016-01-23	0
2016-01-24	0
2016-01-25	0
2016-01-26	0
2016-01-27	0
2016-01-28	0
2016-01-29	0
2016-01-30	0
2016-01-31	0
2016-02-01	0
2016-02-02	0
2016-02-03	0
2016-02-04	0
2016-02-05	0
2016-02-06	0
2016-02-07	0
2016-02-08	0
2016-02-09	0
2016-02-10	0
2016-02-11	0
2016-02-12	0
2016-02-13	0
2016-02-14	0
2016-02-15	0
2016-02-16	0
2016-02-17	0
2016-02-18	0
2016-02-19	0
2016-02-20	0
2016-02-21	0
2016-02-22	0
2016-02-23	0
2016-02-24	0
2016-02-25	0
2016-02-26	0
2016-02-27	0
2016-02-28	0
2016-02-29	0
2016-03-01	0
2016-03-02	0
2016-03-03	0
2016-03-04	0
2016-03-05	0
2016-03-06	0
2016-03-07	0
2016-03-08	0
2016-03-09	0
2016-03-10	0
2016-03-11	0
2016-03-12	0
2016-03-13	0
2016-03-14	0
2016-03-15	0
2016-03-16	0
2016-03-17	0
2016-03-18	0
2016-03-19	0
2016-03-20	0
2016-03-21	0
2016-03-22	0
2016-03-23	0
2016-03-24	0
2016-03-25	0
2016-03-26	0
2016-03-27	0
2016-03-28	0
2016-03-29	0
2016-03-30	0
2016-03-31	0
2016-04-01	0
2016-04-02	0
2016-04-03	0
2016-04-04	0
2016-04-05	0
2016-04-06	0
2016-04-07	0
2016-04-08	0
2016-04-09	0
2016-04-10	0
2016-04-11	0
2016-04-12	0
2016-04-13	0
2016-04-14	0
2016-04-15	0
2016-04-16	0
2016-04-17	0
2016-04-18	0
2016-04-19	0
2016-04-20	0
2016-04-21	0
2016-04-22	0
2016-04-23	0
2016-04-24	0
2016-04-25	0
2016-04-26	0
2016-04-27	0
2016-04-28	0
2016-04-29	0
2016-04-30	0
2016-05-01	0
2016-05-02	0
2016-05-03	0
2016-05-04	0
2016-05-05	0
2016-05-06	0
2016-05-07	0
2016-05-08	0
2016-05-09	0
2016-05-10	0
2016-05-11	0
2016-05-12	0
2016-05-13	0
2016-05-14	0
2016-05-15	0
2016-05-16	0
2016-05-17	0
2016-05-18	0
2016-05-19	0
2016-05-20	0
2016-05-21	0
2016-05-22	0
2016-05-23	0
2016-05-24	0
2016-05-25	0
2016-05-26	0
2016-05-27	0
2016-05-28	0
2016-05-29	0
2016-05-30	0
2016-05-31	0
2016-06-01	0
2016-06-02	0
2016-06-03	0
2016-06-04	0
2016-06-05	0
2016-06-06	0
2016-06-07	0
2016-06-08	0
2016-06-09	0
2016-06-10	0
2016-06-11	0
2016-06-12	0
2016-06-13	0
2016-06-14	0
2016-06-15	0
2016-06-16	0
2016-06-17	0
2016-06-18	0
2016-06-19	0
2016-06-20	0
2016-06-21	0
2016-06-22	0
2016-06-23	0
2016-06-24	0
2016-06-25	0
2016-06-26	0
2016-06-27	0
2016-06-28	0
2016-06-29	0
2016-06-30	0
2016-07-01	0
2016-07-02	0
2016-07-03	0
2016-07-04	0
2016-07-05	0
2016-07-06	0
2016-07-07	0
2016-07-08	0
2016-07-09	0
2016-07-10	0
2016-07-11	0
2016-07-12	0
2016-07-13	0
2016-07-14	0
2016-07-15	0
2016-07-16	0
2016-07-17	0
2016-07-18	0
2016-07-19	0
2016-07-20	0
2016-07-21	0
2016-07-22	0
2016-07-23	0
2016-07-24	0
2016-07-25	0
2016-07-26	0
2016-07-27	0
2016-07-28	0
2016-07-29	0
2016-07-30	0
2016-07-31	0
2016-08-01	0
2016-08-02	0
2016-08-03	0
2016-08-04	0
2016-08-05	0
2016-08-06	0
2016-08-07	0
2016-08-08	0
2016-08-09	0
2016-08-10	0
2016-08-11	0
2016-08-12	0
2016-08-13	0
2016-08-14	0
2016-08-15	0
2016-08-16	0
2016-08-17	0
2016-08-18	0
2016-08-19	0
2016-08-20	0
2016-08-21	0
2016-08-22	0
2016-08-23	0
2016-08-24	0
2016-08-25	0
2016-08-26	0
2016-08-27	0
2016-08-28	0
2016-08-29	0
2016-08-30	0
2016-08-31	0
2016-09-01	0
2016-09-02	0
2016-09-03	0
2016-09-04	0
2016-09-05	0
2016-09-06	0
2016-09-07	0
2016-09-08	0
2016-09-09	0
2016-09-10	0
2016-09-11	0
2016-09-12	0
2016-09-13	0
2016-09-14	0
2016-09-15	0
2016-09-16	0
2016-09-17	0
2016-09-18	0
2016-09-19	0
2016-09-20	0
2016-09-21	0
2016-09-22	0
2016-09-23	0
2016-09-24	0
2016-09-25	0
2016-09-26	0
2016-09-27	0
2016-09-28	0
2016-09-29	0
2016-09-30	0
2016-10-01	0
2016-10-02	0
2016-10-03	0
2016-10-04	0
2016-10-05	0
2016-10-06	0
2016-10-07	0
2016-10-08	0
2016-10-09	0
2016-10-10	0
2016-10-11	0
2016-10-12	0
2016-10-13	0
2016-10-14	0
2016-10-15	0
2016-10-16	0
2016-10-17	0
2016-10-18	0
2016-10-19	0
2016-10-20	0
2016-10-21	0
2016-10-22	0
2016-10-23	0
2016-10-24	0
2016-10-25	0
2016-10-26	0
2016-10-27	0
2016-10-28	0
2016-10-29	0
2016-10-30	0
2016-10-31	0
2016-11-01	0
2016-11-02	0
2016-11-03	0
2016-11-04	0
2016-11-05	0
2016-11-06	0
2016-11-07	0
2016-11-08	0
2016-11-09	0
2016-11-10	0
2016-11-11	0
2016-11-12	0
2016-11-13	0
2016-11-14	0
2016-11-15	0
2016-11-16	0
2016-11-17	0
2016-11-18	0
2016-11-19	0
2016-11-20	0
2016-11-21	0
2016-11-22	0
2016-11-23	0
2016-11-24	0
2016-11-25	0
2016-11-26	0
2016-11-27	0
2016-11-28	0
2016-11-29	0
2016-11-30	0
2016-12-01	0
2016-12-02	0
2016-12-03	0
2016-12-04	0
2016-12-05	0
2016-12-06	0
2016-12-07	0
2016-12-08	0
2016-12-09	0
2016-12-10	0
2016-12-11	0
2016-12-12	0
2016-12-13	0
2016-12-14	0
2016-12-15	0
2016-12-16	0
2016-12-17	0
2016-12-18	0
2016-12-19	0
2016-12-20	0
2016-12-21	0
2016-12-22	0
2016-12-23	0
2016-12-24	0
2016-12-25	0
2016-12-26	0
2016-12-27	0
2016-12-28	0
2016-12-29	0
2016-12-30	0
2016-12-31	0
2017-01-01	0
2017-01-02	0
2017-01-03	0
2017-01-04	0
2017-01-05	0
2017-01-06	0
2017-01-07	0
2017-01-08	0
2017-01-09	0
2017-01-10	0
2017-01-11	0
2017-01-12	0
2017-01-13	0
2017-01-14	0
2017-01-15	0
2017-01-16	0
2017-01-17	0
2017-01-18	0
2017-01-19	0
2017-01-20	0
2017-01-21	0
2017-01-22	0
2017-01-23	0
2017-01-24	0
2017-01-25	0
2017-01-26	0
2017-01-27	0
2017-01-28	0
2017-01-29	0
2017-01-30	0
2017-01-31	0
2017-02-01	0
2017-02-02	0
2017-02-03	0
2017-02-04	0
2017-02-05	0
2017-02-06	0
2017-02-07	0
2017-02-08	0
2017-02-09	0
2017-02-10	0
2017-02-11	0
2017-02-12	0
2017-02-13	0
2017-02-14	0
2017-02-15	0
2017-02-16	0
2017-02-17	-5.81892e-301
2017-02-18	1.47122e-298
2017-02-19	5.32803e-297
2017-02-20	7.62469e-296
2017-02-21	8.03272e-289
2017-02-22	7.51533e-282
2017-02-23	-4.64083e-279
2017-02-24	-1.47987e-276
2017-02-25	4.49598e-271
2017-02-26	1.81386e-268
2017-02-27	-2.19113e-261
2017-02-28	-6.15135e-250
2017-03-01	3.37958e-246
2017-03-02	-2.64031e-242
2017-03-03	-3.22457e-237
2017-03-04	-9.42361e-229
2017-03-05	5.35779e-214
2017-03-06	-1.36662e-183
2017-03-07	1.93864e-153
2017-03-08	3.3608e-132
2017-03-09	2.36013e-108
2017-03-10	8.50768e-92
2017-03-11	3.78974e-79
2017-03-12	8.63462e-69
2017-03-13	-7.79257e-58
2017-03-14	7.56471e-51
2017-03-15	1.94121e-47
2017-03-16	6.15916e-39
2017-03-17	-9.52943e-29
2017-03-18	1.03186e-22
2017-03-19	4.58354e-07
2017-03-20	0.0133948
2017-03-21	0.0778883
2017-03-22	0.228933
2017-03-23	0.484806
2017-03-24	0.864779
2017-03-25	1.38208
2017-03-26	2.01662
2017-03-27	2.73562
2017-03-28	3.5064
2017-03-29	4.36633
2017-03-30	5.2056
2017-03-31	6.19007
2017-04-01	7.16697
2017-04-02	8.11258
2017-04-03	9.07749
2017-04-04	9.92873
2017-04-05	10.7223
2017-04-06	11.6547
2017-04-07	12.4487
2017-04-08	13.2756
2017-04-09	14.1291
2017-04-10	14.9636
2017-04-11	15.7543
2017-04-12	16.6091
2017-04-13	17.3804
2017-04-14	18.056
2017-04-15	18.617
2017-04-16	19.3062
2017-04-17	20.2959
2017-04-18	21.453
2017-04-19	22.1179
2017-04-20	22.323
2017-04-21	22.7616
2017-04-22	23.2478
2017-04-23	23.8847
2017-04-24	24.4883
2017-04-25	25.5471
2017-04-26	27.1191
2017-04-27	29.1716
2017-04-28	30.1214
2017-04-29	30.8399
2017-04-30	31.9208
2017-05-01	33.004
2017-05-02	33.5233
2017-05-03	33.2426
2017-05-04	31.763
2017-05-05	31.3145
2017-05-06	31.0373
2017-05-07	30.3046
2017-05-08	29.8688
2017-05-09	29.9781
2017-05-10	29.7386
2017-05-11	29.8109
2017-05-12	29.8848
2017-05-13	30.1775
2017-05-14	30.3629
2017-05-15	29.596
2017-05-16	28.6511
2017-05-17	28.1235
2017-05-18	28.2582
2017-05-19	28.2682
2017-05-20	28.1479
2017-05-21	27.3099
2017-05-22	26.475
2017-05-23	26.1724
2017-05-24	26.7782
2017-05-25	27.6353
2017-05-26	27.7985
2017-05-27	27.6946
2017-05-28	27.9189
2017-05-29	28.6301
2017-05-30	28.6477
2017-05-31	28.5908
2017-06-01	28.7123
2017-06-02	29.792
2017-06-03	30.9969
2017-06-04	32.3956
2017-06-05	32.866
2017-06-06	33.3621
2017-06-07	32.7936
2017-06-08	31.7078
2017-06-09	30.6927
2017-06-10	29.8174
2017-06-11	29.5426
2017-06-12	29.8634
2017-06-13	29.7018
2017-06-14	29.9192
2017-06-15	29.8759
2017-06-16	29.5308
2017-06-17	29.1636
2017-06-18	28.5545
2017-06-19	27.8796
2017-06-20	27.0768
2017-06-21	26.6389
2017-06-22	26.509
2017-06-23	25.9085
2017-06-24	25.5698
2017-06-25	24.9491
2017-06-26	24.4348
2017-06-27	24.0111
2017-06-28	23.0726
2017-06-29	22.1052
2017-06-30	21.3776
2017-07-01	20.3345
2017-07-02	18.7836
2017-07-03	17.2038
2017-07-04	16.0475
2017-07-05	15.1688
2017-07-06	15.0228
2017-07-07	15.1094
2017-07-08	15.3526
2017-07-09	16.0046
2017-07-10	16.5836
2017-07-11	16.8841
2017-07-12	16.7451
2017-07-13	15.9358
2017-07-14	15.3035
2017-07-15	15.3198
2017-07-16	15.6222
2017-07-17	15.9707
2017-07-18	15.5294
2017-07-19	15.5655
2017-07-20	15.7967
2017-07-21	15.9103
2017-07-22	15.4931
2017-07-23	14.6569
2017-07-24	14.179
2017-07-25	14.8879
2017-07-26	16.0178
2017-07-27	17.125
2017-07-28	17.8766
2017-07-29	17.9924
2017-07-30	18.4085
2017-07-31	18.3778
2017-08-01	18.2045
2017-08-02	18.008
2017-08-03	17.6156
2017-08-04	16.9211
2017-08-05	16.4928
2017-08-06	15.2497
2017-08-07	13.796
2017-08-08	12.2482
2017-08-09	10.6093
2017-08-10	9.24695
2017-08-11	8.72158
2017-08-12	8.34648
2017-08-13	9.005
2017-08-14	9.90705
2017-08-15	10.2638
2017-08-16	10.4981
2017-08-17	10.4167
2017-08-18	9.9069
2017-08-19	9.24744
2017-08-20	8.62423
2017-08-21	8.34098
2017-08-22	8.84067
2017-08-23	9.35785
2017-08-24	9.90427
2017-08-25	10.7654
2017-08-26	11.8668
2017-08-27	12.4013
2017-08-28	12.881
2017-08-29	13.4488
2017-08-30	14.1221
2017-08-31	14.3277
2017-09-01	14.3167
2017-09-02	14.169
2017-09-03	14.1061
2017-09-04	13.9053
2017-09-05	13.4303
2017-09-06	12.858
2017-09-07	13.0911
2017-09-08	13.2918
2017-09-09	13.4754
2017-09-10	12.8845
2017-09-11	11.9333
2017-09-12	11.13
2017-09-13	10.5338
2017-09-14	9.93576
2017-09-15	9.37372
2017-09-16	8.88706
2017-09-17	9.18237
2017-09-18	9.92786
2017-09-19	10.3576
2017-09-20	11.1618
2017-09-21	11.3698
2017-09-22	11.1661
2017-09-23	11.0051
2017-09-24	11.0794
2017-09-25	10.9111
2017-09-26	10.8644
2017-09-27	10.0606
2017-09-28	9.67393
2017-09-29	10.0876
2017-09-30	10.5142
2017-10-01	10.9451
2017-10-02	11.4648
2017-10-03	11.9085
2017-10-04	12.37
2017-10-05	12.7449
2017-10-06	12.8094
2017-10-07	12.7896
2017-10-08	12.5473
2017-10-09	12.4306
2017-10-10	11.7106
2017-10-11	11.0791
2017-10-12	10.6366
2017-10-13	10.3452
2017-10-14	10.2087
2017-10-15	10.29
2017-10-16	10.4146
2017-10-17	11.3094
2017-10-18	12.3115
2017-10-19	13.3861
2017-10-20	14.3611
2017-10-21	15.2646
2017-10-22	16.0614
2017-10-23	16.705
2017-10-24	17.0642
2017-10-25	17.6536
2017-10-26	18.0857
2017-10-27	18.2138
2017-10-28	18.049
2017-10-29	17.4861
2017-10-30	17.0223
2017-10-31	16.8336
2017-11-01	16.4815
2017-11-02	16.045
2017-11-03	15.8543
2017-11-04	15.2585
2017-11-05	14.8762
2017-11-06	14.387
2017-11-07	13.8903
2017-11-08	13.4763
2017-11-09	12.8463
2017-11-10	12.0553
2017-11-11	11.7832
2017-11-12	12.061
2017-11-13	12.9651
2017-11-14	13.9185
2017-11-15	14.9515
2017-11-16	16.1939
2017-11-17	17.4522
2017-11-18	18.0181
2017-11-19	18.1302
2017-11-20	17.7038
2017-11-21	17.3699
2017-11-22	16.8191
2017-11-23	16.4572
2017-11-24	16.2155
2017-11-25	16.7565
2017-11-26	17.2414
2017-11-27	17.2382
2017-11-28	16.7837
2017-11-29	16.0124
2017-11-30	15.4635
2017-12-01	15.0974
2017-12-02	14.7583
2017-12-03	14.494
2017-12-04	15.0216
2017-12-05	15.9321
2017-12-06	17.2278
2017-12-07	18.4916
2017-12-08	19.8005
2017-12-09	20.9044
2017-12-10	22.0388
2017-12-11	22.8477
2017-12-12	23.3762
2017-12-13	23.8917
2017-12-14	24.2215
2017-12-15	24.6241
2017-12-16	25.528
2017-12-17	27.0886
2017-12-18	29.0597
2017-12-19	31.3833
2017-12-20	33.576
2017-12-21	35.4389
2017-12-22	37.4575
2017-12-23	39.3399
2017-12-24	40.5734
2017-12-25	41.4146
2017-12-26	42.1755
2017-12-27	42.8862
2017-12-28	44.2603
2017-12-29	45.5568
2017-12-30	46.9233
2017-12-31	48.0599
2018-01-01	49.9124
2018-01-02	51.8591
2018-01-03	54.1493
2018-01-04	55.9578
2018-01-05	58.2304
2018-01-06	60.9952
2018-01-07	64.3139
2018-01-08	65.7675
2018-01-09	66.7634
2018-01-10	66.0876
2018-01-11	66.5187
2018-01-12	66.3004
2018-01-13	66.3395
2018-01-14	66.6244
2018-01-15	68.8991
2018-01-16	70.5856
2018-01-17	74.1604
2018-01-18	76.8703
2018-01-19	79.1971
2018-01-20	80.3681
2018-01-21	80.9074
2018-01-22	79.4375
2018-01-23	83.1559
2018-01-24	85.9491
2018-01-25	88.9218
2018-01-26	91.8679
2018-01-27	95.1059
2018-01-28	99.0477
2018-01-29	105.273
2018-01-30	106.499
2018-01-31	108.562
2018-02-01	111.239
2018-02-02	114.253
2018-02-03	118.923
2018-02-04	123.662
2018-02-05	128.236
2018-02-06	133.433
2018-02-07	139.04
2018-02-08	143.362
2018-02-09	147.285
2018-02-10	147.12
2018-02-11	145.338
2018-02-12	142.948
2018-02-13	145.179
2018-02-14	148.493
2018-02-15	152.876
2018-02-16	159.844
2018-02-17	172.854
2018-02-18	189.856
2018-02-19	202.395
2018-02-20	207.135
2018-02-21	213.731
2018-02-22	220.346
2018-02-23	225.844
2018-02-24	222.757
2018-02-25	217.685
2018-02-26	219.675
2018-02-27	225.494
2018-02-28	227.766
2018-03-01	231.721
2018-03-02	239.614
2018-03-03	254.355
2018-03-04	264.349
2018-03-05	274.083
2018-03-06	284.038
2018-03-07	292.661
2018-03-08	300.192
2018-03-09	299.46
2018-03-10	299.017
2018-03-11	310.168
2018-03-12	321.365
2018-03-13	325.377
2018-03-14	326.081
2018-03-15	329.015
2018-03-16	347.882
2018-03-17	363.579
2018-03-18	368.749
2018-03-19	367.069
2018-03-20	373.692
2018-03-21	378.242
2018-03-22	384.252
2018-03-23	382.293
2018-03-24	383.893
2018-03-25	395.227
2018-03-26	413.799
2018-03-27	433.22
2018-03-28	452.615
2018-03-29	471.232
2018-03-30	475.074
2018-03-31	469.393
2018-04-01	457.558
2018-04-02	443.7
2018-04-03	433.94
2018-04-04	439.408
2018-04-05	445.465
2018-04-06	455.712
2018-04-07	482.36
2018-04-08	504.467
2018-04-09	518.247
2018-04-10	516.06
2018-04-11	508.293
2018-04-12	497.496
2018-04-13	489.271
2018-04-14	471.863
2018-04-15	460.247
2018-04-16	468.662
2018-04-17	485.411
2018-04-18	491.032
2018-04-19	482.822
2018-04-20	479.872
2018-04-21	481.26
2018-04-22	483.434
2018-04-23	480.14
2018-04-24	486.145
2018-04-25	499.942
2018-04-26	522.819
2018-04-27	546.769
2018-04-28	562.356
2018-04-29	590.475
2018-04-30	593.696
2018-05-01	583.954
2018-05-02	559.881
2018-05-03	537.196
2018-05-04	512.514
2018-05-05	496.428
2018-05-06	463.999
2018-05-07	444.363
2018-05-08	422.876
2018-05-09	421.018
2018-05-10	422.918
2018-05-11	428.577
2018-05-12	430.269
2018-05-13	430.44
2018-05-14	435.305
2018-05-15	454.98
2018-05-16	469.562
2018-05-17	470.923
2018-05-18	451.811
2018-05-19	443.239
2018-05-20	453.703
2018-05-21	456.13
2018-05-22	441.647
2018-05-23	419.899
2018-05-24	403.404
2018-05-25	397.856
2018-05-26	380.597
2018-05-27	351.957
2018-05-28	329.382
2018-05-29	317.143
2018-05-30	312.435
2018-05-31	319.865
2018-06-01	330.296
2018-06-02	339.446
2018-06-03	338.978
2018-06-04	329.718
2018-06-05	317.184
2018-06-06	304.43
2018-06-07	287.468
2018-06-08	272.479
2018-06-09	255.334
2018-06-10	249.264
2018-06-11	253.687
2018-06-12	270.26
2018-06-13	282.403
2018-06-14	289.519
2018-06-15	296.072
2018-06-16	301.948
2018-06-17	294.197
2018-06-18	287.82
2018-06-19	267.275
2018-06-20	248.322
2018-06-21	235.546
2018-06-22	227.875
2018-06-23	222.034
2018-06-24	220.834
2018-06-25	220.879
2018-06-26	226.039
2018-06-27	227.887
2018-06-28	217.294
2018-06-29	202.322
2018-06-30	191.271
2018-07-01	181.173
2018-07-02	166.252
2018-07-03	146.558
2018-07-04	132.904
2018-07-05	129.166
2018-07-06	125.845
2018-07-07	123.241
2018-07-08	125.958
2018-07-09	131.658
2018-07-10	138.729
2018-07-11	143.667
2018-07-12	146.453
2018-07-13	145.073
2018-07-14	139.568
2018-07-15	127.627
2018-07-16	116.302
2018-07-17	106.116
2018-07-18	97.8205
2018-07-19	90.0869
2018-07-20	87.2723
2018-07-21	89.345
2018-07-22	91.1008
2018-07-23	88.1746
2018-07-24	83.7323
2018-07-25	79.0788
2018-07-26	76.5511
2018-07-27	74.1239
2018-07-28	68.0713
2018-07-29	65.0051
2018-07-30	67.4718
2018-07-31	70.9983
2018-08-01	73.0648
2018-08-02	72.5237
2018-08-03	71.7087
2018-08-04	73.0569
2018-08-05	77.5744
2018-08-06	79.8589
2018-08-07	85.9774
2018-08-08	95.1741
2018-08-09	101.012
2018-08-10	99.1218
2018-08-11	96.9562
2018-08-12	92.3536
2018-08-13	89.2348
2018-08-14	85.102
2018-08-15	82.4942
2018-08-16	80.1947
2018-08-17	83.5462
2018-08-18	87.9237
2018-08-19	91.3587
2018-08-20	92.1728
2018-08-21	91.8586
2018-08-22	88.2877
2018-08-23	89.7722
2018-08-24	91.0325
2018-08-25	88.732
2018-08-26	86.2723
2018-08-27	84.6601
2018-08-28	81.9658
2018-08-29	80.3159
2018-08-30	77.2702
2018-08-31	75.1237
2018-09-01	73.0856
2018-09-02	70.0277
2018-09-03	66.6992
2018-09-04	63.8971
2018-09-05	61.6534
2018-09-06	59.8753
2018-09-07	57.47
2018-09-08	56.3104
2018-09-09	57.3512
2018-09-10	58.2883
2018-09-11	60.9934
2018-09-12	62.4681
2018-09-13	62.3559
2018-09-14	62.2055
2018-09-15	62.1406
2018-09-16	61.4833
2018-09-17	62.9089
2018-09-18	62.754
2018-09-19	63.1067
2018-09-20	65.048
2018-09-21	66.9484
2018-09-22	69.5767
2018-09-23	71.5143
2018-09-24	73.7817
2018-09-25	74.2701
2018-09-26	73.7096
2018-09-27	75.3614
2018-09-28	78.8539
2018-09-29	81.1301
2018-09-30	82.0861
2018-10-01	80.9108
2018-10-02	80.2227
2018-10-03	78.9204
2018-10-04	75.3958
2018-10-05	70.0137
2018-10-06	64.6078
2018-10-07	58.8877
2018-10-08	54.2015
2018-10-09	51.0668
2018-10-10	49.746
2018-10-11	50.1735
2018-10-12	52.6412
2018-10-13	54.5871
2018-10-14	58.4473
2018-10-15	60.7714
2018-10-16	60.8337
2018-10-17	60.9528
2018-10-18	59.8878
2018-10-19	56.9212
2018-10-20	55.2049
2018-10-21	53.8621
2018-10-22	55.0095
2018-10-23	59.566
2018-10-24	64.0345
2018-10-25	68.0683
2018-10-26	73.3258
2018-10-27	75.772
2018-10-28	73.7697
2018-10-29	70.6382
2018-10-30	65.1289
2018-10-31	58.9506
2018-11-01	52.48
2018-11-02	45.9781
2018-11-03	44.8451
2018-11-04	49.0119
2018-11-05	53.2034
2018-11-06	57.835
2018-11-07	62.269
2018-11-08	66.2782
2018-11-09	70.3823
2018-11-10	72.3494
2018-11-11	73.0219
2018-11-12	74.0158
2018-11-13	75.4346
2018-11-14	77.1076
2018-11-15	79.8211
2018-11-16	82.3381
2018-11-17	83.8249
2018-11-18	84.8621
2018-11-19	83.9437
2018-11-20	81.8512
2018-11-21	79.6763
2018-11-22	75.6473
2018-11-23	71.0569
2018-11-24	68.8287
2018-11-25	67.1463
2018-11-26	66.7125
2018-11-27	66.7479
2018-11-28	68.2181
2018-11-29	71.0663
2018-11-30	75.1339
2018-12-01	77.4974
2018-12-02	78.6065
2018-12-03	79.2
2018-12-04	80.2954
2018-12-05	81.0942
2018-12-06	81.6648
2018-12-07	79.3445
2018-12-08	77.884
2018-12-09	79.0095
2018-12-10	82.2357
2018-12-11	84.1128
2018-12-12	84.6966
2018-12-13	87.4483
2018-12-14	91.6403
2018-12-15	94.3345
2018-12-16	95.5101
2018-12-17	96.8166
2018-12-18	99.8991
2018-12-19	102.893
2018-12-20	104.162
2018-12-21	104.865
2018-12-22	105.992
2018-12-23	106.93
2018-12-24	107.099
2018-12-25	107.147
2018-12-26	109.167
2018-12-27	111.844
2018-12-28	115.924
2018-12-29	118.981
2018-12-30	122.179
2018-12-31	125.607
2019-01-01	127.374
2019-01-02	127.769
2019-01-03	128.691
2019-01-04	130.289
2019-01-05	133.403
2019-01-06	135.401
2019-01-07	137.661
2019-01-08	141.594
2019-01-09	146.402
2019-01-10	151.511
2019-01-11	155.812
2019-01-12	156.106
2019-01-13	158.44
2019-01-14	162.103
2019-01-15	165.432
2019-01-16	167.088
2019-01-17	168.258
2019-01-18	170.565
2019-01-19	175.827
2019-01-20	180.537
2019-01-21	184.577
2019-01-22	188.858
2019-01-23	196.694
2019-01-24	205.235
2019-01-25	215.391
2019-01-26	226.695
2019-01-27	237.656
2019-01-28	247.081
2019-01-29	258.675
2019-01-30	267.036
2019-01-31	274.937
2019-02-01	276.564
2019-02-02	275.141
2019-02-03	278.652
2019-02-04	280.741
2019-02-05	279.382
2019-02-06	279.862
2019-02-07	278.934
2019-02-08	284.481
2019-02-09	300.687
2019-02-10	316.196
2019-02-11	331.638
2019-02-12	346.782
2019-02-13	358.948
2019-02-14	363.826
2019-02-15	355.863
2019-02-16	341.769
2019-02-17	325.945
2019-02-18	318.228
2019-02-19	307.765
2019-02-20	302.491
2019-02-21	311.966
2019-02-22	328.557
2019-02-23	348.816
2019-02-24	377.946
2019-02-25	397.214
2019-02-26	423.613
2019-02-27	444.856
2019-02-28	457.883
2019-03-01	476.928
2019-03-02	495.687
2019-03-03	506.488
2019-03-04	524.959
2019-03-05	545.034
2019-03-06	570.303
2019-03-07	595.801
2019-03-08	617.415
2019-03-09	631.734
2019-03-10	642.957
2019-03-11	639.271
2019-03-12	630.724
2019-03-13	626.693
2019-03-14	614.106
2019-03-15	595.506
2019-03-16	589.025
2019-03-17	588.586
2019-03-18	596.62
2019-03-19	599.421
2019-03-20	591.377
2019-03-21	601.247
2019-03-22	626.906
2019-03-23	652.773
2019-03-24	683.583
2019-03-25	716.441
2019-03-26	757.69
2019-03-27	804.868
2019-03-28	844.959
2019-03-29	874.376
2019-03-30	899.16
2019-03-31	917.792
2019-04-01	939.511
2019-04-02	958.013
2019-04-03	973.08
2019-04-04	980.317
2019-04-05	986.367
2019-04-06	991.624
2019-04-07	1001.17
2019-04-08	1005.73
2019-04-09	1012.06
2019-04-10	1022.88
2019-04-11	1035.94
2019-04-12	1063.62
2019-04-13	1067.59
2019-04-14	1066.1
2019-04-15	1074.53
2019-04-16	1096.47
2019-04-17	1119.01
2019-04-18	1164.39
2019-04-19	1188.24
2019-04-20	1234.65
2019-04-21	1289.89
2019-04-22	1332.31
2019-04-23	1356.83
2019-04-24	1372.53
2019-04-25	1374.93
2019-04-26	1388.25
2019-04-27	1390.86
2019-04-28	1389.03
2019-04-29	1399.28
2019-04-30	1376.19
2019-05-01	1346.02
2019-05-02	1315.42
2019-05-03	1303.91
2019-05-04	1281.77
2019-05-05	1214.19
2019-05-06	1128.85
2019-05-07	1097.93
2019-05-08	1073.48
2019-05-09	1051.35
2019-05-10	1023.08
2019-05-11	1043.18
2019-05-12	1074.67
2019-05-13	1102.31
2019-05-14	1081.28
2019-05-15	1062.2
2019-05-16	1027.92
2019-05-17	982.929
2019-05-18	907.997
2019-05-19	853.907
2019-05-20	805.495
2019-05-21	811.02
2019-05-22	824.76
2019-05-23	850.583
2019-05-24	889.912
2019-05-25	917.935
2019-05-26	965.474
2019-05-27	1010.91
2019-05-28	1028.29
2019-05-29	1025.36
2019-05-30	1011.22
2019-05-31	954.358
2019-06-01	892.502
2019-06-02	805.696
2019-06-03	724.272
2019-06-04	651.81
2019-06-05	615.56
2019-06-06	605.098
2019-06-07	610.295
2019-06-08	611.129
2019-06-09	602.034
2019-06-10	604.652
2019-06-11	609.063
2019-06-12	591.312
2019-06-13	563.042
2019-06-14	546.233
2019-06-15	545.535
2019-06-16	537.406
2019-06-17	513.901
2019-06-18	495.144
2019-06-19	475.739
2019-06-20	453.762
2019-06-21	432.703
2019-06-22	411.303
2019-06-23	408.32
2019-06-24	410.684
2019-06-25	405.693
2019-06-26	399.431
2019-06-27	390.509
2019-06-28	376.72
2019-06-29	366.11
2019-06-30	376.953
2019-07-01	398.615
2019-07-02	421.038
2019-07-03	440.237
2019-07-04	431.369
2019-07-05	419.381
2019-07-06	407.177
2019-07-07	381.588
2019-07-08	352.823
2019-07-09	325.609
2019-07-10	302.496
2019-07-11	307.198
2019-07-12	325.234
2019-07-13	352.209
2019-07-14	383.118
2019-07-15	394.302
2019-07-16	393.094
2019-07-17	383.73
2019-07-18	359.018
2019-07-19	328.94
2019-07-20	286.984
2019-07-21	243.891
2019-07-22	214.091
2019-07-23	194.383
2019-07-24	185.284
2019-07-25	196.448
2019-07-26	218.639
2019-07-27	227.427
2019-07-28	223.224
2019-07-29	228.689
2019-07-30	237.594
2019-07-31	248.479
2019-08-01	254.456
2019-08-02	252.581
2019-08-03	281.349
2019-08-04	319.347
2019-08-05	336.745
2019-08-06	341.631
2019-08-07	336.679
2019-08-08	323.261
2019-08-09	299.883
2019-08-10	263.549
2019-08-11	234.079
2019-08-12	220.051
2019-08-13	211.307
2019-08-14	208.509
2019-08-15	206.731
2019-08-16	205.332
2019-08-17	201.03
2019-08-18	197.846
2019-08-19	193.118
2019-08-20	184.09
2019-08-21	176.001
2019-08-22	171.692
2019-08-23	173.289
2019-08-24	175.047
2019-08-25	171.737
2019-08-26	174.658
2019-08-27	176.171
2019-08-28	173.579
2019-08-29	174.327
2019-08-30	171.738
2019-08-31	168.985
2019-09-01	162.921
2019-09-02	149.601
2019-09-03	141.289
2019-09-04	140.238
2019-09-05	136.736
2019-09-06	139.092
2019-09-07	143.359
2019-09-08	148.707
2019-09-09	154.703
2019-09-10	163.387
2019-09-11	170.994
2019-09-12	175.666
2019-09-13	166.964
2019-09-14	153.714
2019-09-15	144.193
2019-09-16	137.738
2019-09-17	130.561
2019-09-18	122.681
2019-09-19	117.21
2019-09-20	122.125
2019-09-21	131.892
2019-09-22	138.208
2019-09-23	140.65
2019-09-24	140.745
2019-09-25	137.187
2019-09-26	130.779
2019-09-27	126.512
2019-09-28	124.768
2019-09-29	122.643
2019-09-30	125.939
2019-10-01	134.128
2019-10-02	145.678
2019-10-03	158.775
2019-10-04	169.38
2019-10-05	178.124
2019-10-06	188.553
2019-10-07	197.85
2019-10-08	204.951
2019-10-09	209.934
2019-10-10	214.839
2019-10-11	213.915
2019-10-12	208.696
2019-10-13	202.034
2019-10-14	191.474
2019-10-15	179.792
2019-10-16	169.997
2019-10-17	162.713
2019-10-18	160.887
2019-10-19	161.407
2019-10-20	161.646
2019-10-21	159.99
2019-10-22	152.409
2019-10-23	143.715
2019-10-24	135.443
2019-10-25	130.875
2019-10-26	133.722
2019-10-27	139.932
2019-10-28	148.657
2019-10-29	163.259
2019-10-30	184.777
2019-10-31	206.649
2019-11-01	221.334
2019-11-02	223.704
2019-11-03	222.724
2019-11-04	221.744
2019-11-05	222.618
2019-11-06	213.453
2019-11-07	193.02
2019-11-08	174.328
2019-11-09	167.557
2019-11-10	165.02
2019-11-11	163.049
2019-11-12	159.685
2019-11-13	156.676
2019-11-14	161.022
2019-11-15	168.017
2019-11-16	173.433
2019-11-17	178.426
2019-11-18	179.689
2019-11-19	176.887
2019-11-20	171.664
2019-11-21	172.041
2019-11-22	175.397
2019-11-23	180.254
2019-11-24	182.298
2019-11-25	186.595
2019-11-26	195.534
2019-11-27	212.079
2019-11-28	223.189
2019-11-29	226.571
2019-11-30	224.349
2019-12-01	223.369
2019-12-02	224.55
2019-12-03	224.587
2019-12-04	221.82
2019-12-05	215.495
2019-12-06	209.706
2019-12-07	205.426
2019-12-08	201.926
2019-12-09	197.926
2019-12-10	197.778
2019-12-11	199.569
2019-12-12	208.307
2019-12-13	224.105
2019-12-14	243.657
2019-12-15	264.803
2019-12-16	282.527
2019-12-17	295.804
2019-12-18	311.938
2019-12-19	326.204
2019-12-20	337.022
2019-12-21	348.006
2019-12-22	352.197
2019-12-23	358.47
2019-12-24	367.863
2019-12-25	372.72
2019-12-26	379.317
2019-12-27	386.041
2019-12-28	389.085
2019-12-29	394.128
2019-12-30	396.223
2019-12-31	395.365
2020-01-01	393.599
2020-01-02	397.323
2020-01-03	399.921
2020-01-04	409.376
2020-01-05	425.116
2020-01-06	440.583
2020-01-07	450.828
2020-01-08	458.108
2020-01-09	452.001
2020-01-10	448.121
2020-01-11	445.327
2020-01-12	442.965
2020-01-13	438.806
2020-01-14	430.656
2020-01-15	425.027
2020-01-16	430.396
2020-01-17	439.051
2020-01-18	441.818
2020-01-19	451.2
2020-01-20	466.856
2020-01-21	490.925
2020-01-22	519.407
2020-01-23	549.992
2020-01-24	575.45
2020-01-25	603.029
2020-01-26	616
2020-01-27	628.728
2020-01-28	650.842
2020-01-29	661.963
2020-01-30	659.173
2020-01-31	644.123
2020-02-01	611.176
2020-02-02	572.792
2020-02-03	540.941
2020-02-04	510.5
2020-02-05	500.974
2020-02-06	508.247
2020-02-07	525.524
2020-02-08	562.383
2020-02-09	605.737
2020-02-10	643.761
2020-02-11	670.604
2020-02-12	683.305
2020-02-13	685.34
2020-02-14	688.661
2020-02-15	691.347
2020-02-16	720.922
2020-02-17	741.013
2020-02-18	767.053
2020-02-19	806.34
2020-02-20	827.35
2020-02-21	842.529
2020-02-22	842.786
2020-02-23	828.807
2020-02-24	818.404
2020-02-25	798.852
2020-02-26	765.738
2020-02-27	765.061
2020-02-28	784.134
2020-02-29	819.994
2020-03-01	840.383
2020-03-02	865.247
2020-03-03	900.696
2020-03-04	950.65
2020-03-05	989.208
2020-03-06	1026.35
2020-03-07	1058.25
2020-03-08	1112.38
2020-03-09	1168.11
2020-03-10	1224.94
2020-03-11	1254.24
2020-03-12	1270.14
2020-03-13	1269.11
2020-03-14	1254.63
2020-03-15	1228.79
2020-03-16	1237.27
2020-03-17	1246.7
2020-03-18	1249.75
2020-03-19	1269.96
2020-03-20	1292.22
2020-03-21	1321.88
2020-03-22	1350.44
2020-03-23	1347.4
2020-03-24	1319.75
2020-03-25	1289.51
2020-03-26	1260.1
2020-03-27	1255.15
2020-03-28	1282.43
2020-03-29	1298.3
2020-03-30	1307.92
2020-03-31	1333.88
2020-04-01	1382.58
2020-04-02	1454.55
2020-04-03	1535.51
2020-04-04	1583.46
2020-04-05	1628.2
2020-04-06	1679.49
2020-04-07	1709.68
2020-04-08	1710.3
2020-04-09	1692.76
2020-04-10	1636.33
2020-04-11	1589.41
2020-04-12	1531.99
2020-04-13	1494.95
2020-04-14	1495.54
2020-04-15	1518
2020-04-16	1503.99
2020-04-17	1485.16
2020-04-18	1466.65
2020-04-19	1484.87
2020-04-20	1473.44
2020-04-21	1446.18
2020-04-22	1413.14
2020-04-23	1426.67
2020-04-24	1443.08
2020-04-25	1435.74
2020-04-26	1397.91
2020-04-27	1368.93
2020-04-28	1352.95
2020-04-29	1377.26
2020-04-30	1408.38
2020-05-01	1475.26
2020-05-02	1501.47
2020-05-03	1457.12
2020-05-04	1400.79
2020-05-05	1343.41
2020-05-06	1271.23
2020-05-07	1172.81
2020-05-08	1071.72
2020-05-09	1066.3
2020-05-10	1141.89
2020-05-11	1234.04
2020-05-12	1299.83
2020-05-13	1357.95
2020-05-14	1378.07
2020-05-15	1327.93
2020-05-16	1215.89
2020-05-17	1103.24
2020-05-18	1003.19
2020-05-19	939.247
2020-05-20	882.824
2020-05-21	875.789
2020-05-22	902.554
2020-05-23	898.215
2020-05-24	881.577
2020-05-25	849.425
2020-05-26	815.648
2020-05-27	769.616
2020-05-28	692.488
2020-05-29	620.179
2020-05-30	610.649
2020-05-31	637.713
2020-06-01	675.437
2020-06-02	689.423
2020-06-03	714.311
2020-06-04	746.756
2020-06-05	788.961
2020-06-06	813.681
2020-06-07	804.03
2020-06-08	760.757
2020-06-09	715.201
2020-06-10	650.345
2020-06-11	594.314
2020-06-12	515.198
2020-06-13	448.126
2020-06-14	400.825
2020-06-15	373.288
2020-06-16	352.808
2020-06-17	352.851
2020-06-18	362.622
2020-06-19	394.189
2020-06-20	415.066
2020-06-21	408.604
2020-06-22	403.945
2020-06-23	399.649
2020-06-24	381.024
2020-06-25	370.872
2020-06-26	362.414
2020-06-27	361.314
2020-06-28	382.155
2020-06-29	396.53
2020-06-30	407.614
2020-07-01	404.315
2020-07-02	402.879
2020-07-03	399.231
2020-07-04	389.556
2020-07-05	377.617
2020-07-06	365.093
2020-07-07	345.089
2020-07-08	339.046
2020-07-09	319.095
2020-07-10	304.219
2020-07-11	312.556
2020-07-12	330.006
2020-07-13	335.342
2020-07-14	331.665
2020-07-15	328.809
2020-07-16	322.945
2020-07-17	310.404
2020-07-18	285.078
2020-07-19	269.346
2020-07-20	263.72
2020-07-21	267.465
2020-07-22	263.979
2020-07-23	257.709
2020-07-24	246.037
2020-07-25	232.541
2020-07-26	196.553
2020-07-27	164.179
2020-07-28	140.722
2020-07-29	121.809
2020-07-30	105.392
2020-07-31	106.048
2020-08-01	114.586
2020-08-02	132.337
2020-08-03	155.123
2020-08-04	179.671
2020-08-05	210.581
2020-08-06	231.553
2020-08-07	231.287
2020-08-08	221.059
2020-08-09	203.755
2020-08-10	180.009
2020-08-11	153.065
2020-08-12	128.473
2020-08-13	118.119
2020-08-14	109.74
2020-08-15	100.111
2020-08-16	97.1757
2020-08-17	98.4244
2020-08-18	106.62
2020-08-19	112.208
2020-08-20	112.952
2020-08-21	123.785
2020-08-22	138.29
2020-08-23	147.55
2020-08-24	153.593
2020-08-25	150.88
2020-08-26	147.84
2020-08-27	145.692
2020-08-28	146.266
2020-08-29	144.138
2020-08-30	144.126
2020-08-31	144.199
2020-09-01	148.571
2020-09-02	153.274
2020-09-03	155.254
2020-09-04	153.006
2020-09-05	151.832
2020-09-06	149.662
2020-09-07	148.717
2020-09-08	145.707
2020-09-09	137.973
2020-09-10	131.291
2020-09-11	128.929
2020-09-12	131.32
2020-09-13	142.257
2020-09-14	142.298
2020-09-15	138.574
2020-09-16	142.231
2020-09-17	144.75
2020-09-18	144.019
2020-09-19	129.959
2020-09-20	105.967
2020-09-21	96.2725
2020-09-22	93.784
2020-09-23	89.0188
2020-09-24	85.4823
2020-09-25	83.057
2020-09-26	91.9148
2020-09-27	100.606
2020-09-28	101.738
2020-09-29	100.03
2020-09-30	99.4786
2020-10-01	99.6996
2020-10-02	101.456
2020-10-03	105.283
2020-10-04	110.666
2020-10-05	119.255
2020-10-06	127.799
2020-10-07	137.085
2020-10-08	146.653
2020-10-09	149.434
2020-10-10	141.282
2020-10-11	139.35
2020-10-12	143.675
2020-10-13	150.948
2020-10-14	153.808
2020-10-15	155.95
2020-10-16	162.917
2020-10-17	171.932
2020-10-18	177.205
2020-10-19	177.999
2020-10-20	174.275
2020-10-21	173.274
2020-10-22	168.599
2020-10-23	164.857
2020-10-24	167.038
2020-10-25	167.832
2020-10-26	168.091
2020-10-27	170.239
2020-10-28	170.884
2020-10-29	168.783
2020-10-30	162.214
2020-10-31	155.458
2020-11-01	148.532
2020-11-02	141.758
2020-11-03	128.642
2020-11-04	110.018
2020-11-05	97.6982
2020-11-06	90.8742
2020-11-07	85.1079
2020-11-08	79.2997
2020-11-09	74.6546
2020-11-10	78.7469
2020-11-11	90.6813
2020-11-12	103.599
2020-11-13	115.375
2020-11-14	124.436
2020-11-15	131.898
2020-11-16	137.94
2020-11-17	141.957
2020-11-18	148.133
2020-11-19	149.404
2020-11-20	141.972
2020-11-21	131.767
2020-11-22	125.418
2020-11-23	119.599
2020-11-24	112.293
2020-11-25	106.087
2020-11-26	109.16
2020-11-27	113.851
2020-11-28	118.443
2020-11-29	122.86
2020-11-30	128.369
2020-12-01	135.044
2020-12-02	135.175
2020-12-03	128.395
2020-12-04	128.855
2020-12-05	135.062
2020-12-06	140.888
2020-12-07	148.36
2020-12-08	155.754
2020-12-09	163.771
2020-12-10	171.772
2020-12-11	177.921
2020-12-12	182.478
2020-12-13	183.429
2020-12-14	173.192
2020-12-15	162.613
2020-12-16	152.945
2020-12-17	143.897
2020-12-18	136.203
2020-12-19	131.891
2020-12-20	131.254
2020-12-21	137.825
2020-12-22	142.726
2020-12-23	147.884
2020-12-24	154.987
2020-12-25	161.246
2020-12-26	162.565
2020-12-27	162.069
2020-12-28	161.306
2020-12-29	164.313
2020-12-30	168.963
2020-12-31	172.528
2021-01-01	175.861
2021-01-02	176.425
2021-01-03	175.37
2021-01-04	174.665
2021-01-05	171.562
2021-01-06	171.364
2021-01-07	170.81
2021-01-08	169.501
2021-01-09	171.874
2021-01-10	176.373
2021-01-11	182.686
2021-01-12	190.06
2021-01-13	194.279
2021-01-14	203.358
2021-01-15	217.685
2021-01-16	232.009
2021-01-17	243.683
2021-01-18	253.718
2021-01-19	262.577
2021-01-20	275.574
2021-01-21	287.611
2021-01-22	294.825
2021-01-23	305.469
2021-01-24	321.928
2021-01-25	340.537
2021-01-26	356.938
2021-01-27	363.541
2021-01-28	368.863
2021-01-29	373.528
2021-01-30	374.512
2021-01-31	372.507
2021-02-01	368.964
2021-02-02	371.483
2021-02-03	381.013
2021-02-04	393.842
2021-02-05	408.768
2021-02-06	426.237
2021-02-07	444.282
2021-02-08	461.886
2021-02-09	473.163
2021-02-10	486.601
2021-02-11	499.664
2021-02-12	516.821
2021-02-13	530.369
2021-02-14	545.755
2021-02-15	558.924
2021-02-16	575.954
2021-02-17	585.735
2021-02-18	591.159
2021-02-19	594.065
2021-02-20	608.376
2021-02-21	621.728
2021-02-22	652.211
2021-02-23	686.845
2021-02-24	719.964
2021-02-25	754.16
2021-02-26	775.444
2021-02-27	787.031
2021-02-28	794.837
2021-03-01	788.587
2021-03-02	784.028
2021-03-03	793.876
2021-03-04	805.866
2021-03-05	824.553
2021-03-06	845.881
2021-03-07	877.486
2021-03-08	913.321
2021-03-09	942.791
2021-03-10	972.979
2021-03-11	995.951
2021-03-12	1045.28
2021-03-13	1074.57
2021-03-14	1099.15
2021-03-15	1113.11
2021-03-16	1114.52
2021-03-17	1108.31
2021-03-18	1124.66
2021-03-19	1119.91
2021-03-20	1134.3
2021-03-21	1149.51
2021-03-22	1168.88
2021-03-23	1195.09
2021-03-24	1211.79
2021-03-25	1230.67
2021-03-26	1252.25
2021-03-27	1290.22
2021-03-28	1339.56
2021-03-29	1396.62
2021-03-30	1445.92
2021-03-31	1508.39
2021-04-01	1552.01
2021-04-02	1599.76
2021-04-03	1628.15
2021-04-04	1649.6
2021-04-05	1657.21
2021-04-06	1679.92
2021-04-07	1684.82
2021-04-08	1711.39
2021-04-09	1755.77
2021-04-10	1800.16
2021-04-11	1839.29
2021-04-12	1868.83
2021-04-13	1902.68
2021-04-14	1930.87
2021-04-15	1925.43
2021-04-16	1925.41
2021-04-17	1914.71
2021-04-18	1911.65
2021-04-19	1916.62
2021-04-20	1917.22
2021-04-21	1956.06
2021-04-22	2023.26
2021-04-23	2007.87
2021-04-24	2015.97
2021-04-25	2053.6
2021-04-26	2092.46
2021-04-27	2121.42
2021-04-28	2094.12
2021-04-29	2066.25
2021-04-30	2086.23
2021-05-01	2081.48
2021-05-02	2036.87
2021-05-03	1983.4
2021-05-04	1958.11
2021-05-05	1972.24
2021-05-06	2007.34
2021-05-07	2067.77
2021-05-08	2163.01
2021-05-09	2287.49
2021-05-10	2406.64
2021-05-11	2458.22
2021-05-12	2453.4
2021-05-13	2359.3
2021-05-14	2220.22
2021-05-15	2083.22
2021-05-16	1981.58
2021-05-17	1928.2
2021-05-18	1915.44
2021-05-19	1940.38
2021-05-20	1999.8
2021-05-21	2078.06
2021-05-22	2123.4
2021-05-23	2081.9
2021-05-24	2014.72
2021-05-25	1887.09
2021-05-26	1788.55
2021-05-27	1713.94
2021-05-28	1634.87
2021-05-29	1549.89
2021-05-30	1517.21
2021-05-31	1505.68
2021-06-01	1586.96
2021-06-02	1610.4
2021-06-03	1608.28
2021-06-04	1652.04
2021-06-05	1696.48
2021-06-06	1721.52
2021-06-07	1723.58
2021-06-08	1694.24
2021-06-09	1692.22
2021-06-10	1708.77
2021-06-11	1693.54
2021-06-12	1624.72
2021-06-13	1502.63
2021-06-14	1388.53
2021-06-15	1319.38
2021-06-16	1261.56
2021-06-17	1217.97
2021-06-18	1160.3
2021-06-19	1155.63
2021-06-20	1199.52
2021-06-21	1213.77
2021-06-22	1189.28
[truncated: 193 more rows]

## Sheet: Observed_RE_Den_18
Time	RE_Den_Obs_18
2017-03-13 21:25:45	2.87485
2017-03-26 08:05:48	2.90366
2017-03-30 18:49:25	4.59935
2017-04-08 16:07:40	3.77723
2017-04-17 13:36:42	8.0113
2017-04-23 18:51:20	5.49761
2017-04-29 02:58:33	8.88076
2017-05-07 02:53:12	6.37118
2017-05-22 05:29:41	4.72076
2017-06-07 05:33:21	6.4432
2017-06-12 13:38:47	8.98365
2017-06-18 18:53:25	6.46996
2017-06-25 21:28:03	3.95832
2017-07-11 00:08:08	3.99331
2017-07-26 02:51:48	5.71369
2017-08-09 07:59:17	-0.152283
2017-10-11 10:39:36	-0.00617362
2017-10-25 16:06:52	3.39755
2017-11-09 18:50:32	5.11793
2017-11-15 02:50:33	5.13028
2017-11-24 00:10:36	5.15086
2017-12-09 02:54:16	6.87124
2017-12-21 13:41:31	10.2709
2018-01-04 18:52:36	6.09028

## Sheet: Observed_RE_Den_19_21
Time	RE_Den_Obs_19
2017-12-30 23:30:58	11.219
2018-01-06 20:33:59	17.7702
2018-01-14 06:31:45	17.7702
2018-01-21 03:35:13	25.9592
2018-01-27 18:09:30	30.8726
2018-02-03 21:42:10	42.3372
2018-02-11 01:16:40	60.3531
2018-02-17 15:57:20	88.1957
2018-02-24 22:52:20	129.141
2018-03-03 10:15:40	145.519
2018-03-10 20:20:16	170.086
2018-03-17 20:41:32	191.377
2018-03-25 03:55:41	301.11
2018-03-31 08:54:23	330.591
2018-04-07 18:59:54	358.433
2018-04-14 22:43:03	407.567
2018-04-21 23:06:35	437.048
2018-04-28 07:27:10	494.371
2018-05-05 13:51:12	423.945
2018-05-12 13:53:46	378.087
2018-05-19 14:09:07	378.087
2018-05-26 14:49:58	469.804
2018-06-02 21:12:10	392.827
2018-06-09 18:16:06	402.654
2018-06-16 17:59:05	286.37
2018-06-24 10:06:54	220.858
2018-06-30 14:37:48	150.432
2018-07-08 03:39:13	112.763
2018-07-15 16:42:00	80.0067
2018-07-21 11:40:58	47.2506
2018-07-29 13:51:42	55.4397
2018-08-05 01:08:39	48.8884
2018-08-12 07:48:11	34.1482
2018-08-18 22:17:27	21.0458
2018-08-26 05:03:21	29.2348
2018-09-02 08:30:33	21.0458
2018-09-09 08:45:26	19.408
2018-09-16 09:00:46	19.408
2018-09-22 17:07:41	27.597
2018-09-30 06:16:51	17.7702
2018-10-07 03:17:08	14.4946
2018-10-14 06:45:42	11.219
2018-10-20 21:19:32	14.4946
2018-10-28 04:04:04	17.7702
2018-11-04 20:30:06	17.7702
2018-11-11 04:32:55	11.219
2018-11-17 06:09:43	12.8568
2018-11-26 00:32:05	24.3214
2018-12-02 05:22:35	24.3214
2018-12-08 13:24:29	14.4946
2018-12-16 09:11:02	37.4238
2018-12-22 10:53:19	58.7153
2018-12-31 02:56:02	50.5262
2019-01-06 14:22:34	78.3689
2019-01-12 22:37:40	116.038
2019-01-21 00:46:09	116.038
2019-01-27 18:51:53	183.188
2019-02-03 12:59:27	256.889
2019-02-09 17:42:12	229.047
2019-02-17 16:49:17	274.905
2019-02-24 14:55:39	509.111
2019-03-04 04:53:07	672.891
2019-03-10 16:52:55	820.294
2019-03-17 08:19:09	1011.92
2019-03-24 06:10:01	1190.44
2019-03-31 20:05:13	1346.03
2019-04-07 04:59:04	1522.91
2019-04-15 10:40:22	1590.06
2019-04-21 14:07:00	1288.71
2019-04-29 03:06:09	1242.85
2019-05-06 19:34:55	1252.67
2019-05-11 12:05:12	1092.17
2019-05-18 21:05:32	885.806
2019-05-27 01:02:56	579.537
2019-06-04 21:50:40	415.756
2019-06-21 04:17:02	183.188
2019-07-15 06:58:40	76.7311
2019-07-26 14:44:15	68.5421
2019-08-04 09:05:15	75.0933
2019-08-12 04:41:47	61.9909
2019-08-19 04:53:56	50.5262
2019-08-25 03:13:24	40.6994
2019-09-01 22:52:13	35.786
2019-09-08 23:09:23	42.3372
2019-09-16 18:48:40	39.0616
2019-09-22 00:58:20	32.5104
2019-09-28 05:52:29	45.6128
2019-10-07 16:19:10	34.1482
2019-10-15 02:15:06	27.597
2019-10-20 21:22:16	24.3214
2019-10-27 02:15:02	32.5104
2019-11-04 04:21:13	24.3214
2019-11-11 04:39:18	34.1482
2019-11-18 01:36:51	21.0458
2019-11-25 11:34:37	21.0458
2019-12-02 11:50:52	24.3214
2019-12-10 00:59:34	12.8568
2019-12-14 11:49:25	24.3214
2019-12-22 20:34:50	55.4397
2019-12-31 05:17:28	33.462
2020-01-07 10:53:51	43.758
2020-01-14 09:21:41	28.314
2020-01-21 03:59:38	72.0721
2020-01-27 11:46:25	115.83
2020-02-04 07:52:41	118.404
2020-02-10 23:00:50	128.7
2020-02-18 00:43:23	216.216
2020-02-25 02:17:34	342.342
2020-03-02 10:13:50	342.342
2020-03-10 19:57:29	579.151
2020-03-17 08:18:18	360.36
2020-03-23 01:59:13	301.158
2020-03-31 06:38:38	939.511
2020-04-06 23:58:55	1341.06
2020-04-13 18:27:22	1428.57
2020-04-19 18:55:01	1495.5
2020-04-26 17:37:23	1413.13
2020-05-04 17:09:32	1467.18
2020-05-12 06:59:48	1202.06
2020-05-19 13:05:46	1075.93
2020-05-25 21:58:29	815.959
2020-06-02 22:03:35	718.147
2020-06-10 01:12:44	406.692
2020-06-14 04:43:38	293.635
2020-06-14 21:20:16	306.306
2020-06-21 20:04:12	192.718
2020-06-23 12:09:14	136.422
2020-06-30 21:38:26	151.065
2020-07-08 01:28:07	85.7289
2020-07-14 17:48:16	44.116
2020-07-22 09:01:23	8.41605
2020-07-28 19:32:01	20.1668
2020-08-06 03:52:38	8.1705
2020-08-11 04:01:28	31.8028
2020-08-19 06:39:21	13.8815
2020-08-30 00:12:41	13.7033
2020-09-09 12:03:16	7.60019
2020-09-22 09:05:55	19.244
2020-10-04 07:14:55	30.9037
2020-10-19 13:36:22	1.00597
2020-11-04 07:19:13	18.5312
2020-11-19 02:11:50	6.42788
2020-12-04 08:28:32	18.0321
2020-12-15 07:45:16	17.85
2020-12-24 14:58:09	17.6955
2020-12-31 04:38:26	23.501
2021-01-08 19:06:32	29.0013
2021-01-15 06:00:30	58.324
2021-01-23 09:03:07	87.5633
2021-01-30 07:22:34	93.1469
2021-02-04 13:36:03	122.529
2021-02-09 14:04:46	145.994
2021-02-16 12:48:41	365.016
2021-02-24 15:52:40	406.113
2021-03-03 03:05:00	595.514
2021-03-11 12:25:44	921.183
2021-03-17 11:35:11	808.238
2021-03-24 10:35:25	1169.55
2021-03-30 10:46:45	1596.13
2021-04-07 08:08:01	1649.1
2021-04-14 01:27:33	2040.07
2021-04-22 15:59:44	2081.14
2021-04-28 09:31:13	2021.56
2021-05-05 14:29:09	2501.44
2021-05-20 03:36:06	2127.2
2021-05-26 08:42:34	2126.89
2021-06-03 05:15:33	1758.91
2021-06-09 15:11:02	1278.35
2021-06-19 15:08:37	803.547
2021-06-29 03:50:56	441.412
2021-07-12 06:50:19	215.462
2021-07-21 02:54:22	149.804
2021-07-31 15:07:04	84.0632
2021-08-12 08:07:02	77.551
2021-08-20 11:00:09	23.7868
2021-08-27 09:22:59	59.0145
2021-09-06 04:25:26	11.0957
2021-09-18 03:10:52	16.4293
2021-09-29 08:43:20	15.8697
2021-10-08 22:05:47	3.53587
2021-10-22 12:58:31	-3.07156
2021-10-31 09:12:04	14.2744
2021-11-09 22:36:33	19.7271
2021-11-18 01:33:44	1.53578
2021-11-21 21:24:42	48.7759
2021-11-30 06:04:37	18.7151
2021-12-10 18:26:10	30.0489
2021-12-20 07:49:17	23.6439
