# Supplementary material for: Role of vector phenotypic plasticity in disease transmission as illustrated by the spread of dengue virus by Aedes albopictus
Source: Nat Commun. 2024 Sep 7;15:7823. doi: 10.1038/s41467-024-52144-5 (PMC11379831; doi:10.1038/s41467-024-52144-5)
Supplement: Supplementary file 4 — Source Data files [file 41467_2024_52144_MOESM4_ESM.zip › Source_Data_Folder/Main_Maunscript/Fig2_Tokyo_Predictions.xlsx]

## Sheet: Simulated
Time	Sim_deng
2000-01-01	0
2000-01-01 02:07:42	0
2000-01-01 05:46:02	0
2000-01-01 12:03:03	0
2000-01-01 19:30:03	0
2000-01-01 21:56:50	0
2000-01-01 23:58:59	0
2000-01-02 00:12:53	0
2000-01-02 00:17:52	0
2000-01-02 01:07:41	0
2000-01-02 03:08:52	0
2000-01-02 05:52:30	0
2000-01-02 09:25:48	0
2000-01-02 13:48:35	0
2000-01-02 19:04:07	0
2000-01-02 22:58:37	0
2000-01-02 23:52:51	0
2000-01-03 00:37:30	0
2000-01-03 01:08:00	0
2000-01-03 02:18:46	0
2000-01-03 03:29:27	0
2000-01-03 04:53:02	0
2000-01-03 06:27:58	0
2000-01-03 08:12:05	0
2000-01-03 10:05:23	0
2000-01-03 12:09:24	0
2000-01-03 14:22:56	0
2000-01-03 16:49:17	0
2000-01-03 19:30:32	0
2000-01-03 22:33:49	0
2000-01-03 23:58:39	0
2000-01-04 01:13:33	0
2000-01-04 01:41:52	0
2000-01-04 04:48:21	0
2000-01-04 06:31:41	0
2000-01-04 08:40:20	0
2000-01-04 10:52:43	0
2000-01-04 13:10:34	0
2000-01-04 15:33:13	0
2000-01-04 17:59:53	0
2000-01-04 20:31:33	0
2000-01-04 23:11:38	0
2000-01-05 02:09:50	0
2000-01-05 04:28:53	0
2000-01-05 08:03:00	0
2000-01-05 11:06:36	0
2000-01-05 14:09:07	0
2000-01-05 17:07:48	0
2000-01-05 20:04:53	0
2000-01-05 23:02:55	0
2000-01-06 02:02:23	0
2000-01-06 04:46:40	0
2000-01-06 07:01:38	0
2000-01-06 09:59:11	0
2000-01-06 12:49:10	0
2000-01-06 15:45:22	0
2000-01-06 18:43:52	0
2000-01-06 21:45:38	0
2000-01-07 00:50:51	0
2000-01-07 03:57:35	0
2000-01-07 07:11:24	0
2000-01-07 10:32:52	0
2000-01-07 14:08:16	0
2000-01-07 18:10:52	0
2000-01-07 22:52:32	0
2000-01-08 02:27:15	0
2000-01-08 05:44:58	0
2000-01-08 08:39:21	0
2000-01-08 11:16:49	0
2000-01-08 13:39:54	0
2000-01-08 15:51:34	0
2000-01-08 17:54:23	0
2000-01-08 19:48:21	0
2000-01-08 21:35:42	0
2000-01-08 23:18:08	0
2000-01-09 01:00:03	0
2000-01-09 02:45:19	0
2000-01-09 04:44:36	0
2000-01-09 08:07:02	0
2000-01-09 09:57:44	0
2000-01-09 11:57:19	0
2000-01-09 13:48:36	0
2000-01-09 15:38:06	0
2000-01-09 17:24:23	0
2000-01-09 19:11:11	0
2000-01-09 20:59:18	0
2000-01-09 22:50:35	0
2000-01-10 00:44:58	0
2000-01-10 02:45:48	0
2000-01-10 04:32:30	0
2000-01-10 06:55:32	0
2000-01-10 09:28:55	0
2000-01-10 12:26:48	0
2000-01-10 15:12:04	0
2000-01-10 16:02:18	0
2000-01-10 16:39:12	0
2000-01-10 17:29:11	0
2000-01-10 18:16:57	0
2000-01-10 19:09:27	0
2000-01-10 20:01:06	0
2000-01-10 20:55:02	0
2000-01-10 21:48:38	0
2000-01-10 22:44:07	0
2000-01-10 23:41:59	0
2000-01-10 23:57:25	0
2000-01-11 00:09:48	0
2000-01-11 00:16:31	0
2000-01-11 00:38:20	0
2000-01-11 00:59:06	0
2000-01-11 01:22:50	0
2000-01-11 01:52:15	0
2000-01-11 02:24:26	0
2000-01-11 03:01:19	0
2000-01-11 03:41:15	0
2000-01-11 04:24:57	0
2000-01-11 05:13:46	0
2000-01-11 06:04:28	0
2000-01-11 06:56:40	0
2000-01-11 07:51:31	0
2000-01-11 08:49:21	0
2000-01-11 09:48:59	0
2000-01-11 10:49:36	0
2000-01-11 11:51:16	0
2000-01-11 12:51:48	0
2000-01-11 13:53:40	0
2000-01-11 14:54:59	0
2000-01-11 15:54:25	0
2000-01-11 16:54:28	0
2000-01-11 17:53:06	0
2000-01-11 18:51:17	0
2000-01-11 19:28:31	0
2000-01-11 20:05:13	0
2000-01-11 21:10:16	0
2000-01-11 22:12:04	0
2000-01-11 23:21:51	0
2000-01-12 00:32:52	0
2000-01-12 01:50:16	0
2000-01-12 03:09:20	0
2000-01-12 04:29:17	0
2000-01-12 05:50:55	0
2000-01-12 07:14:02	0
2000-01-12 08:37:56	0
2000-01-12 10:02:58	0
2000-01-12 11:28:42	0
2000-01-12 12:55:30	0
2000-01-12 14:22:41	0
2000-01-12 16:00:40	0
2000-01-12 17:44:39	0
2000-01-12 19:37:02	0
2000-01-12 21:54:10	0
2000-01-12 23:49:12	0
2000-01-13 01:45:56	0
2000-01-13 03:34:22	0
2000-01-13 05:20:16	0
2000-01-13 07:01:25	0
2000-01-13 07:44:24	0
2000-01-13 08:21:33	0
2000-01-13 09:07:27	0
2000-01-13 09:52:03	0
2000-01-13 10:38:44	0
2000-01-13 11:26:14	0
2000-01-13 12:15:14	0
2000-01-13 13:04:51	0
2000-01-13 13:56:58	0
2000-01-13 14:50:11	0
2000-01-13 15:44:45	0
2000-01-13 16:41:39	0
2000-01-13 17:40:20	0
2000-01-13 18:40:47	0
2000-01-13 19:43:32	0
2000-01-13 20:49:42	0
2000-01-13 21:58:53	0
2000-01-13 23:07:38	0
2000-01-14 00:24:41	0
2000-01-14 01:46:49	0
2000-01-14 03:13:19	0
2000-01-14 04:46:14	0
2000-01-14 06:24:24	0
2000-01-14 08:04:47	0
2000-01-14 09:54:14	0
2000-01-14 11:49:17	0
2000-01-14 13:49:57	0
2000-01-14 15:56:28	0
2000-01-14 18:07:34	0
2000-01-14 20:20:45	0
2000-01-14 22:33:04	0
2000-01-15 00:42:50	0
2000-01-15 02:37:32	0
2000-01-15 04:33:30	0
2000-01-15 06:20:46	0
2000-01-15 08:02:59	0
2000-01-15 09:39:05	0
2000-01-15 11:11:20	0
2000-01-15 12:39:09	0
2000-01-15 14:02:37	0
2000-01-15 15:23:29	0
2000-01-15 16:40:57	0
2000-01-15 17:57:47	0
2000-01-15 19:01:17	0
2000-01-15 20:48:06	0
2000-01-15 22:26:06	0
2000-01-16 00:10:04	0
2000-01-16 01:56:42	0
2000-01-16 03:45:43	0
2000-01-16 05:35:18	0
2000-01-16 07:23:07	0
2000-01-16 09:06:01	0
2000-01-16 10:45:17	0
2000-01-16 12:21:50	0
2000-01-16 13:56:04	0
2000-01-16 15:14:55	0
2000-01-16 16:30:28	0
2000-01-16 17:55:54	0
2000-01-16 19:22:43	0
2000-01-16 20:56:18	0
2000-01-16 22:37:17	0
2000-01-17 00:28:34	0
2000-01-17 02:17:57	0
2000-01-17 04:06:33	0
2000-01-17 05:53:48	0
2000-01-17 07:38:10	0
2000-01-17 09:22:10	0
2000-01-17 11:05:30	0
2000-01-17 12:26:30	0
2000-01-17 13:42:33	0
2000-01-17 15:18:23	0
2000-01-17 16:55:37	0
2000-01-17 18:43:05	0
2000-01-17 20:42:09	0
2000-01-17 22:56:26	0
2000-01-18 01:27:47	0
2000-01-18 04:26:06	0
2000-01-18 09:46:39	0
2000-01-18 13:17:33	0
2000-01-18 16:54:17	0
2000-01-18 19:46:31	0
2000-01-18 22:57:35	0
2000-01-19 01:17:47	0
2000-01-19 03:44:23	0
2000-01-19 06:06:24	0
2000-01-19 08:26:14	0
2000-01-19 10:43:04	0
2000-01-19 12:26:44	0
2000-01-19 14:15:13	0
2000-01-19 18:23:08	0
2000-01-20 02:20:28	0
2000-01-20 10:39:52	0
2000-01-20 17:18:05	0
2000-01-20 22:58:04	0
2000-01-21 00:45:18	0
2000-01-21 01:53:34	0
2000-01-21 03:18:13	0
2000-01-21 04:42:28	0
2000-01-21 06:09:37	0
2000-01-21 07:38:53	0
2000-01-21 09:11:04	0
2000-01-21 10:46:06	0
2000-01-21 12:24:42	0
2000-01-21 14:07:23	0
2000-01-21 15:55:14	0
2000-01-21 17:49:06	0
2000-01-21 19:53:28	0
2000-01-21 22:09:58	0
2000-01-22 00:45:54	0
2000-01-22 03:51:09	0
2000-01-22 08:26:25	0
2000-01-22 12:04:46	0
2000-01-22 15:42:04	0
2000-01-22 19:07:27	0
2000-01-22 22:24:40	0
2000-01-23 01:35:33	0
2000-01-23 04:42:13	0
2000-01-23 07:46:08	0
2000-01-23 10:49:27	0
2000-01-23 13:38:39	0
2000-01-23 17:27:57	0
2000-01-23 22:26:53	0
2000-01-24 00:29:11	0
2000-01-24 03:14:28	0
2000-01-24 05:52:45	0
2000-01-24 08:37:47	0
2000-01-24 10:47:26	0
2000-01-24 13:34:52	0
2000-01-24 16:28:29	0
2000-01-24 19:47:40	0
2000-01-24 23:42:53	0
2000-01-25 02:53:04	0
2000-01-25 05:28:04	0
2000-01-25 07:54:15	0
2000-01-25 09:42:34	0
2000-01-25 11:16:45	0
2000-01-26 02:58:31	0
2000-01-26 09:04:29	0
2000-01-26 12:44:56	0
2000-01-26 17:20:45	0
2000-01-26 21:01:01	0
2000-01-26 23:59:21	0
2000-01-27 16:36:26	0
2000-01-28 02:08:46	0
2000-01-29 07:45:32	0
2000-01-29 21:25:54	0
2000-01-30 05:49:40	0
2000-01-30 08:44:14	0
2000-01-30 12:43:33	0
2000-01-30 14:11:40	0
2000-01-30 16:19:55	0
2000-01-30 18:29:54	0
2000-01-30 21:00:35	0
2000-01-31 00:08:59	0
2000-01-31 03:33:45	0
2000-01-31 06:19:16	0
2000-01-31 08:56:22	0
2000-01-31 11:17:37	0
2000-01-31 13:23:21	0
2000-01-31 15:45:49	0
2000-01-31 18:06:00	0
2000-01-31 20:29:47	0
2000-01-31 22:57:20	0
2000-02-01 01:29:01	0
2000-02-01 04:06:39	0
2000-02-01 06:53:26	0
2000-02-01 09:59:31	0
2000-02-01 13:43:04	0
2000-02-01 17:35:55	0
2000-02-01 20:50:49	0
2000-02-01 23:55:06	0
2000-02-02 02:07:41	0
2000-02-02 04:18:37	0
2000-02-02 18:21:55	0
2000-02-03 01:06:46	0
2000-02-03 07:30:41	0
2000-02-05 10:12:53	0
2000-02-05 21:44:32	0
2000-02-06 02:46:56	0
2000-02-06 10:30:18	0
2000-02-06 13:17:05	0
2000-02-06 17:46:48	0
2000-02-06 22:17:12	0
2000-02-07 01:58:12	0
2000-02-07 05:07:19	0
2000-02-07 07:47:25	0
2000-02-07 10:54:55	0
2000-02-07 14:11:53	0
2000-02-07 17:59:27	0
2000-02-07 21:53:04	0
2000-02-08 01:11:56	0
2000-02-08 03:30:38	0
2000-02-08 05:33:48	0
2000-02-08 09:20:46	0
2000-02-08 12:36:24	0
2000-02-08 15:53:50	0
2000-02-08 19:01:43	0
2000-02-08 21:59:05	0
2000-02-09 00:28:23	0
2000-02-09 03:21:19	0
2000-02-10 08:10:47	0
2000-02-11 20:38:13	0
2000-02-12 07:17:34	0
2000-02-12 14:38:58	0
2000-02-12 19:54:40	0
2000-02-12 21:52:30	0
2000-02-13 01:07:19	0
2000-02-13 04:17:36	0
2000-02-13 08:05:36	0
2000-02-13 14:56:11	0
2000-02-13 19:54:21	0
2000-02-14 00:40:55	0
2000-02-14 04:06:57	0
2000-02-14 08:17:54	0
2000-02-14 12:34:56	0
2000-02-14 15:37:45	0
2000-02-14 18:12:40	0
2000-02-14 21:51:33	0
2000-02-15 01:26:45	0
2000-02-15 05:17:44	0
2000-02-15 09:24:12	0
2000-02-15 13:53:21	0
2000-02-15 19:08:48	0
2000-02-16 03:02:14	0
2000-02-16 08:03:06	0
2000-02-16 13:07:43	0
2000-02-16 15:58:42	0
2000-02-16 18:30:18	0
2000-02-17 10:57:02	0
2000-02-17 18:34:09	0
2000-02-19 00:05:50	0
2000-02-20 00:01:59	0
2000-02-20 06:54:11	0
2000-02-20 09:51:25	0
2000-02-20 10:58:53	0
2000-02-20 13:07:22	0
2000-02-20 15:22:59	0
2000-02-20 17:57:09	0
2000-02-20 21:09:47	0
2000-02-21 01:02:44	0
2000-02-21 07:43:36	0
2000-02-21 13:04:14	0
2000-02-21 19:27:19	0
2000-02-22 02:14:48	0
2000-02-22 08:18:08	0
2000-02-22 13:17:57	0
2000-02-23 05:29:58	0
2000-02-24 22:03:48	0
2000-03-01 06:06:06	0
2000-03-02 22:12:15	0
2000-03-03 02:48:40	0
2000-03-03 07:22:08	0
2000-03-03 09:02:55	0
2000-03-03 11:21:06	0
2000-03-03 13:32:54	0
2000-03-03 15:49:55	0
2000-03-03 18:09:16	0
2000-03-03 20:31:35	0
2000-03-03 22:56:52	0
2000-03-04 01:26:30	0
2000-03-04 04:01:12	0
2000-03-04 06:42:06	0
2000-03-04 09:32:07	0
2000-03-04 12:33:02	0
2000-03-04 15:46:22	0
2000-03-04 19:18:24	0
2000-03-04 23:24:06	0
2000-03-05 04:44:37	0
2000-03-05 09:37:45	0
2000-03-05 14:00:33	0
2000-03-05 18:00:07	0
2000-03-05 21:37:18	0
2000-03-06 00:52:47	0
2000-03-06 03:49:31	0
2000-03-06 06:30:45	0
2000-03-06 08:58:52	0
2000-03-06 11:17:49	0
2000-03-06 13:29:18	0
2000-03-06 15:35:50	0
2000-03-06 17:39:01	0
2000-03-06 19:43:56	0
2000-03-06 21:52:35	0
2000-03-06 23:47:02	0
2000-03-07 02:50:05	0
2000-03-07 03:57:36	0
2000-03-07 05:31:06	0
2000-03-07 06:58:16	0
2000-03-07 08:26:54	0
2000-03-07 09:55:34	0
2000-03-07 11:25:16	0
2000-03-07 12:55:41	0
2000-03-07 14:28:18	0
2000-03-07 16:02:27	0
2000-03-07 17:40:34	0
2000-03-07 19:23:10	0
2000-03-07 21:13:28	0
2000-03-07 23:13:52	0
2000-03-08 01:32:50	0
2000-03-08 04:11:15	0
2000-03-08 06:22:59	0
2000-03-08 08:27:37	0
2000-03-08 10:22:39	0
2000-03-08 12:09:16	0
2000-03-08 13:48:21	0
2000-03-08 15:20:10	0
2000-03-08 16:45:53	0
2000-03-08 17:38:54	0
2000-03-08 18:27:03	0
2000-03-09 02:28:40	0
2000-03-09 16:28:27	0
2000-03-10 07:29:48	0
2000-03-10 13:06:45	0
2000-03-10 19:46:50	0
2000-03-10 21:46:32	0
2000-03-10 22:45:24	0
2000-03-10 23:58:30	0
2000-03-11 01:07:21	0
2000-03-11 02:18:37	0
2000-03-11 03:30:59	0
2000-03-11 04:43:35	0
2000-03-11 05:57:28	0
2000-03-11 07:13:10	0
2000-03-11 08:30:54	0
2000-03-11 09:50:46	0
2000-03-11 11:13:03	0
2000-03-11 12:38:35	0
2000-03-11 14:08:07	0
2000-03-11 15:16:45	0
2000-03-11 16:37:57	0
2000-03-11 17:58:03	0
2000-03-11 19:21:31	0
2000-03-11 20:47:50	0
2000-03-11 22:21:09	0
2000-03-12 00:00:31	0
2000-03-12 01:47:17	0
2000-03-12 03:48:42	0
2000-03-12 06:03:00	0
2000-03-12 08:21:20	0
2000-03-12 10:39:50	0
2000-03-12 12:58:26	0
2000-03-12 15:12:39	0
2000-03-12 17:27:42	0
2000-03-12 19:39:39	0
2000-03-12 21:55:27	0
2000-03-13 00:18:31	0
2000-03-13 02:06:40	0
2000-03-13 05:10:30	0
2000-03-13 07:21:00	0
2000-03-13 09:54:41	0
2000-03-13 12:24:26	0
2000-03-13 14:57:01	0
2000-03-13 17:30:15	0
2000-03-13 20:04:10	0
2000-03-13 22:36:50	0
2000-03-14 01:05:50	0
2000-03-14 03:32:01	0
2000-03-14 05:55:36	0
2000-03-14 08:14:42	0
2000-03-14 10:12:04	0
2000-03-14 12:10:41	0
2000-03-14 14:21:15	0
2000-03-14 16:04:02	0
2000-03-14 18:52:04	0
2000-03-14 19:55:29	0
2000-03-14 21:37:23	0
2000-03-14 23:09:02	0
2000-03-15 00:47:05	0
2000-03-15 02:29:10	0
2000-03-15 04:16:18	0
2000-03-15 06:07:21	0
2000-03-15 08:03:28	0
2000-03-15 10:05:16	0
2000-03-15 11:41:59	0
2000-03-15 13:38:57	0
2000-03-15 15:37:05	0
2000-03-15 17:43:57	0
2000-03-15 19:57:05	0
2000-03-15 22:19:17	0
2000-03-16 00:43:59	0
2000-03-16 03:08:02	0
2000-03-16 05:30:21	0
2000-03-16 07:49:02	0
2000-03-16 09:59:12	0
2000-03-16 11:17:38	0
2000-03-16 12:26:32	0
2000-03-16 14:51:49	0
2000-03-16 17:08:41	0
2000-03-16 19:35:03	0
2000-03-16 22:05:44	0
2000-03-17 00:35:23	0
2000-03-17 03:08:39	0
2000-03-17 05:36:32	0
2000-03-17 08:02:01	0
2000-03-17 10:20:10	0
2000-03-17 12:00:31	0
2000-03-17 13:25:02	0
2000-03-18 03:30:13	0
2000-03-18 05:41:41	0
2000-03-18 06:59:29	0
2000-03-18 07:30:30	0
2000-03-18 08:27:13	0
2000-03-18 09:21:53	0
2000-03-18 10:24:14	0
2000-03-18 11:32:07	0
2000-03-18 12:47:26	0
2000-03-18 14:08:11	0
2000-03-18 15:35:39	0
2000-03-18 17:08:51	0
2000-03-18 18:48:00	0
2000-03-18 20:33:10	0
2000-03-18 22:25:20	0
2000-03-19 00:22:07	0
2000-03-19 02:23:46	0
2000-03-19 04:30:59	0
2000-03-19 06:15:34	0
2000-03-19 07:15:38	0
2000-03-19 07:58:26	0
2000-03-19 09:04:40	0
2000-03-19 10:08:11	0
2000-03-19 11:18:06	0
2000-03-19 12:34:46	0
2000-03-19 13:59:01	0
2000-03-19 15:32:13	0
2000-03-19 17:18:18	0
2000-03-19 19:26:05	0
2000-03-19 22:20:21	0
2000-03-20 00:52:03	0
2000-03-20 03:17:43	0
2000-03-20 05:39:09	0
2000-03-20 07:51:41	0
2000-03-20 09:59:54	0
2000-03-20 12:01:56	0
2000-03-20 13:59:10	0
2000-03-20 15:38:16	0
2000-03-20 17:08:55	0
2000-03-20 18:46:03	0
2000-03-20 20:18:32	0
2000-03-20 21:49:51	0
2000-03-20 23:20:57	0
2000-03-21 00:47:41	0
2000-03-21 02:19:58	0
2000-03-21 03:54:04	0
2000-03-21 05:34:34	0
2000-03-21 07:18:25	0
2000-03-21 09:20:57	0
2000-03-21 11:16:25	0
2000-03-21 13:15:38	0
2000-03-21 15:22:16	0
2000-03-21 17:27:13	0
2000-03-21 19:35:51	0
2000-03-21 21:48:31	0
2000-03-21 23:59:12	0
2000-03-22 02:03:57	0
2000-03-22 03:11:21	0
2000-03-22 04:24:04	0
2000-03-22 06:06:23	0
2000-03-22 07:49:47	0
2000-03-22 09:28:55	0
2000-03-22 11:18:24	0
2000-03-22 13:10:24	0
2000-03-22 15:04:47	0
2000-03-22 17:14:09	0
2000-03-22 19:40:49	0
2000-03-22 21:44:29	0
2000-03-22 23:39:49	0
2000-03-23 01:00:46	0
2000-03-23 01:51:14	0
2000-03-23 02:30:50	0
2000-03-23 03:25:29	0
2000-03-23 04:18:59	0
2000-03-23 05:15:05	0
2000-03-23 06:13:26	0
2000-03-23 07:14:18	0
2000-03-23 08:17:55	0
2000-03-23 09:23:11	0
2000-03-23 10:31:19	0
2000-03-23 11:41:11	0
2000-03-23 12:54:06	0
2000-03-23 14:09:59	0
2000-03-23 15:29:20	0
2000-03-23 16:52:36	0
2000-03-23 18:21:08	0
2000-03-23 19:55:25	0
2000-03-23 21:39:32	0
2000-03-23 23:32:39	0
2000-03-24 01:40:17	0
2000-03-24 03:45:59	0
2000-03-24 06:37:57	0
2000-03-24 09:04:53	0
2000-03-24 11:30:12	0
2000-03-24 13:46:34	0
2000-03-24 15:57:50	0
2000-03-24 18:01:31	0
2000-03-24 19:58:07	0
2000-03-24 21:49:05	0
2000-03-24 23:36:14	0
2000-03-25 01:17:29	0
2000-03-25 02:55:07	0
2000-03-25 03:56:49	0
2000-03-25 04:50:53	0
2000-03-25 06:18:32	0
2000-03-25 07:39:32	0
2000-03-25 09:08:50	0
2000-03-25 10:43:04	0
2000-03-25 12:24:06	0
2000-03-25 14:08:58	0
2000-03-25 16:06:09	0
2000-03-25 18:08:37	0
2000-03-25 20:09:19	0
2000-03-25 22:24:21	0
2000-03-25 23:27:53	0
2000-03-26 00:17:19	0
2000-03-26 01:21:57	0
2000-03-26 02:21:12	0
2000-03-26 03:21:37	0
2000-03-26 04:22:33	0
2000-03-26 05:23:39	0
2000-03-26 06:24:44	0
2000-03-26 07:27:26	0
2000-03-26 08:29:40	0
2000-03-26 09:33:47	0
2000-03-26 10:38:44	0
2000-03-26 11:42:26	0
2000-03-26 12:48:34	0
2000-03-26 13:57:04	0
2000-03-26 15:04:16	0
2000-03-26 16:12:18	0
2000-03-26 17:21:17	0
2000-03-26 18:31:44	0
2000-03-26 19:30:21	0
2000-03-26 20:50:27	0
2000-03-26 22:09:41	0
2000-03-26 23:35:03	0
2000-03-27 01:05:00	0
2000-03-27 02:42:06	0
2000-03-27 04:26:08	0
2000-03-27 06:21:16	0
2000-03-27 08:29:45	0
2000-03-27 09:55:21	0
2000-03-27 11:59:20	0
2000-03-27 13:12:57	0
2000-03-27 14:42:25	0
2000-03-27 16:06:13	0
2000-03-27 17:32:33	0
2000-03-27 18:57:52	0
2000-03-27 20:23:17	0
2000-03-27 21:48:10	0
2000-03-27 23:13:05	0
2000-03-28 00:38:18	0
2000-03-28 02:03:38	0
2000-03-28 03:28:55	0
2000-03-28 04:54:17	0
2000-03-28 06:19:25	0
2000-03-28 07:44:03	0
2000-03-28 09:08:09	0
2000-03-28 10:31:28	0
2000-03-28 11:53:48	0
2000-03-28 13:15:12	0
2000-03-28 14:36:22	0
2000-03-28 15:57:37	0
2000-03-28 17:19:21	0
2000-03-28 18:42:40	0
2000-03-28 20:08:38	0
2000-03-28 21:40:01	0
2000-03-28 23:19:37	0
2000-03-29 01:24:12	0
2000-03-29 03:16:21	0
2000-03-29 05:05:38	0
2000-03-29 06:50:47	0
2000-03-29 08:42:04	0
2000-03-29 10:36:45	0
2000-03-29 12:33:46	0
2000-03-29 14:39:07	0
2000-03-29 16:52:04	0
2000-03-29 19:06:13	0
2000-03-29 21:12:23	0
2000-03-29 23:11:45	0
2000-03-30 01:07:43	0
2000-03-30 03:04:10	0
2000-03-30 05:02:13	0
2000-03-30 06:58:08	0
2000-03-30 09:05:05	0
2000-03-30 11:22:44	0
2000-03-30 13:14:26	0
2000-03-30 14:57:58	0
2000-03-30 16:28:38	0
2000-03-30 17:52:11	0
2000-03-30 19:08:59	0
2000-03-30 20:20:54	0
2000-03-30 21:28:59	0
2000-03-30 22:34:05	0
2000-03-30 23:37:03	0
2000-03-31 00:37:52	0
2000-03-31 01:37:58	0
2000-03-31 02:37:09	0
2000-03-31 03:35:59	0
2000-03-31 04:34:43	0
2000-03-31 05:33:36	0
2000-03-31 06:33:26	0
2000-03-31 07:34:10	0
2000-03-31 08:38:06	0
2000-03-31 09:46:12	0
2000-03-31 10:59:19	0
2000-03-31 12:17:00	0
2000-03-31 13:41:37	0
2000-03-31 15:16:16	0
2000-03-31 17:04:11	0
2000-03-31 19:23:18	0
2000-03-31 22:42:28	0
2000-04-01 01:02:29	0
2000-04-01 03:29:12	0
2000-04-01 05:46:02	0
2000-04-01 07:55:06	0
2000-04-01 09:53:00	0
2000-04-01 11:40:04	0
2000-04-01 13:21:29	0
2000-04-01 14:57:49	0
2000-04-01 16:30:40	0
2000-04-01 18:02:39	0
2000-04-01 19:32:34	0
2000-04-01 21:04:06	0
2000-04-01 22:35:49	0
2000-04-02 00:10:04	0
2000-04-02 01:45:51	0
2000-04-02 03:23:25	0
2000-04-02 05:05:37	0
2000-04-02 06:54:26	0
2000-04-02 08:40:42	0
2000-04-02 10:24:49	0
2000-04-02 12:09:19	0
2000-04-02 13:57:59	0
2000-04-02 15:41:24	0
2000-04-02 17:24:36	0
2000-04-02 19:05:03	0
2000-04-02 20:41:12	0
2000-04-02 22:15:34	0
2000-04-02 23:48:17	0
2000-04-03 01:18:20	0
2000-04-03 02:45:01	0
2000-04-03 04:09:35	0
2000-04-03 05:31:56	0
2000-04-03 06:51:05	0
2000-04-03 08:10:25	0
2000-04-03 09:23:18	0
2000-04-03 10:25:00	0
2000-04-03 11:34:52	0
2000-04-03 12:40:45	0
2000-04-03 13:45:03	0
2000-04-03 14:48:42	0
2000-04-03 15:51:23	0
2000-04-03 16:54:58	0
2000-04-03 17:58:49	0
2000-04-03 19:02:58	0
2000-04-03 20:07:26	0
2000-04-03 21:17:08	0
2000-04-03 22:25:33	0
2000-04-03 23:50:18	0
2000-04-04 01:02:19	0
2000-04-04 01:46:33	0
2000-04-04 02:14:40	0
2000-04-04 03:03:32	0
2000-04-04 03:45:22	0
2000-04-04 04:32:13	0
2000-04-04 05:17:52	0
2000-04-04 06:04:28	0
2000-04-04 06:51:47	0
2000-04-04 07:39:08	0
2000-04-04 08:24:39	0
2000-04-04 09:10:17	0
2000-04-04 09:56:16	0
2000-04-04 10:41:08	0
2000-04-04 11:25:27	0
2000-04-04 12:08:52	0
2000-04-04 12:51:34	0
2000-04-04 13:33:47	0
2000-04-04 14:15:51	0
2000-04-04 14:57:22	0
2000-04-04 15:38:47	0
2000-04-04 16:19:26	0
2000-04-04 17:00:06	0
2000-04-04 17:40:26	0
2000-04-04 18:20:55	0
2000-04-04 19:01:58	0
2000-04-04 19:42:10	0
2000-04-04 20:23:43	0
2000-04-04 21:05:30	0
2000-04-04 21:47:58	0
2000-04-04 22:31:30	0
2000-04-04 23:16:34	0
2000-04-05 00:02:46	0
2000-04-05 00:51:38	0
2000-04-05 01:43:35	0
2000-04-05 02:39:44	0
2000-04-05 03:41:09	0
2000-04-05 04:47:28	0
2000-04-05 05:58:42	0
2000-04-05 07:15:33	0
2000-04-05 08:38:03	0
2000-04-05 10:05:47	0
2000-04-05 11:42:28	0
2000-04-05 13:29:22	0
2000-04-05 15:30:42	0
2000-04-05 17:50:13	0
2000-04-05 20:47:03	0
2000-04-06 00:34:19	0
2000-04-06 03:55:28	0
2000-04-06 07:17:30	0
2000-04-06 10:34:21	0
2000-04-06 13:47:53	0
2000-04-06 17:01:49	0
2000-04-06 20:16:44	0
2000-04-06 23:29:19	0
2000-04-07 02:45:10	0
2000-04-07 06:11:04	0
2000-04-07 09:53:13	0
2000-04-07 13:49:57	0
2000-04-07 17:51:04	0
2000-04-07 21:43:46	0
2000-04-08 01:38:39	0
2000-04-08 05:37:46	0
2000-04-08 09:46:03	0
2000-04-08 13:51:35	0
2000-04-08 17:48:14	0
2000-04-08 21:26:05	0
2000-04-09 00:45:04	0
2000-04-09 03:48:36	0
2000-04-09 06:38:32	0
2000-04-09 09:17:32	0
2000-04-09 11:51:33	0
2000-04-09 14:22:57	0
2000-04-09 17:01:23	0
2000-04-09 19:54:24	0
2000-04-09 22:28:47	0
2000-04-10 00:52:08	0
2000-04-10 03:03:31	0
2000-04-10 05:11:03	0
2000-04-10 07:14:11	0
2000-04-10 09:15:54	0
2000-04-10 11:21:15	0
2000-04-10 13:57:39	0
2000-04-10 16:01:36	0
2000-04-10 17:35:52	0
2000-04-10 19:03:11	0
2000-04-10 20:22:19	0
2000-04-10 21:34:54	0
2000-04-10 22:42:24	0
2000-04-10 23:45:06	0
2000-04-11 00:44:29	0
2000-04-11 01:42:17	0
2000-04-11 02:37:06	0
2000-04-11 03:30:43	0
2000-04-11 04:24:20	0
2000-04-11 05:16:52	0
2000-04-11 06:10:14	0
2000-04-11 07:07:30	0
2000-04-11 08:02:49	0
2000-04-11 09:03:16	0
2000-04-11 10:13:52	0
2000-04-11 11:29:04	0
2000-04-11 12:46:31	0
2000-04-11 13:56:32	0
2000-04-11 15:03:32	0
2000-04-11 16:11:45	0
2000-04-11 17:14:24	0
2000-04-11 18:15:13	0
2000-04-11 19:12:58	0
2000-04-11 20:08:25	0
2000-04-11 21:01:52	0
2000-04-11 21:53:42	0
2000-04-11 22:43:46	0
2000-04-11 23:33:56	0
2000-04-12 00:22:42	0
2000-04-12 01:10:52	0
2000-04-12 01:58:38	0
2000-04-12 02:46:17	0
2000-04-12 03:33:02	0
2000-04-12 04:19:46	0
2000-04-12 05:06:42	0
2000-04-12 05:53:20	0
2000-04-12 06:41:24	0
2000-04-12 07:31:32	0
2000-04-12 08:21:22	0
2000-04-12 09:12:17	0
2000-04-12 10:03:30	0
2000-04-12 10:57:25	0
2000-04-12 11:49:36	0
2000-04-12 12:48:01	0
2000-04-12 13:44:33	0
2000-04-12 14:43:23	0
2000-04-12 15:46:34	0
2000-04-12 16:52:25	0
2000-04-12 18:03:10	0
2000-04-12 19:18:31	0
2000-04-12 20:39:56	0
2000-04-12 22:06:43	0
2000-04-12 23:39:12	0
2000-04-13 01:20:08	0
2000-04-13 03:15:25	0
2000-04-13 05:23:16	0
2000-04-13 07:40:52	0
2000-04-13 10:14:16	0
2000-04-13 12:55:15	0
2000-04-13 15:41:19	0
2000-04-13 18:56:28	0
2000-04-13 22:16:27	0
2000-04-14 01:30:11	0
2000-04-14 04:31:13	0
2000-04-14 07:23:00	0
2000-04-14 10:00:05	0
2000-04-14 12:25:26	0
2000-04-14 14:44:37	0
2000-04-14 16:56:33	0
2000-04-14 19:09:16	0
2000-04-14 21:22:23	0
2000-04-14 23:44:10	0
2000-04-15 02:23:37	0
2000-04-15 05:12:38	0
2000-04-15 07:41:28	0
2000-04-15 09:49:10	0
2000-04-15 11:46:30	0
2000-04-15 13:32:36	0
2000-04-15 15:07:35	0
2000-04-15 16:33:34	0
2000-04-15 17:53:10	0
2000-04-15 19:06:07	0
2000-04-15 20:14:02	0
2000-04-15 21:17:25	0
2000-04-15 22:17:29	0
2000-04-15 23:16:11	0
2000-04-16 00:12:41	0
2000-04-16 01:08:43	0
2000-04-16 02:04:28	0
2000-04-16 03:01:02	0
2000-04-16 03:58:00	0
2000-04-16 04:58:08	0
2000-04-16 06:01:37	0
2000-04-16 07:08:23	0
2000-04-16 08:29:27	0
2000-04-16 09:58:47	0
2000-04-16 11:26:16	0
2000-04-16 12:58:38	0
2000-04-16 14:25:01	0
2000-04-16 15:53:16	0
2000-04-16 17:18:55	0
2000-04-16 18:44:32	0
2000-04-16 20:08:49	0
2000-04-16 21:32:05	0
2000-04-16 22:56:39	0
2000-04-17 00:20:53	0
2000-04-17 01:49:21	0
2000-04-17 03:19:53	0
2000-04-17 04:53:45	0
2000-04-17 06:32:37	0
2000-04-17 08:17:04	0
2000-04-17 10:07:19	0
2000-04-17 12:04:22	0
2000-04-17 14:11:13	0
2000-04-17 17:22:51	0
2000-04-17 20:23:11	0
2000-04-17 23:03:58	0
2000-04-18 01:33:11	0
2000-04-18 03:49:35	0
2000-04-18 06:00:09	0
2000-04-18 08:02:34	0
2000-04-18 10:00:43	0
2000-04-18 11:54:20	0
2000-04-18 13:45:10	0
2000-04-18 15:33:21	0
2000-04-18 17:19:20	0
2000-04-18 19:02:36	0
2000-04-18 20:41:09	0
2000-04-18 22:14:17	0
2000-04-18 23:43:29	0
2000-04-19 01:08:53	0
2000-04-19 02:31:44	0
2000-04-19 03:52:19	0
2000-04-19 05:11:35	0
2000-04-19 06:33:01	0
2000-04-19 07:57:30	0
2000-04-19 09:41:25	0
2000-04-19 11:33:39	0
2000-04-19 13:10:53	0
2000-04-19 14:40:22	0
2000-04-19 16:05:35	0
2000-04-19 17:26:19	0
2000-04-19 18:44:14	0
2000-04-19 19:59:53	0
2000-04-19 21:13:48	0
2000-04-19 22:27:42	0
2000-04-19 23:40:24	0
2000-04-20 00:02:46	0
2000-04-20 00:16:51	0
2000-04-20 00:20:12	0
2000-04-20 00:21:08	0
2000-04-20 00:21:22	0
2000-04-20 00:21:29	0
2000-04-20 00:21:31	0
2000-04-20 00:21:53	0
2000-04-20 00:25:37	0
2000-04-20 00:44:05	0
2000-04-20 01:00:35	0
2000-04-20 01:22:13	0
2000-04-20 01:51:20	0
2000-04-20 02:23:42	0
2000-04-20 03:04:19	0
2000-04-20 03:50:17	0
2000-04-20 04:43:32	0
2000-04-20 05:10:15	0
2000-04-20 05:31:18	0
2000-04-20 05:33:10	0
2000-04-20 05:34:02	0
2000-04-20 05:34:20	0
2000-04-20 05:37:26	0
2000-04-20 06:02:28	0
2000-04-20 06:55:03	0
2000-04-20 07:34:28	0
2000-04-20 07:44:23	0
2000-04-20 07:52:55	0
2000-04-20 07:56:25	0
2000-04-20 08:31:25	0
2000-04-20 09:00:35	0
2000-04-20 09:42:51	0
2000-04-20 10:32:14	0
2000-04-20 11:27:37	0
2000-04-20 12:30:39	0
2000-04-20 13:40:01	0
2000-04-20 15:03:02	0
2000-04-20 16:28:56	0
2000-04-20 18:04:06	0
2000-04-20 19:43:12	0
2000-04-20 21:32:15	0
2000-04-20 23:26:14	0
2000-04-21 01:23:31	0
2000-04-21 03:21:11	0
2000-04-21 05:24:04	0
2000-04-21 07:26:26	0
2000-04-21 09:31:37	0
2000-04-21 11:40:10	0
2000-04-21 13:51:19	0
2000-04-21 16:02:55	0
2000-04-21 16:27:25	0
2000-04-21 16:49:40	0
2000-04-21 16:50:28	0
2000-04-21 16:50:46	0
2000-04-21 16:53:43	0
2000-04-21 17:23:10	0
2000-04-21 18:26:38	0
2000-04-21 20:01:20	0
2000-04-21 21:29:30	0
2000-04-22 00:45:14	0
2000-04-22 03:40:55	0
2000-04-22 07:16:38	0
2000-04-22 09:29:44	0
2000-04-22 11:07:41	0
2000-04-22 12:25:43	0
2000-04-22 13:37:28	0
2000-04-22 14:42:00	0
2000-04-22 15:41:30	0
2000-04-22 16:37:30	0
2000-04-22 17:30:27	0
2000-04-22 18:21:04	0
2000-04-22 19:09:53	0
2000-04-22 19:57:55	0
2000-04-22 20:44:42	0
2000-04-22 21:32:09	0
2000-04-22 22:19:30	0
2000-04-22 23:07:21	0
2000-04-23 00:02:57	0
2000-04-23 00:45:58	0
2000-04-23 01:41:13	0
2000-04-23 02:51:19	0
2000-04-23 04:54:25	0
2000-04-23 06:04:37	0
2000-04-23 07:21:40	0
2000-04-23 08:34:29	0
2000-04-23 09:44:57	0
2000-04-23 10:57:42	0
2000-04-23 12:12:21	0
2000-04-23 13:28:39	0
2000-04-23 14:59:02	0
2000-04-23 16:25:29	0
2000-04-23 18:09:42	0
2000-04-23 21:07:21	0
2000-04-23 23:16:58	0
2000-04-24 00:38:09	0
2000-04-24 01:05:34	0
2000-04-24 01:11:26	0
2000-04-24 01:13:33	0
2000-04-24 01:34:47	0
2000-04-24 02:15:10	0
2000-04-24 03:01:25	0
2000-04-24 03:40:08	0
2000-04-24 04:26:45	0
2000-04-24 05:17:00	0
2000-04-24 06:07:12	0
2000-04-24 07:01:34	0
2000-04-24 07:57:57	0
2000-04-24 08:55:17	0
2000-04-24 09:50:06	0
2000-04-24 10:46:31	0
2000-04-24 11:40:39	0
2000-04-24 12:34:16	0
2000-04-24 13:30:55	0
2000-04-24 14:22:50	0
2000-04-24 15:18:33	0
2000-04-24 16:13:34	0
2000-04-24 17:07:36	0
2000-04-24 18:01:11	0
2000-04-24 18:53:39	0
2000-04-24 19:45:54	0
2000-04-24 20:37:35	0
2000-04-24 21:31:15	0
2000-04-24 22:23:06	0
2000-04-24 23:14:40	0
2000-04-25 00:08:04	0
2000-04-25 01:00:35	0
2000-04-25 01:52:51	0
2000-04-25 02:46:23	0
2000-04-25 03:40:37	0
2000-04-25 04:35:13	0
2000-04-25 05:31:21	0
2000-04-25 06:27:46	0
2000-04-25 07:25:05	0
2000-04-25 08:25:09	0
2000-04-25 09:26:31	0
2000-04-25 10:27:10	0
2000-04-25 11:28:56	0
2000-04-25 12:30:36	0
2000-04-25 13:33:36	0
2000-04-25 14:38:36	0
2000-04-25 15:51:43	0
2000-04-25 16:51:26	0
2000-04-25 17:39:12	0
2000-04-25 18:48:06	0
2000-04-25 19:53:17	0
2000-04-25 21:06:06	0
2000-04-25 22:22:23	0
2000-04-25 23:43:58	0
2000-04-26 01:05:31	0
2000-04-26 02:03:43	0
2000-04-26 03:59:50	0
2000-04-26 05:49:49	0
2000-04-26 07:57:59	0
2000-04-26 11:58:54	0
2000-04-26 15:15:42	0
2000-04-26 18:59:15	0
2000-04-26 21:37:46	0
2000-04-27 00:18:18	0
2000-04-27 02:44:29	0
2000-04-27 05:03:53	0
2000-04-27 07:19:17	0
2000-04-27 09:13:58	0
2000-04-27 11:22:54	0
2000-04-27 13:54:44	0
2000-04-27 16:02:10	0
2000-04-27 18:01:40	0
2000-04-27 19:55:29	0
2000-04-27 21:48:33	0
2000-04-27 23:41:29	0
2000-04-28 01:35:25	0
2000-04-28 03:44:12	0
2000-04-28 06:29:41	0
2000-04-28 09:12:37	0
2000-04-28 11:49:18	0
2000-04-28 14:24:18	0
2000-04-28 16:56:22	0
2000-04-28 19:26:58	0
2000-04-28 22:02:38	0
2000-04-29 00:29:13	0
2000-04-29 03:08:49	0
2000-04-29 06:25:16	0
2000-04-29 09:49:48	0
2000-04-29 13:09:07	0
2000-04-29 16:08:25	0
2000-04-29 19:06:37	0
2000-04-29 22:04:07	0
2000-04-30 01:04:59	0
2000-04-30 02:35:48	0
2000-04-30 03:44:48	0
2000-04-30 03:49:36	0
2000-04-30 03:51:41	0
2000-04-30 04:12:35	0
2000-04-30 05:15:15	0
2000-04-30 06:48:26	0
2000-04-30 09:12:56	0
2000-04-30 11:23:54	0
2000-04-30 15:32:41	0
2000-04-30 19:19:16	0
2000-04-30 22:42:31	0
2000-05-01 00:56:24	0
2000-05-01 02:47:54	0
2000-05-01 04:30:16	0
2000-05-01 06:02:24	0
2000-05-01 07:28:37	0
2000-05-01 08:50:46	0
2000-05-01 10:10:48	0
2000-05-01 11:29:05	0
2000-05-01 12:57:18	0
2000-05-01 14:30:24	0
2000-05-01 16:41:34	0
2000-05-01 18:04:51	0
2000-05-01 19:31:18	0
2000-05-01 20:48:40	0
2000-05-01 22:03:28	0
2000-05-01 23:15:36	0
2000-05-02 00:25:07	0
2000-05-02 01:32:40	0
2000-05-02 02:40:12	0
2000-05-02 03:47:54	0
2000-05-02 04:56:09	0
2000-05-02 06:08:55	0
2000-05-02 07:28:41	0
2000-05-02 08:55:31	0
2000-05-02 10:29:49	0
2000-05-02 12:09:27	0
2000-05-02 14:18:14	0
2000-05-02 17:52:51	0
2000-05-02 20:22:13	0
2000-05-02 22:49:12	0
2000-05-03 00:54:07	0
2000-05-03 03:32:49	0
2000-05-03 05:13:11	0
2000-05-03 07:38:09	0
2000-05-03 09:35:16	0
2000-05-03 11:39:11	0
2000-05-03 13:54:02	0
2000-05-03 14:38:49	0
2000-05-03 14:59:39	0
2000-05-03 15:08:27	0
2000-05-03 15:11:37	0
2000-05-03 15:26:07	0
2000-05-03 16:17:49	0
2000-05-03 17:01:06	0
2000-05-03 18:56:34	0
2000-05-03 19:42:16	0
2000-05-03 20:00:02	0
2000-05-03 20:09:32	0
2000-05-03 20:12:57	0
2000-05-03 20:47:08	0
2000-05-03 22:10:51	0
2000-05-03 22:44:51	0
2000-05-04 01:26:03	0
2000-05-04 02:42:45	0
2000-05-04 04:20:09	0
2000-05-04 05:16:00	0
2000-05-04 05:46:08	0
2000-05-04 06:06:10	0
2000-05-04 06:51:23	0
2000-05-04 07:35:33	0
2000-05-04 08:27:05	0
2000-05-04 09:25:10	0
2000-05-04 10:23:48	0
2000-05-04 11:26:33	0
2000-05-04 12:32:26	0
2000-05-04 13:42:41	0
2000-05-04 14:53:44	0
2000-05-04 16:10:14	0
2000-05-04 17:29:52	0
2000-05-04 18:51:52	0
2000-05-04 20:29:41	0
2000-05-04 22:07:59	0
2000-05-05 00:01:19	0
2000-05-05 03:24:47	0
2000-05-05 05:20:42	0
2000-05-05 07:20:37	0
2000-05-05 08:18:06	0
2000-05-05 08:31:46	0
2000-05-05 08:36:46	0
2000-05-05 08:38:36	0
2000-05-05 08:56:49	0
2000-05-05 09:36:30	0
2000-05-05 10:00:21	0
2000-05-05 10:54:21	0
2000-05-05 11:32:04	0
2000-05-05 12:15:11	0
2000-05-05 12:49:32	0
2000-05-05 13:37:34	0
2000-05-05 14:28:29	0
2000-05-05 15:22:11	0
2000-05-05 16:15:36	0
2000-05-05 17:11:29	0
2000-05-05 18:10:08	0
2000-05-05 19:10:45	0
2000-05-05 20:57:10	0
2000-05-05 22:46:39	0
2000-05-06 01:32:29	0
2000-05-06 03:36:35	0
2000-05-06 07:44:37	0
2000-05-06 12:06:44	0
2000-05-06 18:14:29	0
2000-05-06 22:36:54	0
2000-05-07 07:05:42	0
2000-05-07 13:34:34	0
2000-05-07 14:48:41	0
2000-05-07 15:15:35	0
2000-05-07 15:26:05	0
2000-05-07 15:29:54	0
2000-05-07 16:08:00	0
2000-05-07 17:28:59	0
2000-05-07 19:39:20	0
2000-05-07 22:39:54	0
2000-05-08 02:24:51	0
2000-05-08 07:28:06	0
2000-05-08 13:32:24	0
2000-05-08 16:03:47	0
2000-05-08 18:04:37	0
2000-05-08 21:19:34	0
2000-05-08 21:23:43	0
2000-05-08 21:24:49	0
2000-05-08 21:25:37	0
2000-05-08 21:25:54	0
2000-05-08 21:28:47	0
2000-05-08 21:52:01	0
2000-05-08 21:52:38	0
2000-05-08 21:52:51	0
2000-05-08 21:55:04	0
2000-05-08 22:16:38	0
2000-05-08 22:53:42	0
2000-05-08 23:03:20	0
2000-05-08 23:07:43	0
2000-05-08 23:09:08	0
2000-05-08 23:09:47	0
2000-05-08 23:10:01	0
2000-05-08 23:12:22	0
2000-05-08 23:34:59	0
2000-05-09 00:10:57	0
2000-05-09 01:01:43	0
2000-05-09 01:18:30	0
2000-05-09 01:25:24	0
2000-05-09 01:28:28	0
2000-05-09 01:29:40	0
2000-05-09 01:30:06	0
2000-05-09 01:34:24	0
2000-05-09 02:17:29	0
2000-05-09 03:04:31	0
2000-05-09 03:27:25	0
2000-05-09 03:35:43	0
2000-05-09 04:58:44	0
2000-05-09 07:06:00	0
2000-05-09 08:09:49	0
2000-05-09 10:17:36	0
2000-05-09 11:22:06	0
2000-05-09 11:36:14	0
2000-05-09 11:42:00	0
2000-05-09 12:39:47	0
2000-05-09 13:11:11	0
2000-05-09 15:37:39	0
2000-05-09 17:58:06	0
2000-05-09 19:15:36	0
2000-05-09 19:37:05	0
2000-05-09 19:45:43	0
2000-05-09 21:12:07	0
2000-05-09 21:49:20	0
2000-05-09 22:23:59	0
2000-05-09 22:35:09	0
2000-05-09 22:43:03	0
2000-05-09 22:46:46	0
2000-05-09 22:47:56	0
2000-05-09 22:48:16	0
2000-05-09 22:48:24	0
2000-05-09 22:49:36	0
2000-05-09 23:01:31	0
2000-05-09 23:19:32	0
2000-05-09 23:47:38	0
2000-05-10 00:23:35	0
2000-05-10 01:22:50	0
2000-05-10 02:40:42	0
2000-05-10 03:20:28	0
2000-05-10 03:53:19	0
2000-05-10 04:03:18	0
2000-05-10 04:05:57	0
2000-05-10 04:06:37	0
2000-05-10 04:06:51	0
2000-05-10 04:09:16	0
2000-05-10 04:33:23	0
2000-05-10 05:04:44	0
2000-05-10 06:02:53	0
2000-05-10 07:09:59	0
2000-05-10 08:20:19	0
2000-05-10 08:32:58	0
2000-05-10 08:35:29	0
2000-05-10 08:36:35	0
2000-05-10 08:36:59	0
2000-05-10 08:40:59	0
2000-05-10 09:13:23	0
2000-05-10 10:13:24	0
2000-05-10 11:29:19	0
2000-05-10 12:14:00	0
2000-05-10 12:25:15	0
2000-05-10 12:32:10	0
2000-05-10 12:33:50	0
2000-05-10 12:34:26	0
2000-05-10 12:40:26	0
2000-05-10 13:20:26	0
2000-05-10 14:22:47	0
2000-05-10 15:02:32	0
2000-05-10 15:16:59	0
2000-05-10 15:24:26	0
2000-05-10 15:26:07	0
2000-05-10 15:26:44	0
2000-05-10 15:32:47	0
2000-05-10 16:15:03	0
2000-05-10 17:25:03	0
2000-05-10 17:37:05	0
2000-05-10 17:44:45	0
2000-05-10 17:46:07	0
2000-05-10 17:46:37	0
2000-05-10 17:51:37	0
2000-05-10 18:33:07	0
2000-05-10 19:51:43	0
2000-05-10 20:11:59	0
2000-05-10 20:17:53	0
2000-05-10 20:19:47	0
2000-05-10 20:20:29	0
2000-05-10 20:27:24	0
2000-05-10 21:16:08	0
2000-05-10 22:35:16	0
2000-05-10 23:01:33	0
2000-05-10 23:20:05	0
2000-05-10 23:22:31	0
2000-05-10 23:24:48	0
2000-05-10 23:25:38	0
2000-05-10 23:33:57	0
2000-05-11 00:20:20	0
2000-05-11 01:42:37	0
2000-05-11 02:10:54	0
2000-05-11 02:24:38	0
2000-05-11 02:29:39	0
2000-05-11 02:32:00	0
2000-05-11 02:32:51	0
2000-05-11 02:41:22	0
2000-05-11 03:39:23	0
2000-05-11 05:12:53	0
2000-05-11 05:44:54	0
2000-05-11 05:52:32	0
2000-05-11 05:55:33	0
2000-05-11 05:56:38	0
2000-05-11 06:07:29	0
2000-05-11 06:40:27	0
2000-05-11 07:51:54	0
2000-05-11 09:43:57	0
2000-05-11 12:10:55	0
2000-05-11 15:28:00	0
2000-05-11 19:36:28	0
2000-05-11 22:11:49	0
2000-05-11 22:23:37	0
2000-05-11 22:29:02	0
2000-05-11 23:23:03	0
2000-05-12 01:41:59	0
2000-05-12 04:31:55	0
2000-05-12 08:00:34	0
2000-05-12 11:29:31	0
2000-05-12 12:45:11	0
2000-05-12 13:49:10	0
2000-05-12 16:14:46	0
2000-05-12 17:49:55	0
2000-05-12 18:52:34	0
2000-05-12 20:37:18	0
2000-05-13 00:49:17	0
2000-05-13 04:35:12	0
2000-05-13 05:40:43	0
2000-05-13 05:57:16	0
2000-05-13 06:03:15	0
2000-05-13 06:42:58	0
2000-05-13 08:10:59	0
2000-05-13 10:26:02	0
2000-05-13 11:35:52	0
2000-05-13 12:16:39	0
2000-05-13 12:35:03	0
2000-05-13 12:42:29	0
2000-05-13 12:44:34	0
2000-05-13 12:45:54	0
2000-05-13 12:46:22	0
2000-05-13 12:51:10	0
2000-05-13 13:39:03	0
2000-05-13 14:29:29	0
2000-05-13 14:48:20	0
2000-05-13 17:07:59	0
2000-05-13 18:07:55	0
2000-05-13 19:18:32	0
2000-05-13 21:41:04	0
2000-05-14 00:08:57	0
2000-05-14 03:03:59	0
2000-05-14 03:05:39	0
2000-05-14 03:07:12	0
2000-05-14 03:07:45	0
2000-05-14 03:13:22	0
2000-05-14 03:59:34	0
2000-05-14 05:07:03	0
2000-05-14 07:02:50	0
2000-05-14 09:13:17	0
2000-05-14 12:08:43	0
2000-05-14 15:42:18	0
2000-05-14 20:11:05	0
2000-05-14 23:30:01	0
2000-05-15 06:43:47	0
2000-05-15 11:28:16	0
2000-05-15 11:57:06	0
2000-05-15 12:05:56	0
2000-05-15 12:08:31	0
2000-05-15 12:09:26	0
2000-05-15 12:09:46	0
2000-05-15 12:13:05	0
2000-05-15 12:46:18	0
2000-05-15 13:16:12	0
2000-05-15 15:19:51	0
2000-05-15 17:17:46	0
2000-05-15 20:05:25	0
2000-05-15 23:13:21	0
2000-05-16 02:10:08	0
2000-05-16 02:18:03	0
2000-05-16 02:20:46	0
2000-05-16 02:21:44	0
2000-05-16 02:31:30	0
2000-05-16 03:38:44	0
2000-05-16 04:33:12	0
2000-05-16 07:02:51	0
2000-05-16 09:42:14	0
2000-05-16 13:29:16	0
2000-05-16 17:54:58	0
2000-05-16 23:16:56	0
2000-05-17 04:11:38	0
2000-05-17 04:50:24	0
2000-05-17 04:55:23	0
2000-05-17 04:57:11	0
2000-05-17 05:15:05	0
2000-05-17 05:45:20	0
2000-05-17 05:59:08	0
2000-05-17 06:02:54	0
2000-05-17 06:04:15	0
2000-05-17 06:17:50	0
2000-05-17 07:40:30	0
2000-05-17 09:48:16	0
2000-05-17 12:43:26	0
2000-05-17 13:09:03	0
2000-05-17 13:14:45	0
2000-05-17 13:16:50	0
2000-05-17 13:37:36	0
2000-05-17 15:06:42	0
2000-05-17 17:30:24	0
2000-05-17 20:46:52	0
2000-05-17 21:08:11	0
2000-05-17 21:15:25	0
2000-05-17 21:17:35	0
2000-05-17 21:18:22	0
2000-05-17 21:26:12	0
2000-05-17 22:09:43	0
2000-05-17 23:03:31	0
2000-05-17 23:25:38	0
2000-05-17 23:36:56	0
2000-05-17 23:41:00	0
2000-05-18 00:21:46	0
2000-05-18 01:44:49	0
2000-05-18 03:43:25	0
2000-05-18 06:18:10	0
2000-05-18 09:29:19	0
2000-05-18 13:16:30	0
2000-05-18 15:09:52	0
2000-05-18 15:42:19	0
2000-05-18 15:57:38	0
2000-05-18 18:30:41	0
2000-05-18 20:57:09	0
2000-05-19 00:29:15	0
2000-05-19 01:23:08	0
2000-05-19 01:47:31	0
2000-05-19 01:59:08	0
2000-05-19 02:02:24	0
2000-05-19 02:03:37	0
2000-05-19 02:15:44	0
2000-05-19 03:19:04	0
2000-05-19 05:20:51	0
2000-05-19 05:56:21	0
2000-05-19 06:03:45	0
2000-05-19 06:06:43	0
2000-05-19 06:07:48	0
2000-05-19 06:18:36	0
2000-05-19 07:14:21	0
2000-05-19 09:11:53	0
2000-05-19 10:16:07	0
2000-05-19 10:44:08	0
2000-05-19 14:12:26	0
2000-05-19 17:18:27	0
2000-05-19 21:38:54	0
2000-05-20 02:04:09	0
2000-05-20 02:41:35	0
2000-05-20 03:05:23	0
2000-05-20 03:08:40	0
2000-05-20 03:09:54	0
2000-05-20 03:22:16	0
2000-05-20 04:34:51	0
2000-05-20 06:39:51	0
2000-05-20 09:13:58	0
2000-05-20 12:41:19	0
2000-05-20 16:52:45	0
2000-05-20 21:07:00	0
2000-05-20 23:31:15	0
2000-05-21 04:29:29	0
2000-05-21 09:28:47	0
2000-05-21 15:41:51	0
2000-05-21 22:06:07	0
2000-05-21 23:18:51	0
2000-05-22 00:08:22	0
2000-05-22 02:40:09	0
2000-05-22 02:52:32	0
2000-05-22 02:58:19	0
2000-05-22 03:56:09	0
2000-05-22 06:02:03	0
2000-05-22 09:02:25	0
2000-05-22 10:53:50	0
2000-05-22 11:48:05	0
2000-05-22 17:14:39	0
2000-05-22 20:00:09	0
2000-05-22 21:46:04	0
2000-05-23 04:20:16	0
2000-05-23 07:04:52	0
2000-05-23 14:26:56	0
2000-05-23 19:19:14	0
2000-05-24 00:35:19	0
2000-05-24 05:28:09	0
2000-05-24 10:49:38	0
2000-05-24 16:40:52	0
2000-05-24 22:40:36	0
2000-05-25 04:27:23	0
2000-05-25 11:06:39	0
2000-05-25 17:33:33	0
2000-05-25 22:39:29	0
2000-05-26 03:22:26	0
2000-05-26 05:56:23	0
2000-05-26 07:28:20	0
2000-05-26 13:04:25	0
2000-05-26 17:15:21	0
2000-05-26 23:55:52	0
2000-05-27 06:27:21	0
2000-05-27 08:37:22	0
2000-05-27 10:12:00	0
2000-05-27 15:29:36	0
2000-05-27 19:25:53	0
2000-05-27 21:00:01	0
2000-05-27 21:51:51	0
2000-05-27 23:02:18	0
2000-05-27 23:18:23	0
2000-05-27 23:32:33	0
2000-05-27 23:41:53	0
2000-05-27 23:50:06	0
2000-05-27 23:53:05	0
2000-05-28 00:13:14	0
2000-05-28 00:21:45	0
2000-05-28 00:27:04	0
2000-05-28 00:29:01	0
2000-05-28 00:48:26	0
2000-05-28 01:01:09	0
2000-05-28 01:04:49	0
2000-05-28 01:06:08	0
2000-05-28 01:19:19	0
2000-05-28 01:45:33	0
2000-05-28 01:48:30	0
2000-05-28 01:50:40	0
2000-05-28 02:12:26	0
2000-05-28 02:32:44	0
2000-05-28 02:38:43	0
2000-05-28 02:41:31	0
2000-05-28 02:42:32	0
2000-05-28 02:52:43	0
2000-05-28 03:19:35	0
2000-05-28 03:35:07	0
2000-05-28 03:38:07	0
2000-05-28 03:39:11	0
2000-05-28 03:49:55	0
2000-05-28 04:06:04	0
2000-05-28 04:10:12	0
2000-05-28 04:14:29	0
2000-05-28 04:16:02	0
2000-05-28 04:31:36	0
2000-05-28 04:35:03	0
2000-05-28 04:38:15	0
2000-05-28 04:39:25	0
2000-05-28 04:51:03	0
2000-05-28 05:29:49	0
2000-05-28 05:34:33	0
2000-05-28 05:37:53	0
2000-05-28 05:39:05	0
2000-05-28 05:51:06	0
2000-05-28 06:28:57	0
2000-05-28 06:34:40	0
2000-05-28 06:37:21	0
2000-05-28 06:38:19	0
2000-05-28 06:47:59	0
2000-05-28 07:28:48	0
2000-05-28 07:39:00	0
2000-05-28 07:42:39	0
2000-05-28 07:45:38	0
2000-05-28 07:46:42	0
2000-05-28 07:57:31	0
2000-05-28 08:34:40	0
2000-05-28 08:48:41	0
2000-05-28 08:54:05	0
2000-05-28 08:57:06	0
2000-05-28 08:58:12	0
2000-05-28 09:09:07	0
2000-05-28 09:45:56	0
2000-05-28 10:06:25	0
2000-05-28 10:08:52	0
2000-05-28 10:09:44	0
2000-05-28 10:18:32	0
2000-05-28 10:49:33	0
2000-05-28 11:21:25	0
2000-05-28 11:24:41	0
2000-05-28 11:27:26	0
2000-05-28 11:28:25	0
2000-05-28 11:38:21	0
2000-05-28 12:42:18	0
2000-05-28 12:58:26	0
2000-05-28 13:03:24	0
2000-05-28 13:05:59	0
2000-05-28 13:06:55	0
2000-05-28 13:16:17	0
2000-05-28 13:49:05	0
2000-05-28 14:08:40	0
2000-05-28 14:13:59	0
2000-05-28 14:16:27	0
2000-05-28 14:17:20	0
2000-05-28 14:26:18	0
2000-05-28 14:54:34	0
2000-05-28 15:06:00	0
2000-05-28 15:08:01	0
2000-05-28 15:08:45	0
2000-05-28 15:16:03	0
2000-05-28 15:43:44	0
2000-05-28 16:01:40	0
2000-05-28 16:04:04	0
2000-05-28 16:06:23	0
2000-05-28 16:07:14	0
2000-05-28 16:15:39	0
2000-05-28 16:50:40	0
2000-05-28 17:01:58	0
2000-05-28 17:06:07	0
2000-05-28 17:08:02	0
2000-05-28 17:08:43	0
2000-05-28 17:15:40	0
2000-05-28 17:33:21	0
2000-05-28 17:41:41	0
2000-05-28 17:46:15	0
2000-05-28 17:47:55	0
2000-05-28 18:04:35	0
2000-05-28 18:16:09	0
2000-05-28 18:23:23	0
2000-05-28 18:26:01	0
2000-05-28 18:52:20	0
2000-05-28 19:07:39	0
2000-05-28 19:25:52	0
2000-05-28 19:29:46	0
2000-05-28 19:31:14	0
2000-05-28 19:45:53	0
2000-05-28 20:19:55	0
2000-05-28 20:34:24	0
2000-05-28 20:38:52	0
2000-05-28 20:42:18	0
2000-05-28 20:43:33	0
2000-05-28 20:56:03	0
2000-05-28 21:39:30	0
2000-05-28 21:52:33	0
2000-05-28 21:54:54	0
2000-05-28 21:55:45	0
2000-05-28 22:04:14	0
2000-05-28 22:39:03	0
2000-05-28 22:54:28	0
2000-05-28 22:59:56	0
2000-05-28 23:02:19	0
2000-05-28 23:03:11	0
2000-05-28 23:11:52	0
2000-05-28 23:31:47	0
2000-05-28 23:41:48	0
2000-05-28 23:45:31	0
2000-05-28 23:47:48	0
2000-05-28 23:48:38	0
2000-05-28 23:56:53	0
2000-05-29 00:29:14	0
2000-05-29 00:36:10	0
2000-05-29 00:37:54	0
2000-05-29 00:38:32	0
2000-05-29 00:44:48	0
2000-05-29 01:20:16	0
2000-05-29 01:30:41	0
2000-05-29 01:34:58	0
2000-05-29 01:36:33	0
2000-05-29 01:37:08	0
2000-05-29 01:42:52	0
2000-05-29 02:21:16	0
2000-05-29 02:40:18	0
2000-05-29 02:42:14	0
2000-05-29 02:43:59	0
2000-05-29 02:44:37	0
2000-05-29 02:50:59	0
2000-05-29 03:32:39	0
2000-05-29 03:42:11	0
2000-05-29 03:43:56	0
2000-05-29 03:44:34	0
2000-05-29 03:50:52	0
2000-05-29 03:53:35	0
2000-05-29 03:54:36	0
2000-05-29 03:55:10	0
2000-05-29 04:00:15	0
2000-05-29 04:10:59	0
2000-05-29 04:27:27	0
2000-05-29 04:40:57	0
2000-05-29 04:42:55	0
2000-05-29 04:43:22	0
2000-05-29 04:43:32	0
2000-05-29 04:45:12	0
2000-05-29 05:01:54	0
2000-05-29 05:50:07	0
2000-05-29 05:51:19	0
2000-05-29 05:51:45	0
2000-05-29 05:51:54	0
2000-05-29 05:53:28	0
2000-05-29 06:03:55	0
2000-05-29 06:43:03	0
2000-05-29 06:56:23	0
2000-05-29 07:03:42	0
2000-05-29 07:07:17	0
2000-05-29 07:08:11	0
2000-05-29 07:08:37	0
2000-05-29 07:08:46	0
2000-05-29 07:10:20	0
2000-05-29 07:25:58	0
2000-05-29 08:04:42	0
2000-05-29 08:26:42	0
2000-05-29 08:32:07	0
2000-05-29 08:34:41	0
2000-05-29 08:35:09	0
2000-05-29 08:35:19	0
2000-05-29 08:37:04	0
2000-05-29 08:54:31	0
2000-05-29 09:31:47	0
2000-05-29 09:56:55	0
2000-05-29 10:05:54	0
2000-05-29 10:10:28	0
2000-05-29 10:12:18	0
2000-05-29 10:12:54	0
2000-05-29 10:13:26	0
2000-05-29 10:13:37	0
2000-05-29 10:15:33	0
2000-05-29 10:34:55	0
2000-05-29 11:10:38	0
2000-05-29 11:32:27	0
2000-05-29 11:49:46	0
2000-05-29 11:51:35	0
2000-05-29 11:52:03	0
2000-05-29 11:52:14	0
2000-05-29 11:53:55	0
2000-05-29 12:10:46	0
2000-05-29 13:00:57	0
2000-05-29 13:29:00	0
2000-05-29 13:30:10	0
2000-05-29 13:30:42	0
2000-05-29 13:30:54	0
2000-05-29 13:32:53	0
2000-05-29 13:52:39	0
2000-05-29 14:30:39	0
2000-05-29 15:27:04	0
2000-05-29 15:28:40	0
2000-05-29 15:29:08	0
2000-05-29 15:29:18	0
2000-05-29 15:31:00	0
2000-05-29 15:47:59	0
2000-05-29 16:27:16	0
2000-05-29 16:58:30	0
2000-05-29 17:24:51	0
2000-05-29 17:36:38	0
2000-05-29 17:37:46	0
2000-05-29 17:38:16	0
2000-05-29 17:38:27	0
2000-05-29 17:40:15	0
2000-05-29 17:58:18	0
2000-05-29 18:55:54	0
2000-05-29 19:25:30	0
2000-05-29 19:51:40	0
2000-05-29 20:05:19	0
2000-05-29 20:05:53	0
2000-05-29 20:06:26	0
2000-05-29 20:06:38	0
2000-05-29 20:08:40	0
2000-05-29 20:28:58	0
2000-05-29 20:51:34	0
2000-05-29 20:57:17	0
2000-05-29 21:01:41	0
2000-05-29 21:03:18	0
2000-05-29 21:19:22	0
2000-05-29 22:04:37	0
2000-05-29 22:25:26	0
2000-05-29 22:47:01	0
2000-05-29 22:58:53	0
2000-05-29 23:06:32	0
2000-05-29 23:09:56	0
2000-05-29 23:10:58	0
2000-05-29 23:11:31	0
2000-05-29 23:11:43	0
2000-05-29 23:13:44	0
2000-05-29 23:32:29	0
2000-05-30 00:33:10	0
2000-05-30 01:00:15	0
2000-05-30 01:50:32	0
2000-05-30 02:04:31	0
2000-05-30 02:09:45	0
2000-05-30 02:11:51	0
2000-05-30 02:12:17	0
2000-05-30 02:12:26	0
2000-05-30 02:14:02	0
2000-05-30 02:30:00	0
2000-05-30 03:08:02	0
2000-05-30 03:24:21	0
2000-05-30 03:25:31	0
2000-05-30 03:25:56	0
2000-05-30 03:30:08	0
2000-05-30 04:06:12	0
2000-05-30 04:36:26	0
2000-05-30 04:58:21	0
2000-05-30 05:12:16	0
2000-05-30 05:13:23	0
2000-05-30 05:13:47	0
2000-05-30 05:17:49	0
2000-05-30 05:40:14	0
2000-05-30 06:35:18	0
2000-05-30 07:51:33	0
2000-05-30 08:10:13	0
2000-05-30 08:18:33	0
2000-05-30 08:19:38	0
2000-05-30 08:20:02	0
2000-05-30 08:24:00	0
2000-05-30 08:55:39	0
2000-05-30 09:56:10	0
2000-05-30 10:27:33	0
2000-05-30 10:59:07	0
2000-05-30 11:06:42	0
2000-05-30 11:08:48	0
2000-05-30 11:09:46	0
2000-05-30 11:10:07	0
2000-05-30 11:13:36	0
2000-05-30 11:44:07	0
2000-05-30 12:45:20	0
2000-05-30 12:52:38	0
2000-05-30 12:55:21	0
2000-05-30 12:56:03	0
2000-05-30 12:56:18	0
[truncated: 108,256 more rows]

## Sheet: Observed_Tok_Den_14
Time	Tok_Den_Obs_14
2014-08-08 23:38:30	3
2014-08-11 00:51:50	3
2014-08-12 21:58:06	2
2014-08-14 23:11:27	2
2014-08-17 00:46:07	1
2014-08-18 03:36:33	1
2014-08-19 01:58:35	1
2014-08-20 03:19:15	5
2014-08-21 04:39:01	9
2014-08-22 22:02:13	6
2014-08-24 02:23:18	2
2014-08-24 18:02:43	8
2014-08-26 01:41:59	7
2014-08-26 19:14:17	8
2014-08-27 22:03:49	8
2014-08-28 19:42:18	10
2014-08-30 05:37:33	3
2014-08-30 23:08:57	4
2014-09-01 17:15:41	11
2014-09-02 22:43:26	4
2014-09-04 01:11:39	5
2014-09-05 00:17:13	3
2014-09-05 21:33:28	6
2014-09-06 19:55:30	6
2014-09-09 07:55:51	1
2014-09-10 00:43:43	4
2014-09-11 22:12:12	2
2014-09-14 21:45:47	2
2014-09-16 00:58:26	1
2014-09-19 00:32:55	1
2014-09-19 18:05:12	2
2014-09-21 01:01:49	3
2014-09-24 14:45:04	1
2014-09-26 02:31:25	1
2014-09-30 04:56:20	1
2014-10-01 03:18:21	1
2014-10-04 02:53:43	1
