# Supplementary material for: Role of vector phenotypic plasticity in disease transmission as illustrated by the spread of dengue virus by Aedes albopictus
Source: Nat Commun. 2024 Sep 7;15:7823. doi: 10.1038/s41467-024-52144-5 (PMC11379831; doi:10.1038/s41467-024-52144-5)
Supplement: Supplementary file 4 — Source Data files [file 41467_2024_52144_MOESM4_ESM.zip › Source_Data_Folder/Simulated_Maps.csv]

	longitude	latitude	First_adult	Last_adult	Length_of_activity	Average_adult_density	Maximum_adults	Average_eggs	Average_trait	Time_max	Trait_ab	deng_total	deng_peak_numb	deng_peak_time	deng_start	deng_end	R_0_dur	R_0_max	R_0_mean	R_0_start	R_0_end	R_0_peak_time	wl_min	wl_max	X	humidity
1	-9	37.0804	0.141223891027619	364.042106742331	363.900882851304	52.2498822279918	131.384352439087	314.713724815325	3.001057714903	291.615808843332	156.728302449698	NA	NA	NA	NA	NA	NA	NA	NA	NA	NA	NA	2.65416666666667	3.6875	24	84.7514737447103
2	-9	38.52764	0.0790226204517921	364.04598841494	363.966965794488	65.3565577318862	195.719105527725	366.48856554285	2.92781295541665	223.727732704671	191.272323600482	NA	NA	NA	NA	NA	NA	NA	NA	NA	NA	NA	2.5875	3.79583333333333	40	72.3791681925456
3	-9	38.61809	0.069220538494028	364.062302775917	363.993082237423	75.3250523160258	253.823603492856	443.417737643409	2.88812911232899	231.755028100018	217.377214662027	NA	NA	NA	NA	NA	NA	NA	NA	NA	NA	NA	2.57083333333333	3.80416666666667	41	72.3791681925456
4	-9	38.70854	0.0555755814308441	364.065595081151	364.01001949972	79.7188406709447	274.379202401328	477.513376261193	2.87468519743156	220.286333218685	228.931660258787	10.8217826885602	1.50602955216538	247.439796281908	16.9524964782924	361.559252055436	41.6	1.74582984102669	0.299448386044033	162.4	204	183.2	2.5625	3.79583333333333	42	67.6121946970622
5	-9	38.79899	0.0794902137056283	364.048104418974	363.968614205268	79.8957859173148	263.739106816192	485.671750288727	2.87649121969955	218.858801414308	229.497974729861	NA	NA	NA	NA	NA	NA	NA	NA	NA	NA	NA	2.57083333333333	3.8125	43	67.6121946970622
6	-9	38.88945	0.077349708372094	364.041706237699	363.964356529327	72.6394327026374	265.321467594256	430.234882905251	2.88818958319776	232.806737387519	209.636822259812	NA	NA	NA	NA	NA	NA	NA	NA	NA	NA	NA	2.5625	3.8125	44	66.9160938262939
7	-9	38.9799	0.0638664179944954	364.073669820991	364.009803402996	57.8776625514631	213.532245812489	338.85518775249	2.91307781064955	232.688898841978	168.626038657116	NA	NA	NA	NA	NA	NA	NA	NA	NA	NA	NA	2.59583333333333	3.8125	45	66.9160938262939
8	-9	39.07035	0.0491924179651733	364.067907055368	364.018714637402	42.6291019706949	148.473057294504	243.390045446225	3.02082777586823	223.112032151807	127.229592345491	NA	NA	NA	NA	NA	NA	NA	NA	NA	NA	NA	2.6375	3.77083333333333	46	66.9160938262939
9	-9	39.1608	0.0498096370719964	364.065588260494	364.015778623422	37.4853151186481	129.815080079946	201.637171118061	3.07188942362293	276.038185372464	112.742547582524	NA	NA	NA	NA	NA	NA	NA	NA	NA	NA	NA	2.67916666666667	3.77083333333333	47	69.3475761413574
10	-9	39.25126	0.0669086929679565	364.083380958941	364.016472265973	40.5163429223909	132.590201921783	218.639686113474	3.0590864588283	251.968164655159	122.464101153973	NA	NA	NA	NA	NA	NA	NA	NA	NA	NA	NA	2.69583333333333	3.8125	48	69.3475761413574
11	-9	39.34171	0.0351901299370866	364.059808077619	364.024617947682	38.1562598814165	122.567765991009	198.418284080751	3.08216043773098	251.364159736864	116.42310267388	NA	NA	NA	NA	NA	NA	NA	NA	NA	NA	NA	2.7375	3.8125	49	69.3475761413574
12	-9	39.43216	0.0770001566647807	364.049892530535	363.97289237387	38.9229739572043	120.188687929604	197.721798279464	3.08917047713992	250.242539586792	119.368814907452	NA	NA	NA	NA	NA	NA	NA	NA	NA	NA	NA	2.79583333333333	3.8125	50	74.1810010274251
13	-9	39.52261	0.072966549304931	364.054215874312	363.981249325007	49.3129711123841	151.59131335477	248.07739756611	3.0231835648848	245.801591517576	149.197194496518	NA	NA	NA	NA	NA	NA	NA	NA	NA	NA	NA	2.70416666666667	3.8125	51	74.1810010274251
14	-9	39.61307	0.0446740981066455	364.069151625392	364.024477527286	53.3849032980827	160.055815531438	262.787856687671	3.00910332624034	241.953594650268	160.645182908404	NA	NA	NA	NA	NA	NA	NA	NA	NA	NA	NA	2.70416666666667	3.8125	52	74.1810010274251
15	-9	39.70352	0.0593098854397454	364.081787011039	364.022477125599	55.770780566067	156.017041985645	271.374210351942	3.03000083099088	269.241612025321	169.052928809566	NA	NA	NA	NA	NA	NA	NA	NA	NA	NA	NA	2.72916666666667	3.8125	53	79.6520970662435
16	-9	39.79397	0.0486571786767627	364.037678441826	363.989021263149	56.0515679452949	155.529035882307	269.813395026594	3.03255503705941	278.700937724688	170.0492957408	NA	NA	NA	NA	NA	NA	NA	NA	NA	NA	NA	2.72916666666667	3.8125	54	79.6520970662435
17	-9	39.88442	0.0637049101812408	364.049252539737	363.985547629555	56.5156168658985	152.12540889152	264.928980801762	3.04066705850339	281.077742320923	171.906730461964	NA	NA	NA	NA	NA	NA	NA	NA	NA	NA	NA	2.74583333333333	3.8125	55	83.9255002339681
18	-9	39.97487	0.0374485205346559	364.043091688372	364.005643167837	54.6780125664139	142.997970031394	255.186404196082	3.04553864478937	281.102582367998	166.582970463168	NA	NA	NA	NA	NA	NA	NA	NA	NA	NA	NA	2.7375	3.8125	56	83.9255002339681
19	-9	41.69347	0.0463767679704233	364.038254067968	363.991877299997	17.9224920000438	78.2319462542349	68.0295848998263	3.36183339940954	258.873957152305	57.9363167141397	NA	NA	NA	NA	NA	NA	NA	NA	NA	NA	NA	3.05416666666667	3.8125	75	84.8608894348145
20	-9	41.78392	0.0394136167122269	364.049228123154	364.009814506442	18.2424801861812	79.2200649860417	64.5964656601609	3.39564665705009	270.26787920638	59.0936453322266	NA	NA	NA	NA	NA	NA	NA	NA	NA	NA	NA	3.07916666666667	3.8125	76	84.8608894348145
21	-9	42.32663	0.0296485247863643	364.066299990175	364.036651465389	16.5829262819548	89.5507031678721	69.7641486183034	3.28780810972886	247.14137399726	53.7306129873826	NA	NA	NA	NA	NA	NA	NA	NA	NA	NA	NA	2.94583333333333	3.79583333333333	82	83.2872123718262
22	-9	42.50754	0.0593356773771006	364.099695431071	364.040359753694	29.4728312305857	127.983070370314	139.059121368743	3.16434465086189	283.404817930694	92.9084562221552	NA	NA	NA	NA	NA	NA	NA	NA	NA	NA	NA	2.87083333333333	3.77083333333333	84	76.9859987894694
23	-9	42.59799	0.0520674014230508	364.044042581395	363.991975179972	26.9648546022513	111.117409137216	118.179755067612	3.2033658681503	255.639151914957	85.7129776195273	NA	NA	NA	NA	NA	NA	NA	NA	NA	NA	NA	2.90416666666667	3.79583333333333	85	76.9859987894694
24	-9	42.68844	0.0559358763927435	364.042890629514	363.986954753121	33.9797151004042	134.467023022161	156.278143955103	3.13288277675976	260.395708037041	106.383627154165	NA	NA	NA	NA	NA	NA	NA	NA	NA	NA	NA	2.82916666666667	3.7875	86	76.7086639404297
25	-9	42.77889	29.3549049287502	361.568844977479	332.213940048729	36.5012312352069	136.922889467285	165.774267877576	3.18221287457599	239.849495433321	115.342820360441	NA	NA	NA	NA	NA	NA	NA	NA	NA	NA	NA	2.8625	3.7625	87	76.7086639404297
26	-9	42.86935	0.0545533501662248	362.616922459888	362.562369109722	37.2487757489712	140.067111172567	157.360148722236	3.14638898869359	256.717985745625	117.151297071132	NA	NA	NA	NA	NA	NA	NA	NA	NA	NA	NA	2.82083333333333	3.77083333333333	88	76.7086639404297
27	-9	42.9598	0.0538415710837171	364.039984067674	363.986142496591	36.5661792982467	137.078343725488	150.609449389423	3.16306003596686	257.035613774192	115.619803052806	NA	NA	NA	NA	NA	NA	NA	NA	NA	NA	NA	2.8375	3.77916666666667	89	79.9011637369792
28	-9	43.05025	0.0663347665906713	364.028246812033	363.961912045442	36.2031567286351	133.469750349219	143.376434352275	3.17695797358758	273.394531422123	114.993786850207	NA	NA	NA	NA	NA	NA	NA	NA	NA	NA	NA	2.8625	3.77916666666667	90	79.9011637369792
29	-9	43.1407	0.0327544977296384	364.039879181637	364.007124683907	37.1378344653699	130.372993592617	143.779659923404	3.1705949512549	279.620999045635	117.725638929333	NA	NA	NA	NA	NA	NA	NA	NA	NA	NA	NA	2.87916666666667	3.77083333333333	91	82.2947832743327
30	-9	43.23116	0.0539179777010531	364.101922435827	364.048004458126	38.559126571869	128.633584089466	155.635050365848	3.15784118327315	292.009772375582	121.696411288941	NA	NA	NA	NA	NA	NA	NA	NA	NA	NA	NA	2.87916666666667	3.8125	92	82.2947832743327
31	-9	51.55276	134.503456550899	344.03282046601	209.529363915112	13.1937330458235	67.6449835356524	39.4025150983908	3.57102214101039	259.496407544154	45.5973938382135	NA	NA	NA	NA	NA	NA	NA	NA	NA	NA	NA	3.27083333333333	3.79583333333333	184	81.322135925293
32	-9	51.64322	169.560371553997	339.839421179465	170.279049625468	16.6506508193765	69.9645221095065	55.0723436865745	3.57307972300549	259.398266631865	57.3599023307115	NA	NA	NA	NA	NA	NA	NA	NA	NA	NA	NA	3.2875	3.79583333333333	185	82.4498926798503
33	-9	51.73367	176.552864576407	331.549734421631	154.996869845224	12.7571867604383	54.0710501882163	44.0758931250021	3.61463875720024	254.028895273667	44.3901498510594	NA	NA	NA	NA	NA	NA	NA	NA	NA	NA	NA	3.35416666666667	3.79583333333333	186	82.4498926798503
34	-9	51.82412	179.921786290697	320.681658568781	140.759872278085	11.7904232023919	43.6051079021149	39.6868349576454	3.64083680828168	251.203863599065	41.0065257062392	NA	NA	NA	NA	NA	NA	NA	NA	NA	NA	NA	3.42916666666667	3.79583333333333	187	82.4498926798503
35	-9	51.91457	NA	NA	NA	NA	NA	NA	NA	NA	NA	NA	NA	NA	NA	NA	NA	NA	NA	NA	NA	NA	3.5625	3.80416666666667	188	82.719965616862
36	-9	52.00503	NA	NA	NA	NA	NA	NA	NA	NA	NA	NA	NA	NA	NA	NA	NA	NA	NA	NA	NA	NA	3.62083333333333	3.80416666666667	189	82.719965616862
37	-9	52.09548	NA	NA	NA	NA	NA	NA	NA	NA	NA	NA	NA	NA	NA	NA	NA	NA	NA	NA	NA	NA	3.62083333333333	3.80416666666667	190	82.719965616862
38	-9	52.18593	NA	NA	NA	NA	NA	NA	NA	NA	NA	NA	NA	NA	NA	NA	NA	NA	NA	NA	NA	NA	3.57916666666667	3.80416666666667	191	82.6022453308105
39	-9	52.27638	NA	NA	NA	NA	NA	NA	NA	NA	NA	NA	NA	NA	NA	NA	NA	NA	NA	NA	NA	NA	3.57916666666667	3.80416666666667	192	82.6022453308105
40	-9	52.36683	NA	NA	NA	NA	NA	NA	NA	NA	NA	NA	NA	NA	NA	NA	NA	NA	NA	NA	NA	NA	3.54583333333333	3.79583333333333	193	82.6022453308105
41	-9	52.45729	179.989086408761	317.636117011324	137.647030602563	13.0943445660175	44.4043161292863	40.7151362070841	3.64092048732117	242.102945710719	45.1896286558687	NA	NA	NA	NA	NA	NA	NA	NA	NA	NA	NA	3.44583333333333	3.80416666666667	194	81.556936899821
42	-9	52.54774	175.004850464172	323.609634549135	148.604784084963	15.6251653281292	57.229649862874	47.1953794515304	3.60293876354398	254.199571293489	53.3790382025223	NA	NA	NA	NA	NA	NA	NA	NA	NA	NA	NA	3.32916666666667	3.79583333333333	195	81.556936899821
43	-9	52.63819	166.613618195409	326.116352984159	159.50273478875	18.8438947197238	66.6829057555331	57.7170672481132	3.56884475845242	254.256341882816	63.8649573050511	NA	NA	NA	NA	NA	NA	NA	NA	NA	NA	NA	3.27916666666667	3.77083333333333	196	80.9807103474935
44	-9	52.72864	166.483725630099	326.500375673088	160.016650042989	18.5992577230818	65.7006612978177	56.1101051927397	3.56993495130848	254.235107421096	63.2159482461901	NA	NA	NA	NA	NA	NA	NA	NA	NA	NA	NA	3.27916666666667	3.77083333333333	197	80.9807103474935
45	-9	52.8191	167.657986627524	326.845212421816	159.187225794292	17.9186594468144	63.3105230256253	54.0054752251423	3.58074271728308	254.32534864879	61.1807521104214	NA	NA	NA	NA	NA	NA	NA	NA	NA	NA	NA	3.29583333333333	3.77083333333333	198	80.9807103474935
46	-9	52.90955	174.574063542019	327.034310017759	152.460246475739	17.6284289630957	56.9930063413958	50.6403466108978	3.60074438417224	254.363624334605	60.2233590073742	NA	NA	NA	NA	NA	NA	NA	NA	NA	NA	NA	3.3375	3.7875	199	81.3345336914062
47	-9	53	175.154347642446	326.212737411666	151.05838976922	15.4647688494662	50.290064342467	44.5487238234594	3.61896024908174	244.92318009379	53.1114558741757	NA	NA	NA	NA	NA	NA	NA	NA	NA	NA	NA	3.3875	3.80416666666667	200	81.3345336914062
48	-8.829146	37.0804	0.0978835135212421	364.081017633294	363.983134119773	59.0187459313526	153.715314037583	359.18333437298	2.94944676949059	218.678372432569	174.112918381577	NA	NA	NA	NA	NA	NA	NA	NA	NA	NA	NA	2.6125	3.7125	224	77.7645797729492
49	-8.829146	37.17085	0.0497747751189081	364.07513541473	364.025360639611	55.6452205102628	149.920460087692	335.538379481334	2.95748811661138	221.361600336772	164.507971785616	NA	NA	NA	NA	NA	NA	NA	NA	NA	NA	NA	2.62083333333333	3.77916666666667	225	69.0878098805745
50	-8.829146	37.26131	0.0507868844707332	364.036389490252	363.985602605782	43.8776918168988	129.898600329088	258.312411938128	3.02642405230207	224.138168765002	131.83908539932	NA	NA	NA	NA	NA	NA	NA	NA	NA	NA	NA	2.67083333333333	3.8125	226	69.0878098805745
51	-8.829146	37.35176	0.0774427317216123	364.066818416654	363.989375684932	58.4074864718638	188.870171729249	340.754683256813	2.93563862698808	224.280783863646	171.353860902945	NA	NA	NA	NA	NA	NA	NA	NA	NA	NA	NA	2.60416666666667	3.8125	227	69.0878098805745
52	-8.829146	37.44221	0.0511747143958132	364.060440325129	364.009265610733	58.6826333026231	174.506162071131	350.852152485336	2.93322465962565	230.825685951337	171.985740623091	NA	NA	NA	NA	NA	NA	NA	NA	NA	NA	NA	2.59583333333333	3.8125	228	71.325496673584
53	-8.829146	37.53266	0.0602325258138649	364.084970288491	364.024737762678	58.5334147193656	170.34527067903	342.294175491777	2.93494897706928	243.449622681805	171.62563297134	NA	NA	NA	NA	NA	NA	NA	NA	NA	NA	NA	2.59583333333333	3.80416666666667	229	71.325496673584
54	-8.829146	37.62312	0.0405226584980937	364.07945276092	364.038930102422	56.7219163546345	159.728125949824	332.273981502379	2.94761009571985	231.055184674915	167.044047388072	NA	NA	NA	NA	NA	NA	NA	NA	NA	NA	NA	2.62083333333333	3.80416666666667	230	71.325496673584
55	-8.829146	37.71357	0.0476177879980469	364.036616121844	363.988998333845	58.0141616644469	158.557224679698	330.120922517189	2.95027633880118	206.464971640101	171.056327292421	NA	NA	NA	NA	NA	NA	NA	NA	NA	NA	NA	2.62083333333333	3.80416666666667	231	70.8607266743978
56	-8.829146	37.80402	0.0499060576331431	364.054115208572	364.004209150939	61.4208070901423	173.750884327066	356.257217565118	2.93229675797165	206.868155895513	179.971983939354	NA	NA	NA	NA	NA	NA	NA	NA	NA	NA	NA	2.5875	3.80416666666667	232	70.8607266743978
57	-8.829146	37.89447	0.0372575098232801	364.048569349266	364.011311839443	72.8114131171331	221.828972697661	422.895733705182	2.90079687724085	227.247178443971	210.788338563749	NA	NA	NA	NA	NA	NA	NA	NA	NA	NA	NA	2.57916666666667	3.8125	233	71.3779296875
58	-8.829146	37.98492	0.0612166665148152	364.061632548799	364.000415882285	61.444642466314	175.507932981467	342.680020261448	2.94173440075758	217.497352857997	180.633048354872	NA	NA	NA	NA	NA	NA	NA	NA	NA	NA	NA	2.6125	3.80416666666667	234	71.3779296875
59	-8.829146	38.07538	0.0614507151068096	364.035641634534	363.974190919428	59.0804645606354	174.006515514587	330.827533342059	2.94387414961514	228.193778538415	173.916489638164	NA	NA	NA	NA	NA	NA	NA	NA	NA	NA	NA	2.62083333333333	3.8125	235	71.3779296875
60	-8.829146	38.16583	0.0452181505032286	364.053738512369	364.008520361866	60.1660199200293	163.926067896721	340.568464222208	2.94945576552151	216.836146066286	177.421254371157	NA	NA	NA	NA	NA	NA	NA	NA	NA	NA	NA	2.6125	3.80416666666667	236	74.9190330505371
61	-8.829146	38.25628	0.0423329739615838	364.034346115291	363.99201314133	66.2454888665192	181.83841759623	371.145393165113	2.94044473067266	223.230167687084	194.650640468286	NA	NA	NA	NA	NA	NA	NA	NA	NA	NA	NA	2.59583333333333	3.79583333333333	237	74.9190330505371
62	-8.829146	38.34673	0.0572452175724379	364.055124301825	363.997879084253	69.1547334809498	192.293312090177	385.724966965687	2.93034136724378	235.089899540218	202.490492028446	NA	NA	NA	NA	NA	NA	NA	NA	NA	NA	NA	2.5875	3.79583333333333	238	74.9190330505371
63	-8.829146	38.43719	0.0564596322867601	364.05610576229	363.999646130003	67.3331487949778	214.177573243246	407.656547214475	2.88580985473615	245.901258130246	194.195327195394	NA	NA	NA	NA	NA	NA	NA	NA	NA	NA	NA	2.55416666666667	3.8125	239	68.9526354471842
64	-8.829146	38.52764	0.0570404249260491	364.052385315036	363.99534489011	82.4318014143927	298.015498959182	509.544039170097	2.84671058341729	231.771303177186	234.282056504687	NA	NA	NA	NA	NA	NA	NA	NA	NA	NA	NA	2.52083333333333	3.8125	240	68.9526354471842
65	-8.829146	38.61809	0.0863653029159309	364.036005327763	363.949640024847	79.3323998324469	285.916541000645	480.288319515416	2.86105529973669	232.022179692651	226.713699554025	NA	NA	NA	NA	NA	NA	NA	NA	NA	NA	NA	2.52916666666667	3.8125	241	68.9526354471842
66	-8.829146	38.70854	0.0934673301181192	364.076423383132	363.982956053014	79.7590533504303	297.415543981317	497.725683565573	2.84720136578261	231.660535458781	226.710339271913	NA	NA	NA	NA	NA	NA	NA	NA	NA	NA	NA	2.5125	3.8125	242	63.0631815592448
67	-8.829146	38.79899	0.0650069777198496	364.082037047166	364.017030069446	77.1278840073068	291.435019398398	483.036815926983	2.85290730356424	231.754069947333	219.707212415325	NA	NA	NA	NA	NA	NA	NA	NA	NA	NA	NA	2.52083333333333	3.8125	243	63.0631815592448
68	-8.829146	38.88945	0.0507747696337219	364.0632126773	364.012437907667	74.2432975104152	285.668791823722	463.337549023931	2.85490480357015	232.117697501167	211.619783136826	NA	NA	NA	NA	NA	NA	NA	NA	NA	NA	NA	2.52083333333333	3.8125	244	62.9327373504639
69	-8.829146	38.9799	0.0771232097636926	364.046777337325	363.969654127561	66.1141557768951	254.797749931058	409.340000077811	2.86630379699388	239.455005215091	189.47227431774	NA	NA	NA	NA	NA	NA	NA	NA	NA	NA	NA	2.52916666666667	3.72916666666667	245	62.9327373504639
70	-8.829146	39.07035	0.0774706309482099	364.043664560087	363.966193929139	65.4333484786296	253.408678561873	401.240179418673	2.88736340367291	232.53431908132	188.720220764015	NA	NA	NA	NA	NA	NA	NA	NA	NA	NA	NA	2.55416666666667	3.7625	246	62.9327373504639
71	-8.829146	39.1608	0.0510328663512723	364.044801052176	363.993768185825	59.4269640833181	218.220447183164	357.526177751877	2.91444368984254	231.478635038552	173.139794505187	NA	NA	NA	NA	NA	NA	NA	NA	NA	NA	NA	2.57916666666667	3.7625	247	65.3470306396484
72	-8.829146	39.25126	0.0485689564851327	364.064484177285	364.0159152208	53.7555756150461	186.701910038663	317.780774873168	2.94522927971852	231.479586065501	158.276960842013	NA	NA	NA	NA	NA	NA	NA	NA	NA	NA	NA	2.6125	3.77083333333333	248	65.3470306396484
73	-8.829146	39.34171	0.056924363724238	364.060593734683	364.003669370958	42.3054185188315	141.396541334871	237.664481850871	3.02267030329251	250.97360083817	126.960693971707	NA	NA	NA	NA	NA	NA	NA	NA	NA	NA	NA	2.72083333333333	3.75416666666667	249	65.3470306396484
74	-8.829146	39.43216	0.0464724282747511	364.113335578444	364.066863150169	35.3500997657546	111.952458228783	188.347454496113	3.10352188214643	283.907794666909	108.334055175073	NA	NA	NA	NA	NA	NA	NA	NA	NA	NA	NA	2.7625	3.77083333333333	250	69.5476506551107
75	-8.829146	39.52261	0.081246107415484	364.075421265424	363.994175158009	38.2537224581626	126.697912662332	202.01367088749	3.10724817868077	259.752070731588	117.654505035222	NA	NA	NA	NA	NA	NA	NA	NA	NA	NA	NA	2.7875	3.7625	251	69.5476506551107
76	-8.829146	39.61307	0.0588299814016068	364.069608287975	364.010778306573	50.1104602624578	174.164983272986	259.47407929414	3.01777636443719	220.708483423112	151.279180733951	NA	NA	NA	NA	NA	NA	NA	NA	NA	NA	NA	2.67916666666667	3.77083333333333	252	69.5476506551107
77	-8.829146	39.70352	0.025886161062374	364.033587614038	364.007701452976	56.4443413703673	189.72885185194	291.518026266355	3.01295735417322	216.123291043179	170.125045903396	NA	NA	NA	NA	NA	NA	NA	NA	NA	NA	NA	2.67083333333333	3.77083333333333	253	73.414000193278
78	-8.829146	39.79397	0.0456086110159959	364.03800074098	363.992392129964	54.5396737473903	176.580578753444	271.673688101738	3.00288099852514	218.931998560152	163.937305626925	NA	NA	NA	NA	NA	NA	NA	NA	NA	NA	NA	2.67916666666667	3.74583333333333	254	73.414000193278
79	-8.829146	39.88442	0.0744834984373597	364.027481211868	363.952997713431	57.8949066118148	182.292754678627	288.310498889252	3.01049954074432	217.284306228969	174.412965144285	NA	NA	NA	NA	NA	NA	NA	NA	NA	NA	NA	2.67916666666667	3.77916666666667	255	74.2420883178711
80	-8.829146	39.97487	0.053053885055624	364.035225742778	363.982171857723	58.3842331619766	177.467742015323	287.718471211755	3.01542767455671	241.844070503976	176.20197821905	NA	NA	NA	NA	NA	NA	NA	NA	NA	NA	NA	2.6875	3.8125	256	74.2420883178711
81	-8.829146	40.06533	0.0439033926710408	364.024431140283	363.980527747612	58.2275887958165	172.790378908727	287.925924701683	3.0116603206443	241.938777654467	175.489473326774	NA	NA	NA	NA	NA	NA	NA	NA	NA	NA	NA	2.69583333333333	3.8125	257	74.2420883178711
82	-8.829146	40.15578	0.0682549589445557	364.042878293629	363.974623334684	59.1219792994611	187.376134132103	295.305189910325	2.99365912025498	218.529938630662	177.124040579903	NA	NA	NA	NA	NA	NA	NA	NA	NA	NA	NA	2.6625	3.8125	258	74.039421081543
83	-8.829146	40.24623	0.0388620464266523	364.034851637417	363.99598959099	59.0202798596196	185.453961212683	297.608666342908	2.9948032164841	218.570156407953	176.881200117028	NA	NA	NA	NA	NA	NA	NA	NA	NA	NA	NA	2.6625	3.8125	259	74.039421081543
84	-8.829146	40.33668	0.0710364779348765	364.041809894719	363.970773416785	59.6396303332869	190.735994570377	305.05929596485	2.98337125177665	218.458352391151	178.056766557645	NA	NA	NA	NA	NA	NA	NA	NA	NA	NA	NA	2.65416666666667	3.8125	260	74.039421081543
85	-8.829146	40.42714	0.0701372923152462	364.016232649281	363.946095356966	60.9422079256944	197.894226117496	318.792491589922	2.97202461894552	218.640417475373	181.258632658882	NA	NA	NA	NA	NA	NA	NA	NA	NA	NA	NA	2.65416666666667	3.8125	261	75.5108591715495
86	-8.829146	40.51759	0.0448103038920863	364.059626471796	364.014816167904	55.9834104072067	191.272385425443	295.163926439969	2.97275320519112	218.536260420013	166.491054351308	NA	NA	NA	NA	NA	NA	NA	NA	NA	NA	NA	2.65416666666667	3.8125	262	75.5108591715495
87	-8.829146	40.60804	0.0603012642404792	364.047657083466	363.987355819226	58.6376267766193	207.791530856393	317.974500064301	2.95189257936667	218.169273309041	173.104531799033	NA	NA	NA	NA	NA	NA	NA	NA	NA	NA	NA	2.6125	3.8125	263	75.5108591715495
88	-8.829146	40.69849	0.0744017858228062	364.045386689983	363.97098490416	58.886519988103	208.01265811777	318.679329072087	2.95056849092697	218.126389336284	173.776135565782	NA	NA	NA	NA	NA	NA	NA	NA	NA	NA	NA	2.6125	3.8125	264	75.1905123392741
89	-8.829146	41.15075	0.034847460318656	364.037929821215	364.003082360896	57.8738396352277	211.996544139377	311.571982000686	2.9696353683395	232.610450533493	171.962165699103	NA	NA	NA	NA	NA	NA	NA	NA	NA	NA	NA	2.62083333333333	3.74583333333333	269	78.8186340332031
90	-8.829146	41.24121	0.052317011834964	364.051416967182	363.999099955347	46.5622879840902	165.919647318009	247.948133959723	3.01201913369296	244.164655754439	140.301623472395	NA	NA	NA	NA	NA	NA	NA	NA	NA	NA	NA	2.67083333333333	3.74583333333333	270	78.8186340332031
91	-8.829146	41.33166	0.0455659046511869	364.054379423377	364.008813518726	48.0200652156549	172.393644311909	250.259549934505	3.0096099241992	244.276162192083	144.565722473819	NA	NA	NA	NA	NA	NA	NA	NA	NA	NA	NA	2.67083333333333	3.75416666666667	271	78.8186340332031
92	-8.829146	41.42211	0.0730130893033447	364.042997998784	363.969984909481	47.8431079886352	169.09036369357	249.138370699339	3.0224460597081	256.345158605006	144.636738922184	NA	NA	NA	NA	NA	NA	NA	NA	NA	NA	NA	2.67083333333333	3.74583333333333	272	76.4341723124186
93	-8.829146	41.51256	0.0386064733829699	363.545840655078	363.507234181695	46.1436307331611	161.867649657948	233.527946675478	3.04181478150666	256.44265494572	140.395287591501	NA	NA	NA	NA	NA	NA	NA	NA	NA	NA	NA	2.67916666666667	3.75416666666667	273	76.4341723124186
94	-8.829146	41.60302	0.0642621388684233	363.638192696892	363.573930558023	45.8467342079631	161.911891673256	231.164159000553	3.04211778624125	256.402589018613	139.506036520751	NA	NA	NA	NA	NA	NA	NA	NA	NA	NA	NA	2.67916666666667	3.7625	274	76.4341723124186
95	-8.829146	41.69347	0.0203411961991605	364.021320996054	364.000979799855	40.027933925947	143.198878546573	188.526412621833	3.08892163356988	258.980860785176	123.494793986393	NA	NA	NA	NA	NA	NA	NA	NA	NA	NA	NA	2.74583333333333	3.77916666666667	275	77.5605621337891
96	-8.829146	41.78392	0.0505169605275796	364.069610769839	364.019093809311	34.3427340024589	124.283997248668	151.645006859296	3.14948009230049	282.251698741107	107.617711323644	NA	NA	NA	NA	NA	NA	NA	NA	NA	NA	NA	2.84583333333333	3.77083333333333	276	77.5605621337891
97	-8.829146	41.87437	0.045944472940846	364.032581879883	363.986637406942	36.3266700808944	131.07098521129	158.817454063426	3.13743877471035	282.267271738843	113.568103965659	NA	NA	NA	NA	NA	NA	NA	NA	NA	NA	NA	2.82083333333333	3.7875	277	77.5605621337891
98	-8.829146	41.96482	0.0410977792430572	361.740725948332	361.699628169089	39.8425872902053	147.00589612162	186.294896397196	3.10597864715867	261.01737873482	123.686246530094	NA	NA	NA	NA	NA	NA	NA	NA	NA	NA	NA	2.75416666666667	3.7875	278	79.187328338623
99	-8.829146	42.05528	0.0768316802837148	364.057000869612	363.980169189328	39.9205089432149	143.937661740738	182.243869690527	3.10858569003168	261.091933008594	123.98801582391	NA	NA	NA	NA	NA	NA	NA	NA	NA	NA	NA	2.7625	3.79583333333333	279	79.187328338623
100	-8.829146	42.14573	0.0273473511862449	364.040347921068	364.013000569882	41.7265126148935	146.926277119142	193.967583302599	3.09685827530656	259.439715151038	129.165573830892	NA	NA	NA	NA	NA	NA	NA	NA	NA	NA	NA	2.72916666666667	3.7875	280	80.0180002848307
101	-8.829146	42.23618	0.0294757421866279	364.055672255918	364.026196513731	31.8845343638004	129.50011551562	147.683059860067	3.16445490156849	234.491007807051	100.488809986186	NA	NA	NA	NA	NA	NA	NA	NA	NA	NA	NA	2.8375	3.79583333333333	281	80.0180002848307
102	-8.829146	42.32663	0.0737696008970147	364.074138575588	364.000368974691	39.7341763941079	143.636826057513	183.220605001693	3.09775686455062	277.429256301843	122.964727568084	NA	NA	NA	NA	NA	NA	NA	NA	NA	NA	NA	2.77083333333333	3.8125	282	80.0180002848307
103	-8.829146	42.41709	0.0562084461939435	364.088110905362	364.031902459168	33.8628217863961	132.14877246882	157.486564864362	3.13750736057028	258.540427040355	105.949462718617	NA	NA	NA	NA	NA	NA	NA	NA	NA	NA	NA	2.8125	3.7875	283	75.7636070251465
104	-8.829146	42.50754	29.1704522500086	359.292958585942	330.122506335933	45.0121519694046	155.720750125163	224.205383059508	3.07981042313536	240.476258459475	138.434527109338	NA	NA	NA	NA	NA	NA	NA	NA	NA	NA	NA	2.70416666666667	3.7625	284	75.7636070251465
105	-8.829146	42.59799	29.1112055860452	361.48605988033	332.374854294285	40.9652583481377	146.019061635344	204.713300773668	3.10119722102738	240.397136128279	126.843335282728	NA	NA	NA	NA	NA	NA	NA	NA	NA	NA	NA	2.77083333333333	3.77916666666667	285	75.7636070251465
106	-8.829146	42.68844	29.1484438053714	361.338139822444	332.189696017073	43.4664093988284	152.090414773417	211.324925857048	3.08859477154096	262.309028496302	133.91184422936	NA	NA	NA	NA	NA	NA	NA	NA	NA	NA	NA	2.7375	3.75416666666667	286	75.2435442606608
107	-8.829146	42.77889	29.3158844926144	359.394310815523	330.078426322909	45.558017198416	154.278620604684	216.680006494951	3.09090055573165	259.963473660594	140.481836191462	NA	NA	NA	NA	NA	NA	NA	NA	NA	NA	NA	2.72916666666667	3.7125	287	75.2435442606608
108	-8.829146	42.86935	29.4330612938764	359.281082107719	329.848020813843	42.5592714562448	146.141906176148	191.121496650916	3.13626091782689	256.049134213166	133.099857615858	NA	NA	NA	NA	NA	NA	NA	NA	NA	NA	NA	2.80416666666667	3.72916666666667	288	75.2435442606608
109	-8.829146	42.9598	29.6997066397709	359.351024031437	329.651317391667	42.161947489355	143.659757782749	183.290541589885	3.15371180588991	251.500671672522	132.66370275539	NA	NA	NA	NA	NA	NA	NA	NA	NA	NA	NA	2.80416666666667	3.72083333333333	289	79.9261512756348
110	-8.829146	43.05025	29.9324661078024	360.722728630056	330.790262522254	40.3751112862152	138.451240088647	165.587580706073	3.18076541941479	251.9280496257	128.176612498148	NA	NA	NA	NA	NA	NA	NA	NA	NA	NA	NA	2.84583333333333	3.72083333333333	290	79.9261512756348
111	-8.829146	43.1407	0.0774677514079713	364.073799431662	363.996331680254	36.1762564242385	133.951144990993	142.830471062259	3.17956280172084	253.108441694849	114.969042863064	NA	NA	NA	NA	NA	NA	NA	NA	NA	NA	NA	2.84583333333333	3.77916666666667	291	82.3171831766764
112	-8.829146	43.23116	0.0630318298844259	364.039895966829	363.976864136945	40.0317422660454	130.818164648073	159.872711534759	3.15180357899514	291.832353837682	126.175226166791	NA	NA	NA	NA	NA	NA	NA	NA	NA	NA	NA	2.85416666666667	3.77916666666667	292	82.3171831766764
113	-8.829146	43.32161	0.055967761472391	364.057256611616	364.001288850144	43.0820991724192	134.574980416464	177.548668692972	3.13240895247758	292.067417672136	134.981196442595	NA	NA	NA	NA	NA	NA	NA	NA	NA	NA	NA	2.84583333333333	3.8125	293	82.3171831766764
114	-8.829146	51.55276	138.836838020488	347.475558407685	208.638720387197	15.5287101670885	78.1522566257532	46.3104844839841	3.54194853248707	260.326840696256	53.5885215414864	NA	NA	NA	NA	NA	NA	NA	NA	NA	NA	NA	3.2375	3.7875	384	82.3823178609212
115	-8.829146	51.64322	134.677453187318	344.518951680029	209.841498492711	14.4122365258471	73.089866175673	42.1969449922997	3.55828898046556	259.366228582131	49.8379663688516	NA	NA	NA	NA	NA	NA	NA	NA	NA	NA	NA	3.25416666666667	3.80416666666667	385	81.271422068278
116	-8.829146	51.73367	173.31972263755	335.196198218877	161.876475581326	13.883147890147	62.0595647943646	46.8958757133155	3.5945735950428	259.41534972018	48.2416792792622	NA	NA	NA	NA	NA	NA	NA	NA	NA	NA	NA	3.32083333333333	3.80416666666667	386	81.271422068278
117	-8.829146	51.82412	175.8028639516	327.93727176931	152.13440781771	14.1872808238144	57.1348942712175	46.9106632008193	3.60017367932982	254.004148036264	49.0694279764202	NA	NA	NA	NA	NA	NA	NA	NA	NA	NA	NA	3.34583333333333	3.79583333333333	387	81.271422068278
118	-8.829146	51.91457	180.901091834925	318.329855325145	137.42876349022	12.4216965332928	40.5552338344514	39.0864305973172	3.64744315878227	249.696559606347	42.9024211713811	NA	NA	NA	NA	NA	NA	NA	NA	NA	NA	NA	3.45416666666667	3.79583333333333	388	81.6645991007487
119	-8.829146	52.00503	NA	NA	NA	NA	NA	NA	NA	NA	NA	NA	NA	NA	NA	NA	NA	NA	NA	NA	NA	NA	3.5625	3.80416666666667	389	81.6645991007487
120	-8.829146	52.09548	NA	NA	NA	NA	NA	NA	NA	NA	NA	NA	NA	NA	NA	NA	NA	NA	NA	NA	NA	NA	3.57083333333333	3.80416666666667	390	81.6645991007487
121	-8.829146	52.18593	183.055615137439	316.175835800313	133.120220662874	11.5592491903157	33.8738120673694	35.2220793973432	3.66821833408041	240.442127142978	39.9025142714174	NA	NA	NA	NA	NA	NA	NA	NA	NA	NA	NA	3.50416666666667	3.80416666666667	391	81.9765167236328
122	-8.829146	52.27638	182.566904961548	316.643876062485	134.076971100938	11.1304746268929	37.4854488193782	36.2597323263569	3.6627021045497	240.309861601405	38.7066511215244	NA	NA	NA	NA	NA	NA	NA	NA	NA	NA	NA	3.4875	3.79583333333333	392	81.9765167236328
123	-8.829146	52.36683	182.765900587223	316.522229352351	133.756328765128	11.7733210690862	35.7593141955659	35.9654703039504	3.66580254158817	237.424771990941	40.7583381802974	NA	NA	NA	NA	NA	NA	NA	NA	NA	NA	NA	3.50416666666667	3.79583333333333	393	81.9765167236328
124	-8.829146	52.45729	178.990211354913	318.195027696552	139.204816341639	13.9407823416714	49.0384446327126	43.5046102219174	3.62693668647714	251.422343398367	47.9692712130787	NA	NA	NA	NA	NA	NA	NA	NA	NA	NA	NA	3.39583333333333	3.80416666666667	394	81.6806131998698
125	-8.829146	52.54774	174.751822640888	323.187028862274	148.435206221386	16.4366861151232	59.2626920271866	51.9615473867431	3.59387714307535	251.664590025349	56.0629806214137	NA	NA	NA	NA	NA	NA	NA	NA	NA	NA	NA	3.32083333333333	3.7875	395	81.6806131998698
126	-8.829146	52.63819	166.542166563714	325.601471013507	159.059304449793	18.8890943306103	68.1428883452908	58.7484462398879	3.56193519947322	251.707092448602	64.0046920687422	NA	NA	NA	NA	NA	NA	NA	NA	NA	NA	NA	3.25416666666667	3.77083333333333	396	81.2956949869792
127	-8.829146	52.72864	174.492975201148	322.923855850467	148.430880649319	18.3960204156563	59.0194015220141	53.8276636713076	3.58717226286749	251.561110972681	62.4042030561954	NA	NA	NA	NA	NA	NA	NA	NA	NA	NA	NA	3.3125	3.77916666666667	397	81.2956949869792
128	-8.829146	52.8191	174.732573892432	323.442736688623	148.710162796192	15.8809746012911	55.7212162747215	48.4564508739557	3.60147020311628	242.180528140658	54.3976007849206	NA	NA	NA	NA	NA	NA	NA	NA	NA	NA	NA	3.34583333333333	3.7875	398	81.2956949869792
129	-8.829146	52.90955	177.176926145442	321.889485689159	144.712559543717	14.1397418261114	46.4136302178868	41.9032554778896	3.62855948549975	238.596392961674	48.6330114402923	NA	NA	NA	NA	NA	NA	NA	NA	NA	NA	NA	3.4125	3.80416666666667	399	81.6903216044108
130	-8.829146	53	179.995476211004	318.761988473958	138.766512262954	14.3462707776343	42.4041103884299	40.6873165652676	3.64240078693639	237.853518104836	49.3294073585925	NA	NA	NA	NA	NA	NA	NA	NA	NA	NA	NA	3.44583333333333	3.80416666666667	400	81.6903216044108
131	-8.658291	37.17085	0.0480647895732545	364.01684899365	363.968784204076	66.5273396193395	219.128011084155	403.220065281817	2.88854176394927	234.018447031079	191.933469362919	NA	NA	NA	NA	NA	NA	NA	NA	NA	NA	NA	2.57083333333333	3.79583333333333	425	69.0878098805745
132	-8.658291	37.26131	0.0786591609032826	364.061373769841	363.982714608938	63.2828576448661	207.980162730846	371.107347624082	2.9089501389116	221.386172783684	183.910916882558	NA	NA	NA	NA	NA	NA	NA	NA	NA	NA	NA	2.5875	3.8125	426	69.0878098805745
133	-8.658291	37.35176	0.0673554033112055	364.044098461511	363.9767430582	58.4844893079938	200.163105308453	340.067625342027	2.92341567757243	222.218973672498	170.869263428215	NA	NA	NA	NA	NA	NA	NA	NA	NA	NA	NA	2.60416666666667	3.8125	427	69.0878098805745
134	-8.658291	37.44221	0.0625363671466744	364.056187509786	363.99365114264	60.4605623663735	198.202985352819	353.347496609008	2.91948481981339	222.168411334026	176.293000410502	NA	NA	NA	NA	NA	NA	NA	NA	NA	NA	NA	2.60416666666667	3.8125	428	71.325496673584
135	-8.658291	37.53266	0.0856455500397715	364.057742781887	363.972097231848	58.7897770647301	184.627660177497	351.415038727822	2.92277608872956	240.867356067972	171.599322795387	NA	NA	NA	NA	NA	NA	NA	NA	NA	NA	NA	2.60416666666667	3.8125	429	71.325496673584
136	-8.658291	37.62312	0.0653803195630985	364.097696665326	364.032316345763	57.3833603886461	178.792193388375	347.391226393304	2.92556152047294	240.583580245337	167.62362578091	NA	NA	NA	NA	NA	NA	NA	NA	NA	NA	NA	2.60416666666667	3.8125	430	71.325496673584
137	-8.658291	37.71357	0.0558214004288402	364.059245825148	364.003424424719	59.5117265909701	188.433119921372	354.962055336099	2.91602737893635	240.940010536653	173.366619529548	NA	NA	NA	NA	NA	NA	NA	NA	NA	NA	NA	2.5875	3.8125	431	70.8607266743978
138	-8.658291	37.80402	0.0537663370471364	364.056436101528	364.002669764481	64.1939356751019	203.557678585447	378.338725890242	2.9044829669107	238.581487318209	186.262969564636	NA	NA	NA	NA	NA	NA	NA	NA	NA	NA	NA	2.57916666666667	3.8125	432	70.8607266743978
139	-8.658291	37.89447	0.105440329269936	364.086004568021	363.980564238751	71.8224627336299	225.933971781721	422.837372403674	2.89490618884068	239.273042042689	207.509974497624	NA	NA	NA	NA	NA	NA	NA	NA	NA	NA	NA	2.57916666666667	3.8125	433	71.3779296875
140	-8.658291	37.98492	0.0385804377038198	364.056499505227	364.017919067523	67.79052631857	211.837550138125	388.578786947308	2.9072220611203	227.149266694087	196.748457216628	NA	NA	NA	NA	NA	NA	NA	NA	NA	NA	NA	2.5875	3.8125	434	71.3779296875
141	-8.658291	38.07538	0.051388690301826	364.072878087502	364.021489397201	57.6355555711774	181.012149204828	329.823257532957	2.9347888266526	226.957744304169	169.129669356129	NA	NA	NA	NA	NA	NA	NA	NA	NA	NA	NA	2.59583333333333	3.8125	435	71.3779296875
142	-8.658291	38.16583	0.0681568094136082	364.087265380631	364.019108571217	64.2151449527671	189.965016596502	364.934976566857	2.92773200410021	216.954877345965	187.894874315575	NA	NA	NA	NA	NA	NA	NA	NA	NA	NA	NA	2.5875	3.8125	436	74.9190330505371
143	-8.658291	38.25628	0.0625474083045674	364.053974832993	363.991427424688	67.2985630665525	202.530975287868	387.093814025619	2.9154488709948	233.479765179903	196.015678121361	NA	NA	NA	NA	NA	NA	NA	NA	NA	NA	NA	2.5875	3.8125	437	74.9190330505371
144	-8.658291	38.34673	0.0650459857628562	364.045411823936	363.980365838173	68.8139993807866	205.161779205397	401.431152679552	2.91228482244427	234.839783878006	200.242452709127	NA	NA	NA	NA	NA	NA	NA	NA	NA	NA	NA	2.5875	3.80416666666667	438	74.9190330505371
145	-8.658291	38.43719	0.074424103793433	364.058013799739	363.983589695946	70.8303987061869	222.712482700053	420.452979876084	2.88843041886625	228.373337624342	204.388878992369	NA	NA	NA	NA	NA	NA	NA	NA	NA	NA	NA	2.5875	3.8125	439	68.9526354471842
146	-8.658291	38.52764	0.091118583296452	364.083730008916	363.992611425619	70.5597765346582	233.577817591483	433.419157806218	2.87064071688909	247.08322184114	202.317705783945	NA	NA	NA	NA	NA	NA	NA	NA	NA	NA	NA	2.5375	3.8125	440	68.9526354471842
147	-8.658291	38.61809	0.0836465611800008	364.043545592502	363.959899031322	82.2261509698142	302.820896201197	515.58458318313	2.83956755023692	238.704237053924	233.047790586252	NA	NA	NA	NA	NA	NA	NA	NA	NA	NA	NA	2.50416666666667	3.8125	441	68.9526354471842
148	-8.658291	38.70854	0.0672621953917428	364.06867354481	364.001411349419	79.0371180117806	302.384477421119	504.612264340384	2.83061497035451	238.439045352408	223.30143044453	NA	NA	NA	NA	NA	NA	NA	NA	NA	NA	NA	2.5125	3.67916666666667	442	63.0631815592448
149	-8.658291	38.79899	0.0461834471000088	364.0705218014	364.0243383543	74.7088255725269	280.604200995343	477.244185092499	2.83502209777932	238.531955046362	211.40044773599	NA	NA	NA	NA	NA	NA	NA	NA	NA	NA	NA	2.50416666666667	3.67916666666667	443	63.0631815592448
150	-8.658291	38.88945	0.056114037884015	364.069784002806	364.013669964922	77.6239556982368	297.964510316426	501.412482847991	2.83946614053711	231.367412251905	219.870573172471	NA	NA	NA	NA	NA	NA	NA	NA	NA	NA	NA	2.49583333333333	3.67083333333333	444	62.9327373504639
151	-8.658291	38.9799	0.05183793869071	364.04772743136	363.995889492669	75.4078897221793	292.096129798804	483.333712767645	2.84814954365978	231.840500665588	214.30630494244	NA	NA	NA	NA	NA	NA	NA	NA	NA	NA	NA	2.50416666666667	3.6875	445	62.9327373504639
152	-8.658291	39.07035	0.0523695077956631	364.0853792936	364.033009785804	75.8972647591028	302.790965097576	479.341578468042	2.85349566302869	231.574979346917	216.157599364263	NA	NA	NA	NA	NA	NA	NA	NA	NA	NA	NA	2.50416666666667	3.69583333333333	446	62.9327373504639
153	-8.658291	39.1608	0.0648199155238331	364.06000862964	363.995188714116	74.2400744993555	300.451000468168	463.563306943999	2.86476619615743	232.610025479734	212.31195787438	NA	NA	NA	NA	NA	NA	NA	NA	NA	NA	NA	2.52916666666667	3.72916666666667	447	65.3470306396484
154	-8.658291	39.25126	0.0741283974532052	364.042333711989	363.968205314536	70.2532195261533	279.166984532039	426.398499274779	2.87958144735583	232.81285526851	202.056330762756	NA	NA	NA	NA	NA	NA	NA	NA	NA	NA	NA	2.54583333333333	3.7125	448	65.3470306396484
155	-8.658291	39.34171	0.0650451794663354	364.081081061807	364.016035882341	59.5680990375129	214.796286873534	359.608911421954	2.91866227286389	231.568201409853	173.772965492419	NA	NA	NA	NA	NA	NA	NA	NA	NA	NA	NA	2.57083333333333	3.7625	449	65.3470306396484
156	-8.658291	39.43216	0.0734346375637529	364.081242684642	364.007808047079	38.9980174523163	122.871190570975	219.747629744375	3.05255397586192	271.898521146944	117.846847705916	NA	NA	NA	NA	NA	NA	NA	NA	NA	NA	NA	2.69583333333333	3.72916666666667	450	69.5476506551107
157	-8.658291	39.52261	28.7864700175429	363.340760014595	334.554289997053	40.3136733211837	124.665948476544	226.334508683274	3.09345447493508	283.136142341932	123.028965137955	NA	NA	NA	NA	NA	NA	NA	NA	NA	NA	NA	2.6875	3.72916666666667	451	69.5476506551107
158	-8.658291	39.61307	29.1888314225762	361.713405562756	332.52457414018	56.7284349513223	189.265662347653	317.027599762053	2.9990723529652	220.208974643535	170.133291398797	NA	NA	NA	NA	NA	NA	NA	NA	NA	NA	NA	2.64583333333333	3.74583333333333	452	69.5476506551107
159	-8.658291	39.70352	29.1896739559188	361.754084148145	332.564410192226	61.5836727336741	209.161582072017	338.704884074248	2.98906246113383	218.612109099971	184.014845809753	NA	NA	NA	NA	NA	NA	NA	NA	NA	NA	NA	2.64583333333333	3.75416666666667	453	73.414000193278
160	-8.658291	39.79397	0.0553324087053056	364.067371211608	364.012038802903	54.433408798087	200.199662975202	291.03691133066	2.99540112974763	219.166434065349	163.066032393786	NA	NA	NA	NA	NA	NA	NA	NA	NA	NA	NA	2.64583333333333	3.75416666666667	454	73.414000193278
161	-8.658291	39.88442	0.0797312037100482	364.05080961956	363.97107841585	56.9997265696293	209.431402986984	302.887630429774	2.98954515299977	218.76565615306	170.397783366766	NA	NA	NA	NA	NA	NA	NA	NA	NA	NA	NA	2.64583333333333	3.75416666666667	455	74.2420883178711
162	-8.658291	39.97487	0.0329504465664854	364.054872808261	364.021922361694	60.583257525153	219.073742398144	325.619719852613	2.98343003680711	218.739344459817	180.778483167889	NA	NA	NA	NA	NA	NA	NA	NA	NA	NA	NA	2.64583333333333	3.75416666666667	456	74.2420883178711
163	-8.658291	40.06533	0.0555563312964864	364.070416490998	364.014860159701	62.05592465151	221.837904033734	334.845230116488	2.97086516785979	218.774592108632	184.3959045205	NA	NA	NA	NA	NA	NA	NA	NA	NA	NA	NA	2.6375	3.7375	457	74.2420883178711
164	-8.658291	40.15578	0.0455007316796127	364.046622725419	364.00112199374	62.2584199025077	220.815566179686	334.444895364696	2.96759822037883	218.792180754961	184.786303001916	NA	NA	NA	NA	NA	NA	NA	NA	NA	NA	NA	2.6375	3.74583333333333	458	74.039421081543
165	-8.658291	40.24623	0.0381913431103385	364.063153084755	364.024961741644	62.0499968044317	219.204004041549	332.921211071841	2.96863697384914	218.525446738048	184.244428024007	NA	NA	NA	NA	NA	NA	NA	NA	NA	NA	NA	2.64583333333333	3.74583333333333	459	74.039421081543
166	-8.658291	40.33668	0.0458933452337646	364.03370309122	363.987809745986	62.0870628958568	217.892531127996	332.10462856532	2.96746375415589	218.460251105125	184.302405714272	NA	NA	NA	NA	NA	NA	NA	NA	NA	NA	NA	2.64583333333333	3.7375	460	74.039421081543
167	-8.658291	40.42714	0.0510190189116997	364.029772623832	363.978753604921	62.7388542622209	222.482830023142	335.28301388385	2.96006315323463	218.444476242197	185.787611953233	NA	NA	NA	NA	NA	NA	NA	NA	NA	NA	NA	2.62083333333333	3.80416666666667	461	75.5108591715495
168	-8.658291	40.51759	0.0634626396625663	364.055561079175	363.992098439512	60.2604960442755	217.077814506561	322.581833024311	2.95122587512933	218.407125224984	177.926957081864	NA	NA	NA	NA	NA	NA	NA	NA	NA	NA	NA	2.62916666666667	3.77083333333333	462	75.5108591715495
169	-8.658291	40.60804	0.0685587400115082	364.047317104904	363.978758364892	63.1347847057964	229.978027440409	352.075739743064	2.94514718956544	218.507582251344	185.966705338333	NA	NA	NA	NA	NA	NA	NA	NA	NA	NA	NA	2.59583333333333	3.8125	463	75.5108591715495
170	-8.658291	40.69849	0.0827060553613137	364.038360494638	363.955654439277	59.6116677965895	214.141665636612	325.289597080106	2.94002031826738	218.35212792005	175.296580795249	NA	NA	NA	NA	NA	NA	NA	NA	NA	NA	NA	2.60416666666667	3.75416666666667	464	75.1905123392741
171	-8.658291	40.78894	0.090218929215655	364.052774259901	363.962555330686	59.4003499057827	217.648285547339	326.581469502982	2.95916180836046	218.416897100461	175.794385590986	NA	NA	NA	NA	NA	NA	NA	NA	NA	NA	NA	2.6125	3.8125	465	75.1905123392741
172	-8.658291	40.8794	0.064996917957842	364.050967811526	363.985970893568	65.2119563204409	258.01233367039	364.279268029231	2.95408500322927	217.604489058841	192.607666767458	NA	NA	NA	NA	NA	NA	NA	NA	NA	NA	NA	2.59583333333333	3.7625	466	76.5503133138021
173	-8.658291	40.96985	0.0703970154324679	364.044866137391	363.974469121959	56.9585404771059	212.015603919205	313.184891143816	2.96981013788394	220.01243724736	169.208624433574	NA	NA	NA	NA	NA	NA	NA	NA	NA	NA	NA	2.6125	3.75416666666667	467	76.5503133138021
174	-8.658291	41.0603	0.0609279762046185	364.036860288984	363.97593231278	57.6910231793365	210.298677204413	316.314586160849	2.97308128038836	232.5349759831	171.613754238787	NA	NA	NA	NA	NA	NA	NA	NA	NA	NA	NA	2.62083333333333	3.74583333333333	468	76.5503133138021
175	-8.658291	41.15075	0.0858659570256691	364.064050738373	363.978184781347	57.2229682989914	209.75376827409	311.761924723725	2.97416310388496	232.591431217886	170.286542404587	8.44017770437498	1.56859813138713	248.70402614825	34.7078540919372	358.138885472435	35	1.77962804455962	0.252338143359711	NA	NA	190.4	2.62083333333333	3.74583333333333	469	78.8186340332031
176	-8.658291	41.24121	0.0327681927069193	364.021134388358	363.988366195651	55.8555962386951	205.37487599768	302.052884700043	2.97718511828394	232.647426314958	166.384414438193	NA	NA	NA	NA	NA	NA	NA	NA	NA	NA	NA	2.62083333333333	3.75416666666667	470	78.8186340332031
177	-8.658291	41.33166	0.0606061643779412	364.039201056392	363.978594892014	47.3993968156766	173.53527305067	250.945862412153	3.00643967225869	244.334370851847	142.558423592324	NA	NA	NA	NA	NA	NA	NA	NA	NA	NA	NA	2.6625	3.74583333333333	471	78.8186340332031
178	-8.658291	41.42211	0.0656071504818101	364.022680861821	363.957073711339	47.851552477657	175.676885453379	251.068190841247	3.00965422826134	244.400290155277	144.072691441823	NA	NA	NA	NA	NA	NA	NA	NA	NA	NA	NA	2.6625	3.74583333333333	472	76.4341723124186
179	-8.658291	41.51256	28.990587487092	362.410159564326	333.419572077234	52.8649205386034	171.163273794939	278.501297539455	3.02403521980262	256.271838213696	159.803999618659	NA	NA	NA	NA	NA	NA	NA	NA	NA	NA	NA	2.6625	3.75416666666667	473	76.4341723124186
180	-8.658291	41.60302	29.0412476957738	361.652050110221	332.610802414447	51.5382388763387	165.922046754985	270.351874759723	3.0362256972497	256.304595819944	156.367882361268	NA	NA	NA	NA	NA	NA	NA	NA	NA	NA	NA	2.67083333333333	3.75416666666667	474	76.4341723124186
181	-8.658291	41.69347	29.1791298446763	359.589410282175	330.410280437499	51.8390731804959	165.449134826064	271.144600926808	3.04238661874374	241.63408637008	157.595434507404	NA	NA	NA	NA	NA	NA	NA	NA	NA	NA	NA	2.67083333333333	3.77916666666667	475	77.5605621337891
182	-8.658291	41.78392	29.3562250631979	359.333680727227	329.977455664029	50.9960699196202	165.67207189146	257.403548031202	3.05491321432318	226.081762757443	155.665442687357	NA	NA	NA	NA	NA	NA	NA	NA	NA	NA	NA	2.67916666666667	3.7625	476	77.5605621337891
183	-8.658291	41.87437	58.590552493056	359.303615922202	300.713063429146	54.3921708199846	163.751238282934	266.711788055062	3.07156644906148	226.09184962984	167.133997048849	NA	NA	NA	NA	NA	NA	NA	NA	NA	NA	NA	2.69583333333333	3.77916666666667	477	77.5605621337891
184	-8.658291	41.96482	29.4651104209113	359.353833424083	329.888723003171	47.0801890197277	162.94302747087	237.496782386967	3.07950929949215	225.808571661244	144.822157947909	NA	NA	NA	NA	NA	NA	NA	NA	NA	NA	NA	2.6875	3.77916666666667	478	79.187328338623
185	-8.658291	42.05528	29.3968768128872	359.538948968261	330.142072155374	48.6110074707537	158.138486001621	249.107764717147	3.07776547553082	248.009093996514	149.427590292999	NA	NA	NA	NA	NA	NA	NA	NA	NA	NA	NA	2.70416666666667	3.77916666666667	479	79.187328338623
186	-8.658291	42.14573	29.4517752094558	361.229346413613	331.777571204157	48.7392749266996	156.361315006412	239.693492539636	3.07855223888138	246.062508226557	149.874786566717	NA	NA	NA	NA	NA	NA	NA	NA	NA	NA	NA	2.7125	3.77916666666667	480	80.0180002848307
187	-8.658291	42.23618	29.4178307914831	361.619717282543	332.20188649106	47.9335748730888	156.685952742151	230.699744987694	3.07848172457141	259.146146210706	147.384927391823	NA	NA	NA	NA	NA	NA	NA	NA	NA	NA	NA	2.69583333333333	3.7875	481	80.0180002848307
188	-8.658291	42.32663	29.3802165967478	361.639516139198	332.25929954245	39.5768391978313	138.862683556631	189.686347544296	3.13977154639246	255.410980353559	123.589135817362	NA	NA	NA	NA	NA	NA	NA	NA	NA	NA	NA	2.8125	3.7875	482	80.0180002848307
189	-8.658291	42.41709	29.2455286068633	361.489474774885	332.243946168022	41.7557884141659	145.211489587993	206.133060336668	3.11316012896352	256.922120454931	129.541691824907	NA	NA	NA	NA	NA	NA	NA	NA	NA	NA	NA	2.7625	3.7875	483	75.7636070251465
190	-8.658291	42.50754	29.2058630957354	359.331628726283	330.125765630548	47.5716193527711	159.171093999847	238.110814382089	3.07062006241437	235.16140713149	145.801213034872	NA	NA	NA	NA	NA	NA	NA	NA	NA	NA	NA	2.6875	3.7625	484	75.7636070251465
191	-8.658291	42.59799	29.1747930186541	359.20210683348	330.027313814826	45.9157433720803	160.234964710803	228.113724305626	3.07681770978125	237.751422018589	141.06736056211	NA	NA	NA	NA	NA	NA	NA	NA	NA	NA	NA	2.69583333333333	3.75416666666667	485	75.7636070251465
192	-8.658291	42.68844	29.1934266476548	359.164933898125	329.97150725047	46.2707784280179	163.205295361562	229.887943456907	3.07900373694815	231.359426336528	142.189018915174	NA	NA	NA	NA	NA	NA	NA	NA	NA	NA	NA	2.7125	3.74583333333333	486	75.2435442606608
193	-8.658291	42.77889	58.1514139677509	359.107873159657	300.956459191906	52.415555145257	163.071258588855	250.298105642361	3.08945436860072	231.61012881415	161.835461922619	NA	NA	NA	NA	NA	NA	NA	NA	NA	NA	NA	2.72083333333333	3.70416666666667	487	75.2435442606608
194	-8.658291	42.86935	58.3073351738791	359.074965684748	300.767630510869	50.0595985811922	155.766326454982	228.620205781079	3.11034985480217	231.799798509165	155.554173398884	NA	NA	NA	NA	NA	NA	NA	NA	NA	NA	NA	2.7625	3.7125	488	75.2435442606608
195	-8.658291	42.9598	29.6507301289353	359.095307797752	329.444577668816	43.2260403586236	147.230752415189	187.481787281826	3.14357689324999	249.173881648113	135.623007803917	NA	NA	NA	NA	NA	NA	NA	NA	NA	NA	NA	2.79583333333333	3.72083333333333	489	79.9261512756348
196	-8.658291	43.05025	29.8847071941324	359.139048891786	329.254341697654	40.5156278834248	141.210179875528	168.50764550027	3.18145555796892	251.783126092852	128.666664145129	NA	NA	NA	NA	NA	NA	NA	NA	NA	NA	NA	2.8375	3.72916666666667	490	79.9261512756348
197	-8.658291	43.1407	29.9626352894789	359.41626318451	329.453627895031	39.4409171343923	137.160391303541	157.732500696493	3.18877775458598	252.035549193711	125.490270282341	NA	NA	NA	NA	NA	NA	NA	NA	NA	NA	NA	2.84583333333333	3.7375	491	82.3171831766764
198	-8.658291	43.23116	0.0651508720495485	364.060253927198	363.995103055149	37.1676255421182	130.68359898817	148.891894276094	3.16729987106758	278.329943812095	117.694017964767	NA	NA	NA	NA	NA	NA	NA	NA	NA	NA	NA	2.85416666666667	3.77916666666667	492	82.3171831766764
199	-8.658291	43.32161	0.0284225954665317	364.063313913819	364.034891318352	40.8558592731378	132.218341759271	168.497961747014	3.13961235243438	291.939211847213	128.314519033062	NA	NA	NA	NA	NA	NA	NA	NA	NA	NA	NA	2.8375	3.77916666666667	493	82.3171831766764
200	-8.658291	51.55276	138.836838020488	347.475558407685	208.638720387197	15.5287101670885	78.1522566257532	46.3104844839841	3.54194853248707	260.326840696256	53.5885215414864	NA	NA	NA	NA	NA	NA	NA	NA	NA	NA	NA	3.2375	3.7875	584	82.3823178609212
201	-8.658291	51.64322	138.490358740068	345.757535235552	207.267176495484	14.0749892696497	74.0727709961298	41.9650932302966	3.5551897421205	260.191196489735	48.7068424401844	NA	NA	NA	NA	NA	NA	NA	NA	NA	NA	NA	3.24583333333333	3.80416666666667	585	81.271422068278
202	-8.658291	51.73367	169.40440808033	339.343071638712	169.938663558382	17.0559344977976	68.6186834266689	53.8177256862201	3.57133792700804	259.342076554453	58.5454962203484	NA	NA	NA	NA	NA	NA	NA	NA	NA	NA	NA	3.2875	3.80416666666667	586	81.271422068278
203	-8.658291	51.82412	169.081481955255	331.997381678403	162.915899723148	16.3464311042823	64.5024277243738	53.2824237567022	3.57987867354739	253.975225552149	56.1231748989971	NA	NA	NA	NA	NA	NA	NA	NA	NA	NA	NA	3.29583333333333	3.79583333333333	587	81.271422068278
204	-8.658291	51.91457	177.740464629907	323.495740534094	145.755275904187	14.2395956169551	50.5327813766387	45.4626211615083	3.61779993087366	253.745443062197	49.0133597693497	NA	NA	NA	NA	NA	NA	NA	NA	NA	NA	NA	3.3875	3.79583333333333	588	81.6645991007487
205	-8.658291	52.00503	183.245220186476	316.62265623938	133.377436052905	10.0387776976453	33.6518930995996	34.5799481802658	3.67490934504845	240.68043233008	35.0081542913307	NA	NA	NA	NA	NA	NA	NA	NA	NA	NA	NA	3.52083333333333	3.80416666666667	589	81.6645991007487
206	-8.658291	52.09548	183.439386913919	315.184951478612	131.745564564693	10.7903557746867	30.7446067287439	34.0829898036203	3.68019495875585	237.754066534528	37.3076335771531	NA	NA	NA	NA	NA	NA	NA	NA	NA	NA	NA	3.52916666666667	3.80416666666667	590	81.6645991007487
207	-8.658291	52.18593	181.760804201562	316.683218695658	134.922414494096	11.9687404858235	38.947297647727	37.3264139748502	3.65452506565493	240.433607259552	41.2517015705935	NA	NA	NA	NA	NA	NA	NA	NA	NA	NA	NA	3.47916666666667	3.80416666666667	591	81.9765167236328
208	-8.658291	52.27638	180.944677258256	316.876889452181	135.932212193924	13.6543123998277	40.7541617983638	42.211955902116	3.64778927463183	240.815127129957	46.8347076157566	NA	NA	NA	NA	NA	NA	NA	NA	NA	NA	NA	3.4625	3.80416666666667	592	81.9765167236328
209	-8.658291	52.36683	181.686925495446	316.727123703545	135.040198208098	12.3554339277253	37.9363473039834	37.1974724305549	3.65964495031583	237.958274079381	42.6679989088591	NA	NA	NA	NA	NA	NA	NA	NA	NA	NA	NA	3.47916666666667	3.79583333333333	593	81.9765167236328
210	-8.658291	52.45729	177.183555554836	318.36712873953	141.183573184695	14.2593364381124	49.9902563567407	45.4062839449688	3.62291585838639	251.402743548431	48.8877501217348	NA	NA	NA	NA	NA	NA	NA	NA	NA	NA	NA	3.40416666666667	3.80416666666667	594	81.6806131998698
211	-8.658291	52.54774	174.705772956433	322.948575695013	148.24280273858	16.3913980082628	59.0602721529947	51.4772044273703	3.59252743882135	251.579715683716	55.7701817315522	NA	NA	NA	NA	NA	NA	NA	NA	NA	NA	NA	3.32083333333333	3.7875	595	81.6806131998698
212	-8.658291	52.63819	167.614041275716	324.118401521477	156.504360245761	17.7157578325297	64.547846041228	55.6145140502197	3.57364176846402	251.704102171067	60.1514336531809	NA	NA	NA	NA	NA	NA	NA	NA	NA	NA	NA	3.27916666666667	3.77083333333333	596	81.2956949869792
213	-8.658291	52.72864	174.494837368414	322.409611610079	147.914774241665	16.786433718942	58.4002549894018	52.585544787365	3.59249863307672	251.534796714431	57.0199841346261	NA	NA	NA	NA	NA	NA	NA	NA	NA	NA	NA	3.32083333333333	3.7875	597	81.2956949869792
214	-8.658291	52.8191	177.373694456721	317.449835357499	140.076140900779	13.6508856128824	45.2392935003659	41.3707701336191	3.63572550983806	237.860495736328	46.7885895153605	NA	NA	NA	NA	NA	NA	NA	NA	NA	NA	NA	3.42083333333333	3.80416666666667	598	81.2956949869792
215	-8.658291	52.90955	182.181837718121	315.764872291069	133.583034572948	12.3505985848499	33.0313704788017	35.699911450837	3.66931565570508	237.335892792003	42.5739367977774	NA	NA	NA	NA	NA	NA	NA	NA	NA	NA	NA	3.52083333333333	3.8125	599	81.6903216044108
216	-8.658291	53	182.965612856105	313.85228599659	130.886673140485	10.9600495471563	26.3675469893439	32.2532888114647	3.68550489967451	237.247165149713	37.9656610002313	NA	NA	NA	NA	NA	NA	NA	NA	NA	NA	NA	3.5625	3.8125	600	81.6903216044108
217	-8.487437	37.17085	0.0481253801966432	364.03170068935	363.983575309153	47.0626906198918	176.792529399616	329.607641235115	2.96411595009953	217.645102684393	137.83121069794	NA	NA	NA	NA	NA	NA	NA	NA	NA	NA	NA	2.54583333333333	3.80416666666667	625	62.0283940633138
218	-8.487437	37.26131	0.0404268319321773	364.024025526407	363.983598694474	76.7417021147738	288.473039585859	478.315272676962	2.84822270266045	241.704333191288	217.882077893044	NA	NA	NA	NA	NA	NA	NA	NA	NA	NA	NA	2.5375	3.8125	626	62.0283940633138
219	-8.487437	37.35176	0.039648864908213	364.028306959531	363.988658094623	78.0161665561475	296.348261363415	482.689365732472	2.85353013941653	241.884366181691	221.787673436612	NA	NA	NA	NA	NA	NA	NA	NA	NA	NA	NA	2.52916666666667	3.7875	627	62.0283940633138
220	-8.487437	37.44221	0.0858362324909876	364.03178921162	363.945952979129	77.0335775197218	288.385059896482	476.132486341063	2.85264503215304	248.658803626594	218.946828409634	NA	NA	NA	NA	NA	NA	NA	NA	NA	NA	NA	2.52916666666667	3.77916666666667	628	65.8562227884928
221	-8.487437	37.53266	0.0666730619835334	364.036195311652	363.969522249669	72.4626111424746	271.566813760553	445.524347906003	2.85434322240555	243.009818444783	206.088670792683	NA	NA	NA	NA	NA	NA	NA	NA	NA	NA	NA	2.5375	3.7875	629	65.8562227884928
222	-8.487437	37.62312	0.0779012612756333	364.077251034095	363.999349772819	73.4610439011069	271.833148282293	450.136985922847	2.85803063452754	242.989937451891	209.107837784319	NA	NA	NA	NA	NA	NA	NA	NA	NA	NA	NA	2.5375	3.77916666666667	630	65.8562227884928
223	-8.487437	37.71357	0.07225353171915	364.054592102497	363.982338570777	74.2581647118594	268.163436990359	454.51861501405	2.8608799613475	243.033070947508	211.693430557898	NA	NA	NA	NA	NA	NA	NA	NA	NA	NA	NA	2.52083333333333	3.77916666666667	631	65.5335133870443
224	-8.487437	37.80402	0.0784736253956226	364.040536138944	363.962062513549	80.8938104012518	285.309049283522	506.588666851273	2.84843626520767	248.616231447187	229.607754981578	NA	NA	NA	NA	NA	NA	NA	NA	NA	NA	NA	2.52083333333333	3.8125	632	65.5335133870443
225	-8.487437	37.89447	0.0551436438510677	364.050441665146	363.995298021295	83.6200346428573	300.756874286212	531.549334713082	2.84146625124542	245.780745225452	236.74804395353	NA	NA	NA	NA	NA	NA	NA	NA	NA	NA	NA	2.52083333333333	3.8125	633	65.1588401794434
226	-8.487437	37.98492	0.0633016564936156	364.070644652297	364.007342995804	78.3906652491937	275.635487550945	495.807850604554	2.84772678971351	245.607756445678	222.418735071311	NA	NA	NA	NA	NA	NA	NA	NA	NA	NA	NA	2.52083333333333	3.8125	634	65.1588401794434
227	-8.487437	38.07538	0.0560270319207234	364.072844191208	364.016817159287	75.8312677454723	270.144119588387	469.56937180062	2.85692789133257	245.728347197346	216.052608988343	NA	NA	NA	NA	NA	NA	NA	NA	NA	NA	NA	2.52083333333333	3.7625	635	65.1588401794434
228	-8.487437	38.16583	0.0446425297531732	364.059058050129	364.014415520376	74.7765969351846	265.567661147261	458.057390975238	2.85697782461986	245.90316628296	212.995649149282	NA	NA	NA	NA	NA	NA	NA	NA	NA	NA	NA	2.52083333333333	3.7625	636	65.2906532287598
229	-8.487437	38.25628	0.0402584919703145	364.067793695807	364.027535203837	79.8447482831741	280.707552461977	488.454809213855	2.85693254240987	246.437013831025	227.553579579829	NA	NA	NA	NA	NA	NA	NA	NA	NA	NA	NA	2.52916666666667	3.8125	637	65.2906532287598
230	-8.487437	38.34673	0.0426787889758657	364.032727095009	363.990048306033	80.3811258226848	278.507598302733	485.868250421664	2.8548777436773	246.294892889674	228.987608506957	NA	NA	NA	NA	NA	NA	NA	NA	NA	NA	NA	2.52916666666667	3.8125	638	65.2906532287598
231	-8.487437	38.43719	0.0488984135127225	364.041019727666	363.992121314153	79.7074817048017	272.438473604714	493.976522678621	2.85308146411236	238.948914148263	226.988051230391	NA	NA	NA	NA	NA	NA	NA	NA	NA	NA	NA	2.52083333333333	3.8125	639	62.8548494974772
232	-8.487437	38.52764	0.0750556383633466	364.079535331745	364.004479693382	76.6566685412927	269.386196049246	480.533646103989	2.84505112569506	238.707111728263	217.595472056645	NA	NA	NA	NA	NA	NA	NA	NA	NA	NA	NA	2.5125	3.8125	640	62.8548494974772
233	-8.487437	38.61809	0.0490421209408851	364.057256607389	364.008214486448	82.2895547153269	304.931188161599	531.13691247706	2.82539108526291	238.270410103216	231.760940714959	NA	NA	NA	NA	NA	NA	NA	NA	NA	NA	NA	2.49583333333333	3.6875	641	62.8548494974772
234	-8.487437	38.70854	0.0690261271210602	364.027294570784	363.958268443663	84.078982624046	319.312487282598	547.499066030236	2.82158843436541	238.188875699585	236.493210285578	NA	NA	NA	NA	NA	NA	NA	NA	NA	NA	NA	2.4875	3.69583333333333	642	61.2544536590576
235	-8.487437	38.79899	0.0799042920539364	364.045939087908	363.966034795854	82.1482920032552	311.349914745793	535.134302185475	2.82297811479802	238.333246960443	231.263853066764	NA	NA	NA	NA	NA	NA	NA	NA	NA	NA	NA	2.4875	3.64583333333333	643	61.2544536590576
236	-8.487437	38.88945	0.0674575912568912	364.069577901371	364.002120310114	80.3985513402578	306.465893917078	524.792443145274	2.82677165454163	238.393107823854	226.668715277832	NA	NA	NA	NA	NA	NA	NA	NA	NA	NA	NA	2.47916666666667	3.6375	644	61.6031163533529
237	-8.487437	38.9799	0.0788704918206463	364.046997693162	363.968127201341	78.5367348668612	302.719501482602	511.062040166241	2.83026591538857	238.398127079968	221.857278141553	NA	NA	NA	NA	NA	NA	NA	NA	NA	NA	NA	2.4875	3.62916666666667	645	61.6031163533529
238	-8.487437	39.07035	0.0692096100411845	364.06028623624	363.991076626199	82.5633394799587	321.221217162713	532.96022633194	2.83596761837003	218.853849342998	233.456735077924	NA	NA	NA	NA	NA	NA	NA	NA	NA	NA	NA	2.49583333333333	3.6875	646	61.6031163533529
239	-8.487437	39.1608	0.100390859552999	364.098341461341	363.997950601788	79.1006902818882	315.27764463362	502.843795002611	2.84589396107422	219.106706959578	224.539294005323	NA	NA	NA	NA	NA	NA	NA	NA	NA	NA	NA	2.50416666666667	3.67916666666667	647	62.6429220835368
240	-8.487437	39.25126	0.067707049781518	364.051577223489	363.983870173707	75.2268128652329	305.098141237742	474.135871241096	2.85744393676584	231.59030846916	214.488456920398	NA	NA	NA	NA	NA	NA	NA	NA	NA	NA	NA	2.5125	3.67083333333333	648	62.6429220835368
241	-8.487437	39.34171	0.0903543462366201	364.066450315025	363.976095968788	74.3012917134696	301.221099465271	465.66234648182	2.86134731800716	232.562428283956	212.147971937607	NA	NA	NA	NA	NA	NA	NA	NA	NA	NA	NA	2.5125	3.67916666666667	649	62.6429220835368
242	-8.487437	39.43216	0.0599128639378591	364.047681576332	363.987768712394	63.9071326321225	242.984712893625	395.174913748651	2.89064656825207	239.562394249005	184.558537656927	NA	NA	NA	NA	NA	NA	NA	NA	NA	NA	NA	2.54583333333333	3.6625	650	65.6989568074544
243	-8.487437	39.52261	0.0786953824062834	364.076431677642	363.997736295235	50.5801794126381	176.080763700702	298.104201767734	2.94865804658817	229.622797287699	149.037887334951	NA	NA	NA	NA	NA	NA	NA	NA	NA	NA	NA	2.6125	3.69583333333333	651	65.6989568074544
244	-8.487437	39.61307	0.0260854145860094	364.028899130544	364.002813715958	37.2068893112081	123.277089965854	213.084282794807	3.071761332882	283.531534682715	112.797817793587	NA	NA	NA	NA	NA	NA	NA	NA	NA	NA	NA	2.6875	3.70416666666667	652	65.6989568074544
245	-8.487437	39.70352	28.7205979624361	362.057366304808	333.336768342372	59.6704986146356	210.1468376659	350.094505829483	2.94625029128175	232.544927479326	175.7593379964	NA	NA	NA	NA	NA	NA	NA	NA	NA	NA	NA	2.6125	3.70416666666667	653	69.8318786621094
246	-8.487437	39.79397	28.8724101391307	361.684944035671	332.81253389654	62.2590590531672	228.547709469459	361.289002559677	2.9553597922567	218.802774566901	183.910099721959	NA	NA	NA	NA	NA	NA	NA	NA	NA	NA	NA	2.59583333333333	3.72083333333333	654	69.8318786621094
247	-8.487437	39.88442	57.2091277380072	361.559357215086	304.350229477079	68.0299618032153	227.306783792216	389.259566310037	2.97207034696951	218.81991675203	202.449774710449	NA	NA	NA	NA	NA	NA	NA	NA	NA	NA	NA	2.60416666666667	3.72916666666667	655	70.7973976135254
248	-8.487437	39.97487	57.3419233022416	361.455794890527	304.113871588285	68.2316979764746	229.143930430162	385.112969914924	2.98317707227793	218.570154221809	203.870485093005	NA	NA	NA	NA	NA	NA	NA	NA	NA	NA	NA	2.62083333333333	3.7375	656	70.7973976135254
249	-8.487437	40.06533	57.1581029512047	361.625216599583	304.467113648379	71.1692453683278	240.324220524803	407.764467036561	2.96189804605698	218.4617530809	211.033432840778	NA	NA	NA	NA	NA	NA	NA	NA	NA	NA	NA	2.6125	3.7375	657	70.7973976135254
250	-8.487437	40.15578	28.7581420812761	361.852391831484	333.094249750207	70.6077624213959	250.750606670385	408.550969310003	2.9408053947618	218.377600100247	207.454821642076	NA	NA	NA	NA	NA	NA	NA	NA	NA	NA	NA	2.59583333333333	3.72083333333333	658	70.5232187906901
251	-8.487437	40.24623	28.735981747184	361.766491644116	333.030509896932	71.7345383880522	251.175379788719	422.194442921837	2.93708152887955	217.789526931882	210.511421779472	NA	NA	NA	NA	NA	NA	NA	NA	NA	NA	NA	2.59583333333333	3.72916666666667	659	70.5232187906901
252	-8.487437	40.33668	56.9792761312472	361.756836329894	304.777560198647	73.4834448033288	239.664522540115	425.760904300928	2.94369653132953	218.002256305407	216.506833061052	NA	NA	NA	NA	NA	NA	NA	NA	NA	NA	NA	2.60416666666667	3.7375	660	70.5232187906901
253	-8.487437	40.42714	28.7529130879986	363.684033918386	334.931120830387	67.5101356788924	239.884758536205	391.688815611293	2.94636925924511	218.245980602911	198.75170360957	NA	NA	NA	NA	NA	NA	NA	NA	NA	NA	NA	2.6125	3.7375	661	71.8633066813151
254	-8.487437	40.51759	0.0511456359820386	364.050991071299	363.999845435317	60.9101743970866	241.055028015059	353.680255661308	2.9443136898444	218.632434659494	179.297458404463	NA	NA	NA	NA	NA	NA	NA	NA	NA	NA	NA	2.59583333333333	3.74583333333333	662	71.8633066813151
255	-8.487437	40.60804	0.0673724370323612	364.049249603647	363.981877166615	61.0512802558438	237.630137241911	356.028641502882	2.94427790121778	218.538271904684	179.687404642255	NA	NA	NA	NA	NA	NA	NA	NA	NA	NA	NA	2.60416666666667	3.74583333333333	663	71.8633066813151
256	-8.487437	40.69849	0.0426124773837955	364.051382397759	364.008769920375	59.5339637401119	234.393211841455	343.357251083748	2.95037252445135	218.44671514819	175.606848823357	NA	NA	NA	NA	NA	NA	NA	NA	NA	NA	NA	2.60416666666667	3.75416666666667	664	72.5766474405925
257	-8.487437	40.78894	28.8051551682769	364.033331776564	335.228176608288	63.7123522442247	222.742826294192	368.266803899521	2.97017015363759	219.641794572224	189.136981110891	NA	NA	NA	NA	NA	NA	NA	NA	NA	NA	NA	2.62083333333333	3.7375	665	72.5766474405925
258	-8.487437	40.8794	57.4188484972569	361.766645304312	304.347796807055	67.3588006673905	216.611707559737	378.285906500137	2.98750542278221	219.624552265338	201.479433588882	NA	NA	NA	NA	NA	NA	NA	NA	NA	NA	NA	2.62083333333333	3.75416666666667	666	73.7230173746745
259	-8.487437	40.96985	57.2913997791738	361.811480743792	304.520080964619	73.9128508004297	246.278089550069	423.42102870875	2.9655156063879	218.273054985022	219.39056810988	NA	NA	NA	NA	NA	NA	NA	NA	NA	NA	NA	2.6125	3.7625	667	73.7230173746745
260	-8.487437	41.0603	57.2035311611986	361.802215681512	304.598684520314	70.5399617897343	228.980097014947	403.623104927147	2.96706767740636	232.285128203463	209.538001155401	NA	NA	NA	NA	NA	NA	NA	NA	NA	NA	NA	2.6125	3.75416666666667	668	73.7230173746745
261	-8.487437	41.15075	57.4185501722655	361.558431110207	304.139880937941	70.3857023370949	226.68968098562	398.963651981084	2.97700202300402	232.429526720393	209.817440543262	NA	NA	NA	NA	NA	NA	NA	NA	NA	NA	NA	2.6125	3.77083333333333	669	74.3117027282715
262	-8.487437	41.24121	57.4869542004619	361.008256035431	303.521301834969	65.6601904510204	207.570132920201	371.361011003218	2.99392465462172	232.346166864308	196.862144005093	NA	NA	NA	NA	NA	NA	NA	NA	NA	NA	NA	2.62083333333333	3.7625	670	74.3117027282715
263	-8.487437	41.33166	57.499676998008	360.432193929807	302.932516931799	66.4674672624339	214.28592872754	376.950231150879	2.99073763758777	222.047147889721	199.050496321582	NA	NA	NA	NA	NA	NA	NA	NA	NA	NA	NA	2.62083333333333	3.74583333333333	671	74.3117027282715
264	-8.487437	41.42211	57.4839956674891	359.550936724281	302.066941056792	65.1454500365344	210.309818259832	371.596405181867	2.99113646429118	222.222024629623	195.122109712341	NA	NA	NA	NA	NA	NA	NA	NA	NA	NA	NA	2.62083333333333	3.75416666666667	672	72.4360224405925
265	-8.487437	41.51256	57.7175108257591	359.361185190874	301.643674365115	62.1495947316064	198.90126467901	348.253726227515	3.00386046100267	244.603737138821	186.942624955309	NA	NA	NA	NA	NA	NA	NA	NA	NA	NA	NA	2.6375	3.7625	673	72.4360224405925
266	-8.487437	41.60302	57.7745018599703	359.242258751188	301.467756891218	61.9227243218878	195.762481514534	344.850812574485	3.01080548651185	237.864349746972	186.640131580796	NA	NA	NA	NA	NA	NA	NA	NA	NA	NA	NA	2.6375	3.75416666666667	674	72.4360224405925
267	-8.487437	41.69347	57.8843621080261	358.768598217827	300.884236109801	61.9392271067401	197.482671032855	340.308613172674	3.009213008436	221.942206676878	186.576855348134	NA	NA	NA	NA	NA	NA	NA	NA	NA	NA	NA	2.6375	3.75416666666667	675	74.5464261372884
268	-8.487437	41.78392	86.9746246985226	358.241296800581	271.266672102059	67.3686153210953	195.237634568736	362.746980161009	3.02578855718981	219.252740820341	203.58678560955	NA	NA	NA	NA	NA	NA	NA	NA	NA	NA	NA	2.6375	3.7625	676	74.5464261372884
269	-8.487437	41.87437	87.3093806618416	356.356665448222	269.04728478638	60.5720003367268	189.400752464964	312.549044412899	3.0517437695509	213.931336142377	184.700691065996	NA	NA	NA	NA	NA	NA	NA	NA	NA	NA	NA	2.6625	3.77916666666667	677	74.5464261372884
270	-8.487437	41.96482	87.2718586608735	356.504514790841	269.232656129967	60.0507019920468	185.118427350764	308.866157804005	3.06025156845132	213.916074058037	183.689161792052	NA	NA	NA	NA	NA	NA	NA	NA	NA	NA	NA	2.67083333333333	3.77083333333333	678	76.3081639607747
271	-8.487437	42.05528	87.0393547672495	358.485889445633	271.446534678383	62.6227656787788	189.878534719232	334.048573866416	3.04595249673394	213.859848447056	190.678860073976	NA	NA	NA	NA	NA	NA	NA	NA	NA	NA	NA	2.64583333333333	3.7625	679	76.3081639607747
272	-8.487437	42.14573	87.0949825842499	358.645446870298	271.550464286048	62.285110309738	185.462855483968	335.353001406898	3.04812011679812	213.98948242481	189.812354507731	NA	NA	NA	NA	NA	NA	NA	NA	NA	NA	NA	2.67916666666667	3.77083333333333	680	77.4385999043783
273	-8.487437	42.23618	87.4615937077529	358.480343794004	271.018750086251	59.1617704330506	178.729975338408	297.527445348631	3.07017079402494	214.298657736261	181.640706630709	NA	NA	NA	NA	NA	NA	NA	NA	NA	NA	NA	2.67916666666667	3.77916666666667	681	77.4385999043783
274	-8.487437	42.32663	87.8704220035333	357.402484117777	269.532062114243	54.1364436878371	166.223815706473	251.817416573958	3.10337291804876	229.723088991158	168.059183944801	NA	NA	NA	NA	NA	NA	NA	NA	NA	NA	NA	2.72916666666667	3.77083333333333	682	77.4385999043783
275	-8.487437	42.41709	88.5267643822005	356.088491514023	267.561727131822	53.2130308453542	163.591120645232	244.301644865234	3.10578490927308	248.758968712473	165.310018791289	NA	NA	NA	NA	NA	NA	NA	NA	NA	NA	NA	2.72916666666667	3.7625	683	76.6789360046387
276	-8.487437	42.50754	88.5301398252567	356.899735042858	268.369595217601	53.6176858677289	165.889277917844	250.641346488184	3.09955750165139	228.250989121098	166.184882247948	NA	NA	NA	NA	NA	NA	NA	NA	NA	NA	NA	2.72083333333333	3.75416666666667	684	76.6789360046387
277	-8.487437	42.59799	88.5731161492153	356.140147198663	267.567031049447	54.1637435623722	165.112107789616	250.391828206665	3.10165019481937	228.405184146227	167.999012821411	NA	NA	NA	NA	NA	NA	NA	NA	NA	NA	NA	2.72916666666667	3.7375	685	76.6789360046387
278	-8.487437	42.68844	87.8038310836451	357.960012779055	270.15618169541	54.4384881329228	165.850817576209	251.392225865058	3.09946463130943	231.55113809944	168.68265005996	NA	NA	NA	NA	NA	NA	NA	NA	NA	NA	NA	2.72083333333333	3.7375	686	77.7417004903158
279	-8.487437	42.77889	87.7848288694214	358.785125822693	271.000296953272	54.1750612762379	163.992991821226	255.840551587435	3.10074441120452	231.782357917386	167.921379449012	NA	NA	NA	NA	NA	NA	NA	NA	NA	NA	NA	2.7375	3.7125	687	77.7417004903158
280	-8.487437	42.86935	87.9535273402479	358.849751216626	270.896223876378	53.6466242432629	157.239044721056	248.661757284949	3.11433748203057	232.083207734821	166.984434687295	NA	NA	NA	NA	NA	NA	NA	NA	NA	NA	NA	2.75416666666667	3.7125	688	77.7417004903158
281	-8.487437	42.9598	88.3373996755475	358.285870525761	269.948470850213	50.1802781039493	149.147399342305	219.096575442224	3.14414328306906	249.021529012933	157.715530671234	NA	NA	NA	NA	NA	NA	NA	NA	NA	NA	NA	2.79583333333333	3.7375	689	80.3335240681966
282	-8.487437	43.05025	58.908686247521	358.263247274733	299.354561027212	43.6937592326088	144.288915816508	183.547096964051	3.17459419751943	249.174509621869	138.354197155635	NA	NA	NA	NA	NA	NA	NA	NA	NA	NA	NA	2.82916666666667	3.7375	690	80.3335240681966
283	-8.487437	43.1407	29.9678356046884	358.670848336235	328.703012731547	39.1489039696859	142.006693235161	162.214630180706	3.18339701602698	251.815554614683	124.404439096443	NA	NA	NA	NA	NA	NA	NA	NA	NA	NA	NA	2.8375	3.7375	691	80.8697802225749
284	-8.487437	43.23116	29.9199941117422	362.196627889887	332.276633778144	41.7582513470315	137.243331798216	174.104356155579	3.1654394363458	252.945950164032	132.008041487349	NA	NA	NA	NA	NA	NA	NA	NA	NA	NA	NA	2.8375	3.7875	692	80.8697802225749
285	-8.487437	43.32161	0.0393748323599539	364.057542602135	364.018167769775	39.5044769085306	131.796607342213	163.116605595183	3.15177880103903	278.428602237122	124.485881730846	NA	NA	NA	NA	NA	NA	NA	NA	NA	NA	NA	2.8375	3.77083333333333	693	80.8697802225749
286	-8.487437	51.73367	134.573298450116	343.719073172417	209.145774722301	16.1540293022979	84.9301013721419	48.7404418507609	3.53061047043982	259.301519430112	55.6834779686528	NA	NA	NA	NA	NA	NA	NA	NA	NA	NA	NA	3.20416666666667	3.80416666666667	786	81.8712145487467
287	-8.487437	51.82412	169.02147167385	335.84293820141	166.82146652756	19.550448413094	79.4892731041185	61.6224900180671	3.54109961727547	259.319911771675	66.6951165379011	NA	NA	NA	NA	NA	NA	NA	NA	NA	NA	NA	3.22916666666667	3.79583333333333	787	81.8712145487467
288	-8.487437	51.91457	168.901909175128	329.23050800947	160.328598834342	16.8705322937908	64.45458996593	53.8452245505454	3.57889665257741	254.049705410668	57.681319735955	NA	NA	NA	NA	NA	NA	NA	NA	NA	NA	NA	3.29583333333333	3.79583333333333	788	81.4231160481771
289	-8.487437	52.00503	179.859287390553	318.620244567412	138.76095717686	13.9674016936772	46.2813136055962	44.4043057515008	3.6314078453065	249.965369038288	47.9666014407849	NA	NA	NA	NA	NA	NA	NA	NA	NA	NA	NA	3.42083333333333	3.79583333333333	789	81.4231160481771
290	-8.487437	52.09548	180.642228476366	317.122371380258	136.480142903891	13.91523116719	42.0797331827957	43.0593976841877	3.64329141457256	249.122549546715	47.6752269706231	NA	NA	NA	NA	NA	NA	NA	NA	NA	NA	NA	3.45416666666667	3.79583333333333	790	81.4231160481771
291	-8.487437	52.18593	180.401218831675	317.21075659433	136.809537762654	14.1641759490453	44.053477323032	44.007357615579	3.63691082176944	250.117975489163	48.4301465982393	NA	NA	NA	NA	NA	NA	NA	NA	NA	NA	NA	3.45416666666667	3.79583333333333	791	81.6737861633301
292	-8.487437	52.27638	181.541637914747	316.634353049553	135.092715134807	11.7553606671457	40.1369906196435	38.6538718016822	3.65392267173299	240.757825112797	40.5701272290775	NA	NA	NA	NA	NA	NA	NA	NA	NA	NA	NA	3.47916666666667	3.80416666666667	792	81.6737861633301
293	-8.487437	52.36683	182.950620739894	316.092583672441	133.141962932547	12.3593229757239	34.4852319665807	36.7505386198443	3.67119165537459	237.405639784643	42.5536352729591	NA	NA	NA	NA	NA	NA	NA	NA	NA	NA	NA	3.50416666666667	3.80416666666667	793	81.6737861633301
294	-8.487437	52.45729	179.158286159954	317.482323119592	138.324036959638	13.9013064483947	46.6713551812453	44.0577585764029	3.63037089348072	250.475157256891	47.6024179135187	NA	NA	NA	NA	NA	NA	NA	NA	NA	NA	NA	3.4125	3.80416666666667	794	81.6850725809733
295	-8.487437	52.54774	174.941182980326	321.266278612944	146.325095632617	15.6693443931041	54.7880801494367	50.2808580137929	3.60314375328196	251.535774213196	53.3581072873237	NA	NA	NA	NA	NA	NA	NA	NA	NA	NA	NA	3.35416666666667	3.7875	795	81.6850725809733
296	-8.487437	52.63819	174.719811555836	321.062170798558	146.342359242723	16.3095666431831	56.3996687358572	50.879761552646	3.59682998337481	251.549823225292	55.4325287810977	NA	NA	NA	NA	NA	NA	NA	NA	NA	NA	NA	3.34583333333333	3.7875	796	81.5326220194499
297	-8.487437	52.72864	175.045730961009	318.215157948621	143.169426987612	14.8717561608458	51.5582194165234	46.4199461304024	3.61170137233766	242.077599810553	50.7163367504312	NA	NA	NA	NA	NA	NA	NA	NA	NA	NA	NA	3.37083333333333	3.80416666666667	797	81.5326220194499
298	-8.487437	52.8191	175.375096993231	317.397736977626	142.022639984395	14.5552113608737	48.109683550465	43.0583817177129	3.6228073801871	238.53545570473	49.5910079816097	NA	NA	NA	NA	NA	NA	NA	NA	NA	NA	NA	3.40416666666667	3.80416666666667	798	81.5326220194499
299	-8.487437	52.90955	180.350401999455	316.398184124917	136.047782125462	13.7024175845102	40.8394593004185	39.3349562045622	3.65341834043196	237.399454391927	46.897552166546	NA	NA	NA	NA	NA	NA	NA	NA	NA	NA	NA	3.4875	3.8125	799	81.9900665283203
300	-8.487437	53	182.423102658037	314.653724203047	132.23062154501	11.9926072252366	32.4491958891507	34.7436727213856	3.67467091764017	237.269552088042	41.3248747269628	NA	NA	NA	NA	NA	NA	NA	NA	NA	NA	NA	3.54583333333333	3.8125	800	81.9900665283203
301	-8.316583	37.17085	0.0401834873877078	364.036506233019	363.996322745631	92.4076150417128	348.959722837016	630.608856349574	2.80139150956707	247.716266458279	258.316364348883	NA	NA	NA	NA	NA	NA	NA	NA	NA	NA	NA	2.4875	3.80416666666667	825	58.3979848225911
302	-8.316583	37.26131	0.0575381538133456	364.068214815844	364.010676662031	85.9224816280906	343.083976482923	566.911849790028	2.8109398307115	245.688485908834	240.799031381476	NA	NA	NA	NA	NA	NA	NA	NA	NA	NA	NA	2.4875	3.8125	826	58.3979848225911
303	-8.316583	37.35176	0.0789350057699721	364.04019319664	363.96125819087	85.5313510892952	341.996998246488	563.995656685615	2.81200977166494	245.724298506048	239.845045566182	NA	NA	NA	NA	NA	NA	NA	NA	NA	NA	NA	2.50416666666667	3.7625	827	58.3979848225911
304	-8.316583	37.44221	0.0655668414100092	364.051546662486	363.985979821076	87.1714862906313	345.325689170012	572.331812893784	2.81707293197404	248.310973561995	244.852153216939	NA	NA	NA	NA	NA	NA	NA	NA	NA	NA	NA	2.50416666666667	3.6875	828	63.1048138936361
305	-8.316583	37.53266	0.0720913399511687	364.064209772291	363.99211843234	86.4235531855893	338.219437744274	567.93870199556	2.82082215490959	248.457173674642	243.009458401688	NA	NA	NA	NA	NA	NA	NA	NA	NA	NA	NA	2.50416666666667	3.67916666666667	829	63.1048138936361
306	-8.316583	37.62312	0.0783209570796544	364.081503127501	364.003182170422	78.6844283968333	299.066255577726	517.861209704734	2.83275803412691	248.151145110743	222.172540917381	NA	NA	NA	NA	NA	NA	NA	NA	NA	NA	NA	2.50416666666667	3.69583333333333	830	63.1048138936361
307	-8.316583	37.71357	0.0811662437681434	364.080220395821	363.999054152053	82.1006649296209	312.551046599723	545.608107491401	2.83083825431438	248.284696672197	231.642365059611	NA	NA	NA	NA	NA	NA	NA	NA	NA	NA	NA	2.49583333333333	3.6875	831	62.6601549784342
308	-8.316583	37.80402	0.0615416086057849	364.056133249233	363.994591640627	84.7259392368768	319.876192677127	562.993450508953	2.82809962180181	248.078962637868	238.730346708943	NA	NA	NA	NA	NA	NA	NA	NA	NA	NA	NA	2.4875	3.77083333333333	832	62.6601549784342
309	-8.316583	37.89447	0.0560883505226343	364.061829597811	364.005741247289	89.9715891331634	334.264989889969	600.492293202154	2.81423533012856	248.282971609937	252.27588687425	NA	NA	NA	NA	NA	NA	NA	NA	NA	NA	NA	2.47083333333333	3.75416666666667	833	61.8181470235189
310	-8.316583	37.98492	0.0506824330359109	364.097872206518	364.047189773482	91.0303556666869	332.22739974765	620.984018081078	2.80473193135597	245.315866230809	254.488759909875	NA	NA	NA	NA	NA	NA	NA	NA	NA	NA	NA	2.47083333333333	3.67916666666667	834	61.8181470235189
311	-8.316583	38.07538	0.0588334275215743	364.056640801511	363.99780737399	85.8556646164467	318.91495951307	582.870626368564	2.81013299790395	245.282310992306	240.555840945663	NA	NA	NA	NA	NA	NA	NA	NA	NA	NA	NA	2.4625	3.6875	835	61.8181470235189
312	-8.316583	38.16583	0.0522118579956896	364.024375978431	363.972164120436	88.3790288159232	328.349687637494	590.724809815768	2.81408394089915	245.199717236489	247.879832970952	NA	NA	NA	NA	NA	NA	NA	NA	NA	NA	NA	2.47083333333333	3.74583333333333	836	61.4120133717855
313	-8.316583	38.25628	0.0590575894031531	364.052616269984	363.993558680581	86.8854911877821	320.296443062614	577.967792996852	2.82255123603621	247.896132052495	244.475210383145	NA	NA	NA	NA	NA	NA	NA	NA	NA	NA	NA	2.47916666666667	3.75416666666667	837	61.4120133717855
314	-8.316583	38.34673	0.0903982510900732	364.022912855526	363.932514604435	88.0164982995737	318.357808155199	578.218029173973	2.82330151310909	247.948811775321	247.757146884812	NA	NA	NA	NA	NA	NA	NA	NA	NA	NA	NA	2.4875	3.75416666666667	838	61.4120133717855
315	-8.316583	38.43719	0.0743747504499652	364.053769313655	363.979394563205	83.4653991539026	303.669450534456	545.822935195704	2.8320504422985	239.725494767218	235.769000334224	NA	NA	NA	NA	NA	NA	NA	NA	NA	NA	NA	2.4875	3.7625	839	61.4721711476644
316	-8.316583	38.52764	0.0774241015320968	364.028080725335	363.950656623803	76.5752004290654	284.777603177087	503.465226461837	2.83765428785381	238.141848500621	216.718030116342	NA	NA	NA	NA	NA	NA	NA	NA	NA	NA	NA	2.47916666666667	3.67916666666667	840	61.4721711476644
317	-8.316583	38.61809	0.0615240233096642	364.06601975346	364.004495730151	77.3221029285282	291.407938434501	514.277235167642	2.83182489938161	238.018093325176	218.388522725023	NA	NA	NA	NA	NA	NA	NA	NA	NA	NA	NA	2.47916666666667	3.6375	841	61.4721711476644
318	-8.316583	38.70854	0.0521993438107188	364.055076295587	364.002876951776	84.0219897144688	328.210770293924	557.256412220752	2.82076659670871	238.144148586822	236.292298927915	NA	NA	NA	NA	NA	NA	NA	NA	NA	NA	NA	2.4625	3.65416666666667	842	60.0865408579508
319	-8.316583	38.79899	0.0558935195613117	364.07980559695	364.023912077388	86.9572063615179	339.187677043399	576.778295923437	2.81430464270532	238.109159859479	243.95265826717	NA	NA	NA	NA	NA	NA	NA	NA	NA	NA	NA	2.4625	3.65416666666667	843	60.0865408579508
320	-8.316583	38.88945	0.0543034838125436	364.043013930651	363.988710446839	88.5609573293381	337.016808330118	592.419091149176	2.81154826115975	238.159793205924	248.175667515056	NA	NA	NA	NA	NA	NA	NA	NA	NA	NA	NA	2.47083333333333	3.64583333333333	844	60.8326530456543
321	-8.316583	38.9799	0.0531112622501723	364.03172496325	363.978613700999	85.5024612847193	327.58316027376	569.312217629137	2.81316955192915	238.186398070365	239.855298000645	NA	NA	NA	NA	NA	NA	NA	NA	NA	NA	NA	2.47083333333333	3.6375	845	60.8326530456543
322	-8.316583	39.07035	0.056440373735677	364.042867510816	363.98642713708	86.2165242415588	344.622005692395	572.517175814807	2.82000202066935	238.231121616759	242.380523218953	NA	NA	NA	NA	NA	NA	NA	NA	NA	NA	NA	2.47083333333333	3.6625	846	60.8326530456543
323	-8.316583	39.1608	0.0698113594939855	364.060995505872	363.991184146378	82.8980990372308	333.642560695617	550.726280096969	2.82920138088309	225.899208907501	233.893495590676	NA	NA	NA	NA	NA	NA	NA	NA	NA	NA	NA	2.47083333333333	3.6875	847	61.8025468190511
324	-8.316583	39.25126	0.0914178592340932	364.062732716328	363.971314857094	77.0029039100051	305.895188438839	505.521051315996	2.83989730703221	238.355487722699	218.267970071816	NA	NA	NA	NA	NA	NA	NA	NA	NA	NA	NA	2.4875	3.6875	848	61.8025468190511
325	-8.316583	39.34171	0.0479658669472883	364.045717484884	363.997751617936	70.157184394221	274.794126888011	454.172733293776	2.84902075087373	238.313159047784	199.589976493551	NA	NA	NA	NA	NA	NA	NA	NA	NA	NA	NA	2.4875	3.67916666666667	849	61.8025468190511
326	-8.316583	39.43216	0.0536557350176281	364.069191079208	364.01553534419	73.3375360988612	287.507936944156	476.658730282124	2.84798789082279	238.231461189962	208.523016191768	NA	NA	NA	NA	NA	NA	NA	NA	NA	NA	NA	2.49583333333333	3.6875	850	62.3886203765869
327	-8.316583	39.52261	0.0442848146656729	364.054613594282	364.010328779616	70.9677905760591	287.873381971159	453.824952003333	2.86039947783704	238.274600023705	202.754149125454	NA	NA	NA	NA	NA	NA	NA	NA	NA	NA	NA	2.5125	3.64583333333333	851	62.3886203765869
328	-8.316583	39.61307	0.0676173191852968	364.034799296458	363.967181977273	51.7755671685664	188.535621318809	313.828116773973	2.92055931112701	238.657080464115	151.346444999456	NA	NA	NA	NA	NA	NA	NA	NA	NA	NA	NA	2.57916666666667	3.65416666666667	852	62.3886203765869
329	-8.316583	39.70352	0.014690637150818	363.319960126673	363.305269489522	40.3049260566549	138.604144623855	244.298978683646	3.03060047099069	230.655103082419	120.777405911526	NA	NA	NA	NA	NA	NA	NA	NA	NA	NA	NA	2.62916666666667	3.69583333333333	853	66.3740215301514
330	-8.316583	39.79397	56.2281870716256	361.719822057349	305.491634985724	61.3171960371998	198.677007477465	364.954280742438	2.93829399681428	231.516939873404	180.388460392455	NA	NA	NA	NA	NA	NA	NA	NA	NA	NA	NA	2.5875	3.7125	854	66.3740215301514
331	-8.316583	39.88442	56.7014530493261	360.579077052173	303.877624002847	70.7155189531176	248.549916860277	428.524768471235	2.93657734505461	218.706371029332	207.874205028432	NA	NA	NA	NA	NA	NA	NA	NA	NA	NA	NA	2.57916666666667	3.7125	855	70.0318285624186
332	-8.316583	39.97487	85.998958664538	359.146577282774	273.147618618236	77.0355139101834	236.877662784474	451.247914717947	2.9887005620836	218.933989785646	229.236085136539	NA	NA	NA	NA	NA	NA	NA	NA	NA	NA	NA	2.60416666666667	3.6875	856	70.0318285624186
333	-8.316583	40.06533	86.0615934572752	359.12385550377	273.062262046494	73.7744959345218	228.373548385812	429.184469253926	2.99498902824242	218.916634875846	219.994491621228	NA	NA	NA	NA	NA	NA	NA	NA	NA	NA	NA	2.6125	3.6875	857	70.0318285624186
334	-8.316583	40.15578	57.0458576571143	360.473368616558	303.427510959444	71.1260577271254	248.663169811761	427.2909385821	2.95187589758941	218.880961471379	210.173375752651	NA	NA	NA	NA	NA	NA	NA	NA	NA	NA	NA	2.59583333333333	3.7125	858	70.3026847839355
335	-8.316583	40.24623	56.869601542474	360.661961366978	303.792359824504	75.2000354937127	257.58694970142	457.684514950888	2.92682980112256	218.893320542196	220.217969559226	NA	NA	NA	NA	NA	NA	NA	NA	NA	NA	NA	2.57916666666667	3.7125	859	70.3026847839355
336	-8.316583	40.33668	56.9112750769902	360.428929365127	303.517654288137	74.9537059749781	258.430651424515	459.80487196059	2.9263867707895	218.966185465204	219.433504705278	NA	NA	NA	NA	NA	NA	NA	NA	NA	NA	NA	2.57083333333333	3.7125	860	70.3026847839355
337	-8.316583	40.42714	57.1453927588954	359.128847661325	301.98345490243	69.4614091831873	232.648036375115	418.294392385297	2.9611417928243	218.883046519647	205.917822776332	NA	NA	NA	NA	NA	NA	NA	NA	NA	NA	NA	2.60416666666667	3.67083333333333	861	70.3964716593425
338	-8.316583	40.51759	86.1792141960009	358.622967586546	272.443753390545	74.2685674324049	224.737446427258	438.657549839561	2.97825423058324	218.939749456806	220.703628980702	NA	NA	NA	NA	NA	NA	NA	NA	NA	NA	NA	2.60416666666667	3.6625	862	70.3964716593425
339	-8.316583	40.60804	86.1904377418945	358.827655885623	272.637218143729	76.6870979818254	228.083146654049	454.992852956756	2.9763488765788	220.449009764273	227.662521130115	NA	NA	NA	NA	NA	NA	NA	NA	NA	NA	NA	2.60416666666667	3.7375	863	70.3964716593425
340	-8.316583	40.69849	86.4019096873112	357.912873153571	271.51096346626	75.006718585116	222.775229755848	437.226250646079	2.98940240937507	220.751168617125	223.366237491283	NA	NA	NA	NA	NA	NA	NA	NA	NA	NA	NA	2.6125	3.6625	864	71.6579602559408
341	-8.316583	40.78894	86.6681606665712	357.630069355975	270.961908689404	74.3617604688712	217.945984327955	427.907317698184	3.00316882033495	217.999424458583	222.332795780207	NA	NA	NA	NA	NA	NA	NA	NA	NA	NA	NA	2.62083333333333	3.6875	865	71.6579602559408
342	-8.316583	40.8794	87.0572708640099	354.691431489031	267.634160625021	73.5423742103209	223.010090621161	404.589550846002	3.01979739598567	218.509995801835	220.732767083221	NA	NA	NA	NA	NA	NA	NA	NA	NA	NA	NA	2.62916666666667	3.7625	866	72.411984761556
343	-8.316583	40.96985	86.7491665529756	357.445108838122	270.695942285147	72.1087729955659	215.263843464318	405.860653308987	3.00813013424237	218.295812753718	215.923100487033	NA	NA	NA	NA	NA	NA	NA	NA	NA	NA	NA	2.62916666666667	3.69583333333333	867	72.411984761556
344	-8.316583	41.0603	86.3018184960171	358.813701561519	272.511883065501	77.2115843152277	231.230557499917	452.988894437617	2.97931902452016	231.794898801917	229.364489465941	NA	NA	NA	NA	NA	NA	NA	NA	NA	NA	NA	2.6125	3.74583333333333	868	72.411984761556
345	-8.316583	41.15075	86.2893129963013	358.718714744479	272.429401748178	80.3722242981363	244.48478333679	476.528491169967	2.97265912179502	231.848427271069	238.098313763975	NA	NA	NA	NA	NA	NA	NA	NA	NA	NA	NA	2.60416666666667	3.7375	869	71.3355890909831
346	-8.316583	41.24121	86.456221825574	358.311053864833	271.854832039259	77.9607533467164	239.997339119461	453.653749134977	2.98665302709207	221.467709240398	231.989710622245	NA	NA	NA	NA	NA	NA	NA	NA	NA	NA	NA	2.60416666666667	3.74583333333333	870	71.3355890909831
347	-8.316583	41.33166	86.5395428372234	357.261590280749	270.722047443526	66.2980476117215	201.718171744155	381.020533518633	3.01666993321343	236.750954314786	199.610774219776	NA	NA	NA	NA	NA	NA	NA	NA	NA	NA	NA	2.62916666666667	3.6875	871	71.3355890909831
348	-8.316583	41.42211	86.4639822554825	357.367527442551	270.903545187069	69.9803086415732	209.121780159067	402.456630362531	3.00941539040836	236.924615017954	209.98489043627	NA	NA	NA	NA	NA	NA	NA	NA	NA	NA	NA	2.6125	3.69583333333333	872	71.16978708903
349	-8.316583	41.51256	86.5653193571773	356.942445487649	270.377126130472	68.4144080777962	206.553868241986	390.826735257669	3.01109770134788	236.972442878894	205.491237578999	NA	NA	NA	NA	NA	NA	NA	NA	NA	NA	NA	2.62083333333333	3.74583333333333	873	71.16978708903
350	-8.316583	41.60302	86.6078867338221	354.782555049565	268.174668315743	68.1153119219148	206.352817501121	383.891344581307	3.01052975131488	207.532721624728	204.605649432623	NA	NA	NA	NA	NA	NA	NA	NA	NA	NA	NA	2.62083333333333	3.7375	874	71.16978708903
351	-8.316583	41.69347	115.03127649174	352.655718294819	237.624441803079	71.093475121497	196.518379486302	393.106110150141	3.01113180535746	213.449069423817	213.75113574968	NA	NA	NA	NA	NA	NA	NA	NA	NA	NA	NA	2.62083333333333	3.7125	875	73.9054781595866
352	-8.316583	41.78392	115.952172605264	351.41392008567	235.461747480407	77.0444846950647	231.312295513891	423.918673264464	3.01727467178693	221.745071207791	231.113752181232	NA	NA	NA	NA	NA	NA	NA	NA	NA	NA	NA	2.62083333333333	3.7625	876	73.9054781595866
353	-8.316583	41.87437	148.03104624546	341.348807430775	193.317761185314	73.1449029550312	208.337369994644	382.372060737935	3.06598382365589	213.70097296379	223.544493351119	NA	NA	NA	NA	NA	NA	NA	NA	NA	NA	NA	2.6625	3.77083333333333	877	73.9054781595866
354	-8.316583	41.96482	148.746050434856	331.926845397826	183.180794962969	63.4338807628854	181.366262335556	309.375444382665	3.11499573291369	213.279607868176	196.515852655804	NA	NA	NA	NA	NA	NA	NA	NA	NA	NA	NA	2.7125	3.77083333333333	878	75.2648391723633
355	-8.316583	42.05528	146.103612983485	340.374893565531	194.271280582045	67.7836888171418	192.035680089816	341.456031074201	3.08682000739331	213.887735881269	208.994576339013	NA	NA	NA	NA	NA	NA	NA	NA	NA	NA	NA	2.6875	3.7625	879	75.2648391723633
356	-8.316583	42.14573	115.395219128245	351.27527624582	235.880057117576	66.3149686914207	203.736994199686	347.184038465893	3.06198990757303	221.750322150433	202.719246253978	NA	NA	NA	NA	NA	NA	NA	NA	NA	NA	NA	2.6625	3.7625	880	76.0483194986979
357	-8.316583	42.23618	115.57613053654	351.563445066802	235.987314530261	65.7776277263665	201.228135514141	338.736547112994	3.064841360058	212.125124691756	201.346025733799	NA	NA	NA	NA	NA	NA	NA	NA	NA	NA	NA	2.67083333333333	3.75416666666667	881	76.0483194986979
358	-8.316583	42.32663	149.04667315229	339.68620185464	190.63952870235	62.2020489917375	173.97764873173	294.430278916379	3.11215682463101	211.73438589078	193.274959523758	NA	NA	NA	NA	NA	NA	NA	NA	NA	NA	NA	2.7125	3.75416666666667	882	76.0483194986979
359	-8.316583	42.41709	149.785391044484	332.53781893219	182.752427887706	57.0095234447224	157.185298412101	259.240283292382	3.16966295039697	243.244417622208	179.4263121818	NA	NA	NA	NA	NA	NA	NA	NA	NA	NA	NA	2.7625	3.77083333333333	883	77.4993858337402
360	-8.316583	42.50754	150.018597941399	332.791329328737	182.772731387338	54.6366481224178	152.524862181466	241.189903211033	3.18921192641498	243.386727031513	172.971233541221	NA	NA	NA	NA	NA	NA	NA	NA	NA	NA	NA	2.79583333333333	3.77916666666667	884	77.4993858337402
361	-8.316583	42.59799	149.977467758294	333.82214795073	183.844680192436	54.0837461096484	150.693865745041	231.293042776428	3.18162514101586	234.20302889698	171.148929183328	NA	NA	NA	NA	NA	NA	NA	NA	NA	NA	NA	2.7875	3.77083333333333	885	77.4993858337402
362	-8.316583	42.68844	149.738225554884	344.434671459803	194.696445904919	59.5187474882186	157.994180154111	269.186169542754	3.15704016411866	248.299616023151	187.373539685279	NA	NA	NA	NA	NA	NA	NA	NA	NA	NA	NA	2.77083333333333	3.77083333333333	886	79.2158521016439
363	-8.316583	42.77889	88.1439620012205	356.183699515867	268.039737514647	52.9888624826023	160.041945041862	239.030221074258	3.13008136099799	232.032889365477	165.777965904448	NA	NA	NA	NA	NA	NA	NA	NA	NA	NA	NA	2.7625	3.7375	887	79.2158521016439
364	-8.316583	42.86935	88.2125754167717	357.945943226869	269.733367810097	53.0949237206652	157.599516861389	236.377684909763	3.13672270242411	232.172144060318	166.475907861011	NA	NA	NA	NA	NA	NA	NA	NA	NA	NA	NA	2.77916666666667	3.7375	888	79.2158521016439
365	-8.316583	42.9598	88.4811703540701	357.138501510543	268.657331156473	50.5446531763778	151.912376267491	220.821605616175	3.15737547106667	252.947037099978	159.561845558533	NA	NA	NA	NA	NA	NA	NA	NA	NA	NA	NA	2.79583333333333	3.75416666666667	889	78.9765879313151
366	-8.316583	43.05025	88.5823186218713	357.381751651713	268.799433029842	48.6877180056539	148.026505827278	211.740374161839	3.16576627482118	248.675160048398	154.07040465191	NA	NA	NA	NA	NA	NA	NA	NA	NA	NA	NA	2.79583333333333	3.75416666666667	890	78.9765879313151
367	-8.316583	43.1407	58.8434323654801	358.396535371678	299.553103006198	47.3339576957599	147.861933062385	207.398322408381	3.15406786621285	248.957462499081	149.013688876704	NA	NA	NA	NA	NA	NA	NA	NA	NA	NA	NA	2.79583333333333	3.74583333333333	891	78.6064186096191
368	-8.316583	43.23116	29.7454858768754	360.027508440237	330.282022563361	45.671233257619	145.201994671364	203.849533716155	3.13401616639403	256.679167089603	142.985801493316	NA	NA	NA	NA	NA	NA	NA	NA	NA	NA	NA	2.77916666666667	3.70416666666667	892	78.6064186096191
369	-8.316583	43.32161	0.0623319550433393	364.028406664947	363.966074709903	40.3216140108567	138.049602836039	179.194437519007	3.11616525846607	282.219647938148	125.658147730409	NA	NA	NA	NA	NA	NA	NA	NA	NA	NA	NA	2.7875	3.75416666666667	893	78.6064186096191
370	-8.316583	43.41206	0.0620751819432257	364.036140365582	363.974065183639	37.7931615728938	133.287373401812	165.996707058098	3.1409004161615	291.666386831263	118.428879136547	NA	NA	NA	NA	NA	NA	NA	NA	NA	NA	NA	2.82916666666667	3.8125	894	79.8533045450846
371	-8.316583	43.50251	0.0161526507696408	364.04350804213	364.027355391361	37.4562179004038	132.419643146145	162.392225153371	3.15161054325651	291.649131271206	117.678366028085	NA	NA	NA	NA	NA	NA	NA	NA	NA	NA	NA	2.8375	3.8125	895	79.8533045450846
372	-8.316583	43.59296	0.0527327361403991	364.02840003358	363.97566729744	42.6186625923287	135.257530659115	182.626607555044	3.11240345886551	291.825428710355	132.695855693378	NA	NA	NA	NA	NA	NA	NA	NA	NA	NA	NA	2.79583333333333	3.8125	896	79.8533045450846
373	-8.316583	51.82412	169.046796336842	341.746536663359	172.699740326516	23.364202105418	91.7623128728269	71.6848505067545	3.50203976772052	259.485066050341	78.9632824777942	NA	NA	NA	NA	NA	NA	NA	NA	NA	NA	NA	3.17916666666667	3.7875	987	81.7275543212891
374	-8.316583	51.91457	168.922300702125	333.672859733971	164.750559031846	19.75196135557	75.4815380443976	60.5633120975199	3.55026422231039	259.440555608355	67.181822007738	NA	NA	NA	NA	NA	NA	NA	NA	NA	NA	NA	3.25416666666667	3.79583333333333	988	81.5732142130534
375	-8.316583	52.00503	175.667531457158	323.914681870191	148.247150413033	16.1383249854354	57.5117380048081	52.1793251664066	3.59991650454419	253.951256153266	55.2337583422042	NA	NA	NA	NA	NA	NA	NA	NA	NA	NA	NA	3.35416666666667	3.79583333333333	989	81.5732142130534
376	-8.316583	52.09548	177.180514314189	319.877110827569	142.69659651338	16.6317611329139	54.1335620021183	52.0183946583584	3.60441679128233	253.809036286458	56.5572186456781	NA	NA	NA	NA	NA	NA	NA	NA	NA	NA	NA	3.37083333333333	3.79583333333333	990	81.5732142130534
377	-8.316583	52.18593	179.529935768655	317.5348317198	138.004895951145	15.2117396186847	49.0064491994368	48.3531388216281	3.62099356193511	250.674316280894	51.9061267735035	NA	NA	NA	NA	NA	NA	NA	NA	NA	NA	NA	3.40416666666667	3.79583333333333	991	81.7668050130208
378	-8.316583	52.27638	183.064519076882	314.601889185704	131.537370108822	11.051837595093	33.4422006396549	36.3297631895777	3.67359475068838	237.647033042262	38.1616704448927	NA	NA	NA	NA	NA	NA	NA	NA	NA	NA	NA	3.52916666666667	3.80416666666667	992	81.7668050130208
379	-8.316583	52.36683	NA	NA	NA	NA	NA	NA	NA	NA	NA	NA	NA	NA	NA	NA	NA	NA	NA	NA	NA	NA	3.57083333333333	3.80416666666667	993	81.7668050130208
380	-8.316583	52.45729	182.546235059048	315.953716733901	133.407481674853	11.8121588976659	35.7440200928708	36.6546698162626	3.66466313834875	237.573192653458	40.6091213830583	NA	NA	NA	NA	NA	NA	NA	NA	NA	NA	NA	3.50416666666667	3.80416666666667	994	81.9129295349121
381	-8.316583	52.54774	180.342476182747	316.533504137629	136.191027954882	13.4247714305729	40.4337117143412	40.6333940542109	3.64745687453904	237.834150551109	45.9573255165335	NA	NA	NA	NA	NA	NA	NA	NA	NA	NA	NA	3.4625	3.8125	995	81.9129295349121
382	-8.316583	52.63819	181.8483278763	314.864975735536	133.016647859236	12.8401795991307	35.529341988188	38.4253991132691	3.66206974965911	237.416149992288	43.8767894832195	NA	NA	NA	NA	NA	NA	NA	NA	NA	NA	NA	3.5125	3.8125	996	81.7254473368327
383	-8.316583	52.72864	182.576374726031	314.142206096495	131.565831370464	12.3547286250783	30.1208863085417	34.9485855044704	3.67679645626186	237.300321164248	42.3152240161111	NA	NA	NA	NA	NA	NA	NA	NA	NA	NA	NA	3.54583333333333	3.8125	997	81.7254473368327
384	-8.316583	52.8191	177.446052962222	316.841110047254	139.395057085032	14.0483028173977	44.3333224998458	43.4549492505912	3.636336677423	237.833205107115	48.0435561594079	NA	NA	NA	NA	NA	NA	NA	NA	NA	NA	NA	3.44583333333333	3.80416666666667	998	81.7254473368327
385	-8.316583	52.90955	174.195935589303	322.146357677764	147.95042208846	18.5960585851709	60.052294461516	53.6840712555214	3.58493076149048	251.555884998705	63.1679849971571	NA	NA	NA	NA	NA	NA	NA	NA	NA	NA	NA	3.3125	3.7875	999	81.4936536153158
386	-8.316583	53	174.277641729868	321.738739338764	147.461097608896	17.7131453360651	58.9682678724355	53.8508302558421	3.58877843325745	251.551570116744	60.4102433894174	NA	NA	NA	NA	NA	NA	NA	NA	NA	NA	NA	3.32083333333333	3.7875	1000	81.4936536153158
387	-8.145729	37.0804	0.0961834512593782	364.035453282259	363.939269831	72.0171800971935	260.760781136325	491.964991810155	2.84275439146722	247.363837008574	204.51461993923	NA	NA	NA	NA	NA	NA	NA	NA	NA	NA	NA	2.55416666666667	3.77083333333333	1024	72.5148760477702
388	-8.145729	37.17085	0.0502754631293783	364.043903801867	363.993628338737	72.4661232564921	287.573100292021	492.501165077073	2.82704299166994	247.087117214629	204.387647637644	NA	NA	NA	NA	NA	NA	NA	NA	NA	NA	NA	2.4875	3.8125	1025	58.3979848225911
389	-8.145729	37.26131	0.0365597378067946	364.053885791218	364.017326053412	78.8072708565407	322.318762011758	530.310882708593	2.81799698035357	245.024382092603	221.587767044335	NA	NA	NA	NA	NA	NA	NA	NA	NA	NA	NA	2.47916666666667	3.7625	1026	58.3979848225911
390	-8.145729	37.35176	0.069366113445119	364.053696236544	363.984330123099	80.7700763211415	336.100600895333	538.331734041124	2.81293176284752	239.222952349737	226.801328593273	NA	NA	NA	NA	NA	NA	NA	NA	NA	NA	NA	2.4875	3.6875	1027	58.3979848225911
391	-8.145729	37.44221	0.0863448163721273	364.044279495983	363.957934679611	79.2270624882175	328.894787838472	528.290114879693	2.81563302346949	245.262689901542	222.784157449652	NA	NA	NA	NA	NA	NA	NA	NA	NA	NA	NA	2.49583333333333	3.67916666666667	1028	63.1048138936361
392	-8.145729	37.53266	0.0919672055052501	364.058960714078	363.966993508572	86.5887905024339	352.982696338149	578.036992381817	2.81501436081143	248.303926605378	243.157104003114	NA	NA	NA	NA	NA	NA	NA	NA	NA	NA	NA	2.4875	3.70416666666667	1029	63.1048138936361
393	-8.145729	37.62312	0.0703081131168119	364.054407209848	363.984099096731	91.1947916289195	361.339450615671	614.710367319024	2.8100412260368	248.320380065028	255.446921251972	NA	NA	NA	NA	NA	NA	NA	NA	NA	NA	NA	2.4875	3.69583333333333	1030	63.1048138936361
394	-8.145729	37.71357	0.0471534691604006	364.064225988431	364.017072519271	89.6804179292292	354.544026055506	603.55606308522	2.80888388826913	248.16513215434	250.981725282868	NA	NA	NA	NA	NA	NA	NA	NA	NA	NA	NA	2.47916666666667	3.69583333333333	1031	62.6601549784342
395	-8.145729	37.80402	0.0479158007042315	364.051409136747	364.003493336042	87.5414718903776	342.653996278153	594.850742547208	2.80287923633494	248.207417370443	244.789366766512	NA	NA	NA	NA	NA	NA	NA	NA	NA	NA	NA	2.47083333333333	3.65416666666667	1032	62.6601549784342
396	-8.145729	37.89447	0.0496352779879203	364.048737322365	363.999102044378	91.82148275599	362.005898496803	633.042835024734	2.80381071087625	248.218211891268	256.564263628092	NA	NA	NA	NA	NA	NA	NA	NA	NA	NA	NA	2.47083333333333	3.69583333333333	1033	61.8181470235189
397	-8.145729	37.98492	0.0659426721752766	364.078579528417	364.012636856242	92.8512116123243	363.574406794081	648.14419609143	2.79692527987394	248.207021411702	258.788826145148	NA	NA	NA	NA	NA	NA	NA	NA	NA	NA	NA	2.45416666666667	3.69583333333333	1034	61.8181470235189
398	-8.145729	38.07538	0.0394289889502716	364.029403549966	363.989974561016	89.9120273042896	333.667408854795	633.577316618694	2.79100944216316	242.981623529703	250.264885812104	NA	NA	NA	NA	NA	NA	NA	NA	NA	NA	NA	2.45416666666667	3.67916666666667	1035	61.8181470235189
399	-8.145729	38.16583	0.0647589220068767	364.044352700239	363.979593778232	89.6018913220707	332.825193094674	617.355737627062	2.80044156065059	247.81052962128	250.341626304706	NA	NA	NA	NA	NA	NA	NA	NA	NA	NA	NA	2.45416666666667	3.67916666666667	1036	61.4120133717855
400	-8.145729	38.25628	0.0578452554384512	364.026538527136	363.968693271697	87.0825429881405	324.786537530774	598.379996952918	2.81768657410722	247.92355422443	244.75417272509	NA	NA	NA	NA	NA	NA	NA	NA	NA	NA	NA	2.45416666666667	3.75416666666667	1037	61.4120133717855
401	-8.145729	38.34673	0.0703047422905115	364.03427281931	363.963968077019	84.6754163785305	314.522315600657	582.568890300781	2.82148767182102	243.854574086961	238.405412634424	NA	NA	NA	NA	NA	NA	NA	NA	NA	NA	NA	2.4625	3.7625	1038	61.4120133717855
402	-8.145729	38.43719	0.0549774995660869	364.074930331109	364.019952831543	84.3184439134883	315.426968714437	574.27645207481	2.82132888657133	239.594338182941	237.304059034376	NA	NA	NA	NA	NA	NA	NA	NA	NA	NA	NA	2.4625	3.67916666666667	1039	61.4721711476644
403	-8.145729	38.52764	0.0588458635741631	364.06231312108	364.003467257506	75.423599688376	289.297795110484	512.239678452901	2.83347626516891	239.572035708631	213.132091284182	NA	NA	NA	NA	NA	NA	NA	NA	NA	NA	NA	2.47083333333333	3.6875	1040	61.4721711476644
404	-8.145729	38.61809	0.0903397148564636	364.052191673994	363.961851959138	63.0792971717817	237.394380385583	428.630744656315	2.86656131966471	236.99834754674	179.8857507331	NA	NA	NA	NA	NA	NA	NA	NA	NA	NA	NA	2.4875	3.67916666666667	1041	61.4721711476644
405	-8.145729	38.70854	0.0626422115862056	364.071948311501	364.009306099915	71.770872716242	292.031709513164	485.165538771063	2.82782688736424	237.902659962583	202.800928802209	NA	NA	NA	NA	NA	NA	NA	NA	NA	NA	NA	2.4625	3.6375	1042	60.0865408579508
406	-8.145729	38.79899	0.0977419309362631	364.051201768689	363.953459837753	83.551204417059	331.925895459842	567.212185525805	2.82041309270074	238.094768493807	235.091327027265	NA	NA	NA	NA	NA	NA	NA	NA	NA	NA	NA	2.45416666666667	3.64583333333333	1043	60.0865408579508
407	-8.145729	38.88945	0.0958712034488372	364.032254301113	363.936383097664	85.950423937495	338.025990757782	581.820122639437	2.81689654338392	238.100499786285	241.499774978309	NA	NA	NA	NA	NA	NA	NA	NA	NA	NA	NA	2.44583333333333	3.64583333333333	1044	60.8326530456543
408	-8.145729	38.9799	0.0403444658866192	364.048941929848	364.008597463961	86.5554870768323	336.56308256139	590.82720685744	2.80366180741268	238.199885801868	242.151911143138	NA	NA	NA	NA	NA	NA	NA	NA	NA	NA	NA	2.44583333333333	3.62916666666667	1045	60.8326530456543
409	-8.145729	39.07035	0.0741330286190873	364.057754904202	363.983621875583	88.5106945703434	359.536723171359	604.010657310862	2.80612260959663	238.103154406013	247.668706004693	NA	NA	NA	NA	NA	NA	NA	NA	NA	NA	NA	2.4375	3.67083333333333	1046	60.8326530456543
410	-8.145729	39.1608	0.0657449372914812	364.051924452281	363.98617951499	87.2176963855735	360.237960093676	598.052223977694	2.80932104249455	225.682785039646	244.420316533043	NA	NA	NA	NA	NA	NA	NA	NA	NA	NA	NA	2.45416666666667	3.6875	1047	61.8025468190511
411	-8.145729	39.25126	0.0854448983477141	364.062434774576	363.976989876228	86.4003342911412	356.79835791636	589.793997090511	2.81423264623139	225.711822681302	242.635060157136	NA	NA	NA	NA	NA	NA	NA	NA	NA	NA	NA	2.4625	3.6875	1048	61.8025468190511
412	-8.145729	39.34171	0.0817288588566839	364.051826364722	363.970097505865	81.917127112864	336.38436504139	554.015065012509	2.81915372430662	238.07703421438	230.497302378641	NA	NA	NA	NA	NA	NA	NA	NA	NA	NA	NA	2.4625	3.6875	1049	61.8025468190511
413	-8.145729	39.43216	0.0778451143024881	364.080160121971	364.002315007669	77.3476316726148	312.159700672252	518.068375424596	2.82438174145587	237.937969611543	218.11269286559	NA	NA	NA	NA	NA	NA	NA	NA	NA	NA	NA	2.47083333333333	3.67916666666667	1050	62.3886203765869
414	-8.145729	39.52261	0.0726766629316785	364.042917398866	363.970240735934	77.3779137265252	323.356293928486	513.234531918212	2.83918118014049	237.833081174392	219.501328348007	NA	NA	NA	NA	NA	NA	NA	NA	NA	NA	NA	2.47916666666667	3.6375	1051	62.3886203765869
415	-8.145729	39.61307	54.9036802029191	364.100834572941	309.197154370022	79.1813814587006	276.689499523755	506.881290560847	2.87039471459334	237.86239290718	227.829541206864	NA	NA	NA	NA	NA	NA	NA	NA	NA	NA	NA	2.52083333333333	3.6375	1052	62.3886203765869
416	-8.145729	39.70352	54.9433151089882	363.503332891637	308.560017782649	62.9618940740574	202.308917142274	386.99994512949	2.91399204980604	237.521389683979	183.917135201638	NA	NA	NA	NA	NA	NA	NA	NA	NA	NA	NA	2.55416666666667	3.67916666666667	1053	66.3740215301514
417	-8.145729	39.79397	55.0272658904291	361.56631676108	306.539050870651	66.0441936299255	233.388658862422	410.62843895024	2.90537898815375	230.508779207256	192.3904730541	NA	NA	NA	NA	NA	NA	NA	NA	NA	NA	NA	2.54583333333333	3.70416666666667	1054	66.3740215301514
418	-8.145729	39.88442	56.5142691298908	360.450044019979	303.935774890088	73.9516424370521	268.310134091655	460.819293382615	2.91363076404586	230.720843558151	215.804686840286	NA	NA	NA	NA	NA	NA	NA	NA	NA	NA	NA	2.5625	3.6875	1055	70.0318285624186
419	-8.145729	39.97487	113.418215203801	358.019393525883	244.601178322081	84.4322900344851	253.708853159744	508.077941950121	2.96650944498455	218.572469828611	249.185519061691	NA	NA	NA	NA	NA	NA	NA	NA	NA	NA	NA	2.57916666666667	3.65416666666667	1056	70.0318285624186
420	-8.145729	40.06533	114.224852458771	356.494397577085	242.269545118314	79.0769954041432	235.842914892698	464.54772251066	3.00138389532424	215.292940460719	235.905285595336	NA	NA	NA	NA	NA	NA	NA	NA	NA	NA	NA	2.59583333333333	3.72916666666667	1057	70.0318285624186
421	-8.145729	40.15578	86.0731455170747	358.144965380121	272.071819863046	77.6286218243126	241.442067705622	460.17056606163	2.97350288797983	218.427537837209	229.605763718493	NA	NA	NA	NA	NA	NA	NA	NA	NA	NA	NA	2.57916666666667	3.64583333333333	1058	70.3026847839355
422	-8.145729	40.24623	56.8668551614624	359.138317359014	302.271462197551	71.849478859443	251.739008429393	445.322847997794	2.94464714903295	218.487715603302	211.628941206123	NA	NA	NA	NA	NA	NA	NA	NA	NA	NA	NA	2.57916666666667	3.6375	1059	70.3026847839355
423	-8.145729	40.33668	56.8146882562301	359.635364435325	302.820676179095	74.7287514646142	255.709836832149	469.783954456779	2.92402613984714	218.351987976319	218.699008863739	NA	NA	NA	NA	NA	NA	NA	NA	NA	NA	NA	2.57083333333333	3.65416666666667	1060	70.3026847839355
424	-8.145729	40.42714	85.8537903129955	358.592857570669	272.739067257674	80.366129344083	247.930923807691	495.149984724044	2.94483892776221	218.404963300352	235.575716520546	NA	NA	NA	NA	NA	NA	NA	NA	NA	NA	NA	2.57083333333333	3.67083333333333	1061	70.3964716593425
425	-8.145729	40.51759	114.47736595024	355.768981816415	241.291615866175	79.9510705064799	229.441235115593	476.489329883831	2.98494380503841	215.211286344025	237.486899912624	NA	NA	NA	NA	NA	NA	NA	NA	NA	NA	NA	2.59583333333333	3.72916666666667	1062	70.3964716593425
426	-8.145729	40.60804	114.666642927265	354.495912400187	239.829269472923	78.280226862987	228.538331456172	463.148838713738	2.9921870439497	207.209785887777	233.180953766076	NA	NA	NA	NA	NA	NA	NA	NA	NA	NA	NA	2.59583333333333	3.74583333333333	1063	70.3964716593425
427	-8.145729	40.69849	114.627398954985	354.56535319018	239.937954235195	80.4688481401335	228.177649450529	477.625765623418	2.98840216042566	218.078702613536	239.353373546501	NA	NA	NA	NA	NA	NA	NA	NA	NA	NA	NA	2.59583333333333	3.72083333333333	1064	71.6579602559408
428	-8.145729	40.78894	114.668613894101	354.096343282594	239.427729388493	80.8412477699786	229.237266663639	475.850256458866	2.99180764847436	218.134422206676	240.616540362127	NA	NA	NA	NA	NA	NA	NA	NA	NA	NA	NA	2.60416666666667	3.7375	1065	71.6579602559408
429	-8.145729	40.8794	144.715997191374	346.477312792174	201.7613156008	79.6114813142218	207.369734246305	433.280591923017	3.01349654509948	207.528440319229	239.536457956116	NA	NA	NA	NA	NA	NA	NA	NA	NA	NA	NA	2.62083333333333	3.74583333333333	1066	72.411984761556
430	-8.145729	40.96985	145.280033817759	345.050719035848	199.770685218089	81.9086085104677	222.365744343773	446.627869317941	3.02804466263755	205.002738342378	246.983998219426	NA	NA	NA	NA	NA	NA	NA	NA	NA	NA	NA	2.62916666666667	3.7625	1067	72.411984761556
431	-8.145729	41.0603	144.334561290364	351.661990252491	207.327428962127	91.5107490156449	246.586267531029	521.426640746943	2.99342894322521	207.69392839795	272.668839659559	NA	NA	NA	NA	NA	NA	NA	NA	NA	NA	NA	2.6125	3.75416666666667	1068	72.411984761556
432	-8.145729	41.15075	114.653755070889	355.395892239671	240.742137168782	74.8840082168576	217.888391165564	442.588201493221	2.99400041520487	204.737356027232	223.370689387479	NA	NA	NA	NA	NA	NA	NA	NA	NA	NA	NA	2.60416666666667	3.67083333333333	1069	71.3355890909831
433	-8.145729	41.24121	114.758375743315	353.505932071314	238.747556327999	73.2926693202675	209.567329200927	426.613733435099	3.00122752425364	220.213934298841	219.300648467694	NA	NA	NA	NA	NA	NA	NA	NA	NA	NA	NA	2.6125	3.67083333333333	1070	71.3355890909831
434	-8.145729	41.33166	144.173056528627	350.874121203191	206.701064674563	77.5990759827411	208.286885679407	443.421967978251	3.01916304334821	220.218331609106	233.645892115831	NA	NA	NA	NA	NA	NA	NA	NA	NA	NA	NA	2.6125	3.7875	1071	71.3355890909831
435	-8.145729	41.42211	144.139091563322	349.73961309369	205.600521530369	76.6000421024066	202.873319333059	431.060569037344	3.00811076599864	231.537090271703	229.886733374424	NA	NA	NA	NA	NA	NA	NA	NA	NA	NA	NA	2.6125	3.7125	1072	71.16978708903
436	-8.145729	41.51256	144.673037701728	348.838112225631	204.165074523903	78.9732389000062	216.295981941051	432.572836855224	3.02029250272691	204.90461673667	238.012399492859	NA	NA	NA	NA	NA	NA	NA	NA	NA	NA	NA	2.62083333333333	3.7625	1073	71.16978708903
437	-8.145729	41.60302	145.885926635766	343.171259187321	197.285332551555	76.6930519011286	212.652931687902	408.35405814736	3.04091633412267	205.085562883628	232.615919707784	NA	NA	NA	NA	NA	NA	NA	NA	NA	NA	NA	2.6375	3.7625	1074	71.16978708903
438	-8.145729	41.69347	146.488725531003	332.167570762837	185.678845231834	70.7494582035118	202.653957921323	360.649920117197	3.0748499705546	213.967123528386	216.552035036892	NA	NA	NA	NA	NA	NA	NA	NA	NA	NA	NA	2.6625	3.74583333333333	1075	73.9054781595866
439	-8.145729	41.78392	146.608689095305	332.010432570613	185.401743475307	81.2177759304465	227.984143072208	415.348188929083	3.06578248263179	212.65539979261	248.189622471931	NA	NA	NA	NA	NA	NA	NA	NA	NA	NA	NA	2.65416666666667	3.7875	1076	73.9054781595866
440	-8.145729	41.87437	146.502421760121	330.837294785076	184.334873024954	75.3140224873363	216.047518496337	371.458058701301	3.08194634505532	212.766555810963	231.523993365333	NA	NA	NA	NA	NA	NA	NA	NA	NA	NA	NA	2.67083333333333	3.7875	1077	73.9054781595866
441	-8.145729	41.96482	149.668126564361	328.471036151843	178.802909587482	59.6464187438604	175.658059474213	273.731702530998	3.14426364752831	225.596921129007	186.751501753038	NA	NA	NA	NA	NA	NA	NA	NA	NA	NA	NA	2.72916666666667	3.8125	1078	75.2648391723633
442	-8.145729	42.05528	149.669610798218	328.711329459969	179.041718661751	60.6684354594639	172.407795976905	274.810588692582	3.1466194532956	225.278434615204	190.243499793089	NA	NA	NA	NA	NA	NA	NA	NA	NA	NA	NA	2.7375	3.80416666666667	1079	75.2648391723633
443	-8.145729	42.14573	146.343667852797	330.621701130491	184.278033277693	63.872396022008	187.488202159557	305.154540586751	3.10953352831857	220.377734548977	197.534132105584	NA	NA	NA	NA	NA	NA	NA	NA	NA	NA	NA	2.70416666666667	3.74583333333333	1080	76.0483194986979
444	-8.145729	42.23618	145.099622757843	345.085395385131	199.985772627287	74.6400490514987	216.739740190845	380.630190989137	3.05365486973842	219.70307947151	227.715994935276	NA	NA	NA	NA	NA	NA	NA	NA	NA	NA	NA	2.65416666666667	3.75416666666667	1081	76.0483194986979
445	-8.145729	42.32663	115.366711827507	347.980454690996	232.613742863489	69.0452328176798	214.399082422412	357.877930911191	3.05343609349633	219.802068383046	210.60234254583	NA	NA	NA	NA	NA	NA	NA	NA	NA	NA	NA	2.65416666666667	3.75416666666667	1082	76.0483194986979
446	-8.145729	42.41709	146.087225749092	338.945323984005	192.858098234912	64.8238067635676	184.24746969087	307.164400116687	3.10747334160097	211.870044073642	201.08732150864	NA	NA	NA	NA	NA	NA	NA	NA	NA	NA	NA	2.72916666666667	3.7625	1083	77.4993858337402
447	-8.145729	42.50754	149.992250027726	331.343626572821	181.351376545095	54.8646559022863	154.340866761217	245.273618445367	3.18626857556581	243.357981764079	173.092132674131	NA	NA	NA	NA	NA	NA	NA	NA	NA	NA	NA	2.7875	3.77083333333333	1084	77.4993858337402
448	-8.145729	42.59799	150.430512148222	330.308933542676	179.878421394454	49.8994793360211	148.224631678332	214.425976656179	3.22375038265403	243.562490362633	158.707062891514	NA	NA	NA	NA	NA	NA	NA	NA	NA	NA	NA	2.82916666666667	3.7875	1085	77.4993858337402
449	-8.145729	42.68844	150.172887354058	333.203974384693	183.031087030634	50.797867144653	147.062803764624	213.673056220185	3.19377430349031	234.399602250497	161.043501436359	NA	NA	NA	NA	NA	NA	NA	NA	NA	NA	NA	2.80416666666667	3.7625	1086	79.2158521016439
450	-8.145729	42.77889	148.914855737051	349.800449550647	200.885593813597	60.4065585131078	158.684087706716	266.290417353043	3.15822790812928	227.886505659712	190.365243818577	NA	NA	NA	NA	NA	NA	NA	NA	NA	NA	NA	2.7875	3.77083333333333	1087	79.2158521016439
451	-8.145729	42.86935	88.4514015673623	352.742131861811	264.290730294449	50.3119490701834	154.76106578818	221.65372484015	3.1545201512523	240.138774875237	158.563259845851	NA	NA	NA	NA	NA	NA	NA	NA	NA	NA	NA	2.79583333333333	3.75416666666667	1088	79.2158521016439
452	-8.145729	42.9598	119.019448178661	350.360311627828	231.340863449167	50.5370082539942	149.578396946504	218.553716463849	3.18313891883121	240.153029118183	160.41017235519	NA	NA	NA	NA	NA	NA	NA	NA	NA	NA	NA	2.8125	3.7625	1089	78.9765879313151
453	-8.145729	43.05025	119.164894683628	348.684702519136	229.519807835507	50.1413372679544	147.963357795587	215.785067492436	3.19542038948094	234.829700440226	159.615561678274	NA	NA	NA	NA	NA	NA	NA	NA	NA	NA	NA	2.82916666666667	3.7625	1090	78.9765879313151
454	-8.145729	43.1407	119.048433949041	353.724188790633	234.675754841592	48.3183172224515	141.239248600243	207.445489588235	3.18213875779778	234.778634811953	153.461707894501	NA	NA	NA	NA	NA	NA	NA	NA	NA	NA	NA	2.8125	3.72916666666667	1091	78.6064186096191
455	-8.145729	43.23116	29.7943023232725	359.049672992575	329.255370669302	44.0762284817589	147.797458863327	195.470794153632	3.14875136516014	253.292642056584	138.667953627828	NA	NA	NA	NA	NA	NA	NA	NA	NA	NA	NA	2.7875	3.72916666666667	1092	78.6064186096191
456	-8.145729	43.32161	29.7023190094885	361.555316341433	331.852997331944	45.5039207767439	144.282662652884	201.621305011345	3.13733946704478	275.905462568308	142.668487927418	NA	NA	NA	NA	NA	NA	NA	NA	NA	NA	NA	2.7875	3.70416666666667	1093	78.6064186096191
457	-8.145729	43.41206	0.0473498155281618	364.047452406245	364.000102590717	38.4134006780664	137.131427314088	167.882641379754	3.14004361878938	282.084127190378	120.611539495789	NA	NA	NA	NA	NA	NA	NA	NA	NA	NA	NA	2.80416666666667	3.7625	1094	79.8533045450846
458	-8.145729	43.50251	0.0916712778933629	364.07689139431	363.985220116417	37.6231121595926	135.150790235842	162.170878873789	3.147016255685	278.315633027821	118.310894591898	NA	NA	NA	NA	NA	NA	NA	NA	NA	NA	NA	2.82083333333333	3.77083333333333	1095	79.8533045450846
459	-8.145729	43.59296	0.036571737700126	364.078301309464	364.041729571764	40.1431799178914	134.695463798637	172.983166690026	3.13069249904094	291.603067881652	125.631273134956	NA	NA	NA	NA	NA	NA	NA	NA	NA	NA	NA	2.80416666666667	3.8125	1096	79.8533045450846
460	-8.145729	43.68342	0.0615828679304172	364.041118123807	363.979535255876	42.5971613696054	135.430809575283	182.724816009651	3.11313388025754	291.806702919802	132.659565194628	NA	NA	NA	NA	NA	NA	NA	NA	NA	NA	NA	2.79583333333333	3.8125	1097	82.0716120402018
461	-8.145729	51.82412	169.218304828564	341.77010580027	172.551800971707	22.4806196175952	87.6980060941513	69.3966714748929	3.51863998520008	259.480260377549	76.143714528013	NA	NA	NA	NA	NA	NA	NA	NA	NA	NA	NA	3.19583333333333	3.80416666666667	1187	81.7275543212891
462	-8.145729	51.91457	169.10623153347	336.800533560271	167.694302026801	20.7685772337405	79.7528274980133	63.9249974584015	3.54157054184721	259.404147409711	70.5494297201203	NA	NA	NA	NA	NA	NA	NA	NA	NA	NA	NA	3.22916666666667	3.80416666666667	1188	81.5732142130534
463	-8.145729	52.00503	173.044716647239	328.346566977635	155.301850330397	16.8031810638116	62.5995255436779	54.0640637947077	3.58616687697991	254.046925580359	57.4129993047111	NA	NA	NA	NA	NA	NA	NA	NA	NA	NA	NA	3.32916666666667	3.79583333333333	1189	81.5732142130534
464	-8.145729	52.09548	175.980858811	323.037331916758	147.056473105758	16.258226030782	57.1935970125362	52.0707349379636	3.59702190342065	253.89117722572	55.3674869936764	NA	NA	NA	NA	NA	NA	NA	NA	NA	NA	NA	3.34583333333333	3.79583333333333	1190	81.5732142130534
465	-8.145729	52.18593	180.021963666372	317.422314846543	137.400351180171	12.9827545717579	50.0071060958156	43.3016957863001	3.62940348680674	249.829239106136	44.7053756641942	NA	NA	NA	NA	NA	NA	NA	NA	NA	NA	NA	3.42083333333333	3.80416666666667	1191	81.7668050130208
466	-8.145729	52.27638	183.262399415343	314.168982309666	130.906582894323	11.5036586440371	32.2308845326783	36.6446326268065	3.67627559851894	238.008226500951	39.5454039851515	NA	NA	NA	NA	NA	NA	NA	NA	NA	NA	NA	3.52916666666667	3.80416666666667	1192	81.7668050130208
467	-8.145729	52.36683	NA	NA	NA	NA	NA	NA	NA	NA	NA	NA	NA	NA	NA	NA	NA	NA	NA	NA	NA	NA	3.57083333333333	3.80416666666667	1193	81.7668050130208
468	-8.145729	52.45729	182.819981893212	314.40401978499	131.584037891778	11.2892551547333	34.0093786447821	36.2856279775859	3.67045102665359	237.611708049346	38.8584084986011	NA	NA	NA	NA	NA	NA	NA	NA	NA	NA	NA	3.52916666666667	3.80416666666667	1194	81.9129295349121
469	-8.145729	52.54774	182.468934672418	314.677826810811	132.208892138393	12.7936313908057	38.4799071720917	38.6208997046726	3.66528762399909	237.618626964574	43.7922120688059	NA	NA	NA	NA	NA	NA	NA	NA	NA	NA	NA	3.49583333333333	3.80416666666667	1195	81.9129295349121
470	-8.145729	52.63819	NA	NA	NA	NA	NA	NA	NA	NA	NA	NA	NA	NA	NA	NA	NA	NA	NA	NA	NA	NA	3.5875	3.80416666666667	1196	81.7254473368327
471	-8.145729	52.72864	NA	NA	NA	NA	NA	NA	NA	NA	NA	NA	NA	NA	NA	NA	NA	NA	NA	NA	NA	NA	3.6625	3.80416666666667	1197	81.7254473368327
472	-8.145729	52.8191	182.471816389996	314.387107947038	131.915291557042	11.7399470492261	31.044492231916	35.15292652478	3.67612033711306	237.366289684915	40.4109680871877	NA	NA	NA	NA	NA	NA	NA	NA	NA	NA	NA	3.54583333333333	3.8125	1198	81.7254473368327
473	-8.145729	52.90955	174.379950204306	321.150949396676	146.77099919237	18.5735846864334	59.7395071638529	55.1936595557885	3.5865980642259	251.561390715318	63.0652239706452	NA	NA	NA	NA	NA	NA	NA	NA	NA	NA	NA	3.32083333333333	3.7875	1199	81.4936536153158
474	-8.145729	53	167.531106635485	323.243386937195	155.71228030171	20.4435230317628	70.7065874844283	62.6436359541476	3.55303453747098	251.658927451446	69.408985271255	NA	NA	NA	NA	NA	NA	NA	NA	NA	NA	NA	3.24583333333333	3.7625	1200	81.4936536153158
475	-7.974874	36.98995	0.106412151665506	364.068007570432	363.961595418766	62.6639353666802	216.172855075719	442.853763235832	2.87656279135397	242.000390647666	180.045458046206	NA	NA	NA	NA	NA	NA	NA	NA	NA	NA	NA	2.5625	3.70416666666667	1223	71.9757652282715
476	-7.974874	37.0804	0.0964788743080362	364.040042773504	363.943563899196	73.7661938360385	270.258230706799	492.359126795522	2.8336499507889	241.591881296922	208.783759571732	NA	NA	NA	NA	NA	NA	NA	NA	NA	NA	NA	2.54583333333333	3.77083333333333	1224	71.9757652282715
477	-7.974874	37.17085	0.0398909553763929	364.038044126024	363.998153170648	74.5993126735038	292.647972702951	492.63122497557	2.83251701905779	241.308653333834	210.826505174402	NA	NA	NA	NA	NA	NA	NA	NA	NA	NA	NA	2.50416666666667	3.8125	1225	57.0133399963379
478	-7.974874	37.26131	0.0584019295478242	364.059111302055	364.000709372507	70.1415254370439	297.487799787419	472.781876657683	2.83081309604214	238.934308764669	198.133547564317	NA	NA	NA	NA	NA	NA	NA	NA	NA	NA	NA	2.47916666666667	3.69583333333333	1226	57.0133399963379
479	-7.974874	37.35176	0.112606645848837	364.073740202769	363.961133556921	80.9862327616744	337.473281338163	544.354632407757	2.80979767994601	239.156943943763	227.187022586515	NA	NA	NA	NA	NA	NA	NA	NA	NA	NA	NA	2.47083333333333	3.67916666666667	1227	57.0133399963379
480	-7.974874	37.44221	0.0790653729461042	364.026226348236	363.947160975289	80.3954634410835	332.562252401664	536.929536037867	2.80530262272578	245.218057955212	225.295380981142	NA	NA	NA	NA	NA	NA	NA	NA	NA	NA	NA	2.4875	3.67083333333333	1228	61.2858187357585
481	-7.974874	37.53266	0.078686722599673	364.077989256953	363.999302534353	89.9826067548019	366.251554986548	617.344357544358	2.80220697063087	245.915548326417	251.554605732443	NA	NA	NA	NA	NA	NA	NA	NA	NA	NA	NA	2.47083333333333	3.6875	1229	61.2858187357585
482	-7.974874	37.62312	0.0744988726821248	364.069864224169	363.995365351487	94.2057613693066	383.402851869334	651.292464199188	2.79184357733247	245.932161951208	262.268580349468	NA	NA	NA	NA	NA	NA	NA	NA	NA	NA	NA	2.47083333333333	3.67916666666667	1230	61.2858187357585
483	-7.974874	37.71357	0.0999320732404499	364.043756037874	363.943823964633	96.8621242275842	388.37208541899	676.497406198637	2.78766574684965	248.186166255618	269.192955030667	NA	NA	NA	NA	NA	NA	NA	NA	NA	NA	NA	2.4625	3.69583333333333	1231	59.8853143056234
484	-7.974874	37.80402	0.0636339820274543	364.056698622215	363.993064640187	99.5020589889383	392.153187873174	701.713021556579	2.78438313635734	248.242149173453	276.216176962248	NA	NA	NA	NA	NA	NA	NA	NA	NA	NA	NA	2.4625	3.6875	1232	59.8853143056234
485	-7.974874	37.89447	0.0668465190580832	364.054446915612	363.987600396554	98.255426452101	387.648707110422	692.214428505249	2.78742733755849	248.294607669523	272.95952282565	NA	NA	NA	NA	NA	NA	NA	NA	NA	NA	NA	2.4625	3.6875	1233	59.5537497202555
486	-7.974874	37.98492	0.0747641954666392	364.092309499095	364.017545303628	98.2231508645646	388.814978453612	691.187447624531	2.7879403211108	245.913555510139	272.814621987706	NA	NA	NA	NA	NA	NA	NA	NA	NA	NA	NA	2.45416666666667	3.6875	1234	59.5537497202555
487	-7.974874	38.07538	0.0681621177972602	364.067313680303	363.999151562505	93.4385418696093	365.537139220789	660.260010175585	2.79371739774018	245.85060101793	260.185903822159	NA	NA	NA	NA	NA	NA	NA	NA	NA	NA	NA	2.45416666666667	3.72083333333333	1235	59.5537497202555
488	-7.974874	38.16583	0.0748185131885748	364.044076348533	363.969257835345	91.1095238912907	347.323485130704	643.714562488798	2.80021611059485	245.743895727056	254.36174069771	NA	NA	NA	NA	NA	NA	NA	NA	NA	NA	NA	2.44583333333333	3.7125	1236	58.9782892862956
489	-7.974874	38.25628	0.0472176724971746	364.033596530048	363.98637885755	86.5366995586324	323.343996595619	604.349361894911	2.81207163528931	245.660968520385	242.986987797906	NA	NA	NA	NA	NA	NA	NA	NA	NA	NA	NA	2.45416666666667	3.67916666666667	1237	58.9782892862956
490	-7.974874	38.34673	0.0607379264892757	364.085517459629	364.024779533139	87.3552506210583	324.281401372405	608.853071445599	2.8130995240787	245.705233389972	245.338675058191	NA	NA	NA	NA	NA	NA	NA	NA	NA	NA	NA	2.45416666666667	3.75416666666667	1238	58.9782892862956
491	-7.974874	38.43719	0.0864049303175989	364.080126969526	363.993722039208	84.8460660205036	325.014457269823	586.95238953957	2.80856028383929	241.088498153227	238.013491047516	NA	NA	NA	NA	NA	NA	NA	NA	NA	NA	NA	2.44583333333333	3.64583333333333	1239	58.7328643798828
492	-7.974874	38.52764	0.0782018816368918	364.043405459218	363.965203577581	86.5230347176511	333.302529901869	605.314875308757	2.8160211681283	239.570750196554	243.01109695722	NA	NA	NA	NA	NA	NA	NA	NA	NA	NA	NA	2.4375	3.67083333333333	1240	58.7328643798828
493	-7.974874	38.61809	0.0852570495426107	364.085350474246	364.000093424703	70.2667102834609	272.241813862998	487.169191340764	2.84093927452597	239.347076892612	199.006743337202	NA	NA	NA	NA	NA	NA	NA	NA	NA	NA	NA	2.4625	3.6875	1241	58.7328643798828
494	-7.974874	38.70854	0.0943846800898882	364.056587351206	363.962202671116	75.5421019111177	303.346507720483	518.48581263711	2.82779931121703	237.775352023635	213.184358323176	NA	NA	NA	NA	NA	NA	NA	NA	NA	NA	NA	2.44583333333333	3.6875	1242	59.6167151133219
495	-7.974874	38.79899	0.0870732316590875	364.042088703629	363.95501547197	82.200537161847	325.367968121317	567.190723589821	2.8236776106778	237.796774062429	231.75388406275	NA	NA	NA	NA	NA	NA	NA	NA	NA	NA	NA	2.44583333333333	3.6375	1243	59.6167151133219
496	-7.974874	38.88945	0.0652178294640407	364.042513187359	363.977295357895	82.6493439284792	327.131633279467	567.408349257371	2.82019320926126	237.946053284454	232.741714252748	NA	NA	NA	NA	NA	NA	NA	NA	NA	NA	NA	2.4375	3.62916666666667	1244	60.3752454121908
497	-7.974874	38.9799	0.0651338384462861	364.072746911239	364.007613072792	84.1414765112371	332.906096571252	580.173453974612	2.81020127601516	237.934360805852	236.14718007259	NA	NA	NA	NA	NA	NA	NA	NA	NA	NA	NA	2.42916666666667	3.6375	1245	60.3752454121908
498	-7.974874	39.07035	0.0889189793802302	364.057492993967	363.968574014586	88.7668708331373	353.278095950012	618.990020736731	2.80348891412189	238.062002059678	248.19120784954	NA	NA	NA	NA	NA	NA	NA	NA	NA	NA	NA	2.42916666666667	3.65416666666667	1246	60.3752454121908
499	-7.974874	39.1608	0.0615368878629056	364.062686727832	364.001149839969	87.8570400334089	357.717796607332	612.88130653425	2.80290565302971	238.058237124976	245.624679004452	NA	NA	NA	NA	NA	NA	NA	NA	NA	NA	NA	2.42916666666667	3.67083333333333	1247	60.5327447255452
500	-7.974874	39.25126	0.0592726160071152	364.073275944108	364.014003328101	87.9969941823133	365.113036952113	610.953271789213	2.80560542980768	237.89299917392	246.358875246177	NA	NA	NA	NA	NA	NA	NA	NA	NA	NA	NA	2.4375	3.69583333333333	1248	60.5327447255452
501	-7.974874	39.34171	27.3285779843001	364.053783917678	336.725205933378	91.7374019868759	347.232082948657	631.893214589087	2.80786327016205	237.84636968682	257.992828400543	NA	NA	NA	NA	NA	NA	NA	NA	NA	NA	NA	2.4375	3.6375	1249	60.5327447255452
502	-7.974874	39.43216	0.0655291593226707	364.048014401003	363.982485241681	71.843893497103	283.08485552687	490.971247032589	2.82241099590975	237.57478864014	202.509096286274	NA	NA	NA	NA	NA	NA	NA	NA	NA	NA	NA	2.45416666666667	3.6875	1250	59.9387486775716
503	-7.974874	39.52261	0.0352070953846464	364.056335626951	364.021128531566	76.7261070662415	311.772187744408	527.624144091834	2.82616959730887	237.512406096488	216.65025734452	NA	NA	NA	NA	NA	NA	NA	NA	NA	NA	NA	2.44583333333333	3.67083333333333	1251	59.9387486775716
504	-7.974874	39.61307	54.8258800627879	364.080040849636	309.254160786848	82.7626124563447	283.405109007041	552.388046903104	2.8547454932224	237.4605429085	236.866251214935	NA	NA	NA	NA	NA	NA	NA	NA	NA	NA	NA	2.47916666666667	3.62083333333333	1252	59.9387486775716
505	-7.974874	39.70352	54.8901172412987	363.395098038956	308.504980797657	72.3995661030394	243.35374579181	470.498187402942	2.88079789461654	237.47161492317	209.245795036785	NA	NA	NA	NA	NA	NA	NA	NA	NA	NA	NA	2.5125	3.62916666666667	1253	62.77840868632
506	-7.974874	39.79397	83.256123576499	360.208812944346	276.952689367847	81.3414841666525	263.248639542058	523.796116059696	2.89810953294419	230.489705420643	235.496579144585	NA	NA	NA	NA	NA	NA	NA	NA	NA	NA	NA	2.5375	3.67916666666667	1254	62.77840868632
507	-7.974874	39.88442	112.133430584236	358.029345840416	245.89591525618	84.5667382649393	259.458663905323	537.566173749396	2.91993206215172	230.470735205393	245.989825265722	NA	NA	NA	NA	NA	NA	NA	NA	NA	NA	NA	2.55416666666667	3.62916666666667	1255	68.2443408966064
508	-7.974874	39.97487	113.394226225364	357.054411888294	243.66018566293	89.6219107072705	269.133504816967	547.888359844535	2.950514395158	218.092596236879	262.523131204543	NA	NA	NA	NA	NA	NA	NA	NA	NA	NA	NA	2.5625	3.72916666666667	1256	68.2443408966064
509	-7.974874	40.06533	113.628827718651	352.078518519698	238.449690801048	78.3124999812747	234.969142821138	465.916066146536	2.98986904461718	215.123119212541	232.542358052435	NA	NA	NA	NA	NA	NA	NA	NA	NA	NA	NA	2.59583333333333	3.74583333333333	1257	68.2443408966064
510	-7.974874	40.15578	114.024408071323	351.477545136342	237.453137065018	80.9416601668362	240.413555209536	483.587287801139	2.98887931261113	215.087205204664	240.426257398284	NA	NA	NA	NA	NA	NA	NA	NA	NA	NA	NA	2.57916666666667	3.72916666666667	1258	69.2623074849447
511	-7.974874	40.24623	113.65275557009	356.356392423632	242.703636853542	84.9006196397197	248.931928249511	514.601160811571	2.9701553713489	217.71139675804	250.926786961649	NA	NA	NA	NA	NA	NA	NA	NA	NA	NA	NA	2.57916666666667	3.72083333333333	1259	69.2623074849447
512	-7.974874	40.33668	56.7244957043769	358.889490115376	302.164994410999	73.18342233133	250.893333261293	461.888169315574	2.92920255151111	217.952799706997	214.307022293289	NA	NA	NA	NA	NA	NA	NA	NA	NA	NA	NA	2.5625	3.6375	1260	69.2623074849447
513	-7.974874	40.42714	56.9767589304778	358.98129444966	302.004535519182	72.1613998271547	248.092341672686	452.943977618404	2.92136336949116	230.727259118959	210.757621671493	NA	NA	NA	NA	NA	NA	NA	NA	NA	NA	NA	2.5625	3.70416666666667	1261	68.6279125213623
514	-7.974874	40.51759	85.8131733691267	357.607629607559	271.794456238432	77.7946122744014	238.276330287632	472.845661128641	2.95485218614233	217.560083855647	228.975745887467	NA	NA	NA	NA	NA	NA	NA	NA	NA	NA	NA	2.57916666666667	3.7125	1262	68.6279125213623
515	-7.974874	40.60804	114.119989397471	353.719381647467	239.599392249996	73.5957631926222	214.132714553624	438.217750137275	2.98373199827886	217.735821896185	218.747330195249	NA	NA	NA	NA	NA	NA	NA	NA	NA	NA	NA	2.59583333333333	3.72916666666667	1263	68.6279125213623
516	-7.974874	40.69849	114.153774531921	354.1517475225	239.99797299058	79.6454767084896	230.070009208148	482.445606079022	2.97845793779075	220.125066511258	236.167163388832	NA	NA	NA	NA	NA	NA	NA	NA	NA	NA	NA	2.5875	3.7125	1264	69.7353757222493
517	-7.974874	40.78894	114.495505342494	352.162116817725	237.666611475231	82.5241808367987	234.059869779524	490.792588391299	2.98129957459491	207.158863223095	244.80574122427	NA	NA	NA	NA	NA	NA	NA	NA	NA	NA	NA	2.59583333333333	3.72083333333333	1265	69.7353757222493
518	-7.974874	40.8794	144.750233364203	342.760532539804	198.010299175601	81.5636250163425	224.39704540562	450.584594278264	3.01947896070174	204.955448853702	245.48787319022	NA	NA	NA	NA	NA	NA	NA	NA	NA	NA	NA	2.62083333333333	3.75416666666667	1266	71.4697519938151
519	-7.974874	40.96985	146.094272415703	332.108488135237	186.014215719535	74.2258413911619	205.127478920657	393.78441182144	3.06305361407191	205.347969259794	226.296096727082	NA	NA	NA	NA	NA	NA	NA	NA	NA	NA	NA	2.6625	3.72916666666667	1267	71.4697519938151
520	-7.974874	41.0603	145.28794939381	339.841848861686	194.553899467876	79.6036673856913	224.050030586868	431.33181711253	3.02906207241307	205.108396560263	240.390408381197	NA	NA	NA	NA	NA	NA	NA	NA	NA	NA	NA	2.62083333333333	3.7625	1268	71.4697519938151
521	-7.974874	41.15075	144.54504961527	346.135012302044	201.589962686773	88.2786318824106	251.046516443376	490.675227835329	2.99881033299035	204.947812717785	263.770485372865	NA	NA	NA	NA	NA	NA	NA	NA	NA	NA	NA	2.60416666666667	3.7875	1269	71.2931467692057
522	-7.974874	41.24121	144.572460691558	345.56039924717	200.987938555612	82.2382267124645	230.107211294994	457.254028800637	3.00777830251297	204.908919007787	246.744022044539	NA	NA	NA	NA	NA	NA	NA	NA	NA	NA	NA	2.62083333333333	3.77916666666667	1270	71.2931467692057
523	-7.974874	41.33166	144.864481508579	342.66672075143	197.802239242851	80.197647884672	226.604824294228	437.405648588615	3.01880697208893	205.04321424128	241.372209234892	NA	NA	NA	NA	NA	NA	NA	NA	NA	NA	NA	2.62083333333333	3.7625	1271	71.2931467692057
524	-7.974874	41.42211	144.561649862579	345.065652357887	200.504002495309	79.7501687190727	216.613450729759	442.126415247937	3.01291339485601	204.751640762828	239.644996041734	NA	NA	NA	NA	NA	NA	NA	NA	NA	NA	NA	2.62083333333333	3.7625	1272	71.3930002848307
525	-7.974874	41.51256	144.643018729043	343.133127789036	198.490109059993	78.3776163470854	218.830580890053	427.965466170476	3.02397772799594	204.987662063249	236.334952604988	NA	NA	NA	NA	NA	NA	NA	NA	NA	NA	NA	2.62083333333333	3.75416666666667	1273	71.3930002848307
526	-7.974874	41.60302	145.967460569693	331.787215825657	185.819755255964	74.1894723209094	204.2704907896	386.017782768616	3.06109742697785	205.080104120916	226.400941053581	NA	NA	NA	NA	NA	NA	NA	NA	NA	NA	NA	2.65416666666667	3.75416666666667	1274	71.3930002848307
527	-7.974874	41.69347	147.269611599754	329.045357901951	181.775746302197	62.7197302213217	183.982001884255	300.409741978183	3.12081493209928	212.773700836744	195.162499728538	NA	NA	NA	NA	NA	NA	NA	NA	NA	NA	NA	2.70416666666667	3.7875	1275	73.9861475626628
528	-7.974874	41.78392	147.498664249984	328.140854496444	180.64219024646	57.6597638740909	178.76868812666	264.639956017698	3.14877002964086	225.352433567773	180.590132058548	NA	NA	NA	NA	NA	NA	NA	NA	NA	NA	NA	2.72083333333333	3.8125	1276	73.9861475626628
529	-7.974874	41.87437	146.987763161818	328.558278653165	181.570515491347	68.0144025580746	194.587177687215	313.25760542383	3.1188032849824	213.246349553025	211.451013094826	NA	NA	NA	NA	NA	NA	NA	NA	NA	NA	NA	2.70416666666667	3.7875	1277	73.9861475626628
530	-7.974874	41.96482	146.847421609447	328.404975978677	181.55755436923	63.3774303320364	181.401071591533	295.450558605737	3.13137185165908	221.049231195383	197.922259151396	NA	NA	NA	NA	NA	NA	NA	NA	NA	NA	NA	2.7125	3.7875	1278	74.956241607666
531	-7.974874	42.05528	146.95117758752	328.432831534026	181.481653946506	59.7946276000322	172.0757116046	273.827552432329	3.14390734501992	225.251171954011	187.42810757036	NA	NA	NA	NA	NA	NA	NA	NA	NA	NA	NA	2.7375	3.79583333333333	1279	74.956241607666
532	-7.974874	42.14573	146.552093291739	329.587538707741	183.035445416002	64.6269645434926	187.83352396132	302.737896901055	3.11047758284707	211.515715688507	200.573100930116	NA	NA	NA	NA	NA	NA	NA	NA	NA	NA	NA	2.7125	3.77916666666667	1280	74.9054692586263
533	-7.974874	42.23618	144.964853388578	341.970920769045	197.006067380467	74.6519987066711	214.20243005278	376.155324430461	3.05161671727427	219.606982317446	227.650019223604	NA	NA	NA	NA	NA	NA	NA	NA	NA	NA	NA	2.65416666666667	3.75416666666667	1281	74.9054692586263
534	-7.974874	42.32663	115.148404620327	350.162257847428	235.013853227101	73.2784756859302	224.628495280993	390.097451515409	3.03134150845399	219.467307997074	221.877926845329	NA	NA	NA	NA	NA	NA	NA	NA	NA	NA	NA	2.6375	3.72083333333333	1282	74.9054692586263
535	-7.974874	42.41709	145.651377883164	342.223964459021	196.572586575857	71.4812983744262	200.238415454168	350.206721381392	3.07823420203352	211.534009340221	219.819658896971	NA	NA	NA	NA	NA	NA	NA	NA	NA	NA	NA	2.6875	3.7375	1283	77.1497027079264
536	-7.974874	42.50754	149.89770822583	331.454931848377	181.557223622547	57.1592358616805	158.86312933091	259.177609352645	3.16842062132565	222.018183377353	179.647809283814	NA	NA	NA	NA	NA	NA	NA	NA	NA	NA	NA	2.77916666666667	3.77083333333333	1284	77.1497027079264
537	-7.974874	42.59799	150.631473437456	330.295296714444	179.663823276989	49.9598574862017	150.646803408148	211.033724559054	3.21235435396125	243.69232185007	159.352404095793	NA	NA	NA	NA	NA	NA	NA	NA	NA	NA	NA	2.8125	3.80416666666667	1285	77.1497027079264
538	-7.974874	42.68844	150.427714972392	330.659336043471	180.231621071079	49.8857043454072	146.214829448416	213.775554330989	3.22570930932489	243.67476835195	158.407372391504	NA	NA	NA	NA	NA	NA	NA	NA	NA	NA	NA	2.8125	3.7875	1286	79.3408279418945
539	-7.974874	42.77889	149.359429395425	338.259735959986	188.90030656456	54.8531607632896	151.262597622724	237.094429113867	3.18808117882636	234.520044566169	174.038645462896	NA	NA	NA	NA	NA	NA	NA	NA	NA	NA	NA	2.80416666666667	3.77083333333333	1287	79.3408279418945
540	-7.974874	42.86935	149.32975742833	342.321639831623	192.991882403293	53.9622148709449	151.8477634613	235.299183983522	3.18677168053186	234.679174553315	171.178882696193	NA	NA	NA	NA	NA	NA	NA	NA	NA	NA	NA	2.8125	3.77083333333333	1288	79.3408279418945
541	-7.974874	42.9598	149.700649756863	338.978853052739	189.278203295876	50.2070054921935	145.173536897987	209.870479642341	3.20941960190772	234.859245124692	160.166183625835	NA	NA	NA	NA	NA	NA	NA	NA	NA	NA	NA	2.82916666666667	3.77916666666667	1289	80.274897257487
542	-7.974874	43.05025	149.788945048361	336.649674298401	186.86072925004	49.6386053216589	141.649582485283	199.116694426265	3.21894293384902	243.746538731916	158.861179169832	NA	NA	NA	NA	NA	NA	NA	NA	NA	NA	NA	2.85416666666667	3.77916666666667	1290	80.274897257487
543	-7.974874	43.1407	149.854988521341	341.335793161003	191.480804639662	50.6818968574474	143.158652819838	204.98857134563	3.21331468825744	243.81898753703	162.080426015376	NA	NA	NA	NA	NA	NA	NA	NA	NA	NA	NA	2.8375	3.7625	1291	80.4005381266276
544	-7.974874	43.23116	119.345621196454	352.40687959716	233.061258400706	49.7302203898832	144.434783726603	210.426058415514	3.19943781365151	252.197552143529	158.602370445831	NA	NA	NA	NA	NA	NA	NA	NA	NA	NA	NA	2.8375	3.75416666666667	1292	80.4005381266276
545	-7.974874	43.32161	59.0520645791279	358.236737351923	299.184672772795	43.0232699897537	140.8471425848	176.44274563693	3.19165130279324	249.746722504659	136.95045294626	NA	NA	NA	NA	NA	NA	NA	NA	NA	NA	NA	2.84583333333333	3.7375	1293	80.4005381266276
546	-7.974874	43.41206	29.9472636379843	359.434393160722	329.487129522738	41.5547129786807	140.317149526284	176.251338492061	3.18267237269673	260.899147871205	132.113199792891	NA	NA	NA	NA	NA	NA	NA	NA	NA	NA	NA	2.8375	3.72916666666667	1294	81.0512148539225
547	-7.974874	43.50251	0.0934328506472298	363.97920990516	363.885777054513	37.571014363977	139.207623202406	154.150480293815	3.17064650333198	253.151091900803	119.137446259043	NA	NA	NA	NA	NA	NA	NA	NA	NA	NA	NA	2.8375	3.69583333333333	1295	81.0512148539225
548	-7.974874	43.59296	0.0786768539619175	364.048668375738	363.969991521776	39.8638122751272	138.079490413875	170.113485519643	3.15132779695383	272.272011708322	125.649650858275	NA	NA	NA	NA	NA	NA	NA	NA	NA	NA	NA	2.8125	3.7625	1296	81.0512148539225
549	-7.974874	43.68342	0.0715912757193564	364.067012181176	363.995420905457	42.3069281310728	136.796652703416	186.318249810603	3.12024689013492	291.680443202263	131.988028120742	NA	NA	NA	NA	NA	NA	NA	NA	NA	NA	NA	2.7875	3.8125	1297	82.0273640950521
550	-7.974874	51.82412	134.42335396844	344.101672094729	209.678318126289	16.4779412402236	76.8235301392442	45.7320306001313	3.5282184161434	265.27834735896	56.5151404680974	NA	NA	NA	NA	NA	NA	NA	NA	NA	NA	NA	3.2125	3.80416666666667	1387	81.7427457173665
551	-7.974874	51.91457	169.208180767639	340.997497389468	171.789316621829	22.4260127790858	86.7175253695782	67.8181504714253	3.52121757103637	259.456542975141	75.9268423969121	NA	NA	NA	NA	NA	NA	NA	NA	NA	NA	NA	3.20416666666667	3.80416666666667	1388	81.4156888326009
552	-7.974874	52.00503	169.004461433368	331.287412689251	162.282951255883	17.1596369767277	67.336569617304	54.8068436858754	3.57551926105307	259.489585589295	58.563524972325	NA	NA	NA	NA	NA	NA	NA	NA	NA	NA	NA	3.29583333333333	3.79583333333333	1389	81.4156888326009
553	-7.974874	52.09548	175.619654616048	323.382034194592	147.762379578544	16.7837399037188	58.3715328043235	52.0984755146213	3.5910574602032	253.975771164068	57.1421219739274	NA	NA	NA	NA	NA	NA	NA	NA	NA	NA	NA	3.3375	3.79583333333333	1390	81.4156888326009
554	-7.974874	52.18593	180.167929493372	317.477065823073	137.309136329701	14.319977869581	46.2793519309293	46.1272088301136	3.62967823756824	249.738959295983	48.977921497752	NA	NA	NA	NA	NA	NA	NA	NA	NA	NA	NA	3.42083333333333	3.80416666666667	1391	81.6304092407227
555	-7.974874	52.27638	182.70184932223	315.747032560749	133.045183238519	12.9217914236807	37.0028360700571	39.8987286924338	3.65856677093814	249.55352092519	44.1983153490506	NA	NA	NA	NA	NA	NA	NA	NA	NA	NA	NA	3.4875	3.80416666666667	1392	81.6304092407227
556	-7.974874	52.36683	182.522487248961	314.488567928216	131.966080679255	12.5464002487054	36.8797267812267	41.4813344697858	3.65992185285934	238.048946692341	42.9875700638111	NA	NA	NA	NA	NA	NA	NA	NA	NA	NA	NA	3.49583333333333	3.80416666666667	1393	81.6304092407227
557	-7.974874	52.45729	179.956385797116	316.436198403631	136.479812606516	13.9503138656927	44.751731015674	44.2675484449625	3.63025797295511	247.22599363401	47.5476745753368	NA	NA	NA	NA	NA	NA	NA	NA	NA	NA	NA	3.4375	3.80416666666667	1394	81.9745801289876
558	-7.974874	52.54774	179.512824852037	316.513122298852	137.000297446815	13.8494798779922	44.881742363336	44.1557837149887	3.62997841565099	247.242149193138	47.2946809728835	NA	NA	NA	NA	NA	NA	NA	NA	NA	NA	NA	3.44583333333333	3.80416666666667	1395	81.9745801289876
559	-7.974874	52.63819	182.470073044541	314.392519391015	131.922446346475	11.8377114649631	33.2081834124501	36.1316999809298	3.6695207296318	237.518903358009	40.6226306467243	NA	NA	NA	NA	NA	NA	NA	NA	NA	NA	NA	3.52083333333333	3.80416666666667	1396	81.7700602213542
560	-7.974874	52.72864	NA	NA	NA	NA	NA	NA	NA	NA	NA	NA	NA	NA	NA	NA	NA	NA	NA	NA	NA	NA	3.5875	3.80416666666667	1397	81.7700602213542
561	-7.974874	52.8191	182.618952009932	313.452395354788	130.833443344856	10.8022655294464	29.315999702281	33.0233439597627	3.68007908625333	237.354334164832	37.3513871840201	NA	NA	NA	NA	NA	NA	NA	NA	NA	NA	NA	3.54583333333333	3.8125	1398	81.7700602213542
562	-7.974874	52.90955	176.63628340358	316.999617903043	140.363334499462	15.2803724240367	47.9823080168087	45.3657826983333	3.62165578468738	238.472845792198	52.0624018485687	NA	NA	NA	NA	NA	NA	NA	NA	NA	NA	NA	3.40416666666667	3.80416666666667	1399	81.0037167867025
563	-7.974874	53	174.592285619832	319.895057964145	145.302772344313	18.2106596440248	58.6147909263874	54.9347811094415	3.59117194857421	251.537478730166	61.9690524174794	NA	NA	NA	NA	NA	NA	NA	NA	NA	NA	NA	3.3375	3.7875	1400	81.0037167867025
564	-7.80402	36.98995	0.155749188102038	364.060506615757	363.904757427655	59.182889495828	209.004132643164	435.649713756338	2.88712315050447	237.231312160098	170.041460693702	NA	NA	NA	NA	NA	NA	NA	NA	NA	NA	NA	2.5625	3.70416666666667	1423	71.9049924214681
565	-7.80402	37.0804	0.0929384271216691	364.0709397355	363.978001308379	64.8366111401463	231.546567039736	465.129373211979	2.86210116061049	236.017726528438	185.132656212644	NA	NA	NA	NA	NA	NA	NA	NA	NA	NA	NA	2.5625	3.74583333333333	1424	71.9049924214681
566	-7.80402	37.17085	0.0967788186686448	364.080207556908	363.983428738239	83.7953951233608	318.391244631521	565.989503158171	2.80916316799522	241.396362502993	234.931562263753	NA	NA	NA	NA	NA	NA	NA	NA	NA	NA	NA	2.47916666666667	3.80416666666667	1425	56.4252166748047
567	-7.80402	37.26131	0.0800516153244871	364.049330823368	363.969279208044	88.987738415213	362.347765942557	613.738056327045	2.79155025490852	241.240172127579	247.913016677455	NA	NA	NA	NA	NA	NA	NA	NA	NA	NA	NA	2.4625	3.75416666666667	1426	56.4252166748047
568	-7.80402	37.35176	0.046632843444263	364.077144672208	364.030511828763	89.0207496379079	362.084761972556	619.910069199388	2.79226108466555	245.25984203826	248.145114294104	NA	NA	NA	NA	NA	NA	NA	NA	NA	NA	NA	2.45416666666667	3.72916666666667	1427	56.4252166748047
569	-7.80402	37.44221	0.0776065884882428	364.070537128076	363.992930539588	93.2850268430935	367.074393309696	652.761819930436	2.7844135485257	245.568965759559	259.29514130984	NA	NA	NA	NA	NA	NA	NA	NA	NA	NA	NA	2.44583333333333	3.74583333333333	1428	57.3950780232747
570	-7.80402	37.53266	0.0713252928873885	364.036183223857	363.964857930969	91.3197600033401	353.291023492293	649.039982258491	2.77955125718648	245.331762361055	253.317653915847	NA	NA	NA	NA	NA	NA	NA	NA	NA	NA	NA	2.4375	3.72083333333333	1429	57.3950780232747
571	-7.80402	37.62312	0.035960018545245	364.073029587701	364.037069569155	99.6493497247873	390.943667584604	709.83463359574	2.76328281295268	248.019772285327	274.777357846737	NA	NA	NA	NA	NA	NA	NA	NA	NA	NA	NA	2.42916666666667	3.65416666666667	1430	57.3950780232747
572	-7.80402	37.71357	0.0276389545150209	364.103600668943	364.075961714428	106.474104022759	410.578373225707	772.893523305726	2.75897474477055	248.024395383517	292.947393764502	NA	NA	NA	NA	NA	NA	NA	NA	NA	NA	NA	2.42916666666667	3.6625	1431	56.9615058898926
573	-7.80402	37.80402	0.0672464418340269	364.042906720219	363.975660278385	109.450602088703	421.194728673309	799.567310008072	2.7552415623231	248.054654195828	300.734999797843	NA	NA	NA	NA	NA	NA	NA	NA	NA	NA	NA	2.42083333333333	3.6625	1432	56.9615058898926
574	-7.80402	37.89447	0.0352734521097091	364.046740082218	364.011466630108	109.689926059578	420.474710169452	802.410219676382	2.75796424001224	248.0524899686	301.586192708699	NA	NA	NA	NA	NA	NA	NA	NA	NA	NA	NA	2.42083333333333	3.6625	1433	58.0069440205892
575	-7.80402	37.98492	0.0153401521246906	364.03901315599	364.023673003865	106.571833805183	412.597208939806	778.978851333644	2.76133713228044	247.944760814066	293.16315190572	NA	NA	NA	NA	NA	NA	NA	NA	NA	NA	NA	2.42083333333333	3.6625	1434	58.0069440205892
576	-7.80402	38.07538	0.0473322849224473	364.042187648028	363.994855363106	100.972485914391	386.070327852709	721.982767886223	2.77519792292163	247.79005302264	279.336108286428	NA	NA	NA	NA	NA	NA	NA	NA	NA	NA	NA	2.42083333333333	3.7125	1435	58.0069440205892
577	-7.80402	38.16583	0.0799901497508586	364.047486664989	363.967496515238	86.6340050854122	337.454015679133	627.671382705694	2.78814440176436	242.138920867529	240.825183360142	NA	NA	NA	NA	NA	NA	NA	NA	NA	NA	NA	2.42916666666667	3.6625	1436	57.2429529825846
578	-7.80402	38.25628	0.0367737639214738	364.090830054461	364.054056290539	84.4490653475605	324.284556850101	614.828716545982	2.80055174801582	242.131302812835	235.79764075023	NA	NA	NA	NA	NA	NA	NA	NA	NA	NA	NA	2.4375	3.6625	1437	57.2429529825846
579	-7.80402	38.34673	0.0561444915667948	364.041065104076	363.984920612509	87.4766596283992	334.337256971118	635.545156367289	2.80358912620899	242.194484013189	244.647521640615	NA	NA	NA	NA	NA	NA	NA	NA	NA	NA	NA	2.4375	3.6625	1438	57.2429529825846
580	-7.80402	38.43719	0.0907874385169407	364.063064243718	363.972276805201	91.6649400365803	347.28767027785	658.344992542371	2.79869270623833	236.264772252845	255.984552178395	NA	NA	NA	NA	NA	NA	NA	NA	NA	NA	NA	2.42916666666667	3.6875	1439	57.2374509175619
581	-7.80402	38.52764	0.0881218469667942	364.068010108295	363.979888261328	92.6888741727272	345.858660375803	664.085312510085	2.79958003359413	236.219526840623	258.759413919346	NA	NA	NA	NA	NA	NA	NA	NA	NA	NA	NA	2.42916666666667	3.6875	1440	57.2374509175619
582	-7.80402	38.61809	0.0814365535497927	364.035252632507	363.953816078957	88.3342061212343	342.244617159053	627.677454012605	2.80368202867898	239.289830679367	247.108678674151	NA	NA	NA	NA	NA	NA	NA	NA	NA	NA	NA	2.42916666666667	3.67916666666667	1441	57.2374509175619
583	-7.80402	38.70854	0.0806270331620908	364.064229639636	363.983602606474	83.488482790011	333.870243843901	587.290412901235	2.80857156961526	239.363711776494	234.00718078863	NA	NA	NA	NA	NA	NA	NA	NA	NA	NA	NA	2.4375	3.67916666666667	1442	58.360715230306
584	-7.80402	38.79899	0.0881288718250289	364.019450015074	363.931321143249	82.7641963290274	325.059632065202	586.84222834503	2.81745971927995	237.708506482583	232.677433165766	NA	NA	NA	NA	NA	NA	NA	NA	NA	NA	NA	2.4375	3.67916666666667	1443	58.360715230306
585	-7.80402	38.88945	0.0536380753587423	364.050767150281	363.997129074923	85.2993075635693	332.101335233708	605.460293873003	2.81899716355609	237.696744378707	240.01035842979	NA	NA	NA	NA	NA	NA	NA	NA	NA	NA	NA	2.4375	3.67916666666667	1444	59.3238054911296
586	-7.80402	38.9799	0.08259634784838	364.075981751831	363.993385403983	86.3338487912115	336.858887627164	608.874948387227	2.81527270154761	234.631134746694	242.576733752299	NA	NA	NA	NA	NA	NA	NA	NA	NA	NA	NA	2.42916666666667	3.6625	1445	59.3238054911296
587	-7.80402	39.07035	0.0574951330657541	364.054403950955	363.996908817889	86.2122197380247	340.545110547171	604.850983364488	2.81154045786169	234.59520722458	241.950466424486	NA	NA	NA	NA	NA	NA	NA	NA	NA	NA	NA	2.42916666666667	3.6625	1446	59.3238054911296
588	-7.80402	39.1608	0.0906138651294327	364.044322365224	363.953708500095	84.9155197258175	343.681627367125	592.646837407057	2.81060428906631	237.7446826439	238.091998165972	NA	NA	NA	NA	NA	NA	NA	NA	NA	NA	NA	2.42083333333333	3.6625	1447	59.1999270121256
589	-7.80402	39.25126	0.0677441536874085	364.049627752352	363.981883598665	82.8784285502436	336.065357603713	581.240232369543	2.80413578139249	237.671888740646	232.03104515828	NA	NA	NA	NA	NA	NA	NA	NA	NA	NA	NA	2.42916666666667	3.67916666666667	1448	59.1999270121256
590	-7.80402	39.34171	0.0960662840581222	364.042025874888	363.94595959083	82.5298451380077	342.923168685558	583.773696156795	2.80626739952239	237.549608272738	231.268081176333	NA	NA	NA	NA	NA	NA	NA	NA	NA	NA	NA	2.42916666666667	3.6875	1449	59.1999270121256
591	-7.80402	39.43216	54.5737956661463	364.043491985725	309.469696319578	95.0085234219473	320.148399414845	666.317696757219	2.80817882616226	237.597989581643	266.977115873555	NA	NA	NA	NA	NA	NA	NA	NA	NA	NA	NA	2.4375	3.64583333333333	1450	58.7364908854167
592	-7.80402	39.52261	27.3432363034299	364.045180320736	336.701944017306	86.2416672967899	325.192048376435	607.543125159557	2.80498522539868	239.076180177899	242.485744279178	NA	NA	NA	NA	NA	NA	NA	NA	NA	NA	NA	2.42916666666667	3.6375	1451	58.7364908854167
593	-7.80402	39.61307	27.3509115884228	364.091631499806	336.740719911383	91.1522784762705	348.24013172227	647.082287351453	2.80291059225364	237.400143417378	256.207265461008	NA	NA	NA	NA	NA	NA	NA	NA	NA	NA	NA	2.42083333333333	3.64583333333333	1452	58.7364908854167
594	-7.80402	39.70352	54.7459774444726	363.267188573585	308.521211129112	95.4483281069154	337.155551804823	681.667292712114	2.81291434277058	237.363558708412	269.060497272057	NA	NA	NA	NA	NA	NA	NA	NA	NA	NA	NA	2.44583333333333	3.6125	1453	58.2134583791097
595	-7.80402	39.79397	54.7840056974875	360.726757730883	305.942752033396	73.8732787938085	250.59491633516	501.858904155481	2.8519283418054	237.0517056342	211.043882171818	NA	NA	NA	NA	NA	NA	NA	NA	NA	NA	NA	2.47083333333333	3.62916666666667	1454	58.2134583791097
596	-7.80402	39.88442	111.537119374519	357.713037967575	246.175918593055	89.2862704042545	279.985335899161	595.607450168324	2.87484088571985	229.725438555744	256.346140880511	NA	NA	NA	NA	NA	NA	NA	NA	NA	NA	NA	2.5125	3.6875	1455	62.942772547404
597	-7.80402	39.97487	112.231896144227	353.904245100616	241.672348956388	87.5130283836709	267.944202923791	560.319875628103	2.90548795668006	229.681899040636	253.275657183977	NA	NA	NA	NA	NA	NA	NA	NA	NA	NA	NA	2.5375	3.6875	1456	62.942772547404
598	-7.80402	40.06533	112.836244527792	350.878660210975	238.042415683184	90.5036568676173	269.958031574129	567.42460562088	2.9299430642151	217.167499996622	263.387484011301	NA	NA	NA	NA	NA	NA	NA	NA	NA	NA	NA	2.55416666666667	3.72083333333333	1457	62.942772547404
599	-7.80402	40.15578	113.157235035145	347.30911644162	234.151881406474	77.1736782759348	222.335068797732	469.214561281084	2.97535691817384	222.189196906662	228.217714502086	NA	NA	NA	NA	NA	NA	NA	NA	NA	NA	NA	2.57916666666667	3.72083333333333	1458	66.9043146769206
600	-7.80402	40.24623	143.565643754417	340.731232021395	197.165588266978	84.5770767403814	232.970020039247	493.053786673161	2.98733586359629	216.898832784441	251.435487225273	NA	NA	NA	NA	NA	NA	NA	NA	NA	NA	NA	2.59583333333333	3.74583333333333	1459	66.9043146769206
601	-7.80402	40.33668	143.76375153949	342.165236666132	198.401485126641	81.7406951200081	221.273185637949	471.053309064624	2.9886309884594	216.925397241475	243.474406834922	NA	NA	NA	NA	NA	NA	NA	NA	NA	NA	NA	2.59583333333333	3.74583333333333	1460	66.9043146769206
602	-7.80402	40.42714	113.056963548777	352.668041227458	239.611077678681	78.3508898610242	218.620170186019	485.128288474977	2.9649826419273	223.710057536923	231.050659737864	NA	NA	NA	NA	NA	NA	NA	NA	NA	NA	NA	2.57916666666667	3.70416666666667	1461	66.318562189738
603	-7.80402	40.51759	84.8333816509564	357.234301365555	272.400919714599	54.4315179846561	168.018863660466	349.404156228474	3.01034473203102	235.595944403079	163.208903397834	NA	NA	NA	NA	NA	NA	NA	NA	NA	NA	NA	2.62083333333333	3.70416666666667	1462	66.318562189738
604	-7.80402	40.60804	112.518703527586	354.385073537863	241.866370010277	68.5968906721272	189.916501013743	424.372614161159	2.97767548305792	230.542573354469	203.464465713025	NA	NA	NA	NA	NA	NA	NA	NA	NA	NA	NA	2.60416666666667	3.72083333333333	1463	66.318562189738
605	-7.80402	40.69849	113.279961530077	349.768045600072	236.488084069995	64.5440562307638	178.587243099997	393.64014237745	2.99483329123661	230.614135779523	192.485241738883	NA	NA	NA	NA	NA	NA	NA	NA	NA	NA	NA	2.62916666666667	3.72083333333333	1464	66.4699789683024
606	-7.80402	40.78894	143.639367688414	344.612203068332	200.972835379918	85.2873675912908	237.403981258731	495.468984141186	2.98103977739619	220.720830583165	253.06862770428	NA	NA	NA	NA	NA	NA	NA	NA	NA	NA	NA	2.59583333333333	3.7875	1465	66.4699789683024
607	-7.80402	40.8794	145.026807204077	332.798355062633	187.771547858556	85.6562971540398	247.634681217193	471.230058689576	3.00474004771007	213.883145987141	256.560125187971	NA	NA	NA	NA	NA	NA	NA	NA	NA	NA	NA	2.59583333333333	3.74583333333333	1466	68.0881951649984
608	-7.80402	40.96985	145.923036303243	331.556634159817	185.633597856574	85.6695782116068	247.375149042486	462.472614967533	3.02583573837791	204.847095892636	258.487343108534	NA	NA	NA	NA	NA	NA	NA	NA	NA	NA	NA	2.6125	3.77916666666667	1467	68.0881951649984
609	-7.80402	41.0603	144.905909875159	336.403857258315	191.497947383156	92.3264110326376	265.128915111106	512.838178673987	2.9900829733085	205.934658987474	275.357826162655	NA	NA	NA	NA	NA	NA	NA	NA	NA	NA	NA	2.59583333333333	3.7625	1468	68.0881951649984
610	-7.80402	41.15075	144.192085821932	343.103067536346	198.910981714414	98.1449895608765	282.20396931807	567.761476234464	2.97240085654168	205.880398442909	290.655047843343	NA	NA	NA	NA	NA	NA	NA	NA	NA	NA	NA	2.57916666666667	3.77083333333333	1469	68.5665016174316
611	-7.80402	41.24121	144.603718050456	341.78391066521	197.180192614754	94.17779669255	276.806368769572	531.307940720741	2.98349941673705	205.845548814492	279.924144828659	NA	NA	NA	NA	NA	NA	NA	NA	NA	NA	NA	2.5875	3.7875	1470	68.5665016174316
612	-7.80402	41.33166	145.903641515343	330.529897162145	184.626255646802	85.1285363350907	246.517215747789	457.629432416474	3.02866076721012	205.347513959692	257.107791759455	NA	NA	NA	NA	NA	NA	NA	NA	NA	NA	NA	2.62083333333333	3.7875	1471	68.5665016174316
613	-7.80402	41.42211	145.797709422085	330.11293662944	184.315227207355	81.2096070923216	234.239374674558	429.900213551882	3.03689829830183	204.805199334694	245.937678861573	NA	NA	NA	NA	NA	NA	NA	NA	NA	NA	NA	2.62916666666667	3.7875	1472	68.7997430165609
614	-7.80402	41.51256	144.611310335883	336.769007234137	192.157696898254	81.3320003482164	230.57690086287	446.90666366174	3.01375961333534	205.706462165617	244.390132426538	NA	NA	NA	NA	NA	NA	NA	NA	NA	NA	NA	2.59583333333333	3.75416666666667	1473	68.7997430165609
615	-7.80402	41.60302	145.340351130716	332.945305124041	187.604953993324	83.1357052383504	229.058174590206	457.08750572436	3.0237068636178	212.84949288258	250.501037863951	NA	NA	NA	NA	NA	NA	NA	NA	NA	NA	NA	2.60416666666667	3.75416666666667	1474	68.7997430165609
616	-7.80402	41.69347	146.00981525545	329.991844676709	183.982029421259	76.3932149964339	220.289348843328	400.180460923277	3.05451357524612	205.100104503878	232.930897849159	NA	NA	NA	NA	NA	NA	NA	NA	NA	NA	NA	2.64583333333333	3.7875	1475	70.4608726501465
617	-7.80402	41.78392	148.862717027966	327.384851058738	178.522134030771	56.3639476696803	174.30810789999	259.855781028093	3.14887060289813	225.281564678002	176.69335243927	NA	NA	NA	NA	NA	NA	NA	NA	NA	NA	NA	2.72083333333333	3.8125	1476	70.4608726501465
618	-7.80402	41.87437	151.695426379951	325.414924626777	173.719498246826	51.611579726058	163.383627622351	228.673572837643	3.17079805482803	226.116714026075	162.484372128401	NA	NA	NA	NA	NA	NA	NA	NA	NA	NA	NA	2.7625	3.8125	1477	70.4608726501465
619	-7.80402	41.96482	146.658182691965	327.989113424908	181.330930732943	55.0110732412595	169.157672364985	261.436366348657	3.13801468778105	224.782792963897	172.052341329132	NA	NA	NA	NA	NA	NA	NA	NA	NA	NA	NA	2.7375	3.80416666666667	1478	72.5875625610352
620	-7.80402	42.05528	146.19144986282	328.810085483795	182.618635620975	63.8309722970865	186.004387404261	312.41534719197	3.10004187949539	211.101961315465	197.620470264538	NA	NA	NA	NA	NA	NA	NA	NA	NA	NA	NA	2.70416666666667	3.7875	1479	72.5875625610352
621	-7.80402	42.14573	145.643182472688	329.449872573435	183.806690100747	68.441919236553	196.660409042987	326.805449055926	3.09061436640794	211.138736379425	211.237805245046	NA	NA	NA	NA	NA	NA	NA	NA	NA	NA	NA	2.69583333333333	3.77916666666667	1480	73.0894762674967
622	-7.80402	42.23618	145.498763141851	333.316667928577	187.817904786726	72.243108400379	204.416739941845	354.031211808314	3.07059070697805	211.12923765408	221.407667050054	NA	NA	NA	NA	NA	NA	NA	NA	NA	NA	NA	2.69583333333333	3.7625	1481	73.0894762674967
623	-7.80402	42.32663	144.922245226444	342.1748904482	197.252645221756	73.2400830931903	209.588251914127	370.293444613308	3.04924628133513	212.198119466887	223.183156596868	NA	NA	NA	NA	NA	NA	NA	NA	NA	NA	NA	2.6625	3.72083333333333	1482	73.0894762674967
624	-7.80402	42.41709	145.373393953922	340.960137430786	195.586743476865	70.9690492358253	202.466686386619	350.854933978237	3.06464580281179	211.790441395461	217.237954706615	NA	NA	NA	NA	NA	NA	NA	NA	NA	NA	NA	2.6875	3.72083333333333	1483	75.7419942220052
625	-7.80402	42.50754	146.381625602431	333.98640618204	187.604780579609	63.759309755547	176.172919988258	296.686511932736	3.12368192943406	221.464086821963	198.428280867904	NA	NA	NA	NA	NA	NA	NA	NA	NA	NA	NA	2.74583333333333	3.77083333333333	1484	75.7419942220052
626	-7.80402	42.59799	146.833350289823	331.485405194967	184.652054905143	54.7559267766194	156.715776622418	244.927253665132	3.17019547339817	221.864409877861	172.292446068223	NA	NA	NA	NA	NA	NA	NA	NA	NA	NA	NA	2.77916666666667	3.74583333333333	1485	75.7419942220052
627	-7.80402	42.68844	149.380673375554	331.346870403204	181.96619702765	51.7100929982551	149.772548413288	225.521232538854	3.19516472852346	234.104001067714	163.755194291186	NA	NA	NA	NA	NA	NA	NA	NA	NA	NA	NA	2.8125	3.7625	1486	77.6084594726562
628	-7.80402	42.77889	149.492953334089	332.506395362389	183.0134420283	54.0243533833969	151.127193219598	234.653125543933	3.19467524353681	234.476178278933	171.382399873076	NA	NA	NA	NA	NA	NA	NA	NA	NA	NA	NA	2.80416666666667	3.7625	1487	77.6084594726562
629	-7.80402	42.86935	149.607248160338	332.75440727429	183.147159113953	50.4951794623847	143.86027991498	210.097884239716	3.20133551986109	234.746866906978	160.645558133983	NA	NA	NA	NA	NA	NA	NA	NA	NA	NA	NA	2.82083333333333	3.77083333333333	1488	77.6084594726562
630	-7.80402	42.9598	149.871754788766	332.495639064593	182.623884275827	47.2522902662209	135.955727461722	185.97550449582	3.22003619685341	243.812748263616	151.247907201311	NA	NA	NA	NA	NA	NA	NA	NA	NA	NA	NA	2.8625	3.77083333333333	1489	79.2933146158854
631	-7.80402	43.05025	149.978127179109	333.418894824997	183.440767645888	48.7734718259415	139.101188484007	196.33730338759	3.22059363700964	242.381641546249	156.222037093748	NA	NA	NA	NA	NA	NA	NA	NA	NA	NA	NA	2.85416666666667	3.77916666666667	1490	79.2933146158854
632	-7.80402	43.1407	149.887698990643	340.114390254882	190.226691264238	50.2851832055109	141.35429158458	208.965537106307	3.21505363003986	238.28415128027	160.946844949021	NA	NA	NA	NA	NA	NA	NA	NA	NA	NA	NA	2.85416666666667	3.7625	1491	81.818665822347
633	-7.80402	43.23116	119.55380271391	348.477076574019	228.923273860109	46.9270665780314	139.624641237469	198.445605600571	3.21338739129017	238.339364471559	150.297252761942	NA	NA	NA	NA	NA	NA	NA	NA	NA	NA	NA	2.85416666666667	3.7625	1492	81.818665822347
634	-7.80402	43.32161	119.921640189639	347.990914432387	228.069274242747	47.2339679046163	140.636953423102	189.301632990206	3.22835561556221	250.590767341245	152.028751345736	NA	NA	NA	NA	NA	NA	NA	NA	NA	NA	NA	2.8875	3.75416666666667	1493	81.818665822347
635	-7.80402	43.41206	120.018183017405	349.842618182389	229.824435164983	47.152151064735	143.124546320068	184.37167670689	3.22786777793506	249.764386689887	151.777788798105	NA	NA	NA	NA	NA	NA	NA	NA	NA	NA	NA	2.87916666666667	3.72083333333333	1494	82.4157511393229
636	-7.80402	43.50251	93.0160706584035	356.365019255345	263.348948596942	46.5543919217431	139.938565204011	183.333109550821	3.21120623183676	249.663732243839	149.393047861213	NA	NA	NA	NA	NA	NA	NA	NA	NA	NA	NA	2.87916666666667	3.69583333333333	1495	82.4157511393229
637	-7.80402	43.59296	29.962414391102	361.32946820413	331.367053813028	43.7251999231185	143.197308124451	178.04583473751	3.17323563042427	257.717252379485	138.693888348278	NA	NA	NA	NA	NA	NA	NA	NA	NA	NA	NA	2.82916666666667	3.6625	1496	82.4157511393229
638	-7.80402	43.68342	0.0511684437695067	364.028102863329	363.976934419559	43.0802350340123	139.732438890108	186.943393728835	3.12877392058589	279.954601510266	134.869185069735	NA	NA	NA	NA	NA	NA	NA	NA	NA	NA	NA	2.7875	3.7375	1497	81.14044825236
639	-7.80402	43.77387	0.0512855812530688	364.050580132925	363.999294551672	44.1591852305685	138.305770677632	193.25894068831	3.11919514841472	280.082604545117	137.801415952333	NA	NA	NA	NA	NA	NA	NA	NA	NA	NA	NA	2.7875	3.77083333333333	1498	81.14044825236
640	-7.80402	51.91457	134.50428958528	342.623544612113	208.119255026832	19.795305023544	89.7279636999082	56.0221810654681	3.50350230323515	265.086649303701	67.4320443330531	NA	NA	NA	NA	NA	NA	NA	NA	NA	NA	NA	3.17083333333333	3.80416666666667	1588	81.003428141276
641	-7.80402	52.00503	169.134453790593	334.694024677195	165.559570886602	19.2337627792045	76.8018233652871	61.3777920476145	3.54991588021036	259.563629143622	65.5352430428525	NA	NA	NA	NA	NA	NA	NA	NA	NA	NA	NA	3.2375	3.80416666666667	1589	81.003428141276
642	-7.80402	52.09548	175.291915488573	327.751740247061	152.459824758488	18.0342405317014	62.4320255085252	55.9459924205991	3.58107251573023	254.222249581894	61.3081444641211	NA	NA	NA	NA	NA	NA	NA	NA	NA	NA	NA	3.32916666666667	3.79583333333333	1590	81.003428141276
643	-7.80402	52.18593	180.577968586739	317.663273903272	137.085305316533	13.4801568620376	44.4023638021056	44.1586441208778	3.63702480872215	249.601746369692	46.2992847930131	NA	NA	NA	NA	NA	NA	NA	NA	NA	NA	NA	3.42916666666667	3.80416666666667	1591	81.0970369974772
644	-7.80402	52.27638	182.611984581659	316.224021376111	133.612036794452	11.616036546246	38.35901907455	38.63513837958	3.65701116428093	249.664021539197	40.0389975411727	NA	NA	NA	NA	NA	NA	NA	NA	NA	NA	NA	3.47916666666667	3.80416666666667	1592	81.0970369974772
645	-7.80402	52.36683	177.703557850571	316.897750754841	139.194192904271	15.3508668564286	51.2513431638785	49.8250561656273	3.60971527457004	249.791450581268	52.1758220693097	NA	NA	NA	NA	NA	NA	NA	NA	NA	NA	NA	3.3875	3.79583333333333	1593	81.0970369974772
646	-7.80402	52.45729	175.684683041462	317.12228764064	141.437604599179	16.5471731029052	55.090087573623	51.5534681706799	3.59480030693699	250.824154473731	56.0770206044712	NA	NA	NA	NA	NA	NA	NA	NA	NA	NA	NA	3.35416666666667	3.79583333333333	1594	81.3609352111816
647	-7.80402	52.54774	175.590880085324	317.120051155848	141.529171070524	17.1316340844007	53.3673493694739	51.9261268150683	3.59942048554832	250.809136838552	57.9524312717943	NA	NA	NA	NA	NA	NA	NA	NA	NA	NA	NA	3.35416666666667	3.79583333333333	1595	81.3609352111816
648	-7.80402	52.63819	179.642834289098	316.444092556537	136.801258267439	13.6090127523534	43.7889555705577	42.7534578738128	3.63179181679616	247.150159018398	46.5788320829262	NA	NA	NA	NA	NA	NA	NA	NA	NA	NA	NA	3.42916666666667	3.80416666666667	1596	81.3843460083008
649	-7.80402	52.72864	179.571307053933	316.436954678083	136.865647624149	13.375815174252	43.991344344356	43.2128722136869	3.63217323599452	247.078287532927	45.8280509315911	NA	NA	NA	NA	NA	NA	NA	NA	NA	NA	NA	3.4375	3.8125	1597	81.3843460083008
650	-7.80402	52.8191	177.314981774249	316.576211632148	139.261229857899	14.7224898740253	48.7456169314785	45.5204170045759	3.62474428431921	247.923131326192	50.285146661378	NA	NA	NA	NA	NA	NA	NA	NA	NA	NA	NA	3.4125	3.8125	1598	81.3843460083008
651	-7.80402	52.90955	180.173125218379	315.083289151841	134.910163933463	12.9335406813658	41.1709861496965	39.7713722456128	3.64365073912222	238.43139860049	44.4472001009691	NA	NA	NA	NA	NA	NA	NA	NA	NA	NA	NA	3.45416666666667	3.8125	1599	80.3454729715983
652	-7.80402	53	180.294393118649	314.852498181715	134.558105063067	12.9246163594057	40.0162035509767	38.5452272340174	3.65417320825671	238.369079126885	44.4017148989053	NA	NA	NA	NA	NA	NA	NA	NA	NA	NA	NA	3.4875	3.8125	1600	80.3454729715983
653	-7.633166	37.17085	0.0349428653849941	364.08991875084	364.054975885455	88.5067484688096	309.187989576287	637.164419256549	2.79303000831062	239.042457833591	246.497619378837	NA	NA	NA	NA	NA	NA	NA	NA	NA	NA	NA	2.4625	3.77083333333333	1625	56.4252166748047
654	-7.633166	37.26131	0.0577119031467078	364.051068714948	363.993356811801	99.6559654989699	374.194470373628	706.796087032851	2.76221309871187	250.469742005611	274.706714053758	NA	NA	NA	NA	NA	NA	NA	NA	NA	NA	NA	2.40416666666667	3.8125	1626	56.4252166748047
655	-7.633166	37.35176	0.0471182271000544	364.06886850518	364.02175027808	98.7134461079495	361.825580429289	717.916838787164	2.76518660444572	245.48190826062	272.485156215845	NA	NA	NA	NA	NA	NA	NA	NA	NA	NA	NA	2.40416666666667	3.75416666666667	1627	56.4252166748047
656	-7.633166	37.44221	0.068602672657039	364.0397361685	363.971133495843	95.8457995061503	348.316648668682	703.39933937351	2.76549672920743	245.413501657978	264.676055519384	NA	NA	NA	NA	NA	NA	NA	NA	NA	NA	NA	2.4125	3.75416666666667	1628	57.3950780232747
657	-7.633166	37.53266	0.0317029368744556	364.036072980875	364.004370044	102.943696563851	362.023794863302	760.229312750921	2.7612220462554	245.476451903598	283.634874648259	NA	NA	NA	NA	NA	NA	NA	NA	NA	NA	NA	2.40416666666667	3.75416666666667	1629	57.3950780232747
658	-7.633166	37.62312	0.0406077579312637	364.079891042109	364.039283284177	103.00758437675	382.870957226815	758.116835990669	2.74767627631092	248.532942588735	282.451987598736	NA	NA	NA	NA	NA	NA	NA	NA	NA	NA	NA	2.40416666666667	3.7375	1630	57.3950780232747
659	-7.633166	37.71357	0.0231924071215758	364.067107669187	364.043915262066	109.044393110571	414.107752980766	806.260298322238	2.7444292581184	250.540807424096	298.523848616632	NA	NA	NA	NA	NA	NA	NA	NA	NA	NA	NA	2.39583333333333	3.65416666666667	1631	56.9615058898926
660	-7.633166	37.80402	0.0600275881982952	364.0564556818	363.996428093602	112.980630193182	427.353068240739	841.885587899073	2.74121302552017	250.65654968183	308.897939968739	NA	NA	NA	NA	NA	NA	NA	NA	NA	NA	NA	2.39583333333333	3.65416666666667	1632	56.9615058898926
661	-7.633166	37.89447	0.0341178321828011	364.06540089038	364.031283058197	111.957038283929	416.323536955122	838.902541811951	2.74675105795373	248.077654384291	306.691543431241	NA	NA	NA	NA	NA	NA	NA	NA	NA	NA	NA	2.39583333333333	3.6625	1633	58.0069440205892
662	-7.633166	37.98492	0.03344883735449	364.047984410868	364.014535573514	108.177165765281	399.930526485791	808.544029540568	2.74912511672093	247.961641924845	296.581050333626	NA	NA	NA	NA	NA	NA	NA	NA	NA	NA	NA	2.39583333333333	3.6875	1634	58.0069440205892
663	-7.633166	38.07538	0.0588432426511531	364.029395844483	363.970552601832	107.39288390937	382.045121667239	805.401317704995	2.75634361181368	247.836891128876	295.047397896747	NA	NA	NA	NA	NA	NA	NA	NA	NA	NA	NA	2.39583333333333	3.69583333333333	1635	58.0069440205892
664	-7.633166	38.16583	0.0623215259610788	364.061137333371	363.99881580741	92.9801224302721	345.331429718986	696.629541652582	2.77363800625663	242.110297329753	257.201811338392	NA	NA	NA	NA	NA	NA	NA	NA	NA	NA	NA	2.39583333333333	3.65416666666667	1636	57.2429529825846
665	-7.633166	38.25628	0.102196657836294	364.07715038279	363.974953724954	87.1611658932502	339.818108013866	644.853751439797	2.77767436074	242.207070864976	241.440450916	NA	NA	NA	NA	NA	NA	NA	NA	NA	NA	NA	2.4125	3.64583333333333	1637	57.2429529825846
666	-7.633166	38.34673	0.0514891084368173	364.055702965005	364.004213856568	88.76979466683	344.734311531651	656.378731764579	2.78211590999653	242.17756360392	246.268144569519	NA	NA	NA	NA	NA	NA	NA	NA	NA	NA	NA	2.4125	3.6625	1638	57.2429529825846
667	-7.633166	38.43719	0.0530017761771205	364.059685465682	364.006683689505	93.3976185653944	350.064334607517	690.500654657376	2.78892608476656	236.229667363868	259.887071193461	NA	NA	NA	NA	NA	NA	NA	NA	NA	NA	NA	2.4125	3.65416666666667	1639	57.2374509175619
668	-7.633166	38.52764	0.0771396639251179	364.088922790478	364.011783126553	93.0903798857274	343.710050348671	683.259096068373	2.79626589632525	236.215506574659	259.582244407085	NA	NA	NA	NA	NA	NA	NA	NA	NA	NA	NA	2.4125	3.6625	1640	57.2374509175619
669	-7.633166	38.61809	0.0814502357539141	364.067957397735	363.986507161981	88.7348999764452	348.814815446102	646.031029485627	2.79799533302632	236.260614534111	247.740943222493	NA	NA	NA	NA	NA	NA	NA	NA	NA	NA	NA	2.42916666666667	3.67916666666667	1641	57.2374509175619
670	-7.633166	38.70854	26.6117184580053	364.043688149128	337.431969691123	88.7355256457709	325.506546832176	634.789697803561	2.80611842786879	239.247686147353	249.336369021339	NA	NA	NA	NA	NA	NA	NA	NA	NA	NA	NA	2.44583333333333	3.62916666666667	1642	58.360715230306
671	-7.633166	38.79899	26.6130473209829	364.036071894814	337.423024573831	72.0360150687023	265.89385332919	512.800325319602	2.84752848848957	235.957967269284	204.875963944381	NA	NA	NA	NA	NA	NA	NA	NA	NA	NA	NA	2.44583333333333	3.6125	1643	58.360715230306
672	-7.633166	38.88945	26.6282098929588	364.061874360119	337.43366446716	89.5955304043798	328.593611857978	642.753857034572	2.81507432668514	239.213919156781	252.602380025402	NA	NA	NA	NA	NA	NA	NA	NA	NA	NA	NA	2.42916666666667	3.62916666666667	1644	59.3238054911296
673	-7.633166	38.9799	0.0504235769033812	364.027210757906	363.976787181002	86.9153411609425	343.469129136296	626.589509860308	2.80570497799621	239.295905347065	243.441145897819	NA	NA	NA	NA	NA	NA	NA	NA	NA	NA	NA	2.42083333333333	3.67916666666667	1645	59.3238054911296
674	-7.633166	39.07035	0.0906402531181925	364.043976695326	363.953336442207	89.1016959619998	359.268642294042	641.91165932287	2.79623999971283	239.390317685074	248.674530689226	NA	NA	NA	NA	NA	NA	NA	NA	NA	NA	NA	2.4125	3.67916666666667	1646	59.3238054911296
675	-7.633166	39.1608	0.0936012184092078	364.065170436496	363.971569218086	87.9349591184604	364.344235266967	628.156537912241	2.79745900177744	239.280664633489	245.543642336483	NA	NA	NA	NA	NA	NA	NA	NA	NA	NA	NA	2.4125	3.67916666666667	1647	59.1999270121256
676	-7.633166	39.25126	0.0583460096808153	364.06249251397	364.004146504289	82.3263223995894	341.850741109661	589.003399981289	2.80517597204322	239.099949343803	230.618569416162	NA	NA	NA	NA	NA	NA	NA	NA	NA	NA	NA	2.4125	3.62916666666667	1648	59.1999270121256
677	-7.633166	39.34171	0.0794047011896168	364.026210451618	363.946805750429	81.59987520285	331.604256454647	586.975182868009	2.80270718925976	239.010693841099	228.480727639695	NA	NA	NA	NA	NA	NA	NA	NA	NA	NA	NA	2.42083333333333	3.62916666666667	1649	59.1999270121256
678	-7.633166	39.43216	27.2927889660793	364.040280875723	336.747491909644	87.8654021081492	328.015121397833	621.284157442064	2.80508482766156	238.995032095138	247.345867546481	NA	NA	NA	NA	NA	NA	NA	NA	NA	NA	NA	2.42916666666667	3.62916666666667	1650	58.7364908854167
679	-7.633166	39.52261	27.2504605492681	364.050384603288	336.79992405402	88.800903123847	332.179479167075	635.528587232921	2.79760758689532	238.90594024351	249.116182586006	NA	NA	NA	NA	NA	NA	NA	NA	NA	NA	NA	2.42083333333333	3.62916666666667	1651	58.7364908854167
680	-7.633166	39.61307	54.6095313994458	363.345722932663	308.736191533218	106.745608716011	375.280288494199	776.640478682738	2.77502091585478	240.610402115611	296.336787318389	NA	NA	NA	NA	NA	NA	NA	NA	NA	NA	NA	2.4125	3.62916666666667	1652	58.7364908854167
681	-7.633166	39.70352	54.6769120137015	361.683580550644	307.006668536942	112.918153319662	409.764675636946	824.533394370945	2.76879230027327	240.705640939451	312.576802910613	NA	NA	NA	NA	NA	NA	NA	NA	NA	NA	NA	2.42083333333333	3.62083333333333	1653	58.2134583791097
682	-7.633166	39.79397	54.625931584018	361.497186724813	306.871255140795	103.742161965827	369.250509218566	766.92169354299	2.78844148280423	240.480889463272	289.484858957134	NA	NA	NA	NA	NA	NA	NA	NA	NA	NA	NA	2.4125	3.62083333333333	1654	58.2134583791097
683	-7.633166	39.88442	82.524979450899	359.525459322589	277.00047987169	95.5955539785195	309.721418985183	687.135933809127	2.82520760477576	233.912818146076	270.374792109221	NA	NA	NA	NA	NA	NA	NA	NA	NA	NA	NA	2.44583333333333	3.62083333333333	1655	62.942772547404
684	-7.633166	39.97487	111.031532121957	357.634086678103	246.602554556146	76.5455001232802	225.098057076987	531.370771231547	2.8793594893551	232.526504090447	220.636507507844	NA	NA	NA	NA	NA	NA	NA	NA	NA	NA	NA	2.49583333333333	3.67083333333333	1656	62.942772547404
685	-7.633166	40.06533	111.274444703646	354.651580734867	243.377136031221	84.4319345105149	241.696772920634	587.371641031076	2.88443396348266	232.667753796891	243.525107354704	NA	NA	NA	NA	NA	NA	NA	NA	NA	NA	NA	2.50416666666667	3.6625	1657	62.942772547404
686	-7.633166	40.15578	112.037424716791	348.451778297943	236.414353581152	79.9918017536953	240.809652067514	520.361555256374	2.92100692201356	231.61476341747	233.252980331097	NA	NA	NA	NA	NA	NA	NA	NA	NA	NA	NA	2.54583333333333	3.70416666666667	1658	66.9043146769206
687	-7.633166	40.24623	141.92484434288	338.378666136979	196.453821794099	72.2852282822041	190.440472585425	443.550206144196	3.00862964198788	225.733060671607	217.065670214907	NA	NA	NA	NA	NA	NA	NA	NA	NA	NA	NA	2.60416666666667	3.79583333333333	1659	66.9043146769206
688	-7.633166	40.33668	146.364259483837	329.587198743041	183.222939259204	67.4236450922018	204.277139330997	345.950033047587	3.05299238124309	215.044808680008	205.200162214566	NA	NA	NA	NA	NA	NA	NA	NA	NA	NA	NA	2.6375	3.77083333333333	1660	66.9043146769206
689	-7.633166	40.42714	146.029555108233	329.83157172867	183.802016620437	72.5745608995708	218.468802654494	382.940763041455	3.03341018704452	214.855887144216	219.483236817029	NA	NA	NA	NA	NA	NA	NA	NA	NA	NA	NA	2.62083333333333	3.79583333333333	1661	66.318562189738
690	-7.633166	40.51759	141.387408409214	344.655143970162	203.267735560948	51.1292255192219	141.945332106261	322.957214038647	3.0789401995978	226.736574837202	156.284159916477	NA	NA	NA	NA	NA	NA	NA	NA	NA	NA	NA	2.64583333333333	3.77083333333333	1662	66.318562189738
691	-7.633166	40.60804	112.071617033031	349.922795690975	237.851178657944	53.8814632490238	151.522077867228	353.785575421727	3.03685734876214	249.981452311823	161.564282398256	NA	NA	NA	NA	NA	NA	NA	NA	NA	NA	NA	2.6125	3.72916666666667	1663	66.318562189738
692	-7.633166	40.69849	140.986402444459	346.744571386768	205.758168942308	61.2417391855765	161.897184731489	393.390682504254	3.03527008978149	219.154851924151	184.604535964531	NA	NA	NA	NA	NA	NA	NA	NA	NA	NA	NA	2.65416666666667	3.74583333333333	1664	66.4699789683024
693	-7.633166	40.78894	143.466498494953	336.215828261002	192.749329766049	92.6181392072309	261.222758122783	547.027284340568	2.95127713686059	213.21844738858	272.348622843257	NA	NA	NA	NA	NA	NA	NA	NA	NA	NA	NA	2.57083333333333	3.77083333333333	1665	66.4699789683024
694	-7.633166	40.8794	145.43284850806	330.421393607071	184.988545099011	93.2039754641026	272.843017812302	516.016110887541	2.98826570861335	213.853727998937	277.847389236176	NA	NA	NA	NA	NA	NA	NA	NA	NA	NA	NA	2.59583333333333	3.77083333333333	1666	68.0881951649984
695	-7.633166	40.96985	145.449431724948	331.072922033151	185.623490308203	94.3790422508098	276.326921273285	523.525210048065	2.98907324266523	205.955981070371	281.28216751016	NA	NA	NA	NA	NA	NA	NA	NA	NA	NA	NA	2.59583333333333	3.77916666666667	1667	68.0881951649984
696	-7.633166	41.0603	143.99124334444	341.497848084961	197.50660474052	104.788400086273	302.172148545694	628.893680278939	2.95237428593517	205.870345308241	308.192932959342	NA	NA	NA	NA	NA	NA	NA	NA	NA	NA	NA	2.55416666666667	3.75416666666667	1668	68.0881951649984
697	-7.633166	41.15075	143.102360941397	344.807300319574	201.704939378177	116.659694556935	320.277519090136	731.15689602672	2.91947132497757	214.365560433049	339.398378557962	NA	NA	NA	NA	NA	NA	NA	NA	NA	NA	NA	2.54583333333333	3.7375	1669	68.5665016174316
698	-7.633166	41.24121	143.434018518356	344.417832788569	200.983814270213	112.317334246284	315.785929097399	686.37844422394	2.93372988656371	206.512965608924	328.333972502345	NA	NA	NA	NA	NA	NA	NA	NA	NA	NA	NA	2.54583333333333	3.7375	1670	68.5665016174316
699	-7.633166	41.33166	145.069368652336	331.51984995424	186.450481301904	90.6907126772971	270.941344262566	506.78649222235	2.98508942407839	206.791955658493	269.686900326648	NA	NA	NA	NA	NA	NA	NA	NA	NA	NA	NA	2.5875	3.7375	1671	68.5665016174316
700	-7.633166	41.42211	146.351112613399	329.31286959261	182.961756979212	81.2782824701137	241.104689413758	427.39916516613	3.02702822514606	206.166911306426	245.442471819308	NA	NA	NA	NA	NA	NA	NA	NA	NA	NA	NA	2.6125	3.75416666666667	1672	68.7997430165609
701	-7.633166	41.51256	145.306553791328	330.143058914244	184.836505122916	80.5601159459088	237.987961804334	440.369525093798	3.01923563082112	205.823218957032	242.647777025446	NA	NA	NA	NA	NA	NA	NA	NA	NA	NA	NA	2.60416666666667	3.77916666666667	1673	68.7997430165609
702	-7.633166	41.60302	144.473799684721	333.102481933239	188.628682248518	87.6551581701628	248.540293660309	491.358527262823	2.98816617742028	205.640177121761	261.173404792851	NA	NA	NA	NA	NA	NA	NA	NA	NA	NA	NA	2.5875	3.75416666666667	1674	68.7997430165609
703	-7.633166	41.69347	143.882654439694	338.555690488803	194.673036049109	82.3515393069769	232.242724236997	478.867284905099	2.9920134650628	205.211040736985	245.5554468815	NA	NA	NA	NA	NA	NA	NA	NA	NA	NA	NA	2.5875	3.77916666666667	1675	70.4608726501465
704	-7.633166	41.78392	144.751627370384	330.241071464228	185.489444093844	81.9799895829731	236.445459339447	448.615161025294	3.01558141987668	213.574440635735	246.398333908743	NA	NA	NA	NA	NA	NA	NA	NA	NA	NA	NA	2.60416666666667	3.7375	1676	70.4608726501465
705	-7.633166	41.87437	146.228304368743	329.027249708129	182.798945339387	73.6347198641774	224.945452438998	377.962282413005	3.05095703325916	205.378240563197	224.256918081667	NA	NA	NA	NA	NA	NA	NA	NA	NA	NA	NA	2.64583333333333	3.77083333333333	1677	70.4608726501465
706	-7.633166	41.96482	145.820918494596	328.810610472274	182.989691977679	65.5265178773676	196.026824664216	332.51435168495	3.07076223518372	213.629843956554	200.85722040316	NA	NA	NA	NA	NA	NA	NA	NA	NA	NA	NA	2.67083333333333	3.79583333333333	1678	72.5875625610352
707	-7.633166	42.05528	145.144606113294	329.10733719671	183.962731083416	67.9882479608145	201.360212446476	339.857568678174	3.06376249559403	203.872401085139	208.13208419813	NA	NA	NA	NA	NA	NA	NA	NA	NA	NA	NA	2.67916666666667	3.79583333333333	1679	72.5875625610352
708	-7.633166	42.14573	145.473171019485	329.141675017169	183.668503997684	67.4105473486762	200.674043163789	329.201057705482	3.07426853753411	203.909533627119	206.815777393168	NA	NA	NA	NA	NA	NA	NA	NA	NA	NA	NA	2.6875	3.77916666666667	1680	73.0894762674967
709	-7.633166	42.23618	146.070529814936	328.814047546282	182.743517731345	64.6385544773404	186.443301812883	305.000178273213	3.10432342248506	211.354312575167	200.097660339199	NA	NA	NA	NA	NA	NA	NA	NA	NA	NA	NA	2.70416666666667	3.7875	1681	73.0894762674967
710	-7.633166	42.32663	145.943781633344	329.816442149562	183.872660516218	63.1076990084527	183.304881123281	293.213004604181	3.1087379190752	220.204744966732	195.08488331382	NA	NA	NA	NA	NA	NA	NA	NA	NA	NA	NA	2.7125	3.7375	1682	73.0894762674967
711	-7.633166	42.41709	145.581032783899	337.746258604138	192.165225820239	71.7242378300377	202.551120727161	351.279022369492	3.0747499901653	211.158235086346	220.169540402507	NA	NA	NA	NA	NA	NA	NA	NA	NA	NA	NA	2.67916666666667	3.72916666666667	1683	75.7419942220052
712	-7.633166	42.50754	145.655038085005	339.038540965801	193.383502880796	72.0130454416793	200.559208795915	350.744087093565	3.07400947945794	212.044443943132	220.973442402218	NA	NA	NA	NA	NA	NA	NA	NA	NA	NA	NA	2.69583333333333	3.70416666666667	1684	75.7419942220052
713	-7.633166	42.59799	146.016082769835	336.337618192879	190.321535423044	65.5395465922184	185.819660343763	312.919640923376	3.09803070035623	221.254766769709	202.359110104264	NA	NA	NA	NA	NA	NA	NA	NA	NA	NA	NA	2.72083333333333	3.7125	1685	75.7419942220052
714	-7.633166	42.68844	146.565495432623	333.072377087552	186.506881654929	61.0659546046866	168.424465441968	281.587705747032	3.14146549555294	221.443145012448	191.049602733301	NA	NA	NA	NA	NA	NA	NA	NA	NA	NA	NA	2.75416666666667	3.7625	1686	77.6084594726562
715	-7.633166	42.77889	149.054018896125	332.936728043393	183.882709147269	54.3707304033616	154.599435032788	239.101046829515	3.16220709648544	221.995122021915	171.104710129145	NA	NA	NA	NA	NA	NA	NA	NA	NA	NA	NA	2.7875	3.74583333333333	1687	77.6084594726562
716	-7.633166	42.86935	149.181693559859	334.521698430728	185.340004870869	57.3539986656787	154.86858427424	256.311226221085	3.17192024093551	222.246378415519	181.071032303549	NA	NA	NA	NA	NA	NA	NA	NA	NA	NA	NA	2.7875	3.74583333333333	1688	77.6084594726562
717	-7.633166	42.9598	149.568969036435	333.466557474177	183.897588437742	52.3838701583508	145.016959320595	223.802984018374	3.19420451293692	234.669307818984	166.465964893373	NA	NA	NA	NA	NA	NA	NA	NA	NA	NA	NA	2.82083333333333	3.7625	1689	79.2933146158854
718	-7.633166	43.05025	149.715368126168	337.737796553155	188.022428426987	52.5771072052096	143.39582417001	219.602685246469	3.20022572456465	234.891449594197	167.579574477277	NA	NA	NA	NA	NA	NA	NA	NA	NA	NA	NA	2.84583333333333	3.7625	1690	79.2933146158854
719	-7.633166	43.1407	149.520937161237	344.430241158051	194.909303996813	54.3387786168608	145.882910899043	232.49537877191	3.19605484411681	226.148191277813	173.101017987656	NA	NA	NA	NA	NA	NA	NA	NA	NA	NA	NA	2.8375	3.7625	1691	81.818665822347
720	-7.633166	43.23116	119.446538597396	350.505220512039	231.058681914643	49.1602477370466	142.777926551232	212.673119463809	3.20391856826425	231.771137348605	157.147197385754	NA	NA	NA	NA	NA	NA	NA	NA	NA	NA	NA	2.87083333333333	3.75416666666667	1692	81.818665822347
721	-7.633166	43.32161	119.95287391196	344.872392751194	224.919518839234	44.5457783594192	135.210323660768	175.902251361258	3.2410615490713	238.839180393022	143.913656340624	NA	NA	NA	NA	NA	NA	NA	NA	NA	NA	NA	2.89583333333333	3.75416666666667	1693	81.818665822347
722	-7.633166	43.41206	126.12691425039	335.452610554886	209.325696304496	46.1374630692674	141.778425743093	170.484978158171	3.26182676388091	250.058767257254	149.420542078304	NA	NA	NA	NA	NA	NA	NA	NA	NA	NA	NA	2.92083333333333	3.6875	1694	82.4157511393229
723	-7.633166	43.50251	126.088478618644	344.278068368823	218.189589750178	48.0467251268583	142.993182562023	179.065376137919	3.23903452784652	250.675323979913	154.908820102451	NA	NA	NA	NA	NA	NA	NA	NA	NA	NA	NA	2.90416666666667	3.67916666666667	1695	82.4157511393229
724	-7.633166	43.59296	33.5600477884656	359.241844490348	325.681796701882	42.1875051096956	143.262924916403	168.340308724619	3.18351496901032	257.763261089346	134.149084992837	NA	NA	NA	NA	NA	NA	NA	NA	NA	NA	NA	2.85416666666667	3.67083333333333	1696	82.4157511393229
725	-7.633166	43.68342	0.0536064241059648	364.053400019993	363.999793595887	41.6053466764205	142.348874740428	180.185120982878	3.1311459695295	255.360054737938	130.311735798787	NA	NA	NA	NA	NA	NA	NA	NA	NA	NA	NA	2.7875	3.75416666666667	1697	81.14044825236
726	-7.633166	43.77387	0.0267890389594299	364.037414843781	364.010625804822	42.8263822692775	138.355467067702	195.373091845161	3.11851633164776	279.154015371568	133.54508694123	NA	NA	NA	NA	NA	NA	NA	NA	NA	NA	NA	2.7875	3.7375	1698	81.14044825236
727	-7.633166	52.00503	169.12451000625	335.914417413187	166.789907406937	22.8623287610067	82.0061420618556	66.9976353150597	3.52979947182056	259.42760772616	77.1353742104881	NA	NA	NA	NA	NA	NA	NA	NA	NA	NA	NA	3.22916666666667	3.80416666666667	1789	81.003428141276
728	-7.633166	52.09548	172.837417479115	331.161905332178	158.324487853064	19.940774808214	68.7870443349291	59.764192136293	3.56476745854064	259.518913464153	67.4641451382665	NA	NA	NA	NA	NA	NA	NA	NA	NA	NA	NA	3.2875	3.80416666666667	1790	81.003428141276
729	-7.633166	52.18593	181.010204465158	318.871719669394	137.861515204236	13.0920714918894	43.8206857691836	43.1058224904079	3.64272023849675	249.550736434835	45.081321006775	NA	NA	NA	NA	NA	NA	NA	NA	NA	NA	NA	3.4375	3.8125	1791	81.0970369974772
730	-7.633166	52.27638	183.480926448512	314.743924529658	131.262998081146	10.7338812427684	33.1682231369361	35.9887384421582	3.67544409814335	241.715880695578	37.0726577124429	NA	NA	NA	NA	NA	NA	NA	NA	NA	NA	NA	3.52083333333333	3.8125	1792	81.0970369974772
731	-7.633166	52.36683	180.430087174659	316.440320144623	136.010232969964	13.8921713495679	46.2067247210803	46.1456186185478	3.62675015999599	249.663953278797	47.4896705226194	NA	NA	NA	NA	NA	NA	NA	NA	NA	NA	NA	3.42916666666667	3.80416666666667	1793	81.0970369974772
732	-7.633166	52.45729	177.759245875858	316.796288137119	139.037042261261	16.7836902638274	51.407083740415	51.694429218483	3.60492051416099	249.721870665987	56.8091282391093	NA	NA	NA	NA	NA	NA	NA	NA	NA	NA	NA	3.3875	3.79583333333333	1794	81.3609352111816
733	-7.633166	52.54774	180.065256931248	316.477209065159	136.411952133911	14.1253182935324	47.3150357216269	46.6434643067758	3.62329688221182	249.725064479794	48.3249269761149	NA	NA	NA	NA	NA	NA	NA	NA	NA	NA	NA	3.42083333333333	3.80416666666667	1795	81.3609352111816
734	-7.633166	52.63819	181.659430828386	314.840216052922	133.180785224536	12.9948795281594	38.6992903058457	39.9752948703102	3.64898446240468	238.790754563595	44.505009573473	NA	NA	NA	NA	NA	NA	NA	NA	NA	NA	NA	3.47916666666667	3.80416666666667	1796	81.3843460083008
735	-7.633166	52.72864	179.593289816606	316.44438411817	136.851094301563	13.4751626561342	44.9575645036343	44.0462707297275	3.62897081935235	247.123253548379	46.2504042896398	NA	NA	NA	NA	NA	NA	NA	NA	NA	NA	NA	3.42916666666667	3.8125	1797	81.3843460083008
736	-7.633166	52.8191	174.977943186325	317.101355665866	142.123412479541	16.9360291052857	55.7460282728283	54.3919403666979	3.59306625342915	248.0789502382	57.5417248866798	NA	NA	NA	NA	NA	NA	NA	NA	NA	NA	NA	3.34583333333333	3.79583333333333	1798	81.3843460083008
737	-7.633166	52.90955	179.132256256169	315.410545431687	136.278289175518	15.3265870952678	46.3571277219121	46.8175871723908	3.6244785603327	247.870473774964	52.2856516368142	NA	NA	NA	NA	NA	NA	NA	NA	NA	NA	NA	3.42083333333333	3.8125	1799	80.3454729715983
738	-7.633166	53	182.825985867374	313.230307673791	130.404321806417	11.5398577010491	31.1236109431123	34.8851797135046	3.67066055392048	237.75773443633	39.868661942896	NA	NA	NA	NA	NA	NA	NA	NA	NA	NA	NA	3.5375	3.80416666666667	1800	80.3454729715983
739	-7.462312	37.17085	0.0854860055709423	364.05166575717	363.966179751599	113.073366250749	389.987918292032	834.970374562842	2.73261407708656	247.321844245761	308.198148308069	NA	NA	NA	NA	NA	NA	NA	NA	NA	NA	NA	2.39583333333333	3.77083333333333	1825	60.2057056427002
740	-7.462312	37.26131	0.0427911237422791	364.059230662124	364.016439538382	109.565697066773	374.743169063325	814.816575803473	2.73824648188623	245.924771310101	299.345439392657	NA	NA	NA	NA	NA	NA	NA	NA	NA	NA	NA	2.37916666666667	3.7875	1826	60.2057056427002
741	-7.462312	37.35176	0.0673266385753891	364.047140987121	363.979814348546	106.80988316958	361.884841742533	792.077670211884	2.74793819783826	245.791481852909	292.868458689812	NA	NA	NA	NA	NA	NA	NA	NA	NA	NA	NA	2.37916666666667	3.8125	1827	60.2057056427002
742	-7.462312	37.44221	0.0235041093718792	364.030375718887	364.006871609515	105.784550881226	361.240134628739	779.457534906642	2.74808645032625	245.941429032695	290.078081529674	NA	NA	NA	NA	NA	NA	NA	NA	NA	NA	NA	2.37083333333333	3.8125	1828	56.00763575236
743	-7.462312	37.53266	0.0666546970597665	364.042543222972	363.975888525912	104.962243498204	364.672922310155	786.041901809279	2.74426335564967	248.20016065331	287.539609681829	NA	NA	NA	NA	NA	NA	NA	NA	NA	NA	NA	2.37083333333333	3.8125	1829	56.00763575236
744	-7.462312	37.62312	0.0484975305765829	364.054558509553	364.006060978976	108.280306658828	372.427494957257	801.116554638298	2.74374592897352	248.213941033691	296.310299840824	NA	NA	NA	NA	NA	NA	NA	NA	NA	NA	NA	2.37916666666667	3.7375	1830	56.00763575236
745	-7.462312	37.71357	0.0869462387698945	364.055818961249	363.968872722479	104.404932613499	383.122933592432	781.761156282373	2.73995953251129	248.734738601143	285.602978826709	NA	NA	NA	NA	NA	NA	NA	NA	NA	NA	NA	2.3875	3.72916666666667	1831	56.2237612406413
746	-7.462312	37.80402	0.0684515863573324	364.049732547527	363.98128096117	111.513197941595	408.57889614595	839.886231309117	2.74746664451236	250.583867679028	305.682066221333	NA	NA	NA	NA	NA	NA	NA	NA	NA	NA	NA	2.3875	3.65416666666667	1832	56.2237612406413
747	-7.462312	37.89447	0.0494503296674338	364.055293012432	364.005842682765	108.673326841446	400.951794100289	812.332288841054	2.75273175715594	248.354386222535	298.379279326447	NA	NA	NA	NA	NA	NA	NA	NA	NA	NA	NA	2.39583333333333	3.6625	1833	56.6187756856283
748	-7.462312	37.98492	0.0851675660303044	364.051107835807	363.965940269777	102.852445919978	373.108124745807	767.559801250768	2.76154262918054	245.700679198773	283.303520682857	NA	NA	NA	NA	NA	NA	NA	NA	NA	NA	NA	2.39583333333333	3.6625	1834	56.6187756856283
749	-7.462312	38.07538	0.0537055450255821	364.048361075499	363.994655530473	99.4403258033879	350.632943032973	748.725048643851	2.77085358630451	248.081338118659	274.965628060624	NA	NA	NA	NA	NA	NA	NA	NA	NA	NA	NA	2.39583333333333	3.65416666666667	1835	56.6187756856283
750	-7.462312	38.16583	0.0817017741683912	364.063970995177	363.982269221009	101.715380511106	355.825012150829	775.093795437468	2.76362789506953	242.259014675415	280.597861467368	NA	NA	NA	NA	NA	NA	NA	NA	NA	NA	NA	2.39583333333333	3.65416666666667	1836	55.5809224446615
751	-7.462312	38.25628	0.0490121891416948	364.054648841081	364.005636651939	101.942143060224	364.408246501049	773.917020173639	2.75857847161034	242.344145157227	280.616314395202	NA	NA	NA	NA	NA	NA	NA	NA	NA	NA	NA	2.39583333333333	3.65416666666667	1837	55.5809224446615
752	-7.462312	38.34673	0.0345466395323115	364.083965752023	364.049419112491	102.423503177889	371.545615095858	779.072959964231	2.75839226835965	242.32360603865	281.841311475048	NA	NA	NA	NA	NA	NA	NA	NA	NA	NA	NA	2.39583333333333	3.6625	1838	55.5809224446615
753	-7.462312	38.43719	0.0599298823313916	364.049631231722	363.98970134939	101.205721625324	374.680961330915	762.935401229427	2.76408150793982	236.415688567358	279.138583235395	NA	NA	NA	NA	NA	NA	NA	NA	NA	NA	NA	2.39583333333333	3.67083333333333	1839	55.2985967000326
754	-7.462312	38.52764	0.0836156261345991	364.103003341503	364.019387715368	97.9377511064554	368.149716747075	732.317063133022	2.76996765535751	236.346466841155	270.720760913765	NA	NA	NA	NA	NA	NA	NA	NA	NA	NA	NA	2.40416666666667	3.6625	1840	55.2985967000326
755	-7.462312	38.61809	0.0609814280358933	364.076692249695	364.015710821659	93.8278936945538	364.959092000403	698.223329946167	2.77894986890343	239.410611573159	260.132289510548	NA	NA	NA	NA	NA	NA	NA	NA	NA	NA	NA	2.4125	3.67916666666667	1841	55.2985967000326
756	-7.462312	38.70854	26.6222709164317	364.045784917178	337.423514000747	94.0266905394045	355.884555781155	682.976686206813	2.78980425345035	239.261236682552	262.665617521314	NA	NA	NA	NA	NA	NA	NA	NA	NA	NA	NA	2.42083333333333	3.62083333333333	1842	56.2448361714681
757	-7.462312	38.79899	26.6103175727535	364.024505832041	337.414188259287	86.1186640919866	326.366064156132	619.961041154027	2.80720025965593	239.132763370845	242.140788980614	NA	NA	NA	NA	NA	NA	NA	NA	NA	NA	NA	2.4375	3.62083333333333	1843	56.2448361714681
758	-7.462312	38.88945	53.8079327832867	364.047337963509	310.239405180222	99.5027486497937	339.075323293864	723.987703142437	2.80752766837003	239.167570325677	279.132579131205	NA	NA	NA	NA	NA	NA	NA	NA	NA	NA	NA	2.44583333333333	3.6375	1844	57.228401184082
759	-7.462312	38.9799	26.5804336256569	364.029017260244	337.448583634587	92.7983007371384	355.40287244043	666.12527851596	2.79845198725636	240.777864583948	260.368461523545	NA	NA	NA	NA	NA	NA	NA	NA	NA	NA	NA	2.42083333333333	3.6375	1845	57.228401184082
760	-7.462312	39.07035	26.6348569727351	364.043446907225	337.40858993449	98.7881743339289	372.828148550395	720.600881974244	2.78592813785662	239.287993578632	275.728345173424	NA	NA	NA	NA	NA	NA	NA	NA	NA	NA	NA	2.4125	3.62083333333333	1846	57.228401184082
761	-7.462312	39.1608	27.1915312750146	364.040825395745	336.849294120731	95.9748798043221	376.2909854856	690.460418180009	2.79317132509724	239.180030052837	268.814710375558	NA	NA	NA	NA	NA	NA	NA	NA	NA	NA	NA	2.4125	3.64583333333333	1847	57.3162676493327
762	-7.462312	39.25126	54.5585488471812	361.692109278204	307.133560431022	97.0956844201528	336.179745068964	698.404893043938	2.80797626440083	239.113259620257	273.29482825401	NA	NA	NA	NA	NA	NA	NA	NA	NA	NA	NA	2.4375	3.5875	1848	57.3162676493327
763	-7.462312	39.34171	54.5991983469065	361.466805976365	306.867607629458	89.8231514699372	314.61568255777	642.9747023012	2.81981757255557	239.02291440932	253.839308364642	NA	NA	NA	NA	NA	NA	NA	NA	NA	NA	NA	2.45416666666667	3.60416666666667	1849	57.3162676493327
764	-7.462312	39.43216	54.5853067235147	361.603448406243	307.018141682729	97.1721425335589	338.741287935127	700.613576498477	2.80916753816728	240.534922461065	273.415130343757	NA	NA	NA	NA	NA	NA	NA	NA	NA	NA	NA	2.42916666666667	3.6125	1850	57.3130912780762
765	-7.462312	39.52261	54.5890533812988	361.969521379076	307.380467997777	101.861328788544	357.075323318893	743.538627557929	2.78447819042736	240.630418327132	284.032024425144	NA	NA	NA	NA	NA	NA	NA	NA	NA	NA	NA	2.4125	3.6125	1851	57.3130912780762
766	-7.462312	39.61307	54.5203324819056	362.654319898991	308.133987417085	107.187216904438	378.237368666104	792.765292432961	2.77073759906193	240.714695729948	297.091936034718	NA	NA	NA	NA	NA	NA	NA	NA	NA	NA	NA	2.4125	3.59583333333333	1852	57.3130912780762
767	-7.462312	39.70352	54.6252826589473	361.567996755332	306.942714096385	115.578332878376	418.372522516827	853.549307980276	2.76664548200132	238.825422206614	319.752538026394	NA	NA	NA	NA	NA	NA	NA	NA	NA	NA	NA	2.4125	3.60416666666667	1853	56.4364064534505
768	-7.462312	39.79397	54.6647353528284	361.491587764275	306.826852411446	114.401524779822	434.695652149959	848.026492781625	2.77631271502067	233.896256095533	317.456405006443	51.3576455052638	4.76541919415011	256.943213309478	53.7619631026825	348.894387661316	92.4	3.53305532826675	0.61023464863272	154.6	247	203	2.40416666666667	3.62083333333333	1854	56.4364064534505
769	-7.462312	39.88442	82.1110941045987	359.895911778639	277.78481767404	117.131511608366	407.074571614364	850.657022576657	2.79791967378876	233.63205873392	327.692703910207	NA	NA	NA	NA	NA	NA	NA	NA	NA	NA	NA	2.42916666666667	3.60416666666667	1855	58.0546156565348
770	-7.462312	39.97487	83.0701312081643	358.014047313833	274.943916105669	111.886181486567	380.68204252844	808.867573214272	2.81742756056518	232.922295031483	315.21271007957	NA	NA	NA	NA	NA	NA	NA	NA	NA	NA	NA	2.45416666666667	3.62916666666667	1856	58.0546156565348
771	-7.462312	40.06533	111.102978026209	356.583713641969	245.48073561576	104.281703747886	317.366633308689	755.498572476619	2.83170268111868	232.337717630725	295.159604679781	NA	NA	NA	NA	NA	NA	NA	NA	NA	NA	NA	2.45416666666667	3.67083333333333	1857	58.0546156565348
772	-7.462312	40.15578	110.917636104792	353.089830426935	242.172194322143	86.8071984347848	256.641190299858	622.714148239658	2.86390259736226	232.173742448131	248.543091611513	NA	NA	NA	NA	NA	NA	NA	NA	NA	NA	NA	2.47083333333333	3.64583333333333	1858	61.8320598602295
773	-7.462312	40.24623	111.393182702262	348.463176276752	237.06999357449	82.9810003681102	242.185702757412	577.356793860505	2.88727986916644	231.699236440739	239.337923652585	NA	NA	NA	NA	NA	NA	NA	NA	NA	NA	NA	2.49583333333333	3.67083333333333	1859	61.8320598602295
774	-7.462312	40.33668	142.197897699945	334.943383780507	192.745486080562	62.511216679728	175.25181498934	389.951871787514	3.02979981282416	231.102065638602	189.158426187846	NA	NA	NA	NA	NA	NA	NA	NA	NA	NA	NA	2.62083333333333	3.80416666666667	1860	61.8320598602295
775	-7.462312	40.42714	145.482977025454	329.40530476172	183.922327736266	71.0795176332491	215.318230828973	392.54239194968	3.01866799194313	212.829964843249	213.865292007451	NA	NA	NA	NA	NA	NA	NA	NA	NA	NA	NA	2.6125	3.79583333333333	1861	63.7388388315837
776	-7.462312	40.51759	142.99153110197	332.103475276683	189.111944174713	66.9736709702534	183.327879381229	397.194413288734	3.00894224678828	228.497270076496	200.852464981634	NA	NA	NA	NA	NA	NA	NA	NA	NA	NA	NA	2.62916666666667	3.80416666666667	1862	63.7388388315837
777	-7.462312	40.60804	140.713435400468	344.88455460377	204.171119203302	57.4450808849096	158.173652505525	373.489421478572	3.02858693527219	233.923399630213	173.156788478139	NA	NA	NA	NA	NA	NA	NA	NA	NA	NA	NA	2.6125	3.7375	1863	63.7388388315837
778	-7.462312	40.69849	140.905916058349	344.204777228335	203.298861169986	51.5690290343333	146.513409064309	333.766524363794	3.0477427900601	228.909571688767	155.993999099728	NA	NA	NA	NA	NA	NA	NA	NA	NA	NA	NA	2.59583333333333	3.7375	1864	63.8102232615153
779	-7.462312	40.78894	143.005855398606	334.886877755983	191.881022357377	106.239326565934	309.813867261833	657.376216661755	2.92277662790404	213.181034248725	309.309820959398	NA	NA	NA	NA	NA	NA	NA	NA	NA	NA	NA	2.5625	3.74583333333333	1865	63.8102232615153
780	-7.462312	40.8794	144.850014422704	330.918374072497	186.068359649794	100.482340896874	303.798236315223	578.28368907582	2.95668978195918	213.667614586902	296.56054349279	NA	NA	NA	NA	NA	NA	NA	NA	NA	NA	NA	2.57083333333333	3.77916666666667	1866	64.2960465749105
781	-7.462312	40.96985	145.002611484597	330.996251488455	185.993640003858	99.116876386411	296.611184828243	565.167085345117	2.95952815703631	205.792742194136	292.903420738122	NA	NA	NA	NA	NA	NA	NA	NA	NA	NA	NA	2.57083333333333	3.77916666666667	1867	64.2960465749105
782	-7.462312	41.0603	143.851707094899	337.607608970075	193.755901875176	104.041415279666	299.47880552868	627.140027319486	2.9395442243431	206.352821975053	304.99586308927	NA	NA	NA	NA	NA	NA	NA	NA	NA	NA	NA	2.55416666666667	3.74583333333333	1868	64.2960465749105
783	-7.462312	41.15075	143.105868851149	342.809262928935	199.703394077786	113.440235074951	320.497310992817	705.375109289652	2.91494074716695	206.396792628819	329.6571702758	NA	NA	NA	NA	NA	NA	NA	NA	NA	NA	NA	2.54583333333333	3.72916666666667	1869	64.7343667348226
784	-7.462312	41.24121	143.081633529325	343.345344623401	200.263711094076	115.173931444913	332.68572736739	721.483868212933	2.9082481105666	206.410541091009	334.02352671214	NA	NA	NA	NA	NA	NA	NA	NA	NA	NA	NA	2.5375	3.72916666666667	1870	64.7343667348226
785	-7.462312	41.33166	143.677794154026	341.844375743747	198.166581589721	107.937784034626	317.908032036275	661.014972060554	2.92799899292826	206.515428240884	315.079577315298	NA	NA	NA	NA	NA	NA	NA	NA	NA	NA	NA	2.54583333333333	3.75416666666667	1871	64.7343667348226
786	-7.462312	41.42211	144.675395635001	331.723263110668	187.047867475668	96.7756040723989	288.875799853967	558.736361319244	2.95281684658108	206.589326742349	284.902853264755	NA	NA	NA	NA	NA	NA	NA	NA	NA	NA	NA	2.57083333333333	3.72916666666667	1872	64.8295904795329
787	-7.462312	41.51256	145.265507409075	330.337188358912	185.071680949837	92.455494629158	280.211424201195	520.16565289627	2.97336637918147	206.009343878116	274.325800426412	NA	NA	NA	NA	NA	NA	NA	NA	NA	NA	NA	2.57083333333333	3.77083333333333	1873	64.8295904795329
788	-7.462312	41.60302	144.528129465637	331.287806502759	186.759677037122	85.9365635336043	254.425849397991	496.956674323469	2.97964762473547	205.413602527931	255.439113506137	NA	NA	NA	NA	NA	NA	NA	NA	NA	NA	NA	2.57916666666667	3.77916666666667	1874	64.8295904795329
789	-7.462312	41.69347	144.559062804322	331.395170961929	186.836108157607	90.8028899091139	262.874791498836	519.404776421554	2.96434869581048	206.214735883792	268.162096839692	NA	NA	NA	NA	NA	NA	NA	NA	NA	NA	NA	2.57083333333333	3.7375	1875	65.7706731160482
790	-7.462312	41.78392	144.534370378802	331.584404435095	187.050034056293	95.3428755376888	271.917386512291	550.493460760938	2.96185538589376	206.576084734288	281.650886624476	NA	NA	NA	NA	NA	NA	NA	NA	NA	NA	NA	2.57083333333333	3.7375	1876	65.7706731160482
791	-7.462312	41.87437	144.403658923018	331.048163403193	186.644504480174	85.3477586660696	249.211395940929	487.479449254041	2.98453878524327	205.874257141455	254.014080950998	NA	NA	NA	NA	NA	NA	NA	NA	NA	NA	NA	2.5875	3.7375	1877	65.7706731160482
792	-7.462312	41.96482	144.690693024815	329.703762490486	185.013069465671	79.8489984054211	237.196650909561	435.114067207978	3.01580963042278	205.799171889754	240.412544485498	NA	NA	NA	NA	NA	NA	NA	NA	NA	NA	NA	2.59583333333333	3.77916666666667	1878	69.521920522054
793	-7.462312	42.05528	146.652097416961	327.926736954527	181.274639537566	67.1150540511282	197.596926320462	334.298291780142	3.07617441250252	204.288209436435	206.03340517172	NA	NA	NA	NA	NA	NA	NA	NA	NA	NA	NA	2.67083333333333	3.77916666666667	1879	69.521920522054
794	-7.462312	42.14573	151.639851603896	324.714062549413	173.074210945517	50.6903569612062	167.09559584207	227.415205544946	3.16561830904094	234.15748728457	159.210931494462	NA	NA	NA	NA	NA	NA	NA	NA	NA	NA	NA	2.74583333333333	3.8125	1880	73.9641342163086
795	-7.462312	42.23618	155.389203094284	322.329298645403	166.94009555112	38.4010090405906	147.899402849248	155.508860673977	3.24336891789406	242.453959806228	123.095820185463	NA	NA	NA	NA	NA	NA	NA	NA	NA	NA	NA	2.85416666666667	3.77083333333333	1881	73.9641342163086
796	-7.462312	42.32663	151.973716799783	324.910367534071	172.936650734288	47.0109954841566	156.183079269616	197.083918856851	3.20244250389798	243.452375475268	148.873745925889	NA	NA	NA	NA	NA	NA	NA	NA	NA	NA	NA	2.79583333333333	3.8125	1882	73.9641342163086
797	-7.462312	42.41709	145.777295722384	330.482684292424	184.705388570039	67.9323658989398	195.482244525058	327.007089394323	3.08837569563959	211.081032419231	209.079202447267	NA	NA	NA	NA	NA	NA	NA	NA	NA	NA	NA	2.69583333333333	3.74583333333333	1883	75.599604288737
798	-7.462312	42.50754	145.267050163662	336.719887781645	191.452837617983	74.8047749604456	212.492645754124	377.072447759044	3.05585528481652	210.11459828662	228.204526100826	NA	NA	NA	NA	NA	NA	NA	NA	NA	NA	NA	2.67083333333333	3.72916666666667	1884	75.599604288737
799	-7.462312	42.59799	145.811945554081	334.887187587117	189.075242033036	70.3789989641491	195.507042315117	339.515470038436	3.08159510651977	212.366610538773	216.326886623931	NA	NA	NA	NA	NA	NA	NA	NA	NA	NA	NA	2.69583333333333	3.72916666666667	1885	75.599604288737
800	-7.462312	42.68844	146.556965607997	331.232515688949	184.675550080952	61.8258310229323	173.404567841085	286.878492225666	3.13059583906912	221.73634103934	192.335921869492	NA	NA	NA	NA	NA	NA	NA	NA	NA	NA	NA	2.72916666666667	3.7375	1886	76.4001833597819
801	-7.462312	42.77889	149.035324432023	331.439584239688	182.404259807664	60.1172938471689	161.037420387527	273.277030611948	3.15419969900773	221.961390515407	188.569739396081	NA	NA	NA	NA	NA	NA	NA	NA	NA	NA	NA	2.77083333333333	3.74583333333333	1887	76.4001833597819
802	-7.462312	42.86935	148.911129358178	334.573284135698	185.66215477752	59.516978274996	161.3511825015	268.523126255984	3.14979919789181	222.05891174382	186.743154792642	NA	NA	NA	NA	NA	NA	NA	NA	NA	NA	NA	2.77083333333333	3.7375	1888	76.4001833597819
803	-7.462312	42.9598	149.214544905313	334.653818581119	185.439273675805	57.1748051229503	151.89878489272	250.556346009225	3.17173216725194	222.225223151389	180.66691983878	NA	NA	NA	NA	NA	NA	NA	NA	NA	NA	NA	2.7875	3.7375	1889	78.6856892903646
804	-7.462312	43.05025	149.633398870505	335.211076569716	185.577677699211	54.2946259196769	144.146117692217	227.325480519019	3.19285390681655	234.834084915537	172.707627282818	NA	NA	NA	NA	NA	NA	NA	NA	NA	NA	NA	2.82916666666667	3.74583333333333	1890	78.6856892903646
805	-7.462312	43.1407	149.615214100731	339.884589211793	190.269375111062	54.2302838993087	144.930198256246	228.68095592178	3.19434172304613	221.22324611991	172.661312092604	NA	NA	NA	NA	NA	NA	NA	NA	NA	NA	NA	2.84583333333333	3.7625	1891	81.6398366292318
806	-7.462312	43.23116	119.628946414176	348.2859201562	228.656973742024	48.4711233686317	142.31545505096	204.768679978671	3.20433787298245	246.813758489035	154.99462255568	NA	NA	NA	NA	NA	NA	NA	NA	NA	NA	NA	2.8625	3.7375	1892	81.6398366292318
807	-7.462312	43.32161	123.501815948326	344.967476041044	221.465660092718	46.5368067144983	136.348336807185	187.108745604786	3.2318298933303	246.851162049384	149.91715482117	NA	NA	NA	NA	NA	NA	NA	NA	NA	NA	NA	2.8875	3.6875	1893	81.6398366292318
808	-7.462312	43.41206	125.946470001504	342.833069839706	216.886599838202	46.8871097059324	141.809873377575	175.026689668957	3.24393100586283	251.068670084088	151.306304435972	NA	NA	NA	NA	NA	NA	NA	NA	NA	NA	NA	2.9125	3.69583333333333	1894	81.7201665242513
809	-7.462312	43.50251	95.2350536756673	350.756713457256	255.521659781589	44.6033961724353	139.843522316125	170.706686895431	3.21338462536191	250.786043937896	143.029087919296	NA	NA	NA	NA	NA	NA	NA	NA	NA	NA	NA	2.8875	3.67916666666667	1895	81.7201665242513
810	-7.462312	43.59296	33.5305024400424	360.557360757529	327.026858317487	43.9520278511703	145.300056622436	177.741420855701	3.17097544618322	248.932447516565	139.202440833682	NA	NA	NA	NA	NA	NA	NA	NA	NA	NA	NA	2.82916666666667	3.62916666666667	1896	81.7201665242513
811	-7.462312	43.68342	0.0568581691274403	364.042415091437	363.985556922309	40.1193190099583	140.842325331339	178.726732910346	3.12950448576169	255.56143811178	125.517765536185	NA	NA	NA	NA	NA	NA	NA	NA	NA	NA	NA	2.7875	3.7625	1897	78.5124600728353
812	-7.462312	43.77387	0.032623224951044	364.035406783881	364.00278355893	41.0959293629318	139.558316529722	186.964416889625	3.11616071267736	267.798757138714	127.961961538167	NA	NA	NA	NA	NA	NA	NA	NA	NA	NA	NA	2.77083333333333	3.80416666666667	1898	78.5124600728353
813	-7.462312	52.09548	168.784839503185	334.42597012163	165.641130618445	18.3667219508357	66.4960225356254	50.19442932679	3.56173530375074	264.919816212226	62.9382803467613	NA	NA	NA	NA	NA	NA	NA	NA	NA	NA	NA	3.27916666666667	3.80416666666667	1990	81.2868639628092
814	-7.462312	52.18593	175.796497581975	328.812267356828	153.015769774853	19.6590634959428	60.8958133336385	55.6469043330895	3.58800383084922	259.98537901056	66.6157275367602	NA	NA	NA	NA	NA	NA	NA	NA	NA	NA	NA	3.32916666666667	3.8125	1991	80.4986610412598
815	-7.462312	52.27638	181.215759805552	318.439852124231	137.224092318679	14.0038393094871	43.712071842471	43.8479948315071	3.64030895717672	249.598113912977	48.0603996547525	NA	NA	NA	NA	NA	NA	NA	NA	NA	NA	NA	3.45416666666667	3.8125	1992	80.4986610412598
816	-7.462312	52.36683	180.466062038368	316.921987026264	136.455924987895	15.3925986862926	48.0731946476672	48.7037021309683	3.61923423192642	249.576688474034	52.3604157975078	NA	NA	NA	NA	NA	NA	NA	NA	NA	NA	NA	3.42083333333333	3.80416666666667	1993	80.4986610412598
817	-7.462312	52.45729	177.704438686282	316.868645635263	139.164206948981	16.5890433417588	53.1259731712847	51.620101435592	3.5988758144833	249.620623045569	56.1869388459673	NA	NA	NA	NA	NA	NA	NA	NA	NA	NA	NA	3.37083333333333	3.79583333333333	1994	80.7280705769857
818	-7.462312	52.54774	179.65556478846	316.622940291235	136.967375502775	16.2957155089929	50.7186665777052	51.5212062550228	3.60458078833557	249.679413834986	55.245564660871	NA	NA	NA	NA	NA	NA	NA	NA	NA	NA	NA	3.3875	3.79583333333333	1995	80.7280705769857
819	-7.462312	52.63819	181.760807187563	314.756581097628	132.995773910065	13.4944587319195	40.8010108430288	42.8204265525725	3.6401135461995	247.082173623995	46.1130550309758	NA	NA	NA	NA	NA	NA	NA	NA	NA	NA	NA	3.47083333333333	3.80416666666667	1996	80.9848670959473
820	-7.462312	52.72864	180.733405226342	315.113998130973	134.380592904631	14.4502830760518	41.963066987943	44.2317709289363	3.63756104644431	247.079766760321	49.3063568916733	NA	NA	NA	NA	NA	NA	NA	NA	NA	NA	NA	3.4625	3.80416666666667	1997	80.9848670959473
821	-7.462312	52.8191	175.649405498897	316.887013901513	141.237608402616	16.442678813474	53.185164299287	50.986829209979	3.59994969291579	248.055297522363	55.9394874393184	NA	NA	NA	NA	NA	NA	NA	NA	NA	NA	NA	3.3625	3.80416666666667	1998	80.9848670959473
822	-7.462312	52.90955	175.058136661168	317.024262909461	141.966126248293	16.7555310350262	59.6759102466794	54.5389018162975	3.58731465517504	248.085884162615	57.1036606416479	NA	NA	NA	NA	NA	NA	NA	NA	NA	NA	NA	3.3375	3.80416666666667	1999	79.994130452474
823	-7.462312	53	180.289642204386	315.254874243943	134.965232039557	13.538143149499	44.3172514400927	42.338824815814	3.63335949982042	246.989762009117	46.7271244587293	NA	NA	NA	NA	NA	NA	NA	NA	NA	NA	NA	3.42083333333333	3.8125	2000	79.994130452474
824	-7.291457	37.17085	0.0316304157399145	364.103182215753	364.071551800013	93.0329584613629	303.482057545934	695.890406585277	2.75514520539713	238.921735232221	255.128264161998	9.40807642336434	1.10422388436754	248.204030360772	18.2145641486563	363.384196083506	36.8	1.25132074386519	0.292110322877508	NA	NA	189.2	2.3875	3.7625	2025	63.325745900472
825	-7.291457	37.26131	0.0448120570204651	364.050166458461	364.00535440144	120.036460821647	417.148027599989	896.033883333476	2.72117269118534	249.073029669746	325.921677837059	2.72086685998865	0.739536461629687	234.857955475544	21.413746304979	363.30482316558	NA	NA	NA	NA	NA	NA	2.3875	3.77916666666667	2026	63.325745900472
826	-7.291457	37.35176	0.0630376604359185	364.050965868296	363.98792820786	111.909531417557	394.805465968074	831.810828444472	2.72773027707417	248.09137198543	304.570519308753	1.23402654581116	0.662829555078558	226.165103186972	25.3877873118641	359.884081668796	NA	NA	NA	NA	NA	NA	2.37083333333333	3.8125	2027	63.325745900472
827	-7.291457	37.44221	0.0654282440174711	364.051226171721	363.985797927704	110.120262422938	379.549867165924	823.777416860563	2.73545208777918	247.936714407818	300.455441222852	NA	NA	NA	NA	NA	NA	NA	NA	NA	NA	NA	2.3625	3.8125	2028	55.1206219991048
828	-7.291457	37.53266	0.0522139697960711	364.042518756552	363.990304786756	106.089731586509	363.331434264162	800.785490408066	2.73865969310663	247.914682991941	290.025783863029	NA	NA	NA	NA	NA	NA	NA	NA	NA	NA	NA	2.3625	3.74583333333333	2029	55.1206219991048
829	-7.291457	37.62312	0.0733384420083439	364.029476535824	363.956138093816	107.467015010851	370.919756477729	809.433326870865	2.74304733662877	248.132289422047	294.045296980636	NA	NA	NA	NA	NA	NA	NA	NA	NA	NA	NA	2.3625	3.7375	2030	55.1206219991048
830	-7.291457	37.71357	0.0719230144465882	364.042656495148	363.970733480702	107.920673332278	387.912561986253	813.78801276098	2.74845813381294	248.501671916246	295.818339251223	NA	NA	NA	NA	NA	NA	NA	NA	NA	NA	NA	2.3625	3.7625	2031	55.789800008138
831	-7.291457	37.80402	0.0631441703667974	364.067302688633	364.004158518266	109.844134789366	409.510023132231	826.295421282449	2.74322797460148	248.518051127804	300.533403903647	NA	NA	NA	NA	NA	NA	NA	NA	NA	NA	NA	2.37916666666667	3.64583333333333	2032	55.789800008138
832	-7.291457	37.89447	0.0466906805648364	364.067032344719	364.020341664154	105.615007648247	394.767216689998	800.128488955744	2.74403676245499	245.996325713679	289.024634102251	NA	NA	NA	NA	NA	NA	NA	NA	NA	NA	NA	2.37916666666667	3.62916666666667	2033	55.1978772481283
833	-7.291457	37.98492	0.0510199171239492	364.077437507385	364.026417590261	107.289132819624	398.519360922006	806.446747560954	2.74821758682235	243.539352628974	294.177094634045	NA	NA	NA	NA	NA	NA	NA	NA	NA	NA	NA	2.37916666666667	3.64583333333333	2034	55.1978772481283
834	-7.291457	38.07538	0.0652641233638633	364.051457661963	363.986193538599	103.435233887226	376.169481738495	783.380816585445	2.75941149312063	242.415598743642	284.775503274902	NA	NA	NA	NA	NA	NA	NA	NA	NA	NA	NA	2.37916666666667	3.64583333333333	2035	55.1978772481283
835	-7.291457	38.16583	NA	NA	NA	NA	NA	NA	NA	NA	NA	NA	NA	NA	NA	NA	NA	NA	NA	NA	NA	NA	NA	NA	NA	54.5206464131673
836	-7.291457	38.25628	NA	NA	NA	NA	NA	NA	NA	NA	NA	NA	NA	NA	NA	NA	NA	NA	NA	NA	NA	NA	NA	NA	NA	54.5206464131673
837	-7.291457	38.34673	NA	NA	NA	NA	NA	NA	NA	NA	NA	NA	NA	NA	NA	NA	NA	NA	NA	NA	NA	NA	NA	NA	NA	54.5206464131673
838	-7.291457	38.43719	NA	NA	NA	NA	NA	NA	NA	NA	NA	NA	NA	NA	NA	NA	NA	NA	NA	NA	NA	NA	NA	NA	NA	54.4727020263672
839	-7.291457	38.52764	NA	NA	NA	NA	NA	NA	NA	NA	NA	NA	NA	NA	NA	NA	NA	NA	NA	NA	NA	NA	NA	NA	NA	54.4727020263672
840	-7.291457	38.61809	NA	NA	NA	NA	NA	NA	NA	NA	NA	NA	NA	NA	NA	NA	NA	NA	NA	NA	NA	NA	NA	NA	NA	54.4727020263672
841	-7.291457	38.70854	NA	NA	NA	NA	NA	NA	NA	NA	NA	NA	NA	NA	NA	NA	NA	NA	NA	NA	NA	NA	NA	NA	NA	54.6345151265462
842	-7.291457	38.79899	NA	NA	NA	NA	NA	NA	NA	NA	NA	NA	NA	NA	NA	NA	NA	NA	NA	NA	NA	NA	NA	NA	NA	54.6345151265462
843	-7.291457	38.88945	26.6025718653599	364.053281838057	337.450709972698	98.689362610613	371.397125585547	725.161038060088	2.77847524920344	239.360593528298	274.857601133829	NA	NA	NA	NA	NA	NA	NA	NA	NA	NA	NA	2.4125	3.6125	2044	55.5445111592611
844	-7.291457	38.9799	26.5920051102251	364.026524109954	337.434518999728	98.7315909848178	372.234890517932	723.36700955307	2.78118773360201	239.20622427129	275.299302804032	NA	NA	NA	NA	NA	NA	NA	NA	NA	NA	NA	2.42083333333333	3.6125	2045	55.5445111592611
845	-7.291457	39.07035	26.8300011719219	364.066812324952	337.23681115303	100.20409704556	381.62093298141	733.215582123382	2.77498263535392	239.281503072956	278.558247565597	NA	NA	NA	NA	NA	NA	NA	NA	NA	NA	NA	2.4125	3.62083333333333	2046	55.5445111592611
846	-7.291457	39.1608	54.263906813491	363.304434302212	309.040527488721	106.810598563548	369.6413944548	786.714405535902	2.77921873135115	239.320541894018	296.985689482087	NA	NA	NA	NA	NA	NA	NA	NA	NA	NA	NA	2.40416666666667	3.6125	2047	55.5690485636393
847	-7.291457	39.25126	81.6426767264123	361.137968578362	279.495291851949	107.6747665053	352.792180537809	786.597194480774	2.80152696307884	239.003815183772	301.974536556759	NA	NA	NA	NA	NA	NA	NA	NA	NA	NA	NA	2.42916666666667	3.59583333333333	2048	55.5690485636393
848	-7.291457	39.34171	81.8533708535256	359.475730115566	277.622359262041	107.04357976626	351.764593237201	777.194336991266	2.8101324443845	238.945686610622	301.092849594734	NA	NA	NA	NA	NA	NA	NA	NA	NA	NA	NA	2.4375	3.6125	2049	55.5690485636393
849	-7.291457	39.43216	81.8724067606541	360.006180257282	278.133773496627	109.583113015679	361.920510701429	797.551546198514	2.80473929716138	240.601336408519	307.684973288001	NA	NA	NA	NA	NA	NA	NA	NA	NA	NA	NA	2.42916666666667	3.59583333333333	2050	56.3616472880046
850	-7.291457	39.52261	54.4547047277523	361.706073301329	307.251368573577	106.515755959827	367.982792560727	793.556750438928	2.78763675823106	240.667163522802	297.044060262399	NA	NA	NA	NA	NA	NA	NA	NA	NA	NA	NA	2.40416666666667	3.6375	2051	56.3616472880046
851	-7.291457	39.61307	54.4315362795198	361.693720139249	307.26218385973	114.022324797345	400.774576053168	843.962126215982	2.75579556766475	240.555797509221	314.300094972183	NA	NA	NA	NA	NA	NA	NA	NA	NA	NA	NA	2.37916666666667	3.59583333333333	2052	56.3616472880046
852	-7.291457	39.70352	NA	NA	NA	NA	NA	NA	NA	NA	NA	NA	NA	NA	NA	NA	NA	NA	NA	NA	NA	NA	NA	NA	NA	54.882396697998
853	-7.291457	39.79397	NA	NA	NA	NA	NA	NA	NA	NA	NA	NA	NA	NA	NA	NA	NA	NA	NA	NA	NA	NA	NA	NA	NA	54.882396697998
854	-7.291457	39.88442	NA	NA	NA	NA	NA	NA	NA	NA	NA	NA	NA	NA	NA	NA	NA	NA	NA	NA	NA	NA	NA	NA	NA	52.9998881022135
855	-7.291457	39.97487	NA	NA	NA	NA	NA	NA	NA	NA	NA	NA	NA	NA	NA	NA	NA	NA	NA	NA	NA	NA	NA	NA	NA	52.9998881022135
856	-7.291457	40.06533	NA	NA	NA	NA	NA	NA	NA	NA	NA	NA	NA	NA	NA	NA	NA	NA	NA	NA	NA	NA	NA	NA	NA	52.9998881022135
857	-7.291457	40.15578	110.707072119609	355.058174112418	244.351101992809	103.605675390094	316.777843505328	769.661211732769	2.82401065821714	232.203881450013	292.435693296118	NA	NA	NA	NA	NA	NA	NA	NA	NA	NA	NA	2.42916666666667	3.6625	2058	58.2298450469971
858	-7.291457	40.24623	110.920833297797	350.438612257166	239.517778959369	96.3972860870325	287.767353953938	700.100686152759	2.83559808099512	232.206306032924	272.996382995479	NA	NA	NA	NA	NA	NA	NA	NA	NA	NA	NA	2.44583333333333	3.6625	2059	58.2298450469971
859	-7.291457	40.33668	140.109697741519	343.931158583661	203.821460842143	118.133852850778	326.262582456724	804.571210200854	2.85923934623781	216.926602753255	337.040664030662	NA	NA	NA	NA	NA	NA	NA	NA	NA	NA	NA	2.49583333333333	3.70416666666667	2060	58.2298450469971
860	-7.291457	40.42714	141.906863465327	335.252719461903	193.345855996576	77.2565149852863	210.351828960786	485.026380802297	2.96605969529991	215.814370815995	228.43036614339	NA	NA	NA	NA	NA	NA	NA	NA	NA	NA	NA	2.57916666666667	3.80416666666667	2061	61.1946671803792
861	-7.291457	40.51759	142.65346428107	332.393659960561	189.740195679491	80.8827932848673	226.977032110603	495.782955615614	2.95696953177856	213.190876844941	238.08656231377	NA	NA	NA	NA	NA	NA	NA	NA	NA	NA	NA	2.57083333333333	3.80416666666667	2062	61.1946671803792
862	-7.291457	40.60804	141.424847254628	332.850015983218	191.42516872859	82.9373321699812	221.857119862094	518.683188226265	2.93035098627666	216.040844873349	242.227355126121	NA	NA	NA	NA	NA	NA	NA	NA	NA	NA	NA	2.5625	3.72916666666667	2063	61.1946671803792
863	-7.291457	40.69849	141.780608110012	337.504009299381	195.72340118937	105.089739520795	297.939714834815	676.256064459438	2.90289212590461	213.002800598144	303.372645283558	NA	NA	NA	NA	NA	NA	NA	NA	NA	NA	NA	2.5375	3.70416666666667	2064	61.8747793833415
864	-7.291457	40.78894	142.375514273496	338.150585745482	195.775071471986	113.580490257501	335.363348532554	722.506231429065	2.89952891812895	213.12914432333	328.139907351564	NA	NA	NA	NA	NA	NA	NA	NA	NA	NA	NA	2.52916666666667	3.69583333333333	2065	61.8747793833415
865	-7.291457	40.8794	143.189022297081	336.123097952602	192.934075655521	109.161285668416	323.799358364766	683.044615538126	2.92030128914236	213.318634364672	317.874450546136	NA	NA	NA	NA	NA	NA	NA	NA	NA	NA	NA	2.5375	3.7125	2066	62.0569445292155
866	-7.291457	40.96985	142.940324661671	337.726417340455	194.786092678784	111.265127310035	324.14226911561	707.231765646306	2.91204525126759	213.80283225778	323.177996980654	NA	NA	NA	NA	NA	NA	NA	NA	NA	NA	NA	2.5375	3.7375	2067	62.0569445292155
867	-7.291457	41.0603	141.915691999091	342.242183851757	200.326491852666	103.784507777671	312.861939610581	666.021153045964	2.90061685288235	205.728542505242	300.131579336928	NA	NA	NA	NA	NA	NA	NA	NA	NA	NA	NA	2.52916666666667	3.7125	2068	62.0569445292155
868	-7.291457	41.15075	142.021983557983	342.643703496885	200.621719938902	110.292860078481	320.509425375534	715.208331571491	2.89030044548585	205.786581956808	317.971747512332	NA	NA	NA	NA	NA	NA	NA	NA	NA	NA	NA	2.52916666666667	3.72083333333333	2069	61.4605000813802
869	-7.291457	41.24121	142.470208781321	342.581975251854	200.111766470532	116.887692614631	333.982843983112	746.913715754014	2.88751124126303	206.19530722361	336.658065968876	NA	NA	NA	NA	NA	NA	NA	NA	NA	NA	NA	2.52916666666667	3.72083333333333	2070	61.4605000813802
870	-7.291457	41.33166	142.77485294644	342.386540944977	199.611687998537	118.345882719362	347.363043717298	748.179401091674	2.88496473796768	206.42328892768	340.600927361804	NA	NA	NA	NA	NA	NA	NA	NA	NA	NA	NA	2.52916666666667	3.72083333333333	2071	61.4605000813802
871	-7.291457	41.42211	142.672510079557	342.551162422347	199.878652342791	117.80534682389	339.90122100965	762.87115405419	2.88054027186955	206.217091150809	338.612600374197	NA	NA	NA	NA	NA	NA	NA	NA	NA	NA	NA	2.52916666666667	3.7125	2072	60.9383385976156
872	-7.291457	41.51256	143.06361175775	341.781771914012	198.718160156262	114.862284360452	333.021190079286	733.309195031736	2.89125842357745	206.100984924081	331.425643301708	NA	NA	NA	NA	NA	NA	NA	NA	NA	NA	NA	2.52916666666667	3.72916666666667	2073	60.9383385976156
873	-7.291457	41.60302	143.477702147911	340.937404116714	197.459701968803	107.210570425342	312.755215693327	675.021262057206	2.90777001332153	206.010438924635	310.890967305819	NA	NA	NA	NA	NA	NA	NA	NA	NA	NA	NA	2.5375	3.74583333333333	2074	60.9383385976156
874	-7.291457	41.69347	144.172434341376	334.950144644665	190.777710303289	102.536813991155	305.472336135651	613.525686102193	2.92052522204633	206.366696061517	298.905715063838	NA	NA	NA	NA	NA	NA	NA	NA	NA	NA	NA	2.55416666666667	3.74583333333333	2075	61.9085229237874
875	-7.291457	41.78392	144.982287513041	330.530689280055	185.548401767013	98.8091850715592	293.746381895803	570.392300779202	2.95547006650703	206.663712145642	291.460266916235	NA	NA	NA	NA	NA	NA	NA	NA	NA	NA	NA	2.57083333333333	3.77916666666667	2076	61.9085229237874
876	-7.291457	41.87437	145.241081508944	329.332857455394	184.09177594645	87.8153812427015	269.435541987375	484.709425241191	2.98133388206259	206.104726312638	261.230088971242	NA	NA	NA	NA	NA	NA	NA	NA	NA	NA	NA	2.57916666666667	3.7625	2077	61.9085229237874
877	-7.291457	41.96482	146.103381462666	328.356233840562	182.252852377897	79.4316125724218	241.479927696033	427.777629215243	3.0155870512665	204.930357370879	239.036123346512	NA	NA	NA	NA	NA	NA	NA	NA	NA	NA	NA	2.59583333333333	3.77916666666667	2078	68.2085444132487
878	-7.291457	42.05528	149.419833639716	325.442021248138	176.022187608422	68.288930760811	197.446990686523	339.893586604262	3.07873057335562	212.391782995055	209.676554783256	NA	NA	NA	NA	NA	NA	NA	NA	NA	NA	NA	2.6625	3.7875	2079	68.2085444132487
879	-7.291457	42.14573	151.583607870624	323.593836929558	172.010229058934	51.7238240590013	171.369162450153	243.659220077363	3.15954307199235	224.682349859544	162.059391724084	NA	NA	NA	NA	NA	NA	NA	NA	NA	NA	NA	2.72916666666667	3.8125	2080	73.1921119689941
880	-7.291457	42.23618	155.220704795222	321.556523338273	166.335818543051	40.7954770653578	152.220506064074	170.709402626661	3.23260137685205	233.713085403505	130.184133344729	NA	NA	NA	NA	NA	NA	NA	NA	NA	NA	NA	2.82916666666667	3.77083333333333	2081	73.1921119689941
881	-7.291457	42.32663	151.83006062936	323.602781895291	171.772721265931	46.9482859724953	159.826109525591	205.222664660914	3.19422147390665	243.25240495382	148.372625691244	NA	NA	NA	NA	NA	NA	NA	NA	NA	NA	NA	2.77916666666667	3.8125	2082	73.1921119689941
882	-7.291457	42.41709	146.053436072697	328.428032322629	182.374596249931	68.1351799912261	193.726154563914	327.60188855688	3.0943123221109	208.952611711772	210.287035648887	NA	NA	NA	NA	NA	NA	NA	NA	NA	NA	NA	2.6875	3.7875	2083	74.2875798543294
883	-7.291457	42.50754	145.950077520881	329.314761867599	183.364684346718	69.2228904922909	197.347469658503	333.553901257497	3.08574648625514	211.242148161497	212.999059553424	NA	NA	NA	NA	NA	NA	NA	NA	NA	NA	NA	2.67916666666667	3.7875	2084	74.2875798543294
884	-7.291457	42.59799	149.122300140087	328.393739825966	179.271439685878	61.1540494713846	167.584271902568	280.814923410816	3.13850780728758	233.746336673476	190.826727097375	NA	NA	NA	NA	NA	NA	NA	NA	NA	NA	NA	2.7375	3.77916666666667	2085	74.2875798543294
885	-7.291457	42.68844	149.736207760554	327.712448223323	177.976240462769	51.3453806303419	155.301421098196	220.794339454184	3.18923299957937	234.368829608521	162.345280882293	NA	NA	NA	NA	NA	NA	NA	NA	NA	NA	NA	2.7875	3.79583333333333	2086	76.8605143229167
886	-7.291457	42.77889	149.742292196364	328.152330624025	178.410038427661	52.0732058329389	150.510965195282	221.615070069269	3.19480907447268	243.663122842893	165.214785107769	NA	NA	NA	NA	NA	NA	NA	NA	NA	NA	NA	2.79583333333333	3.7875	2087	76.8605143229167
887	-7.291457	42.86935	149.513435967619	329.287556917666	179.774120950046	56.8905513400471	153.52784463299	246.094356665826	3.17712157019466	234.445237148318	179.7583122323	NA	NA	NA	NA	NA	NA	NA	NA	NA	NA	NA	2.77916666666667	3.77916666666667	2088	76.8605143229167
888	-7.291457	42.9598	149.872830500148	329.395627766391	179.522797266243	53.1389174482791	148.190217951207	221.891559375518	3.20130672775291	243.744396170254	169.204804590956	NA	NA	NA	NA	NA	NA	NA	NA	NA	NA	NA	2.80416666666667	3.7875	2089	78.8184534708659
889	-7.291457	43.05025	150.356269967638	329.11624916355	178.759979195911	49.4615428268496	145.021005684806	194.794721318621	3.23105881661671	242.38385964405	158.989956825643	NA	NA	NA	NA	NA	NA	NA	NA	NA	NA	NA	2.85416666666667	3.7875	2090	78.8184534708659
890	-7.291457	43.1407	150.450806877386	329.949849219871	179.499042342484	48.5339778574961	142.247413288888	189.473244755344	3.23721761025676	242.5237859793	156.42965858901	NA	NA	NA	NA	NA	NA	NA	NA	NA	NA	NA	2.87916666666667	3.7875	2091	81.5608393351237
891	-7.291457	43.23116	150.052549599677	335.940444529232	185.887894929555	52.9384576881259	141.553753148411	210.230033605938	3.21482107440641	247.782229642197	169.683363378057	NA	NA	NA	NA	NA	NA	NA	NA	NA	NA	NA	2.8625	3.74583333333333	2092	81.5608393351237
892	-7.291457	43.32161	119.672577769226	348.986680910221	229.314103140996	49.0833737019163	142.117335119706	200.629687029553	3.20785145521753	245.580038457767	157.177737327681	NA	NA	NA	NA	NA	NA	NA	NA	NA	NA	NA	2.8625	3.65416666666667	2093	81.5608393351237
893	-7.291457	43.41206	93.4198119555774	357.826602430909	264.406790475331	50.4915347484718	146.136302895479	203.151953379435	3.18793788192776	246.184651738745	160.863009680072	NA	NA	NA	NA	NA	NA	NA	NA	NA	NA	NA	2.8625	3.65416666666667	2094	82.5632680257161
894	-7.291457	43.50251	33.4374647648771	360.817168451607	327.37970368673	43.459047964614	139.593617603863	177.935017263253	3.16638995451658	249.975909341242	137.473176219781	NA	NA	NA	NA	NA	NA	NA	NA	NA	NA	NA	2.82916666666667	3.67083333333333	2095	82.5632680257161
895	-7.291457	43.59296	0.0524162413140175	364.036730516554	363.98431427524	39.2878826262906	141.202924980758	160.414407160963	3.1533827400964	256.383061360693	123.913161043741	NA	NA	NA	NA	NA	NA	NA	NA	NA	NA	NA	2.82083333333333	3.74583333333333	2096	82.5632680257161
896	-7.291457	43.68342	0.0451960763486341	364.071264592567	364.026068516218	41.2641929806495	141.652040292443	172.173650904812	3.14219783530478	255.537904724353	129.701629898898	NA	NA	NA	NA	NA	NA	NA	NA	NA	NA	NA	2.80416666666667	3.7625	2097	81.7322044372559
897	-7.291457	43.77387	0.0476449031711581	364.059191808663	364.011546905492	42.4730088950418	139.373451364255	193.133533096021	3.11230437651108	267.977211720463	132.14180074506	NA	NA	NA	NA	NA	NA	NA	NA	NA	NA	NA	2.7625	3.80416666666667	2098	81.7322044372559
898	-7.291457	52.18593	169.342078095052	338.369848631288	169.027770536236	24.268327701934	85.4082171347987	71.8762845403336	3.52760662271317	260.117969342734	82.0481470591763	NA	NA	NA	NA	NA	NA	NA	NA	NA	NA	NA	3.2125	3.80416666666667	2191	80.8284149169922
899	-7.291457	52.27638	172.90578297086	330.121634197704	157.215851226844	17.6257731348888	69.225015266937	55.7501082608028	3.56699085621701	259.62289593572	60.1887437408116	NA	NA	NA	NA	NA	NA	NA	NA	NA	NA	NA	3.2875	3.80416666666667	2192	80.8284149169922
900	-7.291457	52.36683	177.007703578109	319.723941835514	142.716238257404	16.9209458129406	58.9435792926961	53.4416506784545	3.5847681453435	253.875453294616	57.5241352430086	NA	NA	NA	NA	NA	NA	NA	NA	NA	NA	NA	3.3375	3.79583333333333	2193	80.8284149169922
901	-7.291457	52.45729	175.510622757942	317.915307061407	142.404684303465	19.6929497036906	60.8360065570342	59.2775449800398	3.57258927878986	251.080939917074	66.3705057621868	NA	NA	NA	NA	NA	NA	NA	NA	NA	NA	NA	3.32916666666667	3.79583333333333	2194	80.5378341674805
902	-7.291457	52.54774	175.466217834195	318.366612131977	142.900394297782	20.3195606231754	63.573944508167	63.0985112521287	3.56426833125544	251.097665240867	68.3074097381072	NA	NA	NA	NA	NA	NA	NA	NA	NA	NA	NA	3.30416666666667	3.79583333333333	2195	80.5378341674805
903	-7.291457	52.63819	176.910832030981	316.855137129492	139.94430509851	18.4659545330731	56.8496688921355	56.2300136661224	3.58659279312461	251.161489535494	62.3970639395731	NA	NA	NA	NA	NA	NA	NA	NA	NA	NA	NA	3.3375	3.79583333333333	2196	80.6070035298665
904	-7.291457	52.72864	180.987557063209	314.90757435787	133.920017294662	14.5015245110468	43.1406023650167	45.2725567537817	3.63283790169184	247.065604550126	49.518790697022	NA	NA	NA	NA	NA	NA	NA	NA	NA	NA	NA	3.44583333333333	3.80416666666667	2197	80.6070035298665
905	-7.291457	52.8191	180.988000377934	314.97702776482	133.989027386886	14.3823043396306	42.753541725409	44.9604317311695	3.63407036343058	247.028947629622	49.1369715125654	NA	NA	NA	NA	NA	NA	NA	NA	NA	NA	NA	3.45416666666667	3.80416666666667	2198	80.6070035298665
906	-7.291457	52.90955	177.635027284929	315.861248701381	138.226221416453	16.1402037538432	51.3824760410822	50.5692153311461	3.60755980196829	248.030884717234	55.0962493533208	NA	NA	NA	NA	NA	NA	NA	NA	NA	NA	NA	3.37916666666667	3.79583333333333	2199	79.8578287760417
907	-7.291457	53	175.917733141226	316.128220840618	140.210487699392	15.757193542615	55.0687436267407	49.4542680191428	3.5990344105917	247.993480466847	54.1686980477044	NA	NA	NA	NA	NA	NA	NA	NA	NA	NA	NA	3.35416666666667	3.80416666666667	2200	79.8578287760417
908	-7.120603	37.17085	0.0725838016958278	364.060613599967	363.988029798271	107.091006525104	361.402372745958	798.595290519224	2.72315290113899	240.082655033274	290.841195113976	2.11984497610641	0.703241445114859	228.531979524294	21.4300614372069	363.38443043637	NA	NA	NA	NA	NA	NA	2.3875	3.77916666666667	2225	60.8008359273275
909	-7.120603	37.26131	0.0841079905618471	364.031441827726	363.947333837164	111.227001332133	382.477416448192	832.528635220075	2.71282060617817	248.417763397705	301.203906038009	NA	NA	NA	NA	NA	NA	NA	NA	NA	NA	NA	2.37083333333333	3.79583333333333	2226	60.8008359273275
910	-7.120603	37.35176	0.0387327161336543	364.041055594383	364.00232287825	114.842538240796	387.857235298546	869.705506303876	2.71340925306892	248.274384065441	310.954318812132	NA	NA	NA	NA	NA	NA	NA	NA	NA	NA	NA	2.35416666666667	3.80416666666667	2227	60.8008359273275
911	-7.120603	37.44221	0.0147932594159329	364.067201952737	364.052408693321	110.1526426355	370.823939358076	838.875235468589	2.72167017760757	246.228639883572	299.172845842864	NA	NA	NA	NA	NA	NA	NA	NA	NA	NA	NA	2.34583333333333	3.8125	2228	55.124205271403
912	-7.120603	37.53266	0.0309641139255859	364.054625038436	364.02366092451	114.233516242704	381.1205040745	864.57511441995	2.72569104539085	246.119669270725	310.472684142204	NA	NA	NA	NA	NA	NA	NA	NA	NA	NA	NA	2.35416666666667	3.7375	2229	55.124205271403
913	-7.120603	37.62312	0.0522359840987065	364.064385220703	364.012149236605	111.362727611585	383.35175730319	848.018443519989	2.72167593434923	241.804838314937	302.534779217048	NA	NA	NA	NA	NA	NA	NA	NA	NA	NA	NA	2.34583333333333	3.72083333333333	2230	55.124205271403
914	-7.120603	37.71357	NA	NA	NA	NA	NA	NA	NA	NA	NA	NA	NA	NA	NA	NA	NA	NA	NA	NA	NA	NA	NA	NA	NA	53.992130279541
915	-7.120603	37.80402	NA	NA	NA	NA	NA	NA	NA	NA	NA	NA	NA	NA	NA	NA	NA	NA	NA	NA	NA	NA	NA	NA	NA	53.992130279541
916	-7.120603	37.89447	NA	NA	NA	NA	NA	NA	NA	NA	NA	NA	NA	NA	NA	NA	NA	NA	NA	NA	NA	NA	NA	NA	NA	54.313227335612
917	-7.120603	37.98492	NA	NA	NA	NA	NA	NA	NA	NA	NA	NA	NA	NA	NA	NA	NA	NA	NA	NA	NA	NA	NA	NA	NA	54.313227335612
918	-7.120603	38.07538	NA	NA	NA	NA	NA	NA	NA	NA	NA	NA	NA	NA	NA	NA	NA	NA	NA	NA	NA	NA	NA	NA	NA	54.313227335612
919	-7.120603	38.16583	NA	NA	NA	NA	NA	NA	NA	NA	NA	NA	NA	NA	NA	NA	NA	NA	NA	NA	NA	NA	NA	NA	NA	54.2935422261556
920	-7.120603	38.25628	NA	NA	NA	NA	NA	NA	NA	NA	NA	NA	NA	NA	NA	NA	NA	NA	NA	NA	NA	NA	NA	NA	NA	54.2935422261556
921	-7.120603	38.34673	NA	NA	NA	NA	NA	NA	NA	NA	NA	NA	NA	NA	NA	NA	NA	NA	NA	NA	NA	NA	NA	NA	NA	54.2935422261556
922	-7.120603	38.43719	NA	NA	NA	NA	NA	NA	NA	NA	NA	NA	NA	NA	NA	NA	NA	NA	NA	NA	NA	NA	NA	NA	NA	54.3503812154134
923	-7.120603	38.52764	NA	NA	NA	NA	NA	NA	NA	NA	NA	NA	NA	NA	NA	NA	NA	NA	NA	NA	NA	NA	NA	NA	NA	54.3503812154134
924	-7.120603	38.61809	NA	NA	NA	NA	NA	NA	NA	NA	NA	NA	NA	NA	NA	NA	NA	NA	NA	NA	NA	NA	NA	NA	NA	54.3503812154134
925	-7.120603	38.70854	NA	NA	NA	NA	NA	NA	NA	NA	NA	NA	NA	NA	NA	NA	NA	NA	NA	NA	NA	NA	NA	NA	NA	54.5317891438802
926	-7.120603	38.79899	NA	NA	NA	NA	NA	NA	NA	NA	NA	NA	NA	NA	NA	NA	NA	NA	NA	NA	NA	NA	NA	NA	NA	54.5317891438802
927	-7.120603	38.88945	NA	NA	NA	NA	NA	NA	NA	NA	NA	NA	NA	NA	NA	NA	NA	NA	NA	NA	NA	NA	NA	NA	NA	53.66082127889
928	-7.120603	38.9799	NA	NA	NA	NA	NA	NA	NA	NA	NA	NA	NA	NA	NA	NA	NA	NA	NA	NA	NA	NA	NA	NA	NA	53.66082127889
929	-7.120603	39.07035	NA	NA	NA	NA	NA	NA	NA	NA	NA	NA	NA	NA	NA	NA	NA	NA	NA	NA	NA	NA	NA	NA	NA	53.66082127889
930	-7.120603	39.1608	NA	NA	NA	NA	NA	NA	NA	NA	NA	NA	NA	NA	NA	NA	NA	NA	NA	NA	NA	NA	NA	NA	NA	52.889170328776
931	-7.120603	39.25126	NA	NA	NA	NA	NA	NA	NA	NA	NA	NA	NA	NA	NA	NA	NA	NA	NA	NA	NA	NA	NA	NA	NA	52.889170328776
932	-7.120603	39.34171	NA	NA	NA	NA	NA	NA	NA	NA	NA	NA	NA	NA	NA	NA	NA	NA	NA	NA	NA	NA	NA	NA	NA	52.889170328776
933	-7.120603	39.43216	54.3642479844231	361.086006829376	306.721758844953	111.449017331285	395.386668953892	835.856139356396	2.78456224255906	240.058821098486	310.630747212716	NA	NA	NA	NA	NA	NA	NA	NA	NA	NA	NA	2.3875	3.59583333333333	2250	55.5706405639648
934	-7.120603	39.52261	54.3407341415909	361.631292813967	307.290558672376	114.417643242127	401.831633413266	863.223379254126	2.77769329925395	240.445040214013	317.882284263392	NA	NA	NA	NA	NA	NA	NA	NA	NA	NA	NA	2.37916666666667	3.62916666666667	2251	55.5706405639648
935	-7.120603	39.61307	54.004286209747	361.932220049137	307.92793383939	110.640978122546	380.694221999799	847.353399934854	2.75254716115853	242.623596350258	304.651481535359	NA	NA	NA	NA	NA	NA	NA	NA	NA	NA	NA	2.3625	3.5875	2252	55.5706405639648
936	-7.120603	39.70352	NA	NA	NA	NA	NA	NA	NA	NA	NA	NA	NA	NA	NA	NA	NA	NA	NA	NA	NA	NA	NA	NA	NA	53.4615046183268
937	-7.120603	39.79397	NA	NA	NA	NA	NA	NA	NA	NA	NA	NA	NA	NA	NA	NA	NA	NA	NA	NA	NA	NA	NA	NA	NA	53.4615046183268
938	-7.120603	39.88442	NA	NA	NA	NA	NA	NA	NA	NA	NA	NA	NA	NA	NA	NA	NA	NA	NA	NA	NA	NA	NA	NA	NA	51.3845240275065
939	-7.120603	39.97487	NA	NA	NA	NA	NA	NA	NA	NA	NA	NA	NA	NA	NA	NA	NA	NA	NA	NA	NA	NA	NA	NA	NA	51.3845240275065
940	-7.120603	40.06533	NA	NA	NA	NA	NA	NA	NA	NA	NA	NA	NA	NA	NA	NA	NA	NA	NA	NA	NA	NA	NA	NA	NA	51.3845240275065
941	-7.120603	40.15578	111.194652260855	349.68091688953	238.486264628674	104.291297252523	322.410451529736	756.209259373452	2.81632647658975	231.402388657428	293.310903005567	NA	NA	NA	NA	NA	NA	NA	NA	NA	NA	NA	2.45416666666667	3.64583333333333	2258	56.287260055542
942	-7.120603	40.24623	140.22968564615	344.397311252022	204.167625605871	97.9175090597234	280.373262719905	671.626927988951	2.85395451562358	231.560128719246	278.521713183538	NA	NA	NA	NA	NA	NA	NA	NA	NA	NA	NA	2.4875	3.69583333333333	2259	56.287260055542
943	-7.120603	40.33668	141.192281162339	336.103407545511	194.911126383172	97.75219919746	277.034071363923	650.11029451724	2.89606476618934	215.072182248629	282.277972377277	NA	NA	NA	NA	NA	NA	NA	NA	NA	NA	NA	2.52083333333333	3.77083333333333	2260	56.287260055542
944	-7.120603	40.42714	142.458190932156	335.341227452122	192.883036519966	117.16830342407	346.144783763534	750.507537626182	2.892630097654	213.074188668968	337.487032028838	NA	NA	NA	NA	NA	NA	NA	NA	NA	NA	NA	2.52916666666667	3.77083333333333	2261	59.2182051340739
945	-7.120603	40.51759	143.04584133575	332.360755940687	189.314914604936	107.707709966251	333.939282559942	664.986326704662	2.90133626086298	212.610021384289	311.524836525579	NA	NA	NA	NA	NA	NA	NA	NA	NA	NA	NA	2.5375	3.80416666666667	2262	59.2182051340739
946	-7.120603	40.60804	143.088344362011	330.979580703015	187.891236341004	108.501014622481	339.379554585776	669.478595257981	2.90653191070574	213.218330398024	314.571475257717	NA	NA	NA	NA	NA	NA	NA	NA	NA	NA	NA	2.54583333333333	3.79583333333333	2263	59.2182051340739
947	-7.120603	40.69849	142.453696150113	333.248945151337	190.795249001224	110.798918051811	334.272402971462	700.492757340371	2.89178904677746	213.815039801671	319.423675399506	NA	NA	NA	NA	NA	NA	NA	NA	NA	NA	NA	2.52916666666667	3.69583333333333	2264	59.4540189107259
948	-7.120603	40.78894	141.897686335225	335.951786719828	194.054100384603	118.806622502884	346.887134368335	767.280030834339	2.88315393364	213.713337283524	341.626474812442	NA	NA	NA	NA	NA	NA	NA	NA	NA	NA	NA	2.52916666666667	3.6875	2265	59.4540189107259
949	-7.120603	40.8794	141.394570455862	342.154830294503	200.760259838641	118.862931047091	336.978271222862	783.572434207792	2.86287370478054	213.673918520105	339.484549383592	NA	NA	NA	NA	NA	NA	NA	NA	NA	NA	NA	2.52083333333333	3.64583333333333	2266	59.4700864156087
950	-7.120603	40.96985	140.802753629695	344.104797150523	203.302043520827	119.556509266022	340.580303099278	807.346882761298	2.85003479581892	209.052445310633	339.869825485906	NA	NA	NA	NA	NA	NA	NA	NA	NA	NA	NA	2.50416666666667	3.64583333333333	2267	59.4700864156087
951	-7.120603	41.0603	140.331341281698	344.921002413153	204.589661131455	118.135521148715	336.613642105706	818.631144843696	2.84103464401361	208.675785825881	334.872790633596	NA	NA	NA	NA	NA	NA	NA	NA	NA	NA	NA	2.50416666666667	3.65416666666667	2268	59.4700864156087
952	-7.120603	41.15075	140.523773093916	344.556044985006	204.03227189109	117.240346276617	329.865573272104	811.962296811379	2.84203585075966	214.366088623776	332.660735652376	NA	NA	NA	NA	NA	NA	NA	NA	NA	NA	NA	2.50416666666667	3.6375	2269	59.7743631998698
953	-7.120603	41.24121	141.17775156001	343.085477828794	201.907726268784	123.665618083945	356.119204454117	825.14418572568	2.85505841675192	205.907827207562	352.363496499357	NA	NA	NA	NA	NA	NA	NA	NA	NA	NA	NA	2.5125	3.70416666666667	2270	59.7743631998698
954	-7.120603	41.33166	142.197631869045	341.161684500184	198.964052631139	121.360296307209	352.526894532184	799.169663537208	2.86783530716135	206.180655172946	347.424079979707	NA	NA	NA	NA	NA	NA	NA	NA	NA	NA	NA	2.52083333333333	3.7125	2271	59.7743631998698
955	-7.120603	41.42211	142.618730994065	339.921284852195	197.30255385813	121.505894484892	355.160323623963	785.614661020269	2.86859335923772	206.319076828936	347.857668510216	NA	NA	NA	NA	NA	NA	NA	NA	NA	NA	NA	2.52916666666667	3.7125	2272	59.7293243408203
956	-7.120603	41.51256	142.838413448618	339.621983652666	196.783570204048	119.045080166594	348.15208331207	773.300540512113	2.87117408573476	206.140289779107	341.253217993844	NA	NA	NA	NA	NA	NA	NA	NA	NA	NA	NA	2.52916666666667	3.7125	2273	59.7293243408203
957	-7.120603	41.60302	143.072229339951	339.432199959552	196.359970619602	117.263592221355	341.882955790667	757.927324035104	2.8788343647259	206.090489072617	336.999291006509	NA	NA	NA	NA	NA	NA	NA	NA	NA	NA	NA	2.52916666666667	3.72083333333333	2274	59.7293243408203
958	-7.120603	41.69347	143.57025320133	337.393030491682	193.822777290352	114.3204501387	340.186208723484	727.485063154218	2.89448600491485	206.382572363032	330.241420478173	NA	NA	NA	NA	NA	NA	NA	NA	NA	NA	NA	2.5375	3.7375	2275	61.473471959432
959	-7.120603	41.78392	144.340366666063	330.972784120981	186.632417454918	101.947765431281	307.747797918373	610.345829595425	2.91730856168726	206.452784899877	296.470754336365	NA	NA	NA	NA	NA	NA	NA	NA	NA	NA	NA	2.55416666666667	3.72083333333333	2276	61.473471959432
960	-7.120603	41.87437	145.450598112974	328.320577681866	182.869979568892	88.3336776530981	270.659658273386	494.933134631664	2.97689961417152	206.03526419914	262.346530038721	NA	NA	NA	NA	NA	NA	NA	NA	NA	NA	NA	2.57916666666667	3.7625	2277	61.473471959432
961	-7.120603	41.96482	147.077577459979	326.581945177154	179.504367717175	77.0885228198761	233.803891003855	406.919904396731	3.02801271506999	205.874506789965	232.927907740931	NA	NA	NA	NA	NA	NA	NA	NA	NA	NA	NA	2.6125	3.77916666666667	2278	67.3926315307617
962	-7.120603	42.05528	151.176158656639	323.300952051042	172.124793394403	61.4568628974346	187.603037612059	318.392292377715	3.10576666118392	224.848291632978	190.082475553222	NA	NA	NA	NA	NA	NA	NA	NA	NA	NA	NA	2.67916666666667	3.80416666666667	2279	67.3926315307617
963	-7.120603	42.14573	151.400089882674	322.766583200738	171.366493318064	53.0553313618162	175.751819972418	260.622246149423	3.14328656054321	225.148359202988	165.741871754962	NA	NA	NA	NA	NA	NA	NA	NA	NA	NA	NA	2.7125	3.8125	2280	71.9394912719727
964	-7.120603	42.23618	151.005337041209	322.984302660037	171.978965618827	55.3255212755733	175.361172504491	272.552169548925	3.13934900363689	233.164760859002	172.608217769936	NA	NA	NA	NA	NA	NA	NA	NA	NA	NA	NA	2.7125	3.8125	2281	71.9394912719727
965	-7.120603	42.32663	146.251145820791	325.509863993215	179.258718172424	67.1735602198199	203.019494958269	338.981520218304	3.08452177508005	212.888838765945	206.605202480765	NA	NA	NA	NA	NA	NA	NA	NA	NA	NA	NA	2.67916666666667	3.80416666666667	2282	71.9394912719727
966	-7.120603	42.41709	145.411158856643	327.779893873438	182.368735016795	73.6763049853154	215.054241439421	364.211157464387	3.06184465560702	210.99264614161	225.120925829201	NA	NA	NA	NA	NA	NA	NA	NA	NA	NA	NA	2.65416666666667	3.79583333333333	2283	72.5425771077474
967	-7.120603	42.50754	149.972103214109	325.559653843824	175.587550629715	56.7645462205392	170.252560428126	272.856931862806	3.14114549077175	233.315534585508	177.152810627162	NA	NA	NA	NA	NA	NA	NA	NA	NA	NA	NA	2.72083333333333	3.80416666666667	2284	72.5425771077474
968	-7.120603	42.59799	152.360744257511	323.058239456815	170.697495199304	43.2582441418711	155.562699192943	184.584016184278	3.20802758198514	234.24664889869	137.600165540774	NA	NA	NA	NA	NA	NA	NA	NA	NA	NA	NA	2.79583333333333	3.8125	2285	72.5425771077474
969	-7.120603	42.68844	161.06267747046	321.574976951801	160.512299481341	40.5974313591148	148.860561893249	166.099250827997	3.25303538711078	235.488767597045	130.335558465736	NA	NA	NA	NA	NA	NA	NA	NA	NA	NA	NA	2.8625	3.77916666666667	2286	75.1812121073405
970	-7.120603	42.77889	152.680092145016	323.115059976652	170.434967831635	40.7674222186046	148.91132845926	165.433565206143	3.24189251666022	235.07581572789	130.701962943743	NA	NA	NA	NA	NA	NA	NA	NA	NA	NA	NA	2.84583333333333	3.77916666666667	2287	75.1812121073405
971	-7.120603	42.86935	149.781862257336	327.556059227453	177.774196970117	52.8296766211322	155.503973458847	228.473770138953	3.18840585064609	243.631867529249	167.131605548508	NA	NA	NA	NA	NA	NA	NA	NA	NA	NA	NA	2.79583333333333	3.79583333333333	2288	75.1812121073405
972	-7.120603	42.9598	149.465751476585	328.797251523039	179.331500046454	58.2874066354365	157.03189984019	252.793025238559	3.17631684046538	243.675896460613	184.143055283218	NA	NA	NA	NA	NA	NA	NA	NA	NA	NA	NA	2.7875	3.77916666666667	2289	78.108206431071
973	-7.120603	43.05025	150.134464491702	328.586841536065	178.452377044362	51.7439930924509	150.278984507804	205.873922629461	3.21826495284898	242.218095381595	165.588648598959	NA	NA	NA	NA	NA	NA	NA	NA	NA	NA	NA	2.8375	3.7875	2290	78.108206431071
974	-7.120603	43.1407	150.518212714588	328.452418691508	177.934205976921	49.4008999125492	147.379837721478	189.987423034812	3.23986910103896	242.337748385151	159.151449720147	NA	NA	NA	NA	NA	NA	NA	NA	NA	NA	NA	2.87916666666667	3.7875	2291	81.0344365437825
975	-7.120603	43.23116	153.861101730404	329.593032237924	175.73193050752	53.2933466624485	146.959443724687	200.806712096289	3.24031701156782	247.34094826884	171.921166325834	NA	NA	NA	NA	NA	NA	NA	NA	NA	NA	NA	2.8875	3.6625	2292	81.0344365437825
976	-7.120603	43.32161	153.638314144431	337.359641196545	183.721327052114	56.7963015182272	149.456986694504	216.507319458597	3.21167018491677	245.922091841075	181.830060420752	NA	NA	NA	NA	NA	NA	NA	NA	NA	NA	NA	2.87083333333333	3.69583333333333	2293	81.0344365437825
977	-7.120603	43.41206	93.3406975924117	358.382544795112	265.041847202701	51.9495835723386	147.470750412519	214.078408058513	3.17526489174233	254.670720770235	164.888411882245	NA	NA	NA	NA	NA	NA	NA	NA	NA	NA	NA	2.84583333333333	3.6625	2294	82.1110534667969
978	-7.120603	43.50251	0.0289779383704854	363.204590868223	363.175612929853	39.012603309656	141.306309337342	162.832812150704	3.1480581712965	262.190765123315	122.818532504395	NA	NA	NA	NA	NA	NA	NA	NA	NA	NA	NA	2.8125	3.7875	2295	82.1110534667969
979	-7.120603	43.59296	0.0295648459878294	364.064410843306	364.034845997318	39.2443432610966	138.389262348373	164.729902411092	3.14457585226277	263.310860307932	123.425321721654	NA	NA	NA	NA	NA	NA	NA	NA	NA	NA	NA	2.8125	3.80416666666667	2296	82.1110534667969
980	-7.120603	52.18593	134.990248295343	345.474731191204	210.484482895861	19.8596455672501	91.7679984800521	56.8718929785198	3.51492252512005	265.884129152634	67.9224501646533	NA	NA	NA	NA	NA	NA	NA	NA	NA	NA	NA	3.19583333333333	3.80416666666667	2391	81.4653549194336
981	-7.120603	52.27638	169.267861413559	336.33211951016	167.064258096601	22.9826649306093	83.8174797996074	70.3696146203473	3.53020882297881	260.078228632031	77.7935495277894	NA	NA	NA	NA	NA	NA	NA	NA	NA	NA	NA	3.2125	3.80416666666667	2392	81.4653549194336
982	-7.120603	52.36683	175.466617421285	327.346656762482	151.880039341197	19.7567120696369	69.206833917992	60.6055589360575	3.56170733198225	255.356416146422	66.9525743717197	NA	NA	NA	NA	NA	NA	NA	NA	NA	NA	NA	3.29583333333333	3.79583333333333	2393	81.4653549194336
983	-7.120603	52.45729	175.84486585072	319.014198335473	143.169332484753	18.4125099433912	61.9765242171846	58.2378323047504	3.57568882355043	253.89077784493	62.3523236101457	NA	NA	NA	NA	NA	NA	NA	NA	NA	NA	NA	3.32916666666667	3.79583333333333	2394	80.1696650187175
984	-7.120603	52.54774	175.450676137423	318.452691231085	143.002015093662	19.4555491148708	62.8609890144118	59.3397871783436	3.56755759325917	251.058996938464	65.5592919845774	NA	NA	NA	NA	NA	NA	NA	NA	NA	NA	NA	3.3125	3.79583333333333	2395	80.1696650187175
985	-7.120603	52.63819	175.02564322591	318.270246508645	143.244603282735	20.9622863201625	66.2718920941786	64.5837156954323	3.54724687583455	251.101081857336	70.5462102624805	NA	NA	NA	NA	NA	NA	NA	NA	NA	NA	NA	3.27916666666667	3.7875	2396	80.0647684733073
986	-7.120603	52.72864	178.299019408431	315.755357739463	137.456338331033	17.1943040580733	54.0164462216073	55.1582021578234	3.59325507114794	248.133942235908	58.2690599378263	NA	NA	NA	NA	NA	NA	NA	NA	NA	NA	NA	3.37083333333333	3.79583333333333	2397	80.0647684733073
987	-7.120603	52.8191	182.163676149451	314.574605958065	132.410929808614	14.1241731858832	42.5054580016416	44.1701207244279	3.64030585173783	246.939563115153	48.1214055349077	NA	NA	NA	NA	NA	NA	NA	NA	NA	NA	NA	3.47083333333333	3.80416666666667	2398	80.0647684733073
988	-7.120603	52.90955	181.939213271423	314.712920557656	132.773707286233	13.5203653159041	43.2790209948804	42.2868442489834	3.6390413341475	246.946696210492	46.3042073425006	NA	NA	NA	NA	NA	NA	NA	NA	NA	NA	NA	3.45416666666667	3.80416666666667	2399	79.9835383097331
989	-7.120603	53	178.314587686541	315.807913063704	137.493325377162	14.3325759711938	52.0825151680022	46.0689131145839	3.60323187277917	248.005995148598	49.4726319524994	NA	NA	NA	NA	NA	NA	NA	NA	NA	NA	NA	3.37083333333333	3.8125	2400	79.9835383097331
990	-6.949749	37.17085	0.0440750796847851	364.023774954383	363.979699874698	28.6152171180785	127.36725723765	198.398388193213	3.04126194245317	205.481421424295	86.1686178922025	2.85215590395631	0.713166427523129	177.865616461783	21.4876970933873	363.36953528787	NA	NA	NA	NA	NA	NA	2.42916666666667	3.7875	2425	60.8008359273275
991	-6.949749	37.26131	0.0433201152955689	364.063181041313	364.019860926017	76.224863523398	257.38962304255	598.49000466602	2.79269184035823	219.518918093285	210.729104871336	45.9470732435198	3.58274620426177	260.993562703727	22.9178805563314	363.34056501415	98.4	2.60604020004846	0.590049799461287	145.6	244	192	2.37083333333333	3.80416666666667	2426	60.8008359273275
992	-6.949749	37.35176	0.0438808500104983	364.035041185546	363.991160335536	114.868705117886	377.653341459093	885.358850879347	2.70684643002312	251.640047564704	310.082238516363	7.57539348682948	1.00820843834006	246.782222988584	25.4250771697298	361.445495500137	27	1.10772680918957	0.261162173049921	NA	NA	188.2	2.35416666666667	3.80416666666667	2427	60.8008359273275
993	-6.949749	37.44221	0.0297411020647701	364.036364986961	364.006623884896	117.307108987295	389.962287194426	891.276618356903	2.7068549785352	251.666108098915	316.781086165439	NA	NA	NA	NA	NA	NA	NA	NA	NA	NA	NA	2.34583333333333	3.8125	2428	55.124205271403
994	-6.949749	37.53266	0.042518100295456	364.064574819174	364.022056718879	117.755239213213	389.493483103245	898.28858043462	2.71010992442339	245.192732939933	318.461005937882	NA	NA	NA	NA	NA	NA	NA	NA	NA	NA	NA	2.32916666666667	3.7375	2429	55.124205271403
995	-6.949749	37.62312	0.0476566602138291	364.082429853665	364.034773193451	116.475737420069	397.930430458906	894.931796256686	2.70784400620009	237.586968248436	314.903608459742	NA	NA	NA	NA	NA	NA	NA	NA	NA	NA	NA	2.32083333333333	3.72916666666667	2430	55.124205271403
996	-6.949749	37.71357	NA	NA	NA	NA	NA	NA	NA	NA	NA	NA	NA	NA	NA	NA	NA	NA	NA	NA	NA	NA	NA	NA	NA	53.992130279541
997	-6.949749	37.80402	NA	NA	NA	NA	NA	NA	NA	NA	NA	NA	NA	NA	NA	NA	NA	NA	NA	NA	NA	NA	NA	NA	NA	53.992130279541
998	-6.949749	37.89447	NA	NA	NA	NA	NA	NA	NA	NA	NA	NA	NA	NA	NA	NA	NA	NA	NA	NA	NA	NA	NA	NA	NA	54.313227335612
999	-6.949749	37.98492	NA	NA	NA	NA	NA	NA	NA	NA	NA	NA	NA	NA	NA	NA	NA	NA	NA	NA	NA	NA	NA	NA	NA	54.313227335612
1000	-6.949749	38.07538	NA	NA	NA	NA	NA	NA	NA	NA	NA	NA	NA	NA	NA	NA	NA	NA	NA	NA	NA	NA	NA	NA	NA	54.313227335612
1001	-6.949749	38.16583	NA	NA	NA	NA	NA	NA	NA	NA	NA	NA	NA	NA	NA	NA	NA	NA	NA	NA	NA	NA	NA	NA	NA	54.2935422261556
1002	-6.949749	38.25628	NA	NA	NA	NA	NA	NA	NA	NA	NA	NA	NA	NA	NA	NA	NA	NA	NA	NA	NA	NA	NA	NA	NA	54.2935422261556
1003	-6.949749	38.34673	NA	NA	NA	NA	NA	NA	NA	NA	NA	NA	NA	NA	NA	NA	NA	NA	NA	NA	NA	NA	NA	NA	NA	54.2935422261556
1004	-6.949749	38.43719	NA	NA	NA	NA	NA	NA	NA	NA	NA	NA	NA	NA	NA	NA	NA	NA	NA	NA	NA	NA	NA	NA	NA	54.3503812154134
1005	-6.949749	38.52764	NA	NA	NA	NA	NA	NA	NA	NA	NA	NA	NA	NA	NA	NA	NA	NA	NA	NA	NA	NA	NA	NA	NA	54.3503812154134
1006	-6.949749	38.61809	NA	NA	NA	NA	NA	NA	NA	NA	NA	NA	NA	NA	NA	NA	NA	NA	NA	NA	NA	NA	NA	NA	NA	54.3503812154134
1007	-6.949749	38.70854	NA	NA	NA	NA	NA	NA	NA	NA	NA	NA	NA	NA	NA	NA	NA	NA	NA	NA	NA	NA	NA	NA	NA	54.5317891438802
1008	-6.949749	38.79899	NA	NA	NA	NA	NA	NA	NA	NA	NA	NA	NA	NA	NA	NA	NA	NA	NA	NA	NA	NA	NA	NA	NA	54.5317891438802
1009	-6.949749	38.88945	NA	NA	NA	NA	NA	NA	NA	NA	NA	NA	NA	NA	NA	NA	NA	NA	NA	NA	NA	NA	NA	NA	NA	53.66082127889
1010	-6.949749	38.9799	NA	NA	NA	NA	NA	NA	NA	NA	NA	NA	NA	NA	NA	NA	NA	NA	NA	NA	NA	NA	NA	NA	NA	53.66082127889
1011	-6.949749	39.07035	NA	NA	NA	NA	NA	NA	NA	NA	NA	NA	NA	NA	NA	NA	NA	NA	NA	NA	NA	NA	NA	NA	NA	53.66082127889
1012	-6.949749	39.1608	NA	NA	NA	NA	NA	NA	NA	NA	NA	NA	NA	NA	NA	NA	NA	NA	NA	NA	NA	NA	NA	NA	NA	52.889170328776
1013	-6.949749	39.25126	NA	NA	NA	NA	NA	NA	NA	NA	NA	NA	NA	NA	NA	NA	NA	NA	NA	NA	NA	NA	NA	NA	NA	52.889170328776
1014	-6.949749	39.34171	NA	NA	NA	NA	NA	NA	NA	NA	NA	NA	NA	NA	NA	NA	NA	NA	NA	NA	NA	NA	NA	NA	NA	52.889170328776
1015	-6.949749	39.43216	53.9276531280617	361.669707655481	307.742054527419	114.979277367499	398.304548880444	885.979327392608	2.76273771259091	239.028699952845	317.630629912563	NA	NA	NA	NA	NA	NA	NA	NA	NA	NA	NA	2.3625	3.6125	2450	55.5706405639648
1016	-6.949749	39.52261	53.9981302466872	361.699554913757	307.70142466707	115.82387989227	384.179254156691	879.087831024128	2.76097281744255	235.851952061248	320.018754251273	NA	NA	NA	NA	NA	NA	NA	NA	NA	NA	NA	2.3625	3.60416666666667	2451	55.5706405639648
1017	-6.949749	39.61307	53.951894221814	362.893984778438	308.942090556624	113.10353822668	377.464733303756	867.612458073725	2.75815716316635	227.763833161702	312.186485519534	NA	NA	NA	NA	NA	NA	NA	NA	NA	NA	NA	2.34583333333333	3.59583333333333	2452	55.5706405639648
1018	-6.949749	39.70352	NA	NA	NA	NA	NA	NA	NA	NA	NA	NA	NA	NA	NA	NA	NA	NA	NA	NA	NA	NA	NA	NA	NA	53.4615046183268
1019	-6.949749	39.79397	NA	NA	NA	NA	NA	NA	NA	NA	NA	NA	NA	NA	NA	NA	NA	NA	NA	NA	NA	NA	NA	NA	NA	53.4615046183268
1020	-6.949749	39.88442	NA	NA	NA	NA	NA	NA	NA	NA	NA	NA	NA	NA	NA	NA	NA	NA	NA	NA	NA	NA	NA	NA	NA	51.3845240275065
1021	-6.949749	39.97487	NA	NA	NA	NA	NA	NA	NA	NA	NA	NA	NA	NA	NA	NA	NA	NA	NA	NA	NA	NA	NA	NA	NA	51.3845240275065
1022	-6.949749	40.06533	NA	NA	NA	NA	NA	NA	NA	NA	NA	NA	NA	NA	NA	NA	NA	NA	NA	NA	NA	NA	NA	NA	NA	51.3845240275065
1023	-6.949749	40.15578	109.962344537513	349.097277553481	239.134933015968	108.839437695166	342.287760923976	789.740059826761	2.80460586577547	232.0877953544	304.856940397378	NA	NA	NA	NA	NA	NA	NA	NA	NA	NA	NA	2.4375	3.62916666666667	2458	56.287260055542
1024	-6.949749	40.24623	140.658055537889	341.508623601892	200.850568064003	98.6016612285683	281.630072575087	674.679275971452	2.86689415478712	215.349204768819	282.319127807051	NA	NA	NA	NA	NA	NA	NA	NA	NA	NA	NA	2.5125	3.75416666666667	2459	56.287260055542
1025	-6.949749	40.33668	142.150760636567	332.355895547275	190.205134910708	73.722541890474	216.46444758461	474.780876391328	2.95703458041945	215.14749286348	217.3661723925	NA	NA	NA	NA	NA	NA	NA	NA	NA	NA	NA	2.57916666666667	3.80416666666667	2460	56.287260055542
1026	-6.949749	40.42714	142.080940129192	333.208241171936	191.127301042745	99.1734709283831	293.52560577414	640.898764662965	2.91066398494619	209.698534891114	287.523005207424	NA	NA	NA	NA	NA	NA	NA	NA	NA	NA	NA	2.52083333333333	3.79583333333333	2461	59.2182051340739
1027	-6.949749	40.51759	142.47025920601	333.180687772132	190.710428566122	120.173785158981	359.515727123784	768.581902666969	2.8955141609322	213.780768279238	346.691893642951	NA	NA	NA	NA	NA	NA	NA	NA	NA	NA	NA	2.52916666666667	3.7875	2462	59.2182051340739
1028	-6.949749	40.60804	142.832718183521	330.749775554388	187.917057370866	110.59402227525	344.242199255545	688.947403810796	2.90361655125644	213.228779506654	320.39382860418	NA	NA	NA	NA	NA	NA	NA	NA	NA	NA	NA	2.5375	3.7875	2463	59.2182051340739
1029	-6.949749	40.69849	142.839057972401	331.152664682326	188.313606709925	109.746079866485	337.682743239546	690.947702500043	2.90894155229667	213.189307516676	318.566356311617	NA	NA	NA	NA	NA	NA	NA	NA	NA	NA	NA	2.5375	3.7875	2464	59.4540189107259
1030	-6.949749	40.78894	142.255310680423	333.772213509388	191.516902828965	113.048119191764	338.076388757726	727.176478937813	2.89840042470321	213.670735208145	326.712380572687	NA	NA	NA	NA	NA	NA	NA	NA	NA	NA	NA	2.52916666666667	3.69583333333333	2465	59.4540189107259
1031	-6.949749	40.8794	141.315188398507	338.196217539735	196.881029141228	118.393623409591	332.557673663255	778.797691638918	2.85589895148806	206.411041842518	337.501788367813	NA	NA	NA	NA	NA	NA	NA	NA	NA	NA	NA	2.52083333333333	3.62083333333333	2466	59.4700864156087
1032	-6.949749	40.96985	140.875203380151	343.237749414745	202.362546034594	124.714362582706	356.038784554182	848.21246574743	2.84140210039043	206.213908743102	353.540660932918	NA	NA	NA	NA	NA	NA	NA	NA	NA	NA	NA	2.50416666666667	3.64583333333333	2467	59.4700864156087
1033	-6.949749	41.0603	140.774438188955	342.954091570188	202.179653381232	129.106121961308	364.697443318422	877.868281837502	2.83340229687925	213.603322364595	365.060414142934	NA	NA	NA	NA	NA	NA	NA	NA	NA	NA	NA	2.50416666666667	3.6375	2468	59.4700864156087
1034	-6.949749	41.15075	140.606502326545	342.74935912694	202.142856800394	126.699465806852	351.500453698311	876.357419625881	2.82537865999759	218.894680216782	357.367858639538	NA	NA	NA	NA	NA	NA	NA	NA	NA	NA	NA	2.4875	3.62916666666667	2469	59.7743631998698
1035	-6.949749	41.24121	141.06947160989	341.919068904724	200.849597294834	129.840627209319	367.441093465732	895.593423703761	2.84360921382311	213.659757364583	368.612118060319	NA	NA	NA	NA	NA	NA	NA	NA	NA	NA	NA	2.50416666666667	3.6875	2470	59.7743631998698
1036	-6.949749	41.33166	141.833018033675	339.725613606125	197.892595572449	125.779032555805	360.410180041482	840.547954670691	2.85956639063481	206.059707844783	359.054342746762	NA	NA	NA	NA	NA	NA	NA	NA	NA	NA	NA	2.52083333333333	3.6875	2471	59.7743631998698
1037	-6.949749	41.42211	142.884156870622	334.976802639701	192.092645769079	124.262083901792	358.988188704583	806.060969867223	2.87416671769472	206.404928293198	356.233405250257	NA	NA	NA	NA	NA	NA	NA	NA	NA	NA	NA	2.52916666666667	3.7125	2472	59.7293243408203
1038	-6.949749	41.51256	144.05718906036	331.073044489696	187.015855429336	114.14511294014	346.554455882539	711.840784632179	2.90025258102818	206.670224261367	330.382728577225	NA	NA	NA	NA	NA	NA	NA	NA	NA	NA	NA	2.5375	3.77916666666667	2473	59.7293243408203
1039	-6.949749	41.60302	144.625680215582	329.175822067869	184.550141852287	104.413545148827	326.546056588877	624.649669685074	2.92271681854043	206.673776658294	304.539050210054	NA	NA	NA	NA	NA	NA	NA	NA	NA	NA	NA	2.54583333333333	3.75416666666667	2474	59.7293243408203
1040	-6.949749	41.69347	144.940677760754	328.816922734274	183.87624497352	99.7446781261356	316.706228330426	582.86301727979	2.9371549117351	206.573995557416	292.425937803187	NA	NA	NA	NA	NA	NA	NA	NA	NA	NA	NA	2.55416666666667	3.74583333333333	2475	61.473471959432
1041	-6.949749	41.78392	145.031660606914	328.573816571793	183.542155964879	99.0806376544583	303.989713875375	574.886365296046	2.94668882192443	206.500389564571	291.411114176442	NA	NA	NA	NA	NA	NA	NA	NA	NA	NA	NA	2.5625	3.74583333333333	2476	61.473471959432
1042	-6.949749	41.87437	146.490255558288	327.33668762824	180.846432069951	88.017011531633	267.627764763942	494.396574278004	2.98653561299225	205.992891026312	262.206880785397	NA	NA	NA	NA	NA	NA	NA	NA	NA	NA	NA	2.5875	3.75416666666667	2477	61.473471959432
1043	-6.949749	41.96482	151.188193227767	322.303006441223	171.114813213456	61.7793227869266	198.294731357096	342.660472800543	3.08980951866458	218.521826192246	190.359542828282	NA	NA	NA	NA	NA	NA	NA	NA	NA	NA	NA	2.64583333333333	3.80416666666667	2478	67.3926315307617
1044	-6.949749	42.05528	160.734025855085	319.409948029079	158.675922173994	34.937483462389	154.834254068977	169.350549204409	3.21566073753406	234.61387484266	111.041636708909	NA	NA	NA	NA	NA	NA	NA	NA	NA	NA	NA	2.7875	3.79583333333333	2479	67.3926315307617
1045	-6.949749	42.14573	162.287842729051	318.559798030395	156.271955301344	29.2571844860199	144.073960569352	138.751355084094	3.28118768986252	250.453706377841	94.1778764128099	NA	NA	NA	NA	NA	NA	NA	NA	NA	NA	NA	2.8875	3.80416666666667	2480	71.9394912719727
1046	-6.949749	42.23618	161.853188636708	318.805682526798	156.95249389009	27.2029281478044	146.383617595001	124.160399127474	3.29362378491068	250.36897439534	87.8738998225123	NA	NA	NA	NA	NA	NA	NA	NA	NA	NA	NA	2.87083333333333	3.80416666666667	2481	71.9394912719727
1047	-6.949749	42.32663	151.469418689216	321.944128373626	170.474709684411	50.828382654483	173.980852603735	242.352270623053	3.16001813027492	226.213721945082	159.338159676607	NA	NA	NA	NA	NA	NA	NA	NA	NA	NA	NA	2.72916666666667	3.8125	2482	71.9394912719727
1048	-6.949749	42.41709	145.455646782047	326.8166070408	181.360960258754	74.5901669517764	226.681662888746	384.837736057938	3.05283740100607	205.854285350482	227.117491057287	NA	NA	NA	NA	NA	NA	NA	NA	NA	NA	NA	2.64583333333333	3.7875	2483	72.5425771077474
1049	-6.949749	42.50754	145.813885116906	327.196871936086	181.382986819179	67.4455367228742	202.614035707338	339.918678323155	3.07412080112916	213.508473765959	206.746713082578	NA	NA	NA	NA	NA	NA	NA	NA	NA	NA	NA	2.65416666666667	3.7875	2484	72.5425771077474
1050	-6.949749	42.59799	150.138214609883	324.955210232341	174.816995622458	55.4212187352542	172.623450874923	270.961966577862	3.13641213895325	233.208515831878	172.769718800601	NA	NA	NA	NA	NA	NA	NA	NA	NA	NA	NA	2.7125	3.8125	2485	72.5425771077474
1051	-6.949749	42.68844	155.377236885602	321.454977296261	166.077740410659	40.8916777662897	159.52565996566	177.146561825614	3.22255190480316	234.371548991321	130.269001205255	NA	NA	NA	NA	NA	NA	NA	NA	NA	NA	NA	2.82083333333333	3.7625	2486	75.1812121073405
1052	-6.949749	42.77889	162.697220726787	319.771169346687	157.073948619901	30.3787415004384	139.68633319632	131.069391102165	3.32156847484175	250.5991646588	98.8403919825373	NA	NA	NA	NA	NA	NA	NA	NA	NA	NA	NA	2.9125	3.8125	2487	75.1812121073405
1053	-6.949749	42.86935	152.785253878789	322.003348783179	169.21809490439	39.8868500709686	151.892691022295	159.922538563596	3.25304409797261	235.054934794202	128.108391929818	NA	NA	NA	NA	NA	NA	NA	NA	NA	NA	NA	2.84583333333333	3.77916666666667	2488	75.1812121073405
1054	-6.949749	42.9598	149.762704750119	327.41944829881	177.656743548691	53.5936775959994	159.937593030377	229.350865279144	3.18652461010522	243.714007656171	169.598756240594	NA	NA	NA	NA	NA	NA	NA	NA	NA	NA	NA	2.7875	3.79583333333333	2489	78.108206431071
1055	-6.949749	43.05025	149.664502655525	328.487708767393	178.823206111868	54.6477397951928	159.886956692654	233.628564095297	3.19360536933304	242.015214968791	173.466391077101	NA	NA	NA	NA	NA	NA	NA	NA	NA	NA	NA	2.82083333333333	3.77916666666667	2490	78.108206431071
1056	-6.949749	43.1407	150.227290616076	328.541929580854	178.314638964778	52.3687559849903	153.283388909094	210.88110521544	3.2221343736459	242.229849121241	167.784149566309	NA	NA	NA	NA	NA	NA	NA	NA	NA	NA	NA	2.84583333333333	3.7875	2491	81.0344365437825
1057	-6.949749	43.23116	150.80635811116	328.776374576299	177.970016465139	49.8483196971266	149.67724881027	182.150691980264	3.25209009633729	250.648927563667	161.323399132052	NA	NA	NA	NA	NA	NA	NA	NA	NA	NA	NA	2.89583333333333	3.75416666666667	2492	81.0344365437825
1058	-6.949749	43.32161	156.30144967146	330.271895251782	173.970445580321	53.0788958824972	148.181018182166	194.961122106161	3.24657218687522	250.667395048852	171.285516241583	NA	NA	NA	NA	NA	NA	NA	NA	NA	NA	NA	2.90416666666667	3.6875	2493	81.0344365437825
1059	-6.949749	43.41206	95.0238396300961	350.953664562042	255.929824931946	48.3473323349007	148.636528212989	189.715028425125	3.18844957282241	245.939192975275	154.098303177379	NA	NA	NA	NA	NA	NA	NA	NA	NA	NA	NA	2.8625	3.6875	2494	82.1110534667969
1060	-6.949749	43.50251	0.0350315271562181	362.439985130662	362.404953603506	39.065185247906	145.108044380913	161.235346904893	3.15255749739449	254.721750895717	123.139548814841	NA	NA	NA	NA	NA	NA	NA	NA	NA	NA	NA	2.8125	3.70416666666667	2495	82.1110534667969
1061	-6.949749	43.59296	0.0517160441167903	363.253054582742	363.201338538626	39.0538575093638	143.22360488453	161.475846862655	3.15164822315992	254.71412986888	123.078975198259	NA	NA	NA	NA	NA	NA	NA	NA	NA	NA	NA	2.8125	3.79583333333333	2496	82.1110534667969
1062	-6.949749	52.18593	138.687063670416	346.280165932388	207.593102261972	15.6725101420333	80.6124992154538	45.677593389184	3.55294063150801	265.378498703265	53.7819570094397	NA	NA	NA	NA	NA	NA	NA	NA	NA	NA	NA	3.24583333333333	3.80416666666667	2591	81.4653549194336
1063	-6.949749	52.27638	169.549661695052	339.839931190852	170.290269495801	25.2177834125114	87.5128751952525	73.1217482336193	3.52462625700648	260.138920884379	85.2223829155725	NA	NA	NA	NA	NA	NA	NA	NA	NA	NA	NA	3.19583333333333	3.80416666666667	2592	81.4653549194336
1064	-6.949749	52.36683	175.101053024165	329.502751600054	154.401698575889	21.0253986213076	73.9006582233528	63.686431261138	3.55023276629312	260.168395502413	71.2190815742539	NA	NA	NA	NA	NA	NA	NA	NA	NA	NA	NA	3.2625	3.8125	2593	81.4653549194336
1065	-6.949749	52.45729	177.518485294622	319.850863407093	142.332378112471	18.3966093884543	60.213903494249	54.6783951143912	3.58276397721828	253.932444089182	62.3862935246986	NA	NA	NA	NA	NA	NA	NA	NA	NA	NA	NA	3.3375	3.80416666666667	2594	80.1696650187175
1066	-6.949749	52.54774	178.368174869193	317.47321574597	139.105040876777	17.9999544081101	56.3207961091698	54.9606043288731	3.58741551971443	250.562893981805	60.826514232558	NA	NA	NA	NA	NA	NA	NA	NA	NA	NA	NA	3.3625	3.80416666666667	2595	80.1696650187175
1067	-6.949749	52.63819	177.314999375615	316.117917771715	138.802918396101	17.905807753047	56.9869269786056	56.4465796237298	3.57991108778921	250.633813877394	60.3621647805607	NA	NA	NA	NA	NA	NA	NA	NA	NA	NA	NA	3.35416666666667	3.79583333333333	2596	80.0647684733073
1068	-6.949749	52.72864	177.195364646259	315.81679915382	138.621434507561	19.2759850942827	58.7859059111938	60.8672874978296	3.57004500852018	248.205041550191	65.0334077808386	NA	NA	NA	NA	NA	NA	NA	NA	NA	NA	NA	3.32916666666667	3.79583333333333	2597	80.0647684733073
1069	-6.949749	52.8191	177.595842061814	315.620434429313	138.024592367499	19.1983990410106	55.316586885133	59.2977319077496	3.58465369815579	248.153225740861	64.8674540663634	NA	NA	NA	NA	NA	NA	NA	NA	NA	NA	NA	3.35416666666667	3.79583333333333	2598	80.0647684733073
1070	-6.949749	52.90955	178.074299758818	315.730950306947	137.656650548129	17.5206333167237	53.7690543355194	54.4707532546001	3.59123347273461	248.115476355612	59.4769253008984	NA	NA	NA	NA	NA	NA	NA	NA	NA	NA	NA	3.3625	3.79583333333333	2599	79.9835383097331
1071	-6.949749	53	177.450008860876	315.858319112129	138.408310251253	16.4984927717115	55.2216170119044	52.561336424962	3.59127505148415	248.072657938163	56.4520483071711	NA	NA	NA	NA	NA	NA	NA	NA	NA	NA	NA	3.3625	3.80416666666667	2600	79.9835383097331
1072	-6.778894	37.0804	0.0648125166381078	364.022951163891	363.958138647253	103.442326028702	368.440286610506	729.641321425099	2.75453197732733	234.463657793278	284.122139791645	NA	NA	NA	NA	NA	NA	NA	NA	NA	NA	NA	2.47083333333333	3.75416666666667	2624	73.5760269165039
1073	-6.778894	37.17085	0.096369345534265	364.035414112051	363.939044766516	104.988700029475	378.020197818752	773.27124391761	2.71988541032081	238.383406449522	285.246462680952	NA	NA	NA	NA	NA	NA	NA	NA	NA	NA	NA	2.39583333333333	3.80416666666667	2625	59.9152971903483
1074	-6.778894	37.26131	0.0593473127754919	364.057748615984	363.998401303208	92.3414749619763	301.997386609034	716.259848984968	2.74327698702987	247.542416739374	252.355109180568	NA	NA	NA	NA	NA	NA	NA	NA	NA	NA	NA	2.3625	3.79583333333333	2626	59.9152971903483
1075	-6.778894	37.35176	0.0678020528312572	364.05037675294	363.982574700109	107.868167012057	351.741846862301	832.741676772057	2.71850267360955	246.630227865889	292.475483641113	NA	NA	NA	NA	NA	NA	NA	NA	NA	NA	NA	2.35416666666667	3.8125	2627	59.9152971903483
1076	-6.778894	37.44221	NA	NA	NA	NA	NA	NA	NA	NA	NA	NA	NA	NA	NA	NA	NA	NA	NA	NA	NA	NA	NA	NA	NA	53.6901105244954
1077	-6.778894	37.53266	NA	NA	NA	NA	NA	NA	NA	NA	NA	NA	NA	NA	NA	NA	NA	NA	NA	NA	NA	NA	NA	NA	NA	53.6901105244954
1078	-6.778894	37.62312	NA	NA	NA	NA	NA	NA	NA	NA	NA	NA	NA	NA	NA	NA	NA	NA	NA	NA	NA	NA	NA	NA	NA	53.6901105244954
1079	-6.778894	37.71357	NA	NA	NA	NA	NA	NA	NA	NA	NA	NA	NA	NA	NA	NA	NA	NA	NA	NA	NA	NA	NA	NA	NA	53.4734331766764
1080	-6.778894	37.80402	NA	NA	NA	NA	NA	NA	NA	NA	NA	NA	NA	NA	NA	NA	NA	NA	NA	NA	NA	NA	NA	NA	NA	53.4734331766764
1081	-6.778894	37.89447	NA	NA	NA	NA	NA	NA	NA	NA	NA	NA	NA	NA	NA	NA	NA	NA	NA	NA	NA	NA	NA	NA	NA	53.8544947306315
1082	-6.778894	37.98492	NA	NA	NA	NA	NA	NA	NA	NA	NA	NA	NA	NA	NA	NA	NA	NA	NA	NA	NA	NA	NA	NA	NA	53.8544947306315
1083	-6.778894	38.07538	NA	NA	NA	NA	NA	NA	NA	NA	NA	NA	NA	NA	NA	NA	NA	NA	NA	NA	NA	NA	NA	NA	NA	53.8544947306315
1084	-6.778894	38.16583	NA	NA	NA	NA	NA	NA	NA	NA	NA	NA	NA	NA	NA	NA	NA	NA	NA	NA	NA	NA	NA	NA	NA	53.7159385681152
1085	-6.778894	38.25628	NA	NA	NA	NA	NA	NA	NA	NA	NA	NA	NA	NA	NA	NA	NA	NA	NA	NA	NA	NA	NA	NA	NA	53.7159385681152
1086	-6.778894	38.34673	NA	NA	NA	NA	NA	NA	NA	NA	NA	NA	NA	NA	NA	NA	NA	NA	NA	NA	NA	NA	NA	NA	NA	53.7159385681152
1087	-6.778894	38.43719	NA	NA	NA	NA	NA	NA	NA	NA	NA	NA	NA	NA	NA	NA	NA	NA	NA	NA	NA	NA	NA	NA	NA	52.3978462219238
1088	-6.778894	38.52764	NA	NA	NA	NA	NA	NA	NA	NA	NA	NA	NA	NA	NA	NA	NA	NA	NA	NA	NA	NA	NA	NA	NA	52.3978462219238
1089	-6.778894	38.61809	NA	NA	NA	NA	NA	NA	NA	NA	NA	NA	NA	NA	NA	NA	NA	NA	NA	NA	NA	NA	NA	NA	NA	52.3978462219238
1090	-6.778894	38.70854	NA	NA	NA	NA	NA	NA	NA	NA	NA	NA	NA	NA	NA	NA	NA	NA	NA	NA	NA	NA	NA	NA	NA	51.9757118225098
1091	-6.778894	38.79899	NA	NA	NA	NA	NA	NA	NA	NA	NA	NA	NA	NA	NA	NA	NA	NA	NA	NA	NA	NA	NA	NA	NA	51.9757118225098
1092	-6.778894	38.88945	NA	NA	NA	NA	NA	NA	NA	NA	NA	NA	NA	NA	NA	NA	NA	NA	NA	NA	NA	NA	NA	NA	NA	51.989128112793
1093	-6.778894	38.9799	NA	NA	NA	NA	NA	NA	NA	NA	NA	NA	NA	NA	NA	NA	NA	NA	NA	NA	NA	NA	NA	NA	NA	51.989128112793
1094	-6.778894	39.07035	NA	NA	NA	NA	NA	NA	NA	NA	NA	NA	NA	NA	NA	NA	NA	NA	NA	NA	NA	NA	NA	NA	NA	51.989128112793
1095	-6.778894	39.1608	NA	NA	NA	NA	NA	NA	NA	NA	NA	NA	NA	NA	NA	NA	NA	NA	NA	NA	NA	NA	NA	NA	NA	50.8480415344238
1096	-6.778894	39.25126	NA	NA	NA	NA	NA	NA	NA	NA	NA	NA	NA	NA	NA	NA	NA	NA	NA	NA	NA	NA	NA	NA	NA	50.8480415344238
1097	-6.778894	39.34171	NA	NA	NA	NA	NA	NA	NA	NA	NA	NA	NA	NA	NA	NA	NA	NA	NA	NA	NA	NA	NA	NA	NA	50.8480415344238
1098	-6.778894	39.43216	NA	NA	NA	NA	NA	NA	NA	NA	NA	NA	NA	NA	NA	NA	NA	NA	NA	NA	NA	NA	NA	NA	NA	52.7258834838867
1099	-6.778894	39.52261	NA	NA	NA	NA	NA	NA	NA	NA	NA	NA	NA	NA	NA	NA	NA	NA	NA	NA	NA	NA	NA	NA	NA	52.7258834838867
1100	-6.778894	39.61307	NA	NA	NA	NA	NA	NA	NA	NA	NA	NA	NA	NA	NA	NA	NA	NA	NA	NA	NA	NA	NA	NA	NA	52.7258834838867
1101	-6.778894	39.70352	NA	NA	NA	NA	NA	NA	NA	NA	NA	NA	NA	NA	NA	NA	NA	NA	NA	NA	NA	NA	NA	NA	NA	53.7638282775879
1102	-6.778894	39.79397	NA	NA	NA	NA	NA	NA	NA	NA	NA	NA	NA	NA	NA	NA	NA	NA	NA	NA	NA	NA	NA	NA	NA	53.7638282775879
1103	-6.778894	39.88442	NA	NA	NA	NA	NA	NA	NA	NA	NA	NA	NA	NA	NA	NA	NA	NA	NA	NA	NA	NA	NA	NA	NA	50.8059247334798
1104	-6.778894	39.97487	NA	NA	NA	NA	NA	NA	NA	NA	NA	NA	NA	NA	NA	NA	NA	NA	NA	NA	NA	NA	NA	NA	NA	50.8059247334798
1105	-6.778894	40.06533	NA	NA	NA	NA	NA	NA	NA	NA	NA	NA	NA	NA	NA	NA	NA	NA	NA	NA	NA	NA	NA	NA	NA	50.8059247334798
1106	-6.778894	40.15578	109.590564302688	350.444194442468	240.853630139779	106.402493183341	327.912914302198	789.058722813651	2.79907173076532	232.009638121919	297.66262296013	NA	NA	NA	NA	NA	NA	NA	NA	NA	NA	NA	2.39583333333333	3.60416666666667	2658	55.2874342600505
1107	-6.778894	40.24623	140.605427763513	342.371872497141	201.766444733628	107.204217954842	310.41529702893	735.1497072223	2.84344587169425	215.749045655857	304.273017816549	NA	NA	NA	NA	NA	NA	NA	NA	NA	NA	NA	2.49583333333333	3.72916666666667	2659	55.2874342600505
1108	-6.778894	40.33668	142.199696584896	332.261197475363	190.061500890467	83.756143779467	240.834057677074	545.998016815615	2.93156561978889	213.827771825408	244.664653102339	NA	NA	NA	NA	NA	NA	NA	NA	NA	NA	NA	2.54583333333333	3.79583333333333	2660	55.2874342600505
1109	-6.778894	40.42714	141.684125838475	333.976750084528	192.292624246053	102.100415051175	296.77639770199	677.126452896127	2.89554930031359	210.254417689993	294.798975110435	NA	NA	NA	NA	NA	NA	NA	NA	NA	NA	NA	2.52083333333333	3.77916666666667	2661	58.3506806691488
1110	-6.778894	40.51759	141.532824431965	335.254471741411	193.721647309446	126.51180559465	367.683109245957	844.044495000173	2.85859050029586	216.616979080463	360.669049631781	NA	NA	NA	NA	NA	NA	NA	NA	NA	NA	NA	2.5125	3.7375	2662	58.3506806691488
1111	-6.778894	40.60804	142.15986959731	331.437413367026	189.277543769717	115.430951155664	354.360995688893	748.517126538474	2.89245051162695	213.713059476322	332.640916964174	NA	NA	NA	NA	NA	NA	NA	NA	NA	NA	NA	2.52083333333333	3.77916666666667	2663	58.3506806691488
1112	-6.778894	40.69849	142.536432323619	331.188809077746	188.652376754127	113.121240520526	345.409566419455	723.778396930967	2.90074993368368	213.687864435182	327.128880776308	NA	NA	NA	NA	NA	NA	NA	NA	NA	NA	NA	2.52916666666667	3.7875	2664	58.5659650166829
1113	-6.778894	40.78894	142.355245246052	331.903269210915	189.548023964863	116.203238036797	348.457248773299	756.349198080212	2.90230660731359	206.281073091094	336.093441731296	NA	NA	NA	NA	NA	NA	NA	NA	NA	NA	NA	2.52083333333333	3.7625	2665	58.5659650166829
1114	-6.778894	40.8794	141.6483572422	334.884620778846	193.236263536646	123.129955611816	354.843445353256	816.9917799046	2.87192692945455	213.758055208111	352.484018783025	NA	NA	NA	NA	NA	NA	NA	NA	NA	NA	NA	2.52083333333333	3.6625	2666	58.2014401753744
1115	-6.778894	40.96985	141.220334526233	339.724968454344	198.504633928111	120.241343012648	338.512732696256	799.594203237512	2.84294157660558	219.028887349291	341.320548825112	NA	NA	NA	NA	NA	NA	NA	NA	NA	NA	NA	2.52083333333333	3.62916666666667	2667	58.2014401753744
1116	-6.778894	41.0603	141.137845278513	340.410962986993	199.27311770848	126.206661159785	348.65776569721	853.779494440366	2.83383497831548	219.067892605216	357.09913304366	NA	NA	NA	NA	NA	NA	NA	NA	NA	NA	NA	2.50416666666667	3.62083333333333	2668	58.2014401753744
1117	-6.778894	41.15075	141.631045345499	339.43053309793	197.799487752431	128.018482438403	373.268483665501	857.554400429073	2.85157656487656	213.775855388173	364.463139344418	NA	NA	NA	NA	NA	NA	NA	NA	NA	NA	NA	2.52083333333333	3.6875	2669	58.5668589274089
1118	-6.778894	41.24121	141.703399592665	339.1143207426	197.410921149935	125.95230099561	367.411785985141	846.845833226988	2.85345279649161	213.76480889895	358.78815383596	NA	NA	NA	NA	NA	NA	NA	NA	NA	NA	NA	2.52083333333333	3.6875	2670	58.5668589274089
1119	-6.778894	41.33166	142.023150867501	338.55430793113	196.531157063628	122.513167003177	360.913256706371	822.920701629634	2.86185845610002	213.781875022574	349.981912052361	NA	NA	NA	NA	NA	NA	NA	NA	NA	NA	NA	2.52083333333333	3.69583333333333	2671	58.5668589274089
1120	-6.778894	41.42211	142.350171589204	337.082577740643	194.732406151439	126.877180699171	365.972376586648	846.696934165328	2.86228288600697	213.879316859189	362.410144509243	NA	NA	NA	NA	NA	NA	NA	NA	NA	NA	NA	2.52083333333333	3.70416666666667	2672	59.1156387329102
1121	-6.778894	41.51256	143.299493818938	333.257803948412	189.958310129475	116.869500548903	347.462453526737	750.190386813219	2.87680475268812	206.512421437548	335.482921476766	NA	NA	NA	NA	NA	NA	NA	NA	NA	NA	NA	2.5375	3.69583333333333	2673	59.1156387329102
1122	-6.778894	41.60302	144.262056118083	330.097621535447	185.835565417364	108.686895001233	337.46809031313	663.348314872213	2.90809580855912	206.485128729929	315.493950594439	NA	NA	NA	NA	NA	NA	NA	NA	NA	NA	NA	2.5375	3.77083333333333	2674	59.1156387329102
1123	-6.778894	41.69347	144.69027201559	328.842604455746	184.152332440156	101.726807156595	317.726907364924	605.34357619327	2.92823226661615	206.413917142687	297.219346394415	NA	NA	NA	NA	NA	NA	NA	NA	NA	NA	NA	2.55416666666667	3.74583333333333	2675	60.9586277008057
1124	-6.778894	41.78392	145.057655905266	328.126681548427	183.069025643161	96.9063888248116	303.526714426667	557.352557357364	2.94909710918893	206.516692440584	285.110873950166	NA	NA	NA	NA	NA	NA	NA	NA	NA	NA	NA	2.57083333333333	3.75416666666667	2676	60.9586277008057
1125	-6.778894	41.87437	146.21441449447	327.299324631911	181.084910137442	91.6562929739961	281.078952966197	521.297813206773	2.96976293955783	206.370459664698	271.558636135797	NA	NA	NA	NA	NA	NA	NA	NA	NA	NA	NA	2.57083333333333	3.7625	2677	60.9586277008057
1126	-6.778894	41.96482	150.826860923273	322.537327499864	171.710466576592	71.2176935522028	221.258507172277	404.432726012612	3.0429161760222	205.99573850205	216.164758144705	NA	NA	NA	NA	NA	NA	NA	NA	NA	NA	NA	2.60416666666667	3.7625	2678	66.0626907348633
1127	-6.778894	42.05528	155.047672146266	319.554412089694	164.506739943428	39.7905614138163	166.128165535507	192.683185920871	3.18192487205105	233.666165827379	125.635337774528	NA	NA	NA	NA	NA	NA	NA	NA	NA	NA	NA	2.7625	3.7625	2679	66.0626907348633
1128	-6.778894	42.14573	165.733064656482	317.335538331217	151.602473674735	24.4792901189979	141.583158506188	109.874263114268	3.32580001220901	250.473267504421	79.6063037000985	NA	NA	NA	NA	NA	NA	NA	NA	NA	NA	NA	2.9375	3.80416666666667	2680	69.2799142201741
1129	-6.778894	42.23618	175.266443644275	315.011514211942	139.745070567667	19.3072756650294	113.130834359627	89.0058685818216	3.42884543456915	254.393467128527	64.241705424075	NA	NA	NA	NA	NA	NA	NA	NA	NA	NA	NA	3.0625	3.8125	2681	69.2799142201741
1130	-6.778894	42.32663	161.39326812506	318.896625901372	157.503357776312	32.8591105662034	147.383753207747	153.445877713206	3.25670948172727	250.410715945628	105.724207467593	NA	NA	NA	NA	NA	NA	NA	NA	NA	NA	NA	2.87083333333333	3.8125	2682	69.2799142201741
1131	-6.778894	42.41709	146.440824188017	324.997112535556	178.556288347539	74.3620577204839	237.296810598148	391.91839617196	3.04481451823645	205.898261730583	225.711691921763	NA	NA	NA	NA	NA	NA	NA	NA	NA	NA	NA	2.6375	3.77916666666667	2683	68.6419054667155
1132	-6.778894	42.50754	144.57043625731	328.846655668184	184.276219410874	89.0150916755747	270.010599430195	502.037537002717	2.98942079185929	218.527782055378	265.730263704353	NA	NA	NA	NA	NA	NA	NA	NA	NA	NA	NA	2.5875	3.79583333333333	2684	68.6419054667155
1133	-6.778894	42.59799	144.980637132015	328.64167846314	183.661041331125	86.0272632415284	264.60676045961	471.87571258936	3.0034758202846	218.740262859133	258.057065596783	NA	NA	NA	NA	NA	NA	NA	NA	NA	NA	NA	2.59583333333333	3.77083333333333	2685	68.6419054667155
1134	-6.778894	42.68844	149.706362872671	324.965661899603	175.259299026932	58.9034366158248	187.320562371959	301.365569633758	3.10866606813491	221.073109469755	182.318046656021	NA	NA	NA	NA	NA	NA	NA	NA	NA	NA	NA	2.67083333333333	3.79583333333333	2686	72.1275787353516
1135	-6.778894	42.77889	162.418910970436	319.742844395406	157.32393342497	29.6604115465224	141.599172989472	131.211641238791	3.29941066016825	246.60623730758	95.9881994104338	NA	NA	NA	NA	NA	NA	NA	NA	NA	NA	NA	2.87916666666667	3.8125	2687	72.1275787353516
1136	-6.778894	42.86935	168.051448040631	317.519347588289	149.467899547659	24.2715736915765	137.706598583152	106.431514914616	3.38756474322327	250.39996513188	80.2703988783088	NA	NA	NA	NA	NA	NA	NA	NA	NA	NA	NA	2.97083333333333	3.8125	2688	72.1275787353516
1137	-6.778894	42.9598	152.918623670948	321.862984841448	168.9443611705	38.5649124119777	157.896515455188	148.612190274842	3.27921597488954	242.134372860597	124.729338063284	NA	NA	NA	NA	NA	NA	NA	NA	NA	NA	NA	2.87083333333333	3.8125	2689	77.9943758646647
1138	-6.778894	43.05025	150.361631627448	326.117666291553	175.756034664104	47.047365890345	157.554680061021	185.847393031327	3.24089908375757	242.151088875027	151.178473206823	NA	NA	NA	NA	NA	NA	NA	NA	NA	NA	NA	2.87083333333333	3.80416666666667	2690	77.9943758646647
1139	-6.778894	43.1407	150.520020755584	327.195986951414	176.67596619583	50.3116703181883	160.936690303377	191.198300486967	3.24129512199384	242.053518951817	161.941792040723	NA	NA	NA	NA	NA	NA	NA	NA	NA	NA	NA	2.87083333333333	3.79583333333333	2691	81.4344113667806
1140	-6.778894	43.23116	150.906469837507	327.84761214705	176.941142309543	47.6209883754044	153.707834814241	172.605973587857	3.26690367341095	250.680356847325	154.720933904066	NA	NA	NA	NA	NA	NA	NA	NA	NA	NA	NA	2.9125	3.77083333333333	2692	81.4344113667806
1141	-6.778894	43.32161	153.215434959547	329.433429548711	176.217994589164	48.7698313064637	146.436174771678	174.723888114632	3.26252407451568	250.800584852849	157.98381536227	NA	NA	NA	NA	NA	NA	NA	NA	NA	NA	NA	2.9125	3.7625	2693	81.4344113667806
1142	-6.778894	43.41206	91.3880333408362	348.207922846237	256.819889505401	48.4884388303795	152.186080491641	190.196567312984	3.19495339339126	245.888081644847	154.811875361435	NA	NA	NA	NA	NA	NA	NA	NA	NA	NA	NA	2.8625	3.72916666666667	2694	82.0611635843913
1143	-6.778894	43.50251	29.7958980148862	361.430955835961	331.635057821075	44.1230841695929	144.271866239213	183.503608480802	3.15554195872655	254.615924408395	139.168420082345	NA	NA	NA	NA	NA	NA	NA	NA	NA	NA	NA	2.82083333333333	3.64583333333333	2695	82.0611635843913
1144	-6.778894	43.59296	0.0441049631563715	361.876954331001	361.832849367844	38.9880279089348	145.775583038723	160.801882036918	3.15508278986603	254.623395353763	123.003617079225	NA	NA	NA	NA	NA	NA	NA	NA	NA	NA	NA	2.82083333333333	3.70416666666667	2696	82.0611635843913
1145	-6.778894	52.27638	138.64012911274	342.487018619107	203.846889506367	18.0579286288314	86.6125562881497	50.9033734596562	3.52881388910082	260.174716888069	61.9262777492641	NA	NA	NA	NA	NA	NA	NA	NA	NA	NA	NA	3.2125	3.80416666666667	2792	81.483341217041
1146	-6.778894	52.36683	169.127456147281	332.672478537018	163.545022389737	24.1581422157892	79.7229366457351	70.4941544175974	3.53161585162322	260.176416662867	81.3900334722076	NA	NA	NA	NA	NA	NA	NA	NA	NA	NA	NA	3.2375	3.80416666666667	2793	81.483341217041
1147	-6.778894	52.45729	175.838074923288	323.768591183094	147.930516259806	19.5738907165976	66.9450571813358	59.6030076319503	3.56554392220579	254.492718393292	66.3098875514852	NA	NA	NA	NA	NA	NA	NA	NA	NA	NA	NA	3.29583333333333	3.80416666666667	2794	79.7402254740397
1148	-6.778894	52.54774	177.661167150657	317.861635712441	140.200468561784	17.9546855994456	58.0222777532058	53.9052235019593	3.58636639168815	253.893518325868	60.8663580225484	NA	NA	NA	NA	NA	NA	NA	NA	NA	NA	NA	3.34583333333333	3.80416666666667	2795	79.7402254740397
1149	-6.778894	52.63819	178.284647545017	315.989038703903	137.704391158885	17.7527065203778	55.9048972474221	56.5498450445447	3.58582297796293	249.584903730619	59.9283137687475	NA	NA	NA	NA	NA	NA	NA	NA	NA	NA	NA	3.3625	3.80416666666667	2796	79.8199017842611
1150	-6.778894	52.72864	176.450903018279	315.836373255745	139.385470237466	20.2498220597904	60.5091509908529	62.3271934424559	3.55933407950198	250.665516421565	68.1775512610256	NA	NA	NA	NA	NA	NA	NA	NA	NA	NA	NA	3.32083333333333	3.79583333333333	2797	79.8199017842611
1151	-6.778894	52.8191	175.657032744997	315.923638833457	140.26660608846	20.6531117403897	61.7644047912279	64.6918998504672	3.56072758929296	248.20357640591	69.6324572363329	NA	NA	NA	NA	NA	NA	NA	NA	NA	NA	NA	3.3125	3.79583333333333	2798	79.8199017842611
1152	-6.778894	52.90955	177.777196705748	315.610548126728	137.83335142098	18.1748444225192	54.8611178621741	57.1759076145216	3.58742404688928	248.112064664976	61.7216299558641	NA	NA	NA	NA	NA	NA	NA	NA	NA	NA	NA	3.3625	3.79583333333333	2799	80.2744598388672
1153	-6.778894	53	179.847100389252	315.41673690711	135.569636517857	16.7827704496376	51.1844313751708	53.1872202574822	3.60089947539563	248.051523273186	57.130851571112	NA	NA	NA	NA	NA	NA	NA	NA	NA	NA	NA	3.39583333333333	3.80416666666667	2800	80.2744598388672
1154	-6.60804	36.98995	0.0288849480896943	364.055608549157	364.026723601068	92.6648986445626	321.102883297527	675.927767343836	2.75610922859206	238.570210243182	254.573079940357	NA	NA	NA	NA	NA	NA	NA	NA	NA	NA	NA	2.4625	3.75416666666667	2823	66.2877311706543
1155	-6.60804	37.0804	0.078492427154822	364.034340754234	363.955848327079	109.315782545512	392.745740567941	786.124269087771	2.73394990917208	239.219729836072	298.092777631475	NA	NA	NA	NA	NA	NA	NA	NA	NA	NA	NA	2.4375	3.77083333333333	2824	66.2877311706543
1156	-6.60804	37.17085	0.0715058330341549	364.039912997336	363.968407164301	113.230287145716	412.932860856786	823.414262981008	2.72218406836242	241.358112442746	307.529913626964	NA	NA	NA	NA	NA	NA	NA	NA	NA	NA	NA	2.4125	3.7875	2825	58.6041418711344
1157	-6.60804	37.26131	0.0624633839448393	364.049504139217	363.987040755273	114.345777466531	402.718323166217	869.305080478633	2.70996997302139	250.621616276777	309.074576073165	NA	NA	NA	NA	NA	NA	NA	NA	NA	NA	NA	2.3625	3.80416666666667	2826	58.6041418711344
1158	-6.60804	37.35176	0.0397386167922832	364.023829163118	363.984090546326	117.961332722389	407.067404708115	908.322428996507	2.69753584578329	250.784430604456	317.488942113323	NA	NA	NA	NA	NA	NA	NA	NA	NA	NA	NA	2.34583333333333	3.8125	2827	58.6041418711344
1159	-6.60804	37.44221	NA	NA	NA	NA	NA	NA	NA	NA	NA	NA	NA	NA	NA	NA	NA	NA	NA	NA	NA	NA	NA	NA	NA	53.3352127075195
1160	-6.60804	37.53266	NA	NA	NA	NA	NA	NA	NA	NA	NA	NA	NA	NA	NA	NA	NA	NA	NA	NA	NA	NA	NA	NA	NA	53.3352127075195
1161	-6.60804	37.62312	NA	NA	NA	NA	NA	NA	NA	NA	NA	NA	NA	NA	NA	NA	NA	NA	NA	NA	NA	NA	NA	NA	NA	53.3352127075195
1162	-6.60804	37.71357	NA	NA	NA	NA	NA	NA	NA	NA	NA	NA	NA	NA	NA	NA	NA	NA	NA	NA	NA	NA	NA	NA	NA	52.5760650634766
1163	-6.60804	37.80402	NA	NA	NA	NA	NA	NA	NA	NA	NA	NA	NA	NA	NA	NA	NA	NA	NA	NA	NA	NA	NA	NA	NA	52.5760650634766
1164	-6.60804	37.89447	NA	NA	NA	NA	NA	NA	NA	NA	NA	NA	NA	NA	NA	NA	NA	NA	NA	NA	NA	NA	NA	NA	NA	52.7498868306478
1165	-6.60804	37.98492	NA	NA	NA	NA	NA	NA	NA	NA	NA	NA	NA	NA	NA	NA	NA	NA	NA	NA	NA	NA	NA	NA	NA	52.7498868306478
1166	-6.60804	38.07538	NA	NA	NA	NA	NA	NA	NA	NA	NA	NA	NA	NA	NA	NA	NA	NA	NA	NA	NA	NA	NA	NA	NA	52.7498868306478
1167	-6.60804	38.16583	NA	NA	NA	NA	NA	NA	NA	NA	NA	NA	NA	NA	NA	NA	NA	NA	NA	NA	NA	NA	NA	NA	NA	53.70574315389
1168	-6.60804	38.25628	NA	NA	NA	NA	NA	NA	NA	NA	NA	NA	NA	NA	NA	NA	NA	NA	NA	NA	NA	NA	NA	NA	NA	53.70574315389
1169	-6.60804	38.34673	NA	NA	NA	NA	NA	NA	NA	NA	NA	NA	NA	NA	NA	NA	NA	NA	NA	NA	NA	NA	NA	NA	NA	53.70574315389
1170	-6.60804	38.43719	NA	NA	NA	NA	NA	NA	NA	NA	NA	NA	NA	NA	NA	NA	NA	NA	NA	NA	NA	NA	NA	NA	NA	52.3151575724284
1171	-6.60804	38.52764	NA	NA	NA	NA	NA	NA	NA	NA	NA	NA	NA	NA	NA	NA	NA	NA	NA	NA	NA	NA	NA	NA	NA	52.3151575724284
1172	-6.60804	38.61809	NA	NA	NA	NA	NA	NA	NA	NA	NA	NA	NA	NA	NA	NA	NA	NA	NA	NA	NA	NA	NA	NA	NA	52.3151575724284
1173	-6.60804	38.70854	NA	NA	NA	NA	NA	NA	NA	NA	NA	NA	NA	NA	NA	NA	NA	NA	NA	NA	NA	NA	NA	NA	NA	51.6079305013021
1174	-6.60804	38.79899	NA	NA	NA	NA	NA	NA	NA	NA	NA	NA	NA	NA	NA	NA	NA	NA	NA	NA	NA	NA	NA	NA	NA	51.6079305013021
1175	-6.60804	38.88945	NA	NA	NA	NA	NA	NA	NA	NA	NA	NA	NA	NA	NA	NA	NA	NA	NA	NA	NA	NA	NA	NA	NA	51.6388308207194
1176	-6.60804	38.9799	NA	NA	NA	NA	NA	NA	NA	NA	NA	NA	NA	NA	NA	NA	NA	NA	NA	NA	NA	NA	NA	NA	NA	51.6388308207194
1177	-6.60804	39.07035	NA	NA	NA	NA	NA	NA	NA	NA	NA	NA	NA	NA	NA	NA	NA	NA	NA	NA	NA	NA	NA	NA	NA	51.6388308207194
1178	-6.60804	39.1608	NA	NA	NA	NA	NA	NA	NA	NA	NA	NA	NA	NA	NA	NA	NA	NA	NA	NA	NA	NA	NA	NA	NA	50.9921913146973
1179	-6.60804	39.25126	NA	NA	NA	NA	NA	NA	NA	NA	NA	NA	NA	NA	NA	NA	NA	NA	NA	NA	NA	NA	NA	NA	NA	50.9921913146973
1180	-6.60804	39.34171	NA	NA	NA	NA	NA	NA	NA	NA	NA	NA	NA	NA	NA	NA	NA	NA	NA	NA	NA	NA	NA	NA	NA	50.9921913146973
1181	-6.60804	39.43216	NA	NA	NA	NA	NA	NA	NA	NA	NA	NA	NA	NA	NA	NA	NA	NA	NA	NA	NA	NA	NA	NA	NA	51.8430786132812
1182	-6.60804	39.52261	NA	NA	NA	NA	NA	NA	NA	NA	NA	NA	NA	NA	NA	NA	NA	NA	NA	NA	NA	NA	NA	NA	NA	51.8430786132812
1183	-6.60804	39.61307	NA	NA	NA	NA	NA	NA	NA	NA	NA	NA	NA	NA	NA	NA	NA	NA	NA	NA	NA	NA	NA	NA	NA	51.8430786132812
1184	-6.60804	39.70352	NA	NA	NA	NA	NA	NA	NA	NA	NA	NA	NA	NA	NA	NA	NA	NA	NA	NA	NA	NA	NA	NA	NA	52.9419937133789
1185	-6.60804	39.79397	NA	NA	NA	NA	NA	NA	NA	NA	NA	NA	NA	NA	NA	NA	NA	NA	NA	NA	NA	NA	NA	NA	NA	52.9419937133789
1186	-6.60804	39.88442	NA	NA	NA	NA	NA	NA	NA	NA	NA	NA	NA	NA	NA	NA	NA	NA	NA	NA	NA	NA	NA	NA	NA	50.6035194396973
1187	-6.60804	39.97487	NA	NA	NA	NA	NA	NA	NA	NA	NA	NA	NA	NA	NA	NA	NA	NA	NA	NA	NA	NA	NA	NA	NA	50.6035194396973
1188	-6.60804	40.06533	NA	NA	NA	NA	NA	NA	NA	NA	NA	NA	NA	NA	NA	NA	NA	NA	NA	NA	NA	NA	NA	NA	NA	50.6035194396973
1189	-6.60804	40.15578	NA	NA	NA	NA	NA	NA	NA	NA	NA	NA	NA	NA	NA	NA	NA	NA	NA	NA	NA	NA	NA	NA	NA	53.2419726053874
1190	-6.60804	40.24623	NA	NA	NA	NA	NA	NA	NA	NA	NA	NA	NA	NA	NA	NA	NA	NA	NA	NA	NA	NA	NA	NA	NA	53.2419726053874
1191	-6.60804	40.33668	NA	NA	NA	NA	NA	NA	NA	NA	NA	NA	NA	NA	NA	NA	NA	NA	NA	NA	NA	NA	NA	NA	NA	53.2419726053874
1192	-6.60804	40.42714	141.308862988618	333.653261177332	192.344398188714	89.5478379767645	249.94156455221	609.966578368551	2.91567572630561	213.439931589831	260.558606176039	NA	NA	NA	NA	NA	NA	NA	NA	NA	NA	NA	2.54583333333333	3.77083333333333	2861	57.1450049082438
1193	-6.60804	40.51759	141.265785065848	336.279418406166	195.013633340318	127.546692367548	363.482547209797	863.945819487598	2.84802391847629	217.191207639028	362.359359627743	NA	NA	NA	NA	NA	NA	NA	NA	NA	NA	NA	2.50416666666667	3.72083333333333	2862	57.1450049082438
1194	-6.60804	40.60804	141.289953740845	332.276708728188	190.986754987343	117.027873312322	334.681030812956	795.461022746069	2.86584463932679	209.28806264607	334.712792899272	NA	NA	NA	NA	NA	NA	NA	NA	NA	NA	NA	2.50416666666667	3.70416666666667	2863	57.1450049082438
1195	-6.60804	40.69849	142.059916604293	331.103771833274	189.043855228981	114.042839858791	352.686003046779	739.227207291609	2.88124576879057	213.675861578931	327.509915499973	NA	NA	NA	NA	NA	NA	NA	NA	NA	NA	NA	2.52083333333333	3.77083333333333	2864	58.7152347564697
1196	-6.60804	40.78894	142.748738822663	330.572361955991	187.823623133328	116.618634391105	362.548647610161	742.545435197248	2.89092226286435	213.783729359162	335.983646559917	NA	NA	NA	NA	NA	NA	NA	NA	NA	NA	NA	2.52916666666667	3.7875	2865	58.7152347564697
1197	-6.60804	40.8794	142.281548349592	331.913323073504	189.631774723912	118.179835073129	357.433784629209	776.108002185334	2.89215997401488	206.360881530271	340.454723657703	NA	NA	NA	NA	NA	NA	NA	NA	NA	NA	NA	2.52083333333333	3.77083333333333	2866	58.3468691507975
1198	-6.60804	40.96985	142.183110786088	334.002972525594	191.819861739505	123.858453979224	361.981123280769	811.397678718912	2.88232519893399	213.810689382271	355.84123871073	NA	NA	NA	NA	NA	NA	NA	NA	NA	NA	NA	2.52083333333333	3.7625	2867	58.3468691507975
1199	-6.60804	41.0603	142.25043462791	333.775823183682	191.525388555772	120.314379307167	354.769055383935	785.272084774768	2.86583860042513	213.850164008778	343.82434941166	NA	NA	NA	NA	NA	NA	NA	NA	NA	NA	NA	2.52916666666667	3.69583333333333	2868	58.3468691507975
1200	-6.60804	41.15075	142.251275887542	333.842943032395	191.591667144853	121.684630133049	355.506408171476	801.531447871869	2.87109983358922	213.809258897071	348.367118418381	NA	NA	NA	NA	NA	NA	NA	NA	NA	NA	NA	2.52916666666667	3.67083333333333	2869	58.1300417582194
1201	-6.60804	41.24121	142.509083930379	333.719116227754	191.210032297375	119.615133604956	354.446513357815	784.872701478804	2.88436822765216	213.829398536874	344.18765594638	NA	NA	NA	NA	NA	NA	NA	NA	NA	NA	NA	2.52916666666667	3.67916666666667	2870	58.1300417582194
1202	-6.60804	41.33166	142.986743050592	333.256608098311	190.269865047719	117.534885978107	354.048693211192	753.255724330464	2.89349151264944	213.880789241261	339.239860143283	NA	NA	NA	NA	NA	NA	NA	NA	NA	NA	NA	2.5375	3.75416666666667	2871	58.1300417582194
1203	-6.60804	41.42211	142.717032619002	333.316631033397	190.599598414396	117.156545001206	347.53032025805	762.581945267712	2.87430233978956	213.94475613796	336.046118803596	NA	NA	NA	NA	NA	NA	NA	NA	NA	NA	NA	2.52916666666667	3.69583333333333	2872	58.8959007263184
1204	-6.60804	41.51256	142.797278827886	332.949191617937	190.151912790051	119.887202953942	355.305891804823	779.098967715135	2.87284203498493	213.982053950823	343.74771522563	NA	NA	NA	NA	NA	NA	NA	NA	NA	NA	NA	2.52916666666667	3.70416666666667	2873	58.8959007263184
1205	-6.60804	41.60302	143.242590501205	331.053181125678	187.810590624473	111.648115997713	342.758358581239	713.766427937372	2.87533221744166	206.297548548854	320.471698831816	NA	NA	NA	NA	NA	NA	NA	NA	NA	NA	NA	2.52916666666667	3.69583333333333	2874	58.8959007263184
1206	-6.60804	41.69347	143.81964665601	330.791186488652	186.971539832642	114.2967004291	355.906572976159	723.104000439594	2.89380658262237	206.452559253757	329.986388075975	NA	NA	NA	NA	NA	NA	NA	NA	NA	NA	NA	2.52916666666667	3.7625	2875	59.1306069691976
1207	-6.60804	41.78392	144.568211895541	329.032205465789	184.463993570248	108.89538848752	332.726051026736	657.472088293354	2.91184749329237	206.626289735131	316.267846989369	NA	NA	NA	NA	NA	NA	NA	NA	NA	NA	NA	2.5375	3.7625	2876	59.1306069691976
1208	-6.60804	41.87437	144.978068476288	327.992040504738	183.01397202845	99.9878061277904	312.32404896115	583.063019575551	2.93258291288927	206.462658459796	292.555719088198	NA	NA	NA	NA	NA	NA	NA	NA	NA	NA	NA	2.54583333333333	3.74583333333333	2877	59.1306069691976
1209	-6.60804	41.96482	146.245253216729	326.770598005909	180.52534478918	93.2333357184924	280.508393021102	543.889031187967	2.9644437356261	206.294996933372	275.617270983205	NA	NA	NA	NA	NA	NA	NA	NA	NA	NA	NA	2.57916666666667	3.77083333333333	2878	63.3623835245768
1210	-6.60804	42.05528	150.610658871155	322.875630559397	172.264971688242	78.9757469589574	244.637022846796	447.901015008966	3.01925356504558	206.432946201565	237.938238724047	NA	NA	NA	NA	NA	NA	NA	NA	NA	NA	NA	2.60416666666667	3.7875	2879	63.3623835245768
1211	-6.60804	42.14573	151.716439981503	321.087361506365	169.370921524862	56.3344830188454	192.015002061557	286.510594260733	3.11837165242422	218.591044380828	175.026038116627	NA	NA	NA	NA	NA	NA	NA	NA	NA	NA	NA	2.67916666666667	3.79583333333333	2880	66.6081899007161
1212	-6.60804	42.23618	162.030021543683	318.093205646524	156.063184102841	31.394300107869	152.677612973088	142.907855941726	3.25532472260383	250.425600786262	100.950513456511	NA	NA	NA	NA	NA	NA	NA	NA	NA	NA	NA	2.8625	3.80416666666667	2881	66.6081899007161
1213	-6.60804	42.32663	171.14671614718	315.470580795857	144.323864648678	25.8934984594068	142.134704298121	113.908170315288	3.34960155310444	250.435437042307	84.7807876295898	NA	NA	NA	NA	NA	NA	NA	NA	NA	NA	NA	2.97083333333333	3.8125	2882	66.6081899007161
1214	-6.60804	42.41709	152.292383036309	320.362982991904	168.070599955595	41.5653014249811	171.883172464953	196.885359447983	3.1801102236278	233.881819311673	131.278453192144	NA	NA	NA	NA	NA	NA	NA	NA	NA	NA	NA	2.75416666666667	3.77083333333333	2883	66.4346618652344
1215	-6.60804	42.50754	145.390012689373	327.29984166375	181.909828974377	81.8137196958655	265.693810365733	448.492522367429	3.00389030661438	203.473641398024	245.275080228967	NA	NA	NA	NA	NA	NA	NA	NA	NA	NA	NA	2.59583333333333	3.75416666666667	2884	66.4346618652344
1216	-6.60804	42.59799	144.729812725419	328.540455383586	183.810642658168	96.2960877175158	303.030109199361	554.32557482246	2.96572824144216	218.516005187797	285.159778172638	NA	NA	NA	NA	NA	NA	NA	NA	NA	NA	NA	2.57083333333333	3.80416666666667	2885	66.4346618652344
1217	-6.60804	42.68844	144.831575260542	327.578563560984	182.746988300442	81.6905767346446	263.994785343597	456.201337571027	3.00212688252623	218.591182159975	244.917798670464	NA	NA	NA	NA	NA	NA	NA	NA	NA	NA	NA	2.59583333333333	3.77083333333333	2886	70.2594528198242
1218	-6.60804	42.77889	152.152265833877	320.745734691443	168.593468857566	43.3927011319877	166.254930479804	209.043936469655	3.17773729214761	233.870693915413	136.768543428296	NA	NA	NA	NA	NA	NA	NA	NA	NA	NA	NA	2.75416666666667	3.8125	2887	70.2594528198242
1219	-6.60804	42.86935	171.461016380182	316.108550459964	144.647534079782	25.5111850478974	137.692779818906	117.222238187719	3.38238675570764	250.285184311502	84.2591132256811	NA	NA	NA	NA	NA	NA	NA	NA	NA	NA	NA	2.9875	3.8125	2888	70.2594528198242
1220	-6.60804	42.9598	173.586346473725	316.5747766756	142.988430201875	22.3739805891137	131.082068180154	94.5741953160857	3.4425789289984	254.168576926844	75.2951463790069	NA	NA	NA	NA	NA	NA	NA	NA	NA	NA	NA	3.02916666666667	3.80416666666667	2889	77.5022404988607
1221	-6.60804	43.05025	160.166146397566	318.597590545376	158.43144414781	32.5327817388715	155.109526108482	119.389833182496	3.37610984657343	250.176562741417	108.401975742796	NA	NA	NA	NA	NA	NA	NA	NA	NA	NA	NA	2.9625	3.7875	2890	77.5022404988607
1222	-6.60804	43.1407	151.037628601928	323.208038075307	172.170409473379	38.4659847632996	159.329838873791	143.030694042714	3.32378896041561	249.98360749449	126.352258665878	NA	NA	NA	NA	NA	NA	NA	NA	NA	NA	NA	2.94583333333333	3.8125	2891	81.5435358683268
1223	-6.60804	43.23116	151.071084886428	327.607443106798	176.53635822037	47.4718946956458	158.538698210192	171.886225525508	3.28177704175286	253.223867858329	154.878824535852	NA	NA	NA	NA	NA	NA	NA	NA	NA	NA	NA	2.92083333333333	3.77083333333333	2892	81.5435358683268
1224	-6.60804	43.32161	153.310935018837	329.457333193763	176.146398174926	49.662300598605	149.497846414697	175.599780020815	3.26422386550249	250.786863184434	161.211909024508	NA	NA	NA	NA	NA	NA	NA	NA	NA	NA	NA	2.92083333333333	3.77083333333333	2893	81.5435358683268
1225	-6.60804	43.41206	121.978705477891	346.942946481276	224.964241003385	51.5198507106456	152.235368306483	199.649608179003	3.20126084065934	245.906690573578	164.756842622882	NA	NA	NA	NA	NA	NA	NA	NA	NA	NA	NA	2.8625	3.6875	2894	82.4925969441732
1226	-6.60804	43.50251	29.8730180549718	360.063071681668	330.190053626696	42.2765874469208	144.028747075396	173.857747060861	3.15890635781982	254.750035975688	133.484576693221	NA	NA	NA	NA	NA	NA	NA	NA	NA	NA	NA	2.82083333333333	3.65416666666667	2895	82.4925969441732
1227	-6.60804	43.59296	29.8996011730518	360.561783589279	330.662182416228	43.7057547098675	143.769784837299	182.650799492495	3.15780185724367	254.73206036731	137.940112006719	NA	NA	NA	NA	NA	NA	NA	NA	NA	NA	NA	2.82083333333333	3.6625	2896	82.4925969441732
1228	-6.60804	52.27638	139.949442468159	346.129028096107	206.179585627948	13.4665247288504	71.1987379084444	38.3665559931914	3.5803610876271	265.580588168077	46.7170249901753	NA	NA	NA	NA	NA	NA	NA	NA	NA	NA	NA	3.29583333333333	3.8125	2992	82.5935618082682
1229	-6.60804	52.36683	173.290476034701	336.511716834128	163.221240799427	24.1843477401772	82.3586511630688	69.2766196223311	3.53376371258809	260.042725049724	81.8863868957816	NA	NA	NA	NA	NA	NA	NA	NA	NA	NA	NA	3.2375	3.80416666666667	2993	82.5935618082682
1230	-6.60804	52.45729	172.971293872196	330.647173698112	157.675879825916	23.9938894258879	78.5263326548395	68.769576396751	3.53411169662972	260.195490721859	80.8824876067431	NA	NA	NA	NA	NA	NA	NA	NA	NA	NA	NA	3.2375	3.8125	2994	79.9195772806803
1231	-6.60804	52.54774	175.64165718315	327.016195900138	151.374538716987	21.8621876049757	71.0552099925886	63.6285898810854	3.55290934209622	254.090448351047	73.7445117617678	NA	NA	NA	NA	NA	NA	NA	NA	NA	NA	NA	3.27083333333333	3.8125	2995	79.9195772806803
1232	-6.60804	52.63819	177.517644649561	318.09818363566	140.580538986099	19.4061160665815	60.7777132686355	59.1244708386507	3.57367333637836	253.972737457549	65.6011459200458	NA	NA	NA	NA	NA	NA	NA	NA	NA	NA	NA	3.32916666666667	3.80416666666667	2996	79.9914805094401
1233	-6.60804	52.72864	179.305388008899	315.812597339603	136.507209330704	18.3446794839086	56.3855066075392	57.0580440879712	3.58068842936142	250.627243626868	62.0430548106441	NA	NA	NA	NA	NA	NA	NA	NA	NA	NA	NA	3.3625	3.80416666666667	2997	79.9914805094401
1234	-6.60804	52.8191	182.285450898896	314.837408754031	132.551957855135	16.3438925992951	46.7502217176596	49.6947721025885	3.61683298368985	247.151227401981	55.4686077015807	NA	NA	NA	NA	NA	NA	NA	NA	NA	NA	NA	3.42083333333333	3.80416666666667	2998	79.9914805094401
1235	-6.60804	52.90955	184.840069394102	311.322564478516	126.482495084414	11.5366184679704	30.605056802709	34.7505529678927	3.67813480011755	238.73462216192	39.6410487828453	NA	NA	NA	NA	NA	NA	NA	NA	NA	NA	NA	3.5625	3.8125	2999	80.9901123046875
1236	-6.60804	53	NA	NA	NA	NA	NA	NA	NA	NA	NA	NA	NA	NA	NA	NA	NA	NA	NA	NA	NA	NA	3.6375	3.8125	3000	80.9901123046875
1237	-6.437186	36.62814	0.0227234896339041	364.023154338698	364.000430849064	102.970711669972	355.733940425962	759.236948329324	2.74119474526105	242.26430099043	281.46071859929	NA	NA	NA	NA	NA	NA	NA	NA	NA	NA	NA	2.44583333333333	3.75416666666667	3019	67.9085057576497
1238	-6.437186	36.71859	0.0318444204553657	364.048445363311	364.016600942856	99.0832499980633	342.970394609087	740.347026360379	2.7370327291834	239.406058016655	270.255039402378	14.9435891357028	1.46170897646383	254.525354701319	14.2776509682416	363.184363142592	62.2	1.57647815149331	0.355386567919241	175.6	237.8	207.4	2.42916666666667	3.75416666666667	3020	67.9085057576497
1239	-6.437186	36.80905	0.0692758970879254	364.077018318365	364.007742421277	45.774723008293	120.455042615172	343.802875706081	2.96380003194124	205.341595060292	130.781185606615	NA	NA	NA	NA	NA	NA	NA	NA	NA	NA	NA	2.47083333333333	3.79583333333333	3021	67.9085057576497
1240	-6.437186	36.8995	NA	NA	NA	NA	NA	NA	NA	NA	NA	NA	NA	NA	NA	NA	NA	NA	NA	NA	NA	NA	2.6125	3.8125	3022	66.2877311706543
1241	-6.437186	36.98995	0.0706836304807894	364.047113300749	363.976429670269	27.0577172560829	99.6573937775266	193.956164846372	3.04642258344522	164.036667325558	80.4746813299699	NA	NA	NA	NA	NA	NA	NA	NA	NA	NA	NA	2.42083333333333	3.79583333333333	3023	66.2877311706543
1242	-6.437186	37.0804	0.0474072806682102	364.040673177326	363.993265896657	112.872396940391	389.382217679916	844.46803188805	2.71224479895817	247.938488009185	305.339657162407	NA	NA	NA	NA	NA	NA	NA	NA	NA	NA	NA	2.40416666666667	3.77916666666667	3024	66.2877311706543
1243	-6.437186	37.17085	0.0509675145798155	364.039874808916	363.988907294337	124.011917694179	422.894651439174	939.693731379163	2.69785333326243	250.901255900591	333.733341265633	NA	NA	NA	NA	NA	NA	NA	NA	NA	NA	NA	2.37083333333333	3.79583333333333	3025	58.6041418711344
1244	-6.437186	37.26131	0.0686471662477629	364.033351641376	363.964704475128	120.480061641589	415.51041785435	931.783868445849	2.69230198551845	250.804058210708	323.627354273213	NA	NA	NA	NA	NA	NA	NA	NA	NA	NA	NA	2.35416666666667	3.8125	3026	58.6041418711344
1245	-6.437186	37.35176	0.0299869681894506	364.02163862261	363.991651654421	122.030342236433	410.964351587704	944.889921654822	2.68669405095033	250.828456712735	327.14076111118	NA	NA	NA	NA	NA	NA	NA	NA	NA	NA	NA	2.32916666666667	3.8125	3027	58.6041418711344
1246	-6.437186	37.44221	NA	NA	NA	NA	NA	NA	NA	NA	NA	NA	NA	NA	NA	NA	NA	NA	NA	NA	NA	NA	NA	NA	NA	53.3352127075195
1247	-6.437186	37.53266	NA	NA	NA	NA	NA	NA	NA	NA	NA	NA	NA	NA	NA	NA	NA	NA	NA	NA	NA	NA	NA	NA	NA	53.3352127075195
1248	-6.437186	37.62312	NA	NA	NA	NA	NA	NA	NA	NA	NA	NA	NA	NA	NA	NA	NA	NA	NA	NA	NA	NA	NA	NA	NA	53.3352127075195
1249	-6.437186	37.71357	NA	NA	NA	NA	NA	NA	NA	NA	NA	NA	NA	NA	NA	NA	NA	NA	NA	NA	NA	NA	NA	NA	NA	52.5760650634766
1250	-6.437186	37.80402	NA	NA	NA	NA	NA	NA	NA	NA	NA	NA	NA	NA	NA	NA	NA	NA	NA	NA	NA	NA	NA	NA	NA	52.5760650634766
1251	-6.437186	37.89447	NA	NA	NA	NA	NA	NA	NA	NA	NA	NA	NA	NA	NA	NA	NA	NA	NA	NA	NA	NA	NA	NA	NA	52.7498868306478
1252	-6.437186	37.98492	NA	NA	NA	NA	NA	NA	NA	NA	NA	NA	NA	NA	NA	NA	NA	NA	NA	NA	NA	NA	NA	NA	NA	52.7498868306478
1253	-6.437186	38.07538	NA	NA	NA	NA	NA	NA	NA	NA	NA	NA	NA	NA	NA	NA	NA	NA	NA	NA	NA	NA	NA	NA	NA	52.7498868306478
1254	-6.437186	38.16583	NA	NA	NA	NA	NA	NA	NA	NA	NA	NA	NA	NA	NA	NA	NA	NA	NA	NA	NA	NA	NA	NA	NA	53.70574315389
1255	-6.437186	38.25628	NA	NA	NA	NA	NA	NA	NA	NA	NA	NA	NA	NA	NA	NA	NA	NA	NA	NA	NA	NA	NA	NA	NA	53.70574315389
1256	-6.437186	38.34673	NA	NA	NA	NA	NA	NA	NA	NA	NA	NA	NA	NA	NA	NA	NA	NA	NA	NA	NA	NA	NA	NA	NA	53.70574315389
1257	-6.437186	38.43719	NA	NA	NA	NA	NA	NA	NA	NA	NA	NA	NA	NA	NA	NA	NA	NA	NA	NA	NA	NA	NA	NA	NA	52.3151575724284
1258	-6.437186	38.52764	NA	NA	NA	NA	NA	NA	NA	NA	NA	NA	NA	NA	NA	NA	NA	NA	NA	NA	NA	NA	NA	NA	NA	52.3151575724284
1259	-6.437186	38.61809	NA	NA	NA	NA	NA	NA	NA	NA	NA	NA	NA	NA	NA	NA	NA	NA	NA	NA	NA	NA	NA	NA	NA	52.3151575724284
1260	-6.437186	38.70854	NA	NA	NA	NA	NA	NA	NA	NA	NA	NA	NA	NA	NA	NA	NA	NA	NA	NA	NA	NA	NA	NA	NA	51.6079305013021
1261	-6.437186	38.79899	NA	NA	NA	NA	NA	NA	NA	NA	NA	NA	NA	NA	NA	NA	NA	NA	NA	NA	NA	NA	NA	NA	NA	51.6079305013021
1262	-6.437186	38.88945	NA	NA	NA	NA	NA	NA	NA	NA	NA	NA	NA	NA	NA	NA	NA	NA	NA	NA	NA	NA	NA	NA	NA	51.6388308207194
1263	-6.437186	38.9799	NA	NA	NA	NA	NA	NA	NA	NA	NA	NA	NA	NA	NA	NA	NA	NA	NA	NA	NA	NA	NA	NA	NA	51.6388308207194
1264	-6.437186	39.07035	NA	NA	NA	NA	NA	NA	NA	NA	NA	NA	NA	NA	NA	NA	NA	NA	NA	NA	NA	NA	NA	NA	NA	51.6388308207194
1265	-6.437186	39.1608	NA	NA	NA	NA	NA	NA	NA	NA	NA	NA	NA	NA	NA	NA	NA	NA	NA	NA	NA	NA	NA	NA	NA	50.9921913146973
1266	-6.437186	39.25126	NA	NA	NA	NA	NA	NA	NA	NA	NA	NA	NA	NA	NA	NA	NA	NA	NA	NA	NA	NA	NA	NA	NA	50.9921913146973
1267	-6.437186	39.34171	NA	NA	NA	NA	NA	NA	NA	NA	NA	NA	NA	NA	NA	NA	NA	NA	NA	NA	NA	NA	NA	NA	NA	50.9921913146973
1268	-6.437186	39.43216	NA	NA	NA	NA	NA	NA	NA	NA	NA	NA	NA	NA	NA	NA	NA	NA	NA	NA	NA	NA	NA	NA	NA	51.8430786132812
1269	-6.437186	39.52261	NA	NA	NA	NA	NA	NA	NA	NA	NA	NA	NA	NA	NA	NA	NA	NA	NA	NA	NA	NA	NA	NA	NA	51.8430786132812
1270	-6.437186	39.61307	NA	NA	NA	NA	NA	NA	NA	NA	NA	NA	NA	NA	NA	NA	NA	NA	NA	NA	NA	NA	NA	NA	NA	51.8430786132812
1271	-6.437186	39.70352	NA	NA	NA	NA	NA	NA	NA	NA	NA	NA	NA	NA	NA	NA	NA	NA	NA	NA	NA	NA	NA	NA	NA	52.9419937133789
1272	-6.437186	39.79397	NA	NA	NA	NA	NA	NA	NA	NA	NA	NA	NA	NA	NA	NA	NA	NA	NA	NA	NA	NA	NA	NA	NA	52.9419937133789
1273	-6.437186	39.88442	NA	NA	NA	NA	NA	NA	NA	NA	NA	NA	NA	NA	NA	NA	NA	NA	NA	NA	NA	NA	NA	NA	NA	50.6035194396973
1274	-6.437186	39.97487	NA	NA	NA	NA	NA	NA	NA	NA	NA	NA	NA	NA	NA	NA	NA	NA	NA	NA	NA	NA	NA	NA	NA	50.6035194396973
1275	-6.437186	40.06533	NA	NA	NA	NA	NA	NA	NA	NA	NA	NA	NA	NA	NA	NA	NA	NA	NA	NA	NA	NA	NA	NA	NA	50.6035194396973
1276	-6.437186	40.15578	NA	NA	NA	NA	NA	NA	NA	NA	NA	NA	NA	NA	NA	NA	NA	NA	NA	NA	NA	NA	NA	NA	NA	53.2419726053874
1277	-6.437186	40.24623	NA	NA	NA	NA	NA	NA	NA	NA	NA	NA	NA	NA	NA	NA	NA	NA	NA	NA	NA	NA	NA	NA	NA	53.2419726053874
1278	-6.437186	40.33668	NA	NA	NA	NA	NA	NA	NA	NA	NA	NA	NA	NA	NA	NA	NA	NA	NA	NA	NA	NA	NA	NA	NA	53.2419726053874
1279	-6.437186	40.42714	142.242561510085	331.29853252881	189.055971018725	90.0630612916313	265.336918752065	586.495655627481	2.9050868852233	213.85631318067	260.713772573796	NA	NA	NA	NA	NA	NA	NA	NA	NA	NA	NA	2.55416666666667	3.7875	3061	57.1450049082438
1280	-6.437186	40.51759	142.084675222032	329.850052928927	187.765377706895	100.9074334989	299.685681462071	665.223173462375	2.89574019492642	206.803871762939	291.067228509676	NA	NA	NA	NA	NA	NA	NA	NA	NA	NA	NA	2.5375	3.77916666666667	3062	57.1450049082438
1281	-6.437186	40.60804	142.026106820652	330.032056268032	188.00594944738	105.150718407694	325.12263479	695.46433768704	2.88430114755275	206.11094422193	302.39383254212	NA	NA	NA	NA	NA	NA	NA	NA	NA	NA	NA	2.52083333333333	3.77916666666667	3063	57.1450049082438
1282	-6.437186	40.69849	142.24708926404	329.988779533347	187.741690269307	108.398102199737	347.756470753101	709.142858315228	2.88061238732419	213.732309390145	311.191286998348	NA	NA	NA	NA	NA	NA	NA	NA	NA	NA	NA	2.52083333333333	3.77083333333333	3064	58.7152347564697
1283	-6.437186	40.78894	142.576492824645	329.948008211759	187.371515387114	120.121132295062	374.383474035704	783.467971644593	2.87395871804591	213.781364163402	343.831367763957	NA	NA	NA	NA	NA	NA	NA	NA	NA	NA	NA	2.52083333333333	3.77916666666667	3065	58.7152347564697
1284	-6.437186	40.8794	142.981815440719	329.931356933002	186.949541492282	114.68950554141	361.6797074776	732.160142869351	2.88449448922316	213.733329380705	329.719403003837	NA	NA	NA	NA	NA	NA	NA	NA	NA	NA	NA	2.52916666666667	3.77916666666667	3066	58.3468691507975
1285	-6.437186	40.96985	142.816381185302	330.347271643075	187.530890457773	110.962309048494	348.787244721943	705.944044318554	2.89870269120702	206.377641175778	320.553526895113	NA	NA	NA	NA	NA	NA	NA	NA	NA	NA	NA	2.52916666666667	3.77083333333333	3067	58.3468691507975
1286	-6.437186	41.0603	142.847695542459	331.242045471128	188.394349928669	115.574977858424	352.589449405475	738.638584201915	2.89606824307768	213.833499675761	333.795768543525	NA	NA	NA	NA	NA	NA	NA	NA	NA	NA	NA	2.52916666666667	3.77083333333333	3068	58.3468691507975
1287	-6.437186	41.15075	142.620191854671	332.915084112891	190.294892258219	118.441946817878	359.822960107891	770.715737245529	2.89574023542683	213.87019824263	342.091430097676	NA	NA	NA	NA	NA	NA	NA	NA	NA	NA	NA	2.52916666666667	3.7625	3069	58.1300417582194
1288	-6.437186	41.24121	142.518336636643	333.440075905548	190.921739268905	120.44814627235	360.7036836407	791.410456850241	2.89036677436343	213.891779942072	347.342779289898	NA	NA	NA	NA	NA	NA	NA	NA	NA	NA	NA	2.52916666666667	3.7625	3070	58.1300417582194
1289	-6.437186	41.33166	142.60636842223	333.385974501901	190.77960607967	115.978375459072	352.649318852575	761.787304683155	2.89536523585964	214.040925337283	335.240600935781	NA	NA	NA	NA	NA	NA	NA	NA	NA	NA	NA	2.52916666666667	3.75416666666667	3071	58.1300417582194
1290	-6.437186	41.42211	143.045585819759	332.544197102619	189.498611282861	115.253575102945	349.10783738864	739.662536418608	2.89762741444934	214.205406250264	333.11671316042	NA	NA	NA	NA	NA	NA	NA	NA	NA	NA	NA	2.5375	3.77916666666667	3072	58.8959007263184
1291	-6.437186	41.51256	143.58241364221	330.547396124396	186.964982482186	112.901452812969	346.512084762795	708.744359826878	2.89643601172555	214.244091840115	326.27275013154	NA	NA	NA	NA	NA	NA	NA	NA	NA	NA	NA	2.5375	3.77916666666667	3073	58.8959007263184
1292	-6.437186	41.60302	143.763856980498	330.04481179473	186.280954814232	109.533916618002	339.646965979705	692.77854159083	2.90025307911523	213.984920313775	316.919571204285	NA	NA	NA	NA	NA	NA	NA	NA	NA	NA	NA	2.5375	3.7875	3074	58.8959007263184
1293	-6.437186	41.69347	144.160548549243	329.665327807335	185.504779258092	108.588942237697	341.957916416126	678.093684829782	2.9055134600698	206.324884103225	314.737604460994	NA	NA	NA	NA	NA	NA	NA	NA	NA	NA	NA	2.5375	3.77916666666667	3075	59.1306069691976
1294	-6.437186	41.78392	144.777665168461	328.429390125538	183.651724957077	104.528766097975	327.736903551505	621.159077458501	2.91872628250864	206.770420068619	304.382789632061	NA	NA	NA	NA	NA	NA	NA	NA	NA	NA	NA	2.55416666666667	3.7375	3076	59.1306069691976
1295	-6.437186	41.87437	147.417246372903	327.452352535906	180.035106163003	96.999844745472	304.835114703998	567.765781728891	2.94598193417786	206.708514360562	285.188410003283	NA	NA	NA	NA	NA	NA	NA	NA	NA	NA	NA	2.55416666666667	3.7375	3077	59.1306069691976
1296	-6.437186	41.96482	148.253222670301	326.425350770004	178.172128099703	91.513263552336	282.493928666711	523.324661650979	2.96484177616968	206.603508429532	270.656488168998	NA	NA	NA	NA	NA	NA	NA	NA	NA	NA	NA	2.57083333333333	3.74583333333333	3078	63.3623835245768
1297	-6.437186	42.05528	148.480891885145	324.488726394219	176.007834509074	86.5727595987476	268.5149104374	488.739995297048	2.98527611797359	206.968769234359	257.845835233807	NA	NA	NA	NA	NA	NA	NA	NA	NA	NA	NA	2.57916666666667	3.7375	3079	63.3623835245768
1298	-6.437186	42.14573	150.972359076604	323.076647646404	172.1042885698	76.6459044161201	238.5536428093	423.345691431344	3.02939982382534	205.799773746299	231.665561527306	NA	NA	NA	NA	NA	NA	NA	NA	NA	NA	NA	2.60416666666667	3.74583333333333	3080	66.6081899007161
1299	-6.437186	42.23618	154.922224200396	320.157673397615	165.235449197219	46.2564068992315	184.197325960391	228.842244722373	3.14927705484098	221.177207967788	144.934587466163	NA	NA	NA	NA	NA	NA	NA	NA	NA	NA	NA	2.7125	3.7625	3081	66.6081899007161
1300	-6.437186	42.32663	165.283370833143	316.828447381415	151.545076548272	31.094336341174	149.770717296141	139.712358117307	3.27209127711121	250.463705372591	100.160922612485	NA	NA	NA	NA	NA	NA	NA	NA	NA	NA	NA	2.87916666666667	3.80416666666667	3082	66.6081899007161
1301	-6.437186	42.41709	164.725553649083	318.343852067993	153.61829841891	35.2940692797731	145.504544001969	152.833673524796	3.24354515568636	250.425690903602	112.909410146807	NA	NA	NA	NA	NA	NA	NA	NA	NA	NA	NA	2.8625	3.80416666666667	3083	66.4346618652344
1302	-6.437186	42.50754	151.943201195385	321.738076934145	169.79487573876	54.0003963425059	179.737455523259	265.973663608455	3.12676341749421	226.363856059444	168.023445953552	NA	NA	NA	NA	NA	NA	NA	NA	NA	NA	NA	2.6875	3.8125	3084	66.4346618652344
1303	-6.437186	42.59799	149.233984942704	324.53703940007	175.303054457366	73.6557238266236	240.528390574383	408.887694112644	3.02993288936895	204.284898774194	222.713069545335	NA	NA	NA	NA	NA	NA	NA	NA	NA	NA	NA	2.62083333333333	3.7875	3085	66.4346618652344
1304	-6.437186	42.68844	149.787033441469	322.80796806189	173.020934620421	61.8201929444376	211.135554030643	330.477178559269	3.0699770757879	213.876605402319	189.176901970391	NA	NA	NA	NA	NA	NA	NA	NA	NA	NA	NA	2.65416666666667	3.80416666666667	3086	70.2594528198242
1305	-6.437186	42.77889	152.735928139749	318.906205999463	166.170277859714	33.9757586724202	161.578291698016	161.834236472564	3.216689958257	233.990967114906	108.08578096335	NA	NA	NA	NA	NA	NA	NA	NA	NA	NA	NA	2.7875	3.77083333333333	3087	70.2594528198242
1306	-6.437186	42.86935	174.07271517794	315.049760710144	140.977045532204	18.7275752154252	116.134541213812	86.1695173180935	3.44117362836402	254.297020470405	62.8138131105752	NA	NA	NA	NA	NA	NA	NA	NA	NA	NA	NA	3.04583333333333	3.8125	3088	70.2594528198242
1307	-6.437186	42.9598	176.643693616441	314.565063676496	137.921370060055	13.2748247396076	83.275321475001	53.7835792467853	3.54769531606218	254.11946044394	45.8825673470545	NA	NA	NA	NA	NA	NA	NA	NA	NA	NA	NA	3.1875	3.8125	3089	77.5022404988607
1308	-6.437186	43.05025	175.605360923597	316.592427206041	140.987066282444	14.5607483813476	96.4473485639151	53.3982415596003	3.54687500219365	254.835358901932	50.322052230569	NA	NA	NA	NA	NA	NA	NA	NA	NA	NA	NA	3.1375	3.80416666666667	3090	77.5022404988607
1309	-6.437186	43.1407	168.181121491683	318.547793047349	150.366671555666	23.7110522817719	133.175490813307	83.5968650981251	3.46281706026142	250.327545918515	80.8402964308539	NA	NA	NA	NA	NA	NA	NA	NA	NA	NA	NA	3.04583333333333	3.8125	3091	81.5435358683268
1310	-6.437186	43.23116	151.190177878063	327.397088797681	176.206910919618	43.9297538238505	158.774077267257	155.2769450622	3.30019650926264	254.278069840821	144.133931904161	NA	NA	NA	NA	NA	NA	NA	NA	NA	NA	NA	2.9375	3.75416666666667	3092	81.5435358683268
1311	-6.437186	43.32161	152.977482949904	330.13016141684	177.152678466936	49.8855310379411	149.126491292301	181.293946282201	3.25437695473415	246.708103304253	161.703926804525	NA	NA	NA	NA	NA	NA	NA	NA	NA	NA	NA	2.9125	3.7625	3093	81.5435358683268
1312	-6.437186	43.41206	122.031842351778	346.76342271832	224.731580366542	50.3034298802957	152.532596134092	193.517269572779	3.20800419312266	245.964198873121	161.171440953584	NA	NA	NA	NA	NA	NA	NA	NA	NA	NA	NA	2.8625	3.67916666666667	3094	82.4925969441732
1313	-6.437186	43.50251	60.0446800100792	359.154533583642	299.109853573563	45.6439857131922	144.682605802642	183.319511742465	3.17022031587339	254.795744868172	144.798422560839	NA	NA	NA	NA	NA	NA	NA	NA	NA	NA	NA	2.84583333333333	3.7125	3095	82.4925969441732
1314	-6.437186	43.59296	29.8970694088558	359.305483175897	329.408413767041	42.2503971738507	144.716288005022	171.903806543954	3.16363206531966	254.706504753496	133.572905080804	NA	NA	NA	NA	NA	NA	NA	NA	NA	NA	NA	2.82083333333333	3.72083333333333	3096	82.4925969441732
1315	-6.437186	52.36683	140.083918703846	347.688562361958	207.604643658112	12.8841244572761	70.4173325245807	36.026788264176	3.58742468063193	270.058781702775	44.8941609107977	NA	NA	NA	NA	NA	NA	NA	NA	NA	NA	NA	3.30416666666667	3.8125	3193	82.5935618082682
1316	-6.437186	52.45729	174.330311797174	336.487968700002	162.157656902827	23.682926713455	81.8169301169456	68.0018803290449	3.53452916948323	260.066313457004	80.3605965759373	NA	NA	NA	NA	NA	NA	NA	NA	NA	NA	NA	3.2375	3.8125	3194	79.9195772806803
1317	-6.437186	52.54774	174.045072601127	333.512350526503	159.467277925376	23.6332192421208	78.7636063487272	66.6335691031675	3.53454103587729	259.51100887192	79.9344888748834	NA	NA	NA	NA	NA	NA	NA	NA	NA	NA	NA	3.25416666666667	3.8125	3195	79.9195772806803
1318	-6.437186	52.63819	176.365104960014	327.251510370302	150.886405410288	21.8825828598073	70.9322025604595	64.5826271020491	3.54647530362245	254.068518859292	73.9677123644571	NA	NA	NA	NA	NA	NA	NA	NA	NA	NA	NA	3.27083333333333	3.8125	3196	79.9914805094401
1319	-6.437186	52.72864	180.201843685961	317.144635292308	136.942791606348	18.4717438252129	59.0423329235651	55.2016878775739	3.57957948096285	253.94432074817	62.8301862259652	NA	NA	NA	NA	NA	NA	NA	NA	NA	NA	NA	3.3375	3.8125	3197	79.9914805094401
1320	-6.437186	52.8191	184.093210207349	314.309353736032	130.216143528683	11.5595679970437	35.2432244639611	35.9028590550039	3.66289977439738	239.943438895908	39.9756545014955	NA	NA	NA	NA	NA	NA	NA	NA	NA	NA	NA	3.4875	3.8125	3198	79.9914805094401
1321	-6.437186	52.90955	NA	NA	91.8199482804619	NA	11.6791689876406	17.7044353201465	NA	234.86985838464	NA	NA	NA	NA	NA	NA	NA	NA	NA	NA	NA	NA	3.67916666666667	3.8125	3199	80.9901123046875
1322	-6.437186	53	NA	NA	37.6633132615438	NA	2.50690905078667	13.077827653944	NA	231.365034281182	NA	NA	NA	NA	NA	NA	NA	NA	NA	NA	NA	NA	3.7625	3.8125	3200	80.9901123046875
1323	-6.266332	35	0.0674097920452937	364.081609685968	364.014199893923	88.1481777556672	262.361433440755	603.337041108343	2.82902745640918	237.153060371435	249.013661933114	NA	NA	NA	NA	NA	NA	NA	NA	NA	NA	NA	2.5375	3.77083333333333	3201	80.575252532959
1324	-6.266332	35.09045	0.085574311403866	364.07961986882	363.994045557416	75.9283210439417	215.026952379083	519.258897815418	2.85644273428283	222.447209103824	216.534632315438	NA	NA	NA	NA	NA	NA	NA	NA	NA	NA	NA	2.5625	3.74583333333333	3202	80.575252532959
1325	-6.266332	36.53769	0.0431592554667986	364.047571132549	364.004411877082	105.033038686685	359.158625861646	767.568059481923	2.74141824258244	239.210022738858	287.245681757131	4038.38400219393	366.561540073262	282.676719546887	14.4646356397485	363.436758753314	139	10.0560090710429	2.18248911652051	135.4	274.4	211.2	2.42916666666667	3.7625	3218	68.8705660502116
1326	-6.266332	36.62814	0.074402145138879	364.066275587174	363.991873442036	107.559321022295	378.387589490565	805.841269063163	2.72937923409066	247.244811772269	292.722006013644	18.3488202569684	1.70861760706646	262.952705955755	22.5843813568698	360.548930642201	74.2	1.76194885494583	0.389841767333457	166	240.2	205.2	2.39583333333333	3.7875	3219	60.6204160054525
1327	-6.266332	36.71859	0.058800440445043	364.009001822415	363.95020138197	109.22058381896	381.402198080036	816.358052375006	2.72778681709522	247.104635291298	297.063783368934	1.27659398492425	0.664521887813811	227.262255312264	19.4173235590022	360.574476108415	NA	NA	NA	NA	NA	NA	2.40416666666667	3.77916666666667	3220	60.6204160054525
1328	-6.266332	36.80905	0.0652341634592062	364.098645823542	364.033411660083	105.235338043139	357.101465033443	790.357956664483	2.71997971312062	246.183088282455	285.370013632606	9.85595667170482	1.15384546479695	251.577953602444	22.4886185303461	360.60171710038	54.8	1.2906147518549	0.293932767616225	176.2	231	196.8	2.3875	3.7875	3221	60.6204160054525
1329	-6.266332	36.8995	0.0644297317709061	364.069518984789	364.005089253018	21.829142197894	97.0289044765784	136.880803581757	3.08872961687961	182.979633900711	66.4285201721925	NA	NA	NA	NA	NA	NA	NA	NA	NA	NA	NA	2.4125	3.80416666666667	3222	62.0228322347005
1330	-6.266332	36.98995	0.0732818275164163	364.060332784087	363.987050956571	37.9309303528995	128.607030018566	294.112841811226	2.9656506258612	199.279986551236	109.952002608559	NA	NA	NA	NA	NA	NA	NA	NA	NA	NA	NA	2.3625	3.80416666666667	3223	62.0228322347005
1331	-6.266332	37.0804	0.0213843869261495	364.032262263546	364.01087787662	97.4127470024173	310.979258246474	754.049555368117	2.71834919671895	237.632123022589	263.944356256005	NA	NA	NA	NA	NA	NA	NA	NA	NA	NA	NA	2.35416666666667	3.79583333333333	3224	62.0228322347005
1332	-6.266332	37.17085	0.0267682087718299	364.031238489846	364.004470281074	121.500336989187	399.042801806464	935.448132654673	2.67874008074074	250.356362962172	324.848559852838	NA	NA	NA	NA	NA	NA	NA	NA	NA	NA	NA	2.34583333333333	3.79583333333333	3225	57.6717561086019
1333	-6.266332	37.26131	0.0342299697466956	364.034537398566	364.000307428819	127.858731644165	424.07068861436	985.390738167085	2.67497532745646	250.55037732901	341.328108067407	NA	NA	NA	NA	NA	NA	NA	NA	NA	NA	NA	2.32916666666667	3.8125	3226	57.6717561086019
1334	-6.266332	37.35176	0.0257875130747493	364.0323824774	364.006594964325	126.943493399361	417.593355396196	983.600733541206	2.67808874864697	250.288431612631	339.290571044664	NA	NA	NA	NA	NA	NA	NA	NA	NA	NA	NA	2.32916666666667	3.7125	3227	57.6717561086019
1335	-6.266332	37.44221	NA	NA	NA	NA	NA	NA	NA	NA	NA	NA	NA	NA	NA	NA	NA	NA	NA	NA	NA	NA	NA	NA	NA	53.4860204060872
1336	-6.266332	37.53266	NA	NA	NA	NA	NA	NA	NA	NA	NA	NA	NA	NA	NA	NA	NA	NA	NA	NA	NA	NA	NA	NA	NA	53.4860204060872
1337	-6.266332	37.62312	NA	NA	NA	NA	NA	NA	NA	NA	NA	NA	NA	NA	NA	NA	NA	NA	NA	NA	NA	NA	NA	NA	NA	53.4860204060872
1338	-6.266332	37.71357	NA	NA	NA	NA	NA	NA	NA	NA	NA	NA	NA	NA	NA	NA	NA	NA	NA	NA	NA	NA	NA	NA	NA	51.5420532226562
1339	-6.266332	37.80402	NA	NA	NA	NA	NA	NA	NA	NA	NA	NA	NA	NA	NA	NA	NA	NA	NA	NA	NA	NA	NA	NA	NA	51.5420532226562
1340	-6.266332	37.89447	NA	NA	NA	NA	NA	NA	NA	NA	NA	NA	NA	NA	NA	NA	NA	NA	NA	NA	NA	NA	NA	NA	NA	51.5592727661133
1341	-6.266332	37.98492	NA	NA	NA	NA	NA	NA	NA	NA	NA	NA	NA	NA	NA	NA	NA	NA	NA	NA	NA	NA	NA	NA	NA	51.5592727661133
1342	-6.266332	38.07538	NA	NA	NA	NA	NA	NA	NA	NA	NA	NA	NA	NA	NA	NA	NA	NA	NA	NA	NA	NA	NA	NA	NA	51.5592727661133
1343	-6.266332	38.16583	NA	NA	NA	NA	NA	NA	NA	NA	NA	NA	NA	NA	NA	NA	NA	NA	NA	NA	NA	NA	NA	NA	NA	52.5351918538411
1344	-6.266332	38.25628	NA	NA	NA	NA	NA	NA	NA	NA	NA	NA	NA	NA	NA	NA	NA	NA	NA	NA	NA	NA	NA	NA	NA	52.5351918538411
1345	-6.266332	38.34673	NA	NA	NA	NA	NA	NA	NA	NA	NA	NA	NA	NA	NA	NA	NA	NA	NA	NA	NA	NA	NA	NA	NA	52.5351918538411
1346	-6.266332	38.43719	NA	NA	NA	NA	NA	NA	NA	NA	NA	NA	NA	NA	NA	NA	NA	NA	NA	NA	NA	NA	NA	NA	NA	52.4492963155111
1347	-6.266332	38.52764	NA	NA	NA	NA	NA	NA	NA	NA	NA	NA	NA	NA	NA	NA	NA	NA	NA	NA	NA	NA	NA	NA	NA	52.4492963155111
1348	-6.266332	38.61809	NA	NA	NA	NA	NA	NA	NA	NA	NA	NA	NA	NA	NA	NA	NA	NA	NA	NA	NA	NA	NA	NA	NA	52.4492963155111
1349	-6.266332	38.70854	NA	NA	NA	NA	NA	NA	NA	NA	NA	NA	NA	NA	NA	NA	NA	NA	NA	NA	NA	NA	NA	NA	NA	51.722484588623
1350	-6.266332	38.79899	NA	NA	NA	NA	NA	NA	NA	NA	NA	NA	NA	NA	NA	NA	NA	NA	NA	NA	NA	NA	NA	NA	NA	51.722484588623
1351	-6.266332	38.88945	NA	NA	NA	NA	NA	NA	NA	NA	NA	NA	NA	NA	NA	NA	NA	NA	NA	NA	NA	NA	NA	NA	NA	52.288626352946
1352	-6.266332	38.9799	NA	NA	NA	NA	NA	NA	NA	NA	NA	NA	NA	NA	NA	NA	NA	NA	NA	NA	NA	NA	NA	NA	NA	52.288626352946
1353	-6.266332	39.07035	NA	NA	NA	NA	NA	NA	NA	NA	NA	NA	NA	NA	NA	NA	NA	NA	NA	NA	NA	NA	NA	NA	NA	52.288626352946
1354	-6.266332	39.1608	NA	NA	NA	NA	NA	NA	NA	NA	NA	NA	NA	NA	NA	NA	NA	NA	NA	NA	NA	NA	NA	NA	NA	52.136100769043
1355	-6.266332	39.25126	NA	NA	NA	NA	NA	NA	NA	NA	NA	NA	NA	NA	NA	NA	NA	NA	NA	NA	NA	NA	NA	NA	NA	52.136100769043
1356	-6.266332	39.34171	NA	NA	NA	NA	NA	NA	NA	NA	NA	NA	NA	NA	NA	NA	NA	NA	NA	NA	NA	NA	NA	NA	NA	52.136100769043
1357	-6.266332	39.43216	NA	NA	NA	NA	NA	NA	NA	NA	NA	NA	NA	NA	NA	NA	NA	NA	NA	NA	NA	NA	NA	NA	NA	51.7688852945964
1358	-6.266332	39.52261	NA	NA	NA	NA	NA	NA	NA	NA	NA	NA	NA	NA	NA	NA	NA	NA	NA	NA	NA	NA	NA	NA	NA	51.7688852945964
1359	-6.266332	39.61307	NA	NA	NA	NA	NA	NA	NA	NA	NA	NA	NA	NA	NA	NA	NA	NA	NA	NA	NA	NA	NA	NA	NA	51.7688852945964
1360	-6.266332	39.70352	NA	NA	NA	NA	NA	NA	NA	NA	NA	NA	NA	NA	NA	NA	NA	NA	NA	NA	NA	NA	NA	NA	NA	52.5707842508952
1361	-6.266332	39.79397	NA	NA	NA	NA	NA	NA	NA	NA	NA	NA	NA	NA	NA	NA	NA	NA	NA	NA	NA	NA	NA	NA	NA	52.5707842508952
1362	-6.266332	39.88442	NA	NA	NA	NA	NA	NA	NA	NA	NA	NA	NA	NA	NA	NA	NA	NA	NA	NA	NA	NA	NA	NA	NA	50.1345634460449
1363	-6.266332	39.97487	NA	NA	NA	NA	NA	NA	NA	NA	NA	NA	NA	NA	NA	NA	NA	NA	NA	NA	NA	NA	NA	NA	NA	50.1345634460449
1364	-6.266332	40.06533	NA	NA	NA	NA	NA	NA	NA	NA	NA	NA	NA	NA	NA	NA	NA	NA	NA	NA	NA	NA	NA	NA	NA	50.1345634460449
1365	-6.266332	40.15578	NA	NA	NA	NA	NA	NA	NA	NA	NA	NA	NA	NA	NA	NA	NA	NA	NA	NA	NA	NA	NA	NA	NA	51.8499514261881
1366	-6.266332	40.24623	NA	NA	NA	NA	NA	NA	NA	NA	NA	NA	NA	NA	NA	NA	NA	NA	NA	NA	NA	NA	NA	NA	NA	51.8499514261881
1367	-6.266332	40.33668	NA	NA	NA	NA	NA	NA	NA	NA	NA	NA	NA	NA	NA	NA	NA	NA	NA	NA	NA	NA	NA	NA	NA	51.8499514261881
1368	-6.266332	40.42714	143.588355612322	329.207272574367	185.618916962045	98.918033789412	294.797711237975	624.654520956323	2.89535179770382	207.042998600366	285.59328141552	NA	NA	NA	NA	NA	NA	NA	NA	NA	NA	NA	2.55416666666667	3.79583333333333	3261	56.0264911651611
1369	-6.266332	40.51759	145.671154268367	327.582347117816	181.911192849449	89.9598238854413	284.346579587282	543.682454791866	2.93069263789007	213.221379400279	262.918245876548	NA	NA	NA	NA	NA	NA	NA	NA	NA	NA	NA	2.5625	3.77916666666667	3262	56.0264911651611
1370	-6.266332	40.60804	144.250051295753	327.747417964378	183.497366668625	89.184652992921	281.199761584451	546.939729777478	2.9200067015676	205.661982348533	259.4871408118	NA	NA	NA	NA	NA	NA	NA	NA	NA	NA	NA	2.55416666666667	3.7875	3263	56.0264911651611
1371	-6.266332	40.69849	142.686049276815	328.739859523667	186.053810246852	98.8775942881013	305.8876431336	632.432255654651	2.8990043022304	205.71371161628	285.610250549698	NA	NA	NA	NA	NA	NA	NA	NA	NA	NA	NA	2.54583333333333	3.79583333333333	3264	59.3552926381429
1372	-6.266332	40.78894	142.535016900166	329.586598755223	187.051581855057	113.780995030609	354.389972396629	745.946042391785	2.88165817382905	212.610872413794	326.950555539055	NA	NA	NA	NA	NA	NA	NA	NA	NA	NA	NA	2.52083333333333	3.77916666666667	3265	59.3552926381429
1373	-6.266332	40.8794	142.833962377026	329.677261664627	186.843299287601	117.937880767681	369.921646331139	761.00174236052	2.88017547908085	213.829808989162	338.578754341923	NA	NA	NA	NA	NA	NA	NA	NA	NA	NA	NA	2.52083333333333	3.77916666666667	3266	59.1759357452393
1374	-6.266332	40.96985	142.954676254163	329.834881787993	186.88020553383	110.370593155645	356.038129754501	708.39422659533	2.89722170373791	206.416327087878	318.715667767856	NA	NA	NA	NA	NA	NA	NA	NA	NA	NA	NA	2.52916666666667	3.77083333333333	3267	59.1759357452393
1375	-6.266332	41.0603	143.207855837636	329.988944834767	186.781088997131	109.333812982207	347.891324213568	690.096652132183	2.90863861976707	206.437988745253	317.120745782673	NA	NA	NA	NA	NA	NA	NA	NA	NA	NA	NA	2.5375	3.77916666666667	3268	59.1759357452393
1376	-6.266332	41.15075	143.046471840244	330.637613960406	187.591142120162	108.978120260122	349.146051713201	687.31790549699	2.91101878192252	206.623562181091	316.394949942696	NA	NA	NA	NA	NA	NA	NA	NA	NA	NA	NA	2.54583333333333	3.75416666666667	3269	58.0636711120605
1377	-6.266332	41.24121	142.943733766824	331.020760962274	188.077027195451	111.042356309424	349.961616231971	711.965589996983	2.91154242759502	214.094327549405	322.464630514239	NA	NA	NA	NA	NA	NA	NA	NA	NA	NA	NA	2.54583333333333	3.7375	3270	58.0636711120605
1378	-6.266332	41.33166	142.637730050077	332.100699905304	189.462969855227	113.208414923693	349.658214369837	738.244540712473	2.90695248111744	205.986916834794	328.542651591632	NA	NA	NA	NA	NA	NA	NA	NA	NA	NA	NA	2.54583333333333	3.7625	3271	58.0636711120605
1379	-6.266332	41.42211	142.95470764406	332.256175962575	189.301468318514	111.73275904393	349.588043904237	724.725417824532	2.90614103502643	214.19627077645	324.155909954835	NA	NA	NA	NA	NA	NA	NA	NA	NA	NA	NA	2.54583333333333	3.74583333333333	3272	58.5275885264079
1380	-6.266332	41.51256	143.666584980526	330.457034040222	186.790449059696	109.745487371909	341.263459916692	694.17042571881	2.91143132930226	214.289962406411	318.826511580109	NA	NA	NA	NA	NA	NA	NA	NA	NA	NA	NA	2.5375	3.74583333333333	3273	58.5275885264079
1381	-6.266332	41.60302	143.936756200152	329.765160900591	185.828404700438	105.685281901715	341.227407773007	665.025502100221	2.90882047925276	214.213472007176	306.799077612396	NA	NA	NA	NA	NA	NA	NA	NA	NA	NA	NA	2.5375	3.79583333333333	3274	58.5275885264079
1382	-6.266332	41.69347	144.109544711749	328.950264038056	184.840719326307	101.55534308724	335.142048843998	625.985094993933	2.91016151234957	206.299258316398	294.908872198941	NA	NA	NA	NA	NA	NA	NA	NA	NA	NA	NA	2.5375	3.77916666666667	3275	57.6854235331217
1383	-6.266332	41.78392	144.876468274081	327.921481011948	183.045012737866	97.9486469963946	313.041304588621	587.791631001166	2.93194544410513	206.444200688889	286.685258745913	NA	NA	NA	NA	NA	NA	NA	NA	NA	NA	NA	2.55416666666667	3.74583333333333	3276	57.6854235331217
1384	-6.266332	41.87437	147.423009645126	327.428501640289	180.005491995163	97.3335767476123	306.770634596211	569.75486107952	2.94284830627334	206.674581556935	285.927640099608	NA	NA	NA	NA	NA	NA	NA	NA	NA	NA	NA	2.55416666666667	3.7375	3277	57.6854235331217
1385	-6.266332	41.96482	147.25028309998	327.511870345821	180.261587245841	97.0886622008051	305.952859671919	570.644769281706	2.93995514962003	214.342970537504	284.838393852095	NA	NA	NA	NA	NA	NA	NA	NA	NA	NA	NA	2.55416666666667	3.7375	3278	57.8376426696777
1386	-6.266332	42.05528	147.327954640751	327.403732702494	180.075778061742	96.8950482612985	301.399253268698	561.133509473964	2.94669323598483	206.7274701537	284.945580016626	NA	NA	NA	NA	NA	NA	NA	NA	NA	NA	NA	2.55416666666667	3.7375	3279	57.8376426696777
1387	-6.266332	42.14573	148.179749959886	325.542720032634	177.362970072748	91.5357768692558	279.057798888307	518.634325489121	2.97155269314918	206.958463727291	271.377490128618	NA	NA	NA	NA	NA	NA	NA	NA	NA	NA	NA	2.57083333333333	3.77916666666667	3280	63.1416371663411
1388	-6.266332	42.23618	151.227078935715	322.810611313416	171.583532377701	70.158736540813	222.251577110161	382.150399424357	3.05412353845979	205.934185834126	213.528027918308	NA	NA	NA	NA	NA	NA	NA	NA	NA	NA	NA	2.6125	3.77083333333333	3281	63.1416371663411
1389	-6.266332	42.32663	154.86715013783	320.564608926906	165.697458789076	53.9029292324621	189.408032104669	268.009171876772	3.12770489970675	219.251455797918	167.756212034217	NA	NA	NA	NA	NA	NA	NA	NA	NA	NA	NA	2.6875	3.7875	3282	63.1416371663411
1390	-6.266332	42.41709	155.208478670859	320.165213560929	164.95673489007	48.4265347381597	185.166638789717	234.745509654483	3.14619214506129	233.144458028865	151.663164646644	NA	NA	NA	NA	NA	NA	NA	NA	NA	NA	NA	2.72083333333333	3.77083333333333	3283	63.9789835611979
1391	-6.266332	42.50754	152.199799356213	320.684651476173	168.48485211996	51.2730263001116	185.445366818181	257.672964699721	3.13149118661994	219.260971486852	159.937135682994	NA	NA	NA	NA	NA	NA	NA	NA	NA	NA	NA	2.69583333333333	3.79583333333333	3284	63.9789835611979
1392	-6.266332	42.59799	151.868776252386	321.380808356516	169.51203210413	56.657021781802	191.611182057259	295.115080319793	3.09835649346109	207.101398136007	174.817702700294	NA	NA	NA	NA	NA	NA	NA	NA	NA	NA	NA	2.67083333333333	3.8125	3285	63.9789835611979
1393	-6.266332	42.68844	152.390395108829	319.939239581222	167.548844472392	45.050084670869	179.270161241127	218.939791154226	3.1526654968829	233.817871398449	141.292181110441	NA	NA	NA	NA	NA	NA	NA	NA	NA	NA	NA	2.7375	3.79583333333333	3286	69.5393155415853
1394	-6.266332	42.77889	170.365070696636	315.191592419787	144.826521723151	26.8516527541219	146.839305981023	127.848657232077	3.31876697813537	250.215329157628	87.5240216572659	NA	NA	NA	NA	NA	NA	NA	NA	NA	NA	NA	2.9125	3.8125	3287	69.5393155415853
1395	-6.266332	42.86935	183.927962988088	306.308901149075	122.380938160987	12.0400644388467	72.28173261525	52.297906175118	3.55415649463335	254.884338940586	41.7190958936241	NA	NA	NA	NA	NA	NA	NA	NA	NA	NA	NA	3.2375	3.8125	3288	69.5393155415853
1396	-6.266332	42.9598	NA	NA	84.4443672757228	NA	32.4123237886889	22.4650493564517	NA	254.407341439707	NA	NA	NA	NA	NA	NA	NA	NA	NA	NA	NA	NA	3.4125	3.8125	3289	76.9135538736979
1397	-6.266332	43.05025	NA	NA	86.1370097632875	NA	25.578810529852	20.1719592873303	NA	254.585138249194	NA	NA	NA	NA	NA	NA	NA	NA	NA	NA	NA	NA	3.47083333333333	3.8125	3290	76.9135538736979
1398	-6.266332	43.1407	NA	NA	NA	NA	NA	NA	NA	NA	NA	NA	NA	NA	NA	NA	NA	NA	NA	NA	NA	NA	3.30416666666667	3.80416666666667	3291	81.875540415446
1399	-6.266332	43.23116	162.339525549137	326.301540626961	163.962015077824	36.7902177084212	149.75684414601	127.519817572463	3.367693389427	254.452620355658	122.963169341813	NA	NA	NA	NA	NA	NA	NA	NA	NA	NA	NA	2.9875	3.79583333333333	3292	81.875540415446
1400	-6.266332	43.32161	152.712469198992	332.068434087609	179.355964888617	53.4386058858709	151.567913710333	195.396792350029	3.23931586139	245.26884346572	172.516830831747	NA	NA	NA	NA	NA	NA	NA	NA	NA	NA	NA	2.8875	3.7375	3293	81.875540415446
1401	-6.266332	43.41206	121.939604496454	347.41662497101	225.477020474556	51.6359709665157	151.93725556607	200.900869945745	3.19901095434686	245.942458583098	164.947197866534	NA	NA	NA	NA	NA	NA	NA	NA	NA	NA	NA	2.85416666666667	3.6625	3294	82.9035097757975
1402	-6.266332	43.50251	60.0501177065929	359.053079485706	299.002961779113	43.828735531193	144.055388459135	173.771987162512	3.17380244608933	254.644682503091	139.19437994393	NA	NA	NA	NA	NA	NA	NA	NA	NA	NA	NA	2.84583333333333	3.70416666666667	3295	82.9035097757975
1403	-6.266332	43.59296	60.1066466304074	358.983811193905	298.877164563498	44.0920633656988	144.528119708706	172.214935067478	3.17726809131361	254.039254137555	140.156966134385	NA	NA	NA	NA	NA	NA	NA	NA	NA	NA	NA	2.85416666666667	3.69583333333333	3296	82.9035097757975
1404	-6.266332	52.45729	174.525131520238	341.788497145932	167.263365625694	23.0388591671838	83.491327522175	64.8642183019507	3.53547543228779	260.046810424549	78.5156823268309	NA	NA	NA	NA	NA	NA	NA	NA	NA	NA	NA	3.22916666666667	3.8125	3394	81.537036895752
1405	-6.266332	52.54774	174.525105833513	341.790586470152	167.265480636639	23.0023186780715	83.6183172690867	64.7943785237835	3.53529579194759	260.07067878243	78.4105522363866	NA	NA	NA	NA	NA	NA	NA	NA	NA	NA	NA	3.22916666666667	3.8125	3395	81.537036895752
1406	-6.266332	52.63819	176.474510456334	331.601970500391	155.127460044057	22.5441825587109	74.6083451799493	63.8676376720842	3.52809789367748	265.168461969546	76.5911477200404	NA	NA	NA	NA	NA	NA	NA	NA	NA	NA	NA	3.25416666666667	3.8125	3396	80.3436482747396
1407	-6.266332	52.72864	176.678725078586	327.853089540201	151.174364461615	22.3943312108397	71.2789837248321	63.5985563176716	3.54888607527964	255.408692483158	75.8466598017458	NA	NA	NA	NA	NA	NA	NA	NA	NA	NA	NA	3.27916666666667	3.8125	3397	80.3436482747396
1408	-6.266332	52.8191	181.296725777459	319.797502563102	138.500776785643	17.0203670242058	51.7301435771363	47.328357586471	3.61336893269051	254.432189558821	58.3478246630351	NA	NA	NA	NA	NA	NA	NA	NA	NA	NA	NA	3.37083333333333	3.8125	3398	80.3436482747396
1409	-6.266332	52.90955	NA	NA	NA	NA	NA	NA	NA	NA	NA	NA	NA	NA	NA	NA	NA	NA	NA	NA	NA	NA	3.5625	3.8125	3399	81.9162686665853
1410	-6.266332	53	NA	NA	87.6337914490816	NA	7.98484586716888	15.5098674625335	NA	242.751529202388	NA	NA	NA	NA	NA	NA	NA	NA	NA	NA	NA	NA	3.69583333333333	3.8125	3400	81.9162686665853
1411	-6.095477	35	0.0871381369294909	364.090148011974	364.003009875044	102.559422536379	321.696146040696	691.197807354755	2.79214077882979	243.818699577501	285.971500025843	NA	NA	NA	NA	NA	NA	NA	NA	NA	NA	NA	2.50416666666667	3.77916666666667	3401	73.9260406494141
1412	-6.095477	35.09045	0.0770154283152692	364.05123792116	363.974222492844	102.702869338628	318.065962724781	702.91894452672	2.79383301179564	243.861918433657	286.397729990234	NA	NA	NA	NA	NA	NA	NA	NA	NA	NA	NA	2.50416666666667	3.77916666666667	3402	73.9260406494141
1413	-6.095477	35.1809	0.10512401047273	364.052413211015	363.947289200542	96.8705045513273	305.579113503115	659.017450936597	2.799284841691	235.420152167054	270.802898868439	39.245534958543	3.26661381053451	267.461082689038	13.5156099807988	362.8894774953	73.6	2.50439596306976	0.528847719691552	NA	NA	209.2	2.5125	3.77083333333333	3403	73.5020993550618
1414	-6.095477	35.27136	0.0572157797990144	364.032159414512	363.974943634713	102.1633369792	339.24620240195	699.086728127623	2.78697911020855	237.871220630963	284.296503700459	NA	NA	NA	NA	NA	NA	NA	NA	NA	NA	NA	2.49583333333333	3.77083333333333	3404	73.5020993550618
1415	-6.095477	35.36181	0.0596867504173815	364.072266101482	364.012579351065	103.710151571841	354.921907891488	716.182425425013	2.77318963576892	238.16115201161	286.921171735521	NA	NA	NA	NA	NA	NA	NA	NA	NA	NA	NA	2.47083333333333	3.77916666666667	3405	73.5020993550618
1416	-6.095477	35.45226	0.0606413296003893	364.036473164279	363.975831834679	97.7203876389689	323.882080446659	669.26719448288	2.78091180355724	240.280330831272	271.036514288196	NA	NA	NA	NA	NA	NA	NA	NA	NA	NA	NA	2.47083333333333	3.77083333333333	3406	70.8404006958008
1417	-6.095477	36.17588	0.0222101986936423	364.047139266065	364.024929067371	44.5459842899835	152.016228759505	324.750909542348	2.94558262902721	230.655036408686	130.809032510167	NA	NA	NA	NA	NA	NA	NA	NA	NA	NA	NA	2.59583333333333	3.7625	3414	72.5775591532389
1418	-6.095477	36.26633	0.0479699072730682	364.048969485502	364.000999578229	65.1008527543418	227.008599165246	447.680718212012	2.85750673731139	235.582818420336	185.725277645403	NA	NA	NA	NA	NA	NA	NA	NA	NA	NA	NA	2.54583333333333	3.7625	3415	72.5775591532389
1419	-6.095477	36.35678	0.0356748237106217	364.071154922315	364.035480098605	67.0398489787131	235.969772023755	456.757457459526	2.84157852625739	236.035222481161	190.067166714231	NA	NA	NA	NA	NA	NA	NA	NA	NA	NA	NA	2.52083333333333	3.7625	3416	72.5775591532389
1420	-6.095477	36.44724	0.0401552855301361	364.055181480518	364.015026194988	73.3329910976796	259.776316172626	510.232682792281	2.82027327603168	236.5613201924	206.271410701626	2.365880997739	0.740626433594632	233.831901076513	13.110614769094	364.055181480518	NA	NA	NA	NA	NA	NA	2.49583333333333	3.77083333333333	3417	64.3185717264811
1421	-6.095477	36.53769	0.0671893161690605	364.061957532768	363.994768216599	88.6546762698648	305.260260300261	638.693672864688	2.7793270499067	234.117178641777	245.65821633941	NA	NA	NA	NA	NA	NA	NA	NA	NA	NA	NA	2.4375	3.77916666666667	3418	64.3185717264811
1422	-6.095477	36.62814	0.0401450728147438	364.055004495593	364.014859422778	105.955299680445	366.13342827651	785.622521555212	2.73724822988556	238.89247480591	289.217117630075	NA	NA	NA	NA	NA	NA	NA	NA	NA	NA	NA	2.40416666666667	3.77916666666667	3419	60.5574270884196
1423	-6.095477	36.71859	0.0740905649029855	364.064027207579	363.989936642676	112.491585900696	398.861278795401	844.734228595656	2.72207132505234	250.683289694086	305.480603707059	1.01418034561109	0.653065890231111	226.029972240763	26.7352428215028	358.131495477375	NA	NA	NA	NA	NA	NA	2.37916666666667	3.80416666666667	3420	60.5574270884196
1424	-6.095477	36.80905	0.0503127428751327	364.046113957242	363.995801214367	116.14819082427	404.065773742912	882.96610104003	2.70968410058911	247.159213719092	314.018289026807	1.34331704840925	0.665907106180528	226.563481255031	26.7636901204982	358.100720896441	NA	NA	NA	NA	NA	NA	2.37083333333333	3.8125	3421	60.5574270884196
1425	-6.095477	36.8995	0.0405666436441834	364.051882745301	364.011316101656	107.479190039846	368.086706501827	812.090026314567	2.70498327955504	242.425088700239	290.040846254206	NA	NA	NA	NA	NA	NA	NA	NA	NA	NA	NA	2.35416666666667	3.8125	3422	60.0656515757243
1426	-6.095477	36.98995	0.0472936019073927	364.084222879196	364.036929277289	107.458935674941	358.766290907752	820.788974065059	2.70038644901279	242.503089718214	289.647165717826	NA	NA	NA	NA	NA	NA	NA	NA	NA	NA	NA	2.35416666666667	3.80416666666667	3423	60.0656515757243
1427	-6.095477	37.0804	0.06293159195518	364.055360362492	363.992428770536	117.810464893267	381.36820887588	910.798390780535	2.6843750519416	243.828498434382	315.705008026907	NA	NA	NA	NA	NA	NA	NA	NA	NA	NA	NA	2.34583333333333	3.79583333333333	3424	60.0656515757243
1428	-6.095477	37.17085	0.0509487126104318	364.017784420675	363.966835708065	123.786548619607	404.513441063382	950.024846177334	2.67587309766104	243.812813032379	330.631043223636	NA	NA	NA	NA	NA	NA	NA	NA	NA	NA	NA	2.3375	3.7875	3425	58.0142917633057
1429	-6.095477	37.26131	0.0676888988605924	364.060659620949	363.992970722088	117.856465702251	399.93217279238	903.335001377703	2.67856226722369	243.771029432803	315.24681897686	NA	NA	NA	NA	NA	NA	NA	NA	NA	NA	NA	2.3375	3.8125	3426	58.0142917633057
1430	-6.095477	37.35176	0.0436465829136068	364.050668470797	364.007021887883	125.447347404789	405.963793612428	974.722348239857	2.67226629679999	243.679331618072	334.610699402235	84.707254732984	6.24381047759979	280.044286196363	29.0042135142246	360.604324073933	111.8	3.18565419707368	0.749987658614222	141.8	253.6	195.2	2.32916666666667	3.8125	3427	58.0142917633057
1431	-6.095477	37.44221	NA	NA	NA	NA	NA	NA	NA	NA	NA	NA	NA	NA	NA	NA	NA	NA	NA	NA	NA	NA	NA	NA	NA	54.0316651662191
1432	-6.095477	37.53266	NA	NA	NA	NA	NA	NA	NA	NA	NA	NA	NA	NA	NA	NA	NA	NA	NA	NA	NA	NA	NA	NA	NA	54.0316651662191
1433	-6.095477	37.62312	NA	NA	NA	NA	NA	NA	NA	NA	NA	NA	NA	NA	NA	NA	NA	NA	NA	NA	NA	NA	NA	NA	NA	54.0316651662191
1434	-6.095477	37.71357	NA	NA	NA	NA	NA	NA	NA	NA	NA	NA	NA	NA	NA	NA	NA	NA	NA	NA	NA	NA	NA	NA	NA	51.0278765360514
1435	-6.095477	37.80402	NA	NA	NA	NA	NA	NA	NA	NA	NA	NA	NA	NA	NA	NA	NA	NA	NA	NA	NA	NA	NA	NA	NA	51.0278765360514
1436	-6.095477	37.89447	NA	NA	NA	NA	NA	NA	NA	NA	NA	NA	NA	NA	NA	NA	NA	NA	NA	NA	NA	NA	NA	NA	NA	50.484868367513
1437	-6.095477	37.98492	NA	NA	NA	NA	NA	NA	NA	NA	NA	NA	NA	NA	NA	NA	NA	NA	NA	NA	NA	NA	NA	NA	NA	50.484868367513
1438	-6.095477	38.07538	NA	NA	NA	NA	NA	NA	NA	NA	NA	NA	NA	NA	NA	NA	NA	NA	NA	NA	NA	NA	NA	NA	NA	50.484868367513
1439	-6.095477	38.16583	NA	NA	NA	NA	NA	NA	NA	NA	NA	NA	NA	NA	NA	NA	NA	NA	NA	NA	NA	NA	NA	NA	NA	51.0991147359212
1440	-6.095477	38.25628	NA	NA	NA	NA	NA	NA	NA	NA	NA	NA	NA	NA	NA	NA	NA	NA	NA	NA	NA	NA	NA	NA	NA	51.0991147359212
1441	-6.095477	38.34673	NA	NA	NA	NA	NA	NA	NA	NA	NA	NA	NA	NA	NA	NA	NA	NA	NA	NA	NA	NA	NA	NA	NA	51.0991147359212
1442	-6.095477	38.43719	NA	NA	NA	NA	NA	NA	NA	NA	NA	NA	NA	NA	NA	NA	NA	NA	NA	NA	NA	NA	NA	NA	NA	51.6807607014974
1443	-6.095477	38.52764	NA	NA	NA	NA	NA	NA	NA	NA	NA	NA	NA	NA	NA	NA	NA	NA	NA	NA	NA	NA	NA	NA	NA	51.6807607014974
1444	-6.095477	38.61809	NA	NA	NA	NA	NA	NA	NA	NA	NA	NA	NA	NA	NA	NA	NA	NA	NA	NA	NA	NA	NA	NA	NA	51.6807607014974
1445	-6.095477	38.70854	NA	NA	NA	NA	NA	NA	NA	NA	NA	NA	NA	NA	NA	NA	NA	NA	NA	NA	NA	NA	NA	NA	NA	51.2120132446289
1446	-6.095477	38.79899	NA	NA	NA	NA	NA	NA	NA	NA	NA	NA	NA	NA	NA	NA	NA	NA	NA	NA	NA	NA	NA	NA	NA	51.2120132446289
1447	-6.095477	38.88945	NA	NA	NA	NA	NA	NA	NA	NA	NA	NA	NA	NA	NA	NA	NA	NA	NA	NA	NA	NA	NA	NA	NA	50.6518300374349
1448	-6.095477	38.9799	NA	NA	NA	NA	NA	NA	NA	NA	NA	NA	NA	NA	NA	NA	NA	NA	NA	NA	NA	NA	NA	NA	NA	50.6518300374349
1449	-6.095477	39.07035	NA	NA	NA	NA	NA	NA	NA	NA	NA	NA	NA	NA	NA	NA	NA	NA	NA	NA	NA	NA	NA	NA	NA	50.6518300374349
1450	-6.095477	39.1608	NA	NA	NA	NA	NA	NA	NA	NA	NA	NA	NA	NA	NA	NA	NA	NA	NA	NA	NA	NA	NA	NA	NA	51.7973073323568
1451	-6.095477	39.25126	NA	NA	NA	NA	NA	NA	NA	NA	NA	NA	NA	NA	NA	NA	NA	NA	NA	NA	NA	NA	NA	NA	NA	51.7973073323568
1452	-6.095477	39.34171	NA	NA	NA	NA	NA	NA	NA	NA	NA	NA	NA	NA	NA	NA	NA	NA	NA	NA	NA	NA	NA	NA	NA	51.7973073323568
1453	-6.095477	39.43216	NA	NA	NA	NA	NA	NA	NA	NA	NA	NA	NA	NA	NA	NA	NA	NA	NA	NA	NA	NA	NA	NA	NA	51.9082743326823
1454	-6.095477	39.52261	NA	NA	NA	NA	NA	NA	NA	NA	NA	NA	NA	NA	NA	NA	NA	NA	NA	NA	NA	NA	NA	NA	NA	51.9082743326823
1455	-6.095477	39.61307	NA	NA	NA	NA	NA	NA	NA	NA	NA	NA	NA	NA	NA	NA	NA	NA	NA	NA	NA	NA	NA	NA	NA	51.9082743326823
1456	-6.095477	39.70352	NA	NA	NA	NA	NA	NA	NA	NA	NA	NA	NA	NA	NA	NA	NA	NA	NA	NA	NA	NA	NA	NA	NA	53.5090929667155
1457	-6.095477	39.79397	NA	NA	NA	NA	NA	NA	NA	NA	NA	NA	NA	NA	NA	NA	NA	NA	NA	NA	NA	NA	NA	NA	NA	53.5090929667155
1458	-6.095477	39.88442	NA	NA	NA	NA	NA	NA	NA	NA	NA	NA	NA	NA	NA	NA	NA	NA	NA	NA	NA	NA	NA	NA	NA	50.3737208048503
1459	-6.095477	39.97487	NA	NA	NA	NA	NA	NA	NA	NA	NA	NA	NA	NA	NA	NA	NA	NA	NA	NA	NA	NA	NA	NA	NA	50.3737208048503
1460	-6.095477	40.06533	NA	NA	NA	NA	NA	NA	NA	NA	NA	NA	NA	NA	NA	NA	NA	NA	NA	NA	NA	NA	NA	NA	NA	50.3737208048503
1461	-6.095477	40.15578	NA	NA	NA	NA	NA	NA	NA	NA	NA	NA	NA	NA	NA	NA	NA	NA	NA	NA	NA	NA	NA	NA	NA	52.003059387207
1462	-6.095477	40.24623	NA	NA	NA	NA	NA	NA	NA	NA	NA	NA	NA	NA	NA	NA	NA	NA	NA	NA	NA	NA	NA	NA	NA	52.003059387207
1463	-6.095477	40.33668	NA	NA	NA	NA	NA	NA	NA	NA	NA	NA	NA	NA	NA	NA	NA	NA	NA	NA	NA	NA	NA	NA	NA	52.003059387207
1464	-6.095477	40.42714	140.992465054142	335.432172038227	194.439706984084	114.822593886977	318.872890612705	800.137295126885	2.83359042955496	221.792624339218	324.7280514707	NA	NA	NA	NA	NA	NA	NA	NA	NA	NA	NA	2.47083333333333	3.72083333333333	3461	55.9979419708252
1465	-6.095477	40.51759	144.45077530755	327.944001829329	183.493226521779	96.1634098078306	297.92133893838	590.251115861703	2.9027897196547	213.759482341855	278.262822327463	NA	NA	NA	NA	NA	NA	NA	NA	NA	NA	NA	2.54583333333333	3.7875	3462	55.9979419708252
1466	-6.095477	40.60804	145.190898529367	326.748923550689	181.558025021322	76.0969649002805	229.549723931015	454.778600175826	2.95618530687318	207.798724157102	223.856690512126	NA	NA	NA	NA	NA	NA	NA	NA	NA	NA	NA	2.5875	3.8125	3463	55.9979419708252
1467	-6.095477	40.69849	143.911088468873	327.731609933685	183.820521464812	89.5949734733754	283.093874582598	556.471834742708	2.91820297356774	205.610155371537	260.547605278699	NA	NA	NA	NA	NA	NA	NA	NA	NA	NA	NA	2.55416666666667	3.80416666666667	3464	59.2987384796143
1468	-6.095477	40.78894	143.66150707395	328.284687342862	184.623180268912	106.057370636067	348.739021807945	667.892018075168	2.89670317032315	206.338054428458	306.413064285187	NA	NA	NA	NA	NA	NA	NA	NA	NA	NA	NA	2.52916666666667	3.79583333333333	3465	59.2987384796143
1469	-6.095477	40.8794	143.170697327499	329.144915916662	185.974218589163	115.344414883205	372.537474714779	740.165035531807	2.88440906128072	213.833667128948	331.709055875656	NA	NA	NA	NA	NA	NA	NA	NA	NA	NA	NA	2.52083333333333	3.77916666666667	3466	59.6293392181396
1470	-6.095477	40.96985	143.019929394835	329.594840885847	186.574911491011	114.422678289415	367.573980517068	735.532887725421	2.89300559268636	213.888439272511	329.999145764134	NA	NA	NA	NA	NA	NA	NA	NA	NA	NA	NA	2.52083333333333	3.77083333333333	3467	59.6293392181396
1471	-6.095477	41.0603	143.07016820688	329.89288968094	186.82272147406	110.605687434758	354.797293428005	710.6393990123	2.90608209799575	206.516903275631	320.46003304635	NA	NA	NA	NA	NA	NA	NA	NA	NA	NA	NA	2.52916666666667	3.75416666666667	3468	59.6293392181396
1472	-6.095477	41.15075	143.376967447114	329.871105072996	186.494137625882	104.128009688361	342.870195652589	656.939652125297	2.91913615819145	206.738582208122	303.095296905574	NA	NA	NA	NA	NA	NA	NA	NA	NA	NA	NA	2.54583333333333	3.74583333333333	3469	58.5196781158447
1473	-6.095477	41.24121	143.550523797555	329.793699451603	186.243175654048	103.02757710808	335.910356736651	650.849744632763	2.92376071609251	214.212030774392	300.423691618905	NA	NA	NA	NA	NA	NA	NA	NA	NA	NA	NA	2.54583333333333	3.7375	3470	58.5196781158447
1474	-6.095477	41.33166	143.501793108002	329.848704626976	186.346911518974	103.2753626393	339.514810281625	645.715375047279	2.92218187051936	214.32645247216	301.068921517334	NA	NA	NA	NA	NA	NA	NA	NA	NA	NA	NA	2.54583333333333	3.7625	3471	58.5196781158447
1475	-6.095477	41.42211	143.391960847668	330.426477948965	187.034517101297	106.939454493956	344.198753390542	684.312383563842	2.91791777678743	214.342822735169	311.330253404094	NA	NA	NA	NA	NA	NA	NA	NA	NA	NA	NA	2.54583333333333	3.72916666666667	3472	57.7850844065348
1476	-6.095477	41.51256	143.325962572014	330.644696300869	187.318733728855	108.492106584	351.343029783834	695.42142102783	2.91007262417076	214.359689863493	315.125164343503	NA	NA	NA	NA	NA	NA	NA	NA	NA	NA	NA	2.5375	3.74583333333333	3473	57.7850844065348
1477	-6.095477	41.60302	143.58192578441	330.363619990915	186.781694206505	108.583022424381	350.024845770904	692.01950602938	2.90772642534668	214.232466120644	315.166741645648	NA	NA	NA	NA	NA	NA	NA	NA	NA	NA	NA	2.5375	3.77916666666667	3474	57.7850844065348
1478	-6.095477	41.69347	143.90035781486	329.779065125478	185.878707310618	106.725715009584	335.94701447904	670.358777618985	2.91826375410862	206.322178328237	310.928379435925	NA	NA	NA	NA	NA	NA	NA	NA	NA	NA	NA	2.5375	3.77916666666667	3475	57.3382422129313
1479	-6.095477	41.78392	144.415047484198	328.321875133252	183.906827649054	101.137211426242	331.504466339735	614.971407973217	2.92071881186571	214.402836863928	294.791100140318	NA	NA	NA	NA	NA	NA	NA	NA	NA	NA	NA	2.54583333333333	3.74583333333333	3476	57.3382422129313
1480	-6.095477	41.87437	144.860918843976	327.89594958293	183.035030738955	101.253542430068	324.770045843356	605.110150893907	2.92580251457573	214.279942614469	295.666673996874	NA	NA	NA	NA	NA	NA	NA	NA	NA	NA	NA	2.55416666666667	3.75416666666667	3477	57.3382422129313
1481	-6.095477	41.96482	144.631142670937	328.296084866721	183.664942195784	105.120513139881	338.536144416902	644.012635476467	2.91481492804813	214.351099305656	305.779799553575	NA	NA	NA	NA	NA	NA	NA	NA	NA	NA	NA	2.5375	3.74583333333333	3478	55.1009101867676
1482	-6.095477	42.05528	144.618399018013	328.569054043502	183.950655025489	107.873801439612	338.492754795304	661.660035254954	2.91433382252272	206.494180595461	313.707521067255	NA	NA	NA	NA	NA	NA	NA	NA	NA	NA	NA	2.5375	3.75416666666667	3479	55.1009101867676
1483	-6.095477	42.14573	144.939433492481	328.333913850289	183.394480357808	104.940375928294	326.129066966095	634.477936334262	2.92456552252439	206.634238683572	306.212658292473	NA	NA	NA	NA	NA	NA	NA	NA	NA	NA	NA	2.54583333333333	3.74583333333333	3480	58.1637223561605
1484	-6.095477	42.23618	145.646642668966	327.720837720403	182.074195051436	94.576292291471	297.686824570902	546.89634060331	2.95281472546774	206.768780266527	278.593717242227	NA	NA	NA	NA	NA	NA	NA	NA	NA	NA	NA	2.5625	3.75416666666667	3481	58.1637223561605
1485	-6.095477	42.32663	146.312246437648	325.570136105658	179.25788966801	86.1234154138301	270.201408697552	488.086366405911	2.98030396423132	207.014639814625	255.866149916641	NA	NA	NA	NA	NA	NA	NA	NA	NA	NA	NA	2.57916666666667	3.75416666666667	3482	58.1637223561605
1486	-6.095477	42.41709	148.658973276607	324.246014634118	175.587041357511	78.6038516556747	244.296226642769	428.40422006397	3.01056055712596	205.506756252058	235.656202099424	NA	NA	NA	NA	NA	NA	NA	NA	NA	NA	NA	2.60416666666667	3.75416666666667	3483	61.6674747467041
1487	-6.095477	42.50754	151.492763283211	323.41147742162	171.918714138409	73.2161815378992	231.467720815789	393.294040060771	3.03296288801199	205.821338417826	220.911466949227	NA	NA	NA	NA	NA	NA	NA	NA	NA	NA	NA	2.62083333333333	3.77916666666667	3484	61.6674747467041
1488	-6.095477	42.59799	151.688192636875	322.804197403741	171.116004766866	67.4350431115084	219.540101014113	359.662219939889	3.05612368710548	205.452632691299	204.930203924275	NA	NA	NA	NA	NA	NA	NA	NA	NA	NA	NA	2.6375	3.7875	3485	61.6674747467041
1489	-6.095477	42.68844	152.230243107368	320.249726513812	168.019483406445	47.3431035657471	177.043199599563	236.798716737638	3.14104451999966	233.566915189667	147.963176475589	NA	NA	NA	NA	NA	NA	NA	NA	NA	NA	NA	2.7125	3.8125	3486	69.044490814209
1490	-6.095477	42.77889	162.892783863507	315.425679732167	152.53289586866	34.1288280856552	155.245365730034	156.005664366787	3.27062462922229	250.154006414683	110.037468753851	NA	NA	NA	NA	NA	NA	NA	NA	NA	NA	NA	2.87083333333333	3.8125	3487	69.044490814209
1491	-6.095477	42.86935	177.060315753094	313.609081649148	136.548765896054	13.7900015003684	90.8433328005415	64.2318573762306	3.52261342655283	254.01074918933	47.3594538633577	NA	NA	NA	NA	NA	NA	NA	NA	NA	NA	NA	3.1625	3.8125	3488	69.044490814209
1492	-6.095477	42.9598	NA	NA	NA	NA	NA	NA	NA	NA	NA	NA	NA	NA	NA	NA	NA	NA	NA	NA	NA	NA	3.39583333333333	3.8125	3489	77.5991846720378
1493	-6.095477	43.05025	NA	NA	84.0824533103767	NA	19.1291562329256	19.8446418090647	NA	255.655965000951	NA	NA	NA	NA	NA	NA	NA	NA	NA	NA	NA	NA	3.52083333333333	3.8125	3490	77.5991846720378
1494	-6.095477	43.1407	NA	NA	NA	NA	NA	NA	NA	NA	NA	NA	NA	NA	NA	NA	NA	NA	NA	NA	NA	NA	3.37916666666667	3.8125	3491	82.6893132527669
1495	-6.095477	43.23116	162.62192634658	323.751816476616	161.129890130036	29.9177798483272	139.30257497864	101.65593078096	3.41603392419588	254.772937732909	100.99209751077	NA	NA	NA	NA	NA	NA	NA	NA	NA	NA	NA	3.02083333333333	3.8125	3492	82.6893132527669
1496	-6.095477	43.32161	152.277294015041	336.213573587028	183.936279571986	55.7905312497245	152.777191611409	206.615596720315	3.21843146594093	245.970812501376	179.151855859926	NA	NA	NA	NA	NA	NA	NA	NA	NA	NA	NA	2.8875	3.7125	3493	82.6893132527669
1497	-6.095477	43.41206	91.0943879595186	355.440274828236	264.345886868717	50.5080249004356	145.542137069593	205.719503802775	3.16706177866237	246.113041282851	159.975094583888	NA	NA	NA	NA	NA	NA	NA	NA	NA	NA	NA	2.8375	3.67083333333333	3494	82.7219594319661
1498	-6.095477	43.50251	29.9423196776962	359.393677987732	329.451358310036	44.1912545110476	141.672088005341	182.048548377856	3.15169899417628	254.671832450428	139.257691639012	NA	NA	NA	NA	NA	NA	NA	NA	NA	NA	NA	2.8125	3.6625	3495	82.7219594319661
1499	-6.095477	43.59296	60.0237329731306	359.130257134693	299.106524161562	45.4506516009343	143.382806011879	182.473981259507	3.16512736669943	254.666111609086	143.934091980265	NA	NA	NA	NA	NA	NA	NA	NA	NA	NA	NA	2.84583333333333	3.64583333333333	3496	82.7219594319661
1500	-6.095477	52.72864	176.481134295921	331.589515361437	155.108381065516	22.4517214718079	74.2955966578976	63.6243911313321	3.52822266579722	265.147570041824	76.2476342648625	NA	NA	NA	NA	NA	NA	NA	NA	NA	NA	NA	3.25416666666667	3.8125	3597	82.7314020792643
1501	-6.095477	52.8191	178.931027767999	325.871723165896	146.940695397897	18.7875388024022	62.7960261694743	53.7872179920429	3.57920255332917	255.825739925787	64.20646185603	NA	NA	NA	NA	NA	NA	NA	NA	NA	NA	NA	3.3125	3.8125	3598	82.7314020792643
1502	-6.095477	52.90955	181.803523105957	327.864312168802	146.060789062845	16.1585604583798	56.6940879466642	43.9894772076017	3.60758928967794	261.531258794388	55.9878882807972	NA	NA	NA	NA	NA	NA	NA	NA	NA	NA	NA	3.3375	3.8125	3599	83.1216252644857
1503	-6.095477	53	184.473589899347	321.945253586957	137.471663687609	10.2299123181328	37.6664442762215	31.2812131915781	3.66748486808779	259.763139140229	36.2333336951459	NA	NA	NA	NA	NA	NA	NA	NA	NA	NA	NA	3.45416666666667	3.8125	3600	83.1216252644857
1504	-5.924623	35	0.0569412926548353	364.087272047697	364.030330755042	112.512919091474	379.201940635333	791.677845033716	2.75533874992708	240.125391570395	309.755941972051	16.6411099485914	1.720863030721	260.827975774115	20.8714549195681	358.626108795389	58.6	1.71751347177934	0.361032297812009	NA	NA	206.6	2.42916666666667	3.80416666666667	3601	73.9260406494141
1505	-5.924623	35.09045	0.0599110574517454	364.092182688885	364.032271631433	110.303713351153	383.742207261416	765.537919904488	2.76066516008366	240.19059920177	304.244423163215	NA	NA	NA	NA	NA	NA	NA	NA	NA	NA	NA	2.42916666666667	3.80416666666667	3602	73.9260406494141
1506	-5.924623	35.1809	0.0643065399915827	364.081697268776	364.017390728785	104.831019549869	362.037768801688	728.661905686658	2.77454260832064	235.900467239481	290.630133109228	NA	NA	NA	NA	NA	NA	NA	NA	NA	NA	NA	2.4375	3.8125	3603	73.5020993550618
1507	-5.924623	35.27136	0.0294431940184381	364.063397909565	364.033954715547	104.880892640488	364.109678830521	722.730948908657	2.77791854102909	235.587955491077	291.041252347307	NA	NA	NA	NA	NA	NA	NA	NA	NA	NA	NA	2.44583333333333	3.8125	3604	73.5020993550618
1508	-5.924623	35.36181	0.0509129708939668	364.115305252549	364.064392281655	101.588859112091	366.134134049505	694.539812517912	2.78214696256686	238.402884581189	282.30594138753	NA	NA	NA	NA	NA	NA	NA	NA	NA	NA	NA	2.4625	3.80416666666667	3605	73.5020993550618
1509	-5.924623	35.45226	0.0382148173197947	364.051652797172	364.013437979852	97.8127029725443	358.14771663476	660.360072705722	2.7902522019695	238.508553750424	272.325192547726	NA	NA	NA	NA	NA	NA	NA	NA	NA	NA	NA	2.4875	3.79583333333333	3606	70.8404006958008
1510	-5.924623	35.54271	0.0847235197880991	364.094781047658	364.01005752787	95.3026432818031	343.521804397338	634.2739886863	2.79411461773413	238.50739192217	265.715852408652	NA	NA	NA	NA	NA	NA	NA	NA	NA	NA	NA	2.50416666666667	3.7875	3607	70.8404006958008
1511	-5.924623	35.63317	0.0439397894221088	364.049974402302	364.00603461288	84.5865038453868	302.393346625778	560.883973559874	2.82482165287186	235.932011786564	238.679473390144	NA	NA	NA	NA	NA	NA	NA	NA	NA	NA	NA	2.5375	3.77083333333333	3608	77.238520304362
1512	-5.924623	35.72362	0.0782411096145779	364.053465469746	363.975224360132	74.868972719157	254.263871742036	501.443042230521	2.84369552147508	237.658623378209	212.645464693512	38.096725776483	2.97622172380645	262.455148353164	8.69559985714528	363.99328233778	83.6	2.68550119605651	0.541135533172194	165.2	248.8	207.6	2.55416666666667	3.72916666666667	3609	77.238520304362
1513	-5.924623	36.17588	0.0811008088320364	364.087462829353	364.006362020521	48.7087200268442	164.946821070906	338.969332742976	2.94579769745648	223.074837015506	142.627282671509	NA	NA	NA	NA	NA	NA	NA	NA	NA	NA	NA	2.5625	3.75416666666667	3614	72.5775591532389
1514	-5.924623	36.26633	0.0495223249481228	364.046516820425	363.996994495477	56.6323686979918	199.464186089963	399.871748068163	2.87547478323702	230.739805245536	162.426829996948	NA	NA	NA	NA	NA	NA	NA	NA	NA	NA	NA	2.5375	3.7625	3615	72.5775591532389
1515	-5.924623	36.35678	0.0558250592109744	364.091739125043	364.035914065833	75.4165559301681	275.836334353449	518.372234644338	2.81646950499021	231.83807025851	211.650219188625	NA	NA	NA	NA	NA	NA	NA	NA	NA	NA	NA	2.50416666666667	3.7875	3616	72.5775591532389
1516	-5.924623	36.44724	0.0551640539590267	364.071315506627	364.016151452668	77.0426106298459	281.252155112548	532.867935366389	2.80819039136625	232.080250424093	215.507184585763	NA	NA	NA	NA	NA	NA	NA	NA	NA	NA	NA	2.47916666666667	3.80416666666667	3617	64.3185717264811
1517	-5.924623	36.53769	0.0484191072169324	364.063969270401	364.015550163184	81.7655477113325	290.317629002283	576.889779307838	2.79696887416514	233.228606366395	227.978377790089	NA	NA	NA	NA	NA	NA	NA	NA	NA	NA	NA	2.44583333333333	3.80416666666667	3618	64.3185717264811
1518	-5.924623	36.62814	0.0354479051452472	364.063618076377	364.028170171232	90.4545987762272	314.439787565397	666.155808609142	2.76679626675457	238.849227164518	249.537492606062	NA	NA	NA	NA	NA	NA	NA	NA	NA	NA	NA	2.3875	3.8125	3619	60.5574270884196
1519	-5.924623	36.71859	0.0586548690206087	364.055344141769	363.996689272748	103.312670166967	367.67645160487	780.401905754767	2.73048024269995	238.640157869903	281.405086201039	NA	NA	NA	NA	NA	NA	NA	NA	NA	NA	NA	2.37916666666667	3.80416666666667	3620	60.5574270884196
1520	-5.924623	36.80905	0.0275201176740438	364.065085805779	364.037565688105	110.427316004161	400.285527062992	839.472840879394	2.71873732113404	244.483109397571	299.566163572301	NA	NA	NA	NA	NA	NA	NA	NA	NA	NA	NA	2.37083333333333	3.7625	3621	60.5574270884196
1521	-5.924623	36.8995	0.0473551848187526	364.065761300523	364.018406115705	113.338763917386	398.857212843313	867.237410643027	2.71029920476365	244.388733432724	306.590149234459	NA	NA	NA	NA	NA	NA	NA	NA	NA	NA	NA	2.35416666666667	3.75416666666667	3622	60.0656515757243
1522	-5.924623	36.98995	0.0329749425683985	364.053927008889	364.02095206632	115.479560806398	392.499873010582	892.308475869413	2.69701377770416	244.51900645428	311.049637190969	NA	NA	NA	NA	NA	NA	NA	NA	NA	NA	NA	2.34583333333333	3.80416666666667	3623	60.0656515757243
1523	-5.924623	37.0804	0.0372345927062042	364.058792901233	364.021558308527	124.396544273736	406.237955693282	958.389693022297	2.67917033366637	244.624370361309	332.751871844583	NA	NA	NA	NA	NA	NA	NA	NA	NA	NA	NA	2.32916666666667	3.8125	3624	60.0656515757243
1524	-5.924623	37.17085	0.0805441156756501	364.03274815057	363.952204034894	129.13847377557	415.755990824619	997.702717448353	2.66965113010691	243.846347917084	344.099006087284	15.0386059402117	1.43080337313012	258.734895061351	27.3717009555473	360.823384903218	75.6	1.51114537984949	0.356123011896886	159.2	234.8	190.4	2.32916666666667	3.79583333333333	3625	58.0142917633057
1525	-5.924623	37.26131	0.0723205242143763	364.046891396221	363.974570872007	126.136939541695	416.990409415649	976.176184553582	2.67124752113927	243.795120884664	336.156062067376	60.0865860424361	4.3963891586206	275.314513860927	29.0633961642243	360.823891350453	108.8	2.7959966316333	0.657002233710879	143.6	252.4	198	2.32916666666667	3.79583333333333	3626	58.0142917633057
1526	-5.924623	37.35176	0.0566158274586201	364.028517272315	363.971901444856	122.146037015879	395.114847586766	947.947604466268	2.67485680223523	243.700476252209	326.151209052977	644.146930382604	53.3078865735235	284.093438948799	29.0724954774218	357.99524126233	131	6.05957437668101	1.4204910906257	137.2	268.2	198.4	2.32083333333333	3.79583333333333	3627	58.0142917633057
1527	-5.924623	37.44221	NA	NA	NA	NA	NA	NA	NA	NA	NA	NA	NA	NA	NA	NA	NA	NA	NA	NA	NA	NA	NA	NA	NA	54.0316651662191
1528	-5.924623	37.53266	NA	NA	NA	NA	NA	NA	NA	NA	NA	NA	NA	NA	NA	NA	NA	NA	NA	NA	NA	NA	NA	NA	NA	54.0316651662191
1529	-5.924623	37.62312	NA	NA	NA	NA	NA	NA	NA	NA	NA	NA	NA	NA	NA	NA	NA	NA	NA	NA	NA	NA	NA	NA	NA	54.0316651662191
1530	-5.924623	37.71357	NA	NA	NA	NA	NA	NA	NA	NA	NA	NA	NA	NA	NA	NA	NA	NA	NA	NA	NA	NA	NA	NA	NA	51.0278765360514
1531	-5.924623	37.80402	NA	NA	NA	NA	NA	NA	NA	NA	NA	NA	NA	NA	NA	NA	NA	NA	NA	NA	NA	NA	NA	NA	NA	51.0278765360514
1532	-5.924623	37.89447	NA	NA	NA	NA	NA	NA	NA	NA	NA	NA	NA	NA	NA	NA	NA	NA	NA	NA	NA	NA	NA	NA	NA	50.484868367513
1533	-5.924623	37.98492	NA	NA	NA	NA	NA	NA	NA	NA	NA	NA	NA	NA	NA	NA	NA	NA	NA	NA	NA	NA	NA	NA	NA	50.484868367513
1534	-5.924623	38.07538	NA	NA	NA	NA	NA	NA	NA	NA	NA	NA	NA	NA	NA	NA	NA	NA	NA	NA	NA	NA	NA	NA	NA	50.484868367513
1535	-5.924623	38.16583	NA	NA	NA	NA	NA	NA	NA	NA	NA	NA	NA	NA	NA	NA	NA	NA	NA	NA	NA	NA	NA	NA	NA	51.0991147359212
1536	-5.924623	38.25628	NA	NA	NA	NA	NA	NA	NA	NA	NA	NA	NA	NA	NA	NA	NA	NA	NA	NA	NA	NA	NA	NA	NA	51.0991147359212
1537	-5.924623	38.34673	NA	NA	NA	NA	NA	NA	NA	NA	NA	NA	NA	NA	NA	NA	NA	NA	NA	NA	NA	NA	NA	NA	NA	51.0991147359212
1538	-5.924623	38.43719	NA	NA	NA	NA	NA	NA	NA	NA	NA	NA	NA	NA	NA	NA	NA	NA	NA	NA	NA	NA	NA	NA	NA	51.6807607014974
1539	-5.924623	38.52764	NA	NA	NA	NA	NA	NA	NA	NA	NA	NA	NA	NA	NA	NA	NA	NA	NA	NA	NA	NA	NA	NA	NA	51.6807607014974
1540	-5.924623	38.61809	NA	NA	NA	NA	NA	NA	NA	NA	NA	NA	NA	NA	NA	NA	NA	NA	NA	NA	NA	NA	NA	NA	NA	51.6807607014974
1541	-5.924623	38.70854	NA	NA	NA	NA	NA	NA	NA	NA	NA	NA	NA	NA	NA	NA	NA	NA	NA	NA	NA	NA	NA	NA	NA	51.2120132446289
1542	-5.924623	38.79899	NA	NA	NA	NA	NA	NA	NA	NA	NA	NA	NA	NA	NA	NA	NA	NA	NA	NA	NA	NA	NA	NA	NA	51.2120132446289
1543	-5.924623	38.88945	NA	NA	NA	NA	NA	NA	NA	NA	NA	NA	NA	NA	NA	NA	NA	NA	NA	NA	NA	NA	NA	NA	NA	50.6518300374349
1544	-5.924623	38.9799	NA	NA	NA	NA	NA	NA	NA	NA	NA	NA	NA	NA	NA	NA	NA	NA	NA	NA	NA	NA	NA	NA	NA	50.6518300374349
1545	-5.924623	39.07035	NA	NA	NA	NA	NA	NA	NA	NA	NA	NA	NA	NA	NA	NA	NA	NA	NA	NA	NA	NA	NA	NA	NA	50.6518300374349
1546	-5.924623	39.1608	NA	NA	NA	NA	NA	NA	NA	NA	NA	NA	NA	NA	NA	NA	NA	NA	NA	NA	NA	NA	NA	NA	NA	51.7973073323568
1547	-5.924623	39.25126	NA	NA	NA	NA	NA	NA	NA	NA	NA	NA	NA	NA	NA	NA	NA	NA	NA	NA	NA	NA	NA	NA	NA	51.7973073323568
1548	-5.924623	39.34171	NA	NA	NA	NA	NA	NA	NA	NA	NA	NA	NA	NA	NA	NA	NA	NA	NA	NA	NA	NA	NA	NA	NA	51.7973073323568
1549	-5.924623	39.43216	NA	NA	NA	NA	NA	NA	NA	NA	NA	NA	NA	NA	NA	NA	NA	NA	NA	NA	NA	NA	NA	NA	NA	51.9082743326823
1550	-5.924623	39.52261	NA	NA	NA	NA	NA	NA	NA	NA	NA	NA	NA	NA	NA	NA	NA	NA	NA	NA	NA	NA	NA	NA	NA	51.9082743326823
1551	-5.924623	39.61307	NA	NA	NA	NA	NA	NA	NA	NA	NA	NA	NA	NA	NA	NA	NA	NA	NA	NA	NA	NA	NA	NA	NA	51.9082743326823
1552	-5.924623	39.70352	NA	NA	NA	NA	NA	NA	NA	NA	NA	NA	NA	NA	NA	NA	NA	NA	NA	NA	NA	NA	NA	NA	NA	53.5090929667155
1553	-5.924623	39.79397	NA	NA	NA	NA	NA	NA	NA	NA	NA	NA	NA	NA	NA	NA	NA	NA	NA	NA	NA	NA	NA	NA	NA	53.5090929667155
1554	-5.924623	39.88442	NA	NA	NA	NA	NA	NA	NA	NA	NA	NA	NA	NA	NA	NA	NA	NA	NA	NA	NA	NA	NA	NA	NA	50.3737208048503
1555	-5.924623	39.97487	NA	NA	NA	NA	NA	NA	NA	NA	NA	NA	NA	NA	NA	NA	NA	NA	NA	NA	NA	NA	NA	NA	NA	50.3737208048503
1556	-5.924623	40.06533	NA	NA	NA	NA	NA	NA	NA	NA	NA	NA	NA	NA	NA	NA	NA	NA	NA	NA	NA	NA	NA	NA	NA	50.3737208048503
1557	-5.924623	40.15578	NA	NA	NA	NA	NA	NA	NA	NA	NA	NA	NA	NA	NA	NA	NA	NA	NA	NA	NA	NA	NA	NA	NA	52.003059387207
1558	-5.924623	40.24623	NA	NA	NA	NA	NA	NA	NA	NA	NA	NA	NA	NA	NA	NA	NA	NA	NA	NA	NA	NA	NA	NA	NA	52.003059387207
1559	-5.924623	40.33668	NA	NA	NA	NA	NA	NA	NA	NA	NA	NA	NA	NA	NA	NA	NA	NA	NA	NA	NA	NA	NA	NA	NA	52.003059387207
1560	-5.924623	40.42714	140.679857836085	333.822463309109	193.142605473024	100.595016527325	262.103089578225	725.86091511052	2.88553782845321	212.82028933129	288.729440308688	NA	NA	NA	NA	NA	NA	NA	NA	NA	NA	NA	2.49583333333333	3.7375	3661	55.9979419708252
1561	-5.924623	40.51759	141.820772336741	329.31213443161	187.491362094868	90.7524559741854	251.368593568777	617.598312293719	2.91058305733182	216.804854884192	262.749256098724	NA	NA	NA	NA	NA	NA	NA	NA	NA	NA	NA	2.5375	3.77083333333333	3662	55.9979419708252
1562	-5.924623	40.60804	143.823541998971	324.804563434076	180.981021435105	65.219136371004	191.290735971149	414.608472544721	3.00079539773626	227.127244270629	192.670832460905	NA	NA	NA	NA	NA	NA	NA	NA	NA	NA	NA	2.62083333333333	3.8125	3663	55.9979419708252
1563	-5.924623	40.69849	144.371606906602	327.104833674013	182.733226767411	81.5013909425075	254.43790698297	503.078389825897	2.9353945557713	206.734259968593	238.284053398959	NA	NA	NA	NA	NA	NA	NA	NA	NA	NA	NA	2.5625	3.79583333333333	3664	59.2987384796143
1564	-5.924623	40.78894	144.975501230005	327.263133056321	182.287631826316	98.6905412881485	332.795665291955	595.266815557207	2.91180167825609	213.886076952382	286.561150058283	NA	NA	NA	NA	NA	NA	NA	NA	NA	NA	NA	2.55416666666667	3.77916666666667	3665	59.2987384796143
1565	-5.924623	40.8794	143.984233054225	328.192161253954	184.20792819973	108.682532853236	367.632199892828	680.66050257895	2.90240987328081	213.883480373182	314.448731313967	NA	NA	NA	NA	NA	NA	NA	NA	NA	NA	NA	2.5375	3.77916666666667	3666	59.6293392181396
1566	-5.924623	40.96985	142.915011407625	329.504958750092	186.589947342467	118.211819503127	386.945442576925	772.997410944383	2.88517796689871	213.847530527226	339.944418381688	NA	NA	NA	NA	NA	NA	NA	NA	NA	NA	NA	2.5125	3.7375	3667	59.6293392181396
1567	-5.924623	41.0603	142.855371221969	329.744261244805	186.888890022836	113.129397820415	368.933115082254	732.475532339711	2.89720139762432	213.901868534179	326.8589755641	NA	NA	NA	NA	NA	NA	NA	NA	NA	NA	NA	2.52916666666667	3.72916666666667	3668	59.6293392181396
1568	-5.924623	41.15075	143.722144336874	329.203802051897	185.481657715023	105.736483223665	349.841908125477	669.765631107698	2.92348038919788	214.362548559912	308.230732021703	NA	NA	NA	NA	NA	NA	NA	NA	NA	NA	NA	2.54583333333333	3.77083333333333	3669	58.5196781158447
1569	-5.924623	41.24121	143.697561409566	328.877410793727	185.179849384161	100.683081972215	336.363453326014	636.183608368253	2.92946990582827	206.85949660357	294.475992014525	NA	NA	NA	NA	NA	NA	NA	NA	NA	NA	NA	2.55416666666667	3.77083333333333	3670	58.5196781158447
1570	-5.924623	41.33166	143.361776743962	329.475965768808	186.114189024846	99.3653834628631	334.740112234977	641.16885877726	2.92887670752476	206.333796829649	290.292231597673	NA	NA	NA	NA	NA	NA	NA	NA	NA	NA	NA	2.54583333333333	3.75416666666667	3671	58.5196781158447
1571	-5.924623	41.42211	142.909369286285	331.649080256964	188.739710970678	108.593562835787	356.609970444403	707.674310044098	2.9115692291045	214.429676388176	315.672127531689	NA	NA	NA	NA	NA	NA	NA	NA	NA	NA	NA	2.5375	3.74583333333333	3672	57.7850844065348
1572	-5.924623	41.51256	143.024596243395	331.08568646256	188.061090219165	115.119478701536	371.006855898757	751.489668662673	2.8935907416684	214.24602898798	332.460329403996	NA	NA	NA	NA	NA	NA	NA	NA	NA	NA	NA	2.5125	3.74583333333333	3673	57.7850844065348
1573	-5.924623	41.60302	143.091726681931	330.441554322472	187.349827640541	115.519875270745	373.68505906402	760.046752549536	2.88936138162643	214.156697957047	333.225552352504	NA	NA	NA	NA	NA	NA	NA	NA	NA	NA	NA	2.5125	3.70416666666667	3674	57.7850844065348
1574	-5.924623	41.69347	143.413090932653	330.350525730188	186.937434797535	113.401145390874	371.058646369845	728.456196859423	2.89638682360335	214.235124372654	327.801682804805	NA	NA	NA	NA	NA	NA	NA	NA	NA	NA	NA	2.52083333333333	3.75416666666667	3675	57.3382422129313
1575	-5.924623	41.78392	143.541207854413	329.365950675519	185.824742821106	108.599158724049	357.273179110794	698.049903410532	2.90598059080105	214.256494884404	315.055319278691	NA	NA	NA	NA	NA	NA	NA	NA	NA	NA	NA	2.5125	3.7625	3676	57.3382422129313
1576	-5.924623	41.87437	143.992145819102	329.204880977231	185.212735158129	108.767588408416	355.875043702332	686.963102709067	2.90646862992882	214.500196812866	315.505142443662	NA	NA	NA	NA	NA	NA	NA	NA	NA	NA	NA	2.5375	3.77083333333333	3677	57.3382422129313
1577	-5.924623	41.96482	144.064184584748	329.203495247943	185.139310663194	110.968167226442	358.939868180093	700.753210015047	2.90331407316088	214.341024525639	321.518473186187	NA	NA	NA	NA	NA	NA	NA	NA	NA	NA	NA	2.5375	3.7625	3678	55.1009101867676
1578	-5.924623	42.05528	144.059668954344	329.057651520371	184.997982566027	106.099767883577	348.506967042306	666.858683643689	2.90670876983865	206.500001661591	307.583788552944	NA	NA	NA	NA	NA	NA	NA	NA	NA	NA	NA	2.5375	3.74583333333333	3679	55.1009101867676
1579	-5.924623	42.14573	144.407857610133	328.884943311677	184.477085701544	105.979592586617	347.550337810848	653.319178748939	2.90990106388551	206.681415846303	307.497878952186	NA	NA	NA	NA	NA	NA	NA	NA	NA	NA	NA	2.5375	3.75416666666667	3680	58.1637223561605
1580	-5.924623	42.23618	144.908782149519	328.46568631579	183.55690416627	103.758647499481	336.493038397988	630.290034850364	2.92155290706463	206.757519869121	302.339629610994	NA	NA	NA	NA	NA	NA	NA	NA	NA	NA	NA	2.54583333333333	3.7625	3681	58.1637223561605
1581	-5.924623	42.32663	145.338294251625	328.07242020612	182.734125954495	99.9206014366294	318.334967822021	593.423100930311	2.93435405097165	206.74240990589	292.424048344482	NA	NA	NA	NA	NA	NA	NA	NA	NA	NA	NA	2.55416666666667	3.74583333333333	3682	58.1637223561605
1582	-5.924623	42.41709	145.804169229443	327.519384789168	181.715215559725	92.7649074876267	292.665070672152	536.46444055783	2.95408962965759	206.879112483579	273.293243243176	NA	NA	NA	NA	NA	NA	NA	NA	NA	NA	NA	2.5625	3.75416666666667	3683	61.6674747467041
1583	-5.924623	42.50754	148.034476197975	325.423609857399	177.389133659424	85.5023505435392	259.374031464196	474.403221786299	2.98442707674869	205.495663019225	254.196849427896	NA	NA	NA	NA	NA	NA	NA	NA	NA	NA	NA	2.60416666666667	3.7125	3684	61.6674747467041
1584	-5.924623	42.59799	148.839689909232	323.930820280872	175.09113037164	77.4345680647889	242.258004143139	432.134788107038	3.01072467418829	213.170360137039	231.962489439271	NA	NA	NA	NA	NA	NA	NA	NA	NA	NA	NA	2.60416666666667	3.77916666666667	3685	61.6674747467041
1585	-5.924623	42.68844	151.796618882389	322.330670229632	170.534051347243	69.5482337628002	218.373103533857	365.658900934944	3.06047470249823	212.28297478091	211.869417211186	NA	NA	NA	NA	NA	NA	NA	NA	NA	NA	NA	2.65416666666667	3.7875	3686	69.044490814209
1586	-5.924623	42.77889	152.780779687646	319.053277990091	166.272498302445	41.5954954072796	181.546867791976	192.198031938444	3.18317855956073	233.941717829657	131.445587464119	NA	NA	NA	NA	NA	NA	NA	NA	NA	NA	NA	2.77083333333333	3.77916666666667	3687	69.044490814209
1587	-5.924623	42.86935	173.691014096234	314.952422128032	141.261408031798	22.9026628960979	142.5709009325	107.42317932131	3.41313045495117	249.874929877711	76.7449562762409	NA	NA	NA	NA	NA	NA	NA	NA	NA	NA	NA	2.99583333333333	3.80416666666667	3688	69.044490814209
1588	-5.924623	42.9598	181.108388722254	313.898628554906	132.790239832653	12.2992027149576	79.4265831861459	47.6562369001383	3.57226267201047	255.098364770736	42.9672708830204	NA	NA	NA	NA	NA	NA	NA	NA	NA	NA	NA	3.2125	3.80416666666667	3689	77.5991846720378
1589	-5.924623	43.05025	180.889819029464	315.962719742154	135.07290071269	11.5986261119673	72.7517285331593	41.0459548031763	3.60617443135377	255.291482630494	40.8622778067683	NA	NA	NA	NA	NA	NA	NA	NA	NA	NA	NA	3.2375	3.80416666666667	3690	77.5991846720378
1590	-5.924623	43.1407	171.47225191842	318.472516000547	147.000264082127	16.8100503862849	102.697048854556	57.3196815192885	3.53900516240933	255.14387204671	58.2222856621884	NA	NA	NA	NA	NA	NA	NA	NA	NA	NA	NA	3.12083333333333	3.80416666666667	3691	82.6893132527669
1591	-5.924623	43.23116	155.385558895235	327.308811072647	171.923252177412	40.7657174589063	151.797028446701	146.487858971257	3.32510600370072	254.438426955589	134.915218151127	NA	NA	NA	NA	NA	NA	NA	NA	NA	NA	NA	2.97083333333333	3.77916666666667	3692	82.6893132527669
1592	-5.924623	43.32161	151.959386858777	339.554711707912	187.595324849135	57.8120521646003	153.315840078719	220.195978276891	3.20446779016637	245.954766059859	184.954421316743	NA	NA	NA	NA	NA	NA	NA	NA	NA	NA	NA	2.8625	3.6875	3693	82.6893132527669
1593	-5.924623	43.41206	89.451253261677	358.855205669048	269.403952407371	53.4181534048704	144.800013064487	225.327038754522	3.14851898629218	246.038334257649	168.296834068372	NA	NA	NA	NA	NA	NA	NA	NA	NA	NA	NA	2.8125	3.69583333333333	3694	82.7219594319661
1594	-5.924623	43.50251	29.9340249858158	360.673131668701	330.739106682885	45.7900929405299	139.344216233014	194.642247966308	3.13369116818214	254.01028182087	143.503487909357	NA	NA	NA	NA	NA	NA	NA	NA	NA	NA	NA	2.8125	3.72083333333333	3695	82.7219594319661
1595	-5.924623	43.59296	0.0863835007433977	364.03252585008	363.946142349336	40.4132450835008	134.658892995496	173.058106699681	3.11958596311151	275.410739271689	126.0862315346	NA	NA	NA	NA	NA	NA	NA	NA	NA	NA	NA	2.7875	3.72916666666667	3696	82.7219594319661
1596	-5.753769	35	0.0756847105579709	364.048794252173	363.973109541615	109.572147985628	383.344281513799	779.152591837069	2.76010862024911	238.715450939379	302.069641535054	NA	NA	NA	NA	NA	NA	NA	NA	NA	NA	NA	2.39583333333333	3.7625	3801	72.6172993977865
1597	-5.753769	35.09045	0.0691518858858899	364.082614782579	364.013462896694	105.698792271988	387.467398394062	749.823600763312	2.77280687905555	238.777502126552	292.680382913246	NA	NA	NA	NA	NA	NA	NA	NA	NA	NA	NA	2.42083333333333	3.77916666666667	3802	72.6172993977865
1598	-5.753769	35.1809	0.0609774721018539	364.080885084659	364.019907612557	99.0115795754693	372.575302858316	692.888893035865	2.78965491383337	234.574450492163	275.9024679056	NA	NA	NA	NA	NA	NA	NA	NA	NA	NA	NA	2.4375	3.6875	3803	73.4076652526855
1599	-5.753769	35.27136	0.0913742569849319	364.086982502286	363.995608245301	96.105364150395	366.18483423455	654.137009793413	2.79745425898488	234.46208949719	268.482621891867	NA	NA	NA	NA	NA	NA	NA	NA	NA	NA	NA	2.4625	3.7625	3804	73.4076652526855
1600	-5.753769	35.36181	0.0412734738688187	364.064756287194	364.023482813325	98.6545305991043	373.138314312655	665.871633438223	2.79304997952233	238.60733299595	275.137071631659	NA	NA	NA	NA	NA	NA	NA	NA	NA	NA	NA	2.4875	3.79583333333333	3805	73.4076652526855
1601	-5.753769	35.45226	0.0816439456615626	364.081742388453	364.000098442791	91.084775134116	364.716719012613	604.55423589975	2.79667116536898	240.698157940796	254.520865148878	NA	NA	NA	NA	NA	NA	NA	NA	NA	NA	NA	2.50416666666667	3.79583333333333	3806	72.8805452982585
1602	-5.753769	35.54271	0.0484828977816505	364.036640736093	363.988157838311	90.587133092327	360.091263846303	593.953490203448	2.80451733895211	240.617000862646	253.699104085895	NA	NA	NA	NA	NA	NA	NA	NA	NA	NA	NA	2.52083333333333	3.8125	3807	72.8805452982585
1603	-5.753769	35.63317	0.0283790885929534	364.093951815783	364.06557272719	88.8208272529088	332.244195928925	584.545768573344	2.81543270769426	237.508854975105	249.589236379679	NA	NA	NA	NA	NA	NA	NA	NA	NA	NA	NA	2.52083333333333	3.80416666666667	3808	72.4868303934733
1604	-5.753769	35.72362	0.0996773608973626	364.053008723544	363.953331362646	76.7203445699177	260.767459596494	495.957434298016	2.84228515193906	231.553633690897	217.905075097785	69.9119834197182	4.9680489939551	273.169991432733	8.85215549592068	363.952573230236	98.4	3.52443017666192	0.680149730026641	153.6	252	208.6	2.54583333333333	3.77916666666667	3809	72.4868303934733
1605	-5.753769	36.08543	0.0908480827808489	364.100306827405	364.009458744624	32.8093547419812	116.854858384104	216.761719801633	3.10053212126672	223.355010657196	99.3881661909497	NA	NA	NA	NA	NA	NA	NA	NA	NA	NA	NA	2.62916666666667	3.7625	3813	75.2940495808919
1606	-5.753769	36.17588	0.0336616686336924	364.069635857205	364.035974188571	50.5247284834901	168.999760938664	340.159002098761	2.93331591797438	227.401017552647	147.560250670349	NA	NA	NA	NA	NA	NA	NA	NA	NA	NA	NA	2.57083333333333	3.77916666666667	3814	71.8025665283203
1607	-5.753769	36.26633	0.0432482183110324	364.063549140845	364.020300922534	57.2343053105736	202.879954668174	390.129604729809	2.87968668245428	230.469349257278	164.115502127577	NA	NA	NA	NA	NA	NA	NA	NA	NA	NA	NA	2.5375	3.7875	3815	71.8025665283203
1608	-5.753769	36.35678	0.0379941708629417	364.059183526686	364.021189355823	72.3981632904413	265.473524255614	496.707776712119	2.81771572601406	230.711490046872	203.148637633988	NA	NA	NA	NA	NA	NA	NA	NA	NA	NA	NA	2.47916666666667	3.8125	3816	71.8025665283203
1609	-5.753769	36.44724	0.0421353496241181	364.050206517366	364.008071167742	76.8444709434998	290.404567163815	530.860058893347	2.80486953088578	231.73965034242	214.71761573263	NA	NA	NA	NA	NA	NA	NA	NA	NA	NA	NA	2.47083333333333	3.8125	3817	64.5386085510254
1610	-5.753769	36.53769	0.0547501492294487	364.057443654363	364.002693505133	77.7421361889354	294.981617130813	549.96818044028	2.79660282343581	233.108628585448	216.635912124165	NA	NA	NA	NA	NA	NA	NA	NA	NA	NA	NA	2.44583333333333	3.79583333333333	3818	64.5386085510254
1611	-5.753769	36.62814	0.0579001815533161	364.04802458922	363.990124407667	80.2259144877684	287.704304181256	595.539456654482	2.78490019753761	236.165235924059	222.649121385719	NA	NA	NA	NA	NA	NA	NA	NA	NA	NA	NA	2.4125	3.79583333333333	3819	60.6605765024821
1612	-5.753769	36.71859	0.0559967072529048	364.048961227545	363.992964520292	98.5636521378325	349.930502319627	745.166521273232	2.74632192582407	238.406796108792	270.02495611781	NA	NA	NA	NA	NA	NA	NA	NA	NA	NA	NA	2.37916666666667	3.77083333333333	3820	60.6605765024821
1613	-5.753769	36.80905	0.0530656567347251	364.069499688027	364.016434031293	110.688383484073	394.017102989367	841.348361127324	2.72334662453975	241.363270958521	300.806335608656	NA	NA	NA	NA	NA	NA	NA	NA	NA	NA	NA	2.37083333333333	3.77083333333333	3821	60.6605765024821
1614	-5.753769	36.8995	0.0518673817590525	364.090350072425	364.038482690666	114.368179789643	406.880533323645	878.083897732539	2.71698714275828	241.585901330711	310.009122253831	NA	NA	NA	NA	NA	NA	NA	NA	NA	NA	NA	2.3625	3.7625	3822	59.6045525868734
1615	-5.753769	36.98995	0.0438181811380105	364.045574881977	364.001756700839	112.955337997229	393.316068430729	870.37260897606	2.70702743041867	241.483136260229	305.412430785848	NA	NA	NA	NA	NA	NA	NA	NA	NA	NA	NA	2.35416666666667	3.7625	3823	59.6045525868734
1616	-5.753769	37.0804	0.0602485694312122	364.059287292883	363.999038723452	123.632354861069	423.898654745217	952.365746476666	2.68832132435911	238.035505485387	331.707040279368	NA	NA	NA	NA	NA	NA	NA	NA	NA	NA	NA	2.32916666666667	3.7375	3824	59.6045525868734
1617	-5.753769	37.17085	0.0473234286383786	364.055472231863	364.008148803224	127.439611641957	425.637498663002	979.368539273982	2.67653228355663	243.775499526313	340.45249755946	NA	NA	NA	NA	NA	NA	NA	NA	NA	NA	NA	2.32083333333333	3.72916666666667	3825	56.3858165740967
1618	-5.753769	37.26131	0.0695375451983296	364.071679246449	364.002141701251	129.194611061717	428.281033634966	1000.18413136408	2.66839778075514	243.731120953828	344.159730405474	5.88355443506954	0.908956000499435	243.543213385297	29.1849373139135	360.806600419532	NA	NA	NA	NA	NA	NA	2.32083333333333	3.72916666666667	3826	56.3858165740967
1619	-5.753769	37.35176	0.0617107383337384	364.044647168105	363.982936429771	127.710484403383	419.843923319753	989.738842146328	2.67034851332132	243.719850749762	340.45448307092	7.79352816253648	1.01740584915294	248.700711797043	29.2500024954812	357.984635058628	38.2	1.1127383291999	0.260102578831733	NA	NA	187	2.32083333333333	3.72083333333333	3827	56.3858165740967
1620	-5.753769	37.44221	NA	NA	NA	NA	NA	NA	NA	NA	NA	NA	NA	NA	NA	NA	NA	NA	NA	NA	NA	NA	NA	NA	NA	54.5448818206787
1621	-5.753769	37.53266	NA	NA	NA	NA	NA	NA	NA	NA	NA	NA	NA	NA	NA	NA	NA	NA	NA	NA	NA	NA	NA	NA	NA	54.5448818206787
1622	-5.753769	37.62312	NA	NA	NA	NA	NA	NA	NA	NA	NA	NA	NA	NA	NA	NA	NA	NA	NA	NA	NA	NA	NA	NA	NA	54.5448818206787
1623	-5.753769	37.71357	NA	NA	NA	NA	NA	NA	NA	NA	NA	NA	NA	NA	NA	NA	NA	NA	NA	NA	NA	NA	NA	NA	NA	51.374807993571
1624	-5.753769	37.80402	NA	NA	NA	NA	NA	NA	NA	NA	NA	NA	NA	NA	NA	NA	NA	NA	NA	NA	NA	NA	NA	NA	NA	51.374807993571
1625	-5.753769	37.89447	NA	NA	NA	NA	NA	NA	NA	NA	NA	NA	NA	NA	NA	NA	NA	NA	NA	NA	NA	NA	NA	NA	NA	50.0962448120117
1626	-5.753769	37.98492	NA	NA	NA	NA	NA	NA	NA	NA	NA	NA	NA	NA	NA	NA	NA	NA	NA	NA	NA	NA	NA	NA	NA	50.0962448120117
1627	-5.753769	38.07538	NA	NA	NA	NA	NA	NA	NA	NA	NA	NA	NA	NA	NA	NA	NA	NA	NA	NA	NA	NA	NA	NA	NA	50.0962448120117
1628	-5.753769	38.16583	NA	NA	NA	NA	NA	NA	NA	NA	NA	NA	NA	NA	NA	NA	NA	NA	NA	NA	NA	NA	NA	NA	NA	50.7657190958659
1629	-5.753769	38.25628	NA	NA	NA	NA	NA	NA	NA	NA	NA	NA	NA	NA	NA	NA	NA	NA	NA	NA	NA	NA	NA	NA	NA	50.7657190958659
1630	-5.753769	38.34673	NA	NA	NA	NA	NA	NA	NA	NA	NA	NA	NA	NA	NA	NA	NA	NA	NA	NA	NA	NA	NA	NA	NA	50.7657190958659
1631	-5.753769	38.43719	NA	NA	NA	NA	NA	NA	NA	NA	NA	NA	NA	NA	NA	NA	NA	NA	NA	NA	NA	NA	NA	NA	NA	51.6282018025716
1632	-5.753769	38.52764	NA	NA	NA	NA	NA	NA	NA	NA	NA	NA	NA	NA	NA	NA	NA	NA	NA	NA	NA	NA	NA	NA	NA	51.6282018025716
1633	-5.753769	38.61809	NA	NA	NA	NA	NA	NA	NA	NA	NA	NA	NA	NA	NA	NA	NA	NA	NA	NA	NA	NA	NA	NA	NA	51.6282018025716
1634	-5.753769	38.70854	NA	NA	NA	NA	NA	NA	NA	NA	NA	NA	NA	NA	NA	NA	NA	NA	NA	NA	NA	NA	NA	NA	NA	52.0574531555176
1635	-5.753769	38.79899	NA	NA	NA	NA	NA	NA	NA	NA	NA	NA	NA	NA	NA	NA	NA	NA	NA	NA	NA	NA	NA	NA	NA	52.0574531555176
1636	-5.753769	38.88945	NA	NA	NA	NA	NA	NA	NA	NA	NA	NA	NA	NA	NA	NA	NA	NA	NA	NA	NA	NA	NA	NA	NA	51.9069862365723
1637	-5.753769	38.9799	NA	NA	NA	NA	NA	NA	NA	NA	NA	NA	NA	NA	NA	NA	NA	NA	NA	NA	NA	NA	NA	NA	NA	51.9069862365723
1638	-5.753769	39.07035	NA	NA	NA	NA	NA	NA	NA	NA	NA	NA	NA	NA	NA	NA	NA	NA	NA	NA	NA	NA	NA	NA	NA	51.9069862365723
1639	-5.753769	39.1608	NA	NA	NA	NA	NA	NA	NA	NA	NA	NA	NA	NA	NA	NA	NA	NA	NA	NA	NA	NA	NA	NA	NA	52.3731854756673
1640	-5.753769	39.25126	NA	NA	NA	NA	NA	NA	NA	NA	NA	NA	NA	NA	NA	NA	NA	NA	NA	NA	NA	NA	NA	NA	NA	52.3731854756673
1641	-5.753769	39.34171	NA	NA	NA	NA	NA	NA	NA	NA	NA	NA	NA	NA	NA	NA	NA	NA	NA	NA	NA	NA	NA	NA	NA	52.3731854756673
1642	-5.753769	39.43216	NA	NA	NA	NA	NA	NA	NA	NA	NA	NA	NA	NA	NA	NA	NA	NA	NA	NA	NA	NA	NA	NA	NA	52.4209410349528
1643	-5.753769	39.52261	NA	NA	NA	NA	NA	NA	NA	NA	NA	NA	NA	NA	NA	NA	NA	NA	NA	NA	NA	NA	NA	NA	NA	52.4209410349528
1644	-5.753769	39.61307	NA	NA	NA	NA	NA	NA	NA	NA	NA	NA	NA	NA	NA	NA	NA	NA	NA	NA	NA	NA	NA	NA	NA	52.4209410349528
1645	-5.753769	39.70352	NA	NA	NA	NA	NA	NA	NA	NA	NA	NA	NA	NA	NA	NA	NA	NA	NA	NA	NA	NA	NA	NA	NA	53.1501019795736
1646	-5.753769	39.79397	NA	NA	NA	NA	NA	NA	NA	NA	NA	NA	NA	NA	NA	NA	NA	NA	NA	NA	NA	NA	NA	NA	NA	53.1501019795736
1647	-5.753769	39.88442	NA	NA	NA	NA	NA	NA	NA	NA	NA	NA	NA	NA	NA	NA	NA	NA	NA	NA	NA	NA	NA	NA	NA	50.7552426656087
1648	-5.753769	39.97487	NA	NA	NA	NA	NA	NA	NA	NA	NA	NA	NA	NA	NA	NA	NA	NA	NA	NA	NA	NA	NA	NA	NA	50.7552426656087
1649	-5.753769	40.06533	NA	NA	NA	NA	NA	NA	NA	NA	NA	NA	NA	NA	NA	NA	NA	NA	NA	NA	NA	NA	NA	NA	NA	50.7552426656087
1650	-5.753769	40.15578	145.682977469355	327.834632704136	182.151655234781	99.8564296967766	300.447925505288	615.337469742261	2.89483689559165	212.281004502415	288.611990036738	NA	NA	NA	NA	NA	NA	NA	NA	NA	NA	NA	2.54583333333333	3.75416666666667	3858	55.5704898834229
1651	-5.753769	40.24623	155.445776696566	322.260779495281	166.815002798714	79.1878470619045	245.879341060295	482.837456920627	2.98811967142238	212.813240912507	235.53396466863	NA	NA	NA	NA	NA	NA	NA	NA	NA	NA	NA	2.59583333333333	3.69583333333333	3859	55.5704898834229
1652	-5.753769	40.33668	152.91661013506	321.91501629264	168.99840615758	68.0357059115663	203.403713550986	429.443523134017	3.00234639510278	227.171487229584	203.579322690498	NA	NA	NA	NA	NA	NA	NA	NA	NA	NA	NA	2.60416666666667	3.72916666666667	3860	55.5704898834229
1653	-5.753769	40.42714	143.013779802719	327.71489588304	184.701116080321	85.6984588454393	241.753097706392	560.272246624486	2.91794912806468	229.003651995587	249.079291490677	NA	NA	NA	NA	NA	NA	NA	NA	NA	NA	NA	2.55416666666667	3.8125	3861	58.3871580759684
1654	-5.753769	40.51759	142.070141570398	328.218576027674	186.148434457276	63.3309603675297	202.06761920602	438.754662372735	3.01491655826458	233.440158170041	186.188672369733	NA	NA	NA	NA	NA	NA	NA	NA	NA	NA	NA	2.55416666666667	3.75416666666667	3862	58.3871580759684
1655	-5.753769	40.60804	143.647221607059	327.179378812304	183.532157205244	62.7786035350701	194.346792722999	405.905396181838	3.0071608974412	224.09711808701	185.602647142482	NA	NA	NA	NA	NA	NA	NA	NA	NA	NA	NA	2.62083333333333	3.8125	3863	58.3871580759684
1656	-5.753769	40.69849	144.727410553306	326.881809108706	182.1543985554	81.9125965539993	259.318561551374	496.573877926336	2.93519683972921	207.24940723613	239.608275204259	NA	NA	NA	NA	NA	NA	NA	NA	NA	NA	NA	2.5625	3.79583333333333	3864	58.2552420298258
1657	-5.753769	40.78894	145.270593921044	326.91570041387	181.645106492826	94.5858662528814	324.365134467465	568.596026107464	2.91971892011435	213.911238633765	275.458690069326	NA	NA	NA	NA	NA	NA	NA	NA	NA	NA	NA	2.55416666666667	3.77916666666667	3865	58.2552420298258
1658	-5.753769	40.8794	144.219634673871	327.668432474907	183.448797801037	105.010348925981	360.414238840399	653.906446365338	2.90741863385012	213.92913818545	304.503345834863	NA	NA	NA	NA	NA	NA	NA	NA	NA	NA	NA	2.54583333333333	3.74583333333333	3866	58.3605988820394
1659	-5.753769	40.96985	142.927010373999	329.213138617139	186.28612824314	118.540275158384	394.165826676508	769.506549519691	2.88781526575452	213.900818617553	341.184231036484	NA	NA	NA	NA	NA	NA	NA	NA	NA	NA	NA	2.52083333333333	3.74583333333333	3867	58.3605988820394
1660	-5.753769	41.0603	142.689261279615	329.375012706243	186.685751426628	118.305834950583	386.200056519779	784.307776370423	2.88595387019612	213.881346652556	340.34148135097	NA	NA	NA	NA	NA	NA	NA	NA	NA	NA	NA	2.52083333333333	3.72083333333333	3868	58.3605988820394
1661	-5.753769	41.15075	143.789131689353	327.964615674588	184.175483985235	104.695383154264	355.959498367677	664.644638406486	2.91913066882274	214.397060516538	304.869491637968	NA	NA	NA	NA	NA	NA	NA	NA	NA	NA	NA	2.5375	3.75416666666667	3869	57.9934266408285
1662	-5.753769	41.24121	144.12534585129	327.452108152307	183.326762301017	100.865797058753	341.92202065227	635.185069895936	2.92795677413117	214.379071861838	294.726052782519	NA	NA	NA	NA	NA	NA	NA	NA	NA	NA	NA	2.55416666666667	3.72916666666667	3870	57.9934266408285
1663	-5.753769	41.33166	143.244543183446	328.584778265821	185.340235082375	101.208772570883	337.243853920808	657.987250457759	2.9233463155896	206.203744994455	295.37346553593	NA	NA	NA	NA	NA	NA	NA	NA	NA	NA	NA	2.5375	3.75416666666667	3871	57.9934266408285
1664	-5.753769	41.42211	142.081611932136	332.338300980816	190.25668904868	111.025946725226	353.891717814324	747.129485761492	2.88741740443919	206.051254601512	320.410138978917	NA	NA	NA	NA	NA	NA	NA	NA	NA	NA	NA	2.5125	3.6875	3872	55.8558864593506
1665	-5.753769	41.51256	142.324089699461	331.421481644017	189.097391944555	113.520073966028	361.554283829474	747.142743964828	2.87287487520504	214.37951668994	325.32708287997	NA	NA	NA	NA	NA	NA	NA	NA	NA	NA	NA	2.52083333333333	3.65416666666667	3873	55.8558864593506
1666	-5.753769	41.60302	142.592580226548	329.452836489603	186.860256263055	115.105507323055	359.75004863042	771.517791347756	2.87440012058544	214.002709190618	330.434058835492	NA	NA	NA	NA	NA	NA	NA	NA	NA	NA	NA	2.52083333333333	3.67916666666667	3874	55.8558864593506
1667	-5.753769	41.69347	143.074571530238	329.374993642432	186.300422112194	118.947753702494	383.729071979251	791.467805561947	2.87971811685584	214.109803234701	341.998725612389	NA	NA	NA	NA	NA	NA	NA	NA	NA	NA	NA	2.5125	3.7375	3875	57.4996534983317
1668	-5.753769	41.78392	143.208303879635	329.172300762814	185.963996883179	116.934116477587	378.194370121837	767.798937840618	2.88502764574068	214.179262947963	336.851542412691	NA	NA	NA	NA	NA	NA	NA	NA	NA	NA	NA	2.5125	3.7375	3876	57.4996534983317
1669	-5.753769	41.87437	143.180292700189	329.173371911357	185.993079211168	113.676860742893	367.766719351358	740.246455974786	2.88781856325163	206.424038726671	327.976008749322	NA	NA	NA	NA	NA	NA	NA	NA	NA	NA	NA	2.5125	3.74583333333333	3877	57.4996534983317
1670	-5.753769	41.96482	NA	NA	NA	NA	NA	NA	NA	NA	NA	NA	NA	NA	NA	NA	NA	NA	NA	NA	NA	NA	NA	NA	NA	54.3134333292643
1671	-5.753769	42.05528	NA	NA	NA	NA	NA	NA	NA	NA	NA	NA	NA	NA	NA	NA	NA	NA	NA	NA	NA	NA	NA	NA	NA	54.3134333292643
1672	-5.753769	42.14573	143.887870036264	329.327284366771	185.439414330507	105.572519541818	345.560324657133	673.797967813798	2.90649171720544	206.497879848692	306.122744807886	NA	NA	NA	NA	NA	NA	NA	NA	NA	NA	NA	2.52916666666667	3.7875	3880	56.9973443349202
1673	-5.753769	42.23618	144.64413617787	328.473994715469	183.829858537598	103.508012361405	345.204817121784	639.367726222801	2.91619464323249	206.856869137696	300.983386076892	NA	NA	NA	NA	NA	NA	NA	NA	NA	NA	NA	2.5375	3.7625	3881	56.9973443349202
1674	-5.753769	42.32663	144.956150169973	328.094253566369	183.138103396397	100.810372261196	328.774419098504	608.648870496405	2.92714394152379	206.809913976086	294.228650094426	NA	NA	NA	NA	NA	NA	NA	NA	NA	NA	NA	2.54583333333333	3.77916666666667	3882	56.9973443349202
1675	-5.753769	42.41709	147.61028395448	327.53219568707	179.921911732591	96.2596890600905	298.673013889144	557.072706815399	2.94591236745993	207.030158153485	282.662707127649	NA	NA	NA	NA	NA	NA	NA	NA	NA	NA	NA	2.5625	3.72916666666667	3883	60.6183007558187
1676	-5.753769	42.50754	147.882996898812	326.47406424446	178.591067345648	88.6956715054928	269.280975114259	499.770792247902	2.96881629795671	205.43259377024	262.347543313047	NA	NA	NA	NA	NA	NA	NA	NA	NA	NA	NA	2.57916666666667	3.7125	3884	60.6183007558187
1677	-5.753769	42.59799	148.700212685214	324.767082759454	176.066870074239	85.2433955523779	253.713158038003	481.332688300075	2.99006598334178	206.128651247127	253.625737017687	NA	NA	NA	NA	NA	NA	NA	NA	NA	NA	NA	2.59583333333333	3.72083333333333	3885	60.6183007558187
1678	-5.753769	42.68844	151.583153694599	322.898235395628	171.315081701029	71.596002766744	231.337142693292	391.470934091408	3.03485211879808	206.644353249313	216.180565966673	NA	NA	NA	NA	NA	NA	NA	NA	NA	NA	NA	2.62916666666667	3.77083333333333	3886	68.7578570048014
1679	-5.753769	42.77889	152.557286483294	319.877525057954	167.32023857466	50.8489688453216	197.761560740097	244.543107936628	3.14865299378901	234.073151730035	158.9001413897	NA	NA	NA	NA	NA	NA	NA	NA	NA	NA	NA	2.72916666666667	3.8125	3887	68.7578570048014
1680	-5.753769	42.86935	170.560466664599	315.534186650728	144.973719986129	32.9265028070464	163.511190313459	146.733500019445	3.330067654867	249.660915105914	108.15667599409	NA	NA	NA	NA	NA	NA	NA	NA	NA	NA	NA	2.92916666666667	3.8125	3888	68.7578570048014
1681	-5.753769	42.9598	176.230490342633	315.229259536262	138.998769193629	15.0270596504608	97.1694630407721	59.5159167552643	3.53449470788291	254.028628154055	51.9364850351439	NA	NA	NA	NA	NA	NA	NA	NA	NA	NA	NA	3.15416666666667	3.80416666666667	3889	77.8548838297526
1682	-5.753769	43.05025	175.05485290356	317.339354934515	142.284502030955	16.5435840923248	105.397909495102	58.4739633142314	3.5351203004311	250.181508760517	57.1895214597334	NA	NA	NA	NA	NA	NA	NA	NA	NA	NA	NA	3.12083333333333	3.80416666666667	3890	77.8548838297526
1683	-5.753769	43.1407	162.51264486388	320.625151340119	158.112506476239	28.5830512061996	146.828079514211	102.93520957362	3.41588986372058	249.147097586966	96.7714347481671	NA	NA	NA	NA	NA	NA	NA	NA	NA	NA	NA	3.0125	3.80416666666667	3891	83.0854008992513
1684	-5.753769	43.23116	150.326209256036	329.243274635373	178.917065379337	47.5004074392714	149.241047751966	172.269933765613	3.27045738092889	254.368668602921	153.695844572764	NA	NA	NA	NA	NA	NA	NA	NA	NA	NA	NA	2.92083333333333	3.6875	3892	83.0854008992513
1685	-5.753769	43.32161	151.738366974617	342.933649624934	191.195282650318	59.5533602252345	155.388518551381	240.018653080404	3.18299405237283	245.843532832926	189.327313839031	NA	NA	NA	NA	NA	NA	NA	NA	NA	NA	NA	2.85416666666667	3.70416666666667	3893	83.0854008992513
1686	-5.753769	43.41206	89.3991622235925	358.473404301419	269.074242077827	52.9414815714621	146.207121392738	223.222520590196	3.14634538199365	253.797043999402	166.693369528995	NA	NA	NA	NA	NA	NA	NA	NA	NA	NA	NA	2.8125	3.67916666666667	3894	82.4805081685384
1687	-5.753769	43.50251	29.8783207151681	361.340844537638	331.462523822469	47.1904382602168	140.891461318647	201.933561301348	3.12878043133751	249.940336007079	147.678008545295	NA	NA	NA	NA	NA	NA	NA	NA	NA	NA	NA	2.79583333333333	3.7125	3895	82.4805081685384
1688	-5.753769	43.59296	0.0737289954634775	364.039565098208	363.965836102745	40.9863559624146	135.90583586017	175.142585812853	3.12119821854627	263.011756941032	127.953819265857	NA	NA	NA	NA	NA	NA	NA	NA	NA	NA	NA	2.7875	3.72083333333333	3896	82.4805081685384
1689	-5.753769	43.68342	0.0630713258438732	364.049456005765	363.986384679921	41.6018452496909	135.914120938303	182.408488701778	3.10683370470277	276.744681749013	129.252636796242	NA	NA	NA	NA	NA	NA	NA	NA	NA	NA	NA	2.77916666666667	3.79583333333333	3897	82.0588684082031
1690	-5.753769	50.01508	0.0448718933406326	364.095311044905	364.050439151565	22.2562129466246	113.12869024981	67.7267875715189	3.35907695394023	271.841009762228	73.7046049135649	NA	NA	NA	NA	NA	NA	NA	NA	NA	NA	NA	3.0625	3.77916666666667	3967	83.4082857767741
1691	-5.582915	35	0.101946644383713	364.131046704222	364.029100059838	110.058364006147	405.105801926546	798.651657275272	2.7450105144842	240.531192167045	301.885869665607	NA	NA	NA	NA	NA	NA	NA	NA	NA	NA	NA	2.3875	3.7625	4001	70.3318691253662
1692	-5.582915	35.09045	0.0594610447882133	364.070333066336	364.010872021548	107.490439688834	398.6160367989	780.890329692991	2.76797803816311	238.377857830095	297.24677816993	NA	NA	NA	NA	NA	NA	NA	NA	NA	NA	NA	2.40416666666667	3.67916666666667	4002	70.3318691253662
1693	-5.582915	35.1809	0.103236654197485	364.122078182125	364.018841527928	93.2715156729034	385.540025414673	647.572265639502	2.79538357469158	244.285777571309	260.504344644878	NA	NA	NA	NA	NA	NA	NA	NA	NA	NA	NA	2.47916666666667	3.6875	4003	72.3189271291097
1694	-5.582915	35.27136	0.0803000880940431	364.025346933465	363.945046845371	82.8991369586681	349.383871439293	565.956429759122	2.81530901019016	227.584006892796	233.048446775096	NA	NA	NA	NA	NA	NA	NA	NA	NA	NA	NA	2.50416666666667	3.65416666666667	4004	72.3189271291097
1695	-5.582915	35.36181	0.0422856127891123	364.026788867511	363.984503254721	85.8966708958166	341.052538834794	577.669417642183	2.81418847929577	225.689486809698	241.55712610008	NA	NA	NA	NA	NA	NA	NA	NA	NA	NA	NA	2.52083333333333	3.67916666666667	4005	72.3189271291097
1696	-5.582915	35.45226	0.0708589199079825	364.105143851222	364.034284931314	92.9386237009851	355.255959909485	617.433388197972	2.80395188660305	225.985350108317	260.415588388719	NA	NA	NA	NA	NA	NA	NA	NA	NA	NA	NA	2.52083333333333	3.70416666666667	4006	75.0755399068197
1697	-5.582915	35.54271	0.0589395713043245	364.069701852371	364.010762281067	90.8288249558414	348.331625770651	596.202687930861	2.80658033950466	229.410966853689	254.69271109714	NA	NA	NA	NA	NA	NA	NA	NA	NA	NA	NA	2.52916666666667	3.8125	4007	75.0755399068197
1698	-5.582915	35.63317	0.026459585634359	364.110807392392	364.084347806758	85.5898507194925	313.748124213179	554.829154667958	2.82514276980887	233.581143109293	241.471193138389	NA	NA	NA	NA	NA	NA	NA	NA	NA	NA	NA	2.52916666666667	3.8125	4008	76.2056248982747
1699	-5.582915	35.72362	0.0298856160096761	364.051127052954	364.021241436945	78.7610837192609	269.107182471872	498.573295710603	2.84672908370685	237.8470998941	223.849816256397	NA	NA	NA	NA	NA	NA	NA	NA	NA	NA	NA	2.54583333333333	3.80416666666667	4009	76.2056248982747
1700	-5.582915	35.81407	0.0233535755952857	364.110725047886	364.08737147229	72.029163200917	219.286336224957	461.039404363266	2.86665222591361	231.085650763743	206.300095976493	NA	NA	NA	NA	NA	NA	NA	NA	NA	NA	NA	2.54583333333333	3.77083333333333	4010	76.2056248982747
1701	-5.582915	35.90452	0.039273783722922	364.050700450217	364.011426666494	65.2546249003623	182.160180899859	435.147205011193	2.90036467559977	229.523890182149	188.926759521368	NA	NA	NA	NA	NA	NA	NA	NA	NA	NA	NA	2.55416666666667	3.74583333333333	4011	77.7497749328613
1702	-5.582915	36.08543	0.0841027498660537	364.095385824955	364.011283075089	48.0219510355113	139.995821126474	321.441871931333	2.95714550135231	250.737320617413	140.768818538659	NA	NA	NA	NA	NA	NA	NA	NA	NA	NA	NA	2.57916666666667	3.74583333333333	4013	77.7497749328613
1703	-5.582915	36.17588	0.0415432419586864	364.108619665134	364.067076423175	59.648394700701	182.999258816548	391.352030477035	2.89402590059641	229.517496862744	172.233347055489	NA	NA	NA	NA	NA	NA	NA	NA	NA	NA	NA	2.54583333333333	3.7875	4014	74.0145772298177
1704	-5.582915	36.26633	0.0843274271971154	364.117229989411	364.032902562214	69.6918677464395	249.53539355281	459.280895678762	2.84474209260332	233.273381137539	197.749698025015	NA	NA	NA	NA	NA	NA	NA	NA	NA	NA	NA	2.52916666666667	3.8125	4015	74.0145772298177
1705	-5.582915	36.35678	0.0616394285263254	364.092046565036	364.03040713651	77.0461011594681	297.723225620756	524.819258294704	2.80825943299066	232.923656428321	215.727855262565	NA	NA	NA	NA	NA	NA	NA	NA	NA	NA	NA	2.4875	3.8125	4016	74.0145772298177
1706	-5.582915	36.44724	0.0855905137722743	364.086741597971	364.001151084199	79.7900012557843	332.974101551137	550.072895078002	2.7995145964061	230.05204146906	222.816382201721	NA	NA	NA	NA	NA	NA	NA	NA	NA	NA	NA	2.47916666666667	3.7625	4017	64.3568903605143
[truncated: 137,277 more rows]
