# Supplementary material for: Role of vector phenotypic plasticity in disease transmission as illustrated by the spread of dengue virus by Aedes albopictus
Source: Nat Commun. 2024 Sep 7;15:7823. doi: 10.1038/s41467-024-52144-5 (PMC11379831; doi:10.1038/s41467-024-52144-5)
Supplement: Supplementary file 4 — Source Data files [file 41467_2024_52144_MOESM4_ESM.zip › Source_Data_Folder/Supplementary_Material/SF1.csv]

Time	Temperature	Precipitation	Photoperiod	Food
2004-01-01T00:00:00.0	4.20078358955453	0.008864103751837769	8.956830951716041	493848.00000000006
2004-01-01T01:30:06.735	4.20078358955453	0.008864103751837769	8.957735350398574	493848.00000000006
2004-01-01T03:38:55.369	4.20078358955453	0.008864103751837769	8.959036412385368	493848.00000000006
2004-01-01T06:40:18.274	4.20078358955453	0.008864103751837769	8.96088496277304	493848.00000000006
2004-01-01T11:22:24.21	4.20078358955453	0.008864103751837769	8.963798224250077	493848.00000000006
2004-01-01T17:28:11.648	4.20078358955453	0.008864103751837769	8.967644949803308	493848.00000000006
2004-01-01T20:26:40.243	4.20078358955453	0.008864103751837769	8.969550128476506	493848.00000000006
2004-01-01T22:38:49.875	4.20078358955453	0.008864103751837769	8.970972828538216	493848.00000000006
2004-01-01T23:29:41.244	4.20078358955453	0.008864103751837769	8.971522993679438	493848.00000000006
2004-01-01T23:53:50.243	4.20078358955453	0.008864103751837769	8.97178477531036	493848.00000000006
2004-01-01T23:59:07.188	4.20078358955453	0.008864103751837769	8.971842080711472	493848.00000000006
2004-01-02T00:01:43.265	4.2020926169483985	0.009531460264802763	8.971870306361721	493848.0000000233
2004-01-02T00:02:40.178	4.202812684011134	0.009898222769335439	8.97188059978583	493848.00000003615
2004-01-02T00:12:09.312	4.209959309234583	0.01352521508818809	8.971983562727324	493848.0000001628
2004-01-02T01:12:00.444	4.252824843090805	0.034735107927898835	8.972634443749355	493848.0000009043
2004-01-02T02:49:28.793	4.31473052862851	0.0633296125408367	8.973698881524859	493848.0000019082
2004-01-02T04:56:49.595	4.381909548257537	0.09036670735247106	8.975097846418194	493848.0000028656
2004-01-02T07:39:32.809	4.447530733369743	0.10965224492161957	8.97689905590854	493848.0000035654
2004-01-02T10:56:37.413	4.5011044184811615	0.1133945870383196	8.979101044229534	493848.00000373897
2004-01-02T14:49:07.967	4.53548071402722	0.09585254544316098	8.981727716262006	493848.00000318786
2004-01-02T19:16:24.527	4.548490817508877	0.055249016979903434	8.984785566338319	493848.000001848
2004-01-02T21:51:09.364	4.54859754630656	0.025847223158484256	8.986574740217023	493848.00000086654
2004-01-02T23:12:24.186	4.547722441361033	0.00960551941591438	8.987519604665668	493848.00000032235
2004-01-02T23:51:49.846	4.547236334203212	0.0016496652451596094	8.987979491633041	493848.0000000554
2004-01-03T00:01:01.374	4.5471247454278565	0.0	8.98808683737933	493847.99999999313
2004-01-03T00:04:26.213	4.547083758823058	0.0	8.988126718051447	493847.99999996985
2004-01-03T00:38:34.599	4.546695282989265	0.0	8.988525891510562	493847.99999973876
2004-01-03T03:26:13.341	4.546250566485546	0.0	8.99049573069659	493847.99999863066
2004-01-03T07:23:42.345	4.5552518038583365	0.0	8.9933136267284	493847.9999972777
2004-01-03T13:21:22.0	4.611133345652598	0.0	8.997618114196273	493847.9999962499
2004-01-03T20:10:36.626	4.778284165518839	0.0	9.002632465602646	493847.9999975936
2004-01-03T22:36:21.895	4.873974082090571	0.0	9.00444123800177	493847.999998963
2004-01-03T23:45:09.22	4.9269232055545995	0.0	9.005299053043235	493847.99999980186
2004-01-04T00:03:06.289	4.941609404120843	0.0012483377220814257	9.005523348109694	493848.0000000423
2004-01-04T00:09:33.439	4.946977730962761	0.003868127325744625	9.005604014826126	493848.00000013085
2004-01-04T01:14:04.938	5.003166826397126	0.03187045266405907	9.006411972853925	493848.00000107527
2004-01-04T03:11:36.033	5.116138007866011	0.09025782968414495	9.007889518666037	493848.00000300125
2004-01-04T05:54:44.09	5.29152550797017	0.18303603569507162	9.009953471227469	493848.00000585715
2004-01-04T09:35:41.001	5.552182902916719	0.3194354045793782	9.012772713419189	493848.0000093671
2004-01-04T14:09:33.906	5.888530401863449	0.48263130382071107	9.01630533894511	493848.0000116888
2004-01-04T18:25:24.957	6.18897447709595	0.602920415855228	9.01964326412359	493848.00001016527
2004-01-04T21:50:52.671	6.402128728263129	0.6590262117816974	9.0223502081943	493848.00000522065
2004-01-04T23:57:49.051	6.5147151043619544	0.6692515987820343	9.024034360421112	493848.00000010326
2004-01-05T01:15:10.578	6.574665020538382	0.6648791443448654	9.025065093965889	493847.99999613967
2004-01-05T01:44:23.082	6.595636593153814	0.6611971738056289	9.025455131875287	493847.9999945018
2004-01-05T04:15:23.354	6.6911695300407565	0.6262621751445726	9.027479130755596	493847.9999852311
2004-01-05T07:32:19.464	6.789420022858501	0.5475143543339361	9.030137725516155	493847.9999727261
2004-01-05T11:58:52.109	6.89286064155221	0.40121545757026494	9.033770135610922	493847.9999597691
2004-01-05T17:30:03.307	7.0112571259933265	0.19747826030148458	9.03833796771685	493847.9999597997
2004-01-05T22:38:29.774	7.153703092177034	0.03322373213262561	9.042646196179833	493847.99998700817
2004-01-06T00:29:53.236	7.221061362269956	0.0	9.04421486681887	493848.00000545074
2004-01-06T01:28:31.076	7.260580615518267	0.0	9.045043257393033	493848.00001710054
2004-01-06T07:34:25.529	7.534827877780073	0.0	9.050255460344356	493848.0001020596
2004-01-06T12:00:39.163	7.7100150656276325	0.0	9.054093466253203	493848.0001501662
2004-01-06T19:04:55.937	7.802350002369017	0.0	9.060289227479023	493848.00013113103
2004-01-07T02:02:42.745	7.488910556435386	0.011254136993357746	9.066484780531777	493847.9999089998
2004-01-07T06:37:43.171	7.028323150592444	0.025984098711067573	9.07061410143086	493847.9996678726
2004-01-07T13:09:53.645	6.17358559609966	0.028728549699959322	9.076572514199903	493847.99941409973
2004-01-07T17:42:24.411	5.548499675811718	0.02362401019882479	9.080760988579637	493847.99944758613
2004-01-07T20:40:22.016	5.168525403296664	0.01942189128023751	9.083517421255674	493847.99962084106
2004-01-08T08:37:28.532	4.2393805594017895	0.014286866125155031	9.094793752969862	493848.00161226955
2004-01-08T13:35:51.01	4.178857635945987	0.017422379753416872	9.099564963629588	493848.00221101305
2004-01-09T03:15:30.863	4.953602810080806	0.024908426048893036	9.11290995363259	493847.9978784747
2004-01-09T11:36:27.19	5.904579643299592	0.02268673204089709	9.121236286536279	493847.9923545714
2004-01-09T16:15:01.734	6.420611702673451	0.02046678195522307	9.125922175978099	493847.9917826662
2004-01-09T18:54:18.999	6.6746701494761	0.01926688779965519	9.128619299240794	493847.99304870743
2004-01-10T02:57:47.552	7.108071193386375	0.017568368397861855	9.13688449688662	493848.00712340034
2004-01-10T08:22:05.583	7.097109946489113	0.018511733127138916	9.142494639036336	493848.0218255665
2004-01-10T16:20:16.701	6.881465337547044	0.021523913425749833	9.150863086531134	493848.03059105715
2004-01-10T23:54:55.325	6.75180003524204	0.024352392330546622	9.15892521987573	493848.00064379355
2004-01-10T23:59:38.148	6.7519668453618875	0.024374580062849635	9.159009344551155	493848.0000464364
2004-01-11T00:02:56.616	6.752109206158844	0.024390020609416495	9.159068384713441	493847.99962318444
2004-01-11T00:04:08.109	6.752165596264813	0.024395556423366355	9.159089653685779	493847.9994699027
2004-01-11T00:16:03.038	6.752877104846514	0.024450149521782837	9.159302382042064	493847.9979137301
2004-01-11T01:36:41.418	6.764417287840391	0.024782813422092865	9.160743896626048	493847.9863835605
2004-01-11T04:00:16.31	6.810396368930231	0.025213760898924197	9.163318509863734	493847.9628241877
2004-01-11T06:54:07.837	6.89933228735225	0.025451361189823093	9.166449636867945	493847.93279574096
2004-01-11T10:51:25.86	7.054059810554608	0.025254509561781827	9.170747297330268	493847.89825275866
2004-01-11T15:43:56.173	7.246435034372047	0.024146449627487642	9.176082694681837	493847.8842346047
2004-01-11T21:39:28.652	7.386759025111048	0.02144249305591263	9.182624042743612	493847.9439430845
2004-01-12T04:41:42.164	7.271859604593961	0.016473504680966453	9.190471835191381	493848.16552775854
2004-01-12T13:36:46.673	6.721678993455617	0.013319252443999077	9.200540392025895	493848.4290705926
2004-01-12T19:02:48.923	6.26898863861495	0.017767907256717518	9.206742554743828	493848.3557299686
2004-01-13T04:00:39.266	5.515585983088728	0.043419551903351686	9.217083956702917	493847.48129011586
2004-01-13T09:41:13.89	5.103640500712828	0.06831855135577883	9.223702930412879	493846.7050202349
2004-01-13T19:51:52.361	4.561418314296905	0.10148225228738561	9.235706154797375	493846.81000613724
2004-01-14T01:19:01.106	4.40300749593835	0.09971208575038758	9.242207914062572	493848.56943771074
2004-01-14T14:24:46.614	4.359348546913625	0.04693489028892741	9.258024985676617	493854.0486533994
2004-01-15T00:53:51.65	4.429348124203709	0.04080889856574254	9.270890499998922	493846.5858951686
2004-01-15T10:09:06.481	4.399107523454141	0.1099580606510548	9.282393651437518	493829.25177665014
2004-01-15T16:36:45.231	4.313212487431143	0.1761700720486631	9.290505887928257	493826.04962923285
2004-01-15T23:32:04.281	4.163222398446234	0.23630493418469073	9.299270780971286	493845.5066134448
2004-01-16T06:32:26.235	3.9481121894987723	0.2625160158951693	9.308219133974687	493893.9968844869
2004-01-16T21:50:49.63	3.160443159362256	0.14565941420088363	9.328035225178741	493885.86685405474
2004-01-17T09:58:12.298	2.1937878616260598	0.0	9.343985725568857	493503.0692160368
2004-01-17T17:36:39.779	1.698700153202655	0.0	9.354153785290094	493073.8633764729
2004-01-17T22:17:45.52	1.5597070616604642	0.0	9.360431575095575	492752.4406498872
2004-01-18T07:14:29.21	1.799309629786984	0.4271193070231879	9.372509386463008	492070.95596921985
2004-01-18T16:13:07.59	2.50395558734659	0.6858669179224219	9.384749094754877	491571.22571249
2004-01-19T03:14:46.727	3.464312650110672	0.0	9.39994516573959	491770.0548968205
2004-01-19T07:04:07.152	3.7277713647267388	0.0	9.405253443148823	492100.16715997696
2004-01-19T08:47:00.121	3.8303601719221163	0.0	9.407641572335178	492276.1913149205
2004-01-19T09:46:27.24	3.885014581271558	0.0	9.409023500023487	492383.34742247406
2004-01-19T17:05:21.156	4.175860625881672	0.0	9.419268790029838	493212.4704769978
2004-01-19T22:21:29.814	4.250970606638065	0.7034632637991969	9.426695637012097	493725.2615477508
2004-01-20T06:52:10.302	4.140511688309283	10.078992294209213	9.438774846857635	494125.4268041189
2004-01-20T16:11:40.44	4.000976570555013	22.162730362116456	9.452124791186101	494065.67397555936
2004-01-21T03:08:05.652	4.459347389184109	25.394231610401373	9.467939701379873	493761.318631129
2004-01-21T13:45:13.818	5.5892531235199865	13.10797778948108	9.483445348133548	493411.2442373804
2004-01-21T20:18:41.532	6.147952912932452	3.943067141089009	9.493096317479715	493038.8101234485
2004-01-22T00:33:10.9	6.286154154158157	0.0	9.499368933308139	492686.0906395934
2004-01-22T08:29:47.882	5.951392618508894	0.0	9.511180224217972	491828.2226331941
2004-01-22T13:22:41.769	5.486510505945995	0.0	9.51847959844381	491332.0314909803
2004-01-23T16:30:36.871	3.2430562208316416	0.6981282466079215	9.559606608406149	492926.38623663114
2004-01-24T10:47:59.72	2.8398103067762683	1.8542754278959719	9.587851185239193	494195.8698025739
2004-01-26T11:21:52.463	1.78732267772657	10.803117932886632	9.664796335211458	493872.49782171595
2004-01-27T13:50:25.991	0.9904676656943564	8.85243613608108	9.707883115930306	493842.3679129028
2004-01-29T12:02:49.693	-0.21464007216730888	5.122740128507653	9.784889868833405	493848.27559985506
2004-01-30T07:45:25.89	0.09028985876096644	8.886245239545378	9.818405663209782	493846.22778335685
2004-01-30T16:18:04.729	0.2510489907748062	7.587859105588302	9.833053625880982	493845.21237530356
2004-01-30T20:14:18.834	0.19855205398734538	6.638515494096436	9.83982745416671	493846.02326277393
2004-01-31T06:41:00.968	-0.5581526383183114	3.7769412989250517	9.857869550761679	493854.06298671634
2004-01-31T11:50:30.335	-1.0768817222054181	2.416503897576933	9.866817574517345	493858.0794226628
2004-02-01T16:55:05.441	1.5253736922716925	0.0	9.917717672588006	493787.0682274076
2004-02-02T11:43:25.293	2.684530606502337	0.8211092478320873	9.951042059019196	493840.77701125736
2004-02-03T12:53:01.634	3.0295238161498355	0.6427998155003724	9.996103280444784	493675.4974388215
2004-02-05T03:03:20.314	3.3879542730403744	0.05145585489047339	10.065460312534361	492903.24903937767
2004-02-07T09:15:24.322	0.5393861414274197	0.019633025501211727	10.165857108308185	490705.5094821673
2004-02-10T07:55:42.89	1.8406400139073786	0.044665857241734955	10.299814168561591	492100.411263113
2004-02-11T15:50:11.6	4.397538323457978	0.0	10.361317565271328	489759.73290555936
2004-02-12T02:09:50.02	5.786137105735002	0.00704657282288614	10.381350039403154	489049.8168374131
2004-02-12T08:51:02.502	6.5807091715201445	0.031041789024712763	10.39435262374083	488697.8680766632
2004-02-12T11:28:55.631	6.8801174276993144	0.03793563961653665	10.399476241286543	488545.2735196766
2004-02-12T22:02:25.712	8.101604077705378	0.017017063339225855	10.420072234700068	487580.34894826135
2004-02-13T05:09:52.112	9.007724457836652	0.0	10.434002727168231	486419.42919026857
2004-02-13T12:02:40.154	9.782456046398842	0.0	10.4474815530962	485283.83613556257
2004-02-13T21:37:58.371	10.163520285341734	0.0	10.46630744844017	484958.90534851124
2004-02-14T06:44:58.126	9.24919921734291	0.3909620901941068	10.48425049993203	487252.6849321553
2004-02-14T17:07:29.936	7.225982312853622	1.6473168911022609	10.504721800892302	491568.5244485354
2004-02-14T23:20:15.571	6.042414987119037	2.8838297174600744	10.517004936394292	493683.18901266536
2004-02-15T08:18:07.23	4.918898583303961	5.233680958194697	10.534761170520955	494812.3962911583
2004-02-15T15:06:35.957	4.478912051121216	6.795052148801657	10.548271580494076	494566.172854736
2004-02-17T14:44:41.153	3.8548881554518952	0.3264077749411502	10.643388820440771	493917.6470069394
2004-02-19T11:52:46.341	2.166283980917701	1.4855284099942205	10.73439222543738	494062.64524823724
2004-02-19T18:53:45.543	2.369988668986788	0.9104697327660702	10.748610183596622	494038.47445842775
2004-02-19T22:14:05.134	2.4943049844341587	0.5035681505400015	10.755382214300067	493934.55948875996
2004-02-20T07:16:46.068	2.8530272362120286	0.0	10.773748029486075	493285.513132075
2004-02-20T14:54:12.156	3.128184529359059	0.0	10.789251686281704	492604.2909634405
2004-02-21T02:51:25.162	3.3876019435634563	1.3260197588967928	10.813601121945304	492238.7017677595
2004-02-21T17:11:27.984	3.2526380141804885	11.160329041530723	10.842863965628672	493329.65250762686
2004-02-22T12:24:09.497	2.1974624957930415	17.08776800115384	10.882189884662532	494054.79579704383
2004-02-23T03:33:39.941	1.0906129590201616	9.180843775259856	10.913301325394535	493807.79477470205
2004-02-23T13:36:12.857	0.5819771741192551	1.246597167254413	10.933951048688634	493796.71488989424
2004-02-23T21:53:53.373	0.4921445027013174	0.0	10.951029100771098	493838.5237169935
2004-02-24T03:56:41.96	0.6902968696152335	3.8597130587877673	10.963491655879588	493859.57129386964
2004-02-25T02:50:45.614	1.9854916097116808	25.841172684535827	11.010783202352828	493845.5124204746
2004-02-25T11:35:39.339	1.9589339058991437	18.035621519416278	11.028886001686136	493843.68940199446
2004-02-26T07:34:33.373	1.327445708672635	2.074398832212942	11.070307826543587	493849.5931390764
2004-02-26T21:34:30.196	1.2260003617787691	6.169507018510945	11.099386475540243	493848.5664201428
2004-03-03T17:33:58.423	1.9566783127927965	6.707192329546374	11.392408150507809	493571.7164168943
2004-03-06T05:28:13.434	2.469037145365217	0.8972167173935602	11.518772917180463	493841.5412433202
2004-03-08T01:11:10.049	3.507554630763719	0.7457217662423291	11.611253829202427	493770.4562796719
2004-03-09T19:58:35.316	4.984661831408096	0.03717438973332759	11.70194655602634	490126.33418239345
2004-03-10T11:24:25.629	5.5203851090295055	0.09145395004407852	11.734684830630625	489205.37678544223
2004-03-10T19:17:46.594	6.475062631584023	0.059808468216032855	11.751428673863419	488565.84123747185
2004-03-10T22:07:57.928	6.862340727957375	0.04831661262119186	11.757449696332982	488316.14472252544
2004-03-11T07:25:26.069	8.108465964568204	0.030256012285792184	11.777175292602626	487414.781429238
2004-03-11T14:31:42.606	8.901916657784305	0.025983696349918484	11.79226184516292	486501.5403520313
2004-03-11T21:33:00.221	9.419464135092282	0.012202679805801933	11.807174559837941	485237.9967982332
2004-03-12T09:13:01.127	9.489821957072976	0.0	11.8319583313534	482235.15924711275
2004-03-12T18:25:37.054	9.148781645182817	0.0	11.851526907007052	480287.01833686454
2004-03-13T05:40:23.954	8.881926203833661	0.13505425556973855	11.875426464496224	480591.55657835526
2004-03-13T17:44:59.698	8.892053175386323	0.4551622753046073	11.901094862350508	483377.67961297795
2004-03-14T06:06:25.377	8.719722784002238	0.45707479658726224	11.927363569915833	484554.1706525603
2004-03-14T20:43:46.258	8.229462636008902	0.07096045623484176	11.958452038433617	482597.9392105044
2004-03-15T09:16:27.541	8.047485991242985	0.0	11.985125809203682	480874.2486550782
2004-03-16T03:28:35.629	8.53883642497927	0.01250540524680157	12.023831277154422	479124.8409148953
2004-03-16T11:23:47.339	9.027121526409136	0.019157975194884765	12.040672584465437	478266.36128363817
2004-03-16T15:33:40.72	9.33167828694209	0.014901970918400642	12.049528843153006	477796.08589122427
2004-03-16T18:00:16.543	9.521734382996259	0.011241984982584333	12.05472431217129	477519.2878184994
2004-03-17T01:16:46.026	10.121049661591769	0.0007775119010015116	12.070193577981286	476712.4843338771
2004-03-17T06:15:49.907	10.550093165112868	0.0	12.08079220311909	476182.80930232414
2004-03-17T14:36:11.669	11.301782276410357	0.0	12.098524087575841	475291.7627453228
2004-03-18T00:51:56.457	12.295786600375534	0.00019235481282866938	12.120343613435047	474069.372352716
2004-03-18T07:52:10.798	12.975205896606083	0.0008618020165916636	12.135234091548654	473091.10487891233
2004-03-18T16:23:16.119	13.522898002532905	0.00041971836014182833	12.153342270269881	471750.1184179686
2004-03-19T01:39:15.542	13.360805932323254	1.1786233688209326e-5	12.173039297157064	470135.7239010982
2004-03-19T10:57:47.71	12.253145302499272	0.0005467136818737355	12.192824034720573	468429.7476275913
2004-03-19T18:08:10.266	11.125062479114463	0.0006941242289278649	12.208067109873918	467169.3154583207
2004-03-20T01:28:24.781	10.095115658904415	0.0	12.223657719891436	466029.57965302735
2004-03-20T11:58:56.724	9.220168336937224	0.0	12.245983548051472	464752.7987020041
2004-03-21T00:14:18.854	8.894409597023222	0.002488042864243531	12.272015350234028	463684.45693440374
2004-03-21T15:30:17.123	9.18088776670299	0.022780074450355597	12.304430150578076	462621.87387073104
2004-03-22T05:33:59.827	10.22608554666198	0.001745622494940903	12.334276514339974	461203.5629843988
2004-03-22T18:48:19.082	11.334261286775918	0.0	12.3623646910669	459721.24568972405
2004-03-23T05:22:33.485	11.345527523443042	0.05811008768722343	12.384783883192242	459411.79325582314
2004-03-23T17:15:52.732	10.58115522594585	0.3164497016704979	12.409988917816527	461317.944244303
2004-03-24T02:59:04.368	10.305176395626178	0.6810361403129174	12.43058798075049	465789.1000323222
2004-03-24T15:20:50.494	10.931422290142375	1.2163790084466648	12.456777063752801	474848.25384822115
2004-03-25T04:50:58.292	11.843422453023521	1.4131435469464584	12.48536472819442	484433.2839762285
2004-03-25T15:13:08.709	12.185471725663001	1.185526922433783	12.507308555304519	489394.4363595283
2004-03-26T03:36:54.977	12.169040777010403	0.8537363213274537	12.533527473730485	492672.9900152118
2004-03-26T13:30:25.288	11.97384267136135	0.9853195731254519	12.554438159306207	493643.57728129305
2004-03-26T21:03:02.441	11.922655027802062	1.7131713252119631	12.570378130543943	493831.23954037426
2004-03-27T07:21:33.27	12.229449492118489	3.9250800240117507	12.592150341347079	493863.96297422005
2004-03-27T16:33:13.439	12.713698060715291	5.919261863064903	12.611559372690047	493859.1905003128
2004-03-27T23:13:31.002	12.995615311258945	6.309774226700577	12.625636381664922	493849.1169697265
2004-03-28T06:33:41.333	13.098465770796087	5.044480080061137	12.641109593771368	493840.8336472687
2004-03-28T14:26:03.114	12.993861782368322	2.596284232406297	12.657706941740683	493838.70840834663
2004-03-29T00:08:29.335	12.687649556615563	0.23572144985765126	12.67816098956341	493848.2494674925
2004-03-29T08:58:55.181	12.353443366131042	0.32419562228067567	12.696777821670688	493865.9259215374
2004-03-29T20:20:49.762	11.922374300440833	1.9976949768325238	12.720695456370981	493863.51338461787
2004-03-30T04:05:39.31	11.656706199842441	2.6296045044457608	12.736988513510337	493820.2947791299
2004-03-30T12:21:56.623	11.394543348270682	2.387213870728255	12.754374745054443	493768.0382393205
2004-03-31T01:28:15.543	10.939910805553627	1.2889678111423617	12.781900276247676	493881.24473260186
2004-03-31T11:06:34.596	10.529120556392298	0.741102382690095	12.802127667492265	494126.53994446533
2004-03-31T19:15:14.174	10.156296672425519	0.4704219199129556	12.819207546741914	494098.4594519567
2004-04-01T08:39:44.03	9.564170015546178	0.18486839029176394	12.847302847805214	492831.79183411045
2004-04-01T21:21:31.811	9.045906943085011	0.02071761301595619	12.873878543556986	490669.4085632803
2004-04-02T11:06:36.65	8.525026444776401	0.0	12.902629616995814	488542.0823305567
2004-04-02T21:50:11.607	8.230883189882443	0.0	12.925031973777468	487077.93351978814
2004-04-03T04:45:12.072	8.139812354595703	0.006082870680560078	12.939466345091255	486097.30655297113
2004-04-03T11:46:03.281	8.134342910480164	0.004961941807303478	12.95409457075599	485059.61905219464
2004-04-03T20:19:33.714	8.233448983173442	0.000465007747417204	12.971930124662878	483787.41859609267
2004-04-04T07:09:18.148	8.491027493196539	0.0037055660966483915	12.994476205433042	482253.3508434637
2004-04-04T14:45:29.461	8.676627452893888	0.008277564786294257	13.010291489148607	481204.45502391097
2004-04-05T02:24:31.792	8.749951411971061	0.0	13.03450213704326	479507.60787741357
2004-04-05T08:52:51.267	8.674233264909908	0.0	13.04793870350798	478517.9295316687
2004-04-05T14:40:15.941	8.679110835673276	0.0	13.059951742120038	477700.56943204993
2004-04-06T01:38:01.592	9.327206790092264	0.013296643035700585	13.082675521274304	476631.1472769072
2004-04-06T10:34:38.193	10.648280566481677	0.09689723156412204	13.101193334404957	476131.6376016458
2004-04-06T19:44:16.526	12.131086195886505	0.08587487457269108	13.12014116070039	474816.8932322678
2004-04-07T00:32:31.885	12.714844343053421	0.0	13.130070199334082	473365.9722745983
2004-04-07T04:39:14.359	13.028142725035957	0.0	13.138563628858885	471646.573165081
2004-04-07T13:53:59.724	13.265708949026253	0.0	13.157646953232861	468083.598629167
2004-04-07T20:58:37.562	13.240499982661134	0.0	13.172239485453241	467949.18330733135
2004-04-08T06:04:10.612	13.264072918017092	0.8381945825556295	13.190968589411904	474192.10509515106
2004-04-08T14:27:50.333	13.224505861150025	2.2487349060093207	13.208240412312335	484165.9062479747
2004-04-09T00:00:57.432	12.65038554475279	3.1358102747065555	13.227871160179584	493858.80845227663
2004-04-09T06:18:14.824	11.790349983561224	2.948241214248833	13.240780733452553	496392.6217205402
2004-04-09T10:58:06.583	11.001211397703052	2.9678182410185276	13.250349618227649	496531.85632521746
2004-04-09T20:50:18.914	9.40287692256804	5.95129337362069	13.270577791664223	494522.7121592311
2004-04-10T05:25:13.99	8.661358222618086	14.470641720240256	13.288143408221318	493222.3933153861
2004-04-10T14:52:17.954	8.656614559520033	27.537337413931052	13.307463128177488	493311.4549854642
2004-04-11T00:19:30.211	9.135419662734355	36.89603195961968	13.326760971736611	493861.3919516643
2004-04-11T09:36:26.705	9.726095978582014	36.919853416930934	13.345683242862584	493971.07357051363
2004-04-12T00:44:45.808	10.303945140534706	23.745989461389037	13.376486136634323	493857.0735806247
2004-04-12T10:38:30.443	10.203055728706616	12.728750482968882	13.396581682881962	494101.3639298639
2004-04-12T18:31:44.289	10.168997753126945	5.24986654818396	13.412575516174138	494130.42372942716
2004-04-13T08:20:03.085	11.078154141864985	0.0	13.440520149279578	492804.2762828609
2004-04-13T17:33:21.336	12.187347213504793	0.0	13.45915066078649	491364.4969039819
2004-04-14T01:26:30.0	13.003767684295918	0.13735030362533995	13.47505859117689	490527.75546380976
2004-04-14T08:07:59.306	13.410181378651076	0.47244948590273583	13.488540060755694	490289.42618155
2004-04-14T14:24:57.665	13.558181400048058	0.4869796580334368	13.5011836871461	490084.707187553
2004-04-14T18:42:26.876	13.543201536031107	0.3803917520942869	13.509811528730681	489742.76604744804
2004-04-15T02:14:02.902	13.317942017699425	0.06922807999716325	13.524927352276595	488318.9966576068
2004-04-15T08:24:57.566	12.961398759510166	0.0	13.537326596077701	486419.82030387106
2004-04-15T16:02:48.892	12.314047784206265	0.0	13.552612417729035	484299.4872021754
2004-04-15T23:22:36.906	11.480397450811541	0.0	13.567274457171452	483792.1354322764
2004-04-16T06:39:25.265	10.487198101615602	0.7735406584447885	13.581816007940324	485739.3825796665
2004-04-16T13:43:41.9	9.581015462389368	1.9635519850348555	13.595920465750172	489126.0134406314
2004-04-16T22:37:49.39	8.935240348562331	3.6774021566231028	13.613648182805582	493357.2106334094
2004-04-17T07:36:07.48	9.229745009886095	5.216959516173444	13.631481903575532	495384.8240476026
2004-04-17T16:15:59.801	10.146981881851795	5.9208943092866875	13.64867343749382	495172.94866894535
2004-04-18T01:36:13.307	11.236992994703343	5.07078626797315	13.667164001438087	493495.1709714523
2004-04-18T12:21:56.692	12.077402311213303	2.156921687375789	13.688430075374153	491068.7254780229
2004-04-18T21:55:07.075	12.455734507738766	0.16067186316486523	13.707264380062846	489899.50090106693
2004-04-19T05:29:35.093	12.553505535387249	0.45907128795273855	13.72216916918128	490439.89880986384
2004-04-19T17:37:41.175	12.332887490900275	2.954858676385352	13.74599391610162	492883.18020018225
2004-04-20T03:54:32.351	11.736918963144346	3.4728140353338226	13.76612519437206	494046.38869806245
2004-04-20T12:09:12.936	11.046240577084145	2.0440946649821243	13.782233230818685	493728.376612896
2004-04-21T01:47:46.637	9.93066001770537	0.3300131940713051	13.808816161713	493041.64004144276
2004-04-21T13:09:25.908	9.428712619496489	2.010161525197327	13.830883382988429	493678.7101024926
2004-04-21T21:46:51.582	9.46284016496509	3.3810699295863675	13.847590972138708	493939.1912143335
2004-04-22T06:13:24.773	9.917438574747877	3.1724553131487183	13.863910743676135	493120.56184104696
2004-04-22T10:41:46.842	10.289452168179963	2.47434704877773	13.872541930714258	492234.54162685
2004-04-22T14:12:08.323	10.615135075175383	1.7916747520189023	13.879300134116177	491376.76102551125
2004-04-22T21:04:25.665	11.271913332237752	0.456985378150785	13.892527066772384	489410.1843700638
2004-04-23T03:58:10.678	11.85590499362989	0.0	13.905775671034226	487270.53024492256
2004-04-23T13:58:59.641	12.557266347817963	0.0	13.924968670272845	484806.89024823456
2004-04-23T19:53:42.108	12.964277581953391	0.0	13.936274070681577	484356.71555659594
2004-04-24T08:28:06.432	13.998775765009434	0.353519276959493	13.96025428664479	487386.3500258887
2004-04-24T14:20:53.458	14.510120969369805	0.5856210095011948	13.971437638549213	490009.425684696
2004-04-24T17:02:17.99	14.728022398827628	0.7075244487816718	13.976547775952467	491220.37744178774
2004-04-24T19:20:17.711	14.900571471824627	0.8255801148129278	13.980913358571271	492196.78739285213
2004-04-25T03:48:29.709	15.374362954972254	1.4199942150157028	13.996964252834518	494729.6784554043
2004-04-25T09:52:31.498	15.550923245748665	1.9313202903369182	14.008435948658613	495306.5737270769
2004-04-25T17:52:58.008	15.644865715235428	2.4161404995905365	14.023542805072044	494846.1922425359
2004-04-26T01:21:11.718	15.664280208677923	2.365066104841146	14.0376021230422	493577.35009721265
2004-04-26T08:15:19.051	15.672926703996762	1.771110547505245	14.05056155384876	492005.8799581858
2004-04-26T10:41:43.326	15.674968540442459	1.4846454837150942	14.05513611783732	491393.2079321601
2004-04-26T12:24:38.17	15.676007801599475	1.2723603131095378	14.058349578748405	490950.9267003221
2004-04-26T15:15:45.051	15.676920896205829	0.9144973235554509	14.06368855182311	490201.5718227204
2004-04-26T18:16:30.252	15.67664642333769	0.5519180042445347	14.069322771115642	489401.66714594356
2004-04-26T22:29:40.249	15.673814700202136	0.12150136113541123	14.077204629243305	488291.29855464306
2004-04-27T04:14:37.09	15.664617210155226	0.0	14.087925858935732	486848.38232856645
2004-04-27T08:01:09.352	15.654732864544021	0.0	14.094955413720648	485949.2439029642
2004-04-27T10:10:06.192	15.647597013338304	0.0	14.098952633138662	485451.38004882436
2004-04-27T12:09:37.14	15.639939902154445	0.0	14.102654840022238	484997.5043839054
2004-04-27T20:50:14.507	15.593691283243587	0.0	14.118752106087483	483078.9611139346
2004-04-28T02:56:57.604	15.547514655843143	0.04551765868934236	14.130061276691366	481752.1351230549
2004-04-28T09:11:22.143	15.50097522718121	0.07979222378965407	14.141582181044313	480413.0961896003
2004-04-28T11:55:23.513	15.487491546934159	0.07532798895189831	14.146621148392436	479838.96558483504
2004-04-28T14:07:10.367	15.481965619784923	0.06606178261625234	14.150665981285737	479385.8034127924
2004-04-28T17:47:37.18	15.486760447877218	0.04372581296042979	14.157425037324531	478647.89150214125
2004-04-28T21:00:53.163	15.509192845506716	0.021977621553851336	14.163343209851861	478026.05685587495
2004-04-28T23:23:11.719	15.538894734645627	0.007636046494033025	14.167696473388457	477585.8099116279
2004-04-29T04:19:00.86	15.640596380241933	0.0	14.176733318545713	476721.21348770533
2004-04-29T11:04:40.636	15.85281788731058	0.0	14.18909850812065	475603.1406355558
2004-04-29T17:16:20.631	16.09622621743504	0.0	14.20039952496972	474580.85219301056
2004-04-30T01:40:33.075	16.45602214332751	0.0036587766718539274	14.215687452078962	473076.1756840931
2004-04-30T03:14:46.076	16.523771498773854	0.004513097913074657	14.218538609086544	472770.8424602656
2004-04-30T04:23:21.658	16.573539248015162	0.004868307573687206	14.220613243380518	472544.3284050584
2004-04-30T04:33:20.699	16.58082885581406	0.004902930210358682	14.220915137575222	472511.0912110686
2004-04-30T04:48:52.085	16.59218975040642	0.004948597440837164	14.22138448171119	472459.2874890379
2004-04-30T04:52:58.527	16.59520157230908	0.004959047642245447	14.221508660706602	472445.55509969394
2004-04-30T04:54:18.294	16.596176959620987	0.004962285568468651	14.221548853744023	472441.1080216164
2004-04-30T04:54:20.831	16.596207986828777	0.0049623873969388745	14.221550132106803	472440.9665612348
2004-04-30T04:54:21.748	16.59621919325536	0.0049624241576900745	14.221550593823896	472440.91546851245
2004-04-30T04:54:30.911	16.596331259432343	0.004962791254325245	14.221555210992282	472440.4045334009
2004-04-30T04:56:02.544	16.597452112783397	0.004966411186279789	14.221601382420866	472435.2943943147
2004-04-30T05:11:18.875	16.60868027007119	0.004997560338134901	14.22206307117638	472384.1151505613
2004-04-30T05:52:23.647	16.639073496877607	0.005037420998347159	14.223304704460512	472245.77838185325
2004-04-30T06:51:17.265	16.683206192672824	0.004991157638761361	14.225084184222386	472045.8866452767
2004-04-30T08:11:54.957	16.744912406326634	0.004755127832646462	14.227519253541193	471769.6756241581
2004-04-30T10:07:14.025	16.836367749077958	0.004141199835260121	14.230999730279352	471370.75565547915
2004-04-30T12:24:56.443	16.951759239917514	0.003124340685518937	14.235152451284092	470890.93858872104
2004-04-30T15:15:25.446	17.106316962596726	0.0017101466399448003	14.24028829245228	470296.5516462213
2004-04-30T18:36:17.061	17.309090184308506	0.0002885587794217385	14.246331694211701	469603.9795704527
2004-04-30T22:34:17.845	17.585141074747675	0.0	14.253482307263667	468807.9375051929
2004-05-01T02:59:54.331	17.94693891964695	0.0015191405495102836	14.261448261073436	467968.3004403361
2004-05-01T07:56:07.08	18.398834188703095	0.005568931646431565	14.270314923698347	467071.2294498114
2004-05-01T13:18:32.303	18.902660521145485	0.00944719551807805	14.279945351836082	466080.5449326135
2004-05-01T19:01:27.61	19.394494324620098	0.009219538528182629	14.29016422821837	464933.65176125674
2004-05-02T01:13:38.391	19.804496728272667	0.0	14.301226825573575	463483.7373002381
2004-05-02T07:41:39.702	20.054112166816157	0.0	14.312728814338515	461723.6764811998
2004-05-02T14:29:58.766	20.18245960620813	0.0	14.324797348876244	459799.17091774195
2004-05-02T21:02:34.502	20.25061086022602	0.0	14.336366917320083	458105.821189266
2004-05-03T04:02:42.914	20.337544506517517	0.04338373146640857	14.34871059761675	456688.8591602752
2004-05-03T11:14:54.681	20.363674901912262	0.13273145518332757	14.361367466661681	455410.32007781306
2004-05-03T18:23:13.285	20.119152674915266	0.17616622626099415	14.373869046993448	453676.9644737487
2004-05-04T02:04:57.487	19.313819839314302	0.09307178385039598	14.387299507345327	450544.0277986857
2004-05-04T10:06:33.743	17.87395475728833	0.0	14.401255530748797	446347.8547294942
2004-05-04T17:38:56.597	16.40637072518964	0.0	14.414315479004848	444125.8363679162
2004-05-05T01:37:49.233	15.253916950286461	0.11605904974587808	14.428087774754692	446582.7519289867
2004-05-05T03:00:00.648	15.130826235775356	0.22179263831984722	14.430446046135538	447677.7047704357
2004-05-05T03:53:56.884	15.062063036997984	0.2991106062160466	14.431992781504778	448494.69586869504
2004-05-05T04:21:59.889	15.029923152006875	0.34163482641316617	14.432796885899725	448948.393473592
2004-05-05T04:33:01.135	15.017958219700159	0.35875796360833134	14.433112763928715	449131.8328725321
2004-05-05T04:36:40.541	15.014069905764577	0.3644903141784251	14.433217568125206	449193.3332913324
2004-05-05T04:39:39.733	15.010924352533493	0.3691906083995355	14.433303160671457	449243.79392673157
2004-05-05T04:40:44.654	15.009791391465514	0.3708976225436927	14.433334170022567	449262.1270347812
2004-05-05T04:51:33.859	14.998655939865577	0.3880872589739409	14.43364424809737	449446.9514887324
2004-05-05T06:12:10.796	14.926545880245959	0.522693831861225	14.435953613696869	450905.84310331644
2004-05-05T08:25:29.527	14.846872309534234	0.7677038900405835	14.439769131357963	453600.9608313821
2004-05-05T11:18:51.694	14.809243784256962	1.118908136976073	14.444724714548808	457523.1891392113
2004-05-05T14:05:46.97	14.8333281206732	1.4798135090419238	14.44948910805768	461602.23717057647
2004-05-05T18:41:34.18	14.974297321560512	2.091375485987294	14.457345971386655	468592.1553668933
2004-05-05T23:06:18.529	15.18989483081506	2.6510482411339202	14.464870588534378	475057.1938969771
2004-05-06T04:36:32.777	15.508146251525744	3.234988151690984	14.474232633032988	481983.2850385706
2004-05-06T10:25:05.761	15.850728101139305	3.6135769325501594	14.484084436057667	487629.3632025689
2004-05-06T17:00:47.386	16.18554150789805	3.605265749651429	14.49523187430816	491897.4990288017
2004-05-07T00:08:46.222	16.40143657743982	2.8861546506238906	14.50724430583247	493859.88006736
2004-05-07T08:03:35.221	16.393153074332993	1.265044411415888	14.520516527509635	493075.61548275885
2004-05-07T13:09:37.0	16.278269151844317	0.2560881616750773	14.529039921872675	491690.2228331281
2004-05-07T15:10:31.04	16.21641010744648	0.0	14.532400480895388	491102.2360638691
2004-05-07T15:45:17.317	16.197277846297826	0.0	14.533366278571396	490936.88614088326
2004-05-07T15:58:56.31	16.18962073445733	0.0	14.533745327623704	490872.7939200457
2004-05-07T18:13:22.293	16.110357768502546	0.0	14.53747584739643	490277.88872768334
2004-05-07T21:38:54.364	15.979473121099858	0.0	14.543170266340388	489575.120874508
2004-05-08T02:13:36.487	15.798575338544147	0.618861667138106	14.55076360676205	489273.65933285735
2004-05-08T08:05:17.326	15.577447419823834	2.7742137623197185	14.56045556139875	489975.57935289777
2004-05-08T12:29:00.339	15.430993610323819	4.706148716213487	14.567701635045687	491002.52115315804
2004-05-08T14:03:08.74	15.384629188455516	5.380255975128266	14.570283765695663	491420.8775206421
2004-05-08T14:58:25.01	15.35912860962081	5.760653980569403	14.571798663898637	491671.74770935054
2004-05-08T15:18:35.686	15.350156771502833	5.895815213292142	14.572351504832364	491763.7372145984
2004-05-08T18:40:22.448	15.27135777812906	7.0961353211419045	14.57787385437648	492668.4269341442
2004-05-08T22:06:48.625	15.214149664630186	7.917039845461319	14.583512215172371	493486.62688839907
2004-05-09T04:12:57.727	15.178414505731412	7.909831448153042	14.593484223335084	494367.406239623
2004-05-09T10:36:28.104	15.185585420547422	6.217818124782445	14.603889319213012	494544.2540425383
2004-05-09T18:29:38.545	15.13249208484473	3.131320586850819	14.616670930712248	494180.45864742814
2004-05-10T00:39:12.253	14.946754203157235	1.0235071427570994	14.626610049792909	493815.9249403376
2004-05-10T04:32:17.674	14.739617079934801	0.18737448836414128	14.632859001567775	493672.78528550814
2004-05-10T14:13:27.986	14.100061668832987	0.0	14.648372217052987	493613.3400943662
2004-05-10T19:28:51.376	13.811182687490746	0.26950360729740636	14.656750234649694	493713.58671375737
2004-05-11T03:21:07.966	13.658419618314523	1.8614549749148612	14.669241719069815	493963.8656737867
2004-05-11T07:55:54.729	13.738755237879422	3.0149739808396636	14.67647942479351	494111.0389258316
2004-05-11T18:09:45.979	14.082809726705946	5.142743262561926	14.692567648093448	494159.15198971634
2004-05-12T01:10:43.753	14.21173269303896	5.412975456531445	14.703535373514109	493743.3523765596
2004-05-12T08:31:25.276	14.133103422622163	4.244242150986874	14.714959756516443	492767.52101339784
2004-05-12T09:41:31.332	14.111544295806944	3.9608525002372175	14.716771587998279	492563.8596696426
2004-05-12T10:23:45.175	14.098516208155834	3.7813229242594586	14.71786236070038	492435.13057794736
2004-05-12T10:32:21.239	14.095882441938569	3.7440294145424136	14.718084449876033	492408.36368979455
2004-05-12T10:35:13.937	14.095003336900797	3.7314970580109326	14.718158765591424	492399.36509610113
2004-05-12T10:36:44.472	14.094542968360132	3.724916762733875	14.718197723765746	492394.63943725295
2004-05-12T10:37:16.971	14.094377795118307	3.722552909617038	14.71821170839445	492392.9416868145
2004-05-12T10:42:41.963	14.09272864036549	3.6988645626201695	14.718351549746032	492375.92403881525
2004-05-12T11:36:51.887	14.076580574134985	3.457303235946705	14.719749469498046	492201.761232407
2004-05-12T13:14:36.703	14.050052139535916	3.0035150769241246	14.722269882429503	491869.4629996349
2004-05-12T15:44:41.483	14.020825946755258	2.2796034457938505	14.72613398997141	491315.7823311889
2004-05-12T18:26:17.936	14.014046753314089	1.495573626396518	14.730287150781148	490663.67703656835
2004-05-12T22:10:13.768	14.067401321595096	0.47383455480253783	14.736028610202808	489670.9698533419
2004-05-13T02:31:50.29	14.254855415241126	0.0	14.74271639424616	488397.01192138024
2004-05-13T08:31:59.855	14.697116849855183	0.0	14.751888552002079	486641.0416328303
2004-05-13T12:20:08.226	15.024756571019008	0.0	14.757677472970665	485706.1803366344
2004-05-13T19:15:43.742	15.565600476401215	0.0	14.768180551408214	484781.30507966055
2004-05-14T00:55:00.595	15.812470073786134	0.2798001177637231	14.776714229162355	485168.3910255419
2004-05-14T08:09:40.396	15.783190807939327	2.794413653151752	14.787592918611027	487341.69447134534
2004-05-14T15:15:20.037	15.601305355553281	5.370605880409395	14.798186932925804	490403.24604457367
2004-05-14T23:27:24.051	15.563390038278817	7.139955562544631	14.81035980569288	493678.64673126745
2004-05-15T07:40:24.003	16.003747055408112	6.485588889504716	14.822475508759629	495353.61373931536
2004-05-15T17:15:17.832	16.7969714476187	3.604205803260226	14.836501379694768	495153.197841691
2004-05-16T01:52:21.601	17.268788871539613	0.6268790603248274	14.849020957667907	493341.74178325897
2004-05-16T10:18:36.472	17.259337670285614	0.0	14.86119029155865	490733.26268951956
2004-05-16T18:38:40.448	17.008023981056812	0.0	14.873124302589146	488672.52565611945
2004-05-17T02:42:29.253	16.786807117892984	1.182680902358295	14.884587591737287	488462.5421880783
2004-05-17T08:50:16.52	16.70650207758883	4.644562603989535	14.893246815630766	489700.1487097522
2004-05-17T13:32:17.887	16.662404664505445	7.467105511984993	14.89985436389265	491072.02600497805
2004-05-17T18:54:42.959	16.592100937802094	10.147541742640941	14.907373642205554	492675.80638151255
2004-05-18T00:48:11.423	16.444210375860216	11.541456727268107	14.915574415318632	493977.4623866608
2004-05-18T02:22:35.249	16.386731917277665	11.535413885177588	14.917756862881866	494182.5800780829
2004-05-18T02:44:49.148	16.372164135988125	11.511536001528851	14.918270387661744	494222.0997386069
2004-05-18T03:04:53.353	16.358700912432226	11.483017025526124	14.918733828890561	494255.048867691
2004-05-18T03:12:23.003	16.353600132570563	11.470708456291751	14.91890684074784	494266.70158143656
2004-05-18T03:17:43.817	16.34993689319517	11.461382593668061	14.919030267826663	494274.8021876826
2004-05-18T03:21:29.298	16.347350406314995	11.45455880696736	14.919117011085334	494280.3900475203
2004-05-18T03:21:56.584	16.347036754789833	11.453718040913019	14.919127507646511	494281.06035402836
2004-05-18T03:22:07.53	16.346910885651173	11.453379836894705	14.919131718590073	494281.32890808984
2004-05-18T03:22:11.487	16.346865383766875	11.453257462626501	14.919133240662118	494281.4259286081
2004-05-18T03:22:51.053	16.346410201369626	11.45202998151246	14.919148461296073	494282.3946675455
2004-05-18T03:29:26.717	16.341842099477642	11.439382503182651	14.919300658985648	494291.935883424
2004-05-18T03:55:02.268	16.32383920400862	11.38397159707542	14.919891181377386	494326.48250603914
2004-05-18T04:32:06.681	16.29702196294197	11.286399759393559	14.920746196936015	494369.7332520091
2004-05-18T05:19:25.465	16.261626705664526	11.133617916451703	14.921836640139498	494413.8199497951
2004-05-18T06:21:47.134	16.21318963024066	10.887201983775688	14.923272663279016	494454.19046753045
2004-05-18T07:40:09.589	16.14989651966387	10.511838977880307	14.925075426829352	494478.9929523623
2004-05-18T09:12:36.091	16.072595701152572	9.987451965046306	14.927198900282518	494475.86332739284
2004-05-18T11:00:12.884	15.980325865309693	9.285814657996829	14.9296669586217	494435.7906683583
2004-05-18T11:12:21.375	15.969829613921263	9.201529648340658	14.929945153445226	494429.2065565155
2004-05-18T11:20:09.875	15.963074561594366	9.146843002286452	14.930124035092412	494424.7768350875
2004-05-18T12:09:06.912	15.920683763951638	8.796056542852758	14.93124494016683	494393.7681753649
2004-05-18T13:02:31.299	15.874482410739828	8.3997099484566	14.932466880272345	494354.3405882149
2004-05-18T14:16:49.814	15.810653612244009	7.83021248450353	14.934165325291882	494291.92634125217
2004-05-18T15:47:04.894	15.73455857680413	7.121187505298866	14.936225449556177	494208.46771280933
2004-05-18T17:35:52.439	15.64622311496297	6.261095953614548	14.938704830114535	494104.3302705885
2004-05-18T19:42:31.06	15.550213450465037	5.285047311395041	14.94158556158569	493990.75097697444
2004-05-18T22:09:03.613	15.451660304496595	4.240793567117485	14.944911552681898	493889.2917151382
2004-05-19T00:57:35.872	15.360091264649943	3.2306577292974783	14.94872694358665	493842.11681093025
2004-05-19T04:11:05.57	15.287447121186286	2.3720510580761234	14.953094342011301	493889.3587607812
2004-05-19T04:47:01.398	15.277663993354091	2.2447146606752986	14.953903801764145	493906.9024211279
2004-05-19T04:59:38.17	15.274497531305471	2.202210086078206	14.954187836799937	493913.54964542505
2004-05-19T05:01:27.709	15.274050660409028	2.196150542970808	14.95422894470098	493914.5313871013
2004-05-19T05:02:43.684	15.273742415953867	2.1919614327148635	14.954257455846847	493915.21515109186
2004-05-19T05:03:11.395	15.27363033521545	2.190436315894594	14.954267854656392	493915.46511856647
2004-05-19T05:07:48.501	15.272519698257554	2.1752669864662777	14.95437183838451	493917.98156690894
2004-05-19T05:31:02.169	15.267213335169512	2.1012075088583737	14.954894690581773	493931.08001552074
2004-05-19T06:33:26.014	15.255242500723954	1.920086705187677	14.956298245915569	493969.3908665639
2004-05-19T07:49:32.634	15.245060441184508	1.7321589339257506	14.958008291300441	494020.4136473685
2004-05-19T09:38:04.524	15.238691106820525	1.5205838039098771	14.960443032721603	494095.8955985241
2004-05-19T11:53:30.058	15.243643216184946	1.3360716716658574	14.963474920283302	494182.96477123426
2004-05-19T14:40:32.417	15.268424261805606	1.2035365383850471	14.967205094139542	494256.67829915724
2004-05-19T18:10:12.66	15.3266684270931	1.1341220846844717	14.971872411965053	494252.14042191237
2004-05-19T22:19:58.388	15.431827041739638	1.1004918498422895	14.97741049906696	494026.79829636484
2004-05-20T03:10:05.319	15.597736336275197	0.9899192647334033	14.983813639113228	493351.27726190386
2004-05-20T08:34:46.208	15.845002762661705	0.7428376805281096	14.990941609354481	492130.7413788698
2004-05-20T14:28:41.758	16.206654864073812	0.4128468983628596	14.998665522994092	490501.8637127178
2004-05-20T20:32:49.695	16.700322934862566	0.11275593486990582	15.006561700554434	488809.95930725907
2004-05-21T00:08:12.842	17.059477889086338	0.0	15.011208092704676	487933.4925705984
2004-05-21T02:34:55.269	17.333807338265082	0.0	15.014362563604877	487423.8887837849
2004-05-21T08:43:01.928	18.0793238040888	0.0	15.022240518393504	486324.46949423605
2004-05-21T13:14:14.246	18.6220223730992	0.019553073097442718	15.02801048882673	485495.2723339222
2004-05-21T17:50:28.213	19.109249423661314	0.056251040827822035	15.033857519077014	484447.8422981069
2004-05-21T20:12:45.06	19.316661078344566	0.05398924176059389	15.036857360760528	483773.24532567046
2004-05-21T20:45:18.895	19.35885823787302	0.05047562871212882	15.037542803966351	483602.4802727463
2004-05-21T21:20:34.695	19.402120992041937	0.045221939618561156	15.038284590553383	483410.0074755888
2004-05-21T23:38:39.969	19.545061116336193	0.008282869096015721	15.041184582203153	482574.0926868627
2004-05-22T01:18:23.521	19.61962188888465	0.0	15.04327419151454	481882.7483121488
2004-05-22T03:54:23.929	19.68925763862652	0.0	15.04653509551756	480688.8868387225
2004-05-22T06:22:44.112	19.707880011111044	0.0	15.049626607978773	479496.6546886002
2004-05-22T09:11:38.861	19.680397831822226	0.0	15.053136166349127	478168.83512620226
2004-05-22T12:10:25.082	19.604323022046785	0.0	15.056838000640365	476916.64330273896
2004-05-22T15:33:41.714	19.472270297359216	0.0	15.061031580192587	475848.6699631877
2004-05-22T19:19:41.376	19.286706362396053	0.0	15.065674103841273	475332.75369196536
2004-05-22T20:04:31.719	19.246808978655885	0.0	15.066592743338797	475336.58001523244
2004-05-22T20:19:45.114	19.233112023691366	0.0	15.066904442872685	475346.8801205984
2004-05-22T20:28:13.69	19.225456561868015	0.0	15.067077955246804	475354.64568502834
2004-05-22T21:52:59.445	19.148023202811117	0.0	15.068811465098618	475515.48193634814
2004-05-22T23:15:41.335	19.071685421771832	0.0	15.070499924181954	475827.52848192933
2004-05-23T00:41:14.637	18.99299458842766	0.08665680771447923	15.072243765764345	476324.94029490143
2004-05-23T01:54:56.148	18.92604017126006	0.26069693493611956	15.07374339810669	476893.96787098225
2004-05-23T02:00:31.94	18.9209942129022	0.27484228861761223	15.07385719680618	476942.11105924705
2004-05-23T02:03:26.301	18.91837643584341	0.2822360253445013	15.073916282312462	476967.37257591455
2004-05-23T02:32:29.919	18.892290917107214	0.3579526481194875	15.074506946672042	477229.67437754653
2004-05-23T03:35:22.459	18.836478918497715	0.5320427160988187	15.075783736752085	477854.3664367507
2004-05-23T05:07:25.289	18.75657522285672	0.8083839276816914	15.077649968806304	478895.04748386773
2004-05-23T05:41:47.415	18.727369740610712	0.9169033296257438	15.078345892585194	479317.3953879456
2004-05-23T05:58:43.308	18.713119733282674	0.9712493155918338	15.078688555869427	479531.5088867102
2004-05-23T06:05:02.141	18.707829943596348	0.9916523193711104	15.078816306725932	479612.32681590767
2004-05-23T06:08:04.243	18.705291907998323	1.0014853307265705	15.078877709969722	479651.359554044
2004-05-23T06:09:10.013	18.70437600335564	1.0050407153305636	15.078899886111113	479665.4861524756
2004-05-23T06:20:07.715	18.69523934376114	1.0407079601239482	15.07912162028348	479807.590265324
2004-05-23T07:05:34.562	18.657807067257526	1.1905684881789802	15.080040407158581	480412.1780941286
2004-05-23T08:33:09.313	18.587874866087898	1.4859084060073486	15.08180854544791	481637.8141457564
2004-05-23T10:26:23.284	18.502298999101754	1.8723340213256119	15.084089907896455	483308.9368462976
2004-05-23T12:58:40.078	18.397208508262377	2.3792087825221344	15.087149602253403	485629.1642193419
2004-05-23T16:59:37.161	18.2590115711992	3.0808385755781824	15.091971266907594	489199.1141527259
2004-05-23T18:21:23.429	18.221153001322183	3.272601516332655	15.093602092554214	490311.3630868024
2004-05-23T18:37:59.013	18.21408371558582	3.3078353239277054	15.093932680769619	490527.7820312318
2004-05-23T18:44:20.225	18.211433101271286	3.3209754661770643	15.09405923376363	490609.73418483476
2004-05-23T19:47:52.352	18.18667720851021	3.4411228832055767	15.095323836958036	491399.1973781017
2004-05-23T20:44:47.349	18.16728703526112	3.5301033288405135	15.096455267708206	492055.08190960716
2004-05-23T21:04:53.104	18.16109105323555	3.556990949361774	15.09685442606086	492273.8376564929
2004-05-23T21:12:06.991	18.15894609773006	3.5660636009685955	15.09699802041933	492350.8245442803
2004-05-23T22:24:25.859	18.140016171587238	3.6384039380502426	15.098432760545135	493067.0409207237
2004-05-24T00:28:06.817	18.11873198256723	3.6774861326568384	15.100881583038252	494038.1876515095
2004-05-24T00:56:28.545	18.115888052810355	3.67040378602275	15.101442227676793	494211.57914240944
2004-05-24T01:10:33.892	18.114752818166014	3.6647223958186483	15.101720606683454	494290.9517660379
2004-05-24T03:31:27.359	18.11310184943223	3.534685168230139	15.10449980950536	494850.9878330042
2004-05-24T06:28:24.571	18.134012525694914	3.2095670046782594	15.107978538950647	495013.68999573286
2004-05-24T10:24:20.733	18.19590960644328	2.5733229960759947	15.112596243596515	494471.17514624144
2004-05-24T15:05:26.033	18.30956979970175	1.6576843162453934	15.118066874263308	493022.80083317956
2004-05-24T17:50:34.565	18.39118909212711	1.1120051944526932	15.121265257073842	491930.1393004594
2004-05-24T18:54:40.764	18.425025900671844	0.9094176930116007	15.122503642009384	491482.4049571189
2004-05-24T19:28:54.515	18.443491970214097	0.8046297383992043	15.12316418251732	491240.83445926546
2004-05-24T19:38:32.866	18.44873727474622	0.7756118720882161	15.123350104956785	491172.64299997373
2004-05-24T19:42:00.614	18.45062604376952	0.765244182801734	15.123416880178805	491148.1375513119
2004-05-24T20:16:38.097	18.46964102697222	0.6632790609062853	15.124084350588044	490902.9843729041
2004-05-24T21:43:37.464	18.518292399206896	0.4227392248081226	15.125759008210293	490290.62388730585
2004-05-24T23:37:36.081	18.583361167415628	0.14917132707138492	15.127948305633105	489513.6800731947
2004-05-25T02:02:35.095	18.66717514769596	0.0	15.13072513316265	488602.3773088892
2004-05-25T05:33:45.774	18.79177121831001	0.0	15.134753592277683	487431.40375379584
2004-05-25T09:32:06.244	18.938417760815128	0.0	15.139277114675316	486291.23879623774
2004-05-25T14:21:33.202	19.129431756204955	0.0	15.144737558771402	485091.8190801406
2004-05-25T17:23:28.23	19.2590711163267	0.0	15.148150785467607	484402.3619678773
2004-05-26T00:26:24.977	19.597855642462832	0.012674846009088142	15.156030492007801	482842.5961565167
2004-05-26T05:46:37.291	19.890002953440217	0.10771134113045226	15.161943915953403	481590.1482376181
2004-05-26T12:57:19.656	20.288669919414378	0.10838746086765365	15.16982670413106	479800.1333728378
2004-05-26T19:08:26.588	20.589563244921496	0.049890420435223216	15.17655288255516	478196.47968995466
2004-05-27T01:10:36.038	20.8009571325336	0.0	15.183057484647932	476609.7892526046
2004-05-27T09:42:34.252	20.94031070796823	0.0	15.1921524324342	474370.63176836254
2004-05-27T17:06:58.133	20.987887998007206	0.0	15.199951043244095	472439.65897661116
2004-05-28T01:51:30.656	21.074423146854723	0.0034234579050613683	15.209040544374387	470183.25359220477
2004-05-28T10:14:36.256	21.28067983255003	0.00907781410493205	15.217640047614585	468044.5713250498
2004-05-28T21:30:27.229	21.811282249439245	0.003544457538977076	15.229008735793911	465194.2110712048
2004-05-29T06:27:02.236	22.464011037570078	0.0006241101002700034	15.237883569135594	462932.7803867083
2004-05-29T16:25:04.069	23.245146205342596	0.0008053432646581385	15.247615732791575	460379.3402679208
2004-05-30T02:09:02.498	23.74957794368682	0.0	15.256956212684447	457809.3089650901
2004-05-30T12:18:43.531	23.743199893741387	0.0	15.266534826794098	455062.8307659204
2004-05-30T22:15:10.348	23.124127394595533	0.0	15.275733095879588	452462.1045790574
2004-05-31T05:29:46.338	22.2754841312191	0.010062441300833143	15.282327299791843	450713.45053600613
2004-05-31T12:00:58.765	21.36863129971058	0.02774129436016625	15.288184723314052	449293.4986437891
2004-05-31T20:40:32.647	20.300231422121023	0.056876642061280666	15.295848584348663	447691.78708531277
2004-06-01T04:04:21.652	19.811031431841947	0.08282463698250031	15.302290282032326	446625.79840375116
2004-06-01T13:07:13.002	19.74859189418303	0.10664730396702043	15.310037368811475	445546.5230880715
2004-06-01T20:03:09.452	19.8566768639913	0.11044492900134963	15.315874380004047	444650.15711081406
2004-06-02T05:14:18.512	19.87570331288511	0.08524603241229894	15.323475944930602	443049.8531036138
2004-06-02T13:32:31.634	19.823983384282847	0.04256025436669907	15.33021641980532	441245.240529419
2004-06-02T22:05:14.364	20.046526259402405	0.004898607503789361	15.337022343235114	439356.3322849493
2004-06-03T01:19:11.359	20.2754258496903	0.0	15.339562214019692	438700.8360938551
2004-06-03T04:22:27.497	20.573443002806435	0.0	15.341944661313768	438119.74899455113
2004-06-03T05:16:33.394	20.67332132352596	0.0	15.342644659479728	437952.3664086712
2004-06-03T05:46:23.723	20.730303504555017	0.0	15.34303011777428	437860.46151888557
2004-06-03T08:06:20.501	21.01209180860218	0.0	15.34483189542142	437430.27731567406
2004-06-03T09:40:02.099	21.21043520853913	0.0	15.346032595967488	437139.6924355975
2004-06-03T12:16:17.94	21.548738604660944	0.0005798255213937055	15.348025184866676	436641.5526169069
2004-06-03T14:49:56.619	21.878168924227968	0.003123199545178008	15.349972203256584	436124.08866155805
2004-06-03T17:38:22.282	22.21897690034661	0.004906397525809273	15.352092669614592	435510.15583597735
2004-06-03T20:43:59.429	22.548519742575078	0.00451174474150072	15.354412720929496	434757.52213781694
2004-06-03T21:08:45.652	22.587576136649915	0.004204342774091447	15.354720987689063	434649.9025674224
2004-06-03T21:36:16.819	22.629388559307237	0.003780763860593391	15.355063096785372	434528.1559697037
2004-06-03T21:45:45.695	22.643395426265023	0.0036140805262590177	15.355180873380206	434485.66574942874
2004-06-03T21:46:12.808	22.644057780210634	0.003605865221718518	15.355186485430504	434483.6336058688
2004-06-03T21:46:22.661	22.644298377700512	0.003602873431066432	15.355188524960504	434482.8949153556
2004-06-03T21:48:01.194	22.64670088567245	0.003572775015062493	15.355208919497999	434475.5033160928
2004-06-03T22:04:26.529	22.67037579845018	0.003253554736956217	15.355412788619258	434401.11475240835
2004-06-03T22:38:32.373	22.717440880366347	0.0024817921262703657	15.35583563818321	434243.86563839717
2004-06-03T23:25:53.918	22.77788583088617	0.0011529049902256824	15.356421956616993	434018.973607334
2004-06-04T00:33:02.137	22.853051767324263	0.0	15.357251153236936	433686.757270918
2004-06-04T02:03:05.812	22.933901906066076	0.0	15.358359838232378	433223.2758304272
2004-06-04T04:04:18.138	23.00714891235474	0.0	15.35984532031133	432598.1945196718
2004-06-04T04:22:45.4	23.014775861214133	0.0	15.360070830733738	432505.49641606887
2004-06-04T04:32:19.584	23.018367710692065	0.0	15.360187702495148	432457.86059329443
2004-06-04T04:37:30.811	23.02021118327865	0.0	15.360251031182697	432432.17538891116
2004-06-04T04:39:06.487	23.02076330055665	0.0	15.360270496667834	432424.29919053905
2004-06-04T04:39:23.984	23.02086352819749	0.0	15.36027405632138	432422.85983959894
2004-06-04T04:39:30.301	23.02089965596821	0.0	15.360275341415035	432422.3402841873
2004-06-04T04:40:33.468	23.021259289213425	0.0	15.360288192036961	432417.1470249351
2004-06-04T04:50:31.136	23.024514132821885	0.0	15.360409751303692	432368.22230625927
2004-06-04T05:12:57.582	23.030868973901615	0.0	15.360683416644418	432259.51437322935
2004-06-04T06:31:02.368	23.042504523301204	0.0	15.361633573542107	431901.4129721237
2004-06-04T06:55:10.136	23.042836698938242	0.0	15.361926569268448	431798.42751747154
2004-06-04T07:02:24.808	23.04263791982156	0.0	15.362014478464245	431768.3250042332
2004-06-04T07:05:00.958	23.042532933319634	0.0	15.3620460520575	431757.60707743064
2004-06-04T07:31:02.461	23.040509322969676	0.0	15.362361595450698	431653.33655022236
2004-06-04T08:24:03.618	23.03094050688585	0.0	15.363003350140788	431458.78150476795
2004-06-04T10:14:18.567	22.98796122391585	0.01036059055218147	15.36433316906134	431145.9797152121
2004-06-04T12:04:25.306	22.914524988021395	0.034274952740466824	15.365655056305243	430986.47871154326
2004-06-04T12:11:55.377	22.908431277818067	0.03631734773243166	15.365744878559221	430982.05835608015
2004-06-04T12:16:33.496	22.904596745508293	0.03760759569223114	15.365800369358821	430979.7680961398
2004-06-04T12:19:57.189	22.901754986085407	0.038566321021478396	15.365841003422224	430978.30643272307
2004-06-04T12:20:24.676	22.90136936046584	0.03869658573102761	15.365846486115863	430978.12322844117
2004-06-04T12:20:39.706	22.901158278472767	0.03876790625377878	15.365849484075358	430978.02446439624
2004-06-04T12:20:45.19	22.90108122212964	0.03879394506716032	15.36585057794186	430977.9886771643
2004-06-04T12:21:40.029	22.90030953506079	0.03905480039769751	15.36586151636871	430977.6381352328
2004-06-04T12:30:48.428	22.89248038554851	0.04171031783577509	15.365970876819254	430974.86986147764
2004-06-04T12:56:32.376	22.869344906899965	0.04965362540798738	15.366278534724826	430974.4159560305
2004-06-04T14:08:37.919	22.796003006669395	0.07577599249077381	15.367138644333492	431034.15190131974
2004-06-04T15:55:08.401	22.665007992459536	0.12582182959980331	15.368404419653617	431304.0812308236
2004-06-04T18:07:49.266	22.464949487451037	0.2098639346849738	15.369973001021759	431986.95705029846
2004-06-04T20:44:00.711	22.178644864015702	0.34432357828302146	15.371807785657415	433362.1972008793
2004-06-04T21:03:38.528	22.13887285385546	0.3642194610658851	15.372037485678039	433583.4366725298
2004-06-04T21:09:04.513	22.127717898479993	0.36985076188604665	15.37210102440837	433646.6874130552
2004-06-04T21:10:41.343	22.124392194272655	0.3715339616014877	15.372119894804936	433665.64511461696
2004-06-04T21:11:13.817	22.123275594092366	0.3720995355851897	15.372126223073122	433672.02042893856
2004-06-04T21:11:26.928	22.12282458583846	0.3723280407207207	15.37212877807934	433674.59696075745
2004-06-04T21:11:31.668	22.12266150058385	0.3724106774389659	15.37212970182373	433675.5288460164
2004-06-04T21:12:19.072	22.121029908050502	0.37323768036945754	15.37213893908879	433684.8579914102
2004-06-04T21:20:13.106	22.10464003883732	0.38157144236951873	15.372231293855409	433779.181378205
2004-06-04T22:04:35.658	22.0100945492135	0.43056598846661076	15.372749426561919	434344.38334648486
2004-06-04T22:07:30.096	22.003753664971757	0.43390739289925156	15.372783336473935	434383.5444316581
2004-06-04T22:08:41.996	22.00113488001135	0.43528940668451827	15.37279731202501	434399.7630085556
2004-06-04T22:09:08.014	22.00018646413307	0.4357902051619601	15.372802369196902	434405.64319114044
2004-06-04T22:13:28.197	21.99068034430034	0.4408182969713833	15.372852935525406	434464.7711324313
2004-06-04T22:51:37.325	21.90532938298277	0.4866501946122833	15.373297403025381	435010.851180812
2004-06-05T00:05:33.691	21.73123886163032	0.5838758671453517	15.374156627082568	436205.64752817556
2004-06-05T01:29:42.906	21.519840578660684	0.7081884630540067	15.375131075355528	437788.0414666684
2004-06-05T03:51:54.389	21.13675645953973	0.9475106195296776	15.376769162687014	440944.75878552656
2004-06-05T06:30:46.561	20.683059806436905	1.2500397309240012	15.378586883876439	445065.27253928356
2004-06-05T07:18:49.544	20.54291348436698	1.3472658242816697	15.379134047661546	446411.4824010837
2004-06-05T07:58:20.524	20.42723024418979	1.4288307315649986	15.379583131501171	447547.65335064864
2004-06-05T08:22:55.798	20.355178265139315	1.4802332871376478	15.379862148273052	448266.6400277357
2004-06-05T08:42:57.976	20.29647601896893	1.5224555866053657	15.380089280367654	448858.8513937062
2004-06-05T08:50:19.955	20.27490420359065	1.5380494317024442	15.38017273213216	449077.93287533865
2004-06-05T08:55:01.092	20.261186650386843	1.5479875173514477	15.380225800084249	449217.65537657717
2004-06-05T08:56:06.505	20.257995480660323	1.5503019048182582	15.38023814581161	449250.20514600683
2004-06-05T08:56:33.194	20.256693487435705	1.5512464379683932	15.380243182898452	449263.4903536092
2004-06-05T08:56:42.415	20.256243688032182	1.5515727815305163	15.38024492306665	449268.08065814356
2004-06-05T08:56:45.884	20.256074468331697	1.5516955604905684	15.380245577738801	449269.80767194356
2004-06-05T08:57:20.573	20.254382303391868	1.5529234701185284	15.380252124363954	449287.0801448211
2004-06-05T09:03:07.463	20.237464024444463	1.565214461914878	15.380317580977616	449460.036769617
2004-06-05T09:30:18.705	20.158009317990675	1.6232888527957172	15.380625153997974	450278.8110741673
2004-06-05T09:40:05.053	20.12950168439223	1.6442679472227038	15.380735615995668	450575.2105221532
2004-06-05T11:17:48.531	19.8469279058397	1.856450660417733	15.38183748062537	453590.5128967538
2004-06-05T13:15:23.6	19.51691834164406	2.1149288761872427	15.383156624266983	457303.81165584555
2004-06-05T15:30:23.252	19.159798164125775	2.4105275678659046	15.384662123935094	461601.123859503
2004-06-05T18:12:53.129	18.7746954817203	2.755604759283059	15.38646163849965	466687.1574710146
2004-06-05T21:16:24.596	18.41980268332964	3.1173381608508213	15.388477274828011	472111.2469573433
2004-06-06T00:43:57.862	18.15183127150644	3.47039422162647	15.390735415817495	477534.1597720611
2004-06-06T01:46:17.197	18.102638871652946	3.5633053894749627	15.391409023562092	478973.16466834245
2004-06-06T02:39:42.388	18.07100333470668	3.6400130534907262	15.391984775225085	480136.969457233
2004-06-06T02:51:32.551	18.06522477057869	3.6567794524511776	15.392112138159007	480386.33818929904
2004-06-06T02:55:05.051	18.063579240070364	3.6617854335028523	15.392150234176462	480460.36523043655
2004-06-06T02:56:07.474	18.063103102445492	3.663255121235152	15.392161423871858	480482.0596147798
2004-06-06T02:56:29.592	18.06293518266218	3.6637757784961105	15.392165388519029	480489.74085823965
2004-06-06T02:56:40.673	18.062851212973662	3.6640366000985547	15.392167374701453	480493.58790505887
2004-06-06T02:56:44.659	18.062821035409325	3.664130411473261	15.392168089101425	480494.97145843063
2004-06-06T02:57:24.515	18.06251999435255	3.6650684438906125	15.392175232972745	480508.8017520245
2004-06-06T03:04:03.074	18.059582735187586	3.6744411318570176	15.392246658844224	480646.5814340361
2004-06-06T03:44:38.65	18.044444228636554	3.7315429844155075	15.392682631403474	481468.0701102979
2004-06-06T05:02:28.762	18.027940318742257	3.841796248536587	15.393516149678346	482947.2454892601
2004-06-06T06:38:11.6	18.027159493595725	3.9836872279348747	15.394536727976803	484600.7435668904
2004-06-06T08:57:37.211	18.0557270670837	4.217082022730408	15.396014716842107	486704.6140201146
2004-06-06T11:27:30.358	18.111393187195894	4.526478017094325	15.397592067621321	488598.56060774333
2004-06-06T14:35:40.695	18.191809699259444	5.042875045484561	15.399555430608912	490501.20980185067
2004-06-06T18:06:07.895	18.25612980433937	5.853055321853753	15.401728946517704	492100.15066324524
2004-06-06T22:06:46.543	18.236948550515258	7.17681352372792	15.404185329673846	493391.0541218144
2004-06-06T23:14:08.785	18.204615651420664	7.63830464588465	15.404867479138911	493672.52758662385
2004-06-07T00:06:12.616	18.169627319589743	8.025286479978488	15.405392980604589	493870.8439841858
2004-06-07T00:29:20.13	18.151115019417013	8.205861897622023	15.405625928137715	493954.03618995764
2004-06-07T00:56:06.516	18.127440494406223	8.421208285938356	15.40589526472275	494046.67521859193
2004-06-07T01:05:55.134	18.11817766347271	8.501714613846751	15.405993860000152	494079.6356547356
2004-06-07T01:09:52.912	18.114347915517502	8.534469732902123	15.406033673988116	494092.8009127045
2004-06-07T01:11:43.756	18.112545438751486	8.549784306720056	15.406052231032065	494098.90873651096
2004-06-07T01:12:20.404	18.11194709972444	8.554853965869867	15.406058366038367	494100.9240243524
2004-06-07T01:12:32.049	18.111756724533677	8.556465535805113	15.406060315434804	494101.5639679962
2004-06-07T01:12:36.298	18.11168722475866	8.557053692636	15.40606102678467	494101.79743873404
2004-06-07T01:13:18.792	18.110991347979162	8.562937562061483	15.406068140135785	494104.1306373884
2004-06-07T01:20:23.732	18.10394496830572	8.6220045380878	15.406139258890367	494127.31181113294
2004-06-07T01:41:30.584	18.082004173429773	8.800488402283388	15.406351122270278	494194.79571524647
2004-06-07T02:37:04.9	18.017811931128687	9.285858932969893	15.406907600371635	494360.82905662025
2004-06-07T03:45:13.942	17.927157923253592	9.906819626339855	15.40758778143416	494541.69605806464
2004-06-07T05:18:36.839	17.783793658871865	10.78988144585096	15.408515741474703	494749.2788611235
2004-06-07T07:15:18.606	17.578092304532337	11.916987301884708	15.409668815054555	494944.21915153787
2004-06-07T09:48:31.61	17.273320028198835	13.373208677516628	15.411171656585351	495093.47911354894
2004-06-07T12:44:13.849	16.892611033472118	14.901508690804157	15.41287954787601	495119.09501685854
2004-06-07T16:01:54.145	16.45052904060858	16.2760354964885	15.414781125928004	494967.38063688634
2004-06-07T19:59:09.208	15.942949588940618	17.177852006575613	15.417035667554966	494541.5579701956
2004-06-07T21:50:28.409	15.727668112073278	17.230317443079407	15.41808305271586	494253.0197699423
2004-06-07T23:13:58.16	15.58050229637621	17.08463306249368	15.418864255836537	494000.3681230659
2004-06-07T23:53:17.314	15.516205943600383	16.956326982731902	15.419230829834417	493870.7903941744
2004-06-07T23:59:43.7	15.506006401446237	16.931508973156006	15.419290788351407	493848.92627088143
2004-06-08T00:03:20.837	15.50031664923283	16.917084927531505	15.41932447329373	493836.56033589214
2004-06-08T00:04:39.833	15.498254199482684	16.911752297646636	15.41933672635034	493832.04746099806
2004-06-08T00:17:49.792	15.477849722125862	16.85594848776275	15.419459205392211	493786.5087302275
2004-06-08T01:24:55.633	15.37999161632442	16.503943090310084	15.420081936001388	493543.1927091443
2004-06-08T03:12:47.328	15.243464530563521	15.72022422881434	15.421077896744467	493115.4279830939
2004-06-08T05:05:42.196	15.12659807981892	14.650558283484756	15.422113769058164	492624.8141567425
2004-06-08T08:05:46.446	14.991248084779656	12.530850138161266	15.423751442465841	491768.22135700664
2004-06-08T11:19:21.195	14.908838790207609	9.873807120894535	15.425492356614074	490772.9845836132
2004-06-08T15:19:46.942	14.885020755249814	6.372161282106788	15.427626273139543	489479.31181793584
2004-06-08T19:38:40.772	14.939213611109196	2.8330689551950368	15.429888944845505	488084.48379484355
2004-06-08T21:16:42.547	14.97726994706278	1.6679662393598533	15.430736161162395	487572.08428161836
2004-06-08T21:24:01.288	14.980440093127523	1.5864161466752635	15.430799147942565	487534.4270506593
2004-06-08T21:28:00.223	14.982184920093559	1.5423439725295531	15.43083343775201	487513.95601051487
2004-06-08T21:28:30.423	14.982406376126406	1.5367906312250619	15.430837771208552	487511.37043296976
2004-06-08T21:28:41.359	14.982486615980253	1.5347807218507943	15.430839340317716	487510.4342999197
2004-06-08T21:30:30.714	14.983290495174813	1.5147095668760455	15.430855030413202	487501.07601052197
2004-06-08T21:48:44.264	14.991475912188976	1.3168316066820882	15.431011831748036	487407.80296531285
2004-06-08T22:47:07.829	15.019427611439385	0.7194413866355387	15.431512978862218	487113.0368815996
2004-06-09T00:31:00.085	15.075067844501447	0.0	15.432399837980919	486606.3422413186
2004-06-09T02:44:20.059	15.156647836430805	0.0	15.433529612803888	485991.2142933979
2004-06-09T05:04:46.13	15.254908421735056	0.0	15.434709058938282	485381.0953803328
2004-06-09T08:49:09.203	15.438480030815432	0.0	15.436571176378347	484470.29656202235
2004-06-09T12:39:40.366	15.661580738802483	0.0	15.438455490482816	483591.5541114306
2004-06-09T17:14:03.015	15.973480010668867	0.0	15.440660317854555	482580.2818134381
2004-06-09T22:02:06.59	16.356110397707802	0.0	15.442930586463271	481507.5016306106
2004-06-10T04:03:00.451	16.912861701497054	0.47727808115207987	15.445710454800869	480065.2427775471
2004-06-10T10:14:23.934	17.52552388046722	0.6099701170626884	15.448496155902266	478416.17153110006
2004-06-10T16:17:15.531	18.083845540942335	0.3988314425547543	15.451144240868057	476620.7862303929
2004-06-10T22:22:38.711	18.52597039681242	0.07705045016256538	15.453737081699211	474606.7401037103
2004-06-11T04:39:44.249	18.78434848627836	0.0	15.456335307510589	472311.2429265253
2004-06-11T12:35:43.836	18.89512257881041	0.0	15.45950207194916	469437.28920731606
2004-06-11T18:53:59.479	18.937380133306988	0.0	15.46192859475724	467567.73293967603
2004-06-11T21:13:27.243	18.965482281189864	0.0	15.462803090723886	467042.51927484607
2004-06-11T22:59:19.777	18.996457348218797	0.0	15.463459723413097	466718.96617785294
2004-06-12T00:10:41.471	19.023298546467736	0.004595566694621648	15.463898767686086	466541.4776199361
2004-06-12T00:16:56.304	19.025902870963087	0.007291490735578504	15.46393706746642	466527.5723741376
2004-06-12T00:19:34.392	19.0270135364751	0.008430751738346816	15.46395321404158	466521.785236257
2004-06-12T00:21:16.441	19.027734339913515	0.00916686042005317	15.463963634963152	466518.07372610207
2004-06-12T00:21:53.079	19.027993856899332	0.009431269452869338	15.463967375898958	466516.7458344769
2004-06-12T00:27:59.457	19.03061022415851	0.01207907786404009	15.464004773788384	466503.60029375245
2004-06-12T01:26:36.811	19.057607738189454	0.03778960012165652	15.464362745033801	466389.13310759346
2004-06-12T03:20:57.73	19.118900232370088	0.08869377772433609	15.465055467926925	466218.37916330266
2004-06-12T05:23:55.525	19.19470302262364	0.14268760904217348	15.465792211826253	466091.186601028
2004-06-12T08:21:15.334	19.3148090797288	0.21444635839265652	15.466839787651203	465956.8628765416
2004-06-12T11:20:36.493	19.439148616335366	0.27308807806903435	15.467881384940766	465805.1469682174
2004-06-12T15:03:01.793	19.580318940787972	0.3152173381777971	15.469148044500091	465468.59953056526
2004-06-12T18:18:51.186	19.676562899550024	0.3137441138077661	15.470240239883603	464916.8915328644
2004-06-12T19:31:15.491	19.702363402763222	0.3020057816953329	15.470638620832846	464629.089974581
2004-06-12T20:25:27.387	19.71749091619946	0.28878859325559914	15.47093489759575	464378.6506239292
2004-06-12T20:28:09.431	19.718144460947865	0.2880264777102505	15.47094961804027	464365.33861506387
2004-06-12T20:29:09.31	19.718383480577568	0.28774232810860867	15.470955056514518	464360.3990317073
2004-06-12T20:29:30.858	19.718469169093588	0.28763973586044	15.470957013532228	464358.61869978195
2004-06-12T20:33:06.345	19.719316484194078	0.2866040534956922	15.470976579721125	464340.73620221065
2004-06-12T21:09:01.207	19.72681401844227	0.2752590792703601	15.471171842766317	464153.8554153174
2004-06-12T22:02:16.78	19.734521822808087	0.2550324820725959	15.471460074686924	463848.678085999
2004-06-12T23:42:57.709	19.736993800897157	0.20505960783959415	15.472000591196254	463173.0822235763
2004-06-13T01:19:01.614	19.723377835231787	0.14255032219155836	15.472511003972677	462401.1154771809
2004-06-13T03:12:43.371	19.68836607493331	0.05379585056451459	15.473108381166544	461358.6892272443
2004-06-13T05:42:00.429	19.61618997659234	0.0	15.473881691868193	459872.57721777953
2004-06-13T08:43:52.835	19.497384659399444	0.0	15.474806850536877	458061.9264917795
2004-06-13T12:11:24.937	19.335549857707942	0.0	15.47583976232379	456288.0864597077
2004-06-13T16:10:51.295	19.13748690027761	0.0	15.477001268593082	455080.7163741895
2004-06-13T17:34:07.26	19.07072135071332	0.0	15.477397601737186	454967.2455094684
2004-06-13T18:42:14.252	19.0183169133667	0.0	15.477718912934439	455019.07265714166
2004-06-13T19:03:23.185	19.002565028837008	0.0	15.477818140646553	455063.8351227054
2004-06-13T19:15:53.262	18.99338444083982	0.0	15.4778766761584	455096.97093561746
2004-06-13T19:17:00.986	18.992560488561665	0.0	15.477881956954175	455100.2105117037
2004-06-13T19:17:25.354	18.99226423389649	0.0	15.477883856812111	455101.3862106258
2004-06-13T19:21:29.025	18.989307658674544	0.0	15.477902850265256	455113.4377674364
2004-06-13T19:39:09.493	18.9765699579901	0.0	15.477985401806231	455172.18104015145
2004-06-13T20:35:50.565	18.937253231558238	0.0	15.47824896537558	455431.86205458926
2004-06-13T21:57:08.536	18.88555654637225	0.0	15.478623809493897	456005.7541165319
2004-06-13T23:49:37.076	18.82505444204928	0.0	15.479136234444017	457227.76695047825
2004-06-14T02:06:02.931	18.771845290839245	0.2922297479291847	15.47974819226057	459419.65155587025
2004-06-14T03:10:36.168	18.754361687716106	0.4678972860257246	15.480034076874803	460702.87528608803
2004-06-14T03:21:48.888	18.751811050313076	0.5000550178132823	15.480083490169692	460940.13692187343
2004-06-14T03:28:44.656	18.750305552970946	0.5201597428673689	15.480113993957785	461088.80314586125
2004-06-14T03:31:33.327	18.749710182155095	0.5283652607370233	15.480126361132875	461149.55128051096
2004-06-14T03:32:23.292	18.749535517590314	0.5308014038658962	15.480130023798951	461167.5947482744
2004-06-14T03:33:11.236	18.74936865020173	0.5331413112730228	15.48013353791542	461184.92882879067
2004-06-14T03:33:28.711	18.749308007410455	0.5339947379613854	15.480134818669077	461191.25185540126
2004-06-14T03:36:23.459	18.748706803339356	0.5425455574692379	15.480147623564832	461254.6289860855
2004-06-14T04:05:30.941	18.7432141821701	0.6296691014250627	15.480275408432354	461902.79749752354
2004-06-14T05:26:54.384	18.7327717148617	0.8873631185944391	15.480629964622842	463843.14977503475
2004-06-14T07:24:05.817	18.729910754710673	1.288188365666983	15.481133883907155	466919.925271453
2004-06-14T09:57:02.014	18.74636239909741	1.8449329378506574	15.481779809889018	471298.2463606116
2004-06-14T13:09:08.149	18.79640187691867	2.5577162847425607	15.48257236843351	477086.51595437195
2004-06-14T16:55:59.165	18.892269799297946	3.346814503567725	15.483481339823161	483814.55309789197
2004-06-14T21:15:29.191	19.042358806483684	4.066316087771798	15.48448532914558	490547.46730160527
2004-06-15T02:05:17.528	19.24890074206998	4.479549242161395	15.485561367006808	495695.87536367576
2004-06-15T06:19:25.309	19.454934349997465	4.4620769463821395	15.48646566458863	497819.9476075474
2004-06-15T11:57:17.296	19.754629225990236	4.023573190715409	15.487611056360757	498035.99955847923
2004-06-15T17:21:17.631	20.058468879333535	3.3209868898232457	15.488648433300366	496488.75346737844
2004-06-15T23:22:19.216	20.40157001012364	2.4229614338869068	15.489733908078334	494082.93129456847
2004-06-15T23:50:35.3	20.428189512076067	2.354042826091972	15.489815764222534	493905.84582470777
2004-06-15T23:58:15.05	20.435392792011523	2.3354870553289824	15.489837874155814	493858.70597357897
2004-06-16T00:00:21.339	20.43737049393128	2.3304000063597283	15.489843941674513	493845.8256369231
2004-06-16T00:01:07.915	20.43809976309043	2.328525015327612	15.48984617873523	493841.0829439842
2004-06-16T00:08:53.667	20.44538933207003	2.309808105812301	15.48986853045	493793.8800956406
2004-06-16T01:09:53.882	20.50249393203185	2.1648260651012077	15.49004299031868	493436.852267803
2004-06-16T02:57:53.614	20.602968081508102	1.9175588337441112	15.490346636264366	492862.55263078446
2004-06-16T03:53:43.505	20.654711182199804	1.7945775313540882	15.490501007243708	492592.7874564102
2004-06-16T04:47:10.918	20.704193790466128	1.6800127474737168	15.490647146531254	492350.71329182835
2004-06-16T05:07:38.276	20.723123985808538	1.6370110932901862	15.490702637398076	492262.1052207283
2004-06-16T05:11:49.313	20.72699595996654	1.6282734602910718	15.490713957800255	492244.2491494871
2004-06-16T05:12:59.523	20.7280788982419	1.6258332135493	15.490717122133239	492239.27122213884
2004-06-16T05:13:24.897	20.728470261710807	1.6249517143041698	15.490718265495461	492237.47398354573
2004-06-16T05:17:38.63	20.73238395372392	1.6161477816723049	15.490729693507232	492219.5519658894
2004-06-16T05:59:55.966	20.771531553738633	1.5292208002135501	15.490843412562425	492045.2874917148
2004-06-16T07:42:51.968	20.867019613444207	1.326242586564762	15.491115946628277	491656.8136472079
2004-06-16T09:55:41.221	20.991120602469504	1.0829563693518691	15.491458679964538	491222.6663756196
2004-06-16T11:57:39.683	21.10656338151532	0.8787924450399859	15.49176455658401	490880.82568530925
2004-06-16T12:58:54.609	21.1652554347693	0.783469787576006	15.491914948083322	490726.5854242848
2004-06-16T16:50:52.918	21.39343979369227	0.468016292667177	15.492465119396568	490223.15283334535
2004-06-16T19:41:03.786	21.568473736801764	0.28462606644971833	15.492849198887301	489907.1887630861
2004-06-16T23:42:20.432	21.8311236699784	0.09870172500414529	15.49336537836986	489480.52150841494
2004-06-17T03:45:16.391	22.113779433350658	0.0008117695304430954	15.493851489427197	489016.13026040833
2004-06-17T08:41:48.434	22.462892458228954	0.0	15.494399134726365	488359.4274777973
2004-06-17T13:46:41.209	22.792943456894378	0.02501469928926625	15.494909767240635	487548.1016435669
2004-06-17T19:19:26.57	23.076754937343217	0.10607923520439252	15.49540640364006	486462.60965664574
2004-06-18T01:13:49.588	23.23909713555093	0.16369133267459882	15.495865650441347	485025.6954635151
2004-06-18T07:34:53.088	23.22946375959819	0.15031294071691148	15.496279264427136	483179.98278784216
2004-06-18T14:50:34.922	23.068072584323687	0.07992514094780219	15.496650322383454	480959.73125918454
2004-06-18T21:12:22.604	22.881894808968443	0.016786342195520686	15.496886118258578	479187.0894175098
2004-06-18T22:52:56.274	22.83627514695873	0.005507665497898003	15.496934336464639	478779.126369304
2004-06-18T23:37:29.284	22.817313889510466	0.0016509548962953882	15.49695384686486	478608.69911160966
2004-06-18T23:46:29.757	22.813590520884112	0.0009655253856349529	15.496957653657704	478575.06205077167
2004-06-18T23:49:45.511	22.812251655439653	0.0007253865015318835	15.496959020977306	478562.9489490575
2004-06-19T00:22:23.049	22.799155229902365	0.0	15.496972358918237	478443.8844920604
2004-06-19T01:29:08.268	22.773969040413668	0.0	15.496997749512046	478211.6099006543
2004-06-19T03:21:12.549	22.736116877695405	0.0	15.497034638883141	477852.9770849104
2004-06-19T05:50:34.67	22.69299521343177	0.0	15.497072623574088	477427.17254279257
2004-06-19T09:04:44.733	22.64635284054432	0.011442433288562315	15.497102901666375	476941.77424540604
2004-06-19T13:05:16.771	22.5970891227002	0.035657829554834826	15.497110472340047	476405.0036024552
2004-06-19T17:24:01.934	22.545466310975478	0.06395348622956856	15.497081628414264	475845.36202489905
2004-06-19T18:14:19.731	22.534724364698626	0.06903600056560817	15.497071571629844	475732.81040003034
2004-06-19T18:16:24.399	22.534272195665732	0.06924031309491535	15.4970711250231	475728.11101300747
2004-06-19T18:17:21.59	22.53406452441233	0.06933387891533677	15.497070919315512	475725.9537441196
2004-06-19T18:17:42.426	22.533988827626683	0.06936794151967626	15.497070844242373	475725.1675786461
2004-06-19T18:21:10.786	22.53323075117922	0.0697078131676531	15.497070089713473	475717.29929016577
2004-06-19T18:37:47.024	22.529577584248504	0.07131334568062232	15.49706638663322	475679.50700015883
2004-06-19T19:16:30.454	22.52086126675576	0.07492226417215603	15.497057136962193	475590.1788617898
2004-06-19T20:30:24.083	22.503355934798343	0.08119596772801503	15.497037104286514	475414.35942942987
2004-06-19T21:53:39.685	22.481997913143854	0.08709476879401377	15.497010786892917	475206.0525002957
2004-06-20T00:29:05.017	22.43631904234668	0.0938582623168043	15.496951041525593	474780.28693206876
2004-06-20T02:39:13.011	22.391958857373833	0.09468267919563104	15.49689038143894	474381.47269859037
2004-06-20T05:46:21.12	22.322604794930143	0.08920421505255438	15.496786158854347	473747.36784026003
2004-06-20T09:08:24.876	22.24756425818746	0.07652904259117083	15.496651118698416	472996.7292485795
2004-06-20T13:43:11.299	22.160630628842142	0.0524340803281834	15.496429999046871	471896.59010679444
2004-06-20T16:53:04.634	22.12111987239529	0.03414144475268549	15.496251949828316	471103.4705996678
2004-06-20T17:34:24.713	22.115601292302127	0.0302265426998928	15.496210458960302	470928.9635295968
2004-06-20T17:57:56.133	22.113021305272937	0.028028929814198498	15.496186410078803	470829.49000962276
2004-06-20T18:10:35.159	22.11180827979757	0.026858012989708982	15.496173346332045	470775.9597781336
2004-06-20T18:12:02.281	22.111676987554958	0.02672413969142158	15.49617184099267	470769.8141332642
2004-06-20T18:13:04.853	22.111583708259136	0.026628059617111365	15.496170759100199	470765.400119336
2004-06-20T18:13:27.409	22.111550292654222	0.026593440097793616	15.496170368960763	470763.8089800053
2004-06-20T18:17:12.961	22.11122222869374	0.026247663157626427	15.49616646312121	470747.89669937117
2004-06-20T18:54:48.485	22.108562255536135	0.022835002195371486	15.496126960211459	470588.7078956551
2004-06-20T20:03:17.003	22.106757858484894	0.016869852072257337	15.49605292741874	470298.7109869631
2004-06-20T21:21:40.801	22.109887944130552	0.01054605496811873	15.495964875859933	469967.3955542278
2004-06-20T23:04:00.945	22.12313420945449	0.0033367348801717133	15.495844649183654	469537.64816473646
2004-06-21T00:40:52.402	22.146158633908613	0.0	15.49572534298708	469135.6055884565
2004-06-21T03:04:48.332	22.200042816989935	0.0	15.49553814588413	468547.8346818756
2004-06-21T05:44:28.389	22.286740639650663	0.0	15.49531663032391	467906.83440211794
2004-06-21T07:44:47.844	22.370296702444932	0.0	15.495140072052921	467429.4776004256
2004-06-21T09:06:52.021	22.43606535912912	0.0	15.495014901739987	467105.8657413394
2004-06-21T09:51:09.606	22.47447108817375	0.0	15.494945748447734	466931.6885158579
2004-06-21T11:16:48.989	22.554449106598348	0.0	15.494808836914688	466595.4773000391
2004-06-21T11:27:12.67	22.564661800437644	0.0	15.494791937097725	466554.71342056524
2004-06-21T11:31:06.163	22.5685132514803	0.0	15.494785594306006	466539.45359785936
2004-06-21T11:31:50.756	22.569250543697397	0.0	15.494784381965763	466536.5393236851
2004-06-21T11:32:09.313	22.569557536365885	0.0	15.494783877349985	466535.3265371528
2004-06-21T11:32:13.673	22.56962967598755	0.0	15.494783758786339	466535.0416025443
2004-06-21T11:32:15.24	22.569655598132634	0.0	15.494783716183912	466534.9392213253
2004-06-21T11:32:30.906	22.569914857357066	0.0	15.494783290138209	466533.91541061684
2004-06-21T11:35:07.566	22.57251122622258	0.0	15.494779027539707	466523.6774487023
2004-06-21T12:01:14.164	22.598851831586735	0.0	15.494736187408439	466421.30934994173
2004-06-21T13:11:49.433	22.67347060274141	0.0	15.49461842090437	466144.57065937284
2004-06-21T14:14:28.671	22.74382434888974	0.0	15.494511507356302	465898.7669956877
2004-06-21T15:54:40.828	22.86426789307923	0.0	15.494335861498538	465504.7961765953
2004-06-21T17:54:43.18	23.021140392642756	0.0	15.49411789744543	465030.41413356655
2004-06-21T20:01:13.783	23.20094648119984	0.0	15.493879282240963	464526.11498997983
2004-06-21T20:47:56.996	23.271024049693096	0.0	15.493788852187445	464338.42241430655
2004-06-21T21:54:37.125	23.374393830217244	0.0	15.493657653590121	464068.98008477816
2004-06-21T22:21:10.443	23.416659629267457	0.0	15.49360468877365	463961.08209383447
2004-06-21T22:29:48.987	23.430548111163333	0.0	15.49358736463537	463925.89188376983
2004-06-21T22:30:11.599	23.4311552303935	0.0	15.493586608210816	463924.35648833297
2004-06-21T22:30:16.526	23.43128752633313	0.0	15.493586443389825	463924.0219459343
2004-06-21T22:30:18.298	23.431335111643328	0.0	15.493586384106482	463923.9016177294
2004-06-21T22:30:36.019	23.43181100657925	0.0	15.493585791245689	463922.6983114597
2004-06-21T22:32:01.691	23.434112868940606	3.080185002264299e-6	15.493582924264098	463916.88011431415
2004-06-21T22:45:38.228	23.456140862700504	4.192341805122138e-5	15.493555540888568	463861.37513789797
2004-06-21T23:20:42.607	23.513651919043863	7.759830972992043e-5	15.493484481431246	463717.88086893753
2004-06-21T23:53:51.03	23.568968070137803	2.0740902348933415e-5	15.493416692735135	463581.67634897714
2004-06-22T00:42:38.682	23.65209447527868	0.0	15.493315743917046	463380.01251426904
2004-06-22T01:45:27.519	23.761743324918505	0.0	15.493183790822822	463118.6573905605
2004-06-22T03:13:31.28	23.919523987303496	0.0	15.492995009311565	462749.6833590058
2004-06-22T04:51:56.54	24.099842091917118	0.0	15.492778789909169	462335.05860699835
2004-06-22T06:52:29.334	24.32353815957666	0.0	15.4925064395571	461826.27663628926
2004-06-22T08:48:41.214	24.53884915299621	0.0	15.492236074653464	461337.4650944509
2004-06-22T08:51:07.747	24.54334654105213	0.0	15.492230309650811	461327.22800234973
2004-06-22T08:52:48.749	24.546445542056244	0.0	15.492226333960465	461320.17287376587
2004-06-22T08:53:09.037	24.547067937072047	0.0	15.492225535175288	461318.7558320334
2004-06-22T08:53:16.827	24.547306890795472	0.0	15.492225228472423	461318.21178292186
2004-06-22T08:53:22.932	24.54749418910846	0.0	15.492224988059517	461317.7853389093
2004-06-22T08:53:25.14	24.547561923454	0.0	15.492224901114492	461317.63111937017
2004-06-22T08:53:47.221	24.548239245744664	0.0	15.492224031621781	461316.08894819487
2004-06-22T08:57:28.029	24.555010330507468	0.0	15.492215332450435	461300.6696753704
2004-06-22T09:04:39.855	24.568240744887067	0.0	15.492198297496742	461270.5278322923
2004-06-22T09:19:01.318	24.594586093895323	0.0	15.492164225755035	461210.45075596933
2004-06-22T09:38:30.45	24.63022782026999	0.0	15.492117797490732	461129.03966304444
2004-06-22T10:06:52.373	24.68184975412803	0.0	15.492049824590785	461010.8042102333
2004-06-22T10:49:02.101	24.75791075727608	0.0	15.491947943007103	460835.739403917
2004-06-22T11:42:14.624	24.852534088871398	0.0	15.491817922893917	460616.1446309262
2004-06-22T13:04:21.139	24.994860006674674	0.0	15.491614119318777	460280.76395606605
2004-06-22T14:32:43.354	25.14183705772439	0.0	15.4913904839058	459925.4842296751
2004-06-22T16:37:57.98	25.336314924937202	0.0	15.491065917920997	459434.2765744902
2004-06-22T18:54:06.9	25.524909050390704	0.0	15.490702963944516	458920.1991878085
2004-06-22T19:37:25.884	25.57908535254062	0.0	15.490585276418475	458761.6585963533
2004-06-22T20:10:52.801	25.618801306077977	0.0	15.49049366852039	458641.0458280297
2004-06-22T20:51:28.483	25.66439690807266	0.0	15.490381634156657	458496.88462496444
2004-06-22T21:14:03.268	25.68847281963446	0.0	15.490318912229814	458417.7910744569
2004-06-22T21:15:26.702	25.68992472363673	0.0	15.490315040042686	458412.946260303
2004-06-22T21:16:01.395	25.690527384497397	0.0	15.490313429607282	458410.93261663395
2004-06-22T21:16:20.429	25.690857761052467	0.0	15.490312545982789	458409.8280830134
2004-06-22T21:16:25.742	25.690949956655196	0.0	15.490312299296619	458409.5197656938
2004-06-22T21:16:27.653	25.69098310314765	0.0	15.490312210596453	458409.40890940925
2004-06-22T21:16:46.759	25.69131446386585	0.0	15.490311323563066	458408.3004349134
2004-06-22T21:19:57.814	25.694617636387722	0.0	15.490302450057088	458397.2245360959
2004-06-22T21:41:04.423	25.716031779744835	0.0	15.490243477153259	458324.20701747027
2004-06-22T22:11:47.992	25.745665267498097	0.0	15.490157188153336	458219.2278555419
2004-06-22T22:57:56.844	25.78662888842446	0.0	15.490026582149175	458064.5515393355
2004-06-22T23:52:37.933	25.82940625255032	0.0	15.489870246274394	457886.1149504968
2004-06-23T00:30:31.426	25.855228668390268	0.0022193443944086956	15.489760922581082	457765.6835321397
2004-06-23T02:31:01.217	25.917556703691957	0.0125243406223551	15.489407844363921	457399.39918585354
2004-06-23T04:04:46.626	25.94730902447001	0.02198456092552599	15.489127410058646	457130.3397712916
2004-06-23T06:25:00.955	25.965977968430845	0.03787031587872382	15.488698621580312	456750.1923369799
2004-06-23T08:53:28.658	25.958745028439992	0.056080132038002745	15.488232518717275	456371.6190477824
2004-06-23T11:50:42.78	25.924819428846952	0.07826061997416126	15.487659692805156	455943.1702053996
2004-06-23T12:08:48.469	25.92030729187191	0.08048736761935073	15.487600207185997	455900.4759443039
2004-06-23T12:39:15.903	25.91241117631306	0.08420182777474639	15.48749966135473	455828.9441456864
2004-06-23T12:40:25.054	25.912105705451793	0.08434146069094973	15.48749584630571	455826.2449189364
2004-06-23T12:40:49.101	25.911999374516036	0.08439000005553324	15.487494519476476	455825.30640763394
2004-06-23T12:40:57.042	25.9119642451047	0.0844060290228822	15.487494081250336	455824.9964635036
2004-06-23T12:40:59.91	25.91195156082026	0.08441181575260456	15.487493923034403	455824.88456557086
2004-06-23T12:41:28.582	25.911824675545947	0.08446967620765818	15.487492340803817	455823.7656356788
2004-06-23T12:46:15.307	25.910551634642566	0.08504758943619929	15.487476511371423	455812.5812374731
2004-06-23T13:17:45.768	25.901984780468364	0.0888242356727615	15.487371818924085	455739.04874958866
2004-06-23T14:14:28.333	25.88599868786531	0.09544937796296932	15.487181968049537	455607.4679178633
2004-06-23T15:27:03.327	25.86509530553811	0.1035253310266663	15.486936313509633	455440.0102167199
2004-06-23T17:01:51.672	25.838507115149362	0.11320162792646647	15.486610948033631	455221.753937389
2004-06-23T19:18:01.504	25.80566577712842	0.12486148722077103	15.486134729897682	454906.1513944746
2004-06-23T22:14:09.379	25.78174898070899	0.1348362072955065	15.485503144441681	454486.9832645543
2004-06-24T02:01:07.329	25.800917641661993	0.13673536750867027	15.48466336316568	453913.36627724644
2004-06-24T02:21:02.098	25.805619975342314	0.13627756427398277	15.484588293489852	453860.8195434526
2004-06-24T02:24:59.618	25.806608059422427	0.13617538301324617	15.484573342864282	453850.3298065095
2004-06-24T02:26:36.651	25.807016735799387	0.13613258384108257	15.484567232654843	453846.04037477984
2004-06-24T02:27:13.043	25.80717075961064	0.13611637436692678	15.484564940629149	453844.4309964333
2004-06-24T02:27:23.034	25.80721311601584	0.13611190926643482	15.484564311350432	453843.9891058663
2004-06-24T02:27:31.625	25.807249561592318	0.13610806468784556	15.484563770240209	453843.6091171905
2004-06-24T02:27:34.743	25.807262793782325	0.13610666825782075	15.484563573861484	453843.4712097552
2004-06-24T02:28:05.92	25.807395280295246	0.1360926693148441	15.484561609990196	453842.0919988724
2004-06-24T02:33:17.695	25.80873656228935	0.13594922303126253	15.48454196287261	453828.28623634274
2004-06-24T03:04:55.359	25.817532947130804	0.13494244680719567	15.484422048191911	453743.7198022123
2004-06-24T03:51:39.049	25.832438112562613	0.1330480172422732	15.484243845244396	453617.0926447929
2004-06-24T04:54:55.192	25.85599238797753	0.1297521247743766	15.484000592973198	453442.4343653268
2004-06-24T06:23:05.289	25.894601393589898	0.12387153060068806	15.483657833564255	453192.87465215917
2004-06-24T08:07:23.386	25.947641838271363	0.11520126941781551	15.483246678672684	452888.35672284814
2004-06-24T10:15:03.023	26.02096925893583	0.10247205522272514	15.482735073148302	452501.8896495952
2004-06-24T12:49:38.932	26.117785790894075	0.08466747211871475	15.482103184531235	452013.53535818536
2004-06-24T13:34:04.319	26.14648072352474	0.07919239480976842	15.481919117552422	451869.0755288651
2004-06-24T13:59:15.136	26.16281741157391	0.07603481504028775	15.481814288386534	451786.37045572756
2004-06-24T14:47:39.269	26.194256753962595	0.06987338479335717	15.481611777408547	451625.7218190834
2004-06-24T14:49:00.596	26.1951365558335	0.06969932100693406	15.481606087292993	451621.1913872224
2004-06-24T14:49:06.232	26.195197530234935	0.06968725419814743	15.48160569288336	451620.87732757034
2004-06-24T14:49:08.266	26.195219531814878	0.06968289998724822	15.48160555056547	451620.7640019274
2004-06-24T14:49:28.605	26.195439544755633	0.06963935531259266	15.481604127350902	451619.6306861351
2004-06-24T14:52:51.993	26.197639375969878	0.06920365405890536	15.481589891637547	451608.2915917887
2004-06-24T15:21:04.29	26.215914714802786	0.06556168205336844	15.48147119157305	451513.52576847235
2004-06-24T15:50:10.51	26.234692978983734	0.06177676747227043	15.481348238450671	451414.9562310796
2004-06-24T16:33:12.553	26.262230799277518	0.0561436559321667	15.481165558293274	451267.7461043397
2004-06-24T17:31:06.869	26.29865735999016	0.048527992535417605	15.480918100404844	451066.9111339105
2004-06-24T19:13:28.537	26.36042383649391	0.035109136471983576	15.480476033108554	450704.14477839635
2004-06-24T20:44:20.459	26.411299670469468	0.023434936855315162	15.480078661668403	450373.81209433655
2004-06-24T22:37:51.511	26.46778830388942	0.009472661391705021	15.479575687962333	449950.12015933095
2004-06-24T23:39:10.665	26.49429626852359	0.0023414940421179146	15.479300973680067	449716.1528318896
2004-06-25T00:24:10.322	26.511692598630614	0.0	15.47909804870605	449542.2019778725
2004-06-25T00:43:48.638	26.518722479593368	0.0	15.479009120747781	449465.70767260337
2004-06-25T00:48:05.543	26.520210559380185	0.0	15.478989703198353	449448.9875660793
2004-06-25T00:50:25.922	26.521016984755782	0.0	15.478979088637356	449439.8451440073
2004-06-25T00:51:16.312	26.521305307241427	0.0	15.47897527768871	449436.5623331776
2004-06-25T00:59:40.215	26.524155193493293	0.0	15.478937146352482	449403.7041464005
2004-06-25T01:10:30.397	26.527743373036735	0.0	15.478887887043042	449361.2289560357
2004-06-25T01:20:35.87	26.530995448373837	0.0	15.478841955570683	449321.5984695075
2004-06-25T01:26:45.898	26.532940848351497	0.0	15.478813856842491	449297.3441270589
2004-06-25T01:30:24.337	26.534074390920743	0.0	15.478797259240725	449283.0141027289
2004-06-25T01:33:36.13	26.53506058860571	0.0	15.478782680072205	449270.42491612997
2004-06-25T01:34:57.028	26.535474025610203	0.0	15.478776528905462	449265.11286550097
2004-06-25T01:35:48.906	26.535738362228262	0.0	15.478772583765354	449261.7057585072
2004-06-25T01:36:03.094	26.53581054681727	0.0	15.478771504754759	449260.7738824488
2004-06-25T01:36:06.426	26.535827495329887	0.0	15.478771251304808	449260.5549918786
2004-06-25T01:36:09.213	26.53584166314507	0.0	15.478771039407144	449260.37198734854
2004-06-25T01:36:10.223	26.535846798894156	0.0	15.478770962588623	449260.3056432721
2004-06-25T01:36:20.323	26.53589814351557	0.0	15.478770194394599	449259.6421926219
2004-06-25T01:38:01.328	26.536410303566623	0.0	15.478762511576639	449253.0067005699
2004-06-25T01:54:04.676	26.54117823924269	0.0	15.478689155818138	449189.63287951326
2004-06-25T02:16:17.955	26.54743268446382	0.0	15.478587391399293	449101.68136396067
2004-06-25T03:06:57.45	26.560239558910425	0.0	15.47835435846569	448900.31013791217
2004-06-25T03:55:57.142	26.57078523323006	0.0	15.47812760290059	448704.73378325
2004-06-25T05:16:16.046	26.58440455460577	0.0	15.47775297030248	448383.4312317751
2004-06-25T06:44:24.403	26.59453487360539	0.0	15.477337664316972	448031.61025749485
2004-06-25T08:44:22.833	26.60117965063943	0.0	15.476765334737188	447558.02106647094
2004-06-25T10:47:11.766	26.60075669302956	0.0	15.476171067268732	447085.0133602294
2004-06-25T11:21:06.838	26.599546639676383	0.0	15.476005455197244	446957.3013600579
2004-06-25T11:43:50.491	26.598501662841283	0.0	15.475894120912542	446872.5592860604
2004-06-25T11:53:40.029	26.597994537263915	0.0	15.475845898663568	446836.1424525931
2004-06-25T12:07:44.52	26.597211957286028	0.0	15.475776727698095	446784.21592321503
2004-06-25T12:09:38.146	26.597101718093437	0.0	15.475767412304934	446777.2511802807
2004-06-25T12:11:58.462	26.596963990159562	0.0	15.475755905988333	446768.6577292556
2004-06-25T12:12:18.817	26.59694386427987	0.0	15.475754236518089	446767.4117523528
2004-06-25T12:12:20.915	26.5969417876913	0.0	15.475754064432232	446767.283331812
2004-06-25T12:12:21.68	26.59694103079458	0.0	15.47575400171647	446767.2365302182
2004-06-25T12:12:29.327	26.596933458968568	0.0	15.475753374553854	446766.76852749503
2004-06-25T12:13:45.793	26.5968574551632	0.0	15.475747102425926	446762.08982323314
2004-06-25T12:26:30.456	26.59606919738372	0.0	15.475684330970706	446715.4364771943
2004-06-25T12:48:58.746	26.594558133580882	0.0	15.475573427095831	446633.78324173385
2004-06-25T13:28:44.699	26.591529763118455	0.0	15.475376475072997	446491.2933490537
2004-06-25T14:10:22.009	26.58792162215845	0.0	15.475169379917041	446345.09212664433
2004-06-25T15:10:17.479	26.58205318489157	0.0	15.474869509148347	446140.35619799246
2004-06-25T16:33:58.765	26.57282193565604	0.0	15.47444734912107	445867.03078819264
2004-06-25T18:21:00.085	26.559935769305238	0.0	15.473901756927509	445541.72778890276
2004-06-25T20:23:42.484	26.54483833848851	0.0	15.47326830084988	445207.1086051171
2004-06-25T22:36:33.955	26.529734079145342	0.0	15.472572924975724	444897.8277711476
2004-06-25T23:22:29.871	26.525140614489693	0.0	15.472330217505615	444805.0972773147
2004-06-26T00:49:35.514	26.51770104218012	0.007695463260200686	15.471866762448947	444650.8114915988
2004-06-26T01:17:41.525	26.515670241859844	0.012311368853655268	15.47171632617011	444606.92265942943
2004-06-26T01:33:37.144	26.514593845336798	0.015003189703377343	15.471630863789516	444583.23878022196
2004-06-26T01:40:19.432	26.514156352146067	0.016151960880006058	15.47159484408628	444573.51897142915
2004-06-26T01:44:37.497	26.513880496870904	0.016893627830842417	15.471571724438379	444567.36066015554
2004-06-26T01:48:40.413	26.513624224991272	0.017595088345263958	15.471549952570093	444561.618279008
2004-06-26T01:50:22.362	26.513517642339348	0.017890439100054206	15.471540812354744	444559.2238693867
2004-06-26T01:50:40.55	26.51349868792309	0.017943189317969423	15.471539181546925	444558.79766788933
2004-06-26T01:50:45.634	26.51349339302545	0.01795793728051399	15.471538725693085	444558.6785880339
2004-06-26T01:50:47.839	26.513491097365787	0.01796433308077949	15.471538528013463	444558.6269568483
2004-06-26T01:50:48.64	26.513490263155944	0.017966657472257598	15.471538456173631	444558.6081943896
2004-06-26T01:50:56.652	26.513481922999226	0.01798990328435712	15.4715377377698	444558.42060100794
2004-06-26T01:52:16.771	26.513398715412745	0.018222550847236892	15.47153055318261	444556.54778489197
2004-06-26T02:05:37.964	26.512585843572133	0.020567683577183755	15.471458652422955	444538.1285589055
2004-06-26T02:25:06.429	26.511461482146235	0.024046494734288527	15.471353612999371	444512.25149185496
2004-06-26T03:13:15.658	26.50897512826426	0.03292119027507687	15.471092973919516	444453.0297195802
2004-06-26T04:07:57.74	26.506612394295228	0.043405836678147465	15.470795321428001	444393.3145149054
2004-06-26T05:20:51.135	26.50411810546096	0.05788184450452243	15.470396096608098	444324.64467558585
2004-06-26T07:10:56.112	26.501448122243474	0.08036572278177324	15.469787531223462	444239.87650427385
2004-06-26T09:04:41.311	26.499571625908832	0.10363856694772502	15.469151560227118	444168.85877518926
2004-06-26T11:16:26.602	26.497751566999845	0.12950844348790985	15.46840591268369	444096.4453294466
2004-06-26T14:05:54.822	26.494554249947733	0.15897801457263766	15.467432572528722	443998.1797507146
2004-06-26T17:26:06.013	26.48705958042482	0.1846080633768842	15.466262180189457	443838.4952428687
2004-06-26T20:55:45.081	26.471571347621335	0.19587448920245212	15.46501251480341	443572.0889865173
2004-06-26T21:12:29.96	26.46988899325754	0.19592744665007758	15.464911629669157	443544.85346460843
2004-06-26T21:37:59.295	26.467184132828216	0.19574076129450507	15.464757792028582	443501.44863229187
2004-06-26T21:44:19.072	26.466484758934513	0.1956434343794911	15.464719533685928	443490.2947291503
2004-06-26T21:49:03.934	26.465952820314165	0.1955569328461156	15.464690822457507	443481.8286129015
2004-06-26T21:51:08.62	26.465717989135605	0.19551541095560843	15.464678251331884	443478.09579687356
2004-06-26T21:53:44.638	26.465422429311136	0.19546030570760153	15.464662517932883	443473.4016266695
2004-06-26T21:53:54.683	26.465403335876232	0.19545663791918597	15.464661504907063	443473.0985295987
2004-06-26T21:53:58.534	26.465396011981937	0.19545522756696043	15.464661116436575	443472.9822718961
2004-06-26T21:54:01.552	26.465390272265847	0.19545412093945935	15.464660812035062	443472.8911629168
2004-06-26T21:54:02.644	26.465388196403715	0.19545372042004544	15.46466070195231	443472.858212269
2004-06-26T21:54:13.558	26.465367432615686	0.19544970577157753	15.464659601114667	443472.52863557724
2004-06-26T21:55:57.315	26.465169578492322	0.19541068271459092	15.464649135419196	443469.3892343392
2004-06-26T21:59:54.192	26.464714680450726	0.1953157535383012	15.464625235786256	443462.1785120357
2004-06-26T22:24:54.031	26.461729842956903	0.19452401204866088	15.464473709150614	443415.09952603653
2004-06-26T23:20:28.821	26.454420823423373	0.19154603827617647	15.464135554280528	443301.2467443592
2004-06-27T00:20:40.866	26.445395029656513	0.18633111974528932	15.463767346632261	443162.7134280613
2004-06-27T01:33:20.573	26.43310380210436	0.17732668847644262	15.4633202393351	442974.68938446895
2004-06-27T03:27:45.764	26.41200652483354	0.15809193080140982	15.462610234921796	442640.62629960495
2004-06-27T05:41:26.523	26.387493456160435	0.12979837320986728	15.46177150901722	442208.76713210816
2004-06-27T09:22:52.31	26.357049084023107	0.07611299188459536	15.460360401340594	441454.86484563147
2004-06-27T12:44:06.009	26.35298073510863	0.028897702074310964	15.459054452625674	440804.91442445177
2004-06-27T17:22:37.54	26.409394037377304	0.0	15.457209855801036	440112.7929214092
2004-06-27T22:36:50.881	26.598928496463877	0.0	15.455077354098579	439861.46061562514
2004-06-28T04:22:40.725	27.004241328981003	0.0959881337856628	15.452667340982755	440518.9170064306
2004-06-28T05:28:23.232	27.10031846506587	0.1269935927023272	15.45220198163682	440745.7456130659
2004-06-28T06:09:48.168	27.16292710822424	0.14780131384921938	15.451907447116232	440901.780945171
2004-06-28T07:36:06.34	27.297332947541086	0.19378333920310936	15.451290654763064	441255.45289608696
2004-06-28T08:04:13.917	27.34201434321285	0.2094121312564018	15.451088755358501	441378.1159325198
2004-06-28T08:10:34.279	27.3521303575775	0.21297191119930206	15.45104318925751	441406.21650501207
2004-06-28T08:12:50.533	27.355757819174375	0.21425026423374713	15.451026861014864	441416.3220674422
2004-06-28T08:13:14.019	27.356383249263914	0.21447077076066406	15.451024046344477	441418.06596720184
2004-06-28T08:13:16.903	27.356460063045443	0.21449785482861686	15.451023700665003	441418.28017997637
2004-06-28T08:13:19.015	27.356516317924278	0.21451769023109946	15.451023447506838	441418.4370638985
2004-06-28T08:13:19.777	27.35653660971695	0.2145248451503075	15.451023356190056	441418.493654665
2004-06-28T08:13:27.396	27.35673953084746	0.2145963971504301	15.451022443017353	441419.0595975444
2004-06-28T08:14:43.588	27.358769061188035	0.21531219735185997	15.451013310802406	441424.7225430767
2004-06-28T08:27:25.507	27.37909491090242	0.22249760851589934	15.450921939862617	441481.69904952584
2004-06-28T08:47:16.229	27.41095935711775	0.23382137518318385	15.450778968426413	441571.96473475045
2004-06-28T08:48:08.701	27.412365994212582	0.23432288455232517	15.45077266308728	441575.97569387895
2004-06-28T08:48:27.556	27.412871512167886	0.2345031503602527	15.450770397176695	441577.41769197554
2004-06-28T08:51:36.112	27.41792801643255	0.23630724131044262	15.450747735083294	441591.8570678211
2004-06-28T09:23:01.674	27.468604959204164	0.2544821792522426	15.4505208154144	441738.12024899555
2004-06-28T10:16:20.155	27.554818156282657	0.28577266391183836	15.450134649233444	441993.2658195946
2004-06-28T11:21:02.423	27.65926530094279	0.3242519265042504	15.44966382767171	442312.7473351464
2004-06-28T12:48:10.457	27.79810346510008	0.3762718294681145	15.44902616380198	442754.9187007002
2004-06-28T14:44:42.268	27.977068208024374	0.44464794810606656	15.448166854743894	443355.91385454126
2004-06-28T17:39:55.926	28.221203172923836	0.5401617583845806	15.446860675690766	444244.6063616556
2004-06-28T19:52:33.22	28.37662620974678	0.6023854809729803	15.44586089772616	444873.178082195
2004-06-29T00:19:05.183	28.579334593785664	0.6862801055006157	15.44382249054889	445908.7097509931
2004-06-29T03:47:09.137	28.612730503026825	0.7029249402017029	15.442204226977184	446415.4172122863
2004-06-29T08:05:15.923	28.513909896219996	0.6677580702751748	15.44016386209773	446643.0236087663
2004-06-29T11:58:21.282	28.31260717470778	0.5907358726456583	15.438290097079548	446459.69969472836
2004-06-29T17:11:31.026	27.911477015804373	0.4331071062036763	15.435726089071599	445619.8167636886
2004-06-29T18:48:19.843	27.763967459025135	0.37431402895088417	15.43492264562493	445220.10976027645
2004-06-29T19:47:58.515	27.668735800928495	0.3361566621744842	15.434425130602445	444940.5298500209
2004-06-29T19:55:56.855	27.655778889038725	0.33095322484654494	15.4343584844908	444901.2266344517
2004-06-29T19:57:02.464	27.65399769174526	0.3302376832831836	15.434349340524479	444895.8001300621
2004-06-29T19:57:32.05	27.65319416244092	0.3299148724947167	15.434345216922592	444893.3502848968
2004-06-29T19:57:42.659	27.652905985712522	0.329799097400381	15.434343738251078	444892.471394761
2004-06-29T19:59:28.749	27.650022840484063	0.3286407160538784	15.434328950603051	444883.67013275815
2004-06-29T20:17:09.647	27.621055396863206	0.31699452364045283	15.434180980836183	444794.4208310594
2004-06-29T20:49:13.827	27.567907412416083	0.2955901673306762	15.433912171375066	444626.802021541
2004-06-29T21:45:15.22	27.473317813013935	0.25737930049263347	15.433441243808886	444316.166788729
2004-06-29T22:59:09.165	27.345568904791484	0.20553499805082917	15.432817450332136	443871.6081240905
2004-06-30T00:42:56.582	27.161563827855296	0.13039638026900582	15.431936344428552	443180.3493091617
2004-06-30T02:47:14.99	26.93558717015755	0.03888109629584859	15.430873392086704	442269.2844305945
2004-06-30T05:43:15.415	26.606898096997767	0.0	15.429354052986989	440919.61997212964
2004-06-30T08:41:13.672	26.266417571601178	0.0	15.427800742630406	439621.5841119044
2004-06-30T11:50:08.806	25.898897571768725	0.0	15.426133179762736	438489.1867796857
2004-06-30T12:36:09.658	25.808769004227816	0.0	15.425724104782587	438272.0770002015
2004-06-30T14:17:39.315	25.609502261813176	0.0	15.424817769574522	437897.53145092085
2004-06-30T14:28:15.84	25.588650777992957	0.0	15.424722714249446	437867.5302030563
2004-06-30T14:31:36.927	25.582062990771036	0.0	15.424692672285701	437858.4369793044
2004-06-30T14:33:29.558	25.57837301933712	0.0	15.424675842870473	437853.42517862975
2004-06-30T14:35:42.537	25.574016324036535	0.0	15.424655970551731	437847.5834745458
2004-06-30T14:35:44.352	25.573956888264693	0.0	15.424655699430021	437847.5043473704
2004-06-30T14:35:45.009	25.57393534897112	0.0	15.424655601176458	437847.475675765
2004-06-30T14:35:51.583	25.573719955924496	0.0	15.42465461863728	437847.1890700785
2004-06-30T14:36:57.327	25.571566014515337	0.0	15.424644792890104	437844.33405725454
2004-06-30T14:47:54.763	25.550025627519176	0.0	15.424546499880579	437816.89568021917
2004-06-30T15:05:50.618	25.514773448927002	0.0	15.42438550995982	437776.425943833
2004-06-30T15:24:45.736	25.47757837199924	0.0	15.424215464377893	437739.8435534147
2004-06-30T15:54:35.363	25.41894177416764	0.0	15.423946979407685	437695.367842729
2004-06-30T16:30:12.096	25.348955487868025	0.0	15.423625793894924	437664.3226848597
2004-06-30T17:15:52.93	25.259250569887598	0.0	15.423212803717268	437661.53479575156
2004-06-30T18:16:32.801	25.140308477311617	0.0	15.422662612536993	437726.36030175444
2004-06-30T19:31:20.777	24.994085421474022	0.0	15.421981502371219	437922.31711244036
2004-06-30T21:02:10.017	24.817443419635342	0.0	15.421150468945402	438348.05311451206
2004-06-30T23:19:12.537	24.553485903491968	0.0	15.419888120574061	439423.577975504
2004-07-01T01:52:23.431	24.263614218910096	0.1613396873405788	15.418465188639088	441303.3217280618
2004-07-01T02:19:40.507	24.21280916655156	0.20540153405551287	15.418210418269146	441709.8984727636
2004-07-01T02:36:23.042	24.18185253566927	0.23322853594716766	15.418054201733062	441968.5901440175
2004-07-01T02:47:45.737	24.160843906138723	0.25252928183490414	15.417947737619222	442148.8457291286
2004-07-01T02:51:53.281	24.15324107333356	0.25959623540851173	15.41790911683375	442215.0109824222
2004-07-01T02:52:42.167	24.151740592770437	0.2609960946948783	15.417901488808303	442228.1276845884
2004-07-01T02:52:59.799	24.15119948609955	0.2615013301368854	15.417898737492774	442232.8625843855
2004-07-01T02:55:56.116	24.145790680342518	0.2665636515290782	15.417871221795629	442280.3293977418
2004-07-01T03:25:19.295	24.091935755871393	0.31815655761849726	15.417595810659227	442766.55952033843
2004-07-01T04:27:45.13	23.979052347843	0.4331427182683935	15.417009172364983	443865.4662837782
2004-07-01T06:05:43.647	23.806771828294316	0.6257415912337277	15.416084330895249	445749.63428489305
2004-07-01T08:04:02.038	23.60829422606422	0.8718665461777573	15.41496073585473	448234.1137397555
2004-07-01T10:43:37.41	23.360902655481535	1.2128496107507978	15.413433225169356	451830.23924615904
2004-07-01T13:50:43.909	23.107462227118592	1.5994643774182948	15.411625025413795	456190.62910774426
2004-07-01T17:35:03.043	22.867674981955396	1.99830469338956	15.40943265986023	461249.8732658273
2004-07-01T22:06:06.127	22.691938902307154	2.3062958376111644	15.406747883499555	466468.94258325256
2004-07-02T03:08:34.573	22.670377591123188	2.3159851381792316	15.403705874056	470231.84798068437
2004-07-02T08:26:44.446	22.818521999349972	1.976567259506827	15.400453844873635	471808.3188974433
2004-07-02T14:04:41.47	23.084421635430395	1.3950388864819958	15.396941100961344	471652.6772930302
2004-07-02T19:59:55.74	23.385615530038592	0.7428202520930303	15.393183911059209	470468.52045615186
2004-07-02T21:34:47.899	23.456456887022167	0.5891711706957985	15.392169317831849	470112.0404699693
2004-07-02T22:47:33.991	23.505522028901378	0.4824194320368292	15.391387892306291	469853.02846958034
2004-07-03T00:42:53.371	23.57152457999161	0.3379226178640288	15.390143812172502	469492.6567949201
2004-07-03T01:30:22.608	23.59421592672302	0.28796491486663794	15.389629507250886	469365.944812039
2004-07-03T01:36:16.676	23.596865086697584	0.28213062763333013	15.389565513325575	469351.0182553916
2004-07-03T01:36:34.588	23.596998134756262	0.2818376281194165	15.389562275431498	469350.26775544405
2004-07-03T01:36:50.918	23.59711934488522	0.2815706996648839	15.38955932361223	469349.5839593313
2004-07-03T01:36:56.87	23.59716350858935	0.2814734428911328	15.389558247619162	469349.3347966998
2004-07-03T01:37:56.393	23.597604580466342	0.28050213061424234	15.389547487405505	469346.84585776186
2004-07-03T01:47:51.62	23.601959158137547	0.27091403790106816	15.389439856973372	469322.2229195725
2004-07-03T02:43:31.464	23.624576151095006	0.22122603724671286	15.388834984899773	469192.58199076395
2004-07-03T04:01:26.464	23.65152550992776	0.16274876604131494	15.387985586818479	469032.5386822147
2004-07-03T05:56:14.525	23.682952391375164	0.09775090051880275	15.38672832411899	468831.73320121766
2004-07-03T08:19:28.925	23.712241487202675	0.0466299088012329	15.385149969370545	468615.83832340594
2004-07-03T11:15:01.614	23.740752059776447	0.018864793129387415	15.383201076780036	468357.1830899531
2004-07-03T14:40:14.17	23.77666131445677	0.01739328992666475	15.380902536567486	467984.57247352775
2004-07-03T18:18:30.681	23.835344180735067	0.028516982208639352	15.378433657741663	467398.9293095296
2004-07-03T22:48:58.589	23.966237561322927	0.02073921960792044	15.375340236650258	466226.5997433847
2004-07-04T03:56:53.824	24.224655110132275	0.0	15.371772420779832	464115.7285719645
2004-07-04T08:43:06.972	24.50792370008381	0.0	15.368412252267348	461900.87207047304
2004-07-04T14:13:16.746	24.75257784365209	0.0	15.36448392774642	460062.46565394726
2004-07-04T20:18:41.962	24.742964570333715	0.0	15.360071039327881	460278.4154191754
2004-07-04T22:21:00.779	24.639166043560852	0.0	15.3585787258606	461144.0137523371
2004-07-04T23:50:56.898	24.522802808974273	0.0	15.357476586941633	462094.2236305274
2004-07-05T02:26:45.855	24.236897280464966	0.21302872973564968	15.35555734968408	464403.73843857076
2004-07-05T02:39:19.342	24.209680418394257	0.2339568473320668	15.355402129673967	464623.3395468584
2004-07-05T02:42:33.125	24.20259062681085	0.2394016033304512	15.355362196941055	464680.55331091705
2004-07-05T02:43:30.503	24.200484374098455	0.24101862323143003	15.355350371998608	464697.55134824937
2004-07-05T02:43:51.062	24.199728917601146	0.24159854752046386	15.355346134946693	464703.64818497654
2004-07-05T02:47:16.652	24.192151934864622	0.24741334243683907	15.355303761146027	464764.8003420152
2004-07-05T03:21:32.55	24.114199575390657	0.307078646325073	15.354879695029162	465394.3041739557
2004-07-05T04:44:53.937	23.90942726217128	0.4628312166630713	15.353845578765485	467052.6280353098
2004-07-05T06:31:51.131	23.620775006336316	0.6811680533684629	15.352513556983013	469406.9829217418
2004-07-05T08:59:08.553	23.190832485764222	1.0061331816674557	15.350669675004912	472964.04944361
2004-07-05T11:57:32.882	22.650071313671337	1.418056201838694	15.348421567264406	477557.9319505211
2004-07-05T15:28:12.375	22.03636750303881	1.8964023868517939	15.345746335164517	483029.8250334394
2004-07-05T19:25:22.674	21.457806966790265	2.3732772709683023	15.342707627109373	488714.7951813207
2004-07-05T23:43:41.056	21.07211193031474	2.748694043216344	15.339365956028967	493603.35539825447
2004-07-06T04:34:08.096	21.045335444531737	2.9139264306095933	15.335568476752677	496724.3587682371
2004-07-06T09:01:54.542	21.313233120528214	2.823180130518801	15.332030113223896	497645.3352894797
2004-07-06T14:51:27.002	21.859847715025875	2.3824993814512214	15.327357519282957	496899.1938891977
2004-07-06T20:05:04.808	22.317241551746786	1.7048406440341501	15.323113329675309	495217.4234175906
2004-07-06T22:02:46.462	22.435188863491142	1.3874525404627773	15.321508067414442	494516.48504951724
2004-07-06T23:30:49.463	22.493436316325422	1.128870655798909	15.320302653841114	494009.24514330376
2004-07-06T23:57:50.121	22.50532681657542	1.0460257710452274	15.3199321037436	493859.8165382701
2004-07-06T23:59:42.627	22.506040784318458	1.0402142325620445	15.319906366677566	493849.57912434667
2004-07-07T00:00:42.612	22.5064154377806	1.0371124957642883	15.319892643710899	493844.1284291884
2004-07-07T00:01:04.432	22.506550680011166	1.0359836893983791	15.319887651858286	493842.14705292805
2004-07-07T00:04:42.628	22.507872693046927	1.024679648632756	15.319837729742693	493822.3718472071
2004-07-07T00:41:04.592	22.518089116342974	0.9101555468228123	15.319338149694932	493628.46454281884
2004-07-07T02:18:02.581	22.519757583003496	0.5950405135405811	15.318002880878291	493145.26979382045
2004-07-07T04:33:19.468	22.465289368106685	0.14810993969483843	15.316132260160254	492551.81175809196
2004-07-07T07:32:55.898	22.305501113120116	0.0	15.313634810570944	491904.76790424885
2004-07-07T07:55:45.067	22.279043980494876	0.0	15.313316369572393	491833.7742429567
2004-07-07T08:35:56.085	22.22947021807165	0.0	15.312754994212826	491714.79104330705
2004-07-07T08:36:14.833	22.229070325811815	0.0	15.31275062587766	491713.895834721
2004-07-07T08:36:29.965	22.22874741116471	0.0	15.31274710012527	491713.173641408
2004-07-07T08:36:35.443	22.228630468070747	0.0	15.31274582365216	491712.9122522415
2004-07-07T08:37:30.226	22.227460017716275	0.0	15.312733058696129	491710.30052737787
2004-07-07T08:46:38.052	22.21565416177706	0.0	15.31260538664309	491684.3997858717
2004-07-07T09:34:49.041	22.15040209429571	0.0	15.311930959110885	491554.20658741466
2004-07-07T10:55:02.228	22.031657920193474	0.0	15.310805584550325	491361.3926419159
2004-07-07T12:15:34.518	21.90145381759626	0.0	15.309672572835112	491197.4058912221
2004-07-07T14:01:47.609	21.716253982229613	0.0	15.30817344141081	491025.4847968214
2004-07-07T16:20:47.87	21.45776440023324	0.0	15.306203247214608	490874.644943835
2004-07-07T19:00:10.556	21.151088127625215	0.0	15.30393268245341	490801.5589626546
2004-07-07T21:41:26.133	20.844656036740737	0.0	15.301622721725748	490831.76188951114
2004-07-08T01:51:27.494	20.413515785537278	0.795222027534717	15.298016292834347	491073.939732568
2004-07-08T06:06:25.753	20.053698856519617	2.9630531129803126	15.294307287291474	491522.0138852894
2004-07-08T07:39:57.667	19.94182967802462	3.8728549557955816	15.292938820426322	491722.05972656555
2004-07-08T07:55:31.323	19.92424864920355	4.027706653484455	15.29271073814985	491756.7035283024
2004-07-08T08:09:17.24	19.90894011799808	4.16531938247684	15.292508878377294	491787.6336545134
2004-07-08T08:10:16.039	19.907858960926966	4.175137329065972	15.292494503778261	491789.84549809
2004-07-08T08:11:14.117	19.90679222511045	4.184837228027213	15.292480305360943	491792.03141964483
2004-07-08T08:11:35.308	19.906403272014714	4.1883771981113265	15.292475124481946	491792.8293363759
2004-07-08T08:15:07.223	19.902522004633514	4.223795399517619	15.29242331238216	491800.8175750787
2004-07-08T08:50:26.369	19.86453418006903	4.579611675293216	15.291904860455979	491881.56393019925
2004-07-08T10:14:34.138	19.780053963900492	5.43417074113131	15.290667494789272	492079.2357890217
2004-07-08T12:18:02.398	19.671213568846053	6.681253309499347	15.288845326261674	492377.95744840824
2004-07-08T14:50:46.052	19.561081605484404	8.151185237532278	15.286581250160559	492749.4366765231
2004-07-08T17:52:56.957	19.464360689716607	9.687330829841773	15.283865893171733	493172.96988375176
2004-07-08T21:09:17.204	19.40122288379097	10.919821512212508	15.280921752420237	493573.8700935965
2004-07-09T01:07:41.417	19.380023653035522	11.572249191536844	15.277322060037095	493932.2882940545
2004-07-09T05:22:58.577	19.416297292376345	11.137964419543918	15.273437437994863	494131.8444963577
2004-07-09T10:16:07.516	19.50752272646467	9.574791639907039	15.268938497361901	494177.06907080987
2004-07-09T12:51:10.081	19.566796229622547	8.454572951358099	15.266542617495205	494144.5856870598
2004-07-09T13:01:38.224	19.570904431627863	8.374322446510027	15.266380429804876	494141.36134716397
2004-07-09T13:07:18.376	19.573131361413974	8.330675200749427	15.266292580343455	494139.56826725916
2004-07-09T14:03:59.892	19.59543307740792	7.88773838616231	15.2654132514411	494119.9415710343
2004-07-09T15:29:47.651	19.628910618041697	7.20123045617642	15.264079616995337	494085.2305829264
2004-07-09T17:29:10.508	19.673580855396093	6.235430573712938	15.262218158973885	494029.927123363
2004-07-09T19:57:28.7	19.722988721707747	5.066364082257766	15.259896391023243	493956.5022194834
2004-07-09T22:59:57.353	19.768749648989488	3.7672140540341843	15.257025435308359	493871.8134803824
2004-07-09T23:33:52.539	19.77485835269176	3.5517868381352553	15.256490048413701	493858.02366070077
2004-07-09T23:59:20.574	19.778872983530036	3.3966595703788376	15.256087721194486	493848.2452798244
2004-07-10T00:00:31.329	19.779046592674216	3.3896204809133077	15.256069084358387	493847.8053470119
2004-07-10T00:00:56.767	19.77910874118916	3.387092884197379	15.256062383679344	493847.6474637783
2004-07-10T00:05:11.152	19.779722421741294	3.3619091229382363	15.255995372261298	493846.0769468605
2004-07-10T00:47:35.0	19.785104711160187	3.1191799062470906	15.25532479541494	493831.1928340898
2004-07-10T02:20:45.803	19.792605562378135	2.6417803820983514	15.253848064297436	493803.52766859246
2004-07-10T04:19:38.454	19.79532663570254	2.136863141407877	15.251958188009203	493777.5807396476
2004-07-10T06:58:15.918	19.7915483530788	1.6252987020296208	15.249426163050549	493757.44250672165
2004-07-10T10:08:26.216	19.78450266846719	1.2189686337691308	15.246375131914274	493751.6295739718
2004-07-10T13:56:06.681	19.78774894038563	0.9632318946514726	15.242700339370055	493764.7803586816
2004-07-10T18:12:05.687	19.82986057458533	0.8753812975334214	15.238539970457436	493796.3375099534
2004-07-10T22:40:20.81	19.94715730783636	0.882642789384404	15.234147770335284	493836.5417572465
2004-07-10T23:23:49.874	19.975369916750502	0.884115273929003	15.233432663743399	493842.8795397341
2004-07-10T23:54:07.545	19.996754747063914	0.8842681056578041	15.232933953326995	493847.1791870648
2004-07-10T23:58:27.875	19.999937089247627	0.8842171477351457	15.232862492652309	493847.78588671697
2004-07-10T23:59:57.706	20.0010422511414	0.8841949474032406	15.23283783192544	493847.99467384757
2004-07-11T00:01:18.248	20.00203619976508	0.8841729994929345	15.232815720624204	493848.1816198467
2004-07-11T00:01:47.529	20.002398278814958	0.8841645410847333	15.232807681668644	493848.2495270847
2004-07-11T00:06:40.344	20.006040139250285	0.8840659654968263	15.23272728609882	493848.92687814764
2004-07-11T00:55:28.492	20.044513208379	0.8817284516600072	15.23192272912851	493855.5251741592
2004-07-11T02:31:05.603	20.129959410954022	0.8707119043084358	15.230343196041165	493867.4848458827
2004-07-11T04:32:59.88	20.255610461720668	0.8466653157395012	15.228323365564489	493880.71944357996
2004-07-11T07:12:29.313	20.44203003034452	0.803927542594538	15.225670513379567	493894.26027172955
2004-07-11T10:22:59.509	20.68577761978296	0.7466329252785764	15.22248660373053	493904.1434216648
2004-07-11T14:06:52.44	20.981857179984363	0.6883870336338023	15.218723714502014	493905.84870362317
2004-07-11T18:19:21.998	21.29856148781552	0.6612661816026241	15.214452668588084	493893.1817538766
2004-07-11T20:10:31.377	21.42341147392868	0.6702187818335419	15.212563255876097	493882.1862318479
2004-07-11T21:37:07.533	21.51165359540616	0.6886207506832922	15.211087335613348	493871.15602302575
2004-07-11T22:42:03.921	21.571677525350335	0.7098490755520668	15.209978383497493	493861.41317371896
2004-07-11T22:45:23.219	21.57459312614135	0.7111177898311781	15.209921610241233	493860.88016186457
2004-07-11T22:47:23.374	21.57634336630066	0.7118915357771851	15.209887379811411	493860.5571676891
2004-07-11T22:48:06.897	21.576975947712267	0.7121734550736197	15.209874980137291	493860.43986420473
2004-07-11T22:55:22.131	21.583260451686822	0.7150410057797527	15.209750970359702	493859.25787006336
2004-07-11T23:32:31.475	21.61424554828965	0.7311325605229338	15.209115398910422	493852.9464583069
2004-07-11T23:53:36.778	21.6309047485309	0.7413371643668107	15.208754392854793	493849.1712331025
2004-07-11T23:58:43.507	21.634838986634943	0.7439306113538118	15.20866684901702	493848.23481875897
2004-07-12T00:00:19.605	21.636063101357152	0.7447528438228355	15.208639419211083	493847.9397296179
2004-07-12T00:00:54.889	21.636511536191488	0.7450559045933508	15.208629347635275	493847.83117797447
2004-07-12T00:06:47.729	21.64096588581124	0.7481208008261724	15.208528623318289	493846.7396615472
2004-07-12T00:31:48.942	21.659315556072197	0.7618458946216794	15.208099901012993	493841.9785355136
2004-07-12T01:31:51.384	21.699516821596983	0.7990792994533087	15.207069953728418	493829.87258249026
2004-07-12T03:10:38.931	21.75479182995764	0.8721364976493909	15.205371727494645	493808.4373179382
2004-07-12T05:12:02.757	21.806531751098333	0.9783332103069416	15.203278933333129	493781.01017439045
2004-07-12T07:49:25.203	21.852219553675226	1.1348525729191923	15.200556097505444	493746.9760087627
2004-07-12T10:54:30.11	21.884238192691544	1.3317782214566227	15.197339708389425	493715.0148708023
2004-07-12T14:28:24.563	21.90683821450255	1.5534434417782996	15.193603358205948	493698.4123791359
2004-07-12T18:24:00.164	21.934846300775483	1.757341710900234	15.18946469023084	493718.7720405533
2004-07-12T20:22:28.193	21.957606016758202	1.8322771439202183	15.187374284563377	493749.07081335696
2004-07-12T21:16:55.358	21.971216539753623	1.858644318983644	15.18641135912304	493768.26855101844
2004-07-12T21:54:30.512	21.98199561224395	1.873520668838748	15.18574593778667	493783.6016315662
2004-07-12T21:59:20.2	21.983468400078355	1.875225181103075	15.18566041511305	493785.6984585105
2004-07-12T22:01:13.772	21.984051453971208	1.8758803283509247	15.185626883424499	493786.52852716873
2004-07-12T22:20:09.486	21.990060257272784	1.8820209863048873	15.185291479549766	493795.0795213149
2004-07-12T23:26:29.379	22.013828945811433	1.897403599850914	15.18411487233972	493828.7350316323
2004-07-12T23:48:27.902	22.022698990284013	1.9002924480024668	15.183724639254043	493841.19272104214
2004-07-12T23:59:23.553	22.027305328463346	1.9013025312669234	15.183530511974107	493847.6368743527
2004-07-13T00:00:51.843	22.027935739672554	1.9014166036754194	15.18350436676446	493848.5174256346
2004-07-13T00:01:23.699	22.028163792937246	1.9014564784449044	15.183494933023896	493848.835884899
2004-07-13T00:06:42.26	22.030461605045474	1.9018178653167785	15.183400588785961	493852.04205468204
2004-07-13T00:48:12.479	22.049495923728262	1.902337678385627	15.18266266360475	493878.3855162662
2004-07-13T01:39:02.023	22.07534231394698	1.8975847714229312	15.181757960651419	493913.3830534266
2004-07-13T03:57:57.66	22.15954058525652	1.8566884346279455	15.179279244000005	494019.687275276
2004-07-13T06:25:37.25	22.269139771710417	1.7739813223957055	15.17663543104813	494138.6681544636
2004-07-13T07:44:13.875	22.33519272867637	1.7159830858428968	15.175224032705195	494199.48591730476
2004-07-13T12:45:54.474	22.631409142793302	1.4268829385548538	15.169782549579663	494369.5626725596
2004-07-13T16:05:20.636	22.857796318441327	1.2003448076725776	15.166163446072368	494381.8480384781
2004-07-13T21:06:49.27	23.23225408891423	0.851527348023535	15.160659851321928	494154.96523983206
2004-07-13T23:01:30.685	23.381518835770038	0.7282429774005078	15.158555803439379	493968.2554614251
2004-07-13T23:48:40.847	23.443590448386654	0.6804211080845526	15.157688810499007	493872.65983065346
2004-07-13T23:57:07.349	23.454731905576082	0.6720709503958346	15.15753354736261	493854.33305076224
2004-07-13T23:59:49.324	23.458296765236117	0.6694146556048742	15.157483888793074	493848.39284624835
2004-07-14T00:02:27.472	23.461778229256947	0.6668277748594279	15.157435400964749	493842.5557843953
2004-07-14T00:03:25.151	23.463048202349082	0.6658859171508184	15.15741771571582	493840.41773219366
2004-07-14T00:13:01.946	23.47575412115882	0.6565151719000636	15.157240841309703	493818.7689974354
2004-07-14T00:50:20.568	23.525171534216824	0.6209632180222876	15.156553989580646	493730.187845144
2004-07-14T01:51:12.444	23.606121230949697	0.5657060550472237	15.155432237187652	493570.583094422
2004-07-14T03:06:18.458	23.706521338554285	0.5020670494771884	15.154045920026668	493349.10437068343
2004-07-14T04:44:32.347	23.83858329998175	0.4260897156253251	15.152228950262947	493021.32829833735
2004-07-14T06:42:20.13	23.9978209669581	0.34525605891239786	15.15004462961727	492576.64156075707
2004-07-14T09:04:32.559	24.19091323911523	0.26156819422262906	15.147399733302223	491974.2427865182
2004-07-14T11:52:39.706	24.419702406920216	0.1804960708872968	15.144261749642773	491185.5121456938
2004-07-14T15:13:13.98	24.692206745206544	0.10614618470086679	15.14050227214923	490162.96747216687
2004-07-14T19:09:09.0	25.01017246253653	0.044985502694471005	15.136058392100667	488891.0751801122
2004-07-14T22:59:21.212	25.315543784461063	0.007116614914912534	15.131699407167638	487628.9834593886
2004-07-15T03:14:59.764	25.645632888332933	0.0	15.126832519073874	486260.52414059156
2004-07-15T07:35:21.591	25.96340053407288	0.0	15.121847512972442	484910.90797206445
2004-07-15T09:49:19.585	26.115940462743634	0.0	15.119271483462876	484228.01628079405
2004-07-15T11:12:28.245	26.205930114996228	0.0	15.11766893825307	483806.6523827587
2004-07-15T16:10:20.295	26.49253975993511	0.0	15.111904120938636	482302.5562135211
2004-07-15T19:42:09.626	26.65536825206557	0.0	15.107782173216616	481227.1573772897
2004-07-16T00:51:30.235	26.81767195161509	0.0011172463870879063	15.101729182021947	479625.4038611331
2004-07-16T05:55:32.259	26.890364412843063	0.00391010264024886	15.095741706946821	478006.95744959894
2004-07-16T11:22:44.339	26.9192140783042	0.0021929765074254048	15.089255693113877	476255.36414534465
2004-07-16T17:12:56.603	26.95808044900641	0.0	15.082265387320504	474425.45811525465
2004-07-16T20:30:26.472	27.009943835289967	0.0	15.07830128286683	473436.72921738034
2004-07-16T23:14:40.389	27.081271885498516	0.0	15.074992887977551	472648.4822191099
2004-07-17T03:54:57.746	27.27487645553278	0.004734049743812271	15.069321502060882	471385.73679096915
2004-07-17T08:17:38.165	27.505611053526067	0.011672135479784154	15.063977983062198	470270.18726742244
2004-07-17T13:56:13.508	27.79187090435527	0.017883602744678966	15.057049557062758	468862.57855836087
2004-07-17T19:26:43.341	27.965463615585207	0.014570934003430822	15.050242873660794	467445.1580643409
2004-07-18T00:26:06.188	27.94942748087443	0.0	15.044039866732096	466056.42999025626
2004-07-18T04:09:20.503	27.79880893884899	0.0	15.039391598525903	464942.2818611184
2004-07-18T05:07:57.562	27.741911801911	0.0	15.038167833231078	464646.16822789964
2004-07-18T05:56:38.836	27.68992499624123	0.0	15.037150352421126	464401.03008393437
2004-07-18T06:15:53.199	27.66827193507635	0.0	15.03674803281292	464304.5515523758
2004-07-18T08:10:45.163	27.52714608581313	0.0	15.034343038181152	463736.295759982
2004-07-18T10:03:47.852	27.371233688334577	0.0	15.031971164731065	463197.1784474355
2004-07-18T12:34:03.277	27.144421080461672	0.0	15.028810837452392	462528.31706710777
2004-07-18T15:23:18.236	26.872445492703307	0.0	15.025240582842294	461866.4300315503
2004-07-18T18:14:57.616	26.59136503058098	0.0	15.021608259113759	461326.4667359641
2004-07-18T21:32:00.602	26.279352508973652	0.0	15.01742462188952	460913.6105022254
2004-07-19T01:08:19.998	25.97270484625774	0.02201933037047264	15.012814638577156	460773.02946453943
2004-07-19T04:26:46.6	25.736346387047416	0.10109747141927687	15.008569965381984	460937.7863244242
2004-07-19T06:50:09.441	25.589929907503425	0.16776091879202934	15.005493744176139	461190.7886715531
2004-07-19T11:58:33.428	25.33298725029744	0.3180318926487092	14.998850630419815	461963.8016097981
2004-07-19T13:07:34.159	25.284643833051586	0.34992094151625225	14.997359143578848	462156.80056958925
2004-07-19T13:35:28.912	25.2659054655217	0.36239370187029596	14.996755389369625	462235.1000272561
2004-07-19T13:39:53.662	25.26298439007677	0.3643398051272112	14.99665991906521	462247.4662326444
2004-07-19T13:41:23.041	25.262000742722797	0.364995157793324	14.996627686906997	462251.63981269306
2004-07-19T13:42:17.589	25.2614010391248	0.3653947090244433	14.99660801515367	462254.1866294646
2004-07-19T13:42:37.135	25.26118626256519	0.3655378031396654	14.996600966142688	462255.09916254494
2004-07-19T13:45:52.597	25.259041795138838	0.3669665219983829	14.996530473833609	462264.22260468185
2004-07-19T14:05:58.773	25.24593974100225	0.375691161888122	14.996095382489013	462320.4280577768
2004-07-19T14:54:03.787	25.215488904731053	0.39586565269332596	14.995054084264783	462453.8103129238
2004-07-19T16:10:52.378	25.169269975228136	0.4257530338232784	14.993388884442513	462661.46146057453
2004-07-19T17:33:43.01	25.12242070866608	0.4541495975572572	14.991590385328767	462873.34675708297
2004-07-19T19:22:06.865	25.065132608515963	0.4840496784897699	14.98923323917508	463122.33536105655
2004-07-19T20:37:29.363	25.02751880235007	0.49916921679170856	14.987591588252023	463270.39552284696
2004-07-19T21:24:10.561	25.00497194465366	0.505907966220923	14.986573697502747	463349.5831830946
2004-07-19T23:34:40.908	24.94426626271895	0.5127860690736787	14.983724012782128	463510.33822112693
2004-07-20T01:35:09.771	24.89023028074677	0.5019193679607136	14.981087589008471	463566.6865229979
2004-07-20T03:50:48.023	24.831028896266396	0.4716288029379866	14.978113044954807	463527.0204074683
2004-07-20T06:14:09.247	24.7700315496463	0.4232090215872865	14.97496186600964	463382.0230917588
2004-07-20T08:49:52.148	24.705218183588546	0.3570769975189837	14.971530349567908	463124.37226019026
2004-07-20T12:05:56.23	24.625094746914133	0.2631474852367135	14.967196848115043	462685.1400117859
2004-07-20T12:55:27.603	24.605026004435967	0.23888510262315119	14.966100054863846	462558.7439459925
2004-07-20T13:40:47.585	24.586690964570877	0.2168292882059934	14.965095265300672	462438.80520952214
2004-07-20T14:06:05.449	24.576470024203	0.2046441889637219	14.964534222935175	462370.324819861
2004-07-20T14:11:19.486	24.574356103167393	0.2021374932004243	14.964418117211856	462356.02993792976
2004-07-20T14:13:53.591	24.573318836935826	0.20090938450123894	14.964361138023111	462348.9999036347
2004-07-20T14:15:01.104	24.572864426375315	0.20037177089932762	14.96433617468205	462345.9169226145
2004-07-20T14:15:31.932	24.572656939592765	0.2001263756111939	14.964324775934516	462344.5085631426
2004-07-20T14:15:43.12	24.57258163792468	0.20003732895428644	14.964320639019794	462343.997336883
2004-07-20T14:17:35.0	24.57182863507476	0.19914725861797683	14.964279269171403	462338.8822322166
2004-07-20T14:36:13.805	24.56429983849325	0.19028835514762832	14.963865500579663	462287.45474843186
2004-07-20T15:05:53.819	24.55232479978108	0.17637029959785155	14.963206933944646	462204.66849021264
2004-07-20T16:01:49.734	24.529749189784777	0.15085668260088292	14.961964441101474	462045.85426041664
2004-07-20T16:59:15.881	24.506550568847057	0.12590123699487177	14.96068734976163	461879.964797811
2004-07-20T18:32:12.272	24.46892221819653	0.08898273974341354	14.958618267197936	461608.3393449463
2004-07-20T21:14:52.481	24.402547649308747	0.03824772666302696	14.954989224366969	461136.2026706027
2004-07-20T22:35:24.701	24.36931782348686	0.02147907170857892	14.953188943068984	460910.45916643186
2004-07-21T01:17:45.817	24.30126645361757	0.008641377095406046	14.949552655851368	460487.481368749
2004-07-21T03:45:06.374	24.237557916374108	0.02102231410632222	14.946244278964732	460163.97757349827
2004-07-21T07:05:20.297	24.146021541841613	0.06643775676854362	14.94173578084678	459871.27660910663
2004-07-21T11:20:56.593	24.01687004385531	0.1554579264568073	14.935959538485935	459853.1916824225
2004-07-21T14:48:24.172	23.89827717453337	0.23805775782288663	14.931254099939817	460231.03368428483
2004-07-21T16:24:54.851	23.837968666481704	0.2757147231536866	14.929059871824299	460552.27089828794
2004-07-21T17:30:46.224	23.79471815964957	0.3001839523953228	14.927560698344921	460830.65875218005
2004-07-21T18:20:23.213	23.760939760489897	0.3176713022023941	14.926430193171527	461074.00402410276
2004-07-21T18:53:09.78	23.738040936751204	0.3286806402488833	14.925682914381545	461251.21958273835
2004-07-21T19:15:28.971	23.722173507818944	0.33589986460911486	14.925173814750561	461379.5978902901
2004-07-21T19:22:34.611	23.717083108493924	0.338144115541352	14.925011968773909	461421.7272928804
2004-07-21T19:26:31.843	23.714235996893095	0.3393840844796168	14.92492175572052	461445.48819036025
2004-07-21T19:27:09.49	23.71378351369156	0.33958013936115355	14.924907438747315	461449.27742888406
2004-07-21T19:27:23.222	23.713618430264653	0.33965159879629203	14.924902216745465	461450.66077530157
2004-07-21T19:29:40.538	23.71196627543168	0.3403647322831987	14.924849995705443	461464.53134129767
2004-07-21T19:43:24.196	23.702005636817372	0.3445856836113269	14.924536721765772	461549.15191031934
2004-07-21T20:19:50.145	23.67514454035426	0.35529449115630213	14.923704982854922	461785.6950274794
2004-07-21T21:42:58.297	23.611457163567867	0.3767300856797746	14.9218052653292	462392.6097004427
2004-07-21T23:30:02.117	23.524275531588717	0.3970830152022485	14.919355178848328	463318.94661779644
2004-07-22T01:53:41.062	23.397863116282817	0.41008505897409697	14.916061503176353	464829.68884548184
2004-07-22T04:50:41.628	23.2307128721426	0.41579659530278185	14.911992934176588	467062.48947626457
2004-07-22T07:15:09.678	23.089298445526527	0.4273772830149544	14.908664196472449	469121.23559406126
2004-07-22T11:52:21.829	22.819398005870294	0.5168388750054462	14.902256631352385	473448.1233839151
2004-07-22T16:05:46.416	22.592499883511305	0.7406049429236096	14.896375647533251	477553.46470009524
2004-07-22T21:19:55.058	22.367681463893405	1.3135082049188425	14.889054336232897	482371.21712906304
2004-07-23T02:33:13.067	22.239632039332214	2.325081543666413	14.881718884123881	486350.9646505458
2004-07-23T08:38:43.763	22.234197536933184	3.9215503551184163	14.873118588316625	489708.8465874289
2004-07-23T14:49:16.287	22.385173829457763	5.506568902354645	14.86435365578943	491966.7886669478
2004-07-23T21:13:36.795	22.70498765523402	6.542542074262863	14.855213445859661	493416.9087308037
2004-07-24T03:47:29.003	23.198964606192217	6.383218965047566	14.845795425438782	494301.8684665308
2004-07-24T11:00:53.835	23.875821241518903	4.8981501273066925	14.8353724393619	494724.8723186123
2004-07-24T17:30:08.48	24.511374648563272	3.068652663305855	14.825959052141366	494566.3474816871
2004-07-24T19:54:41.276	24.73635903385456	2.401973258330302	14.82245077585081	494367.8441883605
2004-07-24T21:43:08.629	24.897066882012172	1.9374823988305103	14.819813994474895	494166.9075608962
2004-07-24T22:52:03.114	24.994631828757228	1.6652479475492332	14.818136718292829	494015.5599679625
2004-07-24T23:47:15.517	25.06987324657929	1.4627943267778691	14.816791834570626	493880.8176537253
2004-07-24T23:58:21.01	25.084652558717103	1.4239752240818961	14.816521515778884	493852.2859368988
2004-07-24T23:59:53.57	25.086698894611576	1.41862756696554	14.816483915125362	493848.278688834
2004-07-25T00:01:10.388	25.08839545917108	1.4141990861889218	14.816452709052127	493844.94578082114
2004-07-25T00:01:38.234	25.089010068904198	1.4125959414125544	14.8164413968594	493843.7360007199
2004-07-25T00:06:16.695	25.095144826784143	1.3966275988694103	14.81632827110245	493831.5909886944
2004-07-25T00:48:59.931	25.15064433680048	1.2549642522700075	14.815286621247076	493715.81467507104
2004-07-25T02:07:25.584	25.247940170363226	1.019115193514473	14.813372799914555	493485.1936511869
2004-07-25T03:47:28.893	25.363330857570723	0.7611482268657341	14.81092833414482	493159.05246820283
2004-07-25T05:58:43.583	25.499589282877263	0.4895360514045351	14.807716985145863	492681.8623313684
2004-07-25T08:37:04.392	25.640692789096192	0.2509286031811162	14.80383513857299	492040.81620794605
2004-07-25T11:45:28.973	25.774562856429952	0.07338738658543438	14.799205860722177	491201.2239198889
2004-07-25T15:22:44.254	25.881698938344734	0.0	14.793853819626293	490155.24949349015
2004-07-25T19:30:00.926	25.94007248329803	0.0	14.787743953327293	488902.22061683773
2004-07-25T20:59:16.423	25.944073769610775	0.0	14.785533772112693	488442.21590581664
2004-07-25T22:08:32.285	25.940819916846753	0.0	14.783816944412743	488084.7493304291
2004-07-25T22:54:03.913	25.935625960952375	0.0	14.782687660185108	487850.10252536833
2004-07-25T23:10:52.405	25.93309218517792	0.0	14.782270573988026	487763.6076332645
2004-07-25T23:24:47.174	25.930742629078075	0.0	14.78192526841147	487692.0842806838
2004-07-25T23:25:32.01	25.930609958414504	0.0	14.781906720126237	487688.2447395349
2004-07-25T23:26:06.551	25.93050729779657	0.0	14.781892430311252	487685.2868835341
2004-07-25T23:26:19.035	25.9304700994764	0.0	14.78188726590153	487684.21793655306
2004-07-25T23:28:23.87	25.930095299483963	0.0	14.781835621057098	487673.52939341986
2004-07-25T23:49:12.223	25.92606532557854	0.0007982533741703324	14.78131909790499	487566.74234080134
2004-07-26T01:15:40.493	25.903929077045866	0.011036575159783847	14.779170924622576	487125.22015401017
2004-07-26T03:52:51.17	25.84413238289455	0.02359674725562229	14.775260214658532	486334.10871186195
2004-07-26T07:07:01.241	25.743789163748136	0.030085062497256718	14.770418525720261	485382.47880409495
2004-07-26T10:32:45.218	25.618386334567496	0.02876154612634788	14.765275671940024	484413.2148324866
2004-07-26T15:15:13.96	25.44058936319641	0.018723364109101893	14.758193019096025	483164.4669843871
2004-07-26T21:01:09.607	25.26482478602185	0.0041109009065541414	14.749486103318846	481796.6798777573
2004-07-27T01:54:04.545	25.19984620466121	0.0	14.742084915345107	480807.1798950182
2004-07-27T08:30:10.466	25.262699557095498	0.010500333529988172	14.732035217040597	479699.06817446125
2004-07-27T15:32:42.329	25.479012226723853	0.03183556051550027	14.721262897274919	478681.9292291675
2004-07-27T23:20:31.035	25.83459538797269	0.050256488943798555	14.70927414483727	477570.960583737
2004-07-28T07:50:25.221	26.29521876948312	0.04702199930029814	14.696133244046703	476189.8043360135
2004-07-28T15:59:23.357	26.817748784972828	0.026680484849487915	14.68346065588257	474733.71814804437
2004-07-29T00:33:09.564	27.48683215269544	0.0006613335180272464	14.670071052327339	473176.6879970068
2004-07-29T08:40:58.19	28.22342532776878	0.0	14.657288370890523	471740.5808175373
2004-07-29T17:46:40.503	28.963779584405227	0.0	14.64290916950182	470113.8022522239
2004-07-29T22:03:42.576	29.208828828524947	0.0	14.636107595668308	469309.5111738655
2004-07-30T00:14:17.907	29.29493388766865	0.003264220899299451	14.632644981974936	468886.10861275095
2004-07-30T00:57:08.816	29.316731741452664	0.006556381340189811	14.631507812402722	468744.67842752463
2004-07-30T01:16:37.903	29.325574033443267	0.008120666772184596	14.63099053237461	468679.95580185065
2004-07-30T01:23:56.701	29.32872092772969	0.008717516861539919	14.630796352333103	468655.5980450324
2004-07-30T02:37:04.687	29.355060412404296	0.014929260135940568	14.628853742245735	468410.1042619492
2004-07-30T04:18:10.394	29.37628565125563	0.023980259250961367	14.626165964945544	468065.22086072847
2004-07-30T06:37:22.46	29.377237118515996	0.03645889098338324	14.622460493145377	467580.5349794015
2004-07-30T09:47:10.673	29.32719248763505	0.05128622652777506	14.617399473844484	466903.11885434284
2004-07-30T13:29:38.339	29.195849526277993	0.061276314345758774	14.611455178062833	466088.1879590937
2004-07-30T18:20:22.312	28.911581019238	0.053652678995107415	14.603666429633542	464995.9673619738
2004-07-30T18:55:24.441	28.869045814993417	0.05063545342557128	14.602726289337298	464862.6782583792
2004-07-30T19:26:05.181	28.830375905357073	0.04756339481172918	14.60190277979563	464745.71557522594
2004-07-30T19:37:38.561	28.815466851247926	0.04629897610084041	14.601592510172692	464701.6000188523
2004-07-30T20:48:16.384	28.72030507327218	0.03724179719628627	14.599695415217342	464431.33340398973
2004-07-30T22:20:55.819	28.585077997473395	0.021677056112956256	14.597204663325876	464075.2879903379
2004-07-31T00:40:33.344	28.35959664144816	0.0	14.59344700836893	463536.23169766454
2004-07-31T03:22:46.236	28.069907916022665	0.0	14.589074892341156	462910.28227027657
2004-07-31T07:08:05.331	27.642342225512518	0.0	14.582990387647893	462060.0288939016
2004-07-31T10:50:03.041	27.225717719249527	0.0	14.576983408799348	461269.695574503
2004-07-31T13:24:50.629	26.95712408542451	0.0	14.572786558196313	460761.0411347334
2004-07-31T14:00:55.678	26.89866502996652	0.0	14.571807319572155	460648.68349116505
2004-07-31T14:14:16.727	26.87750763685397	0.0	14.571444923325231	460607.76438522845
2004-07-31T14:19:11.79	26.86978134429727	0.0	14.571311424811832	460592.7828841458
2004-07-31T15:08:22.413	26.794598526877795	0.0	14.56997609205754	460445.73306951235
2004-07-31T16:21:53.46	26.68988852213379	0.0	14.567978653502271	460235.7601973323
2004-07-31T18:14:12.002	26.550400055564232	0.0	14.564924544366729	459939.8684991975
2004-07-31T20:31:36.246	26.419486812817652	0.0	14.561183546801477	459623.41523436445
2004-07-31T23:39:21.66	26.325972276720467	0.0	14.556063723094583	459283.27387139923
2004-08-01T01:04:12.735	26.320840411587266	0.0651155627090878	14.55374698233557	459167.9550943397
2004-08-01T02:19:37.486	26.334670217827203	0.14793824424233917	14.551686396663865	459082.9672478748
2004-08-01T02:29:45.474	26.337694364876356	0.15964798680158024	14.551409405483142	459072.55932915764
2004-08-01T02:33:01.191	26.338722581756357	0.16344207401213195	14.551320233925427	459069.2535016332
2004-08-01T02:34:40.736	26.339255645632164	0.16537626126838373	14.551274878749778	459067.58022849995
2004-08-01T02:35:17.057	26.339451829761593	0.16608271922224213	14.551258330001511	459066.97105927806
2004-08-01T02:41:20.262	26.341462932732416	0.17316860706672657	14.551092837341846	459060.9185581993
2004-08-01T03:09:34.464	26.35199193994241	0.2066925286290951	14.550320759122934	459033.5716076586
2004-08-01T04:30:31.496	26.39159462383799	0.3058779369154149	14.548106187941647	458961.5672383143
2004-08-01T06:42:02.123	26.478686058868167	0.46865470851011337	14.544504866856395	458853.6661870283
2004-08-01T09:16:00.614	26.599645961811394	0.6424562064197712	14.540282762711696	458714.92748802545
2004-08-01T12:35:54.517	26.751422022368484	0.7998131181464457	14.534792406467915	458457.9638782749
2004-08-01T16:24:15.336	26.85812508061381	0.8167270061170531	14.528508310970432	457963.8804105302
2004-08-01T20:31:22.977	26.810693506782638	0.5439636722762766	14.521692590227667	457056.7134080463
2004-08-02T01:17:56.252	26.423117912728625	0.0	14.51377034231998	455330.79721636383
2004-08-02T06:34:11.741	25.542159001120165	0.0	14.50500320620852	452793.44828647986
2004-08-02T11:39:44.947	24.41475955220703	0.0	14.496509388202446	450723.2388571484
2004-08-02T13:32:46.834	23.96864779159655	0.0	14.493361523880397	450272.20919881394
2004-08-02T13:44:35.774	23.921833312487397	0.0	14.493032283488434	450238.8904622054
2004-08-02T13:48:32.893	23.90617686462755	0.0	14.492922155137308	450228.38130538503
2004-08-02T13:49:58.455	23.90052774040299	0.0	14.492882415536124	450224.6681637268
2004-08-02T13:50:30.069	23.898440491267763	0.0	14.492867731976178	450223.30682567094
2004-08-02T13:55:46.213	23.87756981788391	0.0	14.492720892650889	450210.01047480514
2004-08-02T14:18:54.035	23.786011514886614	0.0	14.492076209937263	450158.58084582526
2004-08-02T15:01:01.258	23.619759893735758	0.0	14.490901908247993	450095.18696208904
2004-08-02T16:08:42.604	23.355003574525828	0.0	14.489013854517124	450081.3942442373
2004-08-02T17:51:10.187	22.964143939836116	0.0	14.486153824101173	450290.51117541624
2004-08-02T20:04:26.072	22.484497021770277	0.0	14.482430102071595	451037.2045936508
2004-08-02T22:42:45.139	21.977681615944032	0.0	14.478000761542312	452736.8751932907
2004-08-02T23:50:38.655	21.787611884906664	0.0	14.476099461895028	453771.00423867535
2004-08-03T00:47:21.21	21.643497931912272	0.6357889725856352	14.474510482092866	454786.1421863118
2004-08-03T01:04:13.959	21.60319258555438	0.8779396702203947	14.474037382869328	455114.22536183195
2004-08-03T01:12:07.057	21.584762224512204	0.9937301927774178	14.473816355062786	455271.40367174457
2004-08-03T01:15:05.767	21.577865657721667	1.0379044278411371	14.473732858836831	455331.41715225513
2004-08-03T01:15:57.918	21.575859853405	1.050839874673259	14.473708492713191	455348.9959365263
2004-08-03T01:16:16.98	21.57512748332737	1.0555728437222012	14.473699586757892	455355.42844619113
2004-08-03T01:19:27.594	21.56782610129518	1.1030497515197508	14.47361052587321	455419.97087024164
2004-08-03T01:51:13.733	21.497021604853963	1.5921958266036709	14.472719783893801	456086.73287389555
2004-08-03T02:53:50.647	21.36889793128945	2.627736156629392	14.470963464061509	457508.6602628279
2004-08-03T04:35:58.118	21.19056055124239	4.490992149098427	14.468096919543619	460101.2423252496
2004-08-03T06:44:27.267	21.015130544076747	7.065686148873481	14.464486901073398	463756.96644095634
2004-08-03T09:46:30.148	20.846507644124998	10.948012490962967	14.459365242231945	469452.8737820195
2004-08-03T13:20:31.737	20.742520400742027	15.472102845036835	14.453333876662631	476474.76100094547
2004-08-03T17:34:00.447	20.706789779632004	20.096129237180378	14.446176779076053	484469.36296855845
2004-08-03T22:15:51.612	20.713246702911988	23.307576277922937	14.43820086023995	491808.613563728
2004-08-04T03:18:51.913	20.69507636972138	23.318411207414652	14.429605774590856	496510.56227696844
2004-08-04T07:35:35.252	20.647881704405727	20.72338462244699	14.422306968098846	497921.45080503763
2004-08-04T13:29:09.206	20.576248033440688	14.82696800101124	14.412230116607947	497285.73117670923
2004-08-04T18:53:53.309	20.547839133159865	8.72580522068468	14.402949935848753	495437.0630777876
2004-08-04T21:00:52.102	20.556368548129104	6.539521073281566	14.399314670871862	494691.5709205254
2004-08-04T22:26:09.874	20.570381823600226	5.21344333134664	14.396870719982317	494248.2338229188
2004-08-04T23:26:26.065	20.58481002884255	4.365063339224876	14.395142853626314	493978.6814870887
2004-08-04T23:48:10.973	20.591000780351948	4.079384467161907	14.394519151051355	493892.2816941083
2004-08-04T23:59:51.457	20.594547181166224	3.9308048878966857	14.394184299377619	493848.52198305534
2004-08-05T00:01:05.171	20.594929562870117	3.9153678748787666	14.394149060152506	493844.02710531035
2004-08-05T00:01:31.796	20.595068105588474	3.909801561734273	14.394136332085774	493842.4088114371
2004-08-05T00:05:58.042	20.59646607200623	3.8544108362007057	14.394009048997573	493826.37729466415
2004-08-05T00:49:14.453	20.6112623025857	3.3398300725516377	14.39276756419317	493684.1640112786
2004-08-05T02:00:12.989	20.639791337681586	2.592635375980884	14.39073042243471	493503.39775009226
2004-08-05T03:44:57.707	20.690273997686344	1.6942208384817865	14.387721971963634	493343.2421067399
2004-08-05T05:53:40.291	20.763055090376984	0.8887416645687125	14.384021886656207	493292.090563849
2004-08-05T08:33:35.578	20.864178281102387	0.27692623486983026	14.379419430673027	493395.8772560026
2004-08-05T11:35:05.078	20.983960340120166	0.0	14.374189360868602	493647.8346884231
2004-08-05T15:03:01.627	21.113503452276646	0.03453749177165266	14.368188164320095	493973.6983327443
2004-08-05T16:22:08.55	21.15722207229193	0.11224562595944071	14.365902420345723	494075.05942347454
2004-08-05T16:47:58.789	21.170562824970844	0.14177684038395383	14.365155652072149	494102.82575331803
2004-08-05T16:55:34.619	21.174388616636506	0.1507397658827812	14.3649360454457	494110.40152596385
2004-08-05T17:03:00.07	21.178083282732423	0.1596039049408913	14.364721427373523	494117.5322107952
2004-08-05T17:05:42.16	21.17941674330809	0.1628533513174727	14.364643329443226	494120.058550126
2004-08-05T17:32:43.06	21.19242044213151	0.19593725229751474	14.363862262761714	494143.22298297845
2004-08-05T18:44:23.572	21.22377581598104	0.2861617907532702	14.361789196634746	494183.95997005625
2004-08-05T20:21:25.221	21.25791631171032	0.4016969296771803	14.358981087856412	494181.2045147067
2004-08-05T22:29:37.565	21.285627968144723	0.5098818737713591	14.355267510284595	494048.7924493112
2004-08-05T23:23:35.63	21.290489491324447	0.5297690388044548	14.35370323119247	493940.68622332753
2004-08-05T23:47:04.688	21.29122641016744	0.5322447324691942	14.35302233194425	493882.79306348314
2004-08-05T23:57:58.083	21.291273814169486	0.5319946199536607	14.352706551553835	493853.61171187914
2004-08-05T23:59:59.813	21.29126173276719	0.5318464763388929	14.352647717594632	493848.0086069178
2004-08-06T00:01:16.496	21.29125073173373	0.531736563446059	14.352610655090794	493844.4519479298
2004-08-06T00:01:44.007	21.291246146278166	0.5316940069309424	14.352597358502292	493843.1708779522
2004-08-06T00:06:19.114	21.29118176449907	0.5311780795149622	14.352464390126762	493830.21293882
2004-08-06T00:52:10.186	21.288704631624018	0.5172875615042725	14.351134457429842	493686.31595756457
2004-08-06T01:02:50.103	21.287656658244597	0.5118761944114025	14.350825041579634	493649.2398923168
2004-08-06T01:08:06.903	21.287072806537452	0.5089061617156113	14.350671851781227	493630.3993322301
2004-08-06T01:09:06.795	21.286957605410493	0.5083232852382445	14.350642890478742	493626.80173878215
2004-08-06T01:09:28.499	21.28691547806792	0.5081103784374	14.350632394765313	493625.4951634329
2004-08-06T01:13:05.547	21.286483152610558	0.5059326119406264	14.350527436083503	493612.3478166873
2004-08-06T01:49:16.024	21.28106422555675	0.47943487164752197	14.349477694567927	493472.9145755635
2004-08-06T03:03:29.719	21.263861196746106	0.4006124067635104	14.3473228052742	493144.71571870585
2004-08-06T04:38:25.394	21.230483854728284	0.26044319807401095	14.344565271515519	492653.9042658441
2004-08-06T06:45:31.423	21.167178887651353	0.02524993358314223	14.340870150041352	491900.6794572466
2004-08-06T09:24:08.883	21.061119893855	0.0	14.336253723877718	490865.9063095589
2004-08-06T12:42:22.093	20.8920103570538	0.0	14.330477439984447	489543.1713848779
2004-08-06T16:48:02.048	20.63686867145448	0.0	14.32330704249333	488084.9344660514
2004-08-06T20:53:16.898	20.34554758174323	0.0	14.316136227524282	487115.57836252236
2004-08-07T01:41:02.333	19.976794505931547	0.5463753498118905	14.307706485163477	487002.7696334238
2004-08-07T06:49:18.548	19.575919169805097	2.8664193759556413	14.29865681889403	488175.6051161119
2004-08-07T08:33:49.194	19.444040530740384	3.7856033924227352	14.295584337707409	488776.4181183416
2004-08-07T09:55:13.709	19.34406852487929	4.5175491275753625	14.293189482113624	489287.9189207135
2004-08-07T10:48:36.034	19.28014417278144	4.997959173310596	14.291618661989709	489637.54056579527
2004-08-07T11:32:28.798	19.22868591770839	5.390127584589164	14.290326790056113	489930.61625853344
2004-08-07T11:36:28.994	19.22404394690872	5.425701452191025	14.290208908636778	489957.5356575221
2004-08-07T11:37:53.886	19.22240553632115	5.438264395731234	14.290167245639262	489967.05547908717
2004-08-07T11:38:58.183	19.22116534413915	5.447776263643967	14.290135689309784	489974.2678721899
2004-08-07T11:39:21.495	19.22071586242294	5.451224141395141	14.290124248196792	489976.88320803083
2004-08-07T11:43:14.613	19.216225804703676	5.4856808147262575	14.290009835376226	490003.04830543074
2004-08-07T12:22:05.788	19.171814017941088	5.8277442949081	14.28886553816992	490265.6070992413
2004-08-07T13:52:29.309	19.072207132889798	6.599589301725645	14.286202121985465	490877.06317603576
2004-08-07T15:57:43.046	18.944037764331007	7.585398105539004	14.282509491089245	491700.0483342082
2004-08-07T18:37:19.583	18.800284823390022	8.631497019372745	14.277798500199404	492644.97104078915
2004-08-07T21:53:31.97	18.65969815573013	9.457114230691428	14.272000276199716	493522.0709717721
2004-08-08T01:42:46.455	18.55597272676346	9.553978272993737	14.265216048042753	493943.88818739
2004-08-08T06:11:39.276	18.52643177038192	8.475456159288608	14.25724540576918	493548.9557396206
2004-08-08T10:46:12.343	18.601330308221712	6.475697382053784	14.24909191472064	492399.61360963504
2004-08-08T12:28:29.21	18.65680898063731	5.595888846028581	14.24605063015069	491835.00608044106
2004-08-08T13:48:05.723	18.710465207970802	4.886293240563451	14.24368208761859	491359.2511297652
2004-08-08T14:11:14.493	18.72779489329623	4.677809108561179	14.242993202224772	491216.065769768
2004-08-08T14:20:40.846	18.735086321030405	4.592641716086533	14.242712238452178	491157.1230606922
2004-08-08T14:25:20.754	18.738737964580174	4.550527954750589	14.242573371629797	491127.8796722072
2004-08-08T14:27:28.816	18.740419234919962	4.531256490966174	14.242509836731019	491114.47620539175
2004-08-08T14:28:17.376	18.741058496895704	4.523948365197213	14.242485744633784	491109.3897967471
2004-08-08T14:28:34.896	18.74128937037908	4.521311602401305	14.24247705243878	491107.5541477956
2004-08-08T14:31:30.094	18.74360495356573	4.494942039048023	14.242390129574073	491089.18232521473
2004-08-08T15:00:42.081	18.767446152241824	4.23117169747528	14.24152080948746	490903.99956366804
2004-08-08T16:15:35.979	18.834311637051886	3.5572336922626993	14.239290218499589	490418.71315899823
2004-08-08T17:54:48.747	18.93560070793918	2.6840921084069156	14.23633382355938	489761.0400742418
2004-08-08T20:03:18.454	19.088479880240182	1.6210210783424959	14.232502021622189	488904.1400436879
2004-08-08T22:38:02.078	19.30535485278082	0.5079478284764918	14.227883732568896	487902.5563587961
2004-08-09T01:38:49.637	19.604316326788766	0.0	14.22248160236506	486834.62886178296
2004-08-09T05:32:32.823	20.05344068220915	0.0	14.215488722283316	485634.06370953895
2004-08-09T10:09:57.61	20.64737637651629	0.0	14.20717505184666	484376.1549350128
2004-08-09T12:41:04.812	20.98508014756996	0.0	14.20264007867814	483723.61824033095
2004-08-09T13:37:34.566	21.112086154104894	0.0	14.200943585061372	483479.8075066564
2004-08-09T14:03:29.863	21.170338597328705	0.0	14.200164993925814	483367.4594161601
2004-08-09T16:44:39.647	21.529884354314735	0.0	14.195321414864296	482654.68298891827
2004-08-09T19:19:56.895	21.866690351732107	0.0	14.190649829199327	481927.52363500255
2004-08-09T22:59:21.071	22.31244320835731	0.0	14.184041783946567	480787.8044970713
2004-08-10T03:03:13.939	22.74546504127158	0.22534693033244924	14.17668605066708	479317.78759298136
2004-08-10T07:12:57.438	23.10427929174209	0.3818893075657089	14.169142737261982	477726.3815709074
2004-08-10T12:06:54.415	23.40025656782108	0.39149563364075374	14.160248979838636	476068.8215783742
2004-08-10T17:29:40.324	23.54500117911956	0.25563369923214724	14.150465370892007	474967.4917293791
2004-08-10T23:13:10.129	23.46271245929521	0.033350661760747496	14.140032827633982	475195.2417992154
2004-08-11T05:01:26.418	23.11589686153363	0.0	14.129433868801808	477369.84195167915
2004-08-11T05:45:05.783	23.057454517581824	0.0	14.128103772442962	477762.2835007138
2004-08-11T06:11:50.184	23.020416786518325	0.0	14.127288902291161	478013.0834344342
2004-08-11T06:16:35.857	23.013728955195656	0.0	14.127143796821686	478058.53066795
2004-08-11T06:17:52.467	23.01193079590875	0.0	14.127104882540033	478070.75822699716
2004-08-11T06:18:47.943	23.010627469419514	0.0	14.127076703268214	478079.6230474725
2004-08-11T06:19:07.95	23.010157181543434	0.0	14.127066540548379	478082.8222407229
2004-08-11T06:22:28.021	23.005447010616585	0.0	14.126964912276486	478114.8766509408
2004-08-11T06:55:48.727	22.95763945531287	0.0	14.125948522239462	478441.5093359349
2004-08-11T07:10:26.507	22.936278149490544	0.0	14.125502534664479	478588.1818099342
2004-08-11T09:36:44.308	22.71206315378609	0.0	14.121040597896197	480151.7739165959
2004-08-11T11:53:12.199	22.491464034546894	0.0	14.116875155830469	481728.6986422877
2004-08-11T15:09:40.573	22.170629432040688	0.04655799108430442	14.110872348366533	484089.551095223
2004-08-11T18:42:52.548	21.8427920022678	0.43348045553878256	14.104350940594571	486604.5011839124
2004-08-11T22:59:05.937	21.518114767128328	1.2050032257285634	14.096503180945929	489280.7549907214
2004-08-12T03:44:42.52	21.29765334233876	2.5097920012513195	14.087742148495613	491463.6964960335
2004-08-12T09:29:46.419	21.22768393205561	4.4389246458854394	14.077138922257141	493008.3017213311
2004-08-12T15:11:32.46	21.326249603735103	6.24342242366058	14.066617348666371	493683.1963597357
2004-08-12T21:17:01.994	21.563878252246724	7.475290822978415	14.055343930414745	493850.9790387383
2004-08-13T03:23:39.281	21.881860578231038	7.405567204585375	14.044013631957448	493842.3703449534
2004-08-13T09:43:46.044	22.195886456056858	5.991137604772392	14.03224331788504	493843.6892212252
2004-08-13T16:07:44.879	22.35934346970418	3.8153246003387307	14.020329643207353	493850.39931310865
2004-08-13T18:27:31.745	22.35282711004796	2.9684031926402947	14.01598685189831	493851.79288002243
2004-08-13T20:12:21.634	22.318080726664842	2.3460660891469303	14.012727861683876	493851.88812556677
2004-08-13T21:20:53.654	22.279975743498326	1.9525520536581868	14.010596355872265	493851.37584194203
2004-08-13T21:24:50.809	22.277385761884034	1.9302793493454957	14.010473401749707	493851.33060633094
2004-08-13T21:25:59.759	22.276624543259736	1.9238133010554292	14.010437653666449	493851.3171178815
2004-08-13T21:26:25.6	22.276338298137116	1.9213910548473665	14.010424255882814	493851.3120234469
2004-08-13T21:30:44.013	22.273447181128894	1.8972021424378611	14.010290276438795	493851.2598989745
2004-08-13T22:13:48.144	22.241628673948643	1.658861885858741	14.008950321306742	493850.6171169647
2004-08-13T23:02:58.322	22.198657765258485	1.3955188118883461	14.007420201610826	493849.5973155064
2004-08-13T23:48:59.366	22.151770637809896	1.1587215175645897	14.005987833119825	493848.3448213799
2004-08-13T23:56:28.612	22.14351438676002	1.1211581011453473	14.00575474308389	493848.1122823742
2004-08-13T23:59:29.942	22.14013140467541	1.1060763802964713	14.00566065773011	493848.01607786573
2004-08-14T00:00:38.545	22.138843924063266	1.1003826210334269	14.005625061945581	493847.97932723304
2004-08-14T00:01:03.488	22.13837477837112	1.098314095642917	14.005612119710538	493847.96591703093
2004-08-14T00:05:12.92	22.133653068115677	1.07767742498315	14.005482695868935	493847.8304105121
2004-08-14T00:46:47.236	22.08346625885177	0.8762100457815137	14.004188308405118	493846.34078374057
2004-08-14T01:06:42.655	22.057550911782972	0.782850533348963	14.003567867820038	493845.54554434837
2004-08-14T01:10:49.184	22.052060391815942	0.7638576773696096	14.003439907521223	493845.3754237976
2004-08-14T01:11:58.032	22.05051823305055	0.7585695358622782	14.00340417163234	493845.3275507171
2004-08-14T01:12:23.075	22.049956332429474	0.7566477509966175	14.00339117294801	493845.310098157
2004-08-14T01:16:33.505	22.04430943064797	0.7374807918721151	14.003261184604723	493845.1344320529
2004-08-14T01:58:17.801	21.98510715280663	0.5509416507687389	14.001961151240348	493843.2696799828
2004-08-14T03:40:59.35	21.819688784720697	0.13272183893451328	13.998761401325043	493837.9929901371
2004-08-14T05:55:20.093	21.566491735918692	0.0	13.9945729009176	493830.2071359642
2004-08-14T08:49:31.985	21.190105945666	0.0	13.989137747548385	493820.10547899466
2004-08-14T12:21:00.606	20.687107010515927	0.0	13.982533160707758	493810.6795977192
2004-08-14T16:30:48.793	20.074301493496492	0.0	13.974722778291085	493808.46950128034
2004-08-14T21:03:23.055	19.448858106316237	0.0	13.966189682098753	493824.098709841
2004-08-14T22:46:46.205	19.23884854576383	0.2582846606537461	13.962950146685817	493836.58429662255
2004-08-14T23:25:25.43	19.165618940130113	0.4434274636503439	13.961738539949376	493842.33145502186
2004-08-14T23:47:05.02	19.125978264101185	0.5530718006762025	13.96105951087573	493845.82301665674
2004-08-14T23:57:33.87	19.10717139439215	0.607658907090691	13.960730915198335	493847.5840306428
2004-08-14T23:59:43.623	19.1033218720356	0.6190469459247749	13.96066311228437	493847.95325692126
2004-08-15T00:01:08.492	19.100809791155683	0.6265186532490954	13.960618763984652	493848.1958471419
2004-08-15T00:01:39.293	19.09989919169552	0.6292349411103818	13.96060266820027	493848.2841053204
2004-08-15T00:06:47.313	19.090826336745423	0.656529509068593	13.960441708176361	493849.17287361174
2004-08-15T00:53:07.209	19.011663342215424	0.9133219410510276	13.958988853082783	493857.6741239651
2004-08-15T02:23:12.935	18.871667809838232	1.4613180472263843	13.956162740294912	493876.2757345007
2004-08-15T04:34:46.942	18.699959535167405	2.3533441484469266	13.952033571087313	493906.53573169716
2004-08-15T07:25:17.949	18.534307883024983	3.6104946479207696	13.946678131073377	493946.5284343372
2004-08-15T10:55:37.836	18.416587835059204	5.194219577229987	13.940066283471557	493987.5256572348
2004-08-15T14:59:16.152	18.396682827008423	6.865531440588722	13.932399256993204	494007.4589157964
2004-08-15T19:33:10.609	18.518887701349488	8.223353463072424	13.92376932080661	493970.5744990113
2004-08-15T21:27:41.333	18.614067749865676	8.542511838280564	13.920158182688171	493930.0176707967
2004-08-15T23:02:56.572	18.71260924446474	8.667143230028708	13.91715290124547	493882.7438200687
2004-08-15T23:35:23.694	18.750153029422222	8.677354419127603	13.916128734114732	493863.59698290995
2004-08-15T23:56:44.179	18.775935394865044	8.674618794635848	13.91545512874843	493850.12326561374
2004-08-15T23:59:51.061	18.779770520595207	8.673579360664856	13.915356813180962	493848.0972871535
2004-08-16T00:01:54.821	18.78232039696542	8.672800447787415	13.915291704336948	493846.74719927245
2004-08-16T00:02:39.303	18.78323886186188	8.67250286655225	13.915268302209405	493846.2602992867
2004-08-16T00:10:04.131	18.792480453991793	8.66901666080246	13.915034276577378	493841.34351622575
2004-08-16T01:00:54.509	18.85857251134792	8.620673334347162	13.913429248623881	493805.26086003194
2004-08-16T02:28:57.781	18.983545597293013	8.441802216347714	13.910648450887441	493732.73225745367
2004-08-16T04:14:40.668	19.149141325860807	8.083880083670408	13.907308465938035	493628.1195405965
2004-08-16T06:31:48.084	19.384763084462975	7.422433614019302	13.90297376011993	493462.3039437989
2004-08-16T09:10:28.205	19.679123459203815	6.439962319248903	13.897954636731185	493225.2229199944
2004-08-16T12:14:51.208	20.038151381202393	5.103707549213707	13.892117603731045	492884.3404839267
2004-08-16T15:41:55.003	20.44500848093098	3.49769128407273	13.885556880153224	492411.22489700303
2004-08-16T19:38:36.934	20.888113318876755	1.7381868796666742	13.878049806946576	491743.7161747634
2004-08-17T00:28:20.644	21.353251149916062	0.056350397991565854	13.868850255758565	490726.361830922
2004-08-17T05:36:59.332	21.71478770360588	0.0	13.859037335150576	489409.20207170746
2004-08-17T09:40:55.666	21.91427735122165	0.0	13.85127243132569	488263.9957039679
2004-08-17T14:25:35.084	22.07247173242898	0.0	13.842201216461612	486897.5373442947
2004-08-17T19:07:25.48	22.172224077083612	0.0	13.83320903886247	485601.2065514133
2004-08-18T01:12:29.989	22.2551461097572	0.08445222982069601	13.821545491334003	484155.6093660611
2004-08-18T07:06:21.898	22.323136773126937	0.3116585735352983	13.810223313858323	483040.7211821709
2004-08-18T12:30:42.333	22.396909138270843	0.31908987446602916	13.799831450142223	482042.46074705553
2004-08-18T18:35:35.51	22.516338210788284	0.18225749439091465	13.788124275843384	480646.5586695828
2004-08-19T00:57:00.124	22.709424908088334	0.0	13.775868773704085	478531.19249611313
2004-08-19T05:45:50.144	22.89741590066105	0.0	13.766575725857892	476453.29209143773
2004-08-19T12:37:42.881	23.105159525596324	0.0	13.753305751712428	473757.84511699225
2004-08-19T17:56:44.686	23.107855223109315	0.0	13.743012789591061	472773.3655800392
2004-08-20T00:00:38.841	22.817044915382624	0.011741718050937596	13.731256914878665	473841.3752852767
2004-08-20T01:43:29.87	22.661907722712424	0.12849680653877937	13.727931421145911	474696.9086927578
2004-08-20T03:15:35.649	22.496423256856815	0.25511336577373867	13.72495256407046	475661.4984827072
2004-08-20T04:08:16.398	22.391637715328386	0.33822125608113723	13.723248198038874	476287.1283204374
2004-08-20T04:38:11.156	22.329121341197936	0.38917173153927104	13.722280265360329	476663.92497805867
2004-08-20T04:46:41.114	22.31097770166735	0.40416611164158023	13.722005219483044	476773.67016467376
2004-08-20T04:50:56.945	22.301813590013705	0.4117762097981141	13.721867233783707	476829.1604903563
2004-08-20T04:52:22.243	22.29874901809593	0.41432664603381614	13.721821227032157	476847.7255854423
2004-08-20T04:53:08.605	22.29708139426846	0.4157156690744955	13.72179622047001	476857.82977818255
2004-08-20T04:53:25.522	22.29647258213759	0.41622297653990237	13.721787096131264	476861.51890183776
2004-08-20T04:56:14.688	22.290374646629022	0.42131033154471226	13.721695852220455	476898.4786299488
2004-08-20T05:10:27.821	22.25935244265876	0.4473652347512584	13.72123568008868	477086.74687692075
2004-08-20T06:09:51.688	22.125104156271355	0.5636318576360835	13.719313100072423	477905.2004411913
2004-08-20T07:51:38.809	21.879346713832753	0.7927210557916449	13.716017545526999	479411.810709335
2004-08-20T09:58:25.01	21.550640680013853	1.1365431733942941	13.711911326409302	481425.93752973306
2004-08-20T12:40:16.714	21.10564647070687	1.682501416389068	13.706665679256401	484118.780094107
2004-08-20T15:55:00.566	20.55326329581218	2.5215582454496563	13.700350709196652	487352.9815103022
2004-08-20T19:44:12.599	19.914173832507284	3.8035582284955236	13.6929122213508	490837.2997749095
2004-08-21T00:01:29.711	19.26330891218719	5.680972610357939	13.684554991013055	493861.8418538405
2004-08-21T04:44:08.636	18.687025535926516	8.260294435827907	13.675365087425964	495656.60385462065
2004-08-21T09:43:14.08	18.24676070986125	11.140924197002697	13.665630647804477	496108.6561745292
2004-08-21T10:52:24.22	18.169565784729897	11.769248138260199	13.663377972955217	496055.82461249654
2004-08-21T11:37:18.231	18.124381327726322	12.16184478413396	13.661915388021706	495996.83908527
2004-08-21T13:21:22.154	18.034525407068237	13.013305142539743	13.658524672973432	495796.5070851568
2004-08-21T13:55:19.574	18.009689989436804	13.270362184825077	13.657418003913548	495714.72013200645
2004-08-21T14:01:35.884	18.00534390475824	13.316590189359825	13.65721358837625	495698.8499111726
2004-08-21T14:05:07.751	18.002930061802306	13.34244000345609	13.65709849841263	495689.81494922796
2004-08-21T14:07:47.937	18.001120835846542	13.361898799309236	13.65701148170459	495682.9368254097
2004-08-21T14:08:31.209	18.000634424397287	13.367142734758282	13.656987974808034	495681.07186402683
2004-08-21T14:09:15.244	18.00014046695792	13.372473458508914	13.656964053918214	495679.1710640203
2004-08-21T14:09:23.758	18.000045084170345	13.373503450144733	13.656959429062917	495678.8032163879
2004-08-21T14:09:27.498	18.00000318738159	13.373955937791903	13.656957397010165	495678.6415571923
2004-08-21T14:09:27.889	17.999998807680598	13.37400324109432	13.656957184567752	495678.6246551615
2004-08-21T14:09:28.031	17.999997224061396	13.374020345203775	13.656957107751516	495678.6185435628
2004-08-21T14:09:29.445	17.999981388452326	13.374191383117022	13.656956339589145	495678.55742586666
2004-08-21T14:09:43.585	17.999823090671892	13.375901443906503	13.656948657961989	495677.9460779799
2004-08-21T14:12:04.992	17.998245943692083	13.392970159777967	13.656871841347268	495671.815559156
2004-08-21T14:35:39.056	17.983057365577263	13.560410267720867	13.656103640893692	495608.8588935991
2004-08-21T15:56:47.247	17.938861631097033	14.088415355620988	13.653458484679717	495372.1440091483
2004-08-21T18:00:19.647	17.895590389807996	14.727299458773082	13.649429505289879	494971.2289579047
2004-08-21T20:32:34.021	17.881974235652613	15.18629078962361	13.64446221414854	494459.1878142316
2004-08-21T23:41:59.327	17.92588116227989	15.14233411839828	13.638278148299973	493893.28365011193
2004-08-21T23:57:25.638	17.932419885827912	15.104606679926853	13.637773951238906	493854.35085620475
2004-08-21T23:59:54.957	17.933515553178943	15.098010003932744	13.63769267383902	493848.20683943084
2004-08-22T00:01:10.39	17.934073457550948	15.094622801359327	13.637651613807344	493845.117205857
2004-08-22T00:01:37.853	17.934277308605306	15.093380492154097	13.637636664815002	493843.9947168756
2004-08-22T00:06:12.485	17.936337251239696	15.080690575741436	13.637487173621706	493832.8392974835
2004-08-22T00:45:24.583	17.955548357266828	14.95250141500132	13.636206755568143	493742.40237505664
2004-08-22T02:00:07.2	17.99957571654964	14.616311341684359	13.633766072863581	493594.4387610837
2004-08-22T02:00:43.922	17.999974648196638	14.613084878464623	13.633746076329965	493593.35395009705
2004-08-22T02:01:18.095	18.000346444314875	14.61007559793565	13.633727467008184	493592.34620916215
2004-08-22T02:01:30.536	18.00048192555808	14.608978481078319	13.633720692293036	493591.9797755117
2004-08-22T02:03:34.946	18.001840526492256	14.597960666788914	13.633652944881952	493588.3281533132
2004-08-22T02:24:19.045	18.015801459714943	14.483170184488749	13.632975444818351	493553.07343113463
2004-08-22T03:27:20.726	18.062260292549666	14.08492860460359	13.63091576209669	493459.5786830141
2004-08-22T04:55:39.848	18.136714335118462	13.413070618380049	13.628028877454103	493361.07720535726
2004-08-22T06:49:07.137	18.24619022251139	12.384159135520873	13.624319116341558	493284.6867867156
2004-08-22T08:28:05.391	18.352112337784597	11.364637467762357	13.621081809014893	493258.3329412035
2004-08-22T11:31:51.875	18.56712728262992	9.26888363636012	13.615067780283388	493290.1795593297
2004-08-22T14:24:28.839	18.78068671288353	7.194884239000421	13.609415603163455	493390.1750781063
2004-08-22T18:02:57.289	19.04937510827961	4.659067071760302	13.602257263568012	493569.2609088089
2004-08-22T21:51:37.438	19.305821451454605	2.415707924448288	13.59475944496722	493761.7452506494
2004-08-22T23:20:11.369	19.392906924149393	1.7319389578452644	13.591853989754906	493823.9495760578
2004-08-22T23:52:00.168	19.4220382628322	1.517969652681239	13.590810129343701	493843.3913320354
2004-08-22T23:58:47.533	19.428096126122718	1.4746311397210456	13.590587340662408	493847.3114406887
2004-08-23T00:00:07.215	19.42927435693061	1.4662517376791682	13.590543762056804	493848.0684103806
2004-08-23T00:00:35.989	19.429699286943972	1.4632337395545978	13.59052802531794	493848.34096444404
2004-08-23T00:05:23.728	19.433932820395658	1.433283728747885	13.590370656599191	493851.04332181
2004-08-23T00:51:01.555	19.472815417145597	1.168879292767479	13.588873177581158	493874.69012932014
2004-08-23T02:20:27.453	19.54217674939689	0.7536289736866704	13.585937617847863	493910.80434752605
2004-08-23T04:11:23.231	19.61723622774333	0.4117748794591108	13.582295230866851	493938.7608265484
2004-08-23T06:39:02.818	19.70223187990044	0.2148431334061149	13.57744481540784	493951.8761738301
2004-08-23T09:35:34.783	19.78886909079829	0.2923237829084196	13.571642994896358	493940.4900800125
2004-08-23T13:05:50.021	19.883652290509282	0.7001851299334679	13.564728718506299	493904.26917761745
2004-08-23T17:05:37.283	20.00063648317762	1.383305676449824	13.556837687131143	493857.4722461563
2004-08-23T20:28:21.577	20.124289914023628	1.968168507989545	13.550161332932392	493834.6337346271
2004-08-23T22:20:52.498	20.208532479235256	2.2371706197541963	13.54645430702919	493835.7296471534
2004-08-23T23:40:40.519	20.27683448632584	2.3859036776602576	13.5438243651787	493844.6690505404
2004-08-23T23:55:48.217	20.290671697618947	2.4092800553886833	13.5433257168258	493847.2358430558
2004-08-23T23:59:16.841	20.29389394151751	2.414416815828868	13.543211105024366	493847.86738966743
2004-08-24T00:00:36.906	20.295134760003954	2.4163643771381076	13.543167119433987	493848.11393707234
2004-08-24T00:01:05.715	20.295581794646345	2.4170618975389546	13.54315129274937	493848.2032156601
2004-08-24T00:05:53.8	20.30006870081915	2.42394298673839	13.542993024631922	493849.11242707283
2004-08-24T00:53:54.648	20.346555079763252	2.483505613024944	13.541410216404682	493859.7738688861
2004-08-24T02:39:55.688	20.458871965897742	2.5586001769698132	13.537914489037005	493892.01526889036
2004-08-24T03:38:54.647	20.526531112076505	2.5692566772828167	13.535969159037135	493914.01472070185
2004-08-24T04:35:21.516	20.594332403386172	2.560360924987029	13.534107106735748	493937.00650905445
2004-08-24T04:48:18.839	20.61028138416573	2.5558237496705516	13.533679700712964	493942.4882343895
2004-08-24T04:54:09.31	20.617517276491082	2.553483331807246	13.533486991271085	493944.98031180474
2004-08-24T04:55:23.614	20.619054925968424	2.5529638072643985	13.533446133839162	493945.5102107221
2004-08-24T04:55:50.729	20.61961634080386	2.552772200939968	13.533431224405941	493945.703709049
2004-08-24T05:00:21.876	20.625239478686446	2.5507967467241732	13.533282128958597	493947.6424836614
2004-08-24T05:29:38.169	20.662048248102625	2.5354271180097863	13.53231634654725	493960.34905491205
2004-08-24T06:47:34.554	20.763051806640565	2.473884981176658	13.529744397270607	493994.9315128242
2004-08-24T08:45:19.118	20.922412153110702	2.3303220245340914	13.52585784258652	494046.43296533765
2004-08-24T11:12:26.942	21.12918641332329	2.081487828834697	13.520999314297447	494102.29559157975
2004-08-24T14:15:17.353	21.39024621610518	1.6973791511025154	13.51495862472078	494143.9331384541
2004-08-24T17:01:11.625	21.62285051584211	1.3116861644263436	13.509474637069118	494139.5250764883
2004-08-24T21:20:26.048	21.95900555725312	0.7191385281344072	13.500900091133218	494015.96549294377
2004-08-24T22:54:26.441	22.067743725248768	0.5281390407712369	13.497789164466385	493926.66640543286
2004-08-24T23:33:57.879	22.11077708487557	0.45413282297228497	13.496480958731063	493880.9272013211
2004-08-24T23:56:31.974	22.134573889472172	0.41381137102823534	13.49573390432654	493852.5157621847
2004-08-24T23:59:49.552	22.13799740194471	0.4080524078461129	13.495624896607165	493848.22776902915
2004-08-25T00:01:56.913	22.140197586766426	0.4043572594331793	13.49555462798923	493845.4442643491
2004-08-25T00:02:42.705	22.140987365618333	0.403031995350473	13.4955293634435	493844.439762779
2004-08-25T00:10:20.622	22.14884805431762	0.3898749230355652	13.495276714926089	493834.2867024957
2004-08-25T01:08:28.236	22.206527909668903	0.295285390087247	13.493352296435132	493750.5538561263
2004-08-25T02:49:30.557	22.297833472082214	0.15362423439027859	13.490006423455464	493578.49433692073
2004-08-25T03:37:46.242	22.337574919770365	0.09566658224186604	13.488407914958765	493484.6732582125
2004-08-25T04:01:26.288	22.35617754140026	0.06944108883085078	13.487623924380735	493435.9617844883
2004-08-25T04:09:58.676	22.362748679390926	0.06032598971935719	13.48734102824213	493417.9525957476
2004-08-25T05:35:22.553	22.424432813833803	0.0	13.484511687212796	493225.38755102485
2004-08-25T07:23:27.129	22.49240136811371	0.0	13.480929998040514	492949.85704767355
2004-08-25T09:40:05.482	22.563234767023317	0.0	13.47640014859232	492552.3987431026
2004-08-25T12:20:45.489	22.626792718783836	0.0	13.47107150294211	492018.03006773023
2004-08-25T15:25:32.416	22.67644255823808	0.0	13.464940079487052	491318.8796412077
2004-08-25T15:33:46.091	22.678123288613833	0.0	13.464666987796178	491285.73493676394
2004-08-25T15:38:49.74	22.67913588610271	0.0	13.464499011911556	491265.2652520093
2004-08-25T16:29:26.229	22.68839153324763	0.0	13.462819122784557	491057.1164975326
2004-08-25T17:58:49.672	22.7010462649642	0.0	13.459851304841639	490674.41735063656
2004-08-25T19:49:08.625	22.71068390243909	0.0	13.456187747058168	490176.5508688877
2004-08-25T22:21:39.676	22.714468103516143	0.0	13.451120847247129	489443.9611854484
2004-08-26T01:33:38.247	22.706223192895518	0.07210764285292713	13.44474004489828	488454.5967557316
2004-08-26T04:38:24.153	22.685244871711753	0.16875842436343083	13.438595764823477	487458.7873854346
2004-08-26T08:03:39.402	22.644573739751024	0.2608480011530541	13.431766525468458	486360.4823394464
2004-08-26T11:41:24.211	22.57841407781377	0.3231590130244654	13.424517509432032	485275.6476605903
2004-08-26T15:34:23.82	22.47765164679151	0.327578500436191	13.416756255623504	484294.0437797593
2004-08-26T19:46:09.49	22.329301450191345	0.23274115553468389	13.408364457808288	483550.6407360026
2004-08-27T00:30:26.602	22.106162236816893	0.0	13.398881908245704	483256.3340192358
2004-08-27T05:33:10.437	21.807407568022576	0.0	13.388776420136857	483676.5181478689
2004-08-27T11:05:44.736	21.45151556065809	0.0	13.377665772782178	484826.05462291284
2004-08-27T11:42:10.687	21.413166042270348	0.0	13.376448055015322	484984.8004837476
2004-08-27T12:06:25.832	21.387861107044014	0.0	13.375637381841251	485093.36495058716
2004-08-27T12:10:54.714	21.383207050055	0.0	13.375487580116964	485113.6682155731
2004-08-27T12:13:11.673	21.380839173595067	0.0	13.375411275614683	485124.0385224638
2004-08-27T12:13:48.52	21.380202436754825	0.0	13.375390746493279	485126.83183143835
2004-08-27T12:14:02.304	21.379964285919257	0.0	13.37538306710403	485127.87708731997
2004-08-27T12:16:20.141	21.377583828923264	0.0	13.375306272966803	485138.3402737718
2004-08-27T12:35:22.361	21.357933464636975	0.0	13.374669882248027	485225.77894791
2004-08-27T13:31:40.287	21.30070067019295	0.0	13.372787683299352	485491.6184860498
2004-08-27T15:16:22.676	21.1985609809445	0.0	13.369286393939301	486011.18761467095
2004-08-27T17:24:55.933	21.08312073154836	0.0	13.364986399422708	486683.2968696086
2004-08-27T20:17:07.503	20.95127788102594	0.0	13.359224587230164	487617.15352234535
2004-08-27T23:41:45.996	20.83887378982356	0.6508219723963355	13.352373800931122	488729.7355150796
2004-08-28T03:42:56.904	20.78071831851811	2.328386721095365	13.344295334809953	489973.47344561876
2004-08-28T08:19:31.083	20.80100019692434	4.750315870074908	13.335025701760859	491256.4550817472
2004-08-28T13:21:11.523	20.901490719520236	7.445225313417149	13.32490761617682	492427.7559881016
2004-08-28T18:44:59.474	21.065082040656446	9.69162882592485	13.31403936707084	493351.5537860195
2004-08-29T00:24:07.801	21.256441569721694	10.48696403894076	13.302647371287872	493867.6453279144
2004-08-29T06:14:22.74	21.437863726161343	9.101217835445468	13.290872755723214	493866.97518183925
2004-08-29T12:22:21.806	21.6010618616852	6.0716936087204	13.278491735851865	493377.37660921825
2004-08-29T14:18:55.954	21.646350446994774	4.964848364782989	13.274567556593453	493138.7596882622
2004-08-29T15:49:09.702	21.679163166783827	4.102512299430883	13.271529379709175	492931.2365231263
2004-08-29T15:53:18.73	21.680624486163595	4.063059489175521	13.271389610993761	492921.2481824477
2004-08-29T15:55:05.306	21.68124858051807	4.046184778038259	13.271329794119005	492916.96205629455
2004-08-29T15:55:42.937	21.68146875128675	4.040228039824957	13.271308673708075	492915.447062016
2004-08-29T15:55:57.103	21.681551610757555	4.037985784441968	13.271300722784222	492914.87651189836
2004-08-29T15:58:18.764	21.682379445651616	4.015569251357025	13.271221213314524	492909.1643810306
2004-08-29T16:21:55.381	21.690581625451617	3.7920704550867708	13.270426095508814	492851.3872463409
2004-08-29T17:23:37.57	21.711357938868503	3.2155513461083034	13.268347933996251	492694.9673202547
2004-08-29T18:46:51.751	21.737850075821235	2.463351158476696	13.265544081000064	492472.4307957034
2004-08-29T20:35:00.658	21.76957691451263	1.550805938120921	13.261900278361164	492165.8392756204
2004-08-29T22:47:55.957	21.804278869630227	0.5712049801755041	13.25742060675615	491766.619991921
2004-08-30T01:24:28.273	21.83889933833067	0.0	13.252143323746006	491272.59725754044
2004-08-30T04:38:50.919	21.873165891356027	0.0	13.245587888675844	490631.18987932114
2004-08-30T07:28:45.073	21.896574823045068	0.0	13.239855606791705	490048.51731470734
2004-08-30T08:18:58.533	21.902524174716923	0.0	13.238160702629944	489872.7962792937
2004-08-30T08:46:10.105	21.905583050974567	0.0	13.237242957591748	489777.04528148624
2004-08-30T12:19:52.254	21.926302417232428	0.0	13.230028743751719	489011.11576071306
2004-08-30T15:06:26.416	21.939484205964753	0.0	13.224403375946407	488400.1396762137
2004-08-30T19:44:38.604	21.959228092229583	0.0	13.215003498847976	487360.4902610054
2004-08-31T00:39:46.248	21.982483150459217	0.05369741932526535	13.205025794528263	486243.80095478415
2004-08-31T06:16:15.723	22.020591794142337	0.307624698018109	13.193642214114263	484985.69843777886
2004-08-31T10:29:52.157	22.063941487455565	0.3177264027211143	13.18505743897312	484090.9210815923
2004-08-31T12:11:14.293	22.086015425742733	0.2928497591486781	13.181624797375036	483754.78163784574
2004-08-31T12:45:22.865	22.094149613979766	0.28181478348260514	13.180468464470012	483644.95655664394
2004-08-31T13:02:04.908	22.098263111302998	0.27600587855071473	13.179902824474738	483591.90413142287
2004-08-31T15:49:05.334	22.144596185897395	0.20699975693094735	13.17424538176091	483087.830213092
2004-08-31T18:42:24.108	22.203712320407675	0.12681898372155237	13.168372332523505	482622.9051319392
2004-08-31T22:41:53.867	22.306730461202864	0.035461641488681944	13.160253218258969	482097.922365542
2004-09-01T03:07:40.003	22.453108722014782	0.007862215855697952	13.151238959329943	481695.65589039767
2004-09-01T08:01:45.166	22.64172376069504	0.05894250694407552	13.141258825753654	481368.13871636917
2004-09-01T13:29:45.172	22.855514490462465	0.15007954757371225	13.130121136354212	480911.53084278386
2004-09-01T19:26:25.635	23.05286851629019	0.20086631884527223	13.118001920810741	479991.48755913356
2004-09-02T01:36:41.487	23.172599091848202	0.09539630298652654	13.105412410368611	478201.04138578527
2004-09-02T08:29:12.519	23.167914014975796	0.0	13.09137615221164	475395.78809697065
2004-09-02T14:16:17.851	23.055261413572612	0.0	13.079558038982515	473443.77949333546
2004-09-02T20:37:30.183	22.825096201886897	0.0	13.066569867248644	472971.2127256277
2004-09-03T02:51:29.765	22.499408948089766	0.3833835450778293	13.053819004475782	475380.7922797525
2004-09-03T03:42:17.814	22.44847069870948	0.5183386744007524	13.052086372245617	475950.14879179146
2004-09-03T04:44:59.292	22.38380118174568	0.6961358707187798	13.049947989526451	476717.150880353
2004-09-03T04:54:18.389	22.374028691412985	0.7235175039332111	13.049630125912756	476836.77865374356
2004-09-03T04:56:10.813	22.372058809029536	0.7290512687987514	13.049566208644965	476861.000918257
2004-09-03T04:56:54.796	22.37128770388703	0.7312187274320177	13.049541202476592	476870.4924217498
2004-09-03T04:57:10.756	22.371007835181427	0.7320055729329168	13.049532128567416	476873.9386689114
2004-09-03T04:59:50.357	22.36820738090174	0.7398841631603772	13.049441389248095	476908.46243915637
2004-09-03T05:26:26.366	22.340029014856096	0.8196537228233552	13.04853397330648	477259.7047128111
2004-09-03T06:30:38.918	22.27077673943099	1.0188676528716638	13.046343421421994	478149.56871093734
2004-09-03T08:15:47.774	22.154043971250477	1.3609036304507975	13.042755703032718	479716.0712708813
2004-09-03T10:30:26.609	21.999767640885675	1.8148052963979344	13.038160497728718	481866.6917109118
2004-09-03T13:26:59.745	21.79220592311303	2.407309881996618	13.032133585247779	484808.02317215095
2004-09-03T16:59:14.32	21.540216851016563	3.059463127763237	13.024885949813378	488290.7826190563
2004-09-03T21:07:49.11	21.250870882865367	3.6449171877802744	13.016394239382281	491897.9304864043
2004-09-04T01:49:01.092	20.944810893866165	3.9345603759244483	13.006784023080048	494772.8477912364
2004-09-04T06:08:55.208	20.688366723679607	3.8124240477474163	12.997897770183762	496072.9021390949
2004-09-04T11:50:35.653	20.384081316314603	3.2451895246620013	12.98621002804951	496260.0231197981
2004-09-04T17:16:00.742	20.121278242432624	2.473804816402114	12.975072483711957	495406.24802468834
2004-09-04T21:58:28.129	19.908306072233355	1.7821565928674932	12.96540073565011	494315.151283276
2004-09-04T22:50:49.263	19.86993586672327	1.663113435023188	12.96360765045938	494110.2778896146
2004-09-04T23:23:28.542	19.846138296466542	1.5913151509617585	12.96248914262038	493984.9865706806
2004-09-04T23:42:21.825	19.832417107051192	1.5507463152934877	12.961842151373768	493913.68113970256
2004-09-04T23:58:26.441	19.820761870609108	1.516807503864426	12.96129143747322	493853.7697358894
2004-09-04T23:59:55.076	19.81969196816387	1.5137172148952747	12.961240833320026	493848.3034128927
2004-09-05T00:01:09.997	19.818787752657606	1.5111088656438885	12.961198059228181	493843.68817706476
2004-09-05T00:01:37.175	19.818459783303688	1.5101635507646185	12.961182543072152	493842.01521099213
2004-09-05T00:06:08.947	19.81518102620582	1.5007353611038972	12.961027380920438	493825.32036369055
2004-09-05T00:34:23.026	19.794785722516718	1.4429800994511568	12.960060160998598	493722.656178737
2004-09-05T01:54:08.443	19.737705656448252	1.2890248028853963	12.95732774356527	493444.9295132393
2004-09-05T03:44:55.384	19.66036989196626	1.09647596844166	12.95353186751743	493085.5479809492
2004-09-05T06:06:46.853	19.566309436316118	0.8828979966173964	12.948670284026665	492660.5777828665
2004-09-05T09:01:23.222	19.461486414584655	0.6645789114801379	12.942684963402543	492172.8417630272
2004-09-05T12:27:26.509	19.359042482483446	0.4592798961167761	12.935619609186405	491614.5016814343
2004-09-05T16:24:44.974	19.278640062889423	0.27573377453942266	12.927479964160607	490942.3775500571
2004-09-05T20:50:18.77	19.249559813453025	0.11224873199617463	12.918367806046746	490077.2423461655
2004-09-06T01:44:57.348	19.310516365813875	0.0	12.908253758192961	488875.1583427164
2004-09-06T07:28:01.169	19.503206981398748	0.0	12.896472249380926	487231.6498299761
2004-09-06T12:07:44.837	19.72701027754811	0.0	12.886861624258028	485990.5472850602
2004-09-06T17:48:45.045	20.03950574094035	0.0	12.875140718590181	484994.25583571783
2004-09-06T23:37:24.845	20.35682555932385	0.0	12.863150901585508	485015.48661052075
2004-09-07T05:56:43.597	20.65319431893279	0.5445317022845005	12.850100765330552	486596.63541462476
2004-09-07T06:37:33.998	20.682293297968762	0.6173820215173295	12.848695286276989	486844.3606984051
2004-09-07T07:06:25.591	20.702612609335862	0.6695905795389004	12.847702049724775	487026.0848972915
2004-09-07T07:21:51.327	20.71339838448607	0.6977063759719829	12.84717103439791	487125.34685557487
2004-09-07T07:29:32.575	20.718753175652353	0.7117613168548421	12.846906452495338	487175.3278739961
2004-09-07T07:33:45.74	20.721686962539295	0.7194877238227549	12.846761230124372	487202.90540984273
2004-09-07T07:34:42.646	20.722345901510913	0.7212255785228876	12.84672858725101	487209.118148309
2004-09-07T07:35:03.107	20.722582785911573	0.7218505462405852	12.846716850073852	487211.35326122586
2004-09-07T07:38:27.719	20.7249503082378	0.728103075934582	12.846599478014301	487233.74037466693
2004-09-07T08:12:33.845	20.748497966214387	0.7908776948220331	12.845425728638999	487461.0803691268
2004-09-07T09:39:36.859	20.807679773943658	0.9521991992204383	12.842429336375025	488066.4796106193
2004-09-07T11:37:33.086	20.886285161277524	1.168948874777856	12.83836923299945	488928.71689119894
2004-09-07T14:10:16.964	20.98679316472304	1.435574833893511	12.833110385850592	490077.6399043481
2004-09-07T17:16:58.395	21.110429479744916	1.718413402327305	12.826680855741547	491453.9957112121
2004-09-07T20:57:20.145	21.262243118700944	1.9540399152523544	12.819089715967777	492904.5703008505
2004-09-08T01:08:07.685	21.450034398965983	2.0356493489086387	12.810447759223395	494119.5250524685
2004-09-08T05:10:47.532	21.64423118525848	1.9095393013061321	12.802083328217822	494744.46252545464
2004-09-08T10:25:20.516	21.878089489210094	1.557608066934228	12.791237358919743	494917.6821673228
2004-09-08T15:32:00.584	22.04091548545532	1.1558166308854867	12.780659202322168	494632.24553928594
2004-09-08T21:11:24.074	22.087549189868994	0.8306832029616071	12.768947789495757	494097.9099665191
2004-09-08T23:09:20.907	22.059439702607477	0.7836991282728326	12.7648766840311	493918.04687230557
2004-09-08T23:50:25.358	22.043379666010157	0.7782213656498389	12.763458822965411	493860.8228770874
2004-09-08T23:58:15.972	22.03992664375477	0.7778715515512349	12.763188059288355	493850.3057881895
2004-09-08T23:59:56.353	22.039173872125822	0.7778265424653237	12.763130305613407	493848.0807103028
2004-09-09T00:01:18.398	22.038554350430744	0.7777975221385739	12.763083101326904	493846.26688570523
2004-09-09T00:01:48.122	22.03832896243787	0.7777887314433314	12.763065999794685	493845.61082948255
2004-09-09T00:06:45.361	22.03604759583063	0.7777510765977493	12.762894983933787	493839.08152072836
2004-09-09T00:56:17.75	22.01056885064467	0.7822774360915217	12.761184771503869	493776.8893304542
2004-09-09T02:02:34.229	21.969427810375294	0.8015091246371034	12.758896686476858	493702.3520772794
[truncated: 34,489 more rows]
