# Supplementary material for: Role of vector phenotypic plasticity in disease transmission as illustrated by the spread of dengue virus by Aedes albopictus
Source: Nat Commun. 2024 Sep 7;15:7823. doi: 10.1038/s41467-024-52144-5 (PMC11379831; doi:10.1038/s41467-024-52144-5)
Supplement: Supplementary file 4 — Source Data files [file 41467_2024_52144_MOESM4_ESM.zip › Source_Data_Folder/Supplementary_Material/SF10.xlsx]

## Sheet: Simulated
Time	Sim_Act_Pred_08
2005-01-01	0
2005-01-01 01:30:06	0
2005-01-01 03:38:55	0
2005-01-01 06:40:18	0
2005-01-01 11:22:24	0
2005-01-01 17:28:11	0
2005-01-01 20:26:40	0
2005-01-01 22:38:49	0
2005-01-01 23:29:41	0
2005-01-01 23:53:50	0
2005-01-01 23:59:07	0
2005-01-02 00:01:43	0
2005-01-02 00:02:40	0
2005-01-02 00:12:09	0
2005-01-02 01:12:00	0
2005-01-02 02:49:28	0
2005-01-02 04:56:49	0
2005-01-02 07:39:32	0
2005-01-02 10:56:37	0
2005-01-02 14:49:07	0
2005-01-02 19:16:24	0
2005-01-02 21:51:09	0
2005-01-02 23:12:24	0
2005-01-02 23:51:49	0
2005-01-03 00:01:01	0
2005-01-03 00:04:26	0
2005-01-03 00:38:34	0
2005-01-03 03:26:13	0
2005-01-03 07:23:42	0
2005-01-03 13:21:22	0
2005-01-03 20:10:36	0
2005-01-03 22:36:21	0
2005-01-03 23:45:09	0
2005-01-04 00:03:06	0
2005-01-04 00:09:33	0
2005-01-04 01:14:04	0
2005-01-04 03:11:36	0
2005-01-04 05:54:44	0
2005-01-04 09:35:41	0
2005-01-04 14:09:33	0
2005-01-04 18:25:24	0
2005-01-04 21:50:52	0
2005-01-04 23:57:49	0
2005-01-05 01:15:10	0
2005-01-05 01:44:23	0
2005-01-05 04:15:23	0
2005-01-05 07:32:19	0
2005-01-05 11:58:52	0
2005-01-05 17:30:03	0
2005-01-05 22:38:29	0
2005-01-06 00:29:53	0
2005-01-06 01:28:31	0
2005-01-06 07:34:25	0
2005-01-06 12:00:39	0
2005-01-06 19:04:55	0
2005-01-07 02:02:42	0
2005-01-07 06:37:43	0
2005-01-07 13:09:53	0
2005-01-07 17:42:24	0
2005-01-07 20:40:22	0
2005-01-08 08:37:28	0
2005-01-08 13:35:51	0
2005-01-09 03:15:30	0
2005-01-09 11:36:27	0
2005-01-09 16:15:01	0
2005-01-09 18:54:18	0
2005-01-10 02:57:47	0
2005-01-10 08:22:05	0
2005-01-10 16:20:16	6.04396e-10
2005-01-10 23:54:55	2.27684e-09
2005-01-10 23:59:38	4.29395e-09
2005-01-11 00:02:56	6.44804e-09
2005-01-11 00:04:08	5.03068e-08
2005-01-11 00:16:03	1.06486e-07
2005-01-11 01:36:41	1.46117e-07
2005-01-11 04:00:16	1.82655e-07
2005-01-11 06:54:07	2.07461e-07
2005-01-11 10:51:25	2.23632e-07
2005-01-11 15:43:56	2.33601e-07
2005-01-11 21:39:28	2.41729e-07
2005-01-12 04:41:42	2.46845e-07
2005-01-12 13:36:46	2.47945e-07
2005-01-12 19:02:48	2.50046e-07
2005-01-13 04:00:39	2.4938e-07
2005-01-13 09:41:13	2.52208e-07
2005-01-13 19:51:52	2.54042e-07
2005-01-14 01:19:01	2.59849e-07
2005-01-14 14:24:46	2.67515e-07
2005-01-15 00:53:51	2.77094e-07
2005-01-15 10:09:06	2.86424e-07
2005-01-15 16:36:45	2.95458e-07
2005-01-15 23:32:04	3.02913e-07
2005-01-16 06:32:26	3.08847e-07
2005-01-16 21:50:49	3.04056e-07
2005-01-17 09:58:12	2.94097e-07
2005-01-17 17:36:39	2.89547e-07
2005-01-17 22:17:45	2.89221e-07
2005-01-18 07:14:29	2.93324e-07
2005-01-18 16:13:07	3.03047e-07
2005-01-19 03:14:46	3.15778e-07
2005-01-19 07:04:07	3.19669e-07
2005-01-19 08:47:00	3.21361e-07
2005-01-19 09:46:27	3.22345e-07
2005-01-19 17:05:21	3.26225e-07
2005-01-19 22:21:29	3.27372e-07
2005-01-20 06:52:10	3.26175e-07
2005-01-20 16:11:40	3.24543e-07
2005-01-21 03:08:05	3.30376e-07
2005-01-21 13:45:13	3.44587e-07
2005-01-21 20:18:41	3.51634e-07
2005-01-22 00:33:10	3.53426e-07
2005-01-22 08:29:47	3.49252e-07
2005-01-22 13:22:41	3.43436e-07
2005-01-23 16:30:36	3.15338e-07
2005-01-24 10:47:59	3.1029e-07
2005-01-26 11:21:52	2.97108e-07
2005-01-27 13:50:25	2.87129e-07
2005-01-29 12:02:49	2.72035e-07
2005-01-30 07:45:25	2.75858e-07
2005-01-30 16:18:04	2.77874e-07
2005-01-30 20:14:18	2.77219e-07
2005-01-31 06:41:00	2.67742e-07
2005-01-31 11:50:30	2.61246e-07
2005-02-01 16:55:05	2.9385e-07
2005-02-02 11:43:25	3.08374e-07
2005-02-03 12:53:01	3.12699e-07
2005-02-05 03:03:20	3.17193e-07
2005-02-07 09:15:24	2.81508e-07
2005-02-10 07:55:42	2.97813e-07
2005-02-11 15:50:11	3.2985e-07
2005-02-12 02:09:50	3.47251e-07
2005-02-12 08:51:02	3.57209e-07
2005-02-12 11:28:55	3.60963e-07
2005-02-12 22:02:25	3.76271e-07
2005-02-13 05:09:52	3.87627e-07
2005-02-13 12:02:40	3.97337e-07
2005-02-13 21:37:58	4.02115e-07
2005-02-14 06:44:58	3.90663e-07
2005-02-14 17:07:29	3.65316e-07
2005-02-14 23:20:15	3.5049e-07
2005-02-15 08:18:07	3.36415e-07
2005-02-15 15:06:35	3.30905e-07
2005-02-17 14:44:41	3.23089e-07
2005-02-19 11:52:46	3.01933e-07
2005-02-19 18:53:45	3.04488e-07
2005-02-19 22:14:05	3.06049e-07
2005-02-20 07:16:46	3.10546e-07
2005-02-20 14:54:12	3.13997e-07
2005-02-21 02:51:25	3.1725e-07
2005-02-21 17:11:27	3.15562e-07
2005-02-22 12:24:09	3.02342e-07
2005-02-23 03:33:39	2.88474e-07
2005-02-23 13:36:12	2.82103e-07
2005-02-23 21:53:53	2.80979e-07
2005-02-24 03:56:41	2.83465e-07
2005-02-25 02:50:45	2.99698e-07
2005-02-25 11:35:39	2.99367e-07
2005-02-26 07:34:33	2.91456e-07
2005-02-26 21:34:30	2.90187e-07
2005-03-04 17:33:58	2.99346e-07
2005-03-07 05:28:13	3.05769e-07
2005-03-09 01:11:10	3.18786e-07
2005-03-10 19:58:35	3.373e-07
2005-03-11 11:24:25	3.44017e-07
2005-03-11 19:17:46	3.55984e-07
2005-03-11 22:07:57	3.6084e-07
2005-03-12 07:25:26	3.7646e-07
2005-03-12 14:31:42	3.86406e-07
2005-03-12 21:33:00	3.92238e-07
2005-03-13 09:13:01	3.91286e-07
2005-03-13 18:25:37	3.84856e-07
2005-03-14 05:40:23	3.7924e-07
2005-03-14 17:44:59	3.32237e-07
2005-03-15 06:06:25	2.70352e-07
2005-03-15 20:43:46	2.2442e-07
2005-03-16 09:16:27	1.85202e-07
2005-03-17 03:28:35	1.62621e-07
2005-03-17 11:23:47	1.49147e-07
2005-03-17 15:33:40	1.41526e-07
2005-03-17 18:00:16	1.34874e-07
2005-03-18 01:16:46	1.30792e-07
2005-03-18 06:15:49	1.26026e-07
2005-03-18 14:36:11	1.21853e-07
2005-03-19 00:51:56	1.18e-07
2005-03-19 07:52:10	1.1186e-07
2005-03-19 16:23:16	1.04395e-07
2005-03-20 01:39:15	9.41014e-08
2005-03-20 10:57:47	8.06232e-08
2005-03-20 18:08:10	6.68456e-08
2005-03-21 01:28:24	5.30299e-08
2005-03-21 11:58:56	3.97517e-08
2005-03-22 00:14:18	2.85368e-08
2005-03-22 15:30:17	1.86679e-08
2005-03-23 05:33:59	1.33902e-08
2005-03-23 18:48:19	1.14338e-08
2005-03-24 05:22:33	9.34833e-09
2005-03-24 17:15:52	7.22952e-09
2005-03-25 02:59:04	5.60485e-09
2005-03-25 15:20:50	4.35443e-09
2005-03-26 04:50:58	3.38672e-09
2005-03-26 15:13:08	2.60581e-09
2005-03-27 03:36:54	2.05916e-09
2005-03-27 13:30:25	1.65255e-09
2005-03-27 21:03:02	1.33068e-09
2005-03-28 07:21:33	1.07197e-09
2005-03-28 16:33:13	8.45344e-10
2005-03-28 23:13:31	7.01772e-10
2005-03-29 06:33:41	5.78476e-10
2005-03-29 14:26:03	4.95105e-10
2005-03-30 00:08:29	4.30888e-10
2005-03-30 08:58:55	3.54087e-10
2005-03-30 20:20:49	3.2911e-10
2005-03-31 04:05:39	3.19548e-10
2005-03-31 12:21:56	3.13526e-10
2005-04-01 01:28:15	3.07146e-10
2005-04-01 11:06:34	3.01402e-10
2005-04-01 19:15:14	2.96062e-10
2005-04-02 08:39:44	2.88766e-10
2005-04-02 21:21:31	2.82207e-10
2005-04-03 11:06:36	2.75672e-10
2005-04-03 21:50:11	2.7123e-10
2005-04-04 04:45:12	2.68629e-10
2005-04-04 11:46:03	2.66786e-10
2005-04-04 20:19:33	2.65854e-10
2005-04-05 07:09:18	2.66297e-10
2005-04-05 14:45:29	2.66108e-10
2005-04-06 02:24:31	2.6497e-10
2005-04-06 08:52:51	2.62612e-10
2005-04-06 14:40:15	2.60964e-10
2005-04-07 01:38:01	2.64767e-10
2005-04-07 10:34:38	2.74156e-10
2005-04-07 19:44:16	2.84761e-10
2005-04-08 00:32:31	2.87732e-10
2005-04-08 04:39:14	2.88416e-10
2005-04-08 13:53:59	2.88456e-10
2005-04-08 20:58:37	2.86334e-10
2005-04-09 06:04:10	2.84603e-10
2005-04-09 14:27:50	2.82359e-10
2005-04-10 00:00:57	2.75854e-10
2005-04-10 06:18:14	2.67153e-10
2005-04-10 10:58:06	2.59113e-10
2005-04-10 20:50:18	2.44861e-10
2005-04-11 05:25:13	2.37467e-10
2005-04-11 14:52:17	2.35876e-10
2005-04-12 00:19:30	2.38024e-10
2005-04-12 09:36:26	2.40995e-10
2005-04-13 00:44:45	2.4382e-10
2005-04-13 10:38:30	2.415e-10
2005-04-13 18:31:44	2.39704e-10
2005-04-14 08:20:03	2.4493e-10
2005-04-14 17:33:21	2.51561e-10
2005-04-15 01:26:30	2.55954e-10
2005-04-15 08:07:59	2.57303e-10
2005-04-15 14:24:57	2.56761e-10
2005-04-15 18:42:26	2.55047e-10
2005-04-16 02:14:02	2.5185e-10
2005-04-16 08:24:57	2.47758e-10
2005-04-16 16:02:48	2.41657e-10
2005-04-16 23:22:36	2.34319e-10
2005-04-17 06:39:25	2.2596e-10
2005-04-17 13:43:41	2.18309e-10
2005-04-17 22:37:49	2.12549e-10
2005-04-18 07:36:07	2.13301e-10
2005-04-18 16:15:59	2.18284e-10
2005-04-19 01:36:13	2.24379e-10
2005-04-19 12:21:56	2.28739e-10
2005-04-19 21:55:07	2.29969e-10
2005-04-20 05:29:35	2.29326e-10
2005-04-20 17:37:41	2.26611e-10
2005-04-21 03:54:32	2.21486e-10
2005-04-21 12:09:12	2.15833e-10
2005-04-22 01:47:46	2.07502e-10
2005-04-22 13:09:25	2.03249e-10
2005-04-22 21:46:51	2.02515e-10
2005-04-23 06:13:24	2.04515e-10
2005-04-23 10:41:46	2.06003e-10
2005-04-23 14:12:08	2.07204e-10
2005-04-23 21:04:25	2.10529e-10
2005-04-24 03:58:10	2.13385e-10
2005-04-24 13:58:59	2.16972e-10
2005-04-24 19:53:42	2.18718e-10
2005-04-25 08:28:06	2.2439e-10
2005-04-25 14:20:53	2.26782e-10
2005-04-25 17:02:17	2.27343e-10
2005-04-25 19:20:17	2.27626e-10
2005-04-26 03:48:29	2.29775e-10
2005-04-26 09:52:31	2.301e-10
2005-04-26 17:52:58	2.29938e-10
2005-04-27 01:21:11	2.29341e-10
2005-04-27 08:15:19	2.28704e-10
2005-04-27 10:41:43	2.28048e-10
2005-04-27 12:24:38	2.27408e-10
2005-04-27 15:15:45	2.26803e-10
2005-04-27 18:16:30	2.2623e-10
2005-04-27 22:29:40	2.25687e-10
2005-04-28 04:14:37	2.25146e-10
2005-04-28 08:01:09	2.24629e-10
2005-04-28 10:10:06	2.24165e-10
2005-04-28 12:09:37	2.23721e-10
2005-04-28 20:50:14	2.23067e-10
2005-04-29 02:56:57	2.22444e-10
2005-04-29 09:11:22	2.21835e-10
2005-04-29 11:55:23	2.21435e-10
2005-04-29 14:07:10	2.21092e-10
2005-04-29 17:47:37	2.20819e-10
2005-04-29 21:00:53	2.20658e-10
2005-04-29 23:23:11	2.2055e-10
2005-04-30 04:19:00	2.20876e-10
2005-04-30 11:04:40	2.21863e-10
2005-04-30 17:16:20	2.23045e-10
2005-05-01 01:40:33	2.24924e-10
2005-05-01 03:14:46	2.25111e-10
2005-05-01 04:23:21	2.25221e-10
2005-05-01 04:33:20	2.25113e-10
2005-05-01 04:48:52	2.25051e-10
2005-05-01 04:52:58	2.24959e-10
2005-05-01 04:54:18	2.24872e-10
2005-05-01 04:54:20	2.24793e-10
2005-05-01 04:54:21	2.24724e-10
2005-05-01 04:54:30	2.24673e-10
2005-05-01 04:56:02	2.24641e-10
2005-05-01 05:11:18	2.24681e-10
2005-05-01 05:52:23	2.24859e-10
2005-05-01 06:51:17	2.25141e-10
2005-05-01 08:11:54	2.25546e-10
2005-05-01 10:07:14	2.26143e-10
2005-05-01 12:24:56	2.26889e-10
2005-05-01 15:15:25	2.2787e-10
2005-05-01 18:36:17	2.29144e-10
2005-05-01 22:34:17	2.30856e-10
2005-05-02 02:59:54	2.33083e-10
2005-05-02 07:56:07	2.35844e-10
2005-05-02 13:18:32	2.38926e-10
2005-05-02 19:01:27	2.41946e-10
2005-05-03 01:13:38	2.44487e-10
2005-05-03 07:41:39	2.4609e-10
2005-05-03 14:29:58	2.46984e-10
2005-05-03 21:02:34	2.47528e-10
2005-05-04 04:02:42	2.48183e-10
2005-05-04 11:14:54	2.48484e-10
2005-05-04 18:23:13	2.47197e-10
2005-05-05 02:04:57	2.42612e-10
2005-05-05 10:06:33	2.34286e-10
2005-05-05 17:38:56	2.2579e-10
2005-05-06 01:37:49	2.19142e-10
2005-05-06 03:00:00	2.18559e-10
2005-05-06 03:53:56	2.183e-10
2005-05-06 04:21:59	2.18259e-10
2005-05-06 04:33:01	2.18339e-10
2005-05-06 04:36:40	2.18468e-10
2005-05-06 04:39:39	2.18607e-10
2005-05-06 04:40:44	2.18762e-10
2005-05-06 04:51:33	2.18861e-10
2005-05-06 06:12:10	2.18599e-10
2005-05-06 08:25:29	2.18294e-10
2005-05-06 11:18:51	2.1824e-10
2005-05-06 14:05:46	2.18555e-10
2005-05-06 18:41:34	2.19569e-10
2005-05-06 23:06:18	2.2103e-10
2005-05-07 04:36:32	2.23102e-10
2005-05-07 10:25:05	2.25323e-10
2005-05-07 17:00:47	2.27504e-10
2005-05-08 00:08:46	2.29e-10
2005-05-08 08:03:35	2.29192e-10
2005-05-08 13:09:37	2.28787e-10
2005-05-08 15:10:31	2.28768e-10
2005-05-08 15:45:17	2.29129e-10
2005-05-08 15:58:56	2.29726e-10
2005-05-08 18:13:22	2.30045e-10
2005-05-08 21:38:54	2.30218e-10
2005-05-09 02:13:36	2.30253e-10
2005-05-09 08:05:17	2.30078e-10
2005-05-09 12:29:00	2.3036e-10
2005-05-09 14:03:08	2.31262e-10
2005-05-09 14:58:25	2.32294e-10
2005-05-09 15:18:35	2.33428e-10
2005-05-09 18:40:22	2.34122e-10
2005-05-09 22:06:48	2.34946e-10
2005-05-10 04:12:57	1.12034e-06
2005-05-10 10:36:28	2.72677e-06
2005-05-10 18:29:38	9.17667e-06
2005-05-11 00:39:12	6.36126e-05
2005-05-11 04:32:17	0.000299587
2005-05-11 14:13:27	0.000776812
2005-05-11 19:28:51	0.00155097
2005-05-12 03:21:07	0.00269266
2005-05-12 07:55:54	0.0042785
2005-05-12 18:09:45	0.00637143
2005-05-13 01:10:43	0.00891629
2005-05-13 08:31:25	0.011461
2005-05-13 09:41:31	0.0140469
2005-05-13 10:23:45	0.0168142
2005-05-13 10:32:21	0.0197664
2005-05-13 10:35:13	0.0229468
2005-05-13 10:36:44	0.0263689
2005-05-13 10:37:16	0.0300395
2005-05-13 10:42:41	0.0339505
2005-05-13 11:36:51	0.0380769
2005-05-13 13:14:36	0.0424047
2005-05-13 15:44:41	0.0469267
2005-05-13 18:26:17	0.0515072
2005-05-13 22:10:13	0.0561915
2005-05-14 02:31:50	0.0611175
2005-05-14 08:31:59	0.0665557
2005-05-14 12:20:08	0.0718847
2005-05-14 19:15:43	0.0777441
2005-05-15 00:55:00	0.0831167
2005-05-15 08:09:40	0.0879658
2005-05-15 15:15:20	0.0924961
2005-05-15 23:27:24	0.097438
2005-05-16 07:40:24	0.103776
2005-05-16 17:15:17	0.111361
2005-05-17 01:52:21	0.118328
2005-05-17 10:18:36	0.124045
2005-05-17 18:38:40	0.129099
2005-05-18 02:42:29	0.134317
2005-05-18 08:50:16	0.140101
2005-05-18 13:32:17	0.146099
2005-05-18 18:54:42	0.152029
2005-05-19 00:48:11	0.157649
2005-05-19 02:22:35	0.163675
2005-05-19 02:44:49	0.169915
2005-05-19 03:04:53	0.176194
2005-05-19 03:12:23	0.182525
2005-05-19 03:17:43	0.188865
2005-05-19 03:21:29	0.195213
2005-05-19 03:21:56	0.201587
2005-05-19 03:22:07	0.207973
2005-05-19 03:22:11	0.214372
2005-05-19 03:22:51	0.220781
2005-05-19 03:29:26	0.227177
2005-05-19 03:55:02	0.233501
2005-05-19 04:32:06	0.239773
2005-05-19 05:19:25	0.245989
2005-05-19 06:21:47	0.252108
2005-05-19 07:40:09	0.258111
2005-05-19 09:12:36	0.263996
2005-05-19 11:00:12	0.269749
2005-05-19 11:12:21	0.276069
2005-05-19 11:20:09	0.282415
2005-05-19 12:09:06	0.288488
2005-05-19 13:02:31	0.294517
2005-05-19 14:16:49	0.30039
2005-05-19 15:47:04	0.306148
2005-05-19 17:35:52	0.311791
2005-05-19 19:42:31	0.317355
2005-05-19 22:09:03	0.322869
2005-05-20 00:57:35	0.328413
2005-05-20 04:11:05	0.334098
2005-05-20 04:47:01	0.340333
2005-05-20 04:59:38	0.346626
2005-05-20 05:01:27	0.352946
2005-05-20 05:02:43	0.359273
2005-05-20 05:03:11	0.365613
2005-05-20 05:07:48	0.371955
2005-05-20 05:31:02	0.378265
2005-05-20 06:33:26	0.384518
2005-05-20 07:49:32	0.390788
2005-05-20 09:38:04	0.397096
2005-05-20 11:53:30	0.403524
2005-05-20 14:40:32	0.410175
2005-05-20 18:10:12	0.417209
2005-05-20 22:19:58	0.424797
2005-05-21 03:10:05	0.433123
2005-05-21 08:34:46	0.442459
2005-05-21 14:28:41	0.45324
2005-05-21 20:32:49	0.465736
2005-05-22 00:08:12	0.476757
2005-05-22 02:34:55	0.486848
2005-05-22 08:43:01	0.502954
2005-05-22 13:14:14	0.516726
2005-05-22 17:50:28	0.52996
2005-05-22 20:12:45	0.539693
2005-05-22 20:45:18	0.547303
2005-05-22 21:20:34	0.554942
2005-05-22 23:38:39	0.56395
2005-05-23 01:18:23	0.572065
2005-05-23 03:54:23	0.580135
2005-05-23 06:22:44	0.587505
2005-05-23 09:11:38	0.594217
2005-05-23 12:10:25	0.600206
2005-05-23 15:33:41	0.605288
2005-05-23 19:19:41	0.609318
2005-05-23 20:04:31	0.615169
2005-05-23 20:19:45	0.621047
2005-05-23 20:28:13	0.626568
2005-05-23 21:52:59	0.630507
2005-05-23 23:15:41	0.633907
2005-05-24 00:41:14	0.636713
2005-05-24 01:54:56	0.639618
2005-05-24 02:00:31	0.643431
2005-05-24 02:03:26	0.647057
2005-05-24 02:32:29	0.650082
2005-05-24 03:35:22	0.652349
2005-05-24 05:07:25	0.653919
2005-05-24 05:41:47	0.655994
2005-05-24 05:58:43	0.65801
2005-05-24 06:05:02	0.659886
2005-05-24 06:08:04	0.661535
2005-05-24 06:09:10	0.662956
2005-05-24 06:20:07	0.664186
2005-05-24 07:05:34	0.664924
2005-05-24 08:33:09	0.665103
2005-05-24 10:26:23	0.665001
2005-05-24 12:58:40	0.664549
2005-05-24 16:59:37	0.663523
2005-05-24 18:21:23	0.664103
2005-05-24 18:37:59	0.66511
2005-05-24 18:44:20	0.666102
2005-05-24 19:47:52	0.666626
2005-05-24 20:44:47	0.667127
2005-05-24 21:04:53	0.667728
2005-05-24 21:12:06	0.668267
2005-05-24 22:24:25	0.668452
2005-05-25 00:28:06	0.668538
2005-05-25 00:56:28	0.668996
2005-05-25 01:10:33	0.66962
2005-05-25 03:31:27	0.67048
2005-05-25 06:28:24	0.672118
2005-05-25 10:24:20	0.674478
2005-05-25 15:05:26	0.677717
2005-05-25 17:50:34	0.680404
2005-05-25 18:54:40	0.68225
2005-05-25 19:28:54	0.68382
2005-05-25 19:38:32	0.685167
2005-05-25 19:42:00	0.686499
2005-05-25 20:16:38	0.688202
2005-05-25 21:43:37	0.69054
2005-05-25 23:37:36	0.69335
2005-05-26 02:02:35	0.69676
2005-05-26 05:33:45	0.701284
2005-05-26 09:32:06	0.706258
2005-05-26 14:21:33	0.712044
2005-05-26 17:23:28	0.716794
2005-05-27 00:26:24	0.725217
2005-05-27 05:46:37	0.732865
2005-05-27 12:57:19	0.742421
2005-05-27 19:08:26	0.750302
2005-05-28 01:10:36	0.756672
2005-05-28 09:42:34	0.761873
2005-05-28 17:06:58	0.765769
2005-05-29 01:51:30	0.77047
2005-05-29 10:14:36	0.777369
2005-05-29 21:30:27	0.790163
2005-05-30 06:27:02	0.805357
2005-05-30 16:25:04	0.823228
2005-05-31 02:09:02	0.836719
2005-05-31 12:18:43	0.841493
2005-05-31 22:15:10	0.834951
2005-06-01 05:29:46	0.824021
2005-06-01 12:00:58	0.811833
2005-06-01 20:40:32	0.796402
2005-06-02 04:04:21	0.791718
2005-06-02 13:07:13	0.795057
2005-06-02 20:03:09	0.801646
2005-06-03 05:14:18	0.806573
2005-06-03 13:32:31	0.81025
2005-06-03 22:05:14	0.81965
2005-06-04 01:19:11	0.829823
2005-06-04 04:22:27	0.842212
2005-06-04 05:16:33	0.851716
2005-06-04 05:46:23	0.860516
2005-06-04 08:06:20	0.873947
2005-06-04 09:40:02	0.885777
2005-06-04 12:16:17	0.90058
2005-06-04 14:49:56	0.915322
2005-06-04 17:38:22	0.930423
2005-06-04 20:43:59	0.945413
2005-06-04 21:08:45	0.95435
2005-06-04 21:36:16	0.963671
2005-06-04 21:45:45	0.972426
2005-06-04 21:46:12	0.980911
2005-06-04 21:46:22	0.989397
2005-06-04 21:48:01	0.997964
2005-06-04 22:04:26	1.00728
2005-06-04 22:38:32	1.01767
2005-06-04 23:25:53	1.029
2005-06-05 00:33:02	1.04177
2005-06-05 02:03:05	1.05596
2005-06-05 04:04:18	1.07039
2005-06-05 04:22:45	1.0836
2005-06-05 04:32:19	1.09693
2005-06-05 04:37:30	1.11038
2005-06-05 04:39:06	1.12387
2005-06-05 04:39:23	1.1374
2005-06-05 04:39:30	1.15096
2005-06-05 04:40:33	1.16454
2005-06-05 04:50:31	1.17821
2005-06-05 05:12:57	1.19199
2005-06-05 06:31:02	1.20594
2005-06-05 06:55:10	1.21965
2005-06-05 07:02:24	1.23359
2005-06-05 07:05:00	1.24764
2005-06-05 07:31:02	1.26243
2005-06-05 08:24:03	1.27797
2005-06-05 10:14:18	1.29364
2005-06-05 12:04:25	1.30968
2005-06-05 12:11:55	1.32907
2005-06-05 12:16:33	1.35008
2005-06-05 12:19:57	1.37161
2005-06-05 12:20:24	1.39361
2005-06-05 12:20:39	1.41572
2005-06-05 12:20:45	1.43789
2005-06-05 12:21:40	1.46006
2005-06-05 12:30:48	1.48202
2005-06-05 12:56:32	1.50348
2005-06-05 14:08:37	1.52324
2005-06-05 15:55:08	1.54095
2005-06-05 18:07:49	1.55618
2005-06-05 20:44:00	1.56845
2005-06-05 21:03:38	1.58987
2005-06-05 21:09:04	1.61298
2005-06-05 21:10:41	1.63733
2005-06-05 21:11:13	1.66274
2005-06-05 21:11:26	1.68937
2005-06-05 21:11:31	1.71723
2005-06-05 21:12:19	1.74633
2005-06-05 21:20:13	1.77487
2005-06-05 22:04:35	1.80003
2005-06-05 22:07:30	1.8288
2005-06-05 22:08:41	1.85781
2005-06-05 22:09:08	1.88692
2005-06-05 22:13:28	1.91568
2005-06-05 22:51:37	1.94108
2005-06-06 00:05:33	1.96237
2005-06-06 01:29:42	1.98169
2005-06-06 03:51:54	1.99267
2005-06-06 06:30:46	1.9997
2005-06-06 07:18:49	2.02088
2005-06-06 07:58:20	2.04289
2005-06-06 08:22:55	2.06676
2005-06-06 08:42:57	2.09152
2005-06-06 08:50:19	2.11854
2005-06-06 08:55:01	2.14652
2005-06-06 08:56:06	2.17577
2005-06-06 08:56:33	2.2059
2005-06-06 08:56:42	2.23687
2005-06-06 08:56:45	2.26868
2005-06-06 08:57:20	2.30073
2005-06-06 09:03:07	2.3321
2005-06-06 09:30:18	2.35974
2005-06-06 09:40:05	2.39008
2005-06-06 11:17:48	2.40572
2005-06-06 13:15:23	2.41816
2005-06-06 15:30:23	2.42842
2005-06-06 18:12:53	2.43641
2005-06-06 21:16:24	2.44543
2005-06-07 00:43:57	2.459
2005-06-07 01:46:17	2.48613
2005-06-07 02:39:42	2.51468
2005-06-07 02:51:32	2.5453
2005-06-07 02:55:05	2.5767
2005-06-07 02:56:07	2.60835
2005-06-07 02:56:29	2.64004
2005-06-07 02:56:40	2.67174
2005-06-07 02:56:44	2.7034
2005-06-07 02:57:24	2.73491
2005-06-07 03:04:03	2.76588
2005-06-07 03:44:38	2.79546
2005-06-07 05:02:28	2.82429
2005-06-07 06:38:11	2.85351
2005-06-07 08:57:37	2.885
2005-06-07 11:27:30	2.91874
2005-06-07 14:35:40	2.95485
2005-06-07 18:06:07	2.99036
2005-06-07 22:06:46	3.0203
2005-06-07 23:14:08	3.0499
2005-06-08 00:06:12	3.08018
2005-06-08 00:29:20	3.11272
2005-06-08 00:56:06	3.14575
2005-06-08 01:05:55	3.18123
2005-06-08 01:09:52	3.21863
2005-06-08 01:11:43	3.25818
2005-06-08 01:12:20	3.29938
2005-06-08 01:12:32	3.34095
2005-06-08 01:12:36	3.38251
2005-06-08 01:13:18	3.42376
2005-06-08 01:20:23	3.46352
2005-06-08 01:41:30	3.50089
2005-06-08 02:37:04	3.53413
2005-06-08 03:45:13	3.56461
2005-06-08 05:18:36	3.59001
2005-06-08 07:15:18	3.60953
2005-06-08 09:48:31	3.61995
2005-06-08 12:44:13	3.62317
2005-06-08 16:01:54	3.62063
2005-06-08 19:59:09	3.61177
2005-06-08 21:50:28	3.63117
2005-06-08 23:13:58	3.65789
2005-06-08 23:53:17	3.6929
2005-06-08 23:59:43	3.73347
2005-06-09 00:03:20	3.77431
2005-06-09 00:04:39	3.81545
2005-06-09 00:17:49	3.85404
2005-06-09 01:24:55	3.88377
2005-06-09 03:12:47	3.90858
2005-06-09 05:05:42	3.93448
2005-06-09 08:05:46	3.95767
2005-06-09 11:19:21	3.98567
2005-06-09 15:19:46	4.02025
2005-06-09 19:38:40	4.06398
2005-06-09 21:16:42	4.10705
2005-06-09 21:24:01	4.14744
2005-06-09 21:28:00	4.18896
2005-06-09 21:28:30	4.23074
2005-06-09 21:28:41	4.27285
2005-06-09 21:30:30	4.31516
2005-06-09 21:48:44	4.35839
2005-06-09 22:47:07	4.40397
2005-06-10 00:31:00	4.4527
2005-06-10 02:44:20	4.50427
2005-06-10 05:04:46	4.55759
2005-06-10 08:49:09	4.62114
2005-06-10 12:39:40	4.68955
2005-06-10 17:14:03	4.76907
2005-06-10 22:02:06	4.85768
2005-06-11 04:03:00	4.96831
2005-06-11 10:14:23	5.08697
2005-06-11 16:17:15	5.19956
2005-06-11 22:22:38	5.29794
2005-06-12 04:39:44	5.37283
2005-06-12 12:35:43	5.42855
2005-06-12 18:53:59	5.4753
2005-06-12 21:13:27	5.52023
2005-06-12 22:59:19	5.56576
2005-06-13 00:10:41	5.61123
2005-06-13 00:16:56	5.65406
2005-06-13 00:19:34	5.69755
2005-06-13 00:21:16	5.74205
2005-06-13 00:21:53	5.78772
2005-06-13 00:27:59	5.83507
2005-06-13 01:26:36	5.88751
2005-06-13 03:20:57	5.94631
2005-06-13 05:23:55	6.0094
2005-06-13 08:21:15	6.08113
2005-06-13 11:20:36	6.15617
2005-06-13 15:03:01	6.23354
2005-06-13 18:18:51	6.30373
2005-06-13 19:31:15	6.36308
2005-06-13 20:25:27	6.42061
2005-06-13 20:28:09	6.47589
2005-06-13 20:29:09	6.53164
2005-06-13 20:29:30	6.58835
2005-06-13 20:33:06	6.64569
2005-06-13 21:09:01	6.70458
2005-06-13 22:02:16	6.76353
2005-06-13 23:42:57	6.8214
2005-06-14 01:19:01	6.87635
2005-06-14 03:12:43	6.92728
2005-06-14 05:42:00	6.97148
2005-06-14 08:43:52	7.0075
2005-06-14 12:11:24	7.03631
2005-06-14 16:10:51	7.05956
2005-06-14 17:34:07	7.1062
2005-06-14 18:42:14	7.15578
2005-06-14 19:03:23	7.21408
2005-06-14 19:15:53	7.27532
2005-06-14 19:17:00	7.34064
2005-06-14 19:17:25	7.40862
2005-06-14 19:21:29	7.47903
2005-06-14 19:39:09	7.55022
2005-06-14 20:35:50	7.6188
2005-06-14 21:57:08	7.68696
2005-06-14 23:49:37	7.75493
2005-06-15 02:06:02	7.82571
2005-06-15 03:10:36	7.90441
2005-06-15 03:21:48	7.98577
2005-06-15 03:28:44	8.06658
2005-06-15 03:31:33	8.14652
2005-06-15 03:32:23	8.22535
2005-06-15 03:33:11	8.30312
2005-06-15 03:33:28	8.38003
2005-06-15 03:36:23	8.45589
2005-06-15 04:05:30	8.53057
2005-06-15 05:26:54	8.6055
2005-06-15 07:24:05	8.68397
2005-06-15 09:57:02	8.76893
2005-06-15 13:09:08	8.86176
2005-06-15 16:55:59	8.96487
2005-06-15 21:15:29	9.08038
2005-06-16 02:05:17	9.20912
2005-06-16 06:19:25	9.33858
2005-06-16 11:57:17	9.49012
2005-06-16 17:21:17	9.64371
2005-06-16 23:22:19	9.80783
2005-06-16 23:50:35	9.8994
2005-06-16 23:58:15	9.98717
2005-06-17 00:00:21	10.0738
2005-06-17 00:01:07	10.1606
2005-06-17 00:08:53	10.2504
2005-06-17 01:09:53	10.3547
2005-06-17 02:57:53	10.4717
2005-06-17 03:53:43	10.5776
2005-06-17 04:47:10	10.6833
2005-06-17 05:07:38	10.7817
2005-06-17 05:11:49	10.8761
2005-06-17 05:12:59	10.9694
2005-06-17 05:13:24	11.0617
2005-06-17 05:17:38	11.1543
2005-06-17 05:59:55	11.2559
2005-06-17 07:42:51	11.3723
2005-06-17 09:55:41	11.4964
2005-06-17 11:57:39	11.6188
2005-06-17 12:58:54	11.7262
2005-06-17 16:50:52	11.882
2005-06-17 19:41:03	12.0263
2005-06-17 23:42:20	12.1978
2005-06-18 03:45:16	12.3775
2005-06-18 08:41:48	12.578
2005-06-18 13:46:41	12.7763
2005-06-18 19:19:26	12.963
2005-06-19 01:13:49	13.1157
2005-06-19 07:34:53	13.2185
2005-06-19 14:50:34	13.276
2005-06-19 21:12:22	13.3247
2005-06-19 22:52:56	13.4138
2005-06-19 23:37:29	13.5104
2005-06-19 23:46:29	13.6115
2005-06-19 23:49:45	13.7138
2005-06-20 00:22:23	13.8136
2005-06-20 01:29:08	13.9108
2005-06-20 03:21:12	14.0056
2005-06-20 05:50:34	14.1006
2005-06-20 09:04:44	14.1963
2005-06-20 13:05:16	14.2916
2005-06-20 17:24:01	14.3864
2005-06-20 18:14:19	14.4939
2005-06-20 18:16:24	14.604
2005-06-20 18:17:21	14.713
2005-06-20 18:17:42	14.8205
2005-06-20 18:21:10	14.9261
2005-06-20 18:37:47	15.0285
2005-06-20 19:16:30	15.1272
2005-06-20 20:30:24	15.2203
2005-06-20 21:53:39	15.3096
2005-06-21 00:29:05	15.3876
2005-06-21 02:39:13	15.4662
2005-06-21 05:46:21	15.5367
2005-06-21 09:08:24	15.6062
2005-06-21 13:43:11	15.6724
2005-06-21 16:53:04	15.7569
2005-06-21 17:34:24	15.8544
2005-06-21 17:57:56	15.9519
2005-06-21 18:10:35	16.0494
2005-06-21 18:12:02	16.1467
2005-06-21 18:13:04	16.2439
2005-06-21 18:13:27	16.341
2005-06-21 18:17:12	16.438
2005-06-21 18:54:48	16.5342
2005-06-21 20:03:17	16.6306
2005-06-21 21:21:40	16.7286
2005-06-21 23:04:00	16.8297
2005-06-22 00:40:52	16.9334
2005-06-22 03:04:48	17.0483
2005-06-22 05:44:28	17.176
2005-06-22 07:44:47	17.3011
2005-06-22 09:06:52	17.4187
2005-06-22 09:51:09	17.5243
2005-06-22 11:16:48	17.6455
2005-06-22 11:27:12	17.738
2005-06-22 11:31:06	17.8255
2005-06-22 11:31:50	17.9093
2005-06-22 11:32:09	17.991
2005-06-22 11:32:13	18.0706
2005-06-22 11:32:15	18.1479
2005-06-22 11:32:30	18.2233
2005-06-22 11:35:07	18.2991
2005-06-22 12:01:14	18.3844
2005-06-22 13:11:49	18.4899
2005-06-22 14:14:28	18.5937
2005-06-22 15:54:40	18.7185
2005-06-22 17:54:43	18.8584
2005-06-22 20:01:13	19.0078
2005-06-22 20:47:56	19.1104
2005-06-22 21:54:37	19.226
2005-06-22 22:21:10	19.3136
2005-06-22 22:29:48	19.3878
2005-06-22 22:30:11	19.4569
2005-06-22 22:30:16	19.5273
2005-06-22 22:30:18	19.5991
2005-06-22 22:30:36	19.6728
2005-06-22 22:32:01	19.7473
2005-06-22 22:45:38	19.8306
2005-06-22 23:20:42	19.929
2005-06-22 23:53:51	20.0258
2005-06-23 00:42:38	20.1341
2005-06-23 01:45:27	20.2528
2005-06-23 03:13:31	20.3917
2005-06-23 04:51:56	20.5393
2005-06-23 06:52:29	20.705
2005-06-23 08:48:41	20.8652
2005-06-23 08:51:07	20.9295
2005-06-23 08:52:48	20.9936
2005-06-23 08:53:09	21.0574
2005-06-23 08:53:16	21.1223
2005-06-23 08:53:22	21.1892
2005-06-23 08:53:25	21.2563
2005-06-23 08:53:47	21.3236
2005-06-23 08:57:28	21.3938
2005-06-23 09:04:39	21.4665
2005-06-23 09:19:01	21.5443
2005-06-23 09:38:30	21.6256
2005-06-23 10:06:52	21.7128
2005-06-23 10:49:02	21.8101
2005-06-23 11:42:14	21.914
2005-06-23 13:04:21	22.0379
2005-06-23 14:32:43	22.1626
2005-06-23 16:37:57	22.3091
2005-06-23 18:54:06	22.4534
2005-06-23 19:37:25	22.5339
2005-06-23 20:10:52	22.609
2005-06-23 20:51:28	22.6891
2005-06-23 21:14:03	22.7596
2005-06-23 21:15:26	22.8198
2005-06-23 21:16:01	22.8803
2005-06-23 21:16:20	22.9407
2005-06-23 21:16:25	23.001
2005-06-23 21:16:27	23.0612
2005-06-23 21:16:46	23.121
2005-06-23 21:19:57	23.1811
2005-06-23 21:41:04	23.2492
2005-06-23 22:11:47	23.3201
2005-06-23 22:57:56	23.3951
2005-06-23 23:52:37	23.47
2005-06-24 00:30:31	23.5378
2005-06-24 02:31:01	23.6246
2005-06-24 04:04:46	23.6978
2005-06-24 06:25:00	23.767
2005-06-24 08:53:28	23.8245
2005-06-24 11:50:42	23.8693
2005-06-24 12:08:48	23.9288
2005-06-24 12:39:15	23.9867
2005-06-24 12:40:25	24.0484
2005-06-24 12:40:49	24.1102
2005-06-24 12:40:57	24.1719
2005-06-24 12:40:59	24.2334
2005-06-24 12:41:28	24.2943
2005-06-24 12:46:15	24.3537
2005-06-24 13:17:45	24.4082
2005-06-24 14:14:28	24.4574
2005-06-24 15:27:03	24.5023
2005-06-24 17:01:51	24.5425
2005-06-24 19:18:01	24.5793
2005-06-24 22:14:09	24.6207
2005-06-25 02:01:07	24.6843
2005-06-25 02:21:02	24.7404
2005-06-25 02:24:59	24.7947
2005-06-25 02:26:36	24.8492
2005-06-25 02:27:13	24.9044
2005-06-25 02:27:23	24.9612
2005-06-25 02:27:31	25.0197
2005-06-25 02:27:34	25.0809
2005-06-25 02:28:05	25.1451
2005-06-25 02:33:17	25.214
2005-06-25 03:04:55	25.2908
2005-06-25 03:51:39	25.3713
2005-06-25 04:54:55	25.456
2005-06-25 06:23:05	25.5478
2005-06-25 08:07:23	25.646
2005-06-25 10:15:03	25.7531
2005-06-25 12:49:38	25.8725
2005-06-25 13:34:04	25.9549
2005-06-25 13:59:15	26.0301
2005-06-25 14:47:39	26.1131
2005-06-25 14:49:00	26.1796
2005-06-25 14:49:06	26.2457
2005-06-25 14:49:08	26.3123
2005-06-25 14:49:28	26.3798
2005-06-25 14:52:51	26.4498
2005-06-25 15:21:04	26.5303
2005-06-25 15:50:10	26.6132
2005-06-25 16:33:12	26.7037
2005-06-25 17:31:06	26.8027
2005-06-25 19:13:28	26.9196
2005-06-25 20:44:20	27.0346
2005-06-25 22:37:51	27.154
2005-06-25 23:39:10	27.2583
2005-06-26 00:24:10	27.3574
2005-06-26 00:43:48	27.4496
2005-06-26 00:48:05	27.5373
2005-06-26 00:50:25	27.6231
2005-06-26 00:51:16	27.7086
2005-06-26 00:59:40	27.7953
2005-06-26 01:10:30	27.8824
2005-06-26 01:20:35	27.9694
2005-06-26 01:26:45	28.0556
2005-06-26 01:30:24	28.1413
2005-06-26 01:33:36	28.227
2005-06-26 01:34:57	28.3124
2005-06-26 01:35:48	28.3978
2005-06-26 01:36:03	28.4833
2005-06-26 01:36:06	28.5699
2005-06-26 01:36:09	28.6577
2005-06-26 01:36:10	28.7469
2005-06-26 01:36:20	28.8385
2005-06-26 01:38:01	28.9325
2005-06-26 01:54:04	29.0337
2005-06-26 02:16:17	29.1418
2005-06-26 03:06:57	29.2608
2005-06-26 03:55:57	29.3854
2005-06-26 05:16:16	29.5125
2005-06-26 06:44:24	29.6383
2005-06-26 08:44:22	29.7623
2005-06-26 10:47:11	29.882
2005-06-26 11:21:06	30.0013
2005-06-26 11:43:50	30.1205
2005-06-26 11:53:40	30.2395
2005-06-26 12:07:44	30.3577
2005-06-26 12:09:38	30.4753
2005-06-26 12:11:58	30.5917
2005-06-26 12:12:18	30.7066
2005-06-26 12:12:20	30.8194
2005-06-26 12:12:21	30.9316
2005-06-26 12:12:29	31.0443
2005-06-26 12:13:45	31.1578
2005-06-26 12:26:30	31.2727
2005-06-26 12:48:58	31.3894
2005-06-26 13:28:44	31.5085
2005-06-26 14:10:22	31.6311
2005-06-26 15:10:17	31.7588
2005-06-26 16:33:58	31.8898
2005-06-26 18:21:00	32.0266
2005-06-26 20:23:42	32.172
2005-06-26 22:36:33	32.3298
2005-06-26 23:22:29	32.4954
2005-06-27 00:49:35	32.6588
2005-06-27 01:17:41	32.8269
2005-06-27 01:33:37	32.9953
2005-06-27 01:40:19	33.1632
2005-06-27 01:44:37	33.3307
2005-06-27 01:48:40	33.4982
2005-06-27 01:50:22	33.6657
2005-06-27 01:50:40	33.8332
2005-06-27 01:50:45	34.0004
2005-06-27 01:50:47	34.1673
2005-06-27 01:50:48	34.3339
2005-06-27 01:50:56	34.5008
2005-06-27 01:52:16	34.6685
2005-06-27 02:05:37	34.8357
2005-06-27 02:25:06	35.0025
2005-06-27 03:13:15	35.1685
2005-06-27 04:07:57	35.336
2005-06-27 05:20:51	35.506
2005-06-27 07:10:56	35.679
2005-06-27 09:04:41	35.857
2005-06-27 11:16:26	36.0412
2005-06-27 14:05:54	36.234
2005-06-27 17:26:06	36.4307
2005-06-27 20:55:45	36.6375
2005-06-27 21:12:29	36.8672
2005-06-27 21:37:59	37.1135
2005-06-27 21:44:19	37.3767
2005-06-27 21:49:03	37.6615
2005-06-27 21:51:08	37.9492
2005-06-27 21:53:44	38.2367
2005-06-27 21:53:54	38.5238
2005-06-27 21:53:58	38.81
2005-06-27 21:54:01	39.096
2005-06-27 21:54:02	39.3814
2005-06-27 21:54:13	39.6668
2005-06-27 21:55:57	39.9534
2005-06-27 21:59:54	40.242
2005-06-27 22:24:54	40.5325
2005-06-27 23:20:28	40.8244
2005-06-28 00:20:40	41.1216
2005-06-28 01:33:20	41.4238
2005-06-28 03:27:45	41.7278
2005-06-28 05:41:26	42.0371
2005-06-28 09:22:52	42.3484
2005-06-28 12:44:06	42.6831
2005-06-28 17:22:37	43.0738
2005-06-28 22:36:50	43.5822
2005-06-29 04:22:40	44.2849
2005-06-29 05:28:23	44.7068
2005-06-29 06:09:48	45.0945
2005-06-29 07:36:06	45.5478
2005-06-29 08:04:13	45.9162
2005-06-29 08:10:34	46.2516
2005-06-29 08:12:50	46.5805
2005-06-29 08:13:14	46.9069
2005-06-29 08:13:16	47.2333
2005-06-29 08:13:19	47.5603
2005-06-29 08:13:19	47.8885
2005-06-29 08:13:27	48.2184
2005-06-29 08:14:43	48.5518
2005-06-29 08:27:25	48.9059
2005-06-29 08:47:16	49.2746
2005-06-29 08:48:08	49.6166
2005-06-29 08:48:27	49.9626
2005-06-29 08:51:36	50.3182
2005-06-29 09:23:01	50.7209
2005-06-29 10:16:20	51.1599
2005-06-29 11:21:02	51.6175
2005-06-29 12:48:10	52.11
2005-06-29 14:44:42	52.6427
2005-06-29 17:39:55	53.2427
2005-06-29 19:52:33	53.7464
2005-06-30 00:19:05	54.2978
2005-06-30 03:47:09	54.6636
2005-06-30 08:05:15	54.8823
2005-06-30 11:58:21	54.991
2005-06-30 17:11:31	54.8816
2005-06-30 18:48:19	55.0538
2005-06-30 19:47:58	55.2896
2005-06-30 19:55:56	55.6251
2005-06-30 19:57:02	55.9827
2005-06-30 19:57:32	56.3513
2005-06-30 19:57:42	56.7304
2005-06-30 19:59:28	57.1162
2005-06-30 20:17:09	57.4741
2005-06-30 20:49:13	57.8051
2005-06-30 21:45:15	58.0893
2005-06-30 22:59:09	58.3338
2005-07-01 00:42:56	58.5084
2005-07-01 02:47:14	58.6281
2005-07-01 05:43:15	58.6182
2005-07-01 08:41:13	58.5866
2005-07-01 11:50:08	58.5132
2005-07-01 12:36:09	58.7719
2005-07-01 14:17:39	58.8888
2005-07-01 14:28:15	59.2208
2005-07-01 14:31:36	59.5641
2005-07-01 14:33:29	59.9031
2005-07-01 14:35:42	60.2311
2005-07-01 14:35:44	60.5652
2005-07-01 14:35:45	60.9008
2005-07-01 14:35:51	61.2361
2005-07-01 14:36:57	61.5713
2005-07-01 14:47:54	61.884
2005-07-01 15:05:50	62.1816
2005-07-01 15:24:45	62.4791
2005-07-01 15:54:35	62.7486
2005-07-01 16:30:12	63.0029
2005-07-01 17:15:52	63.2307
2005-07-01 18:16:32	63.4179
2005-07-01 19:31:20	63.5664
2005-07-01 21:02:10	63.6707
2005-07-01 23:19:12	63.652
2005-07-02 01:52:23	63.5937
2005-07-02 02:19:40	63.8623
2005-07-02 02:36:23	64.158
2005-07-02 02:47:45	64.4665
2005-07-02 02:51:53	64.7918
2005-07-02 02:52:42	65.1234
2005-07-02 02:52:59	65.4529
2005-07-02 02:55:56	65.7704
2005-07-02 03:25:19	66.0095
2005-07-02 04:27:45	66.1559
2005-07-02 06:05:43	66.1991
2005-07-02 08:04:02	66.1889
2005-07-02 10:43:37	66.0872
2005-07-02 13:50:43	65.9569
2005-07-02 17:35:03	65.8212
2005-07-02 22:06:06	65.7708
2005-07-03 03:08:34	65.9427
2005-07-03 08:26:44	66.3655
2005-07-03 14:04:41	66.9648
2005-07-03 19:59:55	67.6192
2005-07-03 21:34:47	67.9315
2005-07-03 22:47:33	68.2117
2005-07-04 00:42:53	68.5168
2005-07-04 01:30:22	68.755
2005-07-04 01:36:16	68.9592
2005-07-04 01:36:34	69.1548
2005-07-04 01:36:50	69.3439
2005-07-04 01:36:56	69.5256
2005-07-04 01:37:56	69.6983
2005-07-04 01:47:51	69.8681
2005-07-04 02:43:31	70.0577
2005-07-04 04:01:26	70.2521
2005-07-04 05:56:14	70.4495
2005-07-04 08:19:28	70.6433
2005-07-04 11:15:01	70.8359
2005-07-04 14:40:14	71.04
2005-07-04 18:18:30	71.2795
2005-07-04 22:48:58	71.6318
2005-07-05 03:56:53	72.1837
2005-07-05 08:43:06	72.7754
2005-07-05 14:13:16	73.3079
2005-07-05 20:18:41	73.4414
2005-07-05 22:21:00	73.4255
2005-07-05 23:50:56	73.3884
2005-07-06 02:26:45	73.081
2005-07-06 02:39:19	73.1807
2005-07-06 02:42:33	73.3106
2005-07-06 02:43:30	73.4459
2005-07-06 02:43:51	73.5803
2005-07-06 02:47:16	73.7002
2005-07-06 03:21:32	73.702
2005-07-06 04:44:53	73.4943
2005-07-06 06:31:51	73.149
2005-07-06 08:59:08	72.5733
2005-07-06 11:57:32	71.8154
2005-07-06 15:28:12	70.9355
2005-07-06 19:25:22	70.1086
2005-07-06 23:43:41	69.5909
2005-07-07 04:34:08	69.653
2005-07-07 09:01:54	70.1921
2005-07-07 14:51:27	71.1833
2005-07-07 20:05:04	72.0284
2005-07-07 22:02:46	72.318
2005-07-07 23:30:49	72.5052
2005-07-07 23:57:50	72.611
2005-07-07 23:59:42	72.6919
2005-07-08 00:00:42	72.7643
2005-07-08 00:01:04	72.8276
2005-07-08 00:04:42	72.884
2005-07-08 00:41:04	72.9459
2005-07-08 02:18:02	72.9846
2005-07-08 04:33:19	72.9284
2005-07-08 07:32:55	72.6967
2005-07-08 07:55:45	72.6805
2005-07-08 08:35:56	72.6242
2005-07-08 08:36:14	72.6474
2005-07-08 08:36:29	72.6693
2005-07-08 08:36:35	72.6914
2005-07-08 08:37:30	72.7116
2005-07-08 08:46:38	72.7142
2005-07-08 09:34:49	72.6285
2005-07-08 10:55:02	72.4535
2005-07-08 12:15:34	72.2579
2005-07-08 14:01:47	71.9693
2005-07-08 16:20:47	71.5568
2005-07-08 19:00:10	71.0613
2005-07-08 21:41:26	70.5623
2005-07-09 01:51:27	69.8538
2005-07-09 06:06:25	69.2587
2005-07-09 07:39:57	69.0683
2005-07-09 07:55:31	69.0294
2005-07-09 08:09:17	68.991
2005-07-09 08:10:16	68.9728
2005-07-09 08:11:14	68.9535
2005-07-09 08:11:35	68.9347
2005-07-09 08:15:07	68.9091
2005-07-09 08:50:26	68.8274
2005-07-09 10:14:34	68.6691
2005-07-09 12:18:02	68.4705
2005-07-09 14:50:46	68.2698
2005-07-09 17:52:56	68.0913
2005-07-09 21:09:17	67.9679
2005-07-10 01:07:41	67.913
2005-07-10 05:22:58	67.952
2005-07-10 10:16:07	68.0804
2005-07-10 12:51:10	68.1552
2005-07-10 13:01:38	68.1382
2005-07-10 13:07:18	68.1168
2005-07-10 14:03:59	68.1271
2005-07-10 15:29:47	68.1544
2005-07-10 17:29:10	68.1987
2005-07-10 19:57:28	68.249
2005-07-10 22:59:57	68.2924
2005-07-10 23:33:52	68.2704
2005-07-10 23:59:20	68.2447
2005-07-11 00:00:31	68.2127
2005-07-11 00:00:56	68.1805
2005-07-11 00:05:11	68.1491
2005-07-11 00:47:35	68.1251
2005-07-11 02:20:45	68.1044
2005-07-11 04:19:38	68.0759
2005-07-11 06:58:15	68.0366
2005-07-11 10:08:26	67.992
2005-07-11 13:56:06	67.964
2005-07-11 18:12:05	67.9991
2005-07-11 22:40:20	68.1562
2005-07-11 23:23:49	68.1675
2005-07-11 23:54:07	68.1669
2005-07-11 23:58:27	68.1362
2005-07-11 23:59:57	68.1006
2005-07-12 00:01:18	68.0637
2005-07-12 00:01:47	68.0242
2005-07-12 00:06:40	67.9893
2005-07-12 00:55:28	68.0107
2005-07-12 02:31:05	68.1081
2005-07-12 04:32:59	68.2704
2005-07-12 07:12:29	68.531
2005-07-12 10:22:59	68.8842
2005-07-12 14:06:52	69.322
2005-07-12 18:19:21	69.7931
2005-07-12 20:10:31	69.954
2005-07-12 21:37:07	70.0552
2005-07-12 22:42:03	70.1103
2005-07-12 22:45:23	70.0726
2005-07-12 22:47:23	70.0323
2005-07-12 22:48:06	69.9892
2005-07-12 22:55:22	69.954
2005-07-12 23:32:31	69.9573
2005-07-12 23:53:36	69.9365
2005-07-12 23:58:43	69.8941
2005-07-13 00:00:19	69.8465
2005-07-13 00:00:54	69.7977
2005-07-13 00:06:47	69.7556
2005-07-13 00:31:48	69.735
2005-07-13 01:31:51	69.7493
2005-07-13 03:10:38	69.7871
2005-07-13 05:12:02	69.8181
2005-07-13 07:49:25	69.8376
2005-07-13 10:54:30	69.8332
2005-07-13 14:28:24	69.8129
2005-07-13 18:24:00	69.8006
2005-07-13 20:22:28	69.779
2005-07-13 21:16:55	69.742
2005-07-13 21:54:30	69.6995
2005-07-13 21:59:20	69.6406
2005-07-13 22:01:13	69.5789
2005-07-13 22:20:09	69.5245
2005-07-13 23:26:29	69.4979
2005-07-13 23:48:27	69.4475
2005-07-13 23:59:23	69.3904
2005-07-14 00:00:51	69.3269
2005-07-14 00:01:23	69.2629
2005-07-14 00:06:42	69.2023
2005-07-14 00:48:12	69.1684
2005-07-14 01:39:02	69.1458
2005-07-14 03:57:57	69.2157
2005-07-14 06:25:37	69.3262
2005-07-14 07:44:13	69.3682
2005-07-14 12:45:54	69.7705
2005-07-14 16:05:20	70.0629
2005-07-14 21:06:49	70.5862
2005-07-14 23:01:30	70.757
2005-07-14 23:48:40	70.7913
2005-07-14 23:57:07	70.7461
2005-07-14 23:59:49	70.6894
2005-07-15 00:02:27	70.633
2005-07-15 00:03:25	70.5738
2005-07-15 00:13:01	70.5332
2005-07-15 00:50:20	70.5508
2005-07-15 01:51:12	70.6188
2005-07-15 03:06:18	70.7185
2005-07-15 04:44:32	70.8685
2005-07-15 06:42:20	71.0615
2005-07-15 09:04:32	71.3073
2005-07-15 11:52:39	71.6094
2005-07-15 15:13:13	71.9801
2005-07-15 19:09:09	72.4221
2005-07-15 22:59:21	72.8459
2005-07-16 03:14:59	73.3095
2005-07-16 07:35:21	73.757
2005-07-16 09:49:19	73.9505
2005-07-16 11:12:28	74.0486
2005-07-16 16:10:20	74.4494
2005-07-16 19:42:09	74.6596
2005-07-17 00:51:30	74.8689
2005-07-17 05:55:32	74.9409
2005-07-17 11:22:44	74.946
2005-07-17 17:12:56	74.9672
2005-07-17 20:30:26	75.0092
2005-07-17 23:14:40	75.0825
2005-07-18 03:54:57	75.3449
2005-07-18 08:17:38	75.6667
2005-07-18 13:56:13	76.0755
2005-07-18 19:26:43	76.3145
2005-07-19 00:26:06	76.2683
2005-07-19 04:09:20	76.0187
2005-07-19 05:07:57	75.9167
2005-07-19 05:56:38	75.826
2005-07-19 06:15:53	75.7863
2005-07-19 08:10:45	75.5693
2005-07-19 10:03:47	75.3336
2005-07-19 12:34:03	74.9914
2005-07-19 15:23:18	74.5813
2005-07-19 18:14:57	74.1581
2005-07-19 21:32:00	73.6884
2005-07-20 01:08:19	73.2276
2005-07-20 04:26:46	72.875
2005-07-20 06:50:09	72.6609
2005-07-20 11:58:33	72.2781
2005-07-20 13:07:34	72.2161
2005-07-20 13:35:28	72.2006
2005-07-20 13:39:53	72.2114
2005-07-20 13:41:23	72.2264
2005-07-20 13:42:17	72.2438
2005-07-20 13:42:37	72.2638
2005-07-20 13:45:52	72.2834
2005-07-20 14:05:58	72.2893
2005-07-20 14:54:03	72.2712
2005-07-20 16:10:52	72.2335
2005-07-20 17:33:43	72.1989
2005-07-20 19:22:06	72.1527
2005-07-20 20:37:29	72.1406
2005-07-20 21:24:10	72.1555
2005-07-20 23:34:40	72.1151
2005-07-21 01:35:09	72.088
2005-07-21 03:50:48	72.0556
2005-07-21 06:14:09	72.0229
2005-07-21 08:49:52	71.9863
2005-07-21 12:05:56	71.9275
2005-07-21 12:55:27	71.9629
2005-07-21 13:40:47	72.0026
2005-07-21 14:06:05	72.0557
2005-07-21 14:11:19	72.1218
2005-07-21 14:13:53	72.1915
2005-07-21 14:15:01	72.2634
2005-07-21 14:15:31	72.3376
2005-07-21 14:15:43	72.4139
2005-07-21 14:17:35	72.4911
2005-07-21 14:36:13	72.5598
2005-07-21 15:05:53	72.6225
2005-07-21 16:01:49	72.6694
2005-07-21 16:59:15	72.7165
2005-07-21 18:32:12	72.742
2005-07-21 21:14:52	72.7235
2005-07-21 22:35:24	72.758
2005-07-22 01:17:45	72.7389
2005-07-22 03:45:06	72.7275
2005-07-22 07:05:20	72.672
2005-07-22 11:20:56	72.557
2005-07-22 14:48:24	72.4582
2005-07-22 16:24:54	72.4517
2005-07-22 17:30:46	72.4726
2005-07-22 18:20:23	72.5089
2005-07-22 18:53:09	72.5628
2005-07-22 19:15:28	72.6282
2005-07-22 19:22:34	72.7108
2005-07-22 19:26:31	72.7966
2005-07-22 19:27:09	72.8857
2005-07-22 19:27:23	72.9744
2005-07-22 19:29:40	73.0595
2005-07-22 19:43:24	73.1296
2005-07-22 20:19:50	73.1713
2005-07-22 21:42:58	73.152
2005-07-22 23:30:02	73.0929
2005-07-23 01:53:41	72.9682
2005-07-23 04:50:41	72.7752
2005-07-23 07:15:09	72.6207
2005-07-23 11:52:21	72.2557
2005-07-23 16:05:46	71.9567
2005-07-23 21:19:55	71.6573
2005-07-24 02:33:13	71.5123
2005-07-24 08:38:43	71.5642
2005-07-24 14:49:16	71.8688
2005-07-24 21:13:36	72.4473
2005-07-25 03:47:29	73.3079
2005-07-25 11:00:53	74.4654
2005-07-25 17:30:08	75.5553
2005-07-25 19:54:41	75.976
2005-07-25 21:43:08	76.2898
2005-07-25 22:52:03	76.4972
2005-07-25 23:47:15	76.6667
2005-07-25 23:58:21	76.7368
2005-07-25 23:59:53	76.7855
2005-07-26 00:01:10	76.8335
2005-07-26 00:01:38	76.8795
2005-07-26 00:06:16	76.9343
2005-07-26 00:48:59	77.0697
2005-07-26 02:07:25	77.2736
2005-07-26 03:47:28	77.5073
2005-07-26 05:58:43	77.7752
2005-07-26 08:37:04	78.0511
2005-07-26 11:45:28	78.314
2005-07-26 15:22:44	78.5319
2005-07-26 19:30:00	78.6674
2005-07-26 20:59:16	78.7094
2005-07-26 22:08:32	78.7377
2005-07-26 22:54:03	78.7594
2005-07-26 23:10:52	78.783
2005-07-26 23:24:47	78.8042
2005-07-26 23:25:32	78.825
2005-07-26 23:26:06	78.8428
2005-07-26 23:26:19	78.8591
2005-07-26 23:28:23	78.8737
2005-07-26 23:49:12	78.8814
2005-07-27 01:15:40	78.8587
2005-07-27 03:52:51	78.7735
2005-07-27 07:07:01	78.6216
2005-07-27 10:32:45	78.4291
2005-07-27 15:15:13	78.1516
2005-07-27 21:01:09	77.8794
2005-07-28 01:54:04	77.7928
2005-07-28 08:30:10	77.921
2005-07-28 15:32:42	78.307
2005-07-28 23:20:31	78.9279
2005-07-29 07:50:25	79.7275
2005-07-29 15:59:23	80.6334
2005-07-30 00:33:09	81.7813
2005-07-30 08:40:58	83.0396
2005-07-30 17:46:40	84.3004
2005-07-30 22:03:42	84.7373
2005-07-31 00:14:17	84.9065
2005-07-31 00:57:08	84.9654
2005-07-31 01:16:37	84.9996
2005-07-31 01:23:56	85.022
2005-07-31 02:37:04	85.0815
2005-07-31 04:18:10	85.1321
2005-07-31 06:37:22	85.1493
2005-07-31 09:47:10	85.0831
2005-07-31 13:29:38	84.8826
2005-07-31 18:20:22	84.4285
2005-07-31 18:55:24	84.376
2005-07-31 19:26:05	84.3299
2005-07-31 19:37:38	84.3233
2005-07-31 20:48:16	84.1833
2005-07-31 22:20:55	83.9767
2005-08-01 00:40:33	83.6199
2005-08-01 03:22:46	83.1565
2005-08-01 07:08:05	82.4642
2005-08-01 10:50:03	81.7908
2005-08-01 13:24:50	81.3647
2005-08-01 14:00:55	81.2899
2005-08-01 14:14:16	81.2792
2005-08-01 14:19:11	81.2933
2005-08-01 15:08:22	81.1978
2005-08-01 16:21:53	81.0562
2005-08-01 18:14:12	80.8588
2005-08-01 20:31:36	80.6787
2005-08-01 23:39:21	80.5635
2005-08-02 01:04:12	80.5969
2005-08-02 02:19:37	80.6626
2005-08-02 02:29:45	80.7108
2005-08-02 02:33:01	80.7558
2005-08-02 02:34:40	80.8
2005-08-02 02:35:17	80.8437
2005-08-02 02:41:20	80.8906
2005-08-02 03:09:34	80.952
2005-08-02 04:30:31	81.0633
2005-08-02 06:42:02	81.2556
2005-08-02 09:16:00	81.5066
2005-08-02 12:35:54	81.8117
2005-08-02 16:24:15	82.0439
2005-08-02 20:31:22	82.0191
2005-08-03 01:17:56	81.4241
2005-08-03 06:34:11	79.999
2005-08-03 11:39:44	78.1583
2005-08-03 13:32:46	77.467
2005-08-03 13:44:35	77.4513
2005-08-03 13:48:32	77.4907
2005-08-03 13:49:58	77.5497
2005-08-03 13:50:30	77.6177
2005-08-03 13:55:46	77.6553
2005-08-03 14:18:54	77.5737
2005-08-03 15:01:01	77.3653
2005-08-03 16:08:42	76.9889
2005-08-03 17:51:10	76.3972
2005-08-03 20:04:26	75.6532
2005-08-03 22:42:45	74.8617
2005-08-03 23:50:38	74.6095
2005-08-04 00:47:21	74.4358
2005-08-04 01:04:13	74.4397
2005-08-04 01:12:07	74.4815
2005-08-04 01:15:05	74.5431
2005-08-04 01:15:57	74.6131
2005-08-04 01:16:16	74.6853
2005-08-04 01:19:27	74.7463
2005-08-04 01:51:13	74.6983
2005-08-04 02:53:50	74.5516
2005-08-04 04:35:58	74.3181
2005-08-04 06:44:27	74.0891
2005-08-04 09:46:30	73.8709
2005-08-04 13:20:31	73.7633
2005-08-04 17:34:00	73.773
2005-08-04 22:15:51	73.855
2005-08-05 03:18:51	73.8936
2005-08-05 07:35:35	73.8805
2005-08-05 13:29:09	73.824
2005-08-05 18:53:53	73.8415
2005-08-05 21:00:52	73.922
2005-08-05 22:26:09	74.0106
2005-08-05 23:26:26	74.0993
2005-08-05 23:48:10	74.173
2005-08-05 23:59:51	74.242
2005-08-06 00:01:05	74.3054
2005-08-06 00:01:31	74.3684
2005-08-06 00:05:58	74.4335
2005-08-06 00:49:14	74.5215
2005-08-06 02:00:12	74.6329
2005-08-06 03:44:57	74.7813
2005-08-06 05:53:40	74.9667
2005-08-06 08:33:35	75.199
2005-08-06 11:35:05	75.4603
2005-08-06 15:03:01	75.7339
2005-08-06 16:22:08	75.8516
2005-08-06 16:47:58	75.9101
2005-08-06 16:55:34	75.9457
2005-08-06 17:03:00	75.9761
2005-08-06 17:05:42	76.0005
2005-08-06 17:32:43	76.0454
2005-08-06 18:44:23	76.1226
2005-08-06 20:21:25	76.2048
2005-08-06 22:29:37	76.2756
2005-08-06 23:23:35	76.3058
2005-08-06 23:47:04	76.3281
2005-08-06 23:57:58	76.348
2005-08-06 23:59:59	76.3661
2005-08-07 00:01:16	76.3822
2005-08-07 00:01:44	76.3958
2005-08-07 00:06:19	76.4063
2005-08-07 00:52:10	76.4105
2005-08-07 01:02:50	76.4158
2005-08-07 01:08:06	76.4215
2005-08-07 01:09:06	76.4278
2005-08-07 01:09:28	76.4334
2005-08-07 01:13:05	76.4375
2005-08-07 01:49:16	76.4316
2005-08-07 03:03:29	76.4035
2005-08-07 04:38:25	76.3451
2005-08-07 06:45:31	76.2316
2005-08-07 09:24:08	76.0398
2005-08-07 12:42:22	75.7334
2005-08-07 16:48:02	75.2716
2005-08-07 20:53:16	74.7442
2005-08-08 01:41:02	74.0782
2005-08-08 06:49:18	73.3537
2005-08-08 08:33:49	73.1028
2005-08-08 09:55:13	72.9066
2005-08-08 10:48:36	72.7717
2005-08-08 11:32:28	72.6566
2005-08-08 11:36:28	72.6232
2005-08-08 11:37:53	72.5944
2005-08-08 11:38:58	72.5651
2005-08-08 11:39:21	72.5363
2005-08-08 11:43:14	72.4993
2005-08-08 12:22:05	72.3906
2005-08-08 13:52:29	72.1835
2005-08-08 15:57:43	71.9245
2005-08-08 18:37:19	71.6362
2005-08-08 21:53:31	71.3513
2005-08-09 01:42:46	71.1288
2005-08-09 06:11:39	71.034
2005-08-09 10:46:12	71.1196
2005-08-09 12:28:29	71.1681
2005-08-09 13:48:05	71.2117
2005-08-09 14:11:14	71.1908
2005-08-09 14:20:40	71.1518
2005-08-09 14:25:20	71.1064
2005-08-09 14:27:28	71.0575
2005-08-09 14:28:17	71.0068
2005-08-09 14:28:34	70.9552
2005-08-09 14:31:30	70.9069
2005-08-09 15:00:42	70.8956
2005-08-09 16:15:35	70.9586
2005-08-09 17:54:48	71.0812
2005-08-09 20:03:18	71.2932
2005-08-09 22:38:02	71.6159
2005-08-10 01:38:49	72.0804
2005-08-10 05:32:32	72.8046
2005-08-10 10:09:57	73.7783
2005-08-10 12:41:04	74.3066
2005-08-10 13:37:34	74.4694
2005-08-10 14:03:29	74.5129
2005-08-10 16:44:39	75.0768
2005-08-10 19:19:56	75.6005
2005-08-10 22:59:21	76.3109
2005-08-11 03:03:13	76.9976
2005-08-11 07:12:57	77.5544
2005-08-11 12:06:54	78.001
2005-08-11 17:29:40	78.1853
2005-08-11 23:13:10	77.9777
2005-08-12 05:01:26	77.3145
2005-08-12 05:45:05	77.1464
2005-08-12 06:11:50	77.0154
2005-08-12 06:16:35	76.9368
2005-08-12 06:17:52	76.8673
2005-08-12 06:18:47	76.7998
2005-08-12 06:19:07	76.7341
2005-08-12 06:22:28	76.6616
2005-08-12 06:55:48	76.5158
2005-08-12 07:10:26	76.415
2005-08-12 09:36:44	75.9686
2005-08-12 11:53:12	75.528
2005-08-12 15:09:40	74.9167
2005-08-12 18:42:52	74.2932
2005-08-12 22:59:05	73.6744
2005-08-13 03:44:42	73.2315
2005-08-13 09:29:46	73.0437
2005-08-13 15:11:32	73.1411
2005-08-13 21:17:01	73.4736
2005-08-14 03:23:39	73.9419
2005-08-14 09:43:46	74.4036
2005-08-14 16:07:44	74.6122
2005-08-14 18:27:31	74.5358
2005-08-14 20:12:21	74.4125
2005-08-14 21:20:53	74.2837
2005-08-14 21:24:50	74.2142
2005-08-14 21:25:59	74.1472
2005-08-14 21:26:25	74.0801
2005-08-14 21:30:44	74.0077
2005-08-14 22:13:48	73.8858
2005-08-14 23:02:58	73.7441
2005-08-14 23:48:59	73.5946
2005-08-14 23:56:28	73.5081
2005-08-14 23:59:29	73.4284
2005-08-15 00:00:38	73.3512
2005-08-15 00:01:03	73.2745
2005-08-15 00:05:12	73.1899
2005-08-15 00:46:47	73.0287
2005-08-15 01:06:42	72.9071
2005-08-15 01:10:49	72.819
2005-08-15 01:11:58	72.7361
2005-08-15 01:12:23	72.6529
2005-08-15 01:16:33	72.5597
2005-08-15 01:58:17	72.3769
2005-08-15 03:40:59	72.0184
2005-08-15 05:55:20	71.5155
2005-08-15 08:49:31	70.8121
2005-08-15 12:21:00	69.9033
2005-08-15 16:30:48	68.818
2005-08-15 21:03:23	67.7159
2005-08-15 22:46:46	67.2971
2005-08-15 23:25:25	67.1043
2005-08-15 23:47:05	66.9668
2005-08-15 23:57:33	66.8636
2005-08-15 23:59:43	66.7847
2005-08-16 00:01:08	66.7081
2005-08-16 00:01:39	66.634
2005-08-16 00:06:47	66.5464
2005-08-16 00:53:07	66.3447
2005-08-16 02:23:12	66.0444
2005-08-16 04:34:46	65.6926
2005-08-16 07:25:17	65.3511
2005-08-16 10:55:37	65.0871
2005-08-16 14:59:16	64.9809
2005-08-16 19:33:10	65.1032
2005-08-16 21:27:41	65.1814
2005-08-16 23:02:56	65.2659
2005-08-16 23:35:23	65.2539
2005-08-16 23:56:44	65.2242
2005-08-16 23:59:51	65.1612
2005-08-17 00:01:54	65.0982
2005-08-17 00:02:39	65.0346
2005-08-17 00:10:04	64.9865
2005-08-17 01:00:54	65.0297
2005-08-17 02:28:57	65.1671
2005-08-17 04:14:40	65.3692
2005-08-17 06:31:48	65.6821
2005-08-17 09:10:28	66.0876
2005-08-17 12:14:51	66.5949
2005-08-17 15:41:55	67.1769
2005-08-17 19:38:36	67.8153
2005-08-18 00:28:20	68.4876
2005-08-18 05:36:59	68.9948
2005-08-18 09:40:55	69.2446
2005-08-18 14:25:35	69.428
2005-08-18 19:07:25	69.5177
2005-08-19 01:12:29	69.5796
2005-08-19 07:06:21	69.6176
2005-08-19 12:30:42	69.6647
2005-08-19 18:35:35	69.7834
2005-08-20 00:57:00	70.0173
2005-08-20 05:45:50	70.2426
2005-08-20 12:37:42	70.498
2005-08-20 17:56:44	70.4316
2005-08-21 00:00:38	69.9069
2005-08-21 01:43:29	69.5956
2005-08-21 03:15:35	69.2693
2005-08-21 04:08:16	69.0392
2005-08-21 04:38:11	68.8764
2005-08-21 04:46:41	68.7839
2005-08-21 04:50:56	68.7066
2005-08-21 04:52:22	68.6387
2005-08-21 04:53:08	68.5727
2005-08-21 04:53:25	68.5074
2005-08-21 04:56:14	68.4327
2005-08-21 05:10:27	68.3182
2005-08-21 06:09:51	68.0432
2005-08-21 07:51:38	67.596
2005-08-21 09:58:25	67.0216
2005-08-21 12:40:16	66.2694
2005-08-21 15:55:00	65.3539
2005-08-21 19:44:12	64.3077
2005-08-22 00:01:29	63.2463
2005-08-22 04:44:08	62.3023
2005-08-22 09:43:14	61.5695
2005-08-22 10:52:24	61.3949
2005-08-22 11:37:18	61.2695
2005-08-22 13:21:22	61.0756
2005-08-22 13:55:19	60.9805
2005-08-22 14:01:35	60.9157
2005-08-22 14:05:07	60.8529
2005-08-22 14:07:47	60.7906
2005-08-22 14:08:31	60.73
2005-08-22 14:09:15	60.6693
2005-08-22 14:09:23	60.6095
2005-08-22 14:09:27	60.5503
2005-08-22 14:09:27	60.4918
2005-08-22 14:09:28	60.434
2005-08-22 14:09:29	60.3769
2005-08-22 14:09:43	60.3202
2005-08-22 14:12:04	60.2621
2005-08-22 14:35:39	60.1846
2005-08-22 15:56:47	60.065
2005-08-22 18:00:19	59.9485
2005-08-22 20:32:34	59.878
2005-08-22 23:41:59	59.8955
2005-08-22 23:57:25	59.8582
2005-08-22 23:59:54	59.8146
2005-08-23 00:01:10	59.7718
2005-08-23 00:01:37	59.7297
2005-08-23 00:06:12	59.6916
2005-08-23 00:45:24	59.6804
2005-08-23 02:00:07	59.7072
2005-08-23 02:00:43	59.6696
2005-08-23 02:01:18	59.6332
2005-08-23 02:01:30	59.5981
2005-08-23 02:03:34	59.5652
2005-08-23 02:24:19	59.5515
2005-08-23 03:27:20	59.5865
2005-08-23 04:55:39	59.6632
2005-08-23 06:49:07	59.792
2005-08-23 08:28:05	59.915
2005-08-23 11:31:51	60.1995
2005-08-23 14:24:28	60.4813
2005-08-23 18:02:57	60.8445
2005-08-23 21:51:37	61.189
2005-08-23 23:20:11	61.2816
2005-08-23 23:52:00	61.288
2005-08-23 23:58:47	61.2599
2005-08-24 00:00:07	61.2246
2005-08-24 00:00:35	61.188
2005-08-24 00:05:23	61.158
2005-08-24 00:51:01	61.1804
2005-08-24 02:20:27	61.2489
2005-08-24 04:11:23	61.3267
2005-08-24 06:39:02	61.4202
2005-08-24 09:35:34	61.5157
2005-08-24 13:05:50	61.6223
2005-08-24 17:05:37	61.7612
2005-08-24 20:28:21	61.9088
2005-08-24 22:20:52	61.9973
2005-08-24 23:40:40	62.061
2005-08-24 23:55:48	62.0433
2005-08-24 23:59:16	62.0086
2005-08-25 00:00:36	61.9695
2005-08-25 00:01:05	61.9275
2005-08-25 00:05:53	61.8913
2005-08-25 00:53:54	61.9165
2005-08-25 02:39:55	62.0379
2005-08-25 03:38:54	62.0938
2005-08-25 04:35:21	62.1497
2005-08-25 04:48:18	62.1298
2005-08-25 04:54:09	62.0973
2005-08-25 04:55:23	62.0568
2005-08-25 04:55:50	62.0153
2005-08-25 05:00:21	61.9816
2005-08-25 05:29:38	61.9937
2005-08-25 06:47:34	62.0984
2005-08-25 08:45:19	62.2867
2005-08-25 11:12:26	62.5424
2005-08-25 14:15:17	62.875
2005-08-25 17:01:11	63.1644
2005-08-25 21:20:26	63.602
2005-08-25 22:54:26	63.7083
2005-08-25 23:33:57	63.7177
2005-08-25 23:56:31	63.6975
2005-08-25 23:59:49	63.6472
2005-08-26 00:01:56	63.5947
2005-08-26 00:02:42	63.5404
2005-08-26 00:10:20	63.4965
2005-08-26 01:08:28	63.5249
2005-08-26 02:49:30	63.6022
2005-08-26 03:37:46	63.6057
2005-08-26 04:01:26	63.5798
2005-08-26 04:09:58	63.5373
2005-08-26 05:35:22	63.5746
2005-08-26 07:23:27	63.6215
2005-08-26 09:40:05	63.6723
2005-08-26 12:20:45	63.712
2005-08-26 15:25:32	63.7308
2005-08-26 15:33:46	63.6803
2005-08-26 15:38:49	63.6287
2005-08-26 16:29:26	63.5887
2005-08-26 17:58:49	63.5528
2005-08-26 19:49:08	63.5125
2005-08-26 22:21:39	63.4632
2005-08-27 01:33:38	63.3965
2005-08-27 04:38:24	63.3114
2005-08-27 08:03:39	63.1986
2005-08-27 11:41:24	63.0506
2005-08-27 15:34:23	62.8547
2005-08-27 19:46:09	62.5922
2005-08-28 00:30:26	62.2241
2005-08-28 05:33:10	61.7492
2005-08-28 11:05:44	61.1936
2005-08-28 11:42:10	61.0853
2005-08-28 12:06:25	60.9943
2005-08-28 12:10:54	60.9312
2005-08-28 12:13:11	60.8702
2005-08-28 12:13:48	60.8105
2005-08-28 12:14:02	60.75
2005-08-28 12:16:20	60.6853
2005-08-28 12:35:22	60.5948
2005-08-28 13:31:40	60.4502
2005-08-28 15:16:22	60.2429
2005-08-28 17:24:55	60.017
2005-08-28 20:17:07	59.7686
2005-08-28 23:41:45	59.5477
2005-08-29 03:42:56	59.4031
2005-08-29 08:19:31	59.3681
2005-08-29 13:21:11	59.445
2005-08-29 18:44:59	59.6099
2005-08-30 00:24:07	59.8133
2005-08-30 06:14:22	60.0031
2005-08-30 12:22:21	60.1671
2005-08-30 14:18:55	60.1672
2005-08-30 15:49:09	60.1491
2005-08-30 15:53:18	60.0867
2005-08-30 15:55:05	60.0219
2005-08-30 15:55:42	59.9554
2005-08-30 15:55:57	59.8873
2005-08-30 15:58:18	59.8191
2005-08-30 16:21:55	59.7603
2005-08-30 17:23:37	59.7187
2005-08-30 18:46:51	59.6849
2005-08-30 20:35:00	59.6581
2005-08-30 22:47:55	59.6356
2005-08-31 01:24:28	59.6134
2005-08-31 04:38:50	59.5913
2005-08-31 07:28:45	59.5551
2005-08-31 08:18:58	59.496
2005-08-31 08:46:10	59.433
2005-08-31 12:19:52	59.3936
2005-08-31 15:06:26	59.3437
2005-08-31 19:44:38	59.3026
2005-09-01 00:39:46	59.266
2005-09-01 06:16:15	59.2494
2005-09-01 10:29:52	59.2399
2005-09-01 12:11:14	59.2017
2005-09-01 12:45:22	59.1449
2005-09-01 13:02:04	59.0826
2005-09-01 15:49:05	59.0772
2005-09-01 18:42:24	59.0891
2005-09-01 22:41:53	59.1599
2005-09-02 03:07:40	59.2888
2005-09-02 08:01:45	59.4751
2005-09-02 13:29:45	59.6946
2005-09-02 19:26:25	59.8917
2005-09-03 01:36:41	59.9849
2005-09-03 08:29:12	59.9125
2005-09-03 14:16:17	59.6968
2005-09-03 20:37:30	59.3257
2005-09-04 02:51:29	58.8288
2005-09-04 03:42:17	58.6962
2005-09-04 04:44:59	58.5457
2005-09-04 04:54:18	58.4679
2005-09-04 04:56:10	58.4007
2005-09-04 04:56:54	58.3353
2005-09-04 04:57:10	58.2708
2005-09-04 04:59:50	58.2034
2005-09-04 05:26:26	58.1031
2005-09-04 06:30:38	57.9494
2005-09-04 08:15:47	57.734
2005-09-04 10:30:26	57.4701
2005-09-04 13:26:59	57.1382
2005-09-04 16:59:14	56.7503
2005-09-04 21:07:49	56.3149
2005-09-05 01:49:01	55.8589
2005-09-05 06:08:55	55.4683
2005-09-05 11:50:35	55.0162
2005-09-05 17:16:00	54.6187
2005-09-05 21:58:28	54.2864
2005-09-05 22:50:49	54.1807
2005-09-05 23:23:28	54.0936
2005-09-05 23:42:21	54.0192
2005-09-05 23:58:26	53.9471
2005-09-05 23:59:55	53.8882
2005-09-06 00:01:09	53.8291
2005-09-06 00:01:37	53.7704
2005-09-06 00:06:08	53.7083
2005-09-06 00:34:23	53.6249
2005-09-06 01:54:08	53.4946
2005-09-06 03:44:55	53.3386
2005-09-06 06:06:46	53.1622
2005-09-06 09:01:23	52.9729
2005-09-06 12:27:26	52.7878
2005-09-06 16:24:44	52.6317
2005-09-06 20:50:18	52.5421
2005-09-07 01:44:57	52.5674
2005-09-07 07:28:01	52.7599
2005-09-07 12:07:44	52.9907
2005-09-07 17:48:45	53.3326
2005-09-07 23:37:24	53.68
2005-09-08 05:56:43	54.0002
2005-09-08 06:37:33	53.9819
2005-09-08 07:06:25	53.9533
2005-09-08 07:21:51	53.9138
2005-09-08 07:29:32	53.8686
2005-09-08 07:33:45	53.8217
2005-09-08 07:34:42	53.7735
2005-09-08 07:35:03	53.7262
2005-09-08 07:38:27	53.6829
2005-09-08 08:12:33	53.6676
2005-09-08 09:39:36	53.6982
2005-09-08 11:37:33	53.7529
2005-09-08 14:10:16	53.8347
2005-09-08 17:16:58	53.9448
2005-09-08 20:57:20	54.0893
2005-09-09 01:08:07	54.2779
2005-09-09 05:10:47	54.4733
2005-09-09 10:25:20	54.7172
2005-09-09 15:32:00	54.8713
2005-09-09 21:11:24	54.8794
2005-09-09 23:09:20	54.7939
2005-09-09 23:50:25	54.7238
2005-09-09 23:58:15	54.67
2005-09-09 23:59:56	54.6204
2005-09-10 00:01:18	54.5721
2005-09-10 00:01:48	54.5255
2005-09-10 00:06:45	54.4775
2005-09-10 00:56:17	54.4023
2005-09-10 02:02:34	54.309
[truncated: 34,489 more rows]

## Sheet: Observed_Carrieri_bite
Rim_Tim	Rim_Act_Obs
2008-06-04	0.54
2008-07-04	1.22
2008-08-03	1.4
