# Supplementary material for: Role of vector phenotypic plasticity in disease transmission as illustrated by the spread of dengue virus by Aedes albopictus
Source: Nat Commun. 2024 Sep 7;15:7823. doi: 10.1038/s41467-024-52144-5 (PMC11379831; doi:10.1038/s41467-024-52144-5)
Supplement: Supplementary file 4 — Source Data files [file 41467_2024_52144_MOESM4_ESM.zip › Source_Data_Folder/Supplementary_Material/SF11.xlsx]

## Sheet: Simulated_Eggs
Time_Egg	Sim_Act_Pred
2000-01-02	0
2000-01-03	0
2000-01-04	0
2000-01-05	0
2000-01-06	0
2000-01-07	0
2000-01-08	0
2000-01-09	0
2000-01-10	0
2000-01-11	0
2000-01-12	0
2000-01-13	0
2000-01-14	0
2000-01-15	0
2000-01-16	0
2000-01-17	0
2000-01-18	0
2000-01-19	-6.1236e-17
2000-01-20	-1.29595e-15
2000-01-21	-2.29906e-14
2000-01-22	-5.20904e-13
2000-01-23	-5.86295e-12
2000-01-24	-3.29099e-11
2000-01-25	-3.33657e-11
2000-01-26	4.44967e-10
2000-01-27	3.61205e-09
2000-01-28	1.42829e-08
2000-01-29	1.15382e-07
2000-01-30	3.07625e-07
2000-01-31	6.02517e-07
2000-02-01	1.00022e-06
2000-02-02	1.49921e-06
2000-02-03	2.07943e-06
2000-02-04	2.64185e-06
2000-02-05	3.19202e-06
2000-02-06	3.63737e-06
2000-02-07	3.95572e-06
2000-02-08	4.14679e-06
2000-02-09	4.20899e-06
2000-02-10	4.17198e-06
2000-02-11	4.1414e-06
2000-02-12	4.03111e-06
2000-02-13	3.9337e-06
2000-02-14	3.86015e-06
2000-02-15	3.80763e-06
2000-02-16	3.7581e-06
2000-02-17	3.69821e-06
2000-02-18	3.61477e-06
2000-02-19	3.50295e-06
2000-02-20	3.35824e-06
2000-02-21	3.16525e-06
2000-02-22	2.99499e-06
2000-02-23	2.79026e-06
2000-02-24	2.57415e-06
2000-02-25	2.35085e-06
2000-02-26	2.07735e-06
2000-02-27	1.80969e-06
2000-02-28	1.55732e-06
2000-02-29	1.28321e-06
2000-03-01	1.06551e-06
2000-03-02	8.82702e-07
2000-03-03	7.32475e-07
2000-03-04	6.60448e-07
2000-03-05	6.14176e-07
2000-03-06	5.99239e-07
2000-03-07	5.84655e-07
2000-03-08	5.70229e-07
2000-03-09	5.55904e-07
2000-03-10	5.41657e-07
2000-03-11	5.15431e-07
2000-03-12	4.90195e-07
2000-03-13	4.66115e-07
2000-03-14	4.43132e-07
2000-03-15	4.21199e-07
2000-03-16	4.00296e-07
2000-03-17	3.80284e-07
2000-03-18	3.83629e-07
2000-03-19	3.86443e-07
2000-03-20	3.8857e-07
2000-03-21	3.89968e-07
2000-03-22	3.90642e-07
2000-03-23	3.90679e-07
2000-03-24	3.90365e-07
2000-03-25	3.70661e-07
2000-03-26	3.57022e-07
2000-03-27	3.45013e-07
2000-03-28	3.3405e-07
2000-03-29	3.24147e-07
2000-03-30	3.15287e-07
2000-03-31	3.02006e-07
2000-04-01	3.10982e-07
2000-04-02	3.15527e-07
2000-04-03	3.22801e-07
2000-04-04	3.30165e-07
2000-04-05	3.37657e-07
2000-04-06	3.31688e-07
2000-04-07	3.30412e-07
2000-04-08	3.13033e-07
2000-04-09	2.98507e-07
2000-04-10	2.83241e-07
2000-04-11	2.75565e-07
2000-04-12	2.80578e-07
2000-04-13	3.14833e-07
2000-04-14	3.48491e-07
2000-04-15	3.9676e-07
2000-04-16	4.39954e-07
2000-04-17	4.7407e-07
2000-04-18	5.07428e-07
2000-04-19	5.38765e-07
2000-04-20	5.69373e-07
2000-04-21	6.1324e-07
2000-04-22	6.36708e-07
2000-04-23	6.42072e-07
2000-04-24	6.44294e-07
2000-04-25	6.43097e-07
2000-04-26	6.47209e-07
2000-04-27	6.38458e-07
2000-04-28	6.19865e-07
2000-04-29	6.05559e-07
2000-04-30	6.06239e-07
2000-05-01	6.27613e-07
2000-05-02	6.57969e-07
2000-05-03	6.82064e-07
2000-05-04	7.24747e-07
2000-05-05	7.91579e-07
2000-05-06	9.01267e-07
2000-05-07	1.07423e-06
2000-05-08	1.31255e-06
2000-05-09	1.61825e-06
2000-05-10	1.99815e-06
2000-05-11	0.0118384
2000-05-12	0.0682766
2000-05-13	0.18274
2000-05-14	0.36395
2000-05-15	0.602297
2000-05-16	0.857069
2000-05-17	1.11149
2000-05-18	1.33709
2000-05-19	1.50038
2000-05-20	1.60616
2000-05-21	1.64999
2000-05-22	1.6523
2000-05-23	1.65623
2000-05-24	1.66902
2000-05-25	1.70445
2000-05-26	1.75378
2000-05-27	1.79844
2000-05-28	1.83904
2000-05-29	1.90637
2000-05-30	2.08221
2000-05-31	2.44582
2000-06-01	3.09438
2000-06-02	4.06562
2000-06-03	5.33484
2000-06-04	6.84542
2000-06-05	8.51296
2000-06-06	10.3379
2000-06-07	12.2831
2000-06-08	14.3008
2000-06-09	16.1848
2000-06-10	17.7357
2000-06-11	18.9426
2000-06-12	19.8723
2000-06-13	20.6312
2000-06-14	21.2589
2000-06-15	21.7578
2000-06-16	22.0055
2000-06-17	22.1963
2000-06-18	22.4977
2000-06-19	22.9138
2000-06-20	23.4733
2000-06-21	24.0554
2000-06-22	24.504
2000-06-23	24.9758
2000-06-24	25.5853
2000-06-25	26.3575
2000-06-26	27.2481
2000-06-27	28.1125
2000-06-28	28.9252
2000-06-29	29.7294
2000-06-30	30.8293
2000-07-01	32.303
2000-07-02	34.1055
2000-07-03	35.9974
2000-07-04	37.75
2000-07-05	41.0511
2000-07-06	42.5931
2000-07-07	43.995
2000-07-08	45.1198
2000-07-09	45.5889
2000-07-10	45.3406
2000-07-11	44.4871
2000-07-12	41.5691
2000-07-13	40.0441
2000-07-14	38.5675
2000-07-15	37.1652
2000-07-16	36.1438
2000-07-17	35.9639
2000-07-18	36.7271
2000-07-19	38.1081
2000-07-20	39.8724
2000-07-21	41.5045
2000-07-22	43.0379
2000-07-23	44.6471
2000-07-24	46.1202
2000-07-25	47.4076
2000-07-26	48.6152
2000-07-27	49.761
2000-07-28	51.133
2000-07-29	52.5992
2000-07-30	53.7769
2000-07-31	54.9823
2000-08-01	56.0883
2000-08-02	57.2019
2000-08-03	58.1417
2000-08-04	58.3867
2000-08-05	57.9674
2000-08-06	57.4008
2000-08-07	56.9603
2000-08-08	57.0695
2000-08-09	57.6281
2000-08-10	58.5132
2000-08-11	59.9576
2000-08-12	61.82
2000-08-13	63.9502
2000-08-14	65.9339
2000-08-15	67.5237
2000-08-16	71.2103
2000-08-17	75.0871
2000-08-18	79.0804
2000-08-19	83.3303
2000-08-20	87.8396
2000-08-21	92.5265
2000-08-22	97.6487
2000-08-23	100.753
2000-08-24	104.101
2000-08-25	107.436
2000-08-26	110.688
2000-08-27	109.886
2000-08-28	108.48
2000-08-29	106.103
2000-08-30	102.478
2000-08-31	97.8295
2000-09-01	92.4814
2000-09-02	86.4523
2000-09-03	83.6461
2000-09-04	80.15
2000-09-05	75.9294
2000-09-06	71.7291
2000-09-07	67.9557
2000-09-08	64.9751
2000-09-09	62.9486
2000-09-10	61.5553
2000-09-11	60.8867
2000-09-12	60.9555
2000-09-13	61.4532
2000-09-14	61.8442
2000-09-15	62.0898
2000-09-16	62.0575
2000-09-17	61.9762
2000-09-18	62.7823
2000-09-19	63.1579
2000-09-20	63.0498
2000-09-21	62.2894
2000-09-22	60.0548
2000-09-23	57.6244
2000-09-24	54.8145
2000-09-25	51.2329
2000-09-26	48.313
2000-09-27	45.5558
2000-09-28	43.3587
2000-09-29	42.0835
2000-09-30	40.1892
2000-10-01	38.1537
2000-10-02	35.9192
2000-10-03	33.6312
2000-10-04	31.7734
2000-10-05	29.8988
2000-10-06	27.8596
2000-10-07	25.9755
2000-10-08	24.2485
2000-10-09	22.9227
2000-10-10	22.3436
2000-10-11	22.7859
2000-10-12	24.4057
2000-10-13	26.6078
2000-10-14	28.7959
2000-10-15	30.1184
2000-10-16	30.0744
2000-10-17	28.9371
2000-10-18	26.6073
2000-10-19	23.4082
2000-10-20	20.3539
2000-10-21	17.9752
2000-10-22	16.6794
2000-10-23	16.3408
2000-10-24	16.2308
2000-10-25	16.2609
2000-10-26	16.1613
2000-10-27	15.9325
2000-10-28	15.6217
2000-10-29	15.3994
2000-10-30	15.4434
2000-10-31	15.6021
2000-11-01	15.9323
2000-11-02	15.9956
2000-11-03	15.7088
2000-11-04	15.2998
2000-11-05	14.3779
2000-11-06	13.1825
2000-11-07	12.1833
2000-11-08	10.8995
2000-11-09	9.61084
2000-11-10	8.44994
2000-11-11	7.73372
2000-11-12	7.94466
2000-11-13	8.74846
2000-11-14	9.96643
2000-11-15	11.1172
2000-11-16	12.0439
2000-11-17	12.671
2000-11-18	13.0419
2000-11-19	12.4124
2000-11-20	11.1688
2000-11-21	9.31634
2000-11-22	7.70288
2000-11-23	6.57092
2000-11-24	5.81547
2000-11-25	4.92202
2000-11-26	4.49545
2000-11-27	4.40613
2000-11-28	4.24662
2000-11-29	3.98656
2000-11-30	3.6945
2000-12-01	3.45608
2000-12-02	3.14598
2000-12-03	2.85611
2000-12-04	2.49064
2000-12-05	2.23141
2000-12-06	2.02069
2000-12-07	1.87041
2000-12-08	1.773
2000-12-09	1.76262
2000-12-10	1.7579
2000-12-11	1.74817
2000-12-12	1.73115
2000-12-13	1.69283
2000-12-14	1.63397
2000-12-15	1.5585
2000-12-16	1.48262
2000-12-17	1.43569
2000-12-18	1.37562
2000-12-19	1.31337
2000-12-20	1.28931
2000-12-21	1.24749
2000-12-22	1.18375
2000-12-23	1.10416
2000-12-24	0.968568
2000-12-25	0.852154
2000-12-26	0.733883
2000-12-27	0.598136
2000-12-28	0.481472
2000-12-29	0.386305
2000-12-30	0.316105
2000-12-31	0.272503
2001-01-01	0.241227
2001-01-02	0.228172
2001-01-03	0.212939
2001-01-04	0.194322
2001-01-05	0.179235
2001-01-06	0.159949
2001-01-07	0.146422
2001-01-08	0.129973
2001-01-09	0.11609
2001-01-10	0.102216
2001-01-11	0.0981192
2001-01-12	0.095054
2001-01-13	0.0915916
2001-01-14	0.0876272
2001-01-15	0.083144
2001-01-16	0.0805318
2001-01-17	0.0801663
2001-01-18	0.076915
2001-01-19	0.0732605
2001-01-20	0.0697162
2001-01-21	0.0665628
2001-01-22	0.062633
2001-01-23	0.0581562
2001-01-24	0.0532701
2001-01-25	0.0491641
2001-01-26	0.0458036
2001-01-27	0.0429247
2001-01-28	0.0412618
2001-01-29	0.0400788
2001-01-30	0.0379087
2001-01-31	0.0373979
2001-02-01	0.0363399
2001-02-02	0.0347064
2001-02-03	0.0325263
2001-02-04	0.0289178
2001-02-05	0.0252146
2001-02-06	0.0216
2001-02-07	0.017361
2001-02-08	0.0137503
2001-02-09	0.0107855
2001-02-10	0.00844966
2001-02-11	0.00689101
2001-02-12	0.00651601
2001-02-13	0.00631876
2001-02-14	0.00633994
2001-02-15	0.00634842
2001-02-16	0.00634349
2001-02-17	0.00632721
2001-02-18	0.00612809
2001-02-19	0.00592245
2001-02-20	0.00585027
2001-02-21	0.00563743
2001-02-22	0.00542764
2001-02-23	0.00522422
2001-02-24	0.00501587
2001-02-25	0.00477669
2001-02-26	0.00460193
2001-02-27	0.00424264
2001-02-28	0.00397633
2001-03-01	0.00372284
2001-03-02	0.00338045
2001-03-03	0.00307735
2001-03-04	0.0028375
2001-03-05	0.00251362
2001-03-06	0.00230989
2001-03-07	0.00215775
2001-03-08	0.00195912
2001-03-09	0.00185333
2001-03-10	0.00174135
2001-03-11	0.00161263
2001-03-12	0.00151276
2001-03-13	0.00136568
2001-03-14	0.00124191
2001-03-15	0.00118953
2001-03-16	0.00115985
2001-03-17	0.00113371
2001-03-18	0.00113611
2001-03-19	0.0011786
2001-03-20	0.00125034
2001-03-21	0.00135686
2001-03-22	0.0014817
2001-03-23	0.00166432
2001-03-24	0.00183426
2001-03-25	0.00196657
2001-03-26	0.00202588
2001-03-27	0.00210414
2001-03-28	0.00205817
2001-03-29	0.00194744
2001-03-30	0.00177363
2001-03-31	0.00159574
2001-04-01	0.00142441
2001-04-02	0.00131202
2001-04-03	0.00115475
2001-04-04	0.00107446
2001-04-05	0.00104154
2001-04-06	0.00100753
2001-04-07	0.000983616
2001-04-08	0.000984034
2001-04-09	0.000977449
2001-04-10	0.000956266
2001-04-11	0.000956555
2001-04-12	0.00094064
2001-04-13	0.000916382
2001-04-14	0.000915081
2001-04-15	0.000909827
2001-04-16	0.000906223
2001-04-17	0.000890824
2001-04-18	0.000865841
2001-04-19	0.000844301
2001-04-20	0.000827227
2001-04-21	0.000790125
2001-04-22	0.000752034
2001-04-23	0.000748562
2001-04-24	0.000828635
2001-04-25	0.000940126
2001-04-26	0.00106023
2001-04-27	0.00121572
2001-04-28	0.00138336
2001-04-29	0.00160502
2001-04-30	0.0018727
2001-05-01	0.00213274
2001-05-02	0.00236483
2001-05-03	0.0025433
2001-05-04	0.0026132
2001-05-05	0.00258663
2001-05-06	0.00247647
2001-05-07	0.00231089
2001-05-08	0.00212711
2001-05-09	0.00199695
2001-05-10	0.00195055
2001-05-11	0.00199711
2001-05-12	0.00213229
2001-05-13	0.00227891
2001-05-14	0.00239809
2001-05-15	0.00253394
2001-05-16	0.538515
2001-05-17	1.85656
2001-05-18	3.98677
2001-05-19	6.98622
2001-05-20	10.2895
2001-05-21	13.4763
2001-05-22	16.4649
2001-05-23	18.6608
2001-05-24	19.9684
2001-05-25	20.6038
2001-05-26	20.602
2001-05-27	20.5671
2001-05-28	20.7928
2001-05-29	21.1937
2001-05-30	21.8236
2001-05-31	22.3891
2001-06-01	22.5874
2001-06-02	22.2333
2001-06-03	21.355
2001-06-04	20.164
2001-06-05	19.0473
2001-06-06	18.2379
2001-06-07	17.8335
2001-06-08	18.2057
2001-06-09	19.1359
2001-06-10	20.4997
2001-06-11	22.19
2001-06-12	23.6402
2001-06-13	24.8777
2001-06-14	26.0729
2001-06-15	26.8611
2001-06-16	27.4345
2001-06-17	27.8986
2001-06-18	28.2247
2001-06-19	28.8389
2001-06-20	29.6106
2001-06-21	30.3547
2001-06-22	31.1976
2001-06-23	32.3766
2001-06-24	33.9467
2001-06-25	35.8933
2001-06-26	37.9113
2001-06-27	39.609
2001-06-28	41.1382
2001-06-29	42.5754
2001-06-30	44.0092
2001-07-01	45.1568
2001-07-02	45.9701
2001-07-03	46.6546
2001-07-04	47.6322
2001-07-05	48.9123
2001-07-06	50.0516
2001-07-07	50.7517
2001-07-08	50.8853
2001-07-09	50.8286
2001-07-10	51.0172
2001-07-11	51.2204
2001-07-12	51.4931
2001-07-13	52.0761
2001-07-14	52.7037
2001-07-15	53.5087
2001-07-16	54.0899
2001-07-17	54.2085
2001-07-18	53.6139
2001-07-19	52.4342
2001-07-20	50.9644
2001-07-21	49.4203
2001-07-22	48.4519
2001-07-23	48.1284
2001-07-24	48.219
2001-07-25	49.0801
2001-07-26	50.5285
2001-07-27	52.2972
2001-07-28	56.4204
2001-07-29	60.6877
2001-07-30	65.0969
2001-07-31	69.8104
2001-08-01	75.0655
2001-08-02	80.6544
2001-08-03	86.2497
2001-08-04	89.8488
2001-08-05	90.2321
2001-08-06	90.3415
2001-08-07	90.3992
2001-08-08	90.239
2001-08-09	89.4225
2001-08-10	88.098
2001-08-11	85.9269
2001-08-12	85.9332
2001-08-13	85.8431
2001-08-14	85.4551
2001-08-15	84.959
2001-08-16	84.6531
2001-08-17	84.4584
2001-08-18	84.7054
2001-08-19	85.1659
2001-08-20	85.3984
2001-08-21	85.2344
2001-08-22	84.5993
2001-08-23	83.6918
2001-08-24	82.7723
2001-08-25	82.0624
2001-08-26	81.5884
2001-08-27	81.1745
2001-08-28	80.7314
2001-08-29	79.8596
2001-08-30	78.2435
2001-08-31	75.745
2001-09-01	72.5133
2001-09-02	68.8196
2001-09-03	64.5979
2001-09-04	60.2693
2001-09-05	56.081
2001-09-06	52.3961
2001-09-07	49.8903
2001-09-08	47.8607
2001-09-09	45.6643
2001-09-10	43.4919
2001-09-11	40.9937
2001-09-12	38.7947
2001-09-13	37.1066
2001-09-14	35.0119
2001-09-15	32.7521
2001-09-16	30.5852
2001-09-17	28.5791
2001-09-18	27.1679
2001-09-19	25.9937
2001-09-20	24.9703
2001-09-21	24.7037
2001-09-22	25.4483
2001-09-23	26.9666
2001-09-24	28.8067
2001-09-25	30.213
2001-09-26	30.8348
2001-09-27	30.92
2001-09-28	30.4443
2001-09-29	29.6731
2001-09-30	28.9491
2001-10-01	28.4435
2001-10-02	28.5192
2001-10-03	29.1439
2001-10-04	30.1027
2001-10-05	31.3096
2001-10-06	32.2964
2001-10-07	32.9076
2001-10-08	33.314
2001-10-09	33.5237
2001-10-10	33.6434
2001-10-11	33.5146
2001-10-12	32.8253
2001-10-13	31.6476
2001-10-14	30.401
2001-10-15	29.1955
2001-10-16	28.0346
2001-10-17	26.9268
2001-10-18	26.0141
2001-10-19	25.5122
2001-10-20	25.4313
2001-10-21	25.4305
2001-10-22	25.1939
2001-10-23	24.6098
2001-10-24	23.5608
2001-10-25	22.0681
2001-10-26	20.1642
2001-10-27	18.0952
2001-10-28	16.271
2001-10-29	14.8989
2001-10-30	14.0823
2001-10-31	13.6688
2001-11-01	13.1762
2001-11-02	12.5467
2001-11-03	12.1657
2001-11-04	11.3186
2001-11-05	10.0672
2001-11-06	8.89561
2001-11-07	7.94605
2001-11-08	7.36555
2001-11-09	7.33162
2001-11-10	7.11997
2001-11-11	7.38308
2001-11-12	7.7297
2001-11-13	7.83275
2001-11-14	7.40614
2001-11-15	6.7907
2001-11-16	6.06673
2001-11-17	5.37206
2001-11-18	4.57543
2001-11-19	3.91227
2001-11-20	3.25457
2001-11-21	2.9185
2001-11-22	2.83575
2001-11-23	2.67974
2001-11-24	2.47823
2001-11-25	2.24442
2001-11-26	2.01447
2001-11-27	1.77169
2001-11-28	1.55941
2001-11-29	1.29076
2001-11-30	1.06237
2001-12-01	0.894037
2001-12-02	0.753439
2001-12-03	0.635433
2001-12-04	0.542608
2001-12-05	0.468198
2001-12-06	0.402197
2001-12-07	0.342546
2001-12-08	0.274166
2001-12-09	0.217616
2001-12-10	0.175965
2001-12-11	0.144463
2001-12-12	0.119628
2001-12-13	0.102165
2001-12-14	0.0872395
2001-12-15	0.073789
2001-12-16	0.061656
2001-12-17	0.0481355
2001-12-18	0.0369434
2001-12-19	0.0282966
2001-12-20	0.0192202
2001-12-21	0.0127204
2001-12-22	0.00851801
2001-12-23	0.00573836
2001-12-24	0.00385493
2001-12-25	0.00257295
2001-12-26	0.00170626
2001-12-27	0.00109953
2001-12-28	0.000811332
2001-12-29	0.000604816
2001-12-30	0.000460445
2001-12-31	0.000355066
2002-01-01	0.000272863
2002-01-02	0.00020574
2002-01-03	0.000149317
2002-01-04	0.000105353
2002-01-05	8.42924e-05
2002-01-06	6.94326e-05
2002-01-07	5.70683e-05
2002-01-08	4.7017e-05
2002-01-09	3.8463e-05
2002-01-10	3.11821e-05
2002-01-11	2.33555e-05
2002-01-12	1.73505e-05
2002-01-13	1.11325e-05
2002-01-14	6.93357e-06
2002-01-15	4.34542e-06
2002-01-16	2.7417e-06
2002-01-17	1.74372e-06
2002-01-18	1.12133e-06
2002-01-19	7.33369e-07
2002-01-20	4.91326e-07
2002-01-21	3.35591e-07
2002-01-22	2.36436e-07
2002-01-23	1.70738e-07
2002-01-24	1.28248e-07
2002-01-25	9.93523e-08
2002-01-26	7.96081e-08
2002-01-27	6.58087e-08
2002-01-28	6.00256e-08
2002-01-29	5.65589e-08
2002-01-30	5.66744e-08
2002-01-31	5.70031e-08
2002-02-01	5.83808e-08
2002-02-02	5.95671e-08
2002-02-03	6.04097e-08
2002-02-04	6.08345e-08
2002-02-05	6.0809e-08
2002-02-06	6.03566e-08
2002-02-07	5.95346e-08
2002-02-08	5.84408e-08
2002-02-09	5.72027e-08
2002-02-10	5.59019e-08
2002-02-11	5.45759e-08
2002-02-12	5.32557e-08
2002-02-13	5.19716e-08
2002-02-14	5.07399e-08
2002-02-15	4.84069e-08
2002-02-16	4.61565e-08
2002-02-17	4.39857e-08
2002-02-18	4.1884e-08
2002-02-19	4.09077e-08
2002-02-20	3.99481e-08
2002-02-21	3.89865e-08
2002-02-22	3.91707e-08
2002-02-23	3.92975e-08
2002-02-24	3.93781e-08
2002-02-25	3.94371e-08
2002-02-26	3.84244e-08
2002-02-27	3.66633e-08
2002-02-28	3.59947e-08
2002-03-01	3.56286e-08
2002-03-02	3.56058e-08
2002-03-03	3.75208e-08
2002-03-04	4.0276e-08
2002-03-05	4.23034e-08
2002-03-06	4.60999e-08
2002-03-07	4.87031e-08
2002-03-08	4.92764e-08
2002-03-09	4.89022e-08
2002-03-10	4.64723e-08
2002-03-11	4.21503e-08
2002-03-12	3.85831e-08
2002-03-13	3.41478e-08
2002-03-14	2.98463e-08
2002-03-15	2.80398e-08
2002-03-16	2.73886e-08
2002-03-17	2.73624e-08
2002-03-18	2.92132e-08
2002-03-19	3.15468e-08
2002-03-20	3.42766e-08
2002-03-21	3.6641e-08
2002-03-22	3.79476e-08
2002-03-23	3.79915e-08
2002-03-24	3.82018e-08
2002-03-25	3.71428e-08
2002-03-26	3.45079e-08
2002-03-27	3.13853e-08
2002-03-28	2.86675e-08
2002-03-29	2.63335e-08
2002-03-30	2.48128e-08
2002-03-31	2.22143e-08
2002-04-01	2.01774e-08
2002-04-02	1.93027e-08
2002-04-03	1.84839e-08
2002-04-04	1.77214e-08
2002-04-05	1.73719e-08
2002-04-06	1.80958e-08
2002-04-07	1.99808e-08
2002-04-08	2.22239e-08
2002-04-09	2.43676e-08
2002-04-10	2.69255e-08
2002-04-11	2.96351e-08
2002-04-12	3.19426e-08
2002-04-13	3.2671e-08
2002-04-14	3.32087e-08
2002-04-15	3.19326e-08
2002-04-16	3.01415e-08
2002-04-17	2.80894e-08
2002-04-18	2.61796e-08
2002-04-19	2.47801e-08
2002-04-20	2.49314e-08
2002-04-21	2.46325e-08
2002-04-22	2.63414e-08
2002-04-23	2.90686e-08
2002-04-24	3.12124e-08
2002-04-25	3.25864e-08
2002-04-26	3.30411e-08
2002-04-27	3.25935e-08
2002-04-28	3.25187e-08
2002-04-29	3.26829e-08
2002-04-30	3.43211e-08
2002-05-01	3.8771e-08
2002-05-02	4.44298e-08
2002-05-03	5.04625e-08
2002-05-04	5.56499e-08
2002-05-05	5.97442e-08
2002-05-06	6.32328e-08
2002-05-07	6.57718e-08
2002-05-08	6.66746e-08
2002-05-09	6.70073e-08
2002-05-10	6.75472e-08
2002-05-11	6.8969e-08
2002-05-12	7.12895e-08
2002-05-13	7.41833e-08
2002-05-14	7.83541e-08
2002-05-15	8.66359e-08
2002-05-16	0.412359
2002-05-17	1.28993
2002-05-18	2.72747
2002-05-19	4.72163
2002-05-20	6.95512
2002-05-21	9.48267
2002-05-22	12.0297
2002-05-23	14.3155
2002-05-24	16.077
2002-05-25	17.0436
2002-05-26	17.2873
2002-05-27	17.064
2002-05-28	16.5509
2002-05-29	16.2049
2002-05-30	16.0006
2002-05-31	16.1137
2002-06-01	16.5678
2002-06-02	17.1906
2002-06-03	18.1152
2002-06-04	18.8454
2002-06-05	19.1239
2002-06-06	18.9087
2002-06-07	18.11
2002-06-08	17.1762
2002-06-09	16.4356
2002-06-10	15.9211
2002-06-11	16.1098
2002-06-12	17.1612
2002-06-13	19.0881
2002-06-14	21.9026
2002-06-15	25.288
2002-06-16	29.0376
2002-06-17	33.032
2002-06-18	37.585
2002-06-19	44.3522
2002-06-20	52.1022
2002-06-21	60.9637
2002-06-22	71.1058
2002-06-23	82.0645
2002-06-24	93.3862
2002-06-25	104.341
2002-06-26	113.093
2002-06-27	116.943
2002-06-28	118.853
2002-06-29	118.448
2002-06-30	117.044
2002-07-01	114.22
2002-07-02	110.685
2002-07-03	106.179
2002-07-04	103.641
2002-07-05	101.168
2002-07-06	99.3624
2002-07-07	97.9933
2002-07-08	97.7725
2002-07-09	97.7918
2002-07-10	98.555
2002-07-11	100.42
2002-07-12	101.553
2002-07-13	101.106
2002-07-14	97.9477
2002-07-15	92.8417
2002-07-16	87.4785
2002-07-17	82.1292
2002-07-18	77.7863
2002-07-19	75.1155
2002-07-20	74.1972
2002-07-21	75.5175
2002-07-22	78.1541
2002-07-23	80.6121
2002-07-24	82.2298
2002-07-25	82.5178
2002-07-26	82.0707
2002-07-27	81.3392
2002-07-28	80.277
2002-07-29	79.068
2002-07-30	77.7978
2002-07-31	76.9598
2002-08-01	77.1004
2002-08-02	77.906
2002-08-03	78.8323
2002-08-04	79.4842
2002-08-05	79.5046
2002-08-06	79.0593
2002-08-07	77.9706
2002-08-08	75.6262
2002-08-09	71.8055
2002-08-10	67.1264
2002-08-11	62.5942
2002-08-12	59.1577
2002-08-13	57.21
2002-08-14	56.7104
2002-08-15	57.2863
2002-08-16	58.8816
2002-08-17	61.2732
2002-08-18	63.6042
2002-08-19	65.4691
2002-08-20	66.4808
2002-08-21	66.5126
2002-08-22	65.9758
2002-08-23	65.1152
2002-08-24	63.8576
2002-08-25	62.4667
2002-08-26	60.6009
2002-08-27	58.1292
2002-08-28	55.5666
2002-08-29	53.1938
2002-08-30	51.3164
2002-08-31	50.0421
2002-09-01	48.9985
2002-09-02	48.2104
2002-09-03	47.6612
2002-09-04	46.7817
2002-09-05	45.6123
2002-09-06	44.0007
2002-09-07	42.1712
2002-09-08	40.6743
2002-09-09	39.6671
2002-09-10	38.9761
2002-09-11	38.6386
2002-09-12	38.3147
2002-09-13	37.654
2002-09-14	36.6778
2002-09-15	35.2134
2002-09-16	33.6881
2002-09-17	32.4955
2002-09-18	31.8233
2002-09-19	32.0303
2002-09-20	32.6141
2002-09-21	33.2576
2002-09-22	33.5561
2002-09-23	32.8903
2002-09-24	31.4505
2002-09-25	29.1581
2002-09-26	26.0646
2002-09-27	22.6662
2002-09-28	19.3756
2002-09-29	16.6731
2002-09-30	14.9243
2002-10-01	14.0689
2002-10-02	13.9258
2002-10-03	14.1195
2002-10-04	14.5015
2002-10-05	14.8506
2002-10-06	15.0542
2002-10-07	15.2339
2002-10-08	15.3805
2002-10-09	15.4052
2002-10-10	15.26
2002-10-11	15.0906
2002-10-12	14.7156
2002-10-13	14.3832
2002-10-14	14.1886
2002-10-15	13.9926
2002-10-16	13.9883
2002-10-17	14.021
2002-10-18	13.9786
2002-10-19	13.9211
2002-10-20	14.2294
2002-10-21	14.7159
2002-10-22	15.2005
2002-10-23	15.584
2002-10-24	15.7951
2002-10-25	16.0148
2002-10-26	16.6375
2002-10-27	16.892
2002-10-28	16.6192
2002-10-29	16.2726
2002-10-30	15.7067
2002-10-31	15.4561
2002-11-01	15.604
2002-11-02	15.4157
2002-11-03	14.9339
2002-11-04	14.7686
2002-11-05	14.0142
2002-11-06	12.8596
2002-11-07	11.7217
2002-11-08	10.0227
2002-11-09	8.47755
2002-11-10	7.30118
2002-11-11	6.0946
2002-11-12	5.58622
2002-11-13	5.95167
2002-11-14	6.5161
2002-11-15	7.66082
2002-11-16	8.78011
2002-11-17	9.61965
2002-11-18	10.0998
2002-11-19	10.1742
2002-11-20	9.83475
2002-11-21	9.19964
2002-11-22	8.47326
2002-11-23	8.10117
2002-11-24	8.30628
2002-11-25	8.91047
2002-11-26	9.48827
2002-11-27	9.74313
2002-11-28	10.1052
2002-11-29	9.95485
2002-11-30	9.28565
2002-12-01	8.18654
2002-12-02	7.01859
2002-12-03	5.88066
2002-12-04	5.10242
2002-12-05	4.19748
2002-12-06	3.67914
2002-12-07	3.39694
2002-12-08	3.23914
2002-12-09	2.97715
2002-12-10	2.78523
2002-12-11	2.60039
2002-12-12	2.42228
2002-12-13	2.24932
2002-12-14	2.09022
2002-12-15	1.95246
2002-12-16	1.83346
2002-12-17	1.72777
2002-12-18	1.62665
2002-12-19	1.53016
2002-12-20	1.47226
2002-12-21	1.40656
2002-12-22	1.33718
2002-12-23	1.22829
2002-12-24	1.10679
2002-12-25	1.00169
2002-12-26	0.913133
2002-12-27	0.799479
2002-12-28	0.70265
2002-12-29	0.616607
2002-12-30	0.576646
2002-12-31	0.574087
2003-01-01	0.571623
2003-01-02	0.573016
2003-01-03	0.579928
2003-01-04	0.586794
2003-01-05	0.60668
2003-01-06	0.625392
2003-01-07	0.611681
2003-01-08	0.592575
2003-01-09	0.579683
2003-01-10	0.561037
2003-01-11	0.535325
2003-01-12	0.489254
2003-01-13	0.447385
2003-01-14	0.414628
2003-01-15	0.379633
2003-01-16	0.327064
2003-01-17	0.274093
2003-01-18	0.225045
2003-01-19	0.182286
2003-01-20	0.135492
2003-01-21	0.0980163
2003-01-22	0.0697221
2003-01-23	0.0502405
2003-01-24	0.038276
2003-01-25	0.0311672
2003-01-26	0.0267718
2003-01-27	0.0250125
2003-01-28	0.0234496
2003-01-29	0.0223912
2003-01-30	0.0212641
2003-01-31	0.0199938
2003-02-01	0.0184864
2003-02-02	0.0167588
2003-02-03	0.0148411
2003-02-04	0.013153
2003-02-05	0.0109464
2003-02-06	0.00883421
2003-02-07	0.00695086
2003-02-08	0.00536322
2003-02-09	0.00408336
2003-02-10	0.00310844
2003-02-11	0.00208296
2003-02-12	0.00137535
2003-02-13	0.000925638
2003-02-14	0.000632663
2003-02-15	0.000435202
2003-02-16	0.000296293
2003-02-17	0.000193033
2003-02-18	0.000120891
2003-02-19	7.64445e-05
2003-02-20	4.89022e-05
2003-02-21	3.18598e-05
2003-02-22	2.12677e-05
2003-02-23	1.46156e-05
2003-02-24	1.03815e-05
2003-02-25	7.65449e-06
2003-02-26	5.81054e-06
2003-02-27	4.59115e-06
2003-02-28	3.71584e-06
2003-03-01	3.05991e-06
2003-03-02	2.59005e-06
2003-03-03	2.25645e-06
2003-03-04	2.01801e-06
2003-03-05	1.91105e-06
2003-03-06	1.82143e-06
2003-03-07	1.7923e-06
2003-03-08	1.80644e-06
2003-03-09	1.77173e-06
2003-03-10	1.73147e-06
2003-03-11	1.68594e-06
2003-03-12	1.63547e-06
2003-03-13	1.62147e-06
2003-03-14	1.59761e-06
2003-03-15	1.56336e-06
2003-03-16	1.60505e-06
2003-03-17	1.63646e-06
2003-03-18	1.65801e-06
2003-03-19	1.67069e-06
2003-03-20	1.60197e-06
2003-03-21	1.53748e-06
2003-03-22	1.47861e-06
2003-03-23	1.38433e-06
2003-03-24	1.29789e-06
2003-03-25	1.21974e-06
2003-03-26	1.14982e-06
2003-03-27	1.09477e-06
2003-03-28	1.04552e-06
2003-03-29	1.00691e-06
2003-03-30	9.77679e-07
2003-03-31	9.50489e-07
2003-04-01	9.28545e-07
2003-04-02	9.19356e-07
2003-04-03	9.2973e-07
2003-04-04	9.31018e-07
2003-04-05	9.24876e-07
2003-04-06	9.27279e-07
2003-04-07	9.15694e-07
2003-04-08	8.76622e-07
2003-04-09	8.15862e-07
2003-04-10	7.53633e-07
2003-04-11	6.89634e-07
2003-04-12	6.17392e-07
2003-04-13	5.40415e-07
2003-04-14	4.93969e-07
2003-04-15	4.92918e-07
2003-04-16	5.06867e-07
2003-04-17	5.31355e-07
2003-04-18	5.61478e-07
2003-04-19	5.85557e-07
2003-04-20	6.15263e-07
2003-04-21	6.24446e-07
2003-04-22	6.20972e-07
2003-04-23	6.23346e-07
2003-04-24	6.26566e-07
2003-04-25	6.47619e-07
2003-04-26	6.86711e-07
2003-04-27	7.18319e-07
2003-04-28	7.85299e-07
2003-04-29	8.6798e-07
2003-04-30	9.76591e-07
2003-05-01	1.10982e-06
2003-05-02	1.23571e-06
2003-05-03	1.38143e-06
2003-05-04	1.55174e-06
2003-05-05	1.73026e-06
2003-05-06	1.91982e-06
2003-05-07	2.09333e-06
2003-05-08	2.24096e-06
2003-05-09	2.38444e-06
2003-05-10	2.49935e-06
2003-05-11	0.283921
2003-05-12	1.24081
2003-05-13	2.90326
2003-05-14	5.34689
2003-05-15	8.30063
2003-05-16	11.3942
2003-05-17	14.7005
2003-05-18	17.6968
2003-05-19	19.818
2003-05-20	21.1017
2003-05-21	21.5828
2003-05-22	21.6599
2003-05-23	21.8753
2003-05-24	22.0393
2003-05-25	22.225
2003-05-26	22.7327
2003-05-27	23.6762
2003-05-28	24.8311
2003-05-29	25.921
2003-05-30	26.707
2003-05-31	27.1752
2003-06-01	27.6834
2003-06-02	28.2475
2003-06-03	28.7502
2003-06-04	29.2753
2003-06-05	29.9262
2003-06-06	30.7149
2003-06-07	31.8242
2003-06-08	33.2193
2003-06-09	34.8251
2003-06-10	37.9254
2003-06-11	41.5063
2003-06-12	45.7759
2003-06-13	50.7323
2003-06-14	56.3862
2003-06-15	62.6238
2003-06-16	69.1075
2003-06-17	72.1192
2003-06-18	74.9218
2003-06-19	77.2741
2003-06-20	79.3042
2003-06-21	80.7052
2003-06-22	81.3689
2003-06-23	84.5795
2003-06-24	89.6672
2003-06-25	94.3792
2003-06-26	98.9641
2003-06-27	103.297
2003-06-28	107.597
2003-06-29	111.931
2003-06-30	113.247
2003-07-01	110.776
2003-07-02	107.661
2003-07-03	103.724
2003-07-04	99.1788
2003-07-05	94.4697
2003-07-06	89.8793
2003-07-07	85.3213
2003-07-08	84.5406
2003-07-09	84.2678
2003-07-10	84.475
2003-07-11	85.1339
2003-07-12	85.8278
2003-07-13	86.3079
2003-07-14	86.764
2003-07-15	90.4106
2003-07-16	94.3011
2003-07-17	98.419
2003-07-18	102.575
2003-07-19	106.748
2003-07-20	110.951
2003-07-21	115.219
2003-07-22	116.502
2003-07-23	117.955
2003-07-24	119.597
2003-07-25	121.556
2003-07-26	123.712
2003-07-27	126.076
2003-07-28	128.409
2003-07-29	130.011
2003-07-30	130.649
2003-07-31	126.829
2003-08-01	122.636
2003-08-02	118.833
2003-08-03	118.801
2003-08-04	119.453
2003-08-05	120.932
2003-08-06	123.103
2003-08-07	129.416
2003-08-08	135.796
2003-08-09	141.531
2003-08-10	143.368
2003-08-11	144.619
2003-08-12	145.607
2003-08-13	146.363
2003-08-14	147.013
2003-08-15	147.442
2003-08-16	147.778
2003-08-17	147.887
2003-08-18	147.782
2003-08-19	147.581
2003-08-20	147.472
2003-08-21	147.29
2003-08-22	147.125
2003-08-23	146.735
2003-08-24	145.646
2003-08-25	143.865
2003-08-26	137.59
2003-08-27	131.481
2003-08-28	125.876
2003-08-29	124.011
2003-08-30	118.331
2003-08-31	112.566
2003-09-01	106.016
2003-09-02	102.486
2003-09-03	97.8068
2003-09-04	92.1738
2003-09-05	83.1601
2003-09-06	78.2741
2003-09-07	73.7838
2003-09-08	70.195
2003-09-09	67.4923
2003-09-10	65.8821
2003-09-11	64.9255
2003-09-12	63.3313
2003-09-13	61.3042
2003-09-14	59.0926
2003-09-15	57.2448
2003-09-16	56.0736
2003-09-17	55.0179
2003-09-18	54.1967
2003-09-19	53.972
2003-09-20	54.2192
2003-09-21	54.8642
2003-09-22	55.1955
2003-09-23	54.9264
2003-09-24	54.0406
2003-09-25	52.5204
2003-09-26	50.3282
2003-09-27	47.7818
2003-09-28	45.0996
2003-09-29	42.8867
2003-09-30	41.7308
2003-10-01	41.3271
2003-10-02	41.6205
2003-10-03	41.9688
2003-10-04	41.5502
2003-10-05	40.6706
2003-10-06	39.0064
2003-10-07	36.1357
2003-10-08	32.9299
2003-10-09	29.3165
2003-10-10	26.0992
2003-10-11	24.2708
2003-10-12	23.4417
2003-10-13	23.2952
2003-10-14	23.3947
2003-10-15	23.0295
2003-10-16	22.0883
2003-10-17	20.9274
2003-10-18	19.605
2003-10-19	18.4903
2003-10-20	17.6298
2003-10-21	16.9655
2003-10-22	16.3562
2003-10-23	15.6526
2003-10-24	15.2863
2003-10-25	14.4942
2003-10-26	12.9661
2003-10-27	11.2842
2003-10-28	9.82338
2003-10-29	8.96251
2003-10-30	8.96954
2003-10-31	8.76987
2003-11-01	8.76782
2003-11-02	8.93619
2003-11-03	9.26196
2003-11-04	9.08642
2003-11-05	8.56328
2003-11-06	8.02203
2003-11-07	7.66471
2003-11-08	7.36748
2003-11-09	7.19934
2003-11-10	6.80741
2003-11-11	6.62621
2003-11-12	6.41012
2003-11-13	5.96116
2003-11-14	5.46986
2003-11-15	5.15065
2003-11-16	4.97574
2003-11-17	4.91257
2003-11-18	5.11315
2003-11-19	5.51024
2003-11-20	5.90496
2003-11-21	6.22084
2003-11-22	6.43051
2003-11-23	6.43259
2003-11-24	6.44239
2003-11-25	6.34873
2003-11-26	6.32977
2003-11-27	6.2483
2003-11-28	5.98109
2003-11-29	5.44672
2003-11-30	5.03651
2003-12-01	4.43211
2003-12-02	3.81087
2003-12-03	3.14477
2003-12-04	2.65243
2003-12-05	2.34962
2003-12-06	2.22867
2003-12-07	2.07279
2003-12-08	1.968
2003-12-09	1.85741
2003-12-10	1.72358
2003-12-11	1.54179
2003-12-12	1.31712
2003-12-13	1.10292
2003-12-14	0.868217
2003-12-15	0.689632
2003-12-16	0.588984
2003-12-17	0.469594
2003-12-18	0.383234
2003-12-19	0.344573
2003-12-20	0.305328
2003-12-21	0.263773
2003-12-22	0.224251
2003-12-23	0.179477
2003-12-24	0.143398
2003-12-25	0.11377
2003-12-26	0.0904739
2003-12-27	0.0732469
2003-12-28	0.0593573
2003-12-29	0.0486432
2003-12-30	0.039877
2003-12-31	0.0305257
2004-01-01	0.0229073
2004-01-02	0.0167879
2004-01-03	0.0122955
2004-01-04	0.010596
2004-01-05	0.00960368
2004-01-06	0.00877877
2004-01-07	0.00795946
2004-01-08	0.00691764
2004-01-09	0.00590685
2004-01-10	0.00476744
2004-01-11	0.00376213
2004-01-12	0.00271414
2004-01-13	0.00188378
2004-01-14	0.00123991
2004-01-15	0.000934255
2004-01-16	0.000740862
2004-01-17	0.000634474
2004-01-18	0.000594826
2004-01-19	0.000574454
2004-01-20	0.000564851
2004-01-21	0.000564736
2004-01-22	0.000555467
2004-01-23	0.000552
2004-01-24	0.000522926
2004-01-25	0.000485578
2004-01-26	0.0004392
2004-01-27	0.000385158
2004-01-28	0.000328639
2004-01-29	0.000274851
2004-01-30	0.000214336
2004-01-31	0.000163357
2004-02-01	0.000122876
2004-02-02	9.22134e-05
2004-02-03	6.01627e-05
2004-02-04	3.93557e-05
2004-02-05	2.63077e-05
2004-02-06	1.78554e-05
2004-02-07	1.23246e-05
2004-02-08	8.53349e-06
2004-02-09	6.63556e-06
2004-02-10	5.49999e-06
2004-02-11	4.8551e-06
2004-02-12	4.44534e-06
2004-02-13	4.26285e-06
2004-02-14	4.13263e-06
2004-02-15	3.95187e-06
2004-02-16	3.7196e-06
2004-02-17	3.44004e-06
2004-02-18	3.07932e-06
2004-02-19	2.77815e-06
2004-02-20	2.55505e-06
2004-02-21	2.25792e-06
2004-02-22	2.01754e-06
2004-02-23	1.83315e-06
2004-02-24	1.65101e-06
2004-02-25	1.60942e-06
2004-02-26	1.52703e-06
2004-02-27	1.4155e-06
2004-02-28	1.35726e-06
2004-02-29	1.28106e-06
2004-03-01	1.21438e-06
2004-03-02	1.17993e-06
2004-03-03	1.09454e-06
2004-03-04	1.01898e-06
2004-03-05	9.28356e-07
2004-03-06	8.03123e-07
2004-03-07	6.76879e-07
2004-03-08	5.42588e-07
2004-03-09	4.30399e-07
2004-03-10	3.39979e-07
2004-03-11	2.70986e-07
2004-03-12	2.22133e-07
2004-03-13	1.87807e-07
2004-03-14	1.75011e-07
2004-03-15	1.62765e-07
2004-03-16	1.53572e-07
2004-03-17	1.45778e-07
2004-03-18	1.38662e-07
2004-03-19	1.32392e-07
2004-03-20	1.29791e-07
2004-03-21	1.25081e-07
2004-03-22	1.21882e-07
2004-03-23	1.1709e-07
2004-03-24	1.11721e-07
2004-03-25	1.09593e-07
2004-03-26	1.06621e-07
2004-03-27	1.04149e-07
2004-03-28	1.03102e-07
2004-03-29	1.00326e-07
2004-03-30	1.00047e-07
2004-03-31	1.01797e-07
2004-04-01	1.02592e-07
2004-04-02	1.06251e-07
2004-04-03	1.10474e-07
2004-04-04	1.13842e-07
2004-04-05	1.17703e-07
2004-04-06	1.17588e-07
2004-04-07	1.14527e-07
2004-04-08	1.09855e-07
2004-04-09	1.02218e-07
2004-04-10	9.41737e-08
2004-04-11	8.71638e-08
2004-04-12	8.14885e-08
2004-04-13	7.63502e-08
2004-04-14	7.27892e-08
2004-04-15	7.06572e-08
2004-04-16	7.1086e-08
2004-04-17	7.16304e-08
2004-04-18	7.22477e-08
2004-04-19	7.52984e-08
2004-04-20	8.09765e-08
2004-04-21	8.85151e-08
2004-04-22	9.67985e-08
2004-04-23	1.01607e-07
2004-04-24	1.10074e-07
2004-04-25	1.18995e-07
2004-04-26	1.2553e-07
2004-04-27	1.30638e-07
2004-04-28	1.34037e-07
2004-04-29	1.3566e-07
2004-04-30	1.40111e-07
2004-05-01	1.44706e-07
2004-05-02	1.50045e-07
2004-05-03	1.54958e-07
2004-05-04	1.57027e-07
2004-05-05	1.52238e-07
2004-05-06	1.49322e-07
2004-05-07	1.41576e-07
2004-05-08	1.29047e-07
2004-05-09	1.17833e-07
2004-05-10	1.11492e-07
2004-05-11	1.09997e-07
2004-05-12	1.17342e-07
2004-05-13	1.23902e-07
2004-05-14	1.34285e-07
2004-05-15	1.46146e-07
2004-05-16	1.56599e-07
2004-05-17	1.63949e-07
2004-05-18	0.0217236
2004-05-19	0.29527
2004-05-20	0.84497
2004-05-21	1.67529
2004-05-22	2.76476
2004-05-23	3.85209
2004-05-24	4.97633
2004-05-25	6.14214
2004-05-26	7.08367
2004-05-27	7.81099
2004-05-28	8.30909
2004-05-29	8.55866
2004-05-30	8.84576
2004-05-31	9.18043
2004-06-01	9.44046
2004-06-02	9.69165
2004-06-03	9.9214
2004-06-04	10.0732
2004-06-05	10.2392
2004-06-06	10.465
2004-06-07	10.7365
2004-06-08	11.2755
2004-06-09	12.1705
2004-06-10	13.3427
2004-06-11	14.8236
2004-06-12	16.3818
2004-06-13	17.8655
2004-06-14	19.2855
2004-06-15	20.7664
2004-06-16	22.385
2004-06-17	24.1392
2004-06-18	26.0254
2004-06-19	27.8447
2004-06-20	29.6724
2004-06-21	31.7013
2004-06-22	33.6933
2004-06-23	35.6107
2004-06-24	37.4777
2004-06-25	39.3041
2004-06-26	41.5794
2004-06-27	44.2256
2004-06-28	46.9146
2004-06-29	49.3803
2004-06-30	51.3747
2004-07-01	53.1035
2004-07-02	54.6587
2004-07-03	56.1558
2004-07-04	57.848
2004-07-05	59.8887
2004-07-06	62.4912
2004-07-07	67.5794
2004-07-08	69.7405
2004-07-09	71.0623
2004-07-10	71.1786
2004-07-11	70.2811
2004-07-12	68.7792
2004-07-13	66.79
2004-07-14	62.951
2004-07-15	62.6059
2004-07-16	63.4469
2004-07-17	65.539
2004-07-18	68.227
2004-07-19	70.9436
2004-07-20	73.6435
2004-07-21	76.1312
2004-07-22	80.9732
2004-07-23	84.8641
2004-07-24	88.2652
2004-07-25	88.2236
2004-07-26	87.4445
2004-07-27	86.4531
2004-07-28	84.8024
2004-07-29	80.1053
2004-07-30	76.1891
2004-07-31	72.7736
2004-08-01	72.6946
2004-08-02	73.2492
2004-08-03	73.7269
2004-08-04	73.9114
2004-08-05	73.9266
2004-08-06	73.3573
2004-08-07	72.3347
2004-08-08	71.8549
2004-08-09	71.8467
2004-08-10	72.3063
2004-08-11	73.3309
2004-08-12	74.3194
2004-08-13	75.2992
2004-08-14	75.9646
2004-08-15	76.1024
2004-08-16	76.0259
2004-08-17	76.0673
2004-08-18	76.6674
2004-08-19	77.6102
2004-08-20	78.4955
2004-08-21	79.21
2004-08-22	79.4221
2004-08-23	79.3962
2004-08-24	79.101
2004-08-25	78.1796
2004-08-26	77.0046
2004-08-27	75.6694
2004-08-28	74.4384
2004-08-29	73.4965
2004-08-30	72.4255
2004-08-31	71.2214
2004-09-01	70.3872
2004-09-02	70.224
2004-09-03	70.8254
2004-09-04	71.9086
2004-09-05	72.7705
2004-09-06	73.0473
2004-09-07	72.6988
2004-09-08	71.4852
2004-09-09	69.4054
2004-09-10	66.8839
2004-09-11	64.4027
2004-09-12	62.548
2004-09-13	61.4069
2004-09-14	60.3705
2004-09-15	59.1403
2004-09-16	57.5508
2004-09-17	55.7031
2004-09-18	53.861
2004-09-19	51.8504
2004-09-20	49.7882
2004-09-21	48.0666
2004-09-22	46.7926
2004-09-23	45.2853
2004-09-24	43.281
2004-09-25	40.4771
2004-09-26	36.9232
2004-09-27	33.5973
2004-09-28	30.7148
2004-09-29	28.3516
2004-09-30	27.1462
2004-10-01	26.9746
2004-10-02	27.6325
2004-10-03	29.0243
2004-10-04	30.2454
2004-10-05	31.1879
2004-10-06	31.8537
2004-10-07	32.2852
2004-10-08	32.5376
2004-10-09	32.4203
2004-10-10	31.8383
2004-10-11	30.6569
2004-10-12	28.8995
2004-10-13	26.8513
2004-10-14	24.6811
2004-10-15	22.5868
2004-10-16	20.5928
2004-10-17	19.2173
2004-10-18	18.7069
2004-10-19	19.1063
2004-10-20	20.2951
2004-10-21	21.6207
2004-10-22	22.8163
2004-10-23	23.8108
2004-10-24	24.455
2004-10-25	24.5329
2004-10-26	24.0212
2004-10-27	23.1311
2004-10-28	22.2658
2004-10-29	21.9829
2004-10-30	22.58
2004-10-31	23.5891
2004-11-01	24.9428
2004-11-02	26.3515
2004-11-03	27.2153
2004-11-04	27.378
2004-11-05	26.44
2004-11-06	24.1121
2004-11-07	21.5808
2004-11-08	18.3582
2004-11-09	14.9443
2004-11-10	11.8056
2004-11-11	9.43451
2004-11-12	7.62262
2004-11-13	6.55937
2004-11-14	5.35954
2004-11-15	4.68929
2004-11-16	4.46565
2004-11-17	4.27767
2004-11-18	3.8508
2004-11-19	3.48042
2004-11-20	3.09951
2004-11-21	2.71867
2004-11-22	2.42326
2004-11-23	2.00022
2004-11-24	1.72846
2004-11-25	1.52361
2004-11-26	1.28407
2004-11-27	1.08095
2004-11-28	0.907932
2004-11-29	0.762626
2004-11-30	0.735971
2004-12-01	0.76789
2004-12-02	0.847311
2004-12-03	0.957827
2004-12-04	1.09828
2004-12-05	1.21219
2004-12-06	1.30139
2004-12-07	1.36789
2004-12-08	1.37605
2004-12-09	1.34278
2004-12-10	1.26938
2004-12-11	1.15986
2004-12-12	1.04492
2004-12-13	0.97054
2004-12-14	0.873929
2004-12-15	0.79862
2004-12-16	0.746485
2004-12-17	0.700368
2004-12-18	0.654336
2004-12-19	0.633795
2004-12-20	0.588645
2004-12-21	0.552105
2004-12-22	0.508638
2004-12-23	0.4718
2004-12-24	0.41737
2004-12-25	0.361008
2004-12-26	0.305256
2004-12-27	0.252365
2004-12-28	0.195812
2004-12-29	0.150636
2004-12-30	0.104323
2004-12-31	0.0803835
2005-01-01	0.0651833
2005-01-02	0.0551122
2005-01-03	0.0503342
2005-01-04	0.0463162
2005-01-05	0.0419241
2005-01-06	0.0359103
2005-01-07	0.0298992
2005-01-08	0.0233878
2005-01-09	0.018093
2005-01-10	0.0140016
2005-01-11	0.00975476
2005-01-12	0.00666107
2005-01-13	0.00461026
2005-01-14	0.00380864
2005-01-15	0.00321959
2005-01-16	0.00276227
2005-01-17	0.00244116
2005-01-18	0.00214136
2005-01-19	0.00184478
2005-01-20	0.00152162
2005-01-21	0.00122867
2005-01-22	0.000975755
2005-01-23	0.000767931
2005-01-24	0.000551709
2005-01-25	0.000380096
2005-01-26	0.000248876
2005-01-27	0.000198394
2005-01-28	0.000165369
2005-01-29	0.000140719
2005-01-30	0.000119764
2005-01-31	0.000100042
2005-02-01	8.16905e-05
2005-02-02	6.54923e-05
2005-02-03	4.81428e-05
2005-02-04	3.38208e-05
2005-02-05	2.26452e-05
2005-02-06	1.45337e-05
2005-02-07	9.21932e-06
2005-02-08	5.86265e-06
2005-02-09	3.75384e-06
2005-02-10	2.43431e-06
2005-02-11	1.59401e-06
2005-02-12	1.06397e-06
2005-02-13	7.24811e-07
2005-02-14	5.03552e-07
2005-02-15	3.56181e-07
2005-02-16	2.56064e-07
2005-02-17	1.8626e-07
2005-02-18	1.5242e-07
2005-02-19	1.28822e-07
2005-02-20	1.10187e-07
2005-02-21	9.47071e-08
2005-02-22	8.1266e-08
2005-02-23	6.94221e-08
2005-02-24	5.87549e-08
2005-02-25	4.94808e-08
2005-02-26	3.91912e-08
2005-02-27	3.07063e-08
2005-02-28	2.42387e-08
2005-03-01	1.9481e-08
2005-03-02	1.57812e-08
2005-03-03	1.27695e-08
2005-03-04	1.02426e-08
2005-03-05	8.04232e-09
2005-03-06	6.16558e-09
2005-03-07	4.69291e-09
2005-03-08	3.62383e-09
2005-03-09	2.82845e-09
2005-03-10	2.19461e-09
2005-03-11	1.66656e-09
2005-03-12	1.27477e-09
2005-03-13	9.8808e-10
2005-03-14	7.66565e-10
2005-03-15	5.94407e-10
2005-03-16	4.48462e-10
2005-03-17	3.27077e-10
2005-03-18	2.71344e-10
2005-03-19	2.51035e-10
2005-03-20	2.34268e-10
2005-03-21	2.26947e-10
2005-03-22	2.28127e-10
2005-03-23	2.45839e-10
2005-03-24	2.7654e-10
2005-03-25	3.05587e-10
2005-03-26	3.32036e-10
2005-03-27	3.65571e-10
2005-03-28	3.88478e-10
2005-03-29	3.92965e-10
2005-03-30	3.83519e-10
2005-03-31	3.54708e-10
2005-04-01	3.26605e-10
2005-04-02	2.99683e-10
2005-04-03	2.63079e-10
2005-04-04	2.34268e-10
2005-04-05	2.16083e-10
2005-04-06	2.02386e-10
2005-04-07	1.95302e-10
2005-04-08	1.89162e-10
2005-04-09	1.83494e-10
2005-04-10	1.80188e-10
2005-04-11	1.77354e-10
2005-04-12	1.73339e-10
2005-04-13	1.69088e-10
2005-04-14	1.64837e-10
2005-04-15	1.60587e-10
2005-04-16	1.56808e-10
2005-04-17	1.56336e-10
2005-04-18	1.561e-10
2005-04-19	1.561e-10
2005-04-20	1.55627e-10
2005-04-21	1.55155e-10
2005-04-22	1.54919e-10
2005-04-23	1.62948e-10
2005-04-24	1.75937e-10
2005-04-25	1.97427e-10
2005-04-26	2.22696e-10
2005-04-27	2.54341e-10
2005-04-28	2.9496e-10
2005-04-29	3.43844e-10
2005-04-30	3.93437e-10
2005-05-01	4.39488e-10
2005-05-02	4.7869e-10
2005-05-03	5.14113e-10
2005-05-04	5.36548e-10
2005-05-05	5.44105e-10
2005-05-06	5.38674e-10
2005-05-07	5.20962e-10
2005-05-08	5.01597e-10
2005-05-09	4.88136e-10
2005-05-10	4.8483e-10
2005-05-11	4.98527e-10
2005-05-12	5.2356e-10
2005-05-13	5.53552e-10
2005-05-14	-5.79529e-09
2005-05-15	0.158735
2005-05-16	0.598785
2005-05-17	1.4121
2005-05-18	2.67033
2005-05-19	4.24485
2005-05-20	6.04995
2005-05-21	8.01853
2005-05-22	10.0037
2005-05-23	11.9854
2005-05-24	13.8111
2005-05-25	15.4095
2005-05-26	16.8935
2005-05-27	18.2393
2005-05-28	19.5478
2005-05-29	20.7055
2005-05-30	21.4474
2005-05-31	21.8756
2005-06-01	22.067
2005-06-02	22.1509
2005-06-03	22.3282
2005-06-04	22.4635
2005-06-05	22.6746
2005-06-06	22.8309
2005-06-07	22.6942
2005-06-08	22.2006
2005-06-09	21.2121
2005-06-10	19.9406
2005-06-11	18.9045
2005-06-12	18.1174
2005-06-13	17.7386
2005-06-14	18.0097
2005-06-15	18.8757
2005-06-16	20.4194
2005-06-17	22.4174
2005-06-18	24.4043
2005-06-19	26.1233
2005-06-20	27.6977
2005-06-21	29.2543
2005-06-22	30.9751
[truncated: 3,001 more rows]

## Sheet: Observed_Eggs_Toma_2003
Rom_Time_Egg	Rom_Obs_Egg
2000-04-02 19:52:51	0
2000-04-08 15:51:46	0
2000-04-17 14:05:04	0
2000-04-23 18:42:02	0
2000-04-28 16:44:28	0
2000-05-05 19:11:21	1.01693
2000-05-15 09:22:05	9.85256
2000-05-21 08:16:25	17.7182
2000-05-27 11:41:15	24.8043
2000-06-03 18:59:58	22.3695
2000-06-09 22:47:46	27.2683
2000-06-17 13:24:13	33.1175
2000-06-26 02:41:24	34.2876
2000-07-02 11:22:40	36.2194
2000-07-09 13:26:36	63.7827
2000-07-16 10:22:20	45.719
2000-07-24 05:44:03	49.3825
2000-07-31 09:26:21	92.5713
2000-08-06 22:41:24	68.4111
2000-08-13 14:37:06	53.9393
2000-08-20 01:40:59	67.2783
2000-08-27 17:45:58	89.6905
2000-09-04 02:54:31	76.7877
2000-09-11 05:16:30	77.6323
2000-09-16 13:25:31	44.8675
2000-09-25 12:29:39	65.1037
2000-09-30 21:22:56	28.1204
2000-10-10 08:49:43	27.58
2000-10-14 08:45:50	29.022
2000-10-23 23:04:46	12.0764
2000-10-30 07:31:16	15.4144
2000-11-05 21:53:31	9.84829
2000-11-13 13:47:01	8.35421
2000-11-20 07:58:48	5.91455
2000-11-28 12:16:37	8.48757
2000-12-03 14:59:24	6.81448
2000-12-11 02:04:21	7.8186
2000-12-17 16:43:00	0
2000-12-24 06:12:48	0
2000-12-31 04:17:23	0

## Sheet: Simulated_Adults
Time_Egg	Sim_Ad_Pred
2000-01-01	0
2000-01-01 01:30:07	0
2000-01-01 03:29:23	0
2000-01-01 06:38:12	0
2000-01-01 11:10:05	0
2000-01-01 17:38:56	0
2000-01-01 20:35:13	0
2000-01-01 22:55:01	0
2000-01-01 23:39:16	0
2000-01-01 23:57:16	0
2000-01-02 00:00:25	0
2000-01-02 00:01:33	0
2000-01-02 00:13:00	0
2000-01-02 00:47:53	0
2000-01-02 02:16:17	0
2000-01-02 04:11:58	0
2000-01-02 06:44:28	0
2000-01-02 09:49:56	0
2000-01-02 13:31:37	0
2000-01-02 17:47:33	0
2000-01-02 22:39:06	0
2000-01-02 23:34:29	0
2000-01-02 23:56:16	0
2000-01-03 00:05:20	0
2000-01-03 00:08:36	0
2000-01-03 00:41:18	0
2000-01-03 01:59:20	0
2000-01-03 04:06:14	0
2000-01-03 07:41:16	0
2000-01-03 12:56:23	0
2000-01-03 19:35:16	0
2000-01-03 23:35:21	0
2000-01-03 23:56:49	0
2000-01-04 00:13:19	0
2000-01-04 00:19:19	0
2000-01-04 01:19:26	0
2000-01-04 03:19:33	0
2000-01-04 06:10:49	0
2000-01-04 09:52:47	0
2000-01-04 14:32:53	0
2000-01-04 20:11:40	0
2000-01-04 23:14:07	0
2000-01-05 00:15:38	0
2000-01-05 00:42:32	0
2000-01-05 05:11:34	0
2000-01-05 10:35:25	0
2000-01-05 17:46:07	0
2000-01-05 23:33:00	0
2000-01-06 01:20:35	0
2000-01-06 02:14:39	0
2000-01-06 10:01:36	0
2000-01-06 15:48:46	0
2000-01-07 01:08:32	0
2000-01-07 06:01:52	0
2000-01-07 19:58:08	0
2000-01-08 05:47:29	0
2000-01-08 13:19:15	0
2000-01-09 02:43:39	0
2000-01-09 10:47:45	0
2000-01-09 16:49:34	0
2000-01-10 06:14:35	0
2000-01-10 16:06:26	0
2000-01-10 20:07:14	0
2000-01-10 23:02:02	0
2000-01-10 23:36:52	0
2000-01-10 23:56:56	0
2000-01-11 00:00:18	0
2000-01-11 00:01:31	0
2000-01-11 00:13:40	0
2000-01-11 02:10:27	0
2000-01-11 06:00:10	0
2000-01-11 10:41:26	0
2000-01-11 16:54:59	0
2000-01-11 23:54:53	0
2000-01-12 08:46:27	0
2000-01-12 18:26:39	0
2000-01-13 01:31:21	0
2000-01-13 14:51:18	0
2000-01-14 00:50:59	0
2000-01-14 08:03:21	0
2000-01-15 01:39:53	0
2000-01-15 12:20:25	0
2000-01-16 05:43:24	0
2000-01-16 17:07:44	0
2000-01-17 05:54:23	0
2000-01-17 14:45:48	0
2000-01-18 09:53:56	0
2000-01-18 23:24:09	0
2000-01-19 00:37:27	0
2000-01-19 01:40:56	0
2000-01-19 10:03:31	0
2000-01-19 16:32:19	0
2000-01-20 02:47:12	0
2000-01-20 09:56:16	0
2000-01-20 23:21:37	0
2000-01-21 05:04:14	0
2000-01-21 19:34:02	0
2000-01-22 03:55:16	0
2000-01-22 16:47:44	0
2000-01-23 03:14:23	0
2000-01-23 15:43:42	0
2000-01-24 03:53:12	0
2000-01-24 13:36:48	0
2000-01-25 06:40:56	0
2000-01-25 18:39:16	0
2000-01-27 08:29:23	0
2000-01-28 02:58:40	0
2000-01-28 16:41:22	0
2000-01-29 04:23:01	4.72743e-08
2000-01-29 12:05:14	8.55574e-08
2000-01-29 15:36:21	1.03599e-07
2000-01-30 02:31:03	1.6023e-07
2000-01-30 06:43:43	1.82056e-07
2000-01-30 10:06:29	1.99455e-07
2000-01-30 16:56:00	2.34259e-07
2000-01-30 23:10:35	2.65653e-07
2000-01-31 05:56:10	2.16001e-06
2000-01-31 12:55:11	3.73072e-06
2000-01-31 20:30:30	4.79112e-06
2000-02-01 03:03:29	4.8986e-06
2000-02-01 13:36:36	4.89286e-06
2000-02-01 21:54:04	4.89815e-06
2000-02-02 08:26:33	5.26733e-06
2000-02-02 17:59:03	5.49172e-06
2000-02-03 04:00:19	5.59814e-06
2000-02-03 14:44:37	5.60038e-06
2000-02-03 20:25:18	5.60546e-06
2000-02-03 23:52:18	5.60906e-06
2000-02-04 02:03:45	5.62287e-06
2000-02-04 06:25:29	5.64932e-06
2000-02-04 10:28:12	5.66711e-06
2000-02-04 16:09:14	5.68088e-06
2000-02-04 22:18:33	5.67769e-06
2000-02-05 03:01:31	5.65151e-06
2000-02-05 12:22:15	5.50953e-06
2000-02-05 20:32:31	5.15214e-06
2000-02-06 09:31:02	4.51971e-06
2000-02-06 19:17:08	4.38249e-06
2000-02-07 02:01:18	4.33716e-06
2000-02-07 14:10:20	4.28061e-06
2000-02-07 23:13:06	4.24667e-06
2000-02-08 12:01:02	4.21269e-06
2000-02-09 01:04:01	4.2043e-06
2000-02-09 12:03:23	4.21902e-06
2000-02-09 22:03:03	4.24192e-06
2000-02-10 09:13:14	4.26803e-06
2000-02-10 20:39:25	4.28284e-06
2000-02-11 05:28:30	4.27674e-06
2000-02-11 13:38:02	4.25168e-06
2000-02-11 22:30:38	4.20742e-06
2000-02-12 04:06:31	4.17875e-06
2000-02-12 08:10:58	4.16128e-06
2000-02-12 19:08:32	4.1344e-06
2000-02-13 02:01:54	4.13022e-06
2000-02-13 08:21:29	4.13128e-06
2000-02-13 19:35:00	4.1382e-06
2000-02-14 04:50:55	4.14569e-06
2000-02-14 15:26:44	4.15428e-06
2000-02-15 05:34:28	4.16214e-06
2000-02-15 16:07:28	4.15978e-06
2000-02-16 04:41:39	4.16466e-06
2000-02-16 15:41:37	4.19279e-06
2000-02-17 01:13:07	4.22032e-06
2000-02-17 13:09:38	4.17455e-06
2000-02-17 22:29:45	4.10825e-06
2000-02-18 06:37:15	3.94828e-06
2000-02-18 13:27:17	3.4962e-06
2000-02-18 23:06:21	2.91728e-06
2000-02-19 06:40:52	2.81388e-06
2000-02-19 11:26:00	2.78411e-06
2000-02-19 21:10:09	2.74588e-06
2000-02-20 03:10:22	2.72767e-06
2000-02-20 14:54:25	2.69098e-06
2000-02-20 22:48:18	2.66024e-06
2000-02-21 07:41:21	2.61853e-06
2000-02-21 18:31:01	2.56408e-06
2000-02-22 04:04:28	2.5133e-06
2000-02-22 17:05:41	2.4169e-06
2000-02-23 02:40:37	2.2777e-06
2000-02-23 11:31:46	2.0054e-06
2000-02-24 16:14:51	1.144e-06
2000-02-25 05:26:04	1.00711e-06
2000-02-25 13:54:19	9.54631e-07
2000-02-25 19:11:49	9.31893e-07
2000-02-25 23:56:16	9.16894e-07
2000-02-26 07:49:23	9.00047e-07
2000-02-26 12:55:50	8.92502e-07
2000-02-26 16:32:04	8.88115e-07
2000-02-26 21:56:38	8.8245e-07
2000-02-27 05:54:23	8.75202e-07
2000-02-27 14:42:16	8.67734e-07
2000-02-28 01:26:25	8.58808e-07
2000-02-28 08:51:34	8.52849e-07
2000-02-28 21:17:09	8.43331e-07
2000-02-29 05:39:15	8.36792e-07
2000-02-29 11:41:52	8.31639e-07
2000-02-29 16:07:58	8.27553e-07
2000-03-01 00:41:20	8.19236e-07
2000-03-01 07:48:09	8.12731e-07
2000-03-01 16:09:19	8.06259e-07
2000-03-02 00:44:13	8.00584e-07
2000-03-02 06:21:42	7.97058e-07
2000-03-02 10:17:59	7.94554e-07
2000-03-02 16:53:14	7.90141e-07
2000-03-02 22:26:20	7.86062e-07
2000-03-03 07:34:47	7.78335e-07
2000-03-03 16:09:21	7.69929e-07
2000-03-03 23:21:37	7.62587e-07
2000-03-04 11:21:10	7.52174e-07
2000-03-04 20:00:55	7.46501e-07
2000-03-05 09:50:18	7.39214e-07
2000-03-05 19:59:06	7.34261e-07
2000-03-06 05:49:55	7.29069e-07
2000-03-06 15:52:35	7.22394e-07
2000-03-07 00:13:43	7.14864e-07
2000-03-07 06:54:40	7.0743e-07
2000-03-07 19:06:30	6.93066e-07
2000-03-08 05:59:28	6.81926e-07
2000-03-08 15:08:56	6.74036e-07
2000-03-09 01:24:45	6.66166e-07
2000-03-09 11:37:11	6.58565e-07
2000-03-09 20:07:01	6.52149e-07
2000-03-10 06:44:09	6.44499e-07
2000-03-10 18:37:01	6.37225e-07
2000-03-11 06:50:04	6.30772e-07
2000-03-11 20:32:02	6.23783e-07
2000-03-12 08:43:54	6.17582e-07
2000-03-12 20:48:12	6.11736e-07
2000-03-13 07:58:29	6.06703e-07
2000-03-13 18:50:17	6.02102e-07
2000-03-14 08:30:33	5.96435e-07
2000-03-14 20:03:34	5.91483e-07
2000-03-15 08:40:27	5.85957e-07
2000-03-15 20:10:52	5.81047e-07
2000-03-16 07:35:12	5.76234e-07
2000-03-16 21:48:21	5.69915e-07
2000-03-17 14:01:00	5.62149e-07
2000-03-18 06:45:07	5.53953e-07
2000-03-18 15:25:36	5.49788e-07
2000-03-18 20:58:16	5.47151e-07
2000-03-19 01:34:41	5.44955e-07
2000-03-19 13:59:32	5.38823e-07
2000-03-19 23:18:06	5.33688e-07
2000-03-20 06:38:36	5.28914e-07
2000-03-20 12:08:59	5.24628e-07
2000-03-20 17:26:07	5.19779e-07
2000-03-21 04:06:53	5.08325e-07
2000-03-21 13:05:00	4.99472e-07
2000-03-21 23:38:39	4.91352e-07
2000-03-22 10:11:51	4.84686e-07
2000-03-22 19:46:24	4.79121e-07
2000-03-23 09:51:50	4.71491e-07
2000-03-23 23:25:16	4.64817e-07
2000-03-24 15:36:07	4.5719e-07
2000-03-25 04:31:56	4.51424e-07
2000-03-25 19:44:18	4.45835e-07
2000-03-26 06:39:24	4.42423e-07
2000-03-26 16:13:08	4.39547e-07
2000-03-27 02:06:16	4.36539e-07
2000-03-27 11:14:23	4.33696e-07
2000-03-27 22:24:33	4.30229e-07
2000-03-28 10:35:48	4.26731e-07
2000-03-28 17:17:33	4.24999e-07
2000-03-28 23:12:26	4.23562e-07
2000-03-29 09:06:16	4.21252e-07
2000-03-29 18:02:55	4.19119e-07
2000-03-30 02:14:55	4.17014e-07
2000-03-30 08:20:37	4.15319e-07
2000-03-30 20:33:52	4.11524e-07
2000-03-31 09:17:37	4.07224e-07
2000-03-31 20:50:30	4.03484e-07
2000-04-01 04:13:24	4.01268e-07
2000-04-01 09:48:19	3.99669e-07
2000-04-01 22:38:26	3.96124e-07
2000-04-02 08:03:55	3.9348e-07
2000-04-02 18:36:39	3.9039e-07
2000-04-03 00:12:41	3.88799e-07
2000-04-03 04:29:37	3.8768e-07
2000-04-03 10:46:47	3.86235e-07
2000-04-03 14:31:15	3.85483e-07
2000-04-03 22:02:40	3.84125e-07
2000-04-04 03:50:55	3.83116e-07
2000-04-04 11:26:23	3.81732e-07
2000-04-04 18:14:49	3.80346e-07
2000-04-05 00:40:27	3.78878e-07
2000-04-05 05:42:19	3.77674e-07
2000-04-05 13:34:54	3.75818e-07
2000-04-05 21:28:29	3.74064e-07
2000-04-06 03:25:58	3.72785e-07
2000-04-06 12:05:33	3.7088e-07
2000-04-06 19:22:13	3.69176e-07
2000-04-07 01:38:49	3.67622e-07
2000-04-07 13:41:17	3.64505e-07
2000-04-07 21:14:49	3.62518e-07
2000-04-08 09:54:52	3.59142e-07
2000-04-08 23:22:14	3.55419e-07
2000-04-09 11:54:09	3.51847e-07
2000-04-09 21:32:23	3.49098e-07
2000-04-10 11:27:20	3.45254e-07
2000-04-10 23:08:02	3.42275e-07
2000-04-11 10:57:07	3.39603e-07
2000-04-11 18:22:48	3.38092e-07
2000-04-12 01:26:41	3.36737e-07
2000-04-12 12:44:05	3.34629e-07
2000-04-12 19:58:24	3.33254e-07
2000-04-13 02:43:00	3.31955e-07
2000-04-13 10:48:45	3.30432e-07
2000-04-13 20:58:45	3.28649e-07
2000-04-14 01:41:06	3.27882e-07
2000-04-14 06:46:08	3.27096e-07
2000-04-14 10:49:38	3.2649e-07
2000-04-14 22:26:53	3.24842e-07
2000-04-15 06:35:14	3.23758e-07
2000-04-15 16:13:51	3.2255e-07
2000-04-15 20:39:09	3.22047e-07
2000-04-15 22:31:36	3.21837e-07
2000-04-15 23:36:31	3.21708e-07
2000-04-16 01:40:06	3.21451e-07
2000-04-16 03:44:38	3.21182e-07
2000-04-16 06:41:04	3.20789e-07
2000-04-16 10:12:15	3.20306e-07
2000-04-16 15:07:01	3.19615e-07
2000-04-16 21:35:32	3.18703e-07
2000-04-17 01:52:31	3.18143e-07
2000-04-17 05:49:04	3.17684e-07
2000-04-17 08:56:19	3.17346e-07
2000-04-17 13:19:36	3.16887e-07
2000-04-17 16:51:35	3.16555e-07
2000-04-17 19:53:24	3.16349e-07
2000-04-17 22:09:09	3.16253e-07
2000-04-18 04:33:42	3.1641e-07
2000-04-18 09:39:15	3.16639e-07
2000-04-18 16:09:22	3.16973e-07
2000-04-18 22:34:46	3.17405e-07
2000-04-19 05:36:20	3.18052e-07
2000-04-19 15:39:27	3.18715e-07
2000-04-19 18:35:54	3.18839e-07
2000-04-20 00:39:44	3.18897e-07
2000-04-20 03:07:30	3.18885e-07
2000-04-20 08:40:21	3.18945e-07
2000-04-20 13:28:50	3.19213e-07
2000-04-20 17:35:56	3.19602e-07
2000-04-20 22:23:32	3.20047e-07
2000-04-21 03:04:57	3.20393e-07
2000-04-21 10:17:08	3.21177e-07
2000-04-21 15:57:31	3.22123e-07
2000-04-21 23:38:46	3.23427e-07
2000-04-22 06:17:42	3.24446e-07
2000-04-22 14:03:37	3.25494e-07
2000-04-22 21:34:22	3.27168e-07
2000-04-23 03:13:40	3.28441e-07
2000-04-23 09:01:36	3.29345e-07
2000-04-23 16:37:05	3.30223e-07
2000-04-24 00:53:37	3.31102e-07
2000-04-24 08:28:00	3.31874e-07
2000-04-24 17:50:09	3.32627e-07
2000-04-25 02:27:56	3.32995e-07
2000-04-25 11:00:14	3.33186e-07
2000-04-25 21:19:05	3.33419e-07
2000-04-26 06:50:12	3.34077e-07
2000-04-26 19:04:47	3.36423e-07
2000-04-27 06:49:05	3.39268e-07
2000-04-27 20:07:59	3.41947e-07
2000-04-28 09:15:27	3.43253e-07
2000-04-28 10:01:22	3.43284e-07
2000-04-28 10:06:56	3.43288e-07
2000-04-28 10:09:02	3.43289e-07
2000-04-28 10:10:10	3.4329e-07
2000-04-28 10:10:57	3.4329e-07
2000-04-28 10:11:18	3.43291e-07
2000-04-28 10:11:20	3.43291e-07
2000-04-28 10:11:21	3.43291e-07
2000-04-28 10:11:31	3.43291e-07
2000-04-28 10:13:06	3.43292e-07
2000-04-28 10:28:58	3.43301e-07
2000-04-28 11:13:57	3.43325e-07
2000-04-28 12:20:28	3.43354e-07
2000-04-28 13:50:15	3.43379e-07
2000-04-28 15:47:32	3.43395e-07
2000-04-28 18:13:22	3.4339e-07
2000-04-28 21:09:14	3.43367e-07
2000-04-29 00:34:46	3.43321e-07
2000-04-29 04:28:44	3.43242e-07
2000-04-29 08:45:47	3.43125e-07
2000-04-29 13:50:47	3.42929e-07
2000-04-29 15:42:51	3.42837e-07
2000-04-29 17:09:38	3.42761e-07
2000-04-29 18:08:08	3.42711e-07
2000-04-29 18:12:47	3.42707e-07
2000-04-29 18:14:38	3.42706e-07
2000-04-29 18:15:51	3.42705e-07
2000-04-29 18:16:17	3.42704e-07
2000-04-29 18:20:39	3.42701e-07
2000-04-29 19:04:20	3.42661e-07
2000-04-29 20:34:59	3.42575e-07
2000-04-29 22:55:10	3.42431e-07
2000-04-30 00:11:26	3.42348e-07
2000-04-30 00:44:33	3.42312e-07
2000-04-30 00:48:56	3.42307e-07
2000-04-30 00:50:39	3.42305e-07
2000-04-30 00:51:17	3.42304e-07
2000-04-30 00:57:29	3.42298e-07
2000-04-30 01:57:05	3.42232e-07
2000-04-30 03:53:49	3.42104e-07
2000-04-30 06:13:53	3.41957e-07
2000-04-30 09:19:34	3.41778e-07
2000-04-30 10:36:11	3.41712e-07
2000-04-30 11:07:13	3.41687e-07
2000-04-30 11:39:16	3.41661e-07
2000-04-30 11:43:16	3.41658e-07
2000-04-30 11:44:25	3.41657e-07
2000-04-30 11:44:51	3.41657e-07
2000-04-30 11:49:04	3.41654e-07
2000-04-30 12:10:02	3.41638e-07
2000-04-30 13:03:51	3.41599e-07
2000-04-30 14:36:10	3.41538e-07
2000-04-30 16:40:50	3.41468e-07
2000-04-30 19:23:27	3.41397e-07
2000-04-30 22:37:06	3.41339e-07
2000-05-01 02:27:00	3.41299e-07
2000-05-01 05:36:28	3.41281e-07
2000-05-01 10:31:12	3.4129e-07
2000-05-01 15:06:28	3.41506e-07
2000-05-01 20:26:45	3.4215e-07
2000-05-01 22:30:20	3.42488e-07
2000-05-01 23:09:35	3.426e-07
2000-05-01 23:23:49	3.42641e-07
2000-05-01 23:30:51	3.42661e-07
2000-05-01 23:33:25	3.42668e-07
2000-05-01 23:59:04	3.42742e-07
2000-05-02 01:00:48	3.42919e-07
2000-05-02 02:31:18	3.43173e-07
2000-05-02 04:26:35	3.43483e-07
2000-05-02 06:56:26	3.43858e-07
2000-05-02 10:07:47	3.44298e-07
2000-05-02 14:23:10	3.44851e-07
2000-05-02 19:10:01	3.45463e-07
2000-05-03 00:47:49	3.46203e-07
2000-05-03 00:57:19	3.46225e-07
2000-05-03 01:03:27	3.46239e-07
2000-05-03 02:04:49	3.46377e-07
2000-05-03 04:13:35	3.46672e-07
2000-05-03 06:56:23	3.47055e-07
2000-05-03 10:33:01	3.47584e-07
2000-05-03 14:52:10	3.48252e-07
2000-05-03 19:57:53	3.49111e-07
2000-05-04 01:41:48	3.50215e-07
2000-05-04 08:25:49	3.51774e-07
2000-05-04 15:47:54	3.53854e-07
2000-05-04 19:33:59	3.55084e-07
2000-05-04 20:56:59	3.55629e-07
2000-05-04 21:38:26	3.55928e-07
2000-05-04 23:42:04	3.56918e-07
2000-05-05 01:20:14	3.57811e-07
2000-05-05 02:00:24	3.58202e-07
2000-05-05 06:24:49	3.61128e-07
2000-05-05 09:52:25	3.63804e-07
2000-05-05 14:53:56	3.68255e-07
2000-05-05 19:52:43	3.73498e-07
2000-05-05 23:36:09	3.78081e-07
2000-05-06 04:19:25	3.84706e-07
2000-05-06 07:46:25	3.90068e-07
2000-05-06 14:49:23	4.0253e-07
2000-05-06 20:17:59	4.14097e-07
2000-05-07 03:30:37	4.32257e-07
2000-05-07 10:27:06	4.52127e-07
2000-05-07 19:18:26	4.82261e-07
2000-05-08 03:29:48	5.08444e-07
2000-05-08 11:20:35	5.30762e-07
2000-05-08 17:03:27	5.466e-07
2000-05-09 01:10:53	5.73659e-07
2000-05-09 09:16:37	6.04386e-07
2000-05-09 17:43:19	6.36323e-07
2000-05-10 01:19:17	6.63254e-07
2000-05-10 08:44:26	6.88883e-07
2000-05-10 16:21:08	7.19069e-07
2000-05-10 16:49:29	7.21221e-07
2000-05-10 17:05:46	7.22477e-07
2000-05-10 17:11:52	7.22951e-07
2000-05-10 17:13:14	7.23057e-07
2000-05-10 17:13:44	7.23096e-07
2000-05-10 17:18:41	7.23483e-07
2000-05-10 18:05:25	7.272e-07
2000-05-10 19:28:53	7.34154e-07
2000-05-10 21:20:44	7.44141e-07
2000-05-10 23:44:36	7.58106e-07
2000-05-11 02:36:24	7.76218e-07
2000-05-11 06:08:44	8.00087e-07
2000-05-11 09:52:20	8.2616e-07
2000-05-11 15:01:16	8.64837e-07
2000-05-11 15:29:06	8.69174e-07
2000-05-11 15:43:22	8.71388e-07
2000-05-11 15:45:56	8.71786e-07
2000-05-11 15:46:52	8.71931e-07
2000-05-11 15:56:13	8.73378e-07
2000-05-11 17:06:08	8.84122e-07
2000-05-11 19:07:50	9.02513e-07
2000-05-11 20:29:01	9.14557e-07
2000-05-11 20:36:47	9.15701e-07
2000-05-11 20:39:55	9.16159e-07
2000-05-11 21:11:05	9.20725e-07
2000-05-11 22:43:30	9.34089e-07
2000-05-12 00:43:13	9.51004e-07
2000-05-12 03:26:07	9.73263e-07
2000-05-12 04:04:39	9.78398e-07
2000-05-12 04:27:29	9.81417e-07
2000-05-12 04:31:08	9.81898e-07
2000-05-12 04:33:11	9.82169e-07
2000-05-12 04:33:56	9.82267e-07
2000-05-12 04:41:20	9.83242e-07
2000-05-12 05:00:50	9.85796e-07
2000-05-12 06:09:20	9.94671e-07
2000-05-12 07:39:43	1.00614e-06
2000-05-12 10:00:21	1.02345e-06
2000-05-12 12:46:47	1.04317e-06
2000-05-12 16:50:39	1.07014e-06
2000-05-12 20:17:28	1.08952e-06
2000-05-13 01:01:17	1.11509e-06
2000-05-13 05:58:13	1.14032e-06
2000-05-13 06:32:20	1.14309e-06
2000-05-13 06:54:56	1.14492e-06
2000-05-13 10:40:57	1.16231e-06
2000-05-13 13:42:40	1.17505e-06
2000-05-13 18:20:39	1.1921e-06
2000-05-13 19:40:14	1.19643e-06
2000-05-13 20:02:11	1.19759e-06
2000-05-13 20:03:01	1.19763e-06
2000-05-13 20:03:11	1.29297e-05
2000-05-13 20:03:14	3.83939e-05
2000-05-13 20:03:49	0.000292957
2000-05-13 20:09:38	0.00283071
2000-05-13 20:32:07	0.0124944
2000-05-13 21:06:00	0.0266744
2000-05-13 21:48:58	0.0440005
2000-05-13 22:44:25	0.0653486
2000-05-13 23:52:02	0.089925
2000-05-14 00:50:34	0.110001
2000-05-14 01:37:39	0.125387
2000-05-14 02:02:21	0.133204
2000-05-14 03:51:14	0.165679
2000-05-14 05:08:36	0.186935
2000-05-14 07:13:54	0.218488
2000-05-14 09:26:38	0.248433
2000-05-14 12:15:00	0.281856
2000-05-14 15:31:45	0.315172
2000-05-14 19:29:08	0.348205
2000-05-14 20:21:51	0.354609
2000-05-14 20:55:27	0.358531
2000-05-14 21:14:40	0.360722
2000-05-14 21:17:19	0.360767
2000-05-14 21:18:16	0.360765
2000-05-14 21:27:52	0.360743
2000-05-14 22:03:23	0.360663
2000-05-14 23:33:25	0.360459
2000-05-15 02:07:10	0.360112
2000-05-15 02:18:45	0.360085
2000-05-15 02:28:49	0.360379
2000-05-15 02:32:27	0.360507
2000-05-15 03:08:42	0.36176
2000-05-15 04:34:48	0.364556
2000-05-15 06:41:12	0.368248
2000-05-15 07:55:12	0.370204
2000-05-15 09:07:09	0.371972
2000-05-15 09:12:16	0.372093
2000-05-15 09:14:34	0.372147
2000-05-15 09:15:24	0.372167
2000-05-15 09:23:41	0.372361
2000-05-15 10:22:08	0.373683
2000-05-15 10:38:34	0.374041
2000-05-15 10:41:49	0.374111
2000-05-15 10:42:45	0.374131
2000-05-15 10:43:11	0.37415
2000-05-15 10:43:20	0.374176
2000-05-15 10:44:52	0.374433
2000-05-15 11:00:15	0.376984
2000-05-15 11:10:09	0.378607
2000-05-15 12:39:31	0.392627
2000-05-15 14:05:26	0.405083
2000-05-15 15:04:13	0.413054
2000-05-15 17:38:06	0.431953
2000-05-15 20:39:30	0.450914
2000-05-15 23:14:17	0.464618
2000-05-16 03:31:58	0.483263
2000-05-16 07:38:22	0.497186
2000-05-16 09:31:14	0.502527
2000-05-16 11:19:44	0.507133
2000-05-16 12:04:00	0.508875
2000-05-16 12:31:01	0.509902
2000-05-16 12:38:10	0.510169
2000-05-16 12:39:51	0.510232
2000-05-16 12:40:27	0.510254
2000-05-16 12:46:29	0.510478
2000-05-16 13:40:16	0.512411
2000-05-16 13:56:24	0.512961
2000-05-16 14:02:14	0.513139
2000-05-16 15:00:32	0.514865
2000-05-16 16:37:22	0.517515
2000-05-16 18:49:47	0.520742
2000-05-16 21:44:14	0.524378
2000-05-17 01:23:18	0.528101
2000-05-17 05:44:11	0.531528
2000-05-17 07:51:34	0.532869
2000-05-17 08:39:45	0.533326
2000-05-17 09:06:34	0.533634
2000-05-17 09:16:16	0.533747
2000-05-17 09:27:48	0.53388
2000-05-17 10:41:40	0.534689
2000-05-17 11:42:54	0.535304
2000-05-17 13:15:02	0.536141
2000-05-17 14:53:55	0.53693
2000-05-17 15:57:09	0.537379
2000-05-17 16:08:52	0.537458
2000-05-17 16:14:20	0.537494
2000-05-17 16:16:19	0.537507
2000-05-17 16:36:13	0.537637
2000-05-17 17:25:49	0.537942
2000-05-17 18:32:49	0.538319
2000-05-17 20:02:13	0.538761
2000-05-17 21:56:17	0.539232
2000-05-18 00:19:56	0.539693
2000-05-18 03:17:14	0.540081
2000-05-18 06:52:06	0.540327
2000-05-18 09:46:13	0.540376
2000-05-18 11:57:46	0.54034
2000-05-18 13:12:51	0.540295
2000-05-18 17:18:09	0.540044
2000-05-18 18:49:48	0.539912
2000-05-18 20:28:33	0.539735
2000-05-18 23:42:57	0.539381
2000-05-19 00:11:17	0.539326
2000-05-19 00:36:27	0.539276
2000-05-19 04:08:07	0.538828
2000-05-19 07:02:21	0.538426
2000-05-19 11:25:56	0.537769
2000-05-19 16:05:57	0.53702
2000-05-19 21:45:33	0.536036
2000-05-20 01:51:48	0.535288
2000-05-20 10:28:42	0.533648
2000-05-20 15:59:36	0.532555
2000-05-20 20:32:45	0.531635
2000-05-20 23:27:53	0.531037
2000-05-21 05:23:01	0.529813
2000-05-21 12:42:02	0.528289
2000-05-21 20:39:37	0.526634
2000-05-22 04:23:02	0.525048
2000-05-22 11:28:59	0.523623
2000-05-22 19:58:01	0.521945
2000-05-23 04:17:27	0.520318
2000-05-23 13:34:59	0.518508
2000-05-23 22:09:39	0.516839
2000-05-24 07:32:11	0.515019
2000-05-24 17:37:57	0.513075
2000-05-25 02:56:03	0.511298
2000-05-25 13:46:13	0.509244
2000-05-26 00:16:22	0.507268
2000-05-26 10:20:21	0.505384
2000-05-26 21:09:34	0.50337
2000-05-27 08:11:26	0.501325
2000-05-27 16:03:13	0.499872
2000-05-27 20:49:37	0.498992
2000-05-28 00:07:37	0.498383
2000-05-28 08:25:29	0.496853
2000-05-28 14:22:18	0.495755
2000-05-28 22:26:13	0.494262
2000-05-29 04:35:11	0.493124
2000-05-29 14:29:23	0.491299
2000-05-29 20:31:58	0.490194
2000-05-30 07:21:45	0.48823
2000-05-30 16:39:12	0.48656
2000-05-30 19:20:42	0.486078
2000-05-30 20:21:46	0.485896
2000-05-30 20:57:44	0.485821
2000-05-30 21:11:26	0.485897
2000-05-30 21:52:06	0.486601
2000-05-30 22:17:16	0.487384
2000-05-30 22:22:22	0.487574
2000-05-30 22:24:29	0.487656
2000-05-30 22:25:26	0.487693
2000-05-30 22:25:47	0.487707
2000-05-30 22:29:14	0.487847
2000-05-30 22:56:21	0.489105
2000-05-30 23:46:43	0.492188
2000-05-31 00:48:08	0.497188
2000-05-31 01:17:35	0.500043
2000-05-31 01:44:10	0.502862
2000-05-31 01:46:07	0.503078
2000-05-31 01:46:45	0.503148
2000-05-31 01:47:08	0.50319
2000-05-31 01:47:16	0.503206
2000-05-31 01:48:38	0.503359
2000-05-31 02:02:23	0.504924
2000-05-31 02:44:53	0.510129
2000-05-31 03:43:40	0.518205
2000-05-31 05:03:09	0.530629
2000-05-31 05:35:29	0.53615
2000-05-31 05:47:16	0.538225
2000-05-31 05:49:07	0.538554
2000-05-31 05:49:27	0.538613
2000-05-31 05:49:34	0.538634
2000-05-31 05:50:46	0.538848
2000-05-31 06:02:44	0.541002
2000-05-31 06:45:30	0.548974
2000-05-31 07:49:15	0.561628
2000-05-31 09:09:26	0.578777
2000-05-31 10:53:33	0.602959
2000-05-31 11:08:07	0.606504
2000-05-31 11:15:38	0.60835
2000-05-31 11:20:02	0.609435
2000-05-31 11:23:15	0.610231
2000-05-31 11:24:19	0.610492
2000-05-31 11:24:33	0.610552
2000-05-31 11:24:39	0.610574
2000-05-31 11:25:31	0.61079
2000-05-31 11:34:15	0.612961
2000-05-31 12:17:16	0.623852
2000-05-31 13:39:35	0.645573
2000-05-31 15:18:52	0.673223
2000-05-31 17:49:28	0.717958
2000-05-31 18:33:02	0.731493
2000-05-31 19:11:42	0.74371
2000-05-31 19:35:29	0.751321
2000-05-31 19:49:44	0.755902
2000-05-31 19:53:49	0.757212
2000-05-31 19:55:31	0.757758
2000-05-31 19:56:03	0.757932
2000-05-31 19:56:13	0.757985
2000-05-31 19:56:17	0.758004
2000-05-31 19:56:53	0.758197
2000-05-31 20:02:53	0.760127
2000-05-31 20:54:10	0.776624
2000-05-31 21:57:52	0.797157
2000-05-31 23:41:22	0.830634
2000-06-01 01:58:59	0.875699
2000-06-01 03:14:02	0.900704
2000-06-01 06:06:45	0.959291
2000-06-01 08:23:20	1.00718
2000-06-01 08:33:30	1.01088
2000-06-01 08:45:01	1.01509
2000-06-01 08:48:20	1.01631
2000-06-01 08:49:15	1.01664
2000-06-01 08:49:34	1.01676
2000-06-01 08:49:44	1.01682
2000-06-01 08:49:47	1.01684
2000-06-01 08:50:22	1.01705
2000-06-01 08:56:09	1.01918
2000-06-01 09:43:14	1.03673
2000-06-01 11:07:10	1.06894
2000-06-01 12:54:49	1.11181
2000-06-01 14:58:28	1.16297
2000-06-01 17:46:19	1.23516
2000-06-01 21:00:44	1.32192
2000-06-02 00:47:06	1.42621
2000-06-02 01:09:24	1.43665
2000-06-02 01:22:16	1.44268
2000-06-02 01:29:56	1.44628
2000-06-02 01:30:39	1.44662
2000-06-02 01:30:48	1.44668
2000-06-02 01:30:51	1.44671
2000-06-02 01:31:22	1.44695
2000-06-02 01:36:35	1.4494
2000-06-02 02:15:15	1.46761
2000-06-02 04:06:46	1.52052
2000-06-02 05:34:20	1.56245
2000-06-02 08:23:05	1.644
2000-06-02 10:17:14	1.69959
2000-06-02 14:48:04	1.83245
2000-06-02 18:26:57	1.94024
2000-06-02 19:34:43	1.97355
2000-06-02 22:22:46	2.05577
2000-06-02 22:24:24	2.05657
2000-06-02 22:24:59	2.05685
2000-06-02 22:25:08	2.05692
2000-06-02 22:25:10	2.05694
2000-06-02 22:25:40	2.05718
2000-06-02 22:30:36	2.05959
2000-06-02 23:13:07	2.08025
2000-06-03 00:40:34	2.12252
2000-06-03 02:00:00	2.16061
2000-06-03 04:13:28	2.22384
2000-06-03 07:01:15	2.30162
2000-06-03 10:12:12	2.38726
2000-06-03 13:54:50	2.48273
2000-06-03 18:10:02	2.58619
2000-06-03 19:22:36	2.61451
2000-06-03 20:05:23	2.63099
2000-06-03 20:41:05	2.64464
2000-06-03 20:45:19	2.64624
2000-06-03 20:45:35	2.64635
2000-06-03 20:45:46	2.64642
2000-06-03 20:45:50	2.64644
2000-06-03 20:46:30	2.64669
2000-06-03 20:53:04	2.64919
2000-06-03 21:14:17	2.65723
2000-06-03 22:19:27	2.68172
2000-06-03 23:39:28	2.7114
2000-06-04 01:31:09	2.7522
2000-06-04 03:56:58	2.80458
2000-06-04 07:18:10	2.87563
2000-06-04 10:51:08	2.94984
2000-06-04 14:42:00	3.02942
2000-06-04 19:24:24	3.12523
2000-06-05 01:27:01	3.24426
2000-06-05 02:54:57	3.27228
2000-06-05 04:05:10	3.29442
2000-06-05 04:19:35	3.29894
2000-06-05 04:29:32	3.30206
2000-06-05 04:35:35	3.30395
2000-06-05 04:35:50	3.30402
2000-06-05 04:36:02	3.30409
2000-06-05 04:36:07	3.30411
2000-06-05 04:36:51	3.30434
2000-06-05 04:44:18	3.30667
2000-06-05 05:29:20	3.32068
2000-06-05 06:48:49	3.34521
2000-06-05 08:30:32	3.37624
2000-06-05 10:55:34	3.41989
2000-06-05 13:44:58	3.47018
2000-06-05 17:52:17	3.54289
2000-06-05 21:44:13	3.61108
2000-06-06 03:38:42	3.717
2000-06-06 09:28:00	3.82539
2000-06-06 15:26:10	3.94221
2000-06-06 17:02:30	3.97461
2000-06-06 18:14:07	3.99894
2000-06-06 18:55:02	4.01294
2000-06-06 19:28:52	4.02455
2000-06-06 19:56:18	4.034
2000-06-06 20:28:21	4.04507
2000-06-06 20:33:21	4.0468
2000-06-06 20:33:52	4.04698
2000-06-06 20:34:01	4.04703
2000-06-06 20:34:05	4.04705
2000-06-06 20:34:38	4.04725
2000-06-06 20:40:12	4.04917
2000-06-06 21:26:52	4.06537
2000-06-06 22:56:00	4.09646
2000-06-07 00:53:41	4.13779
2000-06-07 03:41:51	4.19721
2000-06-07 06:42:42	4.26128
2000-06-07 10:27:06	4.34067
2000-06-07 11:52:46	4.37091
2000-06-07 12:49:29	4.3909
2000-06-07 13:40:44	4.40896
2000-06-07 13:57:37	4.4149
2000-06-07 14:12:23	4.4201
2000-06-07 14:13:08	4.42036
2000-06-07 14:13:53	4.42063
2000-06-07 14:14:09	4.42072
2000-06-07 14:16:51	4.42167
2000-06-07 14:43:55	4.4312
2000-06-07 15:47:22	4.45353
2000-06-07 17:42:07	4.49391
2000-06-07 20:00:22	4.54265
2000-06-07 23:08:37	4.60946
2000-06-08 02:49:25	4.68913
2000-06-08 07:18:21	4.78938
2000-06-08 12:25:32	4.91004
2000-06-08 17:56:01	5.04883
2000-06-08 18:26:01	5.0619
2000-06-08 18:26:52	5.06227
2000-06-08 18:27:13	5.06242
2000-06-08 18:27:20	5.06247
2000-06-08 18:27:23	5.06249
2000-06-08 18:27:49	5.06268
2000-06-08 18:32:09	5.06458
2000-06-08 19:06:03	5.07946
2000-06-08 20:03:02	5.10468
2000-06-08 21:09:32	5.13442
2000-06-08 22:38:38	5.17477
2000-06-09 00:32:36	5.22708
2000-06-09 03:11:41	5.30102
2000-06-09 06:24:32	5.39124
2000-06-09 10:11:02	5.49655
2000-06-09 14:44:19	5.62077
2000-06-09 19:30:19	5.7459
2000-06-10 01:04:38	5.88536
2000-06-10 01:28:28	5.89502
2000-06-10 01:30:36	5.89588
2000-06-10 01:31:17	5.89616
2000-06-10 01:31:26	5.89622
2000-06-10 01:31:30	5.89624
2000-06-10 01:32:03	5.89647
2000-06-10 01:37:38	5.89872
2000-06-10 02:14:35	5.91354
2000-06-10 02:55:30	5.9298
2000-06-10 03:49:39	5.95107
2000-06-10 05:05:14	5.98027
2000-06-10 06:58:28	6.02303
2000-06-10 10:11:36	6.09334
2000-06-10 13:45:22	6.16762
2000-06-10 17:58:42	6.25124
2000-06-10 22:50:58	6.34197
2000-06-11 00:06:08	6.36427
2000-06-11 01:01:20	6.38034
2000-06-11 01:39:37	6.39135
2000-06-11 01:52:23	6.39499
2000-06-11 02:02:35	6.39789
2000-06-11 02:04:11	6.39834
2000-06-11 02:04:34	6.39845
2000-06-11 02:04:53	6.39854
2000-06-11 02:05:00	6.39857
2000-06-11 02:06:10	6.3989
2000-06-11 02:17:49	6.4022
2000-06-11 02:36:53	6.40757
2000-06-11 02:45:14	6.40991
2000-06-11 02:50:43	6.41144
2000-06-11 02:52:35	6.41196
2000-06-11 02:52:46	6.41202
2000-06-11 02:52:50	6.41203
2000-06-11 02:53:31	6.41222
2000-06-11 03:00:19	6.41412
2000-06-11 03:42:59	6.42592
2000-06-11 05:09:08	6.44922
2000-06-11 06:54:25	6.4767
2000-06-11 09:07:14	6.5097
2000-06-11 11:50:03	6.54751
2000-06-11 15:01:26	6.58815
2000-06-11 18:46:51	6.6308
2000-06-11 22:48:10	6.6707
2000-06-12 00:05:10	6.6823
2000-06-12 01:06:23	6.69118
2000-06-12 01:22:12	6.69342
2000-06-12 01:33:03	6.69495
2000-06-12 01:38:03	6.69565
2000-06-12 01:38:52	6.69576
2000-06-12 01:39:14	6.69582
2000-06-12 01:39:22	6.69583
2000-06-12 01:40:42	6.69602
2000-06-12 01:53:56	6.69786
2000-06-12 02:06:46	6.69964
2000-06-12 02:12:05	6.70037
2000-06-12 02:12:45	6.70046
2000-06-12 02:13:00	6.7005
2000-06-12 02:15:30	6.70084
2000-06-12 02:40:28	6.70424
2000-06-12 03:37:51	6.71189
2000-06-12 05:18:17	6.72475
2000-06-12 07:13:40	6.73876
2000-06-12 09:52:53	6.75691
2000-06-12 13:03:37	6.77714
2000-06-12 16:50:55	6.79952
2000-06-12 21:24:56	6.82465
2000-06-13 02:35:13	6.85133
2000-06-13 04:11:30	6.8593
2000-06-13 04:38:59	6.86155
2000-06-13 04:53:44	6.86276
2000-06-13 05:05:43	6.86373
2000-06-13 05:06:20	6.86378
2000-06-13 05:06:51	6.86383
2000-06-13 05:07:02	6.86384
2000-06-13 05:08:55	6.86399
2000-06-13 05:27:42	6.86552
2000-06-13 06:39:54	6.87133
2000-06-13 08:30:02	6.88007
2000-06-13 10:50:16	6.89096
2000-06-13 13:51:29	6.9046
2000-06-13 17:33:54	6.92062
2000-06-13 21:55:06	6.93821
2000-06-14 01:32:17	6.95176
2000-06-14 03:12:29	6.95766
2000-06-14 04:18:12	6.96141
2000-06-14 05:00:19	6.96376
2000-06-14 05:35:37	6.96569
2000-06-14 06:07:13	6.9674
2000-06-14 06:20:46	6.96812
2000-06-14 06:23:47	6.96828
2000-06-14 06:25:00	6.96835
2000-06-14 06:25:23	6.96837
2000-06-14 06:25:42	6.96838
2000-06-14 06:25:48	6.96839
2000-06-14 06:26:54	6.96845
2000-06-14 06:37:52	6.96903
2000-06-14 07:24:46	6.97149
2000-06-14 08:57:06	6.97616
2000-06-14 09:39:11	6.97823
2000-06-14 09:57:45	6.97913
2000-06-14 10:08:21	6.97963
2000-06-14 10:17:10	6.98006
2000-06-14 10:18:00	6.9801
2000-06-14 10:18:42	6.98013
2000-06-14 10:18:57	6.98014
2000-06-14 10:21:27	6.98026
2000-06-14 10:42:39	6.98126
2000-06-14 11:35:37	6.98372
2000-06-14 13:06:50	6.98784
2000-06-14 14:42:41	6.99201
2000-06-14 17:25:22	6.99886
2000-06-14 20:01:53	7.00526
2000-06-15 00:04:40	7.01505
2000-06-15 02:27:45	7.02076
2000-06-15 08:25:35	7.03478
2000-06-15 13:09:24	7.04588
2000-06-15 19:39:30	7.06133
2000-06-15 21:24:51	7.06553
2000-06-15 22:55:41	7.06915
2000-06-15 23:21:54	7.0702
2000-06-15 23:40:41	7.07095
2000-06-15 23:47:57	7.07124
2000-06-15 23:50:03	7.07132
2000-06-15 23:50:39	7.07134
2000-06-15 23:50:53	7.07135
2000-06-15 23:53:11	7.07144
2000-06-16 00:16:04	7.07236
2000-06-16 01:57:14	7.07638
2000-06-16 04:25:18	7.08224
2000-06-16 07:43:46	7.09003
2000-06-16 10:57:42	7.09755
2000-06-16 14:44:16	7.10621
2000-06-16 20:10:57	7.11851
2000-06-17 01:51:29	7.13146
2000-06-17 03:35:24	7.13552
2000-06-17 04:55:30	7.1387
2000-06-17 05:13:32	7.13942
2000-06-17 05:18:10	7.1396
2000-06-17 05:19:03	7.13964
2000-06-17 05:19:22	7.13965
2000-06-17 05:22:36	7.13978
2000-06-17 05:54:54	7.14107
2000-06-17 07:03:12	7.14384
2000-06-17 08:50:51	7.14825
2000-06-17 09:00:01	7.14863
2000-06-17 09:00:45	7.14866
2000-06-17 09:01:00	7.14867
2000-06-17 09:03:39	7.14878
2000-06-17 09:30:04	7.14987
2000-06-17 10:26:56	7.15224
2000-06-17 12:00:30	7.15616
2000-06-17 14:25:11	7.1623
2000-06-17 17:22:56	7.16995
2000-06-17 20:59:53	7.17937
2000-06-18 01:21:54	7.19074
2000-06-18 06:12:33	7.2031
2000-06-18 06:51:25	7.20471
2000-06-18 07:14:16	7.20566
2000-06-18 07:16:14	7.20574
2000-06-18 07:16:52	7.20576
2000-06-18 07:17:06	7.20577
2000-06-18 07:19:26	7.20587
2000-06-18 07:42:45	7.20683
2000-06-18 08:46:19	7.20942
2000-06-18 09:51:07	7.21203
2000-06-18 12:18:34	7.21782
2000-06-18 13:10:37	7.21981
2000-06-18 14:00:49	7.22171
2000-06-18 14:02:23	7.22177
2000-06-18 14:03:02	7.22179
2000-06-18 14:03:16	7.2218
2000-06-18 14:05:34	7.22189
2000-06-18 14:21:01	7.22246
2000-06-18 15:32:23	7.2251
2000-06-18 17:22:28	7.22907
2000-06-18 19:46:38	7.23408
2000-06-18 22:44:17	7.24003
2000-06-19 02:11:34	7.24675
2000-06-19 06:58:06	7.25603
2000-06-19 11:59:55	7.26633
2000-06-19 12:05:08	7.26651
2000-06-19 12:06:55	7.26658
2000-06-19 12:07:40	7.2666
2000-06-19 12:07:57	7.26661
2000-06-19 12:10:40	7.26671
2000-06-19 12:37:56	7.26769
2000-06-19 13:19:45	7.2692
2000-06-19 14:40:18	7.27217
2000-06-19 15:18:29	7.27361
2000-06-19 15:46:58	7.27469
2000-06-19 15:59:08	7.27516
2000-06-19 16:08:00	7.2755
2000-06-19 16:13:14	7.2757
2000-06-19 16:13:45	7.27572
2000-06-19 16:14:06	7.27581
2000-06-19 16:14:14	7.27585
2000-06-19 16:15:31	7.27623
2000-06-19 16:18:54	7.27724
2000-06-19 16:52:51	7.28734
2000-06-19 17:33:00	7.2993
2000-06-19 18:31:36	7.31682
2000-06-19 19:49:49	7.34032
2000-06-19 21:32:43	7.37132
2000-06-20 00:25:38	7.42337
2000-06-20 03:14:04	7.47388
2000-06-20 07:10:30	7.54401
2000-06-20 12:19:18	7.63298
2000-06-20 18:06:08	7.72718
2000-06-20 23:53:00	7.81297
2000-06-21 05:50:01	7.89154
2000-06-21 12:29:38	7.96923
2000-06-21 17:07:12	8.01895
2000-06-22 00:09:26	8.0902
2000-06-22 06:35:26	8.15213
2000-06-22 09:30:37	8.1794
2000-06-22 11:39:12	8.19907
2000-06-22 18:05:54	8.25627
2000-06-22 22:56:29	8.29703
2000-06-23 05:29:54	8.34935
2000-06-23 12:07:59	8.40017
2000-06-23 17:36:49	8.44241
2000-06-23 19:40:14	8.45882
2000-06-23 19:54:31	8.46075
2000-06-23 20:06:10	8.46118
2000-06-23 20:10:21	8.46125
2000-06-23 20:52:15	8.46197
2000-06-23 23:01:13	8.46432
2000-06-24 02:00:32	8.46798
2000-06-24 03:09:42	8.46954
2000-06-24 09:24:24	8.48011
2000-06-24 13:44:27	8.49042
2000-06-24 16:33:26	8.49904
2000-06-24 18:46:04	8.50717
2000-06-24 19:43:09	8.5111
2000-06-24 19:48:14	8.51169
2000-06-24 19:50:06	8.51231
2000-06-24 20:08:46	8.51856
2000-06-24 21:30:23	8.54653
2000-06-24 23:33:18	8.59061
2000-06-25 02:08:19	8.64946
2000-06-25 05:39:10	8.7348
2000-06-25 09:40:54	8.83844
2000-06-25 15:06:57	8.98368
2000-06-25 20:22:14	9.12625
2000-06-26 02:32:37	9.29524
2000-06-26 04:33:27	9.35118
2000-06-26 06:06:27	9.39466
2000-06-26 07:03:37	9.42159
2000-06-26 07:54:08	9.44551
2000-06-26 08:03:43	9.45006
2000-06-26 08:05:42	9.451
2000-06-26 08:06:15	9.45127
2000-06-26 08:06:27	9.45137
2000-06-26 08:08:29	9.45233
2000-06-26 08:28:44	9.46197
2000-06-26 09:20:29	9.4867
2000-06-26 10:38:31	9.52423
2000-06-26 12:17:06	9.57206
2000-06-26 13:32:55	9.60911
2000-06-26 13:46:38	9.61584
2000-06-26 13:57:29	9.61919
2000-06-26 14:01:26	9.62026
2000-06-26 14:40:59	9.63103
2000-06-26 15:54:47	9.65114
2000-06-26 17:43:12	9.68066
2000-06-26 20:29:36	9.72555
2000-06-26 23:59:49	9.78082
2000-06-27 01:44:21	9.80741
2000-06-27 07:47:19	9.89395
2000-06-27 11:36:13	9.94342
2000-06-27 16:39:47	10.0029
2000-06-27 18:33:57	10.0236
2000-06-27 19:12:59	10.0305
2000-06-27 20:02:37	10.0392
2000-06-27 20:05:00	10.0396
2000-06-27 20:06:08	10.0398
2000-06-27 20:06:32	10.0398
2000-06-27 20:10:37	10.0405
2000-06-27 20:29:08	10.0437
2000-06-27 21:48:05	10.057
2000-06-27 23:39:17	10.0752
2000-06-28 02:13:10	10.0993
2000-06-28 05:30:47	10.1288
2000-06-28 09:27:13	10.1624
2000-06-28 14:12:04	10.2009
2000-06-28 17:01:13	10.223
2000-06-28 23:46:30	10.2734
2000-06-29 03:54:21	10.2997
2000-06-29 07:06:16	10.3177
2000-06-29 08:27:17	10.3248
2000-06-29 09:08:03	10.3282
2000-06-29 09:18:03	10.3295
2000-06-29 09:21:41	10.331
2000-06-29 09:58:02	10.3452
2000-06-29 11:35:33	10.3819
2000-06-29 13:56:59	10.4319
2000-06-29 16:59:57	10.4912
2000-06-29 21:03:58	10.5622
2000-06-29 22:37:54	10.5875
2000-06-29 23:56:30	10.6078
2000-06-30 00:51:26	10.6216
2000-06-30 01:09:32	10.6261
2000-06-30 01:17:23	10.6281
2000-06-30 01:19:28	10.6286
2000-06-30 01:20:18	10.6288
2000-06-30 01:20:36	10.6288
2000-06-30 01:23:38	10.6296
2000-06-30 01:53:56	10.637
2000-06-30 03:11:31	10.6556
2000-06-30 05:13:57	10.6839
2000-06-30 06:49:05	10.7053
2000-06-30 10:23:09	10.7524
2000-06-30 13:29:15	10.7935
2000-06-30 17:43:57	10.852
2000-06-30 22:16:45	10.92
2000-06-30 22:38:54	10.9225
2000-06-30 22:52:46	10.9237
2000-07-01 01:11:19	10.9365
2000-07-01 03:45:50	10.9521
2000-07-01 04:45:30	10.9585
2000-07-01 05:35:43	10.964
2000-07-01 06:11:41	10.9681
2000-07-01 06:24:59	10.9696
2000-07-01 06:26:52	10.9698
2000-07-01 06:27:14	10.9699
2000-07-01 06:27:21	10.9699
2000-07-01 06:28:38	10.97
2000-07-01 06:41:22	10.9715
2000-07-01 07:06:38	10.9744
2000-07-01 08:34:47	10.9848
2000-07-01 10:10:06	10.9963
2000-07-01 12:48:22	11.0159
2000-07-01 15:46:17	11.038
2000-07-01 19:16:01	11.0636
2000-07-01 20:29:44	11.0724
2000-07-01 21:29:39	11.0794
2000-07-01 21:39:59	11.0806
2000-07-01 21:46:52	11.0814
2000-07-01 21:48:24	11.0815
2000-07-01 21:49:12	11.0816
2000-07-01 21:49:30	11.0817
2000-07-01 21:52:28	11.082
2000-07-01 22:22:10	11.0854
2000-07-01 23:19:15	11.0919
2000-07-02 00:42:56	11.1012
2000-07-02 02:46:18	11.1145
2000-07-02 05:32:12	11.1319
2000-07-02 09:06:45	11.1537
2000-07-02 13:21:42	11.179
2000-07-02 15:57:35	11.1939
2000-07-02 21:36:42	11.2243
2000-07-03 02:22:05	11.2476
2000-07-03 07:24:59	11.2691
2000-07-03 15:04:09	11.292
2000-07-03 20:55:11	11.3001
2000-07-04 04:41:32	11.2993
2000-07-04 10:59:47	11.292
2000-07-04 19:06:59	11.2795
2000-07-04 20:49:06	11.2769
2000-07-04 22:04:27	11.275
2000-07-04 22:35:06	11.2743
2000-07-05 01:19:12	11.2707
2000-07-05 03:43:22	11.268
2000-07-05 04:13:41	11.2675
2000-07-05 04:14:29	11.2675
2000-07-05 04:15:14	11.2675
2000-07-05 04:15:30	11.2675
2000-07-05 04:18:13	11.2674
2000-07-05 04:45:26	11.267
2000-07-05 05:23:50	11.2664
2000-07-05 06:18:15	11.2657
2000-07-05 07:35:55	11.2647
2000-07-05 09:18:53	11.2637
2000-07-05 12:14:04	11.2625
2000-07-05 15:18:42	11.262
2000-07-05 16:25:58	11.2621
2000-07-05 17:05:04	11.2621
2000-07-05 19:08:58	11.2627
2000-07-05 21:52:09	11.2641
2000-07-06 01:02:33	11.2668
2000-07-06 04:49:04	11.2721
2000-07-06 09:46:42	11.2832
2000-07-06 14:18:24	11.2979
2000-07-06 19:12:01	11.3185
2000-07-06 20:55:32	11.3267
2000-07-06 21:28:06	11.3294
2000-07-06 21:57:56	11.3319
2000-07-06 22:00:45	11.3321
2000-07-06 22:01:15	11.3322
2000-07-06 22:01:26	11.3323
2000-07-06 22:03:13	11.3337
2000-07-06 22:20:07	11.3466
2000-07-06 22:45:36	11.3662
2000-07-06 23:21:21	11.3938
2000-07-07 00:15:28	11.4362
2000-07-07 01:48:55	11.5108
2000-07-07 03:25:12	11.5894
2000-07-07 04:24:13	11.6385
2000-07-07 05:02:40	11.6709
2000-07-07 05:21:49	11.6871
2000-07-07 07:25:42	11.7937
2000-07-07 09:31:41	11.9048
2000-07-07 12:13:00	12.0508
2000-07-07 15:28:14	12.2325
2000-07-07 16:55:28	12.3153
2000-07-07 17:25:46	12.3443
2000-07-07 17:40:58	12.3589
2000-07-07 17:47:29	12.3651
2000-07-07 17:49:27	12.367
2000-07-07 17:51:07	12.3676
2000-07-07 17:51:43	12.3677
2000-07-07 17:57:47	12.369
2000-07-07 18:39:15	12.3778
2000-07-07 19:40:50	12.3911
2000-07-07 21:17:25	12.4124
2000-07-07 23:37:48	12.4446
2000-07-08 02:40:08	12.4882
2000-07-08 05:44:08	12.5339
2000-07-08 07:01:10	12.5535
2000-07-08 07:34:13	12.5619
2000-07-08 07:47:55	12.5654
2000-07-08 10:04:54	12.6008
2000-07-08 12:32:43	12.639
2000-07-08 15:39:51	12.6871
2000-07-08 19:11:36	12.741
2000-07-08 23:21:58	12.8051
2000-07-09 04:04:17	12.882
2000-07-09 04:48:40	12.8949
2000-07-09 05:15:16	12.9028
2000-07-09 05:28:51	12.9069
2000-07-09 05:33:23	12.9083
2000-07-09 05:34:31	12.9089
2000-07-09 05:34:56	12.9096
2000-07-09 05:39:02	12.9165
2000-07-09 05:51:49	12.9379
2000-07-09 06:20:06	12.9856
2000-07-09 07:08:43	13.0685
2000-07-09 08:28:15	13.2066
2000-07-09 09:36:22	13.3275
2000-07-09 11:37:58	13.5503
2000-07-09 14:28:36	13.8788
2000-07-09 17:34:39	14.2589
2000-07-09 21:22:09	14.7536
2000-07-09 22:32:53	14.9133
2000-07-09 23:18:08	15.0169
2000-07-09 23:33:17	15.0518
2000-07-09 23:36:52	15.06
2000-07-09 23:38:46	15.0644
2000-07-09 23:39:18	15.0657
2000-07-09 23:39:32	15.0662
2000-07-09 23:39:37	15.0664
2000-07-09 23:40:27	15.0683
2000-07-09 23:48:44	15.0875
2000-07-10 00:44:57	15.2182
2000-07-10 00:52:19	15.2354
2000-07-10 00:57:48	15.2483
2000-07-10 00:59:06	15.2513
2000-07-10 00:59:31	15.2523
2000-07-10 00:59:40	15.2527
2000-07-10 01:01:12	15.2563
2000-07-10 01:16:29	15.2922
2000-07-10 02:01:09	15.3976
2000-07-10 03:03:53	15.5469
2000-07-10 04:30:21	15.755
2000-07-10 06:26:44	16.0384
2000-07-10 08:57:44	16.4103
2000-07-10 11:58:04	16.8571
2000-07-10 12:16:49	16.9036
2000-07-10 12:21:32	16.9152
2000-07-10 12:22:54	16.9169
2000-07-10 12:23:23	16.9174
2000-07-10 12:28:17	16.9223
2000-07-10 13:05:43	16.9598
2000-07-10 14:02:04	17.0161
2000-07-10 15:33:44	17.1072
2000-07-10 17:27:14	17.2189
2000-07-10 20:04:32	17.3707
2000-07-10 22:02:24	17.4815
2000-07-10 23:30:54	17.5629
2000-07-10 23:55:23	17.5851
2000-07-11 00:08:18	17.5968
2000-07-11 00:09:21	17.5977
2000-07-11 00:09:44	17.598
2000-07-11 00:13:33	17.6015
2000-07-11 00:33:39	17.6196
2000-07-11 01:19:04	17.66
2000-07-11 02:24:03	17.7171
2000-07-11 04:00:28	17.7999
2000-07-11 06:10:44	17.9083
2000-07-11 08:48:54	18.0341
2000-07-11 11:53:24	18.1727
2000-07-11 15:23:40	18.3194
2000-07-11 19:15:05	18.4668
2000-07-11 23:43:35	18.6188
2000-07-12 00:01:01	18.628
2000-07-12 00:04:14	18.6297
2000-07-12 00:04:57	18.63
2000-07-12 00:05:38	18.6304
2000-07-12 00:05:53	18.6305
2000-07-12 00:08:22	18.6318
2000-07-12 00:22:24	18.6391
2000-07-12 01:03:34	18.66
2000-07-12 02:06:23	18.6911
2000-07-12 03:29:33	18.7303
2000-07-12 05:15:58	18.7775
2000-07-12 07:24:34	18.8301
2000-07-12 10:00:36	18.8875
2000-07-12 13:05:03	18.9465
2000-07-12 16:48:46	19.0064
2000-07-12 21:28:36	19.0636
2000-07-13 00:20:52	19.0891
2000-07-13 02:52:38	19.1065
2000-07-13 08:44:29	19.1329
2000-07-13 12:53:36	19.1425
2000-07-13 18:28:03	19.1471
2000-07-13 23:34:06	19.1449
2000-07-13 23:55:26	19.1446
2000-07-13 23:58:54	19.1445
2000-07-14 00:00:09	19.1445
2000-07-14 00:00:36	19.1445
2000-07-14 00:05:04	19.1444
2000-07-14 00:49:45	19.1436
2000-07-14 02:31:43	19.1414
2000-07-14 03:31:36	19.1399
2000-07-14 06:57:23	19.1335
2000-07-14 09:24:36	19.128
2000-07-14 13:34:56	19.1172
2000-07-14 16:04:58	19.1099
2000-07-14 17:02:38	19.1069
2000-07-14 17:26:18	19.1057
2000-07-14 17:34:55	19.1052
2000-07-14 19:01:06	19.1005
2000-07-14 21:15:49	19.0928
2000-07-15 00:03:30	19.0824
2000-07-15 03:40:20	19.0679
2000-07-15 07:55:04	19.0492
2000-07-15 12:51:59	19.0254
2000-07-15 18:27:45	18.9956
2000-07-16 00:08:13	18.9618
2000-07-16 02:20:06	18.9479
2000-07-16 03:48:38	18.9383
2000-07-16 03:56:52	18.9374
2000-07-16 03:58:32	18.9373
2000-07-16 03:59:41	18.9371
2000-07-16 04:00:07	18.9371
2000-07-16 04:04:19	18.9366
2000-07-16 04:46:18	18.932
2000-07-16 06:19:58	18.9216
2000-07-16 08:19:33	18.908
2000-07-16 10:56:56	18.8897
2000-07-16 14:05:20	18.8672
2000-07-16 17:45:48	18.8402
2000-07-16 21:58:23	18.8085
2000-07-17 02:39:34	18.7722
2000-07-17 07:30:31	18.7338
2000-07-17 12:19:30	18.695
2000-07-17 14:13:28	18.6795
2000-07-17 14:49:32	18.6746
2000-07-17 15:11:27	18.6717
2000-07-17 15:20:42	18.6704
2000-07-17 15:25:18	18.6698
2000-07-17 15:27:00	18.6695
2000-07-17 15:27:51	18.6694
2000-07-17 15:28:10	18.6694
2000-07-17 15:31:17	18.669
2000-07-17 16:02:30	18.6647
2000-07-17 17:28:22	18.653
2000-07-17 19:24:35	18.6371
2000-07-17 21:52:40	18.6169
2000-07-18 00:51:11	18.5925
2000-07-18 04:21:10	18.5639
2000-07-18 10:26:18	18.5144
2000-07-18 16:35:17	18.4649
2000-07-18 23:18:30	18.4113
2000-07-19 06:25:22	18.3551
2000-07-19 14:58:32	18.288
2000-07-19 23:47:58	18.2188
2000-07-20 11:03:21	18.1302
2000-07-20 19:53:20	18.06
2000-07-21 06:37:28	17.9739
2000-07-21 15:59:08	17.8983
2000-07-22 02:10:31	17.8155
2000-07-22 11:53:30	17.7365
2000-07-22 23:05:41	17.646
2000-07-23 08:49:50	17.5681
2000-07-23 16:35:35	17.5066
2000-07-24 05:40:00	17.4039
2000-07-24 13:45:54	17.3405
2000-07-24 19:59:00	17.2915
2000-07-25 00:33:28	17.2553
2000-07-25 08:38:44	17.191
2000-07-25 11:10:53	17.1709
2000-07-25 11:59:30	17.165
2000-07-25 12:24:32	17.1637
2000-07-25 16:01:49	17.1522
2000-07-25 18:41:43	17.1445
2000-07-25 20:52:53	17.1387
2000-07-26 01:40:47	17.1279
2000-07-26 06:13:01	17.121
2000-07-26 07:40:43	17.1196
2000-07-26 08:14:19	17.1163
2000-07-26 08:28:28	17.1147
2000-07-26 10:49:58	17.0987
2000-07-26 13:42:40	17.0796
2000-07-26 17:41:52	17.0541
2000-07-26 22:07:14	17.0274
2000-07-27 00:57:09	17.0116
2000-07-27 01:30:53	17.0087
2000-07-27 01:45:53	17.0099
2000-07-27 01:51:16	17.0105
2000-07-27 02:45:08	17.0169
2000-07-27 04:04:18	17.0277
2000-07-27 07:02:43	17.0588
2000-07-27 09:38:39	17.0949
2000-07-27 12:55:59	17.1532
2000-07-27 14:23:05	17.1829
2000-07-27 14:56:56	17.1949
2000-07-27 15:02:24	17.1968
2000-07-27 15:07:34	17.1987
2000-07-27 15:09:26	17.1993
2000-07-27 15:27:57	17.206
2000-07-27 16:19:12	17.2243
2000-07-27 16:55:28	17.2372
2000-07-27 19:10:50	17.2849
2000-07-27 21:35:02	17.334
2000-07-27 23:42:17	17.3755
2000-07-28 00:30:35	17.3908
2000-07-28 01:07:58	17.3988
2000-07-28 01:21:30	17.4015
2000-07-28 03:36:51	17.4275
2000-07-28 05:14:14	17.4459
2000-07-28 10:06:43	17.5009
2000-07-28 13:33:52	17.5408
2000-07-28 18:53:48	17.6026
2000-07-29 00:19:04	17.6595
2000-07-29 01:29:07	17.6705
2000-07-29 01:55:23	17.6751
2000-07-29 02:04:56	17.678
2000-07-29 03:40:34	17.7052
2000-07-29 06:02:29	17.7417
2000-07-29 08:16:05	17.7726
2000-07-29 10:21:11	17.7997
2000-07-29 11:16:52	17.8113
2000-07-29 11:26:36	17.8133
2000-07-29 11:32:36	17.8145
2000-07-29 11:34:47	17.815
2000-07-29 11:56:32	17.8195
2000-07-29 13:36:46	17.8399
2000-07-29 15:59:56	17.8692
2000-07-29 18:47:28	17.9046
2000-07-29 20:46:01	17.9308
2000-07-29 22:16:44	17.9491
2000-07-29 22:56:17	17.9571
2000-07-30 03:57:56	18.0235
2000-07-30 07:05:17	18.0688
2000-07-30 13:02:57	18.1606
2000-07-30 18:15:52	18.2429
2000-07-31 00:48:42	18.3455
2000-07-31 06:31:41	18.432
2000-07-31 15:06:53	18.5509
2000-07-31 22:55:59	18.6454
2000-08-01 06:58:51	18.7378
2000-08-01 15:27:48	18.8491
2000-08-01 17:43:11	18.8837
2000-08-01 19:17:32	18.9094
2000-08-01 19:24:16	18.9112
2000-08-01 19:25:56	18.9117
2000-08-01 19:26:35	18.9119
2000-08-01 19:26:51	18.912
2000-08-01 19:27:01	18.912
2000-08-01 19:27:04	18.912
2000-08-01 19:27:39	18.9122
2000-08-01 19:33:34	18.9139
2000-08-01 20:07:14	18.9234
2000-08-01 20:48:45	18.9355
2000-08-01 21:50:57	18.954
2000-08-01 23:15:13	18.98
2000-08-02 01:03:53	19.0151
2000-08-02 03:12:39	19.059
2000-08-02 05:56:44	19.1184
2000-08-02 09:25:43	19.1994
2000-08-02 13:33:46	19.3026
2000-08-02 19:07:48	19.4533
2000-08-02 23:54:04	19.591
2000-08-03 05:27:19	19.7554
2000-08-03 11:34:16	19.9303
2000-08-03 17:57:44	20.0932
2000-08-04 00:17:55	20.2298
2000-08-04 07:26:30	20.3591
2000-08-04 15:23:09	20.4859
2000-08-04 23:44:04	20.6148
2000-08-05 07:34:19	20.7381
2000-08-05 16:16:59	20.8728
2000-08-06 00:58:26	20.9958
2000-08-06 01:17:55	21.0001
2000-08-06 01:28:58	21.0026
2000-08-06 01:34:10	21.0037
2000-08-06 01:36:30	21.0043
2000-08-06 01:37:12	21.0044
2000-08-06 01:37:44	21.0045
2000-08-06 01:37:55	21.0046
2000-08-06 01:39:47	21.005
2000-08-06 01:58:28	21.0091
2000-08-06 02:36:21	21.0174
2000-08-06 03:34:17	21.03
2000-08-06 04:58:04	21.0479
2000-08-06 06:55:55	21.0727
2000-08-06 09:37:24	21.1061
2000-08-06 12:24:36	21.1402
2000-08-06 15:50:12	21.1815
2000-08-06 19:38:09	21.2268
2000-08-07 00:14:02	21.2809
2000-08-07 05:17:34	21.3389
2000-08-07 11:28:55	21.4067
2000-08-07 17:45:40	21.4707
2000-08-08 00:35:02	21.5336
2000-08-08 01:21:18	21.5403
2000-08-08 01:36:54	21.5425
2000-08-08 01:48:46	21.5442
2000-08-08 01:50:07	21.5444
2000-08-08 01:51:04	21.5445
2000-08-08 01:51:24	21.5446
2000-08-08 01:54:50	21.5451
2000-08-08 02:12:35	21.5476
2000-08-08 03:22:55	21.5574
2000-08-08 05:22:04	21.5737
2000-08-08 07:53:31	21.5938
2000-08-08 11:08:03	21.6189
2000-08-08 15:01:25	21.6481
2000-08-08 19:29:53	21.6806
2000-08-08 23:05:02	21.7025
2000-08-09 04:38:45	21.727
2000-08-09 10:06:27	21.7402
2000-08-09 16:42:12	21.7422
2000-08-10 00:12:20	21.7268
2000-08-10 07:22:37	21.6968
2000-08-10 15:40:46	21.6485
2000-08-10 23:10:21	21.5977
2000-08-11 07:33:50	21.5365
2000-08-11 16:29:15	21.469
2000-08-12 01:45:14	21.3983
2000-08-12 10:17:38	21.3353
2000-08-12 19:44:14	21.2721
2000-08-13 04:54:39	21.2173
2000-08-13 13:49:23	21.1643
2000-08-13 16:32:31	21.1477
2000-08-13 17:15:14	21.1433
2000-08-13 17:53:27	21.1394
2000-08-13 18:23:20	21.1364
2000-08-13 18:25:25	21.1361
2000-08-13 18:25:59	21.1361
2000-08-13 18:26:11	21.1361
2000-08-13 18:28:17	21.1358
2000-08-13 18:38:45	21.1348
2000-08-13 19:07:51	21.1318
2000-08-13 20:03:10	21.1261
2000-08-13 21:19:20	21.1183
2000-08-13 23:23:02	21.1057
2000-08-14 02:13:31	21.0885
2000-08-14 03:15:37	21.0824
2000-08-14 04:10:06	21.0771
2000-08-14 04:21:56	21.0759
2000-08-14 04:22:44	21.0759
2000-08-14 04:23:02	21.0758
2000-08-14 04:25:57	21.0755
2000-08-14 04:55:07	21.0727
2000-08-14 06:08:28	21.0657
2000-08-14 08:14:08	21.0539
2000-08-14 11:02:24	21.0387
2000-08-14 14:15:11	21.0219
2000-08-14 15:55:50	21.0135
2000-08-14 21:20:39	20.987
2000-08-15 01:13:29	20.9683
2000-08-15 06:30:04	20.9421
2000-08-15 11:40:20	20.9154
2000-08-15 14:18:56	20.9014
2000-08-15 16:09:22	20.8915
2000-08-15 17:40:25	20.8834
2000-08-15 18:03:14	20.8813
2000-08-15 18:20:36	20.8798
2000-08-15 18:23:22	20.8795
2000-08-15 18:23:58	20.8795
2000-08-15 18:24:11	20.8795
2000-08-15 18:26:22	20.8793
2000-08-15 18:48:09	20.8773
2000-08-15 19:40:36	20.8727
2000-08-15 21:03:32	20.8654
2000-08-15 22:27:39	20.858
2000-08-16 01:11:54	20.8436
2000-08-16 03:52:12	20.8301
2000-08-16 07:21:15	20.8138
2000-08-16 11:04:14	20.7995
2000-08-16 11:10:04	20.7991
2000-08-16 11:11:07	20.7991
2000-08-16 11:12:07	20.799
2000-08-16 11:12:29	20.799
2000-08-16 11:16:06	20.7988
2000-08-16 11:36:48	20.7977
2000-08-16 12:29:01	20.7951
2000-08-16 13:21:54	20.7928
2000-08-16 13:56:04	20.7914
2000-08-16 14:01:51	20.7942
2000-08-16 14:03:57	20.7954
2000-08-16 14:25:00	20.8078
2000-08-16 15:18:35	20.8403
2000-08-16 16:35:15	20.8887
2000-08-16 18:46:40	20.9775
2000-08-16 21:32:14	21.0999
2000-08-17 00:51:55	21.2632
2000-08-17 04:38:08	21.4691
2000-08-17 09:46:41	21.7908
2000-08-17 12:09:54	21.9574
2000-08-17 13:07:44	22.0276
2000-08-17 13:37:21	22.064
2000-08-17 13:43:55	22.0681
2000-08-17 13:46:17	22.0693
2000-08-17 14:09:58	22.0812
2000-08-17 15:13:12	22.1139
2000-08-17 17:01:51	22.1718
2000-08-17 19:26:10	22.249
2000-08-17 21:11:35	22.3029
2000-08-18 00:43:08	22.4005
2000-08-18 04:04:12	22.4796
2000-08-18 09:04:05	22.5777
2000-08-18 14:39:18	22.6687
2000-08-18 19:38:07	22.7417
2000-08-19 02:56:36	22.8379
2000-08-19 10:56:50	22.9255
2000-08-19 19:20:47	23
2000-08-20 01:06:24	23.046
2000-08-20 02:25:29	23.0566
2000-08-20 03:49:26	23.0679
2000-08-20 04:19:35	23.072
2000-08-20 07:06:20	23.0952
2000-08-20 10:21:07	23.1241
2000-08-20 11:33:35	23.1356
2000-08-20 12:07:05	23.141
2000-08-20 17:41:59	23.2005
2000-08-20 20:21:56	23.2327
2000-08-21 04:34:27	23.3477
2000-08-21 10:30:18	23.4427
2000-08-21 18:28:34	23.578
2000-08-21 20:06:02	23.6062
2000-08-21 21:02:32	23.6225
2000-08-21 21:26:01	23.6294
2000-08-21 23:53:09	23.6723
2000-08-22 01:18:26	23.6974
2000-08-22 02:04:14	23.711
2000-08-22 02:13:30	23.7137
2000-08-22 02:19:40	23.7222
2000-08-22 02:21:54	23.7257
2000-08-22 02:44:10	23.7611
2000-08-22 03:34:19	23.8404
2000-08-22 05:10:49	23.9926
2000-08-22 07:40:50	24.2294
2000-08-22 09:23:58	24.3931
2000-08-22 10:12:04	24.4698
2000-08-22 10:30:37	24.4995
2000-08-22 10:36:35	24.503
2000-08-22 10:38:44	24.5039
2000-08-22 11:00:16	24.5123
2000-08-22 12:14:09	24.5416
2000-08-22 12:41:18	24.5527
2000-08-22 15:21:10	24.6202
2000-08-22 18:35:11	24.7075
2000-08-22 22:49:27	24.8294
2000-08-23 03:56:11	24.9818
2000-08-23 09:26:51	25.1434
2000-08-23 15:46:16	25.3164
2000-08-23 18:45:10	25.3925
2000-08-23 19:04:15	25.4004
2000-08-23 19:10:34	25.4113
2000-08-23 19:12:49	25.4158
2000-08-23 19:35:29	25.4608
2000-08-23 20:27:10	25.5625
2000-08-23 21:50:01	25.723
2000-08-23 23:46:05	25.9435
2000-08-24 02:37:04	26.2608
2000-08-24 06:07:21	26.6424
2000-08-24 08:20:47	26.881
2000-08-24 10:03:39	27.0638
2000-08-24 10:28:13	27.1073
2000-08-24 10:36:50	27.1207
2000-08-24 10:39:56	27.1221
2000-08-24 11:11:02	27.1368
2000-08-24 12:10:30	27.165
2000-08-24 13:43:34	27.2096
2000-08-24 15:46:43	27.2692
2000-08-24 18:40:44	27.3547
2000-08-24 22:32:23	27.4706
2000-08-25 03:05:29	27.6103
2000-08-25 08:41:03	27.7858
2000-08-25 14:42:19	27.9783
2000-08-25 21:48:16	28.2071
2000-08-26 05:44:42	28.4613
2000-08-26 13:35:52	28.707
2000-08-26 19:29:38	28.8862
2000-08-27 01:20:58	29.0637
2000-08-27 10:50:57	29.3679
2000-08-27 11:02:37	29.3744
2000-08-27 11:10:45	29.379
2000-08-27 11:12:25	29.38
2000-08-27 11:13:41	29.3807
2000-08-27 11:13:45	29.3807
2000-08-27 11:13:47	29.3807
2000-08-27 11:14:05	29.3809
2000-08-27 11:17:03	29.3826
2000-08-27 11:46:43	29.3994
2000-08-27 12:26:56	29.4223
2000-08-27 13:13:34	29.4491
2000-08-27 15:12:34	29.5186
2000-08-27 16:46:52	29.5748
2000-08-27 18:45:44	29.6469
2000-08-27 21:12:32	29.738
2000-08-28 00:26:06	29.8611
2000-08-28 02:56:03	29.9586
2000-08-28 07:18:22	30.1335
2000-08-28 12:11:32	30.335
2000-08-28 15:50:38	30.4901
2000-08-28 19:49:48	30.664
2000-08-28 21:36:00	30.7425
2000-08-29 00:52:44	30.8895
2000-08-29 01:58:36	30.9391
2000-08-29 02:01:36	30.9414
2000-08-29 02:02:03	30.9417
2000-08-29 02:02:12	30.9418
2000-08-29 02:03:49	30.943
2000-08-29 02:19:52	30.9552
2000-08-29 02:52:40	30.9799
2000-08-29 03:56:39	31.0283
2000-08-29 05:14:58	31.0875
2000-08-29 07:18:15	31.1808
2000-08-29 09:31:23	31.2811
2000-08-29 12:19:59	31.407
2000-08-29 15:01:11	31.5249
2000-08-29 19:08:35	31.6994
2000-08-29 22:22:41	31.8296
2000-08-30 04:18:49	32.0512
2000-08-30 08:59:10	32.2095
2000-08-30 15:08:31	32.3981
2000-08-30 15:41:50	32.4141
2000-08-30 15:53:38	32.4197
2000-08-30 15:58:24	32.4219
2000-08-30 16:00:06	32.4227
2000-08-30 16:17:11	32.4308
2000-08-30 17:43:36	32.471
2000-08-30 19:55:35	32.5303
2000-08-30 20:23:11	32.5424
2000-08-30 20:38:58	32.5492
2000-08-30 20:46:06	32.5523
2000-08-30 20:48:47	32.5535
2000-08-30 20:49:36	32.5538
2000-08-30 20:49:54	32.554
2000-08-30 20:52:50	32.5552
2000-08-30 21:22:12	32.5679
2000-08-30 22:58:23	32.6084
2000-08-31 01:12:27	32.6629
2000-08-31 04:05:24	32.7299
2000-08-31 06:45:23	32.7883
2000-08-31 09:42:28	32.8452
2000-08-31 14:24:15	32.9188
2000-08-31 19:06:21	32.9745
2000-09-01 00:42:08	33.0208
2000-09-01 01:02:10	33.023
2000-09-01 01:12:51	33.0241
2000-09-01 01:20:48	33.0249
2000-09-01 01:22:27	33.0251
2000-09-01 01:23:16	33.0252
2000-09-01 01:23:33	33.0252
2000-09-01 01:26:30	33.0255
2000-09-01 01:50:03	33.0278
2000-09-01 02:42:03	33.0326
2000-09-01 04:02:36	33.0393
2000-09-01 05:52:05	33.0467
2000-09-01 08:12:10	33.0536
2000-09-01 11:05:32	33.0584
2000-09-01 14:31:21	33.0589
2000-09-01 18:37:11	33.0528
2000-09-01 23:16:50	33.038
2000-09-02 04:45:26	33.0112
2000-09-02 10:45:41	32.9724
2000-09-02 17:29:10	32.9194
2000-09-02 19:37:33	32.9006
2000-09-02 19:54:24	32.8981
2000-09-02 20:03:22	32.8967
2000-09-02 20:05:23	32.8964
2000-09-02 20:05:58	32.8963
2000-09-02 20:06:10	32.8963
2000-09-02 20:08:16	32.896
2000-09-02 20:29:10	32.8928
2000-09-02 21:50:30	32.8802
2000-09-03 00:05:35	32.8584
2000-09-03 02:44:53	32.8316
2000-09-03 06:41:36	32.7894
2000-09-03 10:58:32	32.7406
2000-09-03 16:26:28	32.6742
2000-09-03 22:13:14	32.5987
2000-09-04 05:01:43	32.5042
2000-09-04 07:12:54	32.4728
2000-09-04 08:17:31	32.4572
2000-09-04 08:44:57	32.4505
2000-09-04 13:19:21	32.383
2000-09-04 17:04:52	32.3264
2000-09-04 22:02:24	32.2507
2000-09-05 03:27:04	32.1668
2000-09-05 05:29:52	32.1348
2000-09-05 07:08:44	32.1089
2000-09-05 08:14:35	32.0916
2000-09-05 09:05:34	32.0783
2000-09-05 09:41:11	32.0689
2000-09-05 09:41:51	32.0687
2000-09-05 09:42:05	32.0687
2000-09-05 09:44:29	32.068
2000-09-05 10:08:27	32.0617
2000-09-05 11:06:26	32.0464
2000-09-05 13:07:05	32.0146
2000-09-05 15:12:46	31.9813
2000-09-05 18:00:16	31.9368
2000-09-05 21:03:55	31.8879
2000-09-06 00:46:04	31.8284
2000-09-06 04:53:46	31.7617
2000-09-06 09:34:27	31.6858
2000-09-06 14:45:35	31.6011
2000-09-06 16:36:22	31.5708
2000-09-06 18:16:45	31.5433
2000-09-06 19:20:15	31.5258
2000-09-06 19:21:26	31.5255
2000-09-06 19:22:15	31.5253
2000-09-06 19:22:33	31.5252
2000-09-06 19:25:29	31.5244
2000-09-06 19:54:48	31.5163
2000-09-06 21:30:19	31.49
2000-09-06 22:08:04	31.4796
2000-09-06 22:17:07	31.4771
2000-09-06 22:22:07	31.4757
2000-09-06 22:23:56	31.4752
2000-09-06 22:42:08	31.4702
2000-09-06 23:53:46	31.4504
2000-09-07 01:55:20	31.4167
2000-09-07 04:09:02	31.3796
2000-09-07 06:36:23	31.3385
2000-09-07 10:17:33	31.2765
2000-09-07 14:12:46	31.2103
2000-09-07 18:59:10	31.1292
2000-09-08 00:20:04	31.0382
2000-09-08 00:40:35	31.0323
2000-09-08 00:43:23	31.0315
2000-09-08 00:44:10	31.0313
2000-09-08 00:44:27	31.0312
2000-09-08 00:47:17	31.0304
2000-09-08 01:15:37	31.0224
2000-09-08 02:27:58	31.0019
2000-09-08 04:05:40	30.9741
2000-09-08 06:12:51	30.9381
2000-09-08 08:50:32	30.8935
2000-09-08 12:01:10	30.8398
2000-09-08 15:37:15	30.7792
2000-09-08 20:00:10	30.7059
2000-09-09 00:53:42	30.6247
2000-09-09 06:27:34	30.5332
2000-09-09 11:50:57	30.4453
2000-09-09 18:49:26	30.3321
2000-09-09 20:47:20	30.3003
2000-09-09 21:22:16	30.2909
2000-09-09 21:41:34	30.2856
2000-09-09 21:54:05	30.2823
2000-09-09 21:57:35	30.2813
2000-09-09 21:58:13	30.2812
2000-09-09 21:58:26	30.2811
2000-09-09 22:00:42	30.2805
2000-09-09 22:23:22	30.2744
2000-09-09 23:36:11	30.2547
2000-09-10 00:58:43	30.2325
2000-09-10 03:57:13	30.1844
2000-09-10 06:58:22	30.1357
2000-09-10 11:12:08	30.0674
2000-09-10 15:47:20	29.9935
2000-09-10 21:23:49	29.9033
2000-09-11 03:30:46	29.8052
2000-09-11 09:28:52	29.7097
2000-09-11 17:38:25	29.5795
2000-09-12 02:07:18	29.4447
2000-09-12 06:31:42	29.3749
2000-09-12 08:25:40	29.3449
2000-09-12 08:46:46	29.3393
2000-09-12 09:04:51	29.3346
2000-09-12 09:11:25	29.333
2000-09-12 10:17:06	29.316
2000-09-12 12:39:52	29.2793
2000-09-12 16:08:37	29.2255
2000-09-12 19:24:59	29.1751
2000-09-13 00:47:28	29.0924
2000-09-13 03:40:31	29.0481
2000-09-13 03:54:34	29.0445
2000-09-13 04:00:55	29.0429
2000-09-13 05:04:23	29.0266
2000-09-13 07:38:33	28.9873
2000-09-13 11:01:22	28.9355
2000-09-13 15:24:25	28.8686
2000-09-13 21:00:15	28.7833
2000-09-14 01:43:14	28.7116
2000-09-14 09:07:52	28.5994
2000-09-14 16:18:22	28.4911
2000-09-15 01:03:03	28.3594
2000-09-15 06:53:04	28.2708
2000-09-15 17:34:48	28.1093
2000-09-16 00:09:59	28.0103
2000-09-16 11:43:16	27.8385
2000-09-16 19:36:38	27.7247
2000-09-17 05:56:39	27.5771
2000-09-17 15:15:33	27.4455
2000-09-18 00:58:39	27.3088
2000-09-18 10:51:42	27.1668
2000-09-18 18:48:37	27.0529
2000-09-18 22:02:04	27.007
2000-09-19 00:17:19	26.975
2000-09-19 02:27:06	26.9443
2000-09-19 03:29:01	26.9297
2000-09-19 04:22:35	26.9171
2000-09-19 04:31:51	26.9149
2000-09-19 04:37:21	26.9137
2000-09-19 04:38:31	26.9134
2000-09-19 04:39:10	26.9132
[truncated: 46,776 more rows]

## Sheet: Observed_Adults_Manici_2017
Rom_Time_Ad	Rom_Obs_Ad
2012-07-02 03:34:10	10.4542
2012-07-08 05:46:19	14.9389
2012-07-16 22:37:58	16.5524
2012-07-22 03:56:57	16.792
2012-07-30 20:48:36	27.4007
2012-08-04 05:14:25	28.3308
2012-08-10 07:26:34	46.6292
2012-08-18 03:25:03	63.1772
2012-08-27 17:09:52	45.7619
2012-09-03 16:15:11	31.2673
2012-09-12 09:06:50	26.5693
2012-09-20 05:05:18	48.452
2012-09-23 16:37:58	56.29
2012-09-29 18:50:07	28.2982
2012-10-07 14:48:36	26.3787
2012-10-16 07:40:15	24.4445
2012-10-22 09:52:24	14.3683
2012-10-31 02:44:03	5.8535
2012-11-07 01:49:22	4.55208
2012-11-11 10:15:11	1.83673
2012-11-20 03:06:50	0.0577451
