# Supplementary material for: Role of vector phenotypic plasticity in disease transmission as illustrated by the spread of dengue virus by Aedes albopictus
Source: Nat Commun. 2024 Sep 7;15:7823. doi: 10.1038/s41467-024-52144-5 (PMC11379831; doi:10.1038/s41467-024-52144-5)
Supplement: Supplementary file 4 — Source Data files [file 41467_2024_52144_MOESM4_ESM.zip › Source_Data_Folder/Supplementary_Material/SF12.xlsx]

## Sheet: Simulated_Eggs
Time_Egg	Sim_Act_Pred
2009-01-02	0
2009-01-03	0
2009-01-04	0
2009-01-05	0
2009-01-06	0
2009-01-07	0
2009-01-08	0
2009-01-09	0
2009-01-10	0
2009-01-11	0
2009-01-12	0
2009-01-13	0
2009-01-14	0
2009-01-15	0
2009-01-16	0
2009-01-17	0
2009-01-18	0
2009-01-19	9.71352e-14
2009-01-20	-7.69496e-13
2009-01-21	2.61525e-12
2009-01-22	-2.69685e-11
2009-01-23	4.66103e-11
2009-01-24	9.00088e-11
2009-01-25	-5.86892e-10
2009-01-26	-4.16832e-10
2009-01-27	5.45951e-09
2009-01-28	2.17891e-08
2009-01-29	5.09958e-08
2009-01-30	9.38965e-08
2009-01-31	1.51379e-07
2009-02-01	2.24695e-07
2009-02-02	3.12886e-07
2009-02-03	4.12023e-07
2009-02-04	5.15899e-07
2009-02-05	6.17378e-07
2009-02-06	7.10967e-07
2009-02-07	7.93801e-07
2009-02-08	8.64466e-07
2009-02-09	9.21325e-07
2009-02-10	9.61814e-07
2009-02-11	9.85429e-07
2009-02-12	9.94945e-07
2009-02-13	9.93075e-07
2009-02-14	9.80426e-07
2009-02-15	9.5684e-07
2009-02-16	9.23064e-07
2009-02-17	8.81137e-07
2009-02-18	8.33917e-07
2009-02-19	7.8457e-07
2009-02-20	7.35882e-07
2009-02-21	6.89394e-07
2009-02-22	6.45214e-07
2009-02-23	6.02725e-07
2009-02-24	5.61214e-07
2009-02-25	5.19449e-07
2009-02-26	4.75639e-07
2009-02-27	4.28097e-07
2009-02-28	3.76454e-07
2009-03-01	3.22077e-07
2009-03-02	2.67296e-07
2009-03-03	2.14845e-07
2009-03-04	1.67244e-07
2009-03-05	1.26155e-07
2009-03-06	9.26297e-08
2009-03-07	6.70559e-08
2009-03-08	4.90607e-08
2009-03-09	3.72605e-08
2009-03-10	2.92737e-08
2009-03-11	2.31736e-08
2009-03-12	1.78773e-08
2009-03-13	1.34239e-08
2009-03-14	9.769e-09
2009-03-15	6.85606e-09
2009-03-16	4.63596e-09
2009-03-17	3.15878e-09
2009-03-18	2.15923e-09
2009-03-19	1.65325e-09
2009-03-20	1.27739e-09
2009-03-21	1.01739e-09
2009-03-22	8.41143e-10
2009-03-23	7.6489e-10
2009-03-24	6.79141e-10
2009-03-25	5.86343e-10
2009-03-26	4.96111e-10
2009-03-27	4.16181e-10
2009-03-28	3.49461e-10
2009-03-29	2.90941e-10
2009-03-30	2.2858e-10
2009-03-31	1.80161e-10
2009-04-01	1.47942e-10
2009-04-02	1.24791e-10
2009-04-03	1.07729e-10
2009-04-04	9.34857e-11
2009-04-05	8.63939e-11
2009-04-06	7.99658e-11
2009-04-07	7.64031e-11
2009-04-08	7.30231e-11
2009-04-09	7.19743e-11
2009-04-10	7.08888e-11
2009-04-11	7.08288e-11
2009-04-12	7.28368e-11
2009-04-13	7.59776e-11
2009-04-14	7.91262e-11
2009-04-15	8.2295e-11
2009-04-16	8.44281e-11
2009-04-17	8.44982e-11
2009-04-18	8.53069e-11
2009-04-19	8.28611e-11
2009-04-20	8.02623e-11
2009-04-21	7.81538e-11
2009-04-22	7.60396e-11
2009-04-23	7.49718e-11
2009-04-24	7.60019e-11
2009-04-25	7.25122e-11
2009-04-26	7.17331e-11
2009-04-27	6.9433e-11
2009-04-28	6.6575e-11
2009-04-29	6.29986e-11
2009-04-30	6.22861e-11
2009-05-01	6.34802e-11
2009-05-02	6.8606e-11
2009-05-03	7.23946e-11
2009-05-04	7.84061e-11
2009-05-05	8.45183e-11
2009-05-06	9.24303e-11
2009-05-07	9.77428e-11
2009-05-08	1.02086e-10
2009-05-09	1.06036e-10
2009-05-10	1.11851e-10
2009-05-11	1.18601e-10
2009-05-12	1.26544e-10
2009-05-13	1.31828e-10
2009-05-14	1.35354e-10
2009-05-15	1.36901e-10
2009-05-16	1.38305e-10
2009-05-17	1.42011e-10
2009-05-18	0.00646825
2009-05-19	0.109007
2009-05-20	0.323724
2009-05-21	0.712939
2009-05-22	1.35579
2009-05-23	2.16625
2009-05-24	3.0816
2009-05-25	3.96251
2009-05-26	4.64345
2009-05-27	5.08936
2009-05-28	5.22781
2009-05-29	5.04156
2009-05-30	4.62591
2009-05-31	4.11692
2009-06-01	3.72401
2009-06-02	3.52502
2009-06-03	3.45948
2009-06-04	3.45536
2009-06-05	3.42779
2009-06-06	3.40703
2009-06-07	3.39139
2009-06-08	3.37439
2009-06-09	3.44235
2009-06-10	3.80213
2009-06-11	4.91843
2009-06-12	7.3729
2009-06-13	11.2931
2009-06-14	16.7035
2009-06-15	22.6518
2009-06-16	28.9199
2009-06-17	35.2905
2009-06-18	40.4444
2009-06-19	44.2799
2009-06-20	45.7706
2009-06-21	44.9121
2009-06-22	43.8657
2009-06-23	43.1734
2009-06-24	43.191
2009-06-25	44.5153
2009-06-26	46.4538
2009-06-27	49.7606
2009-06-28	54.4732
2009-06-29	59.4315
2009-06-30	64.1278
2009-07-01	68.7994
2009-07-02	74.1437
2009-07-03	80.3088
2009-07-04	87.0375
2009-07-05	92.5182
2009-07-06	96.531
2009-07-07	98.9961
2009-07-08	100.029
2009-07-09	99.7183
2009-07-10	98.5419
2009-07-11	98.1098
2009-07-12	100.274
2009-07-13	105.62
2009-07-14	114.232
2009-07-15	122.684
2009-07-16	128.065
2009-07-17	130.491
2009-07-18	128.922
2009-07-19	125.378
2009-07-20	121.427
2009-07-21	117.19
2009-07-22	114.34
2009-07-23	114.686
2009-07-24	116.781
2009-07-25	120.389
2009-07-26	124.608
2009-07-27	127.965
2009-07-28	131.451
2009-07-29	134.771
2009-07-30	138.019
2009-07-31	140.92
2009-08-01	141.487
2009-08-02	141
2009-08-03	138.746
2009-08-04	135.394
2009-08-05	134.209
2009-08-06	132.806
2009-08-07	132.347
2009-08-08	133.658
2009-08-09	134.68
2009-08-10	137.079
2009-08-11	139.081
2009-08-12	138.998
2009-08-13	138.932
2009-08-14	139.587
2009-08-15	142.372
2009-08-16	147.525
2009-08-17	153.742
2009-08-18	160.438
2009-08-19	167.019
2009-08-20	172.802
2009-08-21	176.448
2009-08-22	178.214
2009-08-23	177.688
2009-08-24	174.798
2009-08-25	171.912
2009-08-26	169.129
2009-08-27	167.302
2009-08-28	165.18
2009-08-29	161.968
2009-08-30	157.719
2009-08-31	152.984
2009-09-01	147.842
2009-09-02	142.033
2009-09-03	134.675
2009-09-04	126.824
2009-09-05	120.124
2009-09-06	114.274
2009-09-07	109.142
2009-09-08	104.332
2009-09-09	99.9774
2009-09-10	96.7061
2009-09-11	95.5784
2009-09-12	93.1986
2009-09-13	89.5304
2009-09-14	84.9464
2009-09-15	78.7504
2009-09-16	73.0518
2009-09-17	68.4031
2009-09-18	64.5242
2009-09-19	63.1478
2009-09-20	63.936
2009-09-21	66.3444
2009-09-22	69.7071
2009-09-23	71.9945
2009-09-24	73.056
2009-09-25	73.1158
2009-09-26	72.3822
2009-09-27	71.3609
2009-09-28	69.9985
2009-09-29	68.6471
2009-09-30	67.0429
2009-10-01	65.1044
2009-10-02	62.6823
2009-10-03	59.4687
2009-10-04	56.5107
2009-10-05	54.3246
2009-10-06	52.6499
2009-10-07	51.8941
2009-10-08	51.8211
2009-10-09	51.7286
2009-10-10	51.3798
2009-10-11	51.5255
2009-10-12	49.2539
2009-10-13	44.5191
2009-10-14	39.2869
2009-10-15	32.9272
2009-10-16	27.5782
2009-10-17	23.1909
2009-10-18	17.9894
2009-10-19	14.4454
2009-10-20	12.1236
2009-10-21	9.2564
2009-10-22	7.60189
2009-10-23	5.71322
2009-10-24	4.42755
2009-10-25	3.47779
2009-10-26	2.48337
2009-10-27	1.80887
2009-10-28	1.50873
2009-10-29	1.30121
2009-10-30	1.26022
2009-10-31	1.23141
2009-11-01	1.24316
2009-11-02	1.24904
2009-11-03	1.27354
2009-11-04	1.27939
2009-11-05	1.2956
2009-11-06	1.25424
2009-11-07	1.19039
2009-11-08	1.10596
2009-11-09	1.03323
2009-11-10	0.918912
2009-11-11	0.803505
2009-11-12	0.66548
2009-11-13	0.535511
2009-11-14	0.427275
2009-11-15	0.337451
2009-11-16	0.241703
2009-11-17	0.171419
2009-11-18	0.122989
2009-11-19	0.088809
2009-11-20	0.0726072
2009-11-21	0.0605498
2009-11-22	0.0572703
2009-11-23	0.0568526
2009-11-24	0.0562409
2009-11-25	0.055417
2009-11-26	0.0543867
2009-11-27	0.0531204
2009-11-28	0.0527511
2009-11-29	0.0506916
2009-11-30	0.0482302
2009-12-01	0.04534
2009-12-02	0.0420113
2009-12-03	0.0391642
2009-12-04	0.0359429
2009-12-05	0.0313021
2009-12-06	0.026624
2009-12-07	0.0221082
2009-12-08	0.0179262
2009-12-09	0.0142838
2009-12-10	0.0103972
2009-12-11	0.00726536
2009-12-12	0.00487001
2009-12-13	0.00309661
2009-12-14	0.00190496
2009-12-15	0.00117996
2009-12-16	0.000736677
2009-12-17	0.00046417
2009-12-18	0.000295223
2009-12-19	0.000189059
2009-12-20	0.000120981
2009-12-21	7.6029e-05
2009-12-22	4.72405e-05
2009-12-23	2.96184e-05
2009-12-24	1.87485e-05
2009-12-25	1.19897e-05
2009-12-26	7.78593e-06
2009-12-27	5.14715e-06
2009-12-28	3.4522e-06
2009-12-29	2.34118e-06
2009-12-30	1.61193e-06
2009-12-31	1.13088e-06
2010-01-01	8.07688e-07
2010-01-02	5.83689e-07
2010-01-03	4.24033e-07
2010-01-04	3.10447e-07
2010-01-05	2.33084e-07
2010-01-06	1.82661e-07
2010-01-07	1.4931e-07
2010-01-08	1.25176e-07
2010-01-09	1.0604e-07
2010-01-10	9.02945e-08
2010-01-11	7.77026e-08
2010-01-12	6.81729e-08
2010-01-13	6.11023e-08
2010-01-14	5.56283e-08
2010-01-15	5.09075e-08
2010-01-16	4.63444e-08
2010-01-17	4.16867e-08
2010-01-18	3.69241e-08
2010-01-19	3.21873e-08
2010-01-20	2.76507e-08
2010-01-21	2.34502e-08
2010-01-22	1.96561e-08
2010-01-23	1.62919e-08
2010-01-24	1.33527e-08
2010-01-25	1.08187e-08
2010-01-26	8.66579e-09
2010-01-27	6.87126e-09
2010-01-28	5.40772e-09
2010-01-29	4.24059e-09
2010-01-30	3.32961e-09
2010-01-31	2.62907e-09
2010-02-01	2.09133e-09
2010-02-02	1.67384e-09
2010-02-03	1.3424e-09
2010-02-04	1.07458e-09
2010-02-05	8.58197e-10
2010-02-06	6.86568e-10
2010-02-07	5.55052e-10
2010-02-08	4.57213e-10
2010-02-09	3.82474e-10
2010-02-10	3.17465e-10
2010-02-11	2.48364e-10
2010-02-12	1.62898e-10
2010-02-13	5.15886e-11
2010-02-14	-9.22009e-11
2010-02-15	-2.71813e-10
2010-02-16	-4.8655e-10
2010-02-17	-7.30722e-10
2010-02-18	-9.93006e-10
2010-02-19	-1.25579e-09
2010-02-20	-1.49587e-09
2010-02-21	-1.68825e-09
2010-02-22	-1.81034e-09
2010-02-23	-1.84686e-09
2010-02-24	-1.79473e-09
2010-02-25	-1.6652e-09
2010-02-26	-1.47556e-09
2010-02-27	-1.24257e-09
2010-02-28	-9.9106e-10
2010-03-01	-7.48584e-10
2010-03-02	-5.39036e-10
2010-03-03	-3.78832e-10
2010-03-04	-2.7316e-10
2010-03-05	-2.21472e-10
2010-03-06	-2.22569e-10
2010-03-07	-2.71663e-10
2010-03-08	-3.68055e-10
2010-03-09	-5.05359e-10
2010-03-10	-6.72648e-10
2010-03-11	-8.56201e-10
2010-03-12	-1.04255e-09
2010-03-13	-1.22366e-09
2010-03-14	-1.39339e-09
2010-03-15	-1.54541e-09
2010-03-16	-1.66565e-09
2010-03-17	-1.75331e-09
2010-03-18	-1.80725e-09
2010-03-19	-1.80919e-09
2010-03-20	-1.81189e-09
2010-03-21	-1.8063e-09
2010-03-22	-1.77572e-09
2010-03-23	-1.75336e-09
2010-03-24	-1.74393e-09
2010-03-25	-1.74334e-09
2010-03-26	-1.78046e-09
2010-03-27	-1.80949e-09
2010-03-28	-1.83953e-09
2010-03-29	-1.88373e-09
2010-03-30	-1.95199e-09
2010-03-31	-1.97713e-09
2010-04-01	-1.96166e-09
2010-04-02	-1.94515e-09
2010-04-03	-1.88119e-09
2010-04-04	-1.77602e-09
2010-04-05	-1.63188e-09
2010-04-06	-1.38336e-09
2010-04-07	-1.14962e-09
2010-04-08	-9.38524e-10
2010-04-09	-7.12861e-10
2010-04-10	-5.33049e-10
2010-04-11	-3.91704e-10
2010-04-12	-2.87479e-10
2010-04-13	-2.51457e-10
2010-04-14	-2.32648e-10
2010-04-15	-2.20873e-10
2010-04-16	-2.13888e-10
2010-04-17	-1.97923e-10
2010-04-18	-1.85799e-10
2010-04-19	-1.75321e-10
2010-04-20	-1.69035e-10
2010-04-21	-1.59156e-10
2010-04-22	-1.55015e-10
2010-04-23	-1.55464e-10
2010-04-24	-1.62499e-10
2010-04-25	-1.69035e-10
2010-04-26	-1.76419e-10
2010-04-27	-1.852e-10
2010-04-28	-1.96625e-10
2010-04-29	-2.06953e-10
2010-04-30	-2.11693e-10
2010-05-01	-2.07951e-10
2010-05-02	-2.05806e-10
2010-05-03	-1.95678e-10
2010-05-04	-1.79812e-10
2010-05-05	-1.59955e-10
2010-05-06	-1.3915e-10
2010-05-07	-1.21438e-10
2010-05-08	-1.10511e-10
2010-05-09	-9.66912e-11
2010-05-10	-9.06044e-11
2010-05-11	-8.74113e-11
2010-05-12	-8.55653e-11
2010-05-13	-8.41683e-11
2010-05-14	-8.42681e-11
2010-05-15	-8.6613e-11
2010-05-16	-9.16521e-11
2010-05-17	-9.81381e-11
2010-05-18	-1.08615e-10
2010-05-19	-2.34179e-09
2010-05-20	-7.26829e-07
2010-05-21	0.127196
2010-05-22	0.404267
2010-05-23	0.831909
2010-05-24	1.37612
2010-05-25	1.87289
2010-05-26	2.2914
2010-05-27	2.65178
2010-05-28	2.85716
2010-05-29	2.93065
2010-05-30	2.87884
2010-05-31	2.73802
2010-06-01	2.66776
2010-06-02	2.73194
2010-06-03	2.93252
2010-06-04	3.21629
2010-06-05	4.46468
2010-06-06	7.04466
2010-06-07	11.2463
2010-06-08	17.1996
2010-06-09	24.1518
2010-06-10	31.5764
2010-06-11	39.2459
2010-06-12	45.6348
2010-06-13	49.9652
2010-06-14	51.9673
2010-06-15	51.2049
2010-06-16	49.0419
2010-06-17	46.1095
2010-06-18	42.2
2010-06-19	38.6632
2010-06-20	36.0582
2010-06-21	34.5162
2010-06-22	35.1812
2010-06-23	37.1323
2010-06-24	40.1723
2010-06-25	44.8167
2010-06-26	50.3271
2010-06-27	56.317
2010-06-28	62.6781
2010-06-29	68.8789
2010-06-30	75.7949
2010-07-01	84.2143
2010-07-02	94.7735
2010-07-03	106.982
2010-07-04	120.186
2010-07-05	133.31
2010-07-06	145.22
2010-07-07	156.746
2010-07-08	167.99
2010-07-09	178.023
2010-07-10	187.033
2010-07-11	194.955
2010-07-12	202.16
2010-07-13	210.791
2010-07-14	220.503
2010-07-15	229.521
2010-07-16	236.97
2010-07-17	242.087
2010-07-18	245.34
2010-07-19	247.767
2010-07-20	249.442
2010-07-21	248.185
2010-07-22	243.026
2010-07-23	235.249
2010-07-24	224.574
2010-07-25	214.01
2010-07-26	205.301
2010-07-27	195.11
2010-07-28	184.382
2010-07-29	175.242
2010-07-30	168.257
2010-07-31	166.616
2010-08-01	168.664
2010-08-02	169.519
2010-08-03	167.161
2010-08-04	163.3
2010-08-05	157.856
2010-08-06	152.455
2010-08-07	148.175
2010-08-08	143.008
2010-08-09	139.308
2010-08-10	138.705
2010-08-11	138.757
2010-08-12	138.399
2010-08-13	135.125
2010-08-14	126.914
2010-08-15	116.687
2010-08-16	105.742
2010-08-17	97.6637
2010-08-18	94.3068
2010-08-19	96.0148
2010-08-20	102.953
2010-08-21	113.121
2010-08-22	123.937
2010-08-23	133.899
2010-08-24	141.885
2010-08-25	146.444
2010-08-26	147.762
2010-08-27	144.018
2010-08-28	135.801
2010-08-29	124.043
2010-08-30	110.386
2010-08-31	97.0665
2010-09-01	85.4049
2010-09-02	76.8365
2010-09-03	71.8672
2010-09-04	70.0719
2010-09-05	69.7909
2010-09-06	70.0509
2010-09-07	69.6158
2010-09-08	68.2261
2010-09-09	65.6242
2010-09-10	62.7287
2010-09-11	60.4228
2010-09-12	59.4801
2010-09-13	60.2028
2010-09-14	61.7211
2010-09-15	63.1178
2010-09-16	63.5729
2010-09-17	62.8086
2010-09-18	60.7345
2010-09-19	58.7116
2010-09-20	56.8589
2010-09-21	55.076
2010-09-22	53.4297
2010-09-23	50.4873
2010-09-24	47.2135
2010-09-25	45.2866
2010-09-26	42.2291
2010-09-27	38.0011
2010-09-28	33.698
2010-09-29	29.3372
2010-09-30	26.8511
2010-10-01	26.0729
2010-10-02	24.4224
2010-10-03	24.6037
2010-10-04	26.1179
2010-10-05	27.5827
2010-10-06	28.8089
2010-10-07	28.7532
2010-10-08	28.4724
2010-10-09	27.7986
2010-10-10	25.8939
2010-10-11	23.2244
2010-10-12	20.387
2010-10-13	17.7605
2010-10-14	15.9387
2010-10-15	13.6651
2010-10-16	12.4346
2010-10-17	11.9062
2010-10-18	11.6025
2010-10-19	11.1091
2010-10-20	10.4648
2010-10-21	9.71576
2010-10-22	8.94718
2010-10-23	8.04742
2010-10-24	7.15515
2010-10-25	6.34008
2010-10-26	5.56533
2010-10-27	4.88875
2010-10-28	4.29317
2010-10-29	3.75387
2010-10-30	3.09511
2010-10-31	2.4999
2010-11-01	2.03383
2010-11-02	1.68856
2010-11-03	1.40536
2010-11-04	1.18884
2010-11-05	1.05636
2010-11-06	0.968195
2010-11-07	0.941074
2010-11-08	0.928331
2010-11-09	0.901031
2010-11-10	0.904562
2010-11-11	0.889059
2010-11-12	0.830821
2010-11-13	0.756481
2010-11-14	0.661783
2010-11-15	0.552476
2010-11-16	0.458306
2010-11-17	0.358434
2010-11-18	0.276473
2010-11-19	0.211841
2010-11-20	0.167477
2010-11-21	0.150823
2010-11-22	0.136783
2010-11-23	0.125791
2010-11-24	0.113311
2010-11-25	0.0999274
2010-11-26	0.0865089
2010-11-27	0.0703696
2010-11-28	0.0560646
2010-11-29	0.0440112
2010-11-30	0.0312337
2010-12-01	0.0212093
2010-12-02	0.0137981
2010-12-03	0.00875612
2010-12-04	0.00550832
2010-12-05	0.00338819
2010-12-06	0.00208319
2010-12-07	0.00128731
2010-12-08	0.000800451
2010-12-09	0.000501409
2010-12-10	0.000316748
2010-12-11	0.000202004
2010-12-12	0.000130138
2010-12-13	8.46927e-05
2010-12-14	5.57286e-05
2010-12-15	3.71848e-05
2010-12-16	2.52041e-05
2010-12-17	1.74158e-05
2010-12-18	1.23793e-05
2010-12-19	9.10537e-06
2010-12-20	6.92336e-06
2010-12-21	5.413e-06
2010-12-22	4.32939e-06
2010-12-23	3.52443e-06
2010-12-24	2.9019e-06
2010-12-25	2.40419e-06
2010-12-26	2.00046e-06
2010-12-27	1.67505e-06
2010-12-28	1.41834e-06
2010-12-29	1.21773e-06
2010-12-30	1.05509e-06
2010-12-31	9.12619e-07
2011-01-01	7.78304e-07
2011-01-02	6.48109e-07
2011-01-03	5.2441e-07
2011-01-04	4.12112e-07
2011-01-05	3.16161e-07
2011-01-06	2.4024e-07
2011-01-07	1.85178e-07
2011-01-08	1.47862e-07
2011-01-09	1.23049e-07
2011-01-10	1.0535e-07
2011-01-11	9.10756e-08
2011-01-12	7.86119e-08
2011-01-13	6.76368e-08
2011-01-14	5.84241e-08
2011-01-15	5.11967e-08
2011-01-16	4.57836e-08
2011-01-17	4.17644e-08
2011-01-18	3.8646e-08
2011-01-19	3.59977e-08
2011-01-20	3.35613e-08
2011-01-21	3.12358e-08
2011-01-22	2.90185e-08
2011-01-23	2.69518e-08
2011-01-24	2.50767e-08
2011-01-25	2.33993e-08
2011-01-26	2.18973e-08
2011-01-27	2.05335e-08
2011-01-28	1.92684e-08
2011-01-29	1.8071e-08
2011-01-30	1.69239e-08
2011-01-31	1.58218e-08
2011-02-01	1.47655e-08
2011-02-02	1.37573e-08
2011-02-03	1.2797e-08
2011-02-04	1.18788e-08
2011-02-05	1.09923e-08
2011-02-06	1.01255e-08
2011-02-07	9.26719e-09
2011-02-08	8.41084e-09
2011-02-09	7.55629e-09
2011-02-10	6.71051e-09
2011-02-11	5.88649e-09
2011-02-12	5.10139e-09
2011-02-13	4.37296e-09
2011-02-14	3.71717e-09
2011-02-15	3.14501e-09
2011-02-16	2.66066e-09
2011-02-17	2.26132e-09
2011-02-18	1.93782e-09
2011-02-19	1.67618e-09
2011-02-20	1.46085e-09
2011-02-21	1.27664e-09
2011-02-22	1.1112e-09
2011-02-23	9.56335e-10
2011-02-24	8.07656e-10
2011-02-25	6.64964e-10
2011-02-26	5.30255e-10
2011-02-27	4.06323e-10
2011-02-28	2.95961e-10
2011-03-01	2.01166e-10
2011-03-02	1.22336e-10
2011-03-03	5.94716e-11
2011-03-04	1.11759e-11
2011-03-05	-2.37487e-11
2011-03-06	-4.64996e-11
2011-03-07	-5.86733e-11
2011-03-08	-6.2066e-11
2011-03-09	-5.88729e-11
2011-03-10	-5.16884e-11
2011-03-11	-4.27078e-11
2011-03-12	-3.63216e-11
2011-03-13	-4.82957e-11
2011-03-14	-8.56152e-11
2011-03-15	-1.51074e-10
2011-03-16	-2.92169e-10
2011-03-17	-5.11097e-10
2011-03-18	-8.07457e-10
2011-03-19	-1.16748e-09
2011-03-20	-1.58218e-09
2011-03-21	-2.0845e-09
2011-03-22	-2.67203e-09
2011-03-23	-3.28012e-09
2011-03-24	-3.89918e-09
2011-03-25	-4.45319e-09
2011-03-26	-5.02256e-09
2011-03-27	-5.56498e-09
2011-03-28	-6.05114e-09
2011-03-29	-6.45187e-09
2011-03-30	-6.95778e-09
2011-03-31	-7.46568e-09
2011-04-01	-8.2448e-09
2011-04-02	-9.22728e-09
2011-04-03	-1.01822e-08
2011-04-04	-1.10837e-08
2011-04-05	-1.22663e-08
2011-04-06	-1.38597e-08
2011-04-07	-1.57737e-08
2011-04-08	-1.79069e-08
2011-04-09	-1.9808e-08
2011-04-10	-2.10903e-08
2011-04-11	-2.14613e-08
2011-04-12	-2.17085e-08
2011-04-13	-2.0657e-08
2011-04-14	-1.85897e-08
2011-04-15	-1.61898e-08
2011-04-16	-1.34324e-08
2011-04-17	-1.10974e-08
2011-04-18	-9.80982e-09
2011-04-19	-8.53397e-09
2011-04-20	-8.20409e-09
2011-04-21	-8.53637e-09
2011-04-22	-8.90138e-09
2011-04-23	-9.32167e-09
2011-04-24	-9.92896e-09
2011-04-25	-1.04083e-08
2011-04-26	-1.08488e-08
2011-04-27	-1.07879e-08
2011-04-28	-1.04119e-08
2011-04-29	-9.74496e-09
2011-04-30	-9.48532e-09
2011-05-01	-9.5406e-09
2011-05-02	-9.51426e-09
2011-05-03	-9.54858e-09
2011-05-04	-9.7751e-09
2011-05-05	-1.03616e-08
2011-05-06	-1.1496e-08
2011-05-07	-1.23142e-08
2011-05-08	-1.31528e-08
2011-05-09	-1.46853e-08
2011-05-10	-1.62695e-08
2011-05-11	-1.85815e-08
2011-05-12	-2.08891e-08
2011-05-13	-2.21216e-08
2011-05-14	-2.27886e-08
2011-05-15	-2.28489e-08
2011-05-16	-2.24491e-08
2011-05-17	-2.23893e-08
2011-05-18	-2.25984e-08
2011-05-19	0.222809
2011-05-20	1.51998
2011-05-21	4.04703
2011-05-22	8.69315
2011-05-23	15.2956
2011-05-24	23.1394
2011-05-25	30.8982
2011-05-26	37.4216
2011-05-27	42.1587
2011-05-28	45.1646
2011-05-29	46.5225
2011-05-30	45.6823
2011-05-31	43.7581
2011-06-01	41.6473
2011-06-02	40.3759
2011-06-03	40.1245
2011-06-04	39.8386
2011-06-05	38.2662
2011-06-06	36.3083
2011-06-07	34.0844
2011-06-08	32.1201
2011-06-09	30.7794
2011-06-10	29.4984
2011-06-11	28.9644
2011-06-12	29.5732
2011-06-13	31.4366
2011-06-14	34.0847
2011-06-15	37.1766
2011-06-16	39.9623
2011-06-17	42.2282
2011-06-18	44.264
2011-06-19	46.6608
2011-06-20	49.4628
2011-06-21	51.9017
2011-06-22	54.7505
2011-06-23	57.583
2011-06-24	61.494
2011-06-25	67.6762
2011-06-26	75.2806
2011-06-27	84.2171
2011-06-28	93.8411
2011-06-29	101.793
2011-06-30	107.002
2011-07-01	109.722
2011-07-02	109.848
2011-07-03	109.134
2011-07-04	108.908
2011-07-05	108.713
2011-07-06	109.419
2011-07-07	112.847
2011-07-08	117.953
2011-07-09	124.921
2011-07-10	132.115
2011-07-11	135.949
2011-07-12	138.16
2011-07-13	138.748
2011-07-14	137.189
2011-07-15	134.365
2011-07-16	128.604
2011-07-17	119.136
2011-07-18	109.255
2011-07-19	99.7723
2011-07-20	92.0904
2011-07-21	87.7606
2011-07-22	84.4785
2011-07-23	81.941
2011-07-24	81.1329
2011-07-25	80.5337
2011-07-26	80.4888
2011-07-27	81.5729
2011-07-28	82.3022
2011-07-29	84.182
2011-07-30	87.7059
2011-07-31	92.8341
2011-08-01	99.1726
2011-08-02	105.948
2011-08-03	111.488
2011-08-04	115.288
2011-08-05	117.395
2011-08-06	117.79
2011-08-07	115.883
2011-08-08	112.538
2011-08-09	107.97
2011-08-10	103.209
2011-08-11	100.538
2011-08-12	99.9771
2011-08-13	101.6
2011-08-14	105.293
2011-08-15	110.665
2011-08-16	117.302
2011-08-17	125.147
2011-08-18	132.959
2011-08-19	140.788
2011-08-20	148.691
2011-08-21	157.064
2011-08-22	165.887
2011-08-23	174.867
2011-08-24	182.899
2011-08-25	186.619
2011-08-26	185.919
2011-08-27	181.263
2011-08-28	174.19
2011-08-29	167.925
2011-08-30	161.973
2011-08-31	156.827
2011-09-01	154.643
2011-09-02	154.176
2011-09-03	155.764
2011-09-04	156.383
2011-09-05	153.413
2011-09-06	149.212
2011-09-07	144.412
2011-09-08	141.334
2011-09-09	140.627
2011-09-10	140.876
2011-09-11	142.914
2011-09-12	146.186
2011-09-13	149.403
2011-09-14	151.846
2011-09-15	151.879
2011-09-16	147.766
2011-09-17	138.532
2011-09-18	126.441
2011-09-19	112.799
2011-09-20	99.9459
2011-09-21	89.5052
2011-09-22	80.7474
2011-09-23	75.2902
2011-09-24	74.3543
2011-09-25	76.7901
2011-09-26	81.0711
2011-09-27	84.4951
2011-09-28	85.4104
2011-09-29	85.0405
2011-09-30	84.086
2011-10-01	83.0981
2011-10-02	82.0332
2011-10-03	80.9701
2011-10-04	79.681
2011-10-05	76.986
2011-10-06	72.256
2011-10-07	68.2499
2011-10-08	61.856
2011-10-09	54.5123
2011-10-10	48.1944
2011-10-11	42.5007
2011-10-12	38.657
2011-10-13	37.5654
2011-10-14	34.5629
2011-10-15	32.3253
2011-10-16	31.0659
2011-10-17	27.7885
2011-10-18	23.9585
2011-10-19	19.9567
2011-10-20	15.441
2011-10-21	12.2348
2011-10-22	10.7795
2011-10-23	8.91897
2011-10-24	7.93955
2011-10-25	6.99938
2011-10-26	6.11756
2011-10-27	5.22847
2011-10-28	4.4724
2011-10-29	3.58967
2011-10-30	2.87802
2011-10-31	2.37809
2011-11-01	2.03322
2011-11-02	1.80813
2011-11-03	1.75238
2011-11-04	1.67692
2011-11-05	1.66031
2011-11-06	1.64978
2011-11-07	1.59838
2011-11-08	1.54702
2011-11-09	1.537
2011-11-10	1.51838
2011-11-11	1.53326
2011-11-12	1.53319
2011-11-13	1.55409
2011-11-14	1.54862
2011-11-15	1.55737
2011-11-16	1.49508
2011-11-17	1.40674
2011-11-18	1.29765
2011-11-19	1.20407
2011-11-20	1.05855
2011-11-21	0.912467
2011-11-22	0.736122
2011-11-23	0.579543
2011-11-24	0.447856
2011-11-25	0.342304
2011-11-26	0.232224
2011-11-27	0.150311
2011-11-28	0.0939669
2011-11-29	0.0582991
2011-11-30	0.036462
2011-12-01	0.0229714
2011-12-02	0.0146563
2011-12-03	0.0094928
2011-12-04	0.00623871
2011-12-05	0.00414137
2011-12-06	0.00274527
2011-12-07	0.00183071
2011-12-08	0.00125578
2011-12-09	0.000888267
2011-12-10	0.000645668
2011-12-11	0.000480239
2011-12-12	0.000363189
2011-12-13	0.000276457
2011-12-14	0.00020921
2011-12-15	0.000154621
2011-12-16	0.000110066
2011-12-17	7.61211e-05
2011-12-18	5.10707e-05
2011-12-19	3.38873e-05
2011-12-20	2.26888e-05
2011-12-21	1.53721e-05
2011-12-22	1.05668e-05
2011-12-23	7.39297e-06
2011-12-24	5.27581e-06
2011-12-25	3.84934e-06
2011-12-26	2.8709e-06
2011-12-27	2.18678e-06
2011-12-28	1.69499e-06
2011-12-29	1.32857e-06
2011-12-30	1.04692e-06
2011-12-31	8.25561e-07
2012-01-01	6.49342e-07
2012-01-02	5.08686e-07
2012-01-03	3.96794e-07
2012-01-04	3.08683e-07
2012-01-05	2.40448e-07
2012-01-06	1.88457e-07
2012-01-07	1.49214e-07
2012-01-08	1.19691e-07
2012-01-09	9.75899e-08
2012-01-10	8.12186e-08
2012-01-11	6.9312e-08
2012-01-12	6.0877e-08
2012-01-13	5.50398e-08
2012-01-14	5.10027e-08
2012-01-15	4.81041e-08
2012-01-16	4.58512e-08
2012-01-17	4.39321e-08
2012-01-18	4.21907e-08
2012-01-19	4.05744e-08
2012-01-20	3.90856e-08
2012-01-21	3.77407e-08
2012-01-22	3.65347e-08
2012-01-23	3.54375e-08
2012-01-24	3.44041e-08
2012-01-25	3.33885e-08
2012-01-26	3.23504e-08
2012-01-27	3.12635e-08
2012-01-28	3.01162e-08
2012-01-29	2.89084e-08
2012-01-30	2.76475e-08
2012-01-31	2.63455e-08
2012-02-01	2.50148e-08
2012-02-02	2.36679e-08
2012-02-03	2.23144e-08
2012-02-04	2.09641e-08
2012-02-05	1.96246e-08
2012-02-06	1.83021e-08
2012-02-07	1.70011e-08
2012-02-08	1.57245e-08
2012-02-09	1.44726e-08
2012-02-10	1.32458e-08
2012-02-11	1.20442e-08
2012-02-12	1.08689e-08
2012-02-13	9.72301e-09
2012-02-14	8.6132e-09
2012-02-15	7.5491e-09
2012-02-16	6.54447e-09
2012-02-17	5.61308e-09
2012-02-18	4.76691e-09
2012-02-19	4.01413e-09
2012-02-20	3.35635e-09
2012-02-21	2.79117e-09
2012-02-22	2.3156e-09
2012-02-23	1.89231e-09
2012-02-24	1.54087e-09
2012-02-25	1.24631e-09
2012-02-26	9.94852e-10
2012-02-27	7.81114e-10
2012-02-28	5.90725e-10
2012-02-29	4.25681e-10
2012-03-01	3.02746e-10
2012-03-02	1.85799e-10
2012-03-03	6.90509e-11
2012-03-04	-3.63216e-11
2012-03-05	-1.42293e-10
2012-03-06	-2.32897e-10
2012-03-07	-3.31085e-10
2012-03-08	-4.33863e-10
2012-03-09	-5.33648e-10
2012-03-10	-6.44409e-10
2012-03-11	-7.74727e-10
2012-03-12	-9.17619e-10
2012-03-13	-1.09264e-09
2012-03-14	-1.26966e-09
2012-03-15	-1.46983e-09
2012-03-16	-1.68077e-09
2012-03-17	-1.89211e-09
2012-03-18	-2.12142e-09
2012-03-19	-2.46348e-09
2012-03-20	-2.85603e-09
2012-03-21	-3.30327e-09
2012-03-22	-3.71977e-09
2012-03-23	-4.17638e-09
2012-03-24	-4.4933e-09
2012-03-25	-4.75114e-09
2012-03-26	-4.91e-09
2012-03-27	-5.05209e-09
2012-03-28	-5.20117e-09
2012-03-29	-5.48596e-09
2012-03-30	-5.70189e-09
2012-03-31	-5.96273e-09
2012-04-01	-6.14254e-09
2012-04-02	-6.17587e-09
2012-04-03	-6.24512e-09
2012-04-04	-6.06111e-09
2012-04-05	-5.71326e-09
2012-04-06	-5.35663e-09
2012-04-07	-5.04391e-09
2012-04-08	-4.79964e-09
2012-04-09	-4.71961e-09
2012-04-10	-4.46476e-09
2012-04-11	-4.31628e-09
2012-04-12	-4.22468e-09
2012-04-13	-4.08318e-09
2012-04-14	-3.80518e-09
2012-04-15	-3.50423e-09
2012-04-16	-3.11647e-09
2012-04-17	-2.78279e-09
2012-04-18	-2.5018e-09
2012-04-19	-2.16852e-09
2012-04-20	-1.88912e-09
2012-04-21	-1.75641e-09
2012-04-22	-1.66181e-09
2012-04-23	-1.58358e-09
2012-04-24	-1.4806e-09
2012-04-25	-1.40816e-09
2012-04-26	-1.42193e-09
2012-04-27	-1.4351e-09
2012-04-28	-1.46743e-09
2012-04-29	-1.51373e-09
2012-04-30	-1.54985e-09
2012-05-01	-1.56422e-09
2012-05-02	-1.54866e-09
2012-05-03	-1.44688e-09
2012-05-04	-1.35068e-09
2012-05-05	-1.24212e-09
2012-05-06	-1.1138e-09
2012-05-07	-1.03796e-09
2012-05-08	-1.09524e-09
2012-05-09	-1.24731e-09
2012-05-10	-1.52351e-09
2012-05-11	-1.76439e-09
2012-05-12	-1.93183e-09
2012-05-13	-2.13858e-09
2012-05-14	-2.20444e-09
2012-05-15	-2.07492e-09
2012-05-16	-1.86038e-09
2012-05-17	-1.53429e-09
2012-05-18	-1.24511e-09
2012-05-19	-1.03117e-09
2012-05-20	-8.04862e-10
2012-05-21	-7.6894e-10
2012-05-22	-9.56335e-10
2012-05-23	-1.19602e-09
2012-05-24	-7.31481e-09
2012-05-25	0.157703
2012-05-26	0.860828
2012-05-27	2.60133
2012-05-28	5.46073
2012-05-29	9.30473
2012-05-30	13.9016
2012-05-31	18.5574
2012-06-01	22.82
2012-06-02	26.2687
2012-06-03	28.2929
2012-06-04	28.938
2012-06-05	28.4643
2012-06-06	27.1394
2012-06-07	25.7671
2012-06-08	24.5212
2012-06-09	23.482
2012-06-10	22.4532
2012-06-11	21.3709
2012-06-12	20.234
2012-06-13	19.3363
2012-06-14	19.1472
2012-06-15	19.8526
2012-06-16	21.6355
2012-06-17	24.7504
2012-06-18	29.2735
2012-06-19	35.2822
2012-06-20	43.0068
2012-06-21	51.5682
2012-06-22	60.5907
2012-06-23	70.4162
2012-06-24	80.3123
2012-06-25	90.4989
2012-06-26	101.183
2012-06-27	111.125
2012-06-28	121.347
2012-06-29	132.076
2012-06-30	140.334
2012-07-01	147.096
2012-07-02	151.555
2012-07-03	152.795
2012-07-04	152.761
2012-07-05	150.686
2012-07-06	146.738
2012-07-07	144.04
2012-07-08	142.903
2012-07-09	142.463
2012-07-10	143.306
2012-07-11	143.486
2012-07-12	142.608
2012-07-13	141.408
2012-07-14	138.315
2012-07-15	133.726
2012-07-16	130.253
2012-07-17	128.106
2012-07-18	127.96
2012-07-19	129.239
2012-07-20	129.112
2012-07-21	127.938
2012-07-22	127.117
2012-07-23	126.338
2012-07-24	127.213
2012-07-25	130.197
2012-07-26	133.831
2012-07-27	139.206
2012-07-28	146.325
2012-07-29	152.565
2012-07-30	157.756
2012-07-31	160.693
2012-08-01	160.841
2012-08-02	159.747
2012-08-03	157.781
2012-08-04	155.07
2012-08-05	152.24
2012-08-06	150.191
2012-08-07	148.955
2012-08-08	147.657
2012-08-09	146.835
2012-08-10	145.886
2012-08-11	144.844
2012-08-12	145.087
2012-08-13	145.24
2012-08-14	145.59
2012-08-15	147.257
2012-08-16	150.297
2012-08-17	155.977
2012-08-18	164.319
2012-08-19	173.749
2012-08-20	183.773
2012-08-21	192.016
2012-08-22	197.371
2012-08-23	201.031
2012-08-24	201.006
2012-08-25	197.637
2012-08-26	192.155
2012-08-27	184.65
2012-08-28	177.496
2012-08-29	169.738
2012-08-30	159.075
2012-08-31	147.608
2012-09-01	136.142
2012-09-02	126.857
2012-09-03	121.168
2012-09-04	117.456
2012-09-05	117.104
2012-09-06	120.857
2012-09-07	127.634
2012-09-08	136.173
2012-09-09	143.137
2012-09-10	145.228
2012-09-11	141.871
2012-09-12	133.657
2012-09-13	122.147
2012-09-14	110.273
2012-09-15	100.051
2012-09-16	91.4052
2012-09-17	85.1894
2012-09-18	80.8567
2012-09-19	78.2456
2012-09-20	76.384
2012-09-21	73.8699
2012-09-22	70.4335
2012-09-23	65.3629
2012-09-24	60.0503
2012-09-25	55.9482
2012-09-26	53.1441
2012-09-27	51.95
2012-09-28	51.6626
2012-09-29	50.7757
2012-09-30	50.3035
2012-10-01	50.1532
2012-10-02	49.7159
2012-10-03	49.0028
2012-10-04	47.999
2012-10-05	47.2441
2012-10-06	46.258
2012-10-07	45.2669
2012-10-08	43.4592
2012-10-09	40.9206
2012-10-10	38.9808
2012-10-11	37.7754
2012-10-12	35.2953
2012-10-13	32.4792
2012-10-14	29.119
2012-10-15	25.4171
2012-10-16	22.9819
2012-10-17	20.3304
2012-10-18	17.2924
2012-10-19	15.581
2012-10-20	15.1129
2012-10-21	15.2738
2012-10-22	16.4493
2012-10-23	17.43
2012-10-24	18.1648
2012-10-25	18.3479
2012-10-26	17.7402
2012-10-27	16.7984
2012-10-28	15.1208
2012-10-29	13.2497
2012-10-30	11.2985
2012-10-31	9.45876
2012-11-01	7.8993
2012-11-02	6.7166
2012-11-03	5.26619
2012-11-04	4.28087
2012-11-05	3.23422
2012-11-06	2.40986
2012-11-07	1.83548
2012-11-08	1.46779
2012-11-09	1.23035
2012-11-10	1.1233
2012-11-11	1.01278
2012-11-12	0.89557
2012-11-13	0.797467
2012-11-14	0.68614
2012-11-15	0.604923
2012-11-16	0.539802
2012-11-17	0.489735
2012-11-18	0.451103
2012-11-19	0.427096
2012-11-20	0.396587
2012-11-21	0.361389
2012-11-22	0.314905
2012-11-23	0.269621
2012-11-24	0.230956
2012-11-25	0.19911
2012-11-26	0.174069
2012-11-27	0.155514
2012-11-28	0.145107
2012-11-29	0.136463
2012-11-30	0.130626
2012-12-01	0.12594
2012-12-02	0.119119
2012-12-03	0.110122
2012-12-04	0.102023
2012-12-05	0.0892419
2012-12-06	0.0760704
2012-12-07	0.0635997
2012-12-08	0.0495912
2012-12-09	0.0377714
2012-12-10	0.0283907
2012-12-11	0.0186652
2012-12-12	0.0116044
2012-12-13	0.00705119
2012-12-14	0.004286
2012-12-15	0.00260625
2012-12-16	0.00158565
2012-12-17	0.000965663
2012-12-18	0.000589124
2012-12-19	0.000360357
2012-12-20	0.000221225
2012-12-21	0.000136489
2012-12-22	8.47681e-05
2012-12-23	5.30887e-05
2012-12-24	3.36031e-05
2012-12-25	2.15431e-05
2012-12-26	1.4063e-05
2012-12-27	9.3829e-06
2012-12-28	6.39603e-06
2012-12-29	4.4541e-06
2012-12-30	3.17637e-06
2012-12-31	2.31456e-06
2013-01-01	1.71179e-06
2013-01-02	1.27434e-06
2013-01-03	9.52078e-07
2013-01-04	7.19503e-07
2013-01-05	5.48875e-07
2013-01-06	4.28588e-07
2013-01-07	3.41466e-07
2013-01-08	2.76638e-07
2013-01-09	2.27792e-07
2013-01-10	1.90622e-07
2013-01-11	1.6396e-07
2013-01-12	1.48028e-07
2013-01-13	1.3126e-07
2013-01-14	1.13318e-07
2013-01-15	9.53485e-08
2013-01-16	7.83688e-08
2013-01-17	6.28906e-08
2013-01-18	4.62765e-08
2013-01-19	3.22847e-08
2013-01-20	2.1567e-08
2013-01-21	1.44372e-08
2013-01-22	9.88186e-09
2013-01-23	7.0875e-09
2013-01-24	5.59911e-09
2013-01-25	5.09979e-09
2013-01-26	5.31333e-09
2013-01-27	6.07009e-09
2013-01-28	7.25873e-09
2013-01-29	8.80738e-09
2013-01-30	1.06678e-08
2013-01-31	1.28075e-08
2013-02-01	1.5206e-08
2013-02-02	1.78523e-08
2013-02-03	2.0742e-08
2013-02-04	2.38761e-08
2013-02-05	2.72568e-08
2013-02-06	3.08853e-08
2013-02-07	3.47554e-08
2013-02-08	3.88493e-08
2013-02-09	4.31313e-08
2013-02-10	4.75461e-08
2013-02-11	5.20137e-08
2013-02-12	5.64282e-08
2013-02-13	6.06634e-08
2013-02-14	6.45862e-08
2013-02-15	6.80638e-08
2013-02-16	7.09819e-08
2013-02-17	7.32538e-08
2013-02-18	7.48268e-08
2013-02-19	7.56718e-08
2013-02-20	7.57712e-08
2013-02-21	7.50987e-08
2013-02-22	7.35999e-08
2013-02-23	7.11999e-08
2013-02-24	6.78459e-08
2013-02-25	6.35484e-08
2013-02-26	5.83843e-08
2013-02-27	5.24815e-08
2013-02-28	4.60139e-08
2013-03-01	3.92113e-08
2013-03-02	3.23797e-08
2013-03-03	2.58546e-08
2013-03-04	1.99286e-08
2013-03-05	1.48088e-08
2013-03-06	1.05971e-08
2013-03-07	7.30303e-09
2013-03-08	4.82159e-09
2013-03-09	3.12845e-09
2013-03-10	2.05676e-09
2013-03-11	1.40537e-09
2013-03-12	9.93455e-10
2013-03-13	7.05277e-10
2013-03-14	4.88944e-10
2013-03-15	3.97143e-10
2013-03-16	3.30087e-10
2013-03-17	2.77002e-10
2013-03-18	2.32698e-10
2013-03-19	1.92784e-10
2013-03-20	1.52072e-10
2013-03-21	1.08965e-10
2013-03-22	5.06906e-11
2013-03-23	-1.87595e-11
2013-03-24	-1.02579e-10
2013-03-25	-1.98771e-10
2013-03-26	-3.03345e-10
2013-03-27	-4.09915e-10
2013-03-28	-5.19279e-10
2013-03-29	-6.24252e-10
2013-03-30	-7.12861e-10
2013-03-31	-7.7353e-10
2013-04-01	-8.03864e-10
2013-04-02	-7.86302e-10
2013-04-03	-7.51577e-10
2013-04-04	-7.00887e-10
2013-04-05	-6.33432e-10
2013-04-06	-5.56e-10
2013-04-07	-4.78567e-10
2013-04-08	-4.08318e-10
2013-04-09	-3.67606e-10
2013-04-10	-3.24499e-10
2013-04-11	-2.81392e-10
2013-04-12	-2.37088e-10
2013-04-13	-1.99968e-10
2013-04-14	-1.72827e-10
2013-04-15	-1.54467e-10
2013-04-16	-1.44089e-10
2013-04-17	-1.44488e-10
2013-04-18	-1.44089e-10
2013-04-19	-1.54067e-10
2013-04-20	-1.59256e-10
2013-04-21	-1.53668e-10
2013-04-22	-1.42093e-10
2013-04-23	-1.29321e-10
2013-04-24	-1.16149e-10
2013-04-25	-1.07767e-10
2013-04-26	-9.73897e-11
2013-04-27	-9.14027e-11
2013-04-28	-9.10035e-11
2013-04-29	-9.41966e-11
2013-04-30	-9.77889e-11
2013-05-01	-1.0178e-10
2013-05-02	-1.03776e-10
2013-05-03	-1.04175e-10
2013-05-04	-1.09364e-10
2013-05-05	-1.15351e-10
2013-05-06	-1.17746e-10
2013-05-07	-1.2054e-10
2013-05-08	-1.24132e-10
2013-05-09	-1.2972e-10
2013-05-10	-1.34909e-10
2013-05-11	-1.31716e-10
2013-05-12	-1.33312e-10
2013-05-13	-1.3451e-10
2013-05-14	-1.28922e-10
2013-05-15	-1.2054e-10
2013-05-16	-1.1096e-10
2013-05-17	-1.00583e-10
2013-05-18	-9.33983e-11
2013-05-19	-8.22225e-11
2013-05-20	-7.26432e-11
2013-05-21	-6.86518e-11
2013-05-22	-6.58578e-11
2013-05-23	-6.3463e-11
2013-05-24	-6.3463e-11
2013-05-25	-6.50595e-11
2013-05-26	-6.42613e-11
2013-05-27	-6.3463e-11
2013-05-28	-6.02699e-11
2013-05-29	-5.82742e-11
2013-05-30	-6.89735e-08
2013-05-31	0.0570218
2013-06-01	0.183704
2013-06-02	0.429116
2013-06-03	0.788217
2013-06-04	1.20164
2013-06-05	1.67643
2013-06-06	2.16577
2013-06-07	2.56633
2013-06-08	2.8709
2013-06-09	3.08696
2013-06-10	3.22989
2013-06-11	3.43424
2013-06-12	3.69284
2013-06-13	3.99682
2013-06-14	4.37722
2013-06-15	4.88041
2013-06-16	5.53236
2013-06-17	6.29413
2013-06-18	7.10438
2013-06-19	7.91045
2013-06-20	8.81504
2013-06-21	9.84933
2013-06-22	10.8929
2013-06-23	11.8699
2013-06-24	12.6734
2013-06-25	13.0323
2013-06-26	13.0728
2013-06-27	12.8865
2013-06-28	12.8095
2013-06-29	13.3434
2013-06-30	14.8048
2013-07-01	17.0121
2013-07-02	20.3105
2013-07-03	25.0479
2013-07-04	31.0082
2013-07-05	38.0769
2013-07-06	45.7987
2013-07-07	53.7914
2013-07-08	62.1499
2013-07-09	71.5106
2013-07-10	80.5962
2013-07-11	89.1052
2013-07-12	96.9278
2013-07-13	104.088
2013-07-14	111.037
2013-07-15	117.355
2013-07-16	121.914
2013-07-17	125.324
2013-07-18	128.515
2013-07-19	132.496
2013-07-20	137.561
2013-07-21	142.974
2013-07-22	148.822
2013-07-23	155.011
2013-07-24	162.455
2013-07-25	170.758
2013-07-26	179.512
2013-07-27	184.802
2013-07-28	186.747
2013-07-29	186.529
2013-07-30	184.789
2013-07-31	184.856
2013-08-01	186.866
2013-08-02	189.623
2013-08-03	196.107
2013-08-04	205.487
2013-08-05	215.762
2013-08-06	223.535
2013-08-07	226.029
2013-08-08	223.726
2013-08-09	217.456
2013-08-10	211.07
2013-08-11	204.907
2013-08-12	197.31
2013-08-13	191.739
2013-08-14	186.98
2013-08-15	182.305
2013-08-16	180.254
2013-08-17	177.602
2013-08-18	173.599
2013-08-19	170.137
2013-08-20	167.158
2013-08-21	164.857
2013-08-22	163.346
2013-08-23	159.426
2013-08-24	151.909
2013-08-25	141.779
2013-08-26	132.229
2013-08-27	123.247
2013-08-28	115.945
2013-08-29	111.051
2013-08-30	107.732
2013-08-31	107.286
2013-09-01	110.162
2013-09-02	114.204
2013-09-03	118.902
2013-09-04	123.696
2013-09-05	127.052
2013-09-06	128.621
2013-09-07	128.668
2013-09-08	125.442
2013-09-09	118.722
2013-09-10	109.959
2013-09-11	98.3889
2013-09-12	86.6729
2013-09-13	76.3892
2013-09-14	66.5222
2013-09-15	58.628
2013-09-16	52.6944
2013-09-17	48.8199
2013-09-18	47.4842
2013-09-19	46.8938
2013-09-20	47.0943
2013-09-21	47.9938
2013-09-22	49.9435
2013-09-23	53.0788
2013-09-24	56.157
2013-09-25	58.9155
2013-09-26	61.3395
2013-09-27	62.7009
2013-09-28	62.3764
2013-09-29	60.2347
2013-09-30	56.3739
2013-10-01	51.0532
2013-10-02	45.88
2013-10-03	39.7746
2013-10-04	33.5829
2013-10-05	28.6338
2013-10-06	25.4214
2013-10-07	24.2118
2013-10-08	24.3692
2013-10-09	23.6673
2013-10-10	22.8466
2013-10-11	21.6143
2013-10-12	20.851
2013-10-13	19.2294
2013-10-14	17.0686
2013-10-15	14.7473
2013-10-16	12.8436
2013-10-17	11.4957
2013-10-18	10.755
2013-10-19	9.95418
2013-10-20	9.78353
2013-10-21	9.93781
2013-10-22	10.4889
2013-10-23	11.1724
2013-10-24	12.0345
2013-10-25	12.9328
2013-10-26	13.3429
2013-10-27	13.8124
2013-10-28	14.3995
2013-10-29	14.4086
2013-10-30	14.0263
2013-10-31	13.179
2013-11-01	12.0649
2013-11-02	11.13
2013-11-03	10.0774
2013-11-04	8.67119
2013-11-05	7.78857
2013-11-06	7.14784
2013-11-07	6.59918
2013-11-08	6.2475
2013-11-09	6.1384
2013-11-10	5.98719
2013-11-11	5.79279
2013-11-12	5.36662
2013-11-13	5.0347
2013-11-14	4.81479
2013-11-15	4.52968
2013-11-16	4.07654
2013-11-17	3.65221
2013-11-18	3.26558
2013-11-19	2.90939
2013-11-20	2.46251
2013-11-21	2.08966
2013-11-22	1.81749
2013-11-23	1.57804
2013-11-24	1.35442
2013-11-25	1.17437
2013-11-26	1.0116
2013-11-27	0.858268
2013-11-28	0.716591
2013-11-29	0.558156
2013-11-30	0.42631
2013-12-01	0.322599
2013-12-02	0.214709
2013-12-03	0.136345
2013-12-04	0.0864858
2013-12-05	0.0555811
2013-12-06	0.0361674
2013-12-07	0.0237594
2013-12-08	0.0156931
2013-12-09	0.0103757
2013-12-10	0.00683566
2013-12-11	0.00446869
2013-12-12	0.00289785
2013-12-13	0.00186897
2013-12-14	0.00120005
2013-12-15	0.000770176
2013-12-16	0.000496831
2013-12-17	0.000323468
2013-12-18	0.000212877
2013-12-19	0.00014192
2013-12-20	9.60223e-05
2013-12-21	6.60823e-05
2013-12-22	4.64209e-05
2013-12-23	3.33471e-05
2013-12-24	2.44992e-05
2013-12-25	1.83845e-05
2013-12-26	1.40786e-05
2013-12-27	1.09744e-05
2013-12-28	8.67401e-06
2013-12-29	6.91761e-06
2013-12-30	6.01777e-06
2013-12-31	5.26893e-06
2014-01-01	4.65185e-06

## Sheet: Observed_Eggs_Suter_2016
Como_Time_Egg	Como_Obs_Egg
2012-06-28 14:51:14	103.056
2012-07-20 22:12:29	116.777
2012-08-02 05:37:04	204.944
2012-08-14 17:33:11	218.957
2012-08-31 21:54:53	105.099
2012-09-14 02:42:19	57.2207
2012-09-28 08:00:43	36.2009
2012-10-14 04:58:48	8.17439
2012-10-25 16:02:32	1.16777
2012-11-09 09:12:55	0
2013-05-16 09:04:18	0
2013-05-31 15:04:23	2.91942
2013-06-14 17:26:24	30.0701
2013-07-05 21:34:10	61.3079
2013-07-21 02:49:21	76.4889
2013-08-02 13:07:07	117.361
2013-08-16 09:54:32	235.889
2013-08-31 20:27:13	164.364
2013-09-13 01:06:06	83.4955
2013-09-29 19:56:57	125.535
2013-10-11 13:47:59	7.29856
2013-10-27 22:22:00	3.50331
2013-11-10 13:26:15	1.45971
