# Supplementary material for: Role of vector phenotypic plasticity in disease transmission as illustrated by the spread of dengue virus by Aedes albopictus
Source: Nat Commun. 2024 Sep 7;15:7823. doi: 10.1038/s41467-024-52144-5 (PMC11379831; doi:10.1038/s41467-024-52144-5)
Supplement: Supplementary file 4 — Source Data files [file 41467_2024_52144_MOESM4_ESM.zip › Source_Data_Folder/Supplementary_Material/SF13.xlsx]

## Sheet: Simulated_Eggs
Time_Egg	Sim_Act_Pred
2005-01-02	0
2005-01-03	0
2005-01-04	0
2005-01-05	0
2005-01-06	0
2005-01-07	0
2005-01-08	0
2005-01-09	0
2005-01-10	0
2005-01-11	0
2005-01-12	0
2005-01-13	0
2005-01-14	0
2005-01-15	0
2005-01-16	-3.31904e-17
2005-01-17	1.61275e-15
2005-01-18	4.07934e-14
2005-01-19	-1.72818e-13
2005-01-20	-4.16759e-11
2005-01-21	9.12843e-10
2005-01-22	5.52137e-08
2005-01-23	2.18342e-07
2005-01-24	3.99357e-07
2005-01-25	1.00074e-06
2005-01-26	3.06292e-06
2005-01-27	6.15672e-06
2005-01-28	1.04336e-05
2005-01-29	1.58444e-05
2005-01-30	2.23739e-05
2005-01-31	2.99227e-05
2005-02-01	3.83817e-05
2005-02-02	4.78527e-05
2005-02-03	5.65094e-05
2005-02-04	6.52394e-05
2005-02-05	7.38624e-05
2005-02-06	8.12754e-05
2005-02-07	8.8799e-05
2005-02-08	9.5105e-05
2005-02-09	0.000100178
2005-02-10	0.000104382
2005-02-11	0.000108375
2005-02-12	0.000110684
2005-02-13	0.000111073
2005-02-14	0.000110662
2005-02-15	0.000108294
2005-02-16	0.000105011
2005-02-17	0.000101349
2005-02-18	9.6354e-05
2005-02-19	9.01655e-05
2005-02-20	8.41202e-05
2005-02-21	7.73741e-05
2005-02-22	7.10794e-05
2005-02-23	6.43411e-05
2005-02-24	5.72922e-05
2005-02-25	4.91828e-05
2005-02-26	4.15747e-05
2005-02-27	3.47454e-05
2005-02-28	2.76878e-05
2005-03-01	2.16762e-05
2005-03-02	1.55664e-05
2005-03-03	1.06487e-05
2005-03-04	6.98837e-06
2005-03-05	4.57214e-06
2005-03-06	3.10835e-06
2005-03-07	2.19544e-06
2005-03-08	1.61738e-06
2005-03-09	1.23888e-06
2005-03-10	1.00622e-06
2005-03-11	8.59763e-07
2005-03-12	7.61003e-07
2005-03-13	6.8477e-07
2005-03-14	6.14428e-07
2005-03-15	5.45744e-07
2005-03-16	4.77701e-07
2005-03-17	4.11086e-07
2005-03-18	3.46413e-07
2005-03-19	2.86409e-07
2005-03-20	2.32607e-07
2005-03-21	2.0095e-07
2005-03-22	1.82404e-07
2005-03-23	1.80303e-07
2005-03-24	1.79947e-07
2005-03-25	1.83084e-07
2005-03-26	1.85544e-07
2005-03-27	1.8625e-07
2005-03-28	1.88432e-07
2005-03-29	1.88869e-07
2005-03-30	1.88101e-07
2005-03-31	1.86699e-07
2005-04-01	1.84404e-07
2005-04-02	1.80445e-07
2005-04-03	1.75751e-07
2005-04-04	1.70106e-07
2005-04-05	1.62262e-07
2005-04-06	1.53538e-07
2005-04-07	1.44637e-07
2005-04-08	1.35122e-07
2005-04-09	1.26512e-07
2005-04-10	1.19815e-07
2005-04-11	1.1397e-07
2005-04-12	1.11129e-07
2005-04-13	1.12464e-07
2005-04-14	1.15034e-07
2005-04-15	1.18385e-07
2005-04-16	1.21767e-07
2005-04-17	1.25107e-07
2005-04-18	1.27216e-07
2005-04-19	1.30788e-07
2005-04-20	1.36342e-07
2005-04-21	1.43539e-07
2005-04-22	1.49253e-07
2005-04-23	1.55981e-07
2005-04-24	1.65666e-07
2005-04-25	1.79501e-07
2005-04-26	1.9598e-07
2005-04-27	2.11149e-07
2005-04-28	2.27288e-07
2005-04-29	2.42495e-07
2005-04-30	2.54639e-07
2005-05-01	2.65003e-07
2005-05-02	2.73511e-07
2005-05-03	2.79444e-07
2005-05-04	2.8557e-07
2005-05-05	2.92003e-07
2005-05-06	-6.95355e-07
2005-05-07	-6.89839e-05
2005-05-08	0.280726
2005-05-09	0.884336
2005-05-10	1.756
2005-05-11	3.01944
2005-05-12	4.25762
2005-05-13	5.48608
2005-05-14	6.87236
2005-05-15	8.3513
2005-05-16	10.0541
2005-05-17	11.9367
2005-05-18	13.7916
2005-05-19	15.6225
2005-05-20	17.5532
2005-05-21	19.6037
2005-05-22	21.6039
2005-05-23	23.435
2005-05-24	25.0702
2005-05-25	26.3482
2005-05-26	27.6343
2005-05-27	29.0147
2005-05-28	30.6419
2005-05-29	32.8494
2005-05-30	35.8233
2005-05-31	39.7309
2005-06-01	44.7374
2005-06-02	51.2483
2005-06-03	59.0327
2005-06-04	67.7431
2005-06-05	77.2985
2005-06-06	87.5795
2005-06-07	99.5131
2005-06-08	113.492
2005-06-09	129.505
2005-06-10	148.129
2005-06-11	169.493
2005-06-12	194.011
2005-06-13	222.546
2005-06-14	255.756
2005-06-15	293.739
2005-06-16	338.088
2005-06-17	390.25
2005-06-18	449.495
2005-06-19	518.129
2005-06-20	595.582
2005-06-21	682.489
2005-06-22	782.009
2005-06-23	893.817
2005-06-24	1021.57
2005-06-25	1155.05
2005-06-26	1285.59
2005-06-27	1414.14
2005-06-28	1536.29
2005-06-29	1654.76
2005-06-30	1764.92
2005-07-01	1862.95
2005-07-02	1940.48
2005-07-03	1995.47
2005-07-04	2033.19
2005-07-05	2051.56
2005-07-06	2060.24
2005-07-07	2062.2
2005-07-08	2056.5
2005-07-09	2051.54
2005-07-10	2049.86
2005-07-11	2049.98
2005-07-12	2055.61
2005-07-13	2059.81
2005-07-14	2061.31
2005-07-15	2062.69
2005-07-16	2071.67
2005-07-17	2092.02
2005-07-18	2122.35
2005-07-19	2163.54
2005-07-20	2202.32
2005-07-21	2236.43
2005-07-22	2262.08
2005-07-23	2278.9
2005-07-24	2292.96
2005-07-25	2300.99
2005-07-26	2297.64
2005-07-27	2287.31
2005-07-28	2268.34
2005-07-29	2246.66
2005-07-30	2231.56
2005-07-31	2220.21
2005-08-01	2215.82
2005-08-02	2211.78
2005-08-03	2202.71
2005-08-04	2187.91
2005-08-05	2169.5
2005-08-06	2143.03
2005-08-07	2114.45
2005-08-08	2085.98
2005-08-09	2060.18
2005-08-10	2043.57
2005-08-11	2036.25
2005-08-12	2033.27
2005-08-13	2026.27
2005-08-14	2013.32
2005-08-15	1980.74
2005-08-16	1934.33
2005-08-17	1883.47
2005-08-18	1832.97
2005-08-19	1787.65
2005-08-20	1754.24
2005-08-21	1721.96
2005-08-22	1687.17
2005-08-23	1657.36
2005-08-24	1625.35
2005-08-25	1596.37
2005-08-26	1570.31
2005-08-27	1547.43
2005-08-28	1528.38
2005-08-29	1521.5
2005-08-30	1528.69
2005-08-31	1543.22
2005-09-01	1554.81
2005-09-02	1551.14
2005-09-03	1530.56
2005-09-04	1500.97
2005-09-05	1472.26
2005-09-06	1444.85
2005-09-07	1416.78
2005-09-08	1386.28
2005-09-09	1352.38
2005-09-10	1319.33
2005-09-11	1290.52
2005-09-12	1257.62
2005-09-13	1213.27
2005-09-14	1157.66
2005-09-15	1096.62
2005-09-16	1041.89
2005-09-17	1001.58
2005-09-18	971.799
2005-09-19	948.083
2005-09-20	925.849
2005-09-21	904.141
2005-09-22	884.72
2005-09-23	865.838
2005-09-24	844.007
2005-09-25	818.763
2005-09-26	795.415
2005-09-27	775.422
2005-09-28	760.864
2005-09-29	748.377
2005-09-30	734.096
2005-10-01	715.216
2005-10-02	692.208
2005-10-03	667.874
2005-10-04	641.303
2005-10-05	616.601
2005-10-06	595.11
2005-10-07	577.499
2005-10-08	562.908
2005-10-09	544.572
2005-10-10	523.224
2005-10-11	504.079
2005-10-12	489.308
2005-10-13	486.75
2005-10-14	493.092
2005-10-15	500.791
2005-10-16	510.09
2005-10-17	516.065
2005-10-18	519.971
2005-10-19	521.478
2005-10-20	517.254
2005-10-21	508.422
2005-10-22	500.616
2005-10-23	500.704
2005-10-24	510.565
2005-10-25	529.024
2005-10-26	550.673
2005-10-27	562.622
2005-10-28	566.722
2005-10-29	566.201
2005-10-30	560.796
2005-10-31	553.955
2005-11-01	541.847
2005-11-02	532.699
2005-11-03	520.994
2005-11-04	505.253
2005-11-05	486.276
2005-11-06	463.386
2005-11-07	434.487
2005-11-08	399.458
2005-11-09	363.765
2005-11-10	333.047
2005-11-11	305.538
2005-11-12	282.036
2005-11-13	262.709
2005-11-14	243.847
2005-11-15	229.319
2005-11-16	211.394
2005-11-17	197.84
2005-11-18	191.626
2005-11-19	184.825
2005-11-20	175.044
2005-11-21	163.674
2005-11-22	152.792
2005-11-23	139.013
2005-11-24	126.68
2005-11-25	115.33
2005-11-26	104.569
2005-11-27	94.2796
2005-11-28	85.6427
2005-11-29	77.4971
2005-11-30	69.5179
2005-12-01	61.7567
2005-12-02	52.7915
2005-12-03	44.7861
2005-12-04	37.7675
2005-12-05	31.8266
2005-12-06	25.5615
2005-12-07	20.6016
2005-12-08	15.4173
2005-12-09	11.6101
2005-12-10	8.85971
2005-12-11	6.8576
2005-12-12	5.4591
2005-12-13	4.82856
2005-12-14	4.3112
2005-12-15	3.92815
2005-12-16	3.53053
2005-12-17	3.07776
2005-12-18	2.6351
2005-12-19	2.21777
2005-12-20	1.77993
2005-12-21	1.39686
2005-12-22	1.08758
2005-12-23	0.771592
2005-12-24	0.543265
2005-12-25	0.377815
2005-12-26	0.258141
2005-12-27	0.177535
2005-12-28	0.124247
2005-12-29	0.0882871
2005-12-30	0.0633252
2005-12-31	0.0456614
2006-01-01	0.0330947
2006-01-02	0.0238552
2006-01-03	0.0167542
2006-01-04	0.0112712
2006-01-05	0.00734854
2006-01-06	0.00478257
2006-01-07	0.00317902
2006-01-08	0.00216976
2006-01-09	0.00152324
2006-01-10	0.0011015
2006-01-11	0.000912728
2006-01-12	0.000770256
2006-01-13	0.000657383
2006-01-14	0.000564008
2006-01-15	0.000481272
2006-01-16	0.000407421
2006-01-17	0.000343825
2006-01-18	0.000291843
2006-01-19	0.00026759
2006-01-20	0.000249352
2006-01-21	0.000233601
2006-01-22	0.000219906
2006-01-23	0.000206349
2006-01-24	0.000189292
2006-01-25	0.000172811
2006-01-26	0.000156987
2006-01-27	0.000141865
2006-01-28	0.000126471
2006-01-29	0.000114523
2006-01-30	0.000103206
2006-01-31	9.23873e-05
2006-02-01	8.195e-05
2006-02-02	7.18761e-05
2006-02-03	6.23908e-05
2006-02-04	5.36249e-05
2006-02-05	4.42189e-05
2006-02-06	3.60661e-05
2006-02-07	2.92391e-05
2006-02-08	2.36858e-05
2006-02-09	1.9228e-05
2006-02-10	1.59447e-05
2006-02-11	1.46849e-05
2006-02-12	1.36874e-05
2006-02-13	1.28459e-05
2006-02-14	1.19629e-05
2006-02-15	1.11339e-05
2006-02-16	1.04521e-05
2006-02-17	9.63658e-06
2006-02-18	8.8923e-06
2006-02-19	8.28551e-06
2006-02-20	7.72623e-06
2006-02-21	7.28516e-06
2006-02-22	6.881e-06
2006-02-23	6.61782e-06
2006-02-24	6.34615e-06
2006-02-25	6.05846e-06
2006-02-26	5.85789e-06
2006-02-27	5.60312e-06
2006-02-28	5.42932e-06
2006-03-01	5.25018e-06
2006-03-02	4.95793e-06
2006-03-03	4.68263e-06
2006-03-04	4.43245e-06
2006-03-05	4.12501e-06
2006-03-06	3.845e-06
2006-03-07	3.49445e-06
2006-03-08	3.17701e-06
2006-03-09	2.91774e-06
2006-03-10	2.68157e-06
2006-03-11	2.47609e-06
2006-03-12	2.2977e-06
2006-03-13	2.18445e-06
2006-03-14	2.08184e-06
2006-03-15	1.98991e-06
2006-03-16	1.91817e-06
2006-03-17	1.85002e-06
2006-03-18	1.77142e-06
2006-03-19	1.72249e-06
2006-03-20	1.67939e-06
2006-03-21	1.67726e-06
2006-03-22	1.69993e-06
2006-03-23	1.73086e-06
2006-03-24	1.7491e-06
2006-03-25	1.78324e-06
2006-03-26	1.82635e-06
2006-03-27	1.87366e-06
2006-03-28	1.91856e-06
2006-03-29	1.9702e-06
2006-03-30	2.03745e-06
2006-03-31	2.10008e-06
2006-04-01	2.13976e-06
2006-04-02	2.13212e-06
2006-04-03	2.1238e-06
2006-04-04	2.10439e-06
2006-04-05	2.05431e-06
2006-04-06	1.97374e-06
2006-04-07	1.91693e-06
2006-04-08	1.84017e-06
2006-04-09	1.74891e-06
2006-04-10	1.66213e-06
2006-04-11	1.59441e-06
2006-04-12	1.53307e-06
2006-04-13	1.4847e-06
2006-04-14	1.44741e-06
2006-04-15	1.43079e-06
2006-04-16	1.43333e-06
2006-04-17	1.44562e-06
2006-04-18	1.47399e-06
2006-04-19	1.51967e-06
2006-04-20	1.60847e-06
2006-04-21	1.72756e-06
2006-04-22	1.86326e-06
2006-04-23	1.99233e-06
2006-04-24	2.08361e-06
2006-04-25	2.1273e-06
2006-04-26	2.19432e-06
2006-04-27	2.25052e-06
2006-04-28	2.29154e-06
2006-04-29	2.38354e-06
2006-04-30	2.5199e-06
2006-05-01	2.66314e-06
2006-05-02	2.78368e-06
2006-05-03	2.87872e-06
2006-05-04	2.89503e-06
2006-05-05	2.87016e-06
2006-05-06	2.82414e-06
2006-05-07	2.78842e-06
2006-05-08	2.80336e-06
2006-05-09	2.88079e-06
2006-05-10	1.00158
2006-05-11	5.54191
2006-05-12	15.8722
2006-05-13	32.8085
2006-05-14	53.8375
2006-05-15	76.5975
2006-05-16	98.4985
2006-05-17	120.323
2006-05-18	141.431
2006-05-19	160.779
2006-05-20	178.869
2006-05-21	195.35
2006-05-22	214.248
2006-05-23	237.211
2006-05-24	262.12
2006-05-25	282.063
2006-05-26	291.467
2006-05-27	289.349
2006-05-28	279.779
2006-05-29	268.435
2006-05-30	259.779
2006-05-31	252.833
2006-06-01	248.038
2006-06-02	246.611
2006-06-03	248.587
2006-06-04	254.213
2006-06-05	259.02
2006-06-06	262.777
2006-06-07	266.054
2006-06-08	272.6
2006-06-09	286.028
2006-06-10	307.217
2006-06-11	336.62
2006-06-12	373.336
2006-06-13	416.529
2006-06-14	465.862
2006-06-15	520.886
2006-06-16	579.234
2006-06-17	640.675
2006-06-18	702.82
2006-06-19	766.215
2006-06-20	829.82
2006-06-21	892.279
2006-06-22	956.147
2006-06-23	1020.6
2006-06-24	1087.91
2006-06-25	1157.83
2006-06-26	1227.91
2006-06-27	1294.44
2006-06-28	1353.76
2006-06-29	1406.03
2006-06-30	1452.42
2006-07-01	1492.65
2006-07-02	1528.44
2006-07-03	1561.98
2006-07-04	1593.75
2006-07-05	1629.94
2006-07-06	1670.61
2006-07-07	1715.69
2006-07-08	1760.85
2006-07-09	1799.49
2006-07-10	1830.89
2006-07-11	1856.06
2006-07-12	1882.77
2006-07-13	1914.85
2006-07-14	1954.68
2006-07-15	2002.34
2006-07-16	2056.24
2006-07-17	2111.43
2006-07-18	2169.03
2006-07-19	2226.18
2006-07-20	2325.82
2006-07-21	2425.47
2006-07-22	2527.2
2006-07-23	2581.59
2006-07-24	2638.02
2006-07-25	2700.41
2006-07-26	2764.19
2006-07-27	2826.2
2006-07-28	2876.54
2006-07-29	2911.23
2006-07-30	2928.02
2006-07-31	2927.97
2006-08-01	2914.64
2006-08-02	2889.37
2006-08-03	2811.87
2006-08-04	2730.56
2006-08-05	2644.7
2006-08-06	2602.03
2006-08-07	2547.42
2006-08-08	2474.03
2006-08-09	2382.63
2006-08-10	2279.7
2006-08-11	2182.79
2006-08-12	2098.33
2006-08-13	2027.19
2006-08-14	1974.2
2006-08-15	1931.7
2006-08-16	1895.88
2006-08-17	1867.45
2006-08-18	1835.08
2006-08-19	1797.8
2006-08-20	1766.03
2006-08-21	1740.84
2006-08-22	1725.71
2006-08-23	1724.97
2006-08-24	1729.74
2006-08-25	1730.13
2006-08-26	1723.79
2006-08-27	1714.74
2006-08-28	1700.31
2006-08-29	1691.19
2006-08-30	1691.1
2006-08-31	1690.75
2006-09-01	1695.25
2006-09-02	1701.37
2006-09-03	1704.19
2006-09-04	1708.68
2006-09-05	1714.98
2006-09-06	1719.17
2006-09-07	1717.26
2006-09-08	1709
2006-09-09	1691.74
2006-09-10	1665.72
2006-09-11	1633.69
2006-09-12	1592.48
2006-09-13	1545.3
2006-09-14	1498.08
2006-09-15	1450.31
2006-09-16	1404.4
2006-09-17	1364.04
2006-09-18	1323.93
2006-09-19	1285.1
2006-09-20	1246.36
2006-09-21	1205.61
2006-09-22	1170.24
2006-09-23	1144.5
2006-09-24	1131.52
2006-09-25	1132.8
2006-09-26	1141.8
2006-09-27	1150.41
2006-09-28	1155.61
2006-09-29	1147.49
2006-09-30	1124.62
2006-10-01	1091.21
2006-10-02	1052.19
2006-10-03	1016.84
2006-10-04	989.181
2006-10-05	974.607
2006-10-06	964.95
2006-10-07	953.765
2006-10-08	937.666
2006-10-09	911.058
2006-10-10	874.322
2006-10-11	834.864
2006-10-12	792.652
2006-10-13	760.752
2006-10-14	743.255
2006-10-15	732.151
2006-10-16	726.458
2006-10-17	716.206
2006-10-18	702.526
2006-10-19	686.707
2006-10-20	672.295
2006-10-21	665.793
2006-10-22	662.563
2006-10-23	664.993
2006-10-24	675.846
2006-10-25	685.455
2006-10-26	693.611
2006-10-27	700.319
2006-10-28	696.067
2006-10-29	680.247
2006-10-30	657.432
2006-10-31	641.83
2006-11-01	614.911
2006-11-02	585.579
2006-11-03	558.758
2006-11-04	531.441
2006-11-05	502.54
2006-11-06	476.251
2006-11-07	445.127
2006-11-08	412.988
2006-11-09	380.68
2006-11-10	353.795
2006-11-11	335.874
2006-11-12	324.522
2006-11-13	320.505
2006-11-14	314.353
2006-11-15	314.52
2006-11-16	312.798
2006-11-17	305.009
2006-11-18	296.638
2006-11-19	291.198
2006-11-20	283.503
2006-11-21	278.029
2006-11-22	272.278
2006-11-23	271.286
2006-11-24	264.054
2006-11-25	252.474
2006-11-26	242.985
2006-11-27	233.332
2006-11-28	220.79
2006-11-29	210.768
2006-11-30	205.31
2006-12-01	201.064
2006-12-02	193.626
2006-12-03	184.232
2006-12-04	172.28
2006-12-05	160.613
2006-12-06	149.671
2006-12-07	137.053
2006-12-08	124.861
2006-12-09	116.524
2006-12-10	109.739
2006-12-11	102.485
2006-12-12	94.7949
2006-12-13	87.2799
2006-12-14	78.9026
2006-12-15	70.5344
2006-12-16	62.5466
2006-12-17	55.3236
2006-12-18	48.8599
2006-12-19	41.5673
2006-12-20	35.8718
2006-12-21	29.5849
2006-12-22	24.1797
2006-12-23	19.7295
2006-12-24	16.1474
2006-12-25	14.2882
2006-12-26	12.7171
2006-12-27	11.2557
2006-12-28	9.87793
2006-12-29	8.65961
2006-12-30	7.33145
2006-12-31	6.21987
2007-01-01	5.33413
2007-01-02	4.39032
2007-01-03	3.67004
2007-01-04	3.14833
2007-01-05	2.85478
2007-01-06	2.61755
2007-01-07	2.41221
2007-01-08	2.18011
2007-01-09	1.97682
2007-01-10	1.80199
2007-01-11	1.69672
2007-01-12	1.60832
2007-01-13	1.53295
2007-01-14	1.46559
2007-01-15	1.40194
2007-01-16	1.32786
2007-01-17	1.25743
2007-01-18	1.19055
2007-01-19	1.15669
2007-01-20	1.11792
2007-01-21	1.0855
2007-01-22	1.04542
2007-01-23	1.00914
2007-01-24	0.964028
2007-01-25	0.910196
2007-01-26	0.859497
2007-01-27	0.800172
2007-01-28	0.728461
2007-01-29	0.656059
2007-01-30	0.59779
2007-01-31	0.539363
2007-02-01	0.482061
2007-02-02	0.415672
2007-02-03	0.357277
2007-02-04	0.294838
2007-02-05	0.242807
2007-02-06	0.1895
2007-02-07	0.147784
2007-02-08	0.117212
2007-02-09	0.0859009
2007-02-10	0.0654308
2007-02-11	0.058517
2007-02-12	0.05334
2007-02-13	0.0494873
2007-02-14	0.0475697
2007-02-15	0.0457776
2007-02-16	0.0441277
2007-02-17	0.04258
2007-02-18	0.0417451
2007-02-19	0.0409915
2007-02-20	0.0399628
2007-02-21	0.0386572
2007-02-22	0.0373541
2007-02-23	0.0362148
2007-02-24	0.0351512
2007-02-25	0.0347942
2007-02-26	0.0363402
2007-02-27	0.0376325
2007-02-28	0.0388292
2007-03-01	0.0399975
2007-03-02	0.0403819
2007-03-03	0.0397654
2007-03-04	0.0388851
2007-03-05	0.0379873
2007-03-06	0.0374073
2007-03-07	0.0368348
2007-03-08	0.0362686
2007-03-09	0.0354927
2007-03-10	0.0346502
2007-03-11	0.033122
2007-03-12	0.0305864
2007-03-13	0.0283302
2007-03-14	0.0257114
2007-03-15	0.0232079
2007-03-16	0.0217994
2007-03-17	0.0214101
2007-03-18	0.0212723
2007-03-19	0.0211121
2007-03-20	0.0209291
2007-03-21	0.0207247
2007-03-22	0.020509
2007-03-23	0.0202887
2007-03-24	0.0200646
2007-03-25	0.0198393
2007-03-26	0.0193757
2007-03-27	0.0189162
2007-03-28	0.0185461
2007-03-29	0.0181884
2007-03-30	0.0175681
2007-03-31	0.0169759
2007-04-01	0.0164441
2007-04-02	0.0158621
2007-04-03	0.0154998
2007-04-04	0.0149861
2007-04-05	0.0145073
2007-04-06	0.0140937
2007-04-07	0.0137308
2007-04-08	0.0134853
2007-04-09	0.0137647
2007-04-10	0.0142945
2007-04-11	0.0149319
2007-04-12	0.0156474
2007-04-13	0.0164616
2007-04-14	0.0173853
2007-04-15	0.0183672
2007-04-16	0.0193668
2007-04-17	0.0201654
2007-04-18	0.0212544
2007-04-19	0.0225524
2007-04-20	0.0240114
2007-04-21	0.0255347
2007-04-22	0.0270026
2007-04-23	0.028138
2007-04-24	0.02886
2007-04-25	0.0292692
2007-04-26	0.029241
2007-04-27	0.0287347
2007-04-28	0.0283706
2007-04-29	0.027699
2007-04-30	0.0269921
2007-05-01	0.0265709
2007-05-02	0.0263627
2007-05-03	0.0262228
2007-05-04	0.026246
2007-05-05	0.0264687
2007-05-06	0.0270312
2007-05-07	0.0277815
2007-05-08	0.0290189
2007-05-09	3.43754
2007-05-10	9.64746
2007-05-11	20.0275
2007-05-12	38.1662
2007-05-13	61.5287
2007-05-14	89.9235
2007-05-15	121.337
2007-05-16	153.803
2007-05-17	187.831
2007-05-18	224.468
2007-05-19	264.764
2007-05-20	305.507
2007-05-21	343.773
2007-05-22	378.055
2007-05-23	402.816
2007-05-24	419.574
2007-05-25	430.148
2007-05-26	433.918
2007-05-27	432.625
2007-05-28	427.645
2007-05-29	419.636
2007-05-30	410.45
2007-05-31	402.266
2007-06-01	393.422
2007-06-02	383.573
2007-06-03	375.884
2007-06-04	374.711
2007-06-05	381.763
2007-06-06	398.04
2007-06-07	421.9
2007-06-08	450.607
2007-06-09	484.641
2007-06-10	528.412
2007-06-11	575.404
2007-06-12	627.656
2007-06-13	684.808
2007-06-14	743.704
2007-06-15	808.612
2007-06-16	873.847
2007-06-17	935.052
2007-06-18	986.729
2007-06-19	1032.48
2007-06-20	1079.63
2007-06-21	1121.17
2007-06-22	1157.83
2007-06-23	1184.82
2007-06-24	1199.2
2007-06-25	1215.09
2007-06-26	1232.91
2007-06-27	1249.33
2007-06-28	1261.99
2007-06-29	1261.79
2007-06-30	1250.69
2007-07-01	1239.01
2007-07-02	1232.13
2007-07-03	1233.01
2007-07-04	1234.53
2007-07-05	1235.27
2007-07-06	1231.37
2007-07-07	1224.72
2007-07-08	1219.75
2007-07-09	1213.24
2007-07-10	1205.52
2007-07-11	1201.18
2007-07-12	1200.27
2007-07-13	1208.84
2007-07-14	1228.79
2007-07-15	1249.81
2007-07-16	1269.5
2007-07-17	1279.99
2007-07-18	1288.41
2007-07-19	1301.14
2007-07-20	1325.78
2007-07-21	1363.59
2007-07-22	1403.99
2007-07-23	1446.84
2007-07-24	1487.82
2007-07-25	1524.38
2007-07-26	1557.54
2007-07-27	1587.2
2007-07-28	1614.13
2007-07-29	1643.36
2007-07-30	1677.21
2007-07-31	1717.96
2007-08-01	1758.5
2007-08-02	1796.39
2007-08-03	1815.73
2007-08-04	1817.1
2007-08-05	1807.92
2007-08-06	1791.44
2007-08-07	1781.59
2007-08-08	1773.82
2007-08-09	1770.83
2007-08-10	1770.92
2007-08-11	1769.18
2007-08-12	1762.4
2007-08-13	1750.9
2007-08-14	1724.6
2007-08-15	1687.91
2007-08-16	1648.87
2007-08-17	1609.06
2007-08-18	1576.76
2007-08-19	1552.73
2007-08-20	1537.01
2007-08-21	1528.33
2007-08-22	1526.77
2007-08-23	1530.94
2007-08-24	1533.42
2007-08-25	1530.43
2007-08-26	1521.64
2007-08-27	1503.01
2007-08-28	1486.67
2007-08-29	1475.98
2007-08-30	1470.35
2007-08-31	1475.5
2007-09-01	1480.27
2007-09-02	1481.49
2007-09-03	1474.41
2007-09-04	1454.81
2007-09-05	1426.2
2007-09-06	1390.06
2007-09-07	1350.22
2007-09-08	1315.85
2007-09-09	1288.77
2007-09-10	1270.75
2007-09-11	1262.51
2007-09-12	1255.88
2007-09-13	1247
2007-09-14	1236.6
2007-09-15	1224.75
2007-09-16	1213.7
2007-09-17	1202.49
2007-09-18	1186.59
2007-09-19	1167.54
2007-09-20	1139.82
2007-09-21	1105.66
2007-09-22	1062.13
2007-09-23	1009.49
2007-09-24	958.206
2007-09-25	910.807
2007-09-26	874.133
2007-09-27	850.992
2007-09-28	836.583
2007-09-29	827.973
2007-09-30	818.882
2007-10-01	806.087
2007-10-02	789.66
2007-10-03	771.426
2007-10-04	755.578
2007-10-05	744.461
2007-10-06	739.432
2007-10-07	741.032
2007-10-08	740.604
2007-10-09	733.519
2007-10-10	716.238
2007-10-11	687.055
2007-10-12	656.005
2007-10-13	625.456
2007-10-14	596.644
2007-10-15	567.963
2007-10-16	536.128
2007-10-17	500.943
2007-10-18	474.481
2007-10-19	448.865
2007-10-20	426.884
2007-10-21	408.075
2007-10-22	392.509
2007-10-23	376.326
2007-10-24	359.233
2007-10-25	340.848
2007-10-26	320.561
2007-10-27	298.691
2007-10-28	277.93
2007-10-29	259.462
2007-10-30	246.981
2007-10-31	240.445
2007-11-01	226.667
2007-11-02	213.833
2007-11-03	200.727
2007-11-04	188.8
2007-11-05	176.27
2007-11-06	165.722
2007-11-07	155.669
2007-11-08	146.972
2007-11-09	137.504
2007-11-10	128.124
2007-11-11	120.397
2007-11-12	113.514
2007-11-13	107.036
2007-11-14	99.3163
2007-11-15	91.8987
2007-11-16	84.8894
2007-11-17	77.6288
2007-11-18	70.2954
2007-11-19	63.889
2007-11-20	57.7424
2007-11-21	51.8828
2007-11-22	45.9085
2007-11-23	40.5567
2007-11-24	35.5933
2007-11-25	30.1661
2007-11-26	25.6065
2007-11-27	20.7863
2007-11-28	16.8992
2007-11-29	13.9523
2007-11-30	11.7185
2007-12-01	10.7305
2007-12-02	10.1277
2007-12-03	9.50972
2007-12-04	9.02426
2007-12-05	8.33032
2007-12-06	7.90393
2007-12-07	7.57974
2007-12-08	7.2709
2007-12-09	6.89209
2007-12-10	6.51445
2007-12-11	6.19356
2007-12-12	5.91573
2007-12-13	5.59773
2007-12-14	5.30222
2007-12-15	4.95737
2007-12-16	4.54479
2007-12-17	4.11533
2007-12-18	3.64644
2007-12-19	3.25975
2007-12-20	2.88127
2007-12-21	2.45145
2007-12-22	2.06486
2007-12-23	1.65836
2007-12-24	1.30925
2007-12-25	0.953735
2007-12-26	0.706865
2007-12-27	0.525535
2007-12-28	0.339719
2007-12-29	0.215514
2007-12-30	0.16891
2007-12-31	0.148812
2008-01-01	0.131701
2008-01-02	0.118809
2008-01-03	0.106261
2008-01-04	0.0943184
2008-01-05	0.0809386
2008-01-06	0.0686673
2008-01-07	0.0579559
2008-01-08	0.0467449
2008-01-09	0.0373585
2008-01-10	0.0277515
2008-01-11	0.0201746
2008-01-12	0.0144066
2008-01-13	0.0102569
2008-01-14	0.00736939
2008-01-15	0.00621326
2008-01-16	0.00579401
2008-01-17	0.00561773
2008-01-18	0.0054471
2008-01-19	0.00527815
2008-01-20	0.00518756
2008-01-21	0.00501806
2008-01-22	0.00485125
2008-01-23	0.00469087
2008-01-24	0.00454053
2008-01-25	0.00432657
2008-01-26	0.00412376
2008-01-27	0.00397442
2008-01-28	0.00390028
2008-01-29	0.00382725
2008-01-30	0.00375251
2008-01-31	0.00367593
2008-02-01	0.00359822
2008-02-02	0.00348608
2008-02-03	0.00337638
2008-02-04	0.0032696
2008-02-05	0.00316532
2008-02-06	0.00309235
2008-02-07	0.00301944
2008-02-08	0.00294709
2008-02-09	0.00287552
2008-02-10	0.0027624
2008-02-11	0.00265241
2008-02-12	0.00254596
2008-02-13	0.0024436
2008-02-14	0.00232463
2008-02-15	0.00221112
2008-02-16	0.00213676
2008-02-17	0.00206524
2008-02-18	0.0019966
2008-02-19	0.00193139
2008-02-20	0.0018236
2008-02-21	0.00172179
2008-02-22	0.0016259
2008-02-23	0.00153603
2008-02-24	0.00145436
2008-02-25	0.00137876
2008-02-26	0.00130928
2008-02-27	0.0012442
2008-02-28	0.00120392
2008-02-29	0.00116328
2008-03-01	0.00113742
2008-03-02	0.00111104
2008-03-03	0.00108317
2008-03-04	0.0010544
2008-03-05	0.00105542
2008-03-06	0.001054
2008-03-07	0.0010469
2008-03-08	0.00104039
2008-03-09	0.00103207
2008-03-10	0.00102734
2008-03-11	0.00101833
2008-03-12	0.00100397
2008-03-13	0.000989882
2008-03-14	0.000978655
2008-03-15	0.000951016
2008-03-16	0.000935017
2008-03-17	0.000913629
2008-03-18	0.000894199
2008-03-19	0.000862825
2008-03-20	0.00083696
2008-03-21	0.000817158
2008-03-22	0.000797145
2008-03-23	0.000776917
2008-03-24	0.000745352
2008-03-25	0.000715329
2008-03-26	0.000691077
2008-03-27	0.000668021
2008-03-28	0.000650195
2008-03-29	0.000641109
2008-03-30	0.000622927
2008-03-31	0.000614317
2008-04-01	0.000607633
2008-04-02	0.000596866
2008-04-03	0.000586397
2008-04-04	0.000592688
2008-04-05	0.000616076
2008-04-06	0.000638407
2008-04-07	0.000669019
2008-04-08	0.000695634
2008-04-09	0.000706478
2008-04-10	0.000699479
2008-04-11	0.000687256
2008-04-12	0.000671821
2008-04-13	0.000659995
2008-04-14	0.000648984
2008-04-15	0.000636881
2008-04-16	0.000631086
2008-04-17	0.000627978
2008-04-18	0.000608551
2008-04-19	0.000576532
2008-04-20	0.000555473
2008-04-21	0.000545487
2008-04-22	0.000538401
2008-04-23	0.000550961
2008-04-24	0.000576024
2008-04-25	0.000598838
2008-04-26	0.000615671
2008-04-27	0.000643946
2008-04-28	0.000668985
2008-04-29	0.000705565
2008-04-30	0.000759206
2008-05-01	0.000818057
2008-05-02	0.000881207
2008-05-03	0.000936814
2008-05-04	0.000968945
2008-05-05	0.000976176
2008-05-06	0.000975801
2008-05-07	0.000985187
2008-05-08	0.000992666
2008-05-09	0.00100561
2008-05-10	0.00102226
2008-05-11	0.00103159
2008-05-12	0.00104742
2008-05-13	1.21144
2008-05-14	3.9935
2008-05-15	9.33408
2008-05-16	17.3611
2008-05-17	26.8229
2008-05-18	37.2777
2008-05-19	48.1953
2008-05-20	58.6947
2008-05-21	69.1635
2008-05-22	79.2697
2008-05-23	88.546
2008-05-24	98.2174
2008-05-25	108.351
2008-05-26	118.822
2008-05-27	128.175
2008-05-28	135.53
2008-05-29	139.497
2008-05-30	140.913
2008-05-31	141.23
2008-06-01	140.933
2008-06-02	139.961
2008-06-03	138.939
2008-06-04	137.828
2008-06-05	137.179
2008-06-06	138.391
2008-06-07	141.822
2008-06-08	146.594
2008-06-09	152.456
2008-06-10	160.732
2008-06-11	171.541
2008-06-12	185.374
2008-06-13	202.993
2008-06-14	224.365
2008-06-15	250.293
2008-06-16	284.999
2008-06-17	328.437
2008-06-18	380.321
2008-06-19	440.451
2008-06-20	505.643
2008-06-21	575.821
2008-06-22	649.919
2008-06-23	727.834
2008-06-24	810.031
2008-06-25	896.098
2008-06-26	987.296
2008-06-27	1078.53
2008-06-28	1164.56
2008-06-29	1241.6
2008-06-30	1308.53
2008-07-01	1367.83
2008-07-02	1416.61
2008-07-03	1454.36
2008-07-04	1484.06
2008-07-05	1504.99
2008-07-06	1525.82
2008-07-07	1545.66
2008-07-08	1551.73
2008-07-09	1543.26
2008-07-10	1520.53
2008-07-11	1490.26
2008-07-12	1465.77
2008-07-13	1449.63
2008-07-14	1439.87
2008-07-15	1434.14
2008-07-16	1430.14
2008-07-17	1427.77
2008-07-18	1423.85
2008-07-19	1419.09
2008-07-20	1411.63
2008-07-21	1404.52
2008-07-22	1406.96
2008-07-23	1419.63
2008-07-24	1440.03
2008-07-25	1465.38
2008-07-26	1490
2008-07-27	1511.7
2008-07-28	1529.59
2008-07-29	1544.74
2008-07-30	1563.63
2008-07-31	1589.66
2008-08-01	1625.96
2008-08-02	1668.48
2008-08-03	1707.37
2008-08-04	1738.41
2008-08-05	1765.87
2008-08-06	1792.64
2008-08-07	1827.67
2008-08-08	1861.68
2008-08-09	1886.66
2008-08-10	1901.57
2008-08-11	1901.21
2008-08-12	1894.23
2008-08-13	1885.17
2008-08-14	1874.73
2008-08-15	1857.28
2008-08-16	1835.79
2008-08-17	1814.06
2008-08-18	1789.2
2008-08-19	1765.27
2008-08-20	1738.01
2008-08-21	1697.34
2008-08-22	1657.49
2008-08-23	1621.76
2008-08-24	1597.21
2008-08-25	1588.37
2008-08-26	1583.63
2008-08-27	1576.64
2008-08-28	1564.79
2008-08-29	1554.49
2008-08-30	1545.32
2008-08-31	1538.52
2008-09-01	1536.49
2008-09-02	1524.45
2008-09-03	1507.41
2008-09-04	1492.06
2008-09-05	1477.35
2008-09-06	1470.41
2008-09-07	1456.87
2008-09-08	1430.55
2008-09-09	1391.59
2008-09-10	1344.03
2008-09-11	1296.26
2008-09-12	1251.39
2008-09-13	1208.76
2008-09-14	1167.3
2008-09-15	1126.91
2008-09-16	1094.69
2008-09-17	1063.7
2008-09-18	1025.88
2008-09-19	980.22
2008-09-20	921.068
2008-09-21	861.661
2008-09-22	813.941
2008-09-23	778.597
2008-09-24	753.073
2008-09-25	729.656
2008-09-26	701.654
2008-09-27	670.88
2008-09-28	633.702
2008-09-29	590.174
2008-09-30	546.374
2008-10-01	507.279
2008-10-02	483.232
2008-10-03	470.788
2008-10-04	465.287
2008-10-05	466.872
2008-10-06	467.161
2008-10-07	472.855
2008-10-08	484.645
2008-10-09	496.711
2008-10-10	511.964
2008-10-11	527.556
2008-10-12	546.701
2008-10-13	570.122
2008-10-14	594.101
2008-10-15	618.947
2008-10-16	640.34
2008-10-17	658.587
2008-10-18	670.906
2008-10-19	674.493
2008-10-20	674.142
2008-10-21	665.148
2008-10-22	653.088
2008-10-23	636.553
2008-10-24	619.346
2008-10-25	592.502
2008-10-26	560.582
2008-10-27	528.219
2008-10-28	494.883
2008-10-29	461.51
2008-10-30	425.857
2008-10-31	385.817
2008-11-01	347.109
2008-11-02	313.175
2008-11-03	283.898
2008-11-04	258.52
2008-11-05	230.231
2008-11-06	205.409
2008-11-07	178.284
2008-11-08	159.578
2008-11-09	145.958
2008-11-10	134.708
2008-11-11	127.03
2008-11-12	118.423
2008-11-13	109.632
2008-11-14	102.438
2008-11-15	99.3173
2008-11-16	97.1928
2008-11-17	95.4247
2008-11-18	92.7935
2008-11-19	89.7989
2008-11-20	86.4369
2008-11-21	82.8285
2008-11-22	78.8605
2008-11-23	75.2672
2008-11-24	71.3598
2008-11-25	66.5638
2008-11-26	62.6027
2008-11-27	58.3088
2008-11-28	54.3951
2008-11-29	50.1339
2008-11-30	45.4581
2008-12-01	40.3812
2008-12-02	36.2971
2008-12-03	32.2393
2008-12-04	27.5109
2008-12-05	23.1738
2008-12-06	19.3422
2008-12-07	15.3553
2008-12-08	12.364
2008-12-09	9.27476
2008-12-10	6.88326
2008-12-11	5.16535
2008-12-12	3.41991
2008-12-13	2.29345
2008-12-14	1.80643
2008-12-15	1.54842
2008-12-16	1.34283
2008-12-17	1.21544
2008-12-18	1.09381
2008-12-19	0.974152
2008-12-20	0.863937
2008-12-21	0.744117
2008-12-22	0.64031
2008-12-23	0.553105
2008-12-24	0.461012
2008-12-25	0.386089
2008-12-26	0.307727
2008-12-27	0.247463
2008-12-28	0.205301
2008-12-29	0.182257
2008-12-30	0.163504
2008-12-31	0.148019
2009-01-01	0.134949
2009-01-02	0.122447
2009-01-03	0.111248
2009-01-04	0.10058
2009-01-05	0.0903915
2009-01-06	0.0805682
2009-01-07	0.0718776
2009-01-08	0.0651377
2009-01-09	0.058535
2009-01-10	0.0533908
2009-01-11	0.0482215
2009-01-12	0.0430199
2009-01-13	0.0379259
2009-01-14	0.033119
2009-01-15	0.027884
2009-01-16	0.0233363
2009-01-17	0.0186173
2009-01-18	0.0146818
2009-01-19	0.0115456
2009-01-20	0.00916408
2009-01-21	0.00672194
2009-01-22	0.0050295
2009-01-23	0.00392269
2009-01-24	0.00315811
2009-01-25	0.00260272
2009-01-26	0.00224452
2009-01-27	0.00192983
2009-01-28	0.00166617
2009-01-29	0.00144653
2009-01-30	0.00125739
2009-01-31	0.00109729
2009-02-01	0.00099073
2009-02-02	0.000909581
2009-02-03	0.000868834
2009-02-04	0.000814575
2009-02-05	0.000792622
2009-02-06	0.000770653
2009-02-07	0.000749704
2009-02-08	0.000716736
2009-02-09	0.000683858
2009-02-10	0.000661946
2009-02-11	0.000639411
2009-02-12	0.000621604
2009-02-13	0.000602563
2009-02-14	0.00058237
2009-02-15	0.000557162
2009-02-16	0.000523566
2009-02-17	0.00049141
2009-02-18	0.000461153
2009-02-19	0.000432762
2009-02-20	0.000403214
2009-02-21	0.000375906
2009-02-22	0.000351014
2009-02-23	0.000328317
2009-02-24	0.000307624
2009-02-25	0.000288997
2009-02-26	0.000266825
2009-02-27	0.000246917
2009-02-28	0.000229184
2009-03-01	0.000219797
2009-03-02	0.000211434
2009-03-03	0.00020372
2009-03-04	0.00019634
2009-03-05	0.000187276
2009-03-06	0.000181508
2009-03-07	0.000176015
2009-03-08	0.000169123
2009-03-09	0.000162504
2009-03-10	0.000156486
2009-03-11	0.000150708
2009-03-12	0.000145181
2009-03-13	0.000139908
2009-03-14	0.000134926
2009-03-15	0.000127726
2009-03-16	0.00012091
2009-03-17	0.000115841
2009-03-18	0.000111094
2009-03-19	0.000107259
2009-03-20	0.000103584
2009-03-21	0.00010003
2009-03-22	9.82131e-05
2009-03-23	9.64152e-05
2009-03-24	9.43048e-05
2009-03-25	9.22203e-05
2009-03-26	9.01449e-05
2009-03-27	8.92046e-05
2009-03-28	8.82699e-05
2009-03-29	8.76653e-05
2009-03-30	8.70547e-05
2009-03-31	8.40355e-05
2009-04-01	8.10857e-05
2009-04-02	7.95334e-05
2009-04-03	7.8031e-05
2009-04-04	7.65742e-05
2009-04-05	7.51533e-05
2009-04-06	7.37664e-05
2009-04-07	7.24232e-05
2009-04-08	7.15605e-05
2009-04-09	7.07439e-05
2009-04-10	6.90416e-05
2009-04-11	6.74123e-05
2009-04-12	6.58467e-05
2009-04-13	6.39059e-05
2009-04-14	6.3062e-05
2009-04-15	6.20783e-05
2009-04-16	6.20037e-05
2009-04-17	6.37383e-05
2009-04-18	6.76852e-05
2009-04-19	7.20485e-05
2009-04-20	7.68419e-05
2009-04-21	8.04188e-05
2009-04-22	8.48899e-05
2009-04-23	8.80038e-05
2009-04-24	9.02781e-05
2009-04-25	9.199e-05
2009-04-26	9.45949e-05
2009-04-27	9.85493e-05
2009-04-28	0.000102503
2009-04-29	0.000107822
2009-04-30	0.000112492
2009-05-01	0.000115858
2009-05-02	0.000117666
2009-05-03	0.000119566
2009-05-04	0.000121527
2009-05-05	0.000125412
2009-05-06	0.00012835
2009-05-07	0.000133773
2009-05-08	0.00013775
2009-05-09	2.17017
2009-05-10	6.30321
2009-05-11	12.5399
2009-05-12	21.7862
2009-05-13	31.5263
2009-05-14	42.4572
2009-05-15	55.1835
2009-05-16	73.7311
2009-05-17	99.7983
2009-05-18	133.707
2009-05-19	173.717
2009-05-20	213.183
2009-05-21	250.15
2009-05-22	283.983
2009-05-23	313.833
2009-05-24	341.787
2009-05-25	368.429
2009-05-26	391.453
2009-05-27	413.904
2009-05-28	435.625
2009-05-29	456.652
2009-05-30	474.157
2009-05-31	485.574
2009-06-01	488.941
2009-06-02	484.867
2009-06-03	480.534
2009-06-04	479.425
2009-06-05	483.3
2009-06-06	491.911
2009-06-07	503.852
2009-06-08	518.943
2009-06-09	540.074
2009-06-10	566.792
2009-06-11	598.326
2009-06-12	632.423
2009-06-13	666.896
2009-06-14	704.572
2009-06-15	743.77
2009-06-16	782.077
2009-06-17	819.185
2009-06-18	850.518
2009-06-19	880.327
2009-06-20	911.294
2009-06-21	943.331
2009-06-22	976.248
2009-06-23	1006.83
2009-06-24	1037.26
2009-06-25	1067.86
2009-06-26	1100.87
2009-06-27	1135.34
2009-06-28	1166.38
2009-06-29	1197.71
2009-06-30	1233.92
2009-07-01	1275.15
2009-07-02	1320.85
2009-07-03	1360.91
2009-07-04	1391
2009-07-05	1411.37
2009-07-06	1426.49
2009-07-07	1446.81
2009-07-08	1468.84
2009-07-09	1494.43
2009-07-10	1520.03
2009-07-11	1541.94
2009-07-12	1558
2009-07-13	1559.59
2009-07-14	1549.43
2009-07-15	1530.51
2009-07-16	1512.68
2009-07-17	1510.67
2009-07-18	1530.49
2009-07-19	1564.91
2009-07-20	1601.78
2009-07-21	1628.74
2009-07-22	1641.27
2009-07-23	1640.93
2009-07-24	1638.41
2009-07-25	1643.58
2009-07-26	1658.72
2009-07-27	1692.62
2009-07-28	1736.51
2009-07-29	1779.6
2009-07-30	1821.42
2009-07-31	1854.86
2009-08-01	1877.85
2009-08-02	1899.07
2009-08-03	1921.49
2009-08-04	1941.89
2009-08-05	1963.82
2009-08-06	1986.43
2009-08-07	2003.48
2009-08-08	2015.25
2009-08-09	2028.84
2009-08-10	2040.04
2009-08-11	2051.83
2009-08-12	2074.34
2009-08-13	2101.33
2009-08-14	2131.05
2009-08-15	2160.95
2009-08-16	2184.94
2009-08-17	2206.51
2009-08-18	2235.9
2009-08-19	2276.17
2009-08-20	2324.34
2009-08-21	2377.73
2009-08-22	2429.83
2009-08-23	2476.88
2009-08-24	2518.81
2009-08-25	2553.93
2009-08-26	2577.88
2009-08-27	2594.96
2009-08-28	2606.02
2009-08-29	2613.87
2009-08-30	2622.14
2009-08-31	2616.51
2009-09-01	2595.44
2009-09-02	2558.74
2009-09-03	2506.57
2009-09-04	2450.22
2009-09-05	2392.85
2009-09-06	2333.69
2009-09-07	2276.45
2009-09-08	2220.45
2009-09-09	2159.59
2009-09-10	2084.19
2009-09-11	1994.33
2009-09-12	1891.42
2009-09-13	1781.76
2009-09-14	1686.32
2009-09-15	1601.46
2009-09-16	1528.02
2009-09-17	1471.99
2009-09-18	1423.08
2009-09-19	1379.55
2009-09-20	1338.79
2009-09-21	1295.38
2009-09-22	1253.31
2009-09-23	1222.77
2009-09-24	1208.51
2009-09-25	1206.05
2009-09-26	1212.96
2009-09-27	1221.03
2009-09-28	1224.81
2009-09-29	1225.84
2009-09-30	1226.53
2009-10-01	1223.61
2009-10-02	1218.79
2009-10-03	1215.66
2009-10-04	1206.72
2009-10-05	1195.86
2009-10-06	1182.91
2009-10-07	1163.88
2009-10-08	1143.52
2009-10-09	1121.3
2009-10-10	1089.54
2009-10-11	1050.56
2009-10-12	1002.72
2009-10-13	949.532
2009-10-14	899.943
2009-10-15	849.669
2009-10-16	793.55
2009-10-17	730.197
2009-10-18	672.83
2009-10-19	618.537
2009-10-20	570.439
2009-10-21	534.502
2009-10-22	503.51
2009-10-23	480.018
2009-10-24	467.19
2009-10-25	464.338
2009-10-26	472.864
2009-10-27	488.57
2009-10-28	499.026
2009-10-29	505.986
2009-10-30	512.449
2009-10-31	511.884
2009-11-01	510.109
2009-11-02	501.85
2009-11-03	485.742
2009-11-04	458.555
2009-11-05	428.269
2009-11-06	395.735
2009-11-07	363.613
2009-11-08	333.305
2009-11-09	306.697
2009-11-10	284.056
2009-11-11	265.89
2009-11-12	247.677
2009-11-13	230.288
2009-11-14	219.466
2009-11-15	204.809
2009-11-16	200.347
2009-11-17	202.719
2009-11-18	208.008
2009-11-19	211.699
2009-11-20	214.395
2009-11-21	215.959
2009-11-22	213.744
2009-11-23	208.343
2009-11-24	200.405
2009-11-25	188.636
2009-11-26	177.358
2009-11-27	167.904
2009-11-28	157.529
2009-11-29	148.349
2009-11-30	136.085
2009-12-01	123.014
2009-12-02	111.212
2009-12-03	101.785
2009-12-04	93.6416
2009-12-05	86.2025
2009-12-06	81.3714
2009-12-07	76.5243
2009-12-08	72.3452
2009-12-09	68.2913
2009-12-10	65.1268
2009-12-11	60.4882
2009-12-12	56.2453
2009-12-13	52.6354
2009-12-14	48.9697
2009-12-15	45.802
2009-12-16	43.1306
2009-12-17	40.0868
2009-12-18	36.6417
2009-12-19	33.2004
2009-12-20	29.7412
2009-12-21	26.4002
2009-12-22	22.5411
2009-12-23	19.0707
2009-12-24	15.3994
2009-12-25	12.3134
2009-12-26	9.82047
2009-12-27	7.27799
2009-12-28	5.36355
2009-12-29	3.43714
2009-12-30	2.11663
2009-12-31	1.29331
2010-01-01	1.00155
2010-01-02	0.830758
2010-01-03	0.771101
2010-01-04	0.752982
2010-01-05	0.731155
2010-01-06	0.70359
2010-01-07	0.662304
2010-01-08	0.616054
2010-01-09	0.574181
2010-01-10	0.52341
2010-01-11	0.471322
2010-01-12	0.409856
2010-01-13	0.357351
2010-01-14	0.312913
2010-01-15	0.270827
2010-01-16	0.224923
2010-01-17	0.185007
2010-01-18	0.143656
2010-01-19	0.109167
2010-01-20	0.0816421
2010-01-21	0.060776
2010-01-22	0.0396194
2010-01-23	0.0249104
2010-01-24	0.0197528
2010-01-25	0.0167376
2010-01-26	0.015644
2010-01-27	0.0150509
2010-01-28	0.0143475
2010-01-29	0.0136837
2010-01-30	0.0129096
2010-01-31	0.0119578
2010-02-01	0.0109976
2010-02-02	0.00999658
2010-02-03	0.00882354
2010-02-04	0.007693
2010-02-05	0.00662003
2010-02-06	0.00564425
2010-02-07	0.00478449
2010-02-08	0.00387736
2010-02-09	0.00309038
2010-02-10	0.00243316
2010-02-11	0.00191862
2010-02-12	0.0013851
2010-02-13	0.000975439
2010-02-14	0.000772677
2010-02-15	0.000610478
2010-02-16	0.000527015
2010-02-17	0.000458361
2010-02-18	0.000395743
2010-02-19	0.000335999
2010-02-20	0.000281567
2010-02-21	0.000233787
2010-02-22	0.000183868
2010-02-23	0.00014215
2010-02-24	0.00010887
2010-02-25	7.50613e-05
2010-02-26	4.99873e-05
2010-02-27	4.01062e-05
2010-02-28	3.40782e-05
2010-03-01	3.19556e-05
2010-03-02	3.07323e-05
2010-03-03	2.95864e-05
2010-03-04	2.83064e-05
2010-03-05	2.76584e-05
2010-03-06	2.67988e-05
2010-03-07	2.57219e-05
2010-03-08	2.50972e-05
2010-03-09	2.41981e-05
2010-03-10	2.30394e-05
2010-03-11	2.16831e-05
2010-03-12	1.97676e-05
2010-03-13	1.78507e-05
2010-03-14	1.59346e-05
2010-03-15	1.40772e-05
2010-03-16	1.1963e-05
2010-03-17	1.00337e-05
2010-03-18	8.35108e-06
2010-03-19	6.61274e-06
2010-03-20	5.16152e-06
2010-03-21	4.01043e-06
2010-03-22	2.85105e-06
2010-03-23	1.99013e-06
2010-03-24	1.41521e-06
2010-03-25	1.08027e-06
2010-03-26	9.70536e-07
2010-03-27	8.99215e-07
2010-03-28	8.71048e-07
2010-03-29	8.37982e-07
2010-03-30	8.09414e-07
2010-03-31	7.90112e-07
2010-04-01	7.6916e-07
2010-04-02	7.47574e-07
2010-04-03	7.32428e-07
2010-04-04	7.15354e-07
2010-04-05	6.94663e-07
2010-04-06	6.80489e-07
2010-04-07	6.66494e-07
2010-04-08	6.48524e-07
2010-04-09	6.35704e-07
2010-04-10	6.27017e-07
2010-04-11	6.12585e-07
2010-04-12	6.05587e-07
2010-04-13	5.95116e-07
2010-04-14	5.86661e-07
2010-04-15	5.82743e-07
2010-04-16	5.8767e-07
2010-04-17	6.00643e-07
2010-04-18	6.22689e-07
2010-04-19	6.52778e-07
2010-04-20	6.75428e-07
2010-04-21	7.12443e-07
2010-04-22	7.62299e-07
2010-04-23	8.206e-07
2010-04-24	8.82356e-07
2010-04-25	9.45351e-07
2010-04-26	9.99673e-07
2010-04-27	1.05849e-06
2010-04-28	1.09828e-06
2010-04-29	1.14046e-06
2010-04-30	1.15805e-06
2010-05-01	1.149e-06
2010-05-02	1.11629e-06
2010-05-03	1.08e-06
2010-05-04	1.05464e-06
2010-05-05	1.02555e-06
2010-05-06	9.9713e-07
2010-05-07	9.54203e-07
2010-05-08	9.01891e-07
2010-05-09	8.60124e-07
2010-05-10	8.11446e-07
2010-05-11	7.5552e-07
2010-05-12	7.15377e-07
2010-05-13	6.781e-07
2010-05-14	6.42904e-07
2010-05-15	0.420431
2010-05-16	2.29589
2010-05-17	5.8095
2010-05-18	10.9651
2010-05-19	17.4712
2010-05-20	24.4473
2010-05-21	31.7853
2010-05-22	39.2656
2010-05-23	46.6907
2010-05-24	54.0297
2010-05-25	61.4862
2010-05-26	69.818
2010-05-27	78.7956
2010-05-28	88.1091
2010-05-29	97.2888
2010-05-30	104.735
2010-05-31	110.832
2010-06-01	115.711
2010-06-02	119.168
2010-06-03	122.411
2010-06-04	125.563
2010-06-05	129.451
2010-06-06	134.334
2010-06-07	140.286
2010-06-08	147.409
2010-06-09	154.14
2010-06-10	160.149
2010-06-11	165.707
2010-06-12	170.219
2010-06-13	175.551
2010-06-14	182.473
2010-06-15	189.372
2010-06-16	196.741
2010-06-17	203.872
2010-06-18	211.071
2010-06-19	219.73
2010-06-20	230.894
2010-06-21	244.785
2010-06-22	262.849
2010-06-23	287.898
[truncated: 2,001 more rows]

## Sheet: Observed_Eggs_Belle_2106
Cata_Time_Egg	Cata_Obs_Egg
2008-05-22 06:08:58	181.034
2008-06-22 03:49:17	698.276
2008-07-21 05:19:58	646.552
2008-08-21 01:43:51	931.034
2008-09-20 03:18:14	275.862
2008-10-21 01:43:51	931.034
2008-11-20 02:41:26	163.793
2008-12-20 07:05:41	25.8621
2013-04-22 03:47:20	77.5862
2013-05-21 20:55:01	379.31
2013-06-20 15:50:16	1008.62
2013-07-21 14:35:41	1724.14
2013-08-19 19:16:02	2250
2013-09-20 12:59:26	1431.03
2013-10-19 23:05:19	448.276
2013-11-19 15:39:55	34.4828
2013-12-19 20:46:37	25.8621
