# Supplementary material for: Role of vector phenotypic plasticity in disease transmission as illustrated by the spread of dengue virus by Aedes albopictus
Source: Nat Commun. 2024 Sep 7;15:7823. doi: 10.1038/s41467-024-52144-5 (PMC11379831; doi:10.1038/s41467-024-52144-5)
Supplement: Supplementary file 4 — Source Data files [file 41467_2024_52144_MOESM4_ESM.zip › Source_Data_Folder/Supplementary_Material/SF15.xlsx]

## Sheet: Simulated_Eggs
Time_Egg	Sim_Act_Pred
2010-01-02	0
2010-01-03	0
2010-01-04	0
2010-01-05	0
2010-01-06	0
2010-01-07	0
2010-01-08	0
2010-01-09	0
2010-01-10	0
2010-01-11	0
2010-01-12	0
2010-01-13	0
2010-01-14	0
2010-01-15	0
2010-01-16	0
2010-01-17	0
2010-01-18	0
2010-01-19	-5.85232e-12
2010-01-20	-1.25105e-10
2010-01-21	-2.01451e-10
2010-01-22	4.78646e-09
2010-01-23	7.11851e-08
2010-01-24	5.00563e-07
2010-01-25	1.68563e-06
2010-01-26	3.95189e-06
2010-01-27	7.38099e-06
2010-01-28	1.20052e-05
2010-01-29	1.79979e-05
2010-01-30	2.5936e-05
2010-01-31	3.49501e-05
2010-02-01	4.42221e-05
2010-02-02	5.28656e-05
2010-02-03	6.04576e-05
2010-02-04	6.67356e-05
2010-02-05	7.14197e-05
2010-02-06	7.35731e-05
2010-02-07	7.33776e-05
2010-02-08	7.06329e-05
2010-02-09	6.53665e-05
2010-02-10	5.94763e-05
2010-02-11	5.30446e-05
2010-02-12	4.69747e-05
2010-02-13	4.05662e-05
2010-02-14	3.42329e-05
2010-02-15	2.84188e-05
2010-02-16	2.43181e-05
2010-02-17	2.01459e-05
2010-02-18	1.63989e-05
2010-02-19	1.25169e-05
2010-02-20	9.49051e-06
2010-02-21	7.27844e-06
2010-02-22	6.0628e-06
2010-02-23	5.12705e-06
2010-02-24	4.75348e-06
2010-02-25	4.59711e-06
2010-02-26	4.42392e-06
2010-02-27	4.39716e-06
2010-02-28	4.28597e-06
2010-03-01	4.18546e-06
2010-03-02	4.15192e-06
2010-03-03	4.12742e-06
2010-03-04	4.19163e-06
2010-03-05	4.07458e-06
2010-03-06	3.84585e-06
2010-03-07	3.65474e-06
2010-03-08	3.48838e-06
2010-03-09	3.26285e-06
2010-03-10	2.97885e-06
2010-03-11	2.63042e-06
2010-03-12	2.40164e-06
2010-03-13	2.07873e-06
2010-03-14	1.7815e-06
2010-03-15	1.42795e-06
2010-03-16	1.13076e-06
2010-03-17	8.94985e-07
2010-03-18	6.4182e-07
2010-03-19	4.58797e-07
2010-03-20	3.48164e-07
2010-03-21	2.76412e-07
2010-03-22	2.45203e-07
2010-03-23	2.25702e-07
2010-03-24	2.1812e-07
2010-03-25	2.14873e-07
2010-03-26	2.11591e-07
2010-03-27	2.01945e-07
2010-03-28	1.99122e-07
2010-03-29	1.90098e-07
2010-03-30	1.80416e-07
2010-03-31	1.68482e-07
2010-04-01	1.62885e-07
2010-04-02	1.54381e-07
2010-04-03	1.45817e-07
2010-04-04	1.32795e-07
2010-04-05	1.25869e-07
2010-04-06	1.19231e-07
2010-04-07	1.12367e-07
2010-04-08	1.05497e-07
2010-04-09	1.03231e-07
2010-04-10	1.01286e-07
2010-04-11	1.00935e-07
2010-04-12	1.027e-07
2010-04-13	1.08832e-07
2010-04-14	1.18343e-07
2010-04-15	1.30459e-07
2010-04-16	1.42506e-07
2010-04-17	1.52359e-07
2010-04-18	1.56507e-07
2010-04-19	1.55776e-07
2010-04-20	1.52735e-07
2010-04-21	1.47239e-07
2010-04-22	1.41957e-07
2010-04-23	1.39773e-07
2010-04-24	1.42501e-07
2010-04-25	1.48902e-07
2010-04-26	1.5571e-07
2010-04-27	1.61422e-07
2010-04-28	1.67293e-07
2010-04-29	1.71213e-07
2010-04-30	1.76635e-07
2010-05-01	1.85828e-07
2010-05-02	2.02114e-07
2010-05-03	2.26274e-07
2010-05-04	2.42618e-07
2010-05-05	2.49657e-07
2010-05-06	2.49927e-07
2010-05-07	2.50835e-07
2010-05-08	2.4665e-07
2010-05-09	2.47966e-07
2010-05-10	2.54852e-07
2010-05-11	2.73164e-07
2010-05-12	2.41794e-06
2010-05-13	0.0529847
2010-05-14	0.141776
2010-05-15	0.271203
2010-05-16	0.458531
2010-05-17	0.736027
2010-05-18	1.00302
2010-05-19	1.29124
2010-05-20	1.59345
2010-05-21	1.92983
2010-05-22	2.28465
2010-05-23	2.65021
2010-05-24	3.04478
2010-05-25	3.6897
2010-05-26	4.54877
2010-05-27	5.58128
2010-05-28	6.65975
2010-05-29	7.50608
2010-05-30	8.09276
2010-05-31	8.32696
2010-06-01	8.14204
2010-06-02	7.68488
2010-06-03	6.98169
2010-06-04	6.21885
2010-06-05	5.73493
2010-06-06	5.58973
2010-06-07	5.91131
2010-06-08	6.75573
2010-06-09	8.22192
2010-06-10	10.7103
2010-06-11	14.7118
2010-06-12	20.9847
2010-06-13	30.7273
2010-06-14	43.2487
2010-06-15	57.7516
2010-06-16	74.1276
2010-06-17	88.5164
2010-06-18	99.5698
2010-06-19	105.352
2010-06-20	104.255
2010-06-21	99.0359
2010-06-22	91.7831
2010-06-23	83.8852
2010-06-24	78.1404
2010-06-25	75.0982
2010-06-26	76.0244
2010-06-27	81.1741
2010-06-28	88.675
2010-06-29	97.817
2010-06-30	106.906
2010-07-01	117.098
2010-07-02	128.928
2010-07-03	142.541
2010-07-04	159.063
2010-07-05	179.887
2010-07-06	204.189
2010-07-07	230.705
2010-07-08	258.902
2010-07-09	287.153
2010-07-10	315.652
2010-07-11	345.22
2010-07-12	374.933
2010-07-13	406.896
2010-07-14	443.2
2010-07-15	482.715
2010-07-16	522.861
2010-07-17	560.981
2010-07-18	594.497
2010-07-19	624.718
2010-07-20	652.579
2010-07-21	678.153
2010-07-22	698.408
2010-07-23	710.129
2010-07-24	713.126
2010-07-25	703.352
2010-07-26	684.607
2010-07-27	661.008
2010-07-28	635.646
2010-07-29	610.246
2010-07-30	590.629
2010-07-31	579.151
2010-08-01	578.621
2010-08-02	586.881
2010-08-03	596.047
2010-08-04	596.331
2010-08-05	589.334
2010-08-06	579.646
2010-08-07	568.272
2010-08-08	561.326
2010-08-09	555.71
2010-08-10	551.48
2010-08-11	555.509
2010-08-12	572.349
2010-08-13	599.408
2010-08-14	630.607
2010-08-15	653.631
2010-08-16	662.433
2010-08-17	660.11
2010-08-18	654.833
2010-08-19	652.648
2010-08-20	651.162
2010-08-21	651.476
2010-08-22	656.021
2010-08-23	666.69
2010-08-24	685.71
2010-08-25	702.673
2010-08-26	707.936
2010-08-27	702.342
2010-08-28	684.75
2010-08-29	659.593
2010-08-30	630.012
2010-08-31	595.02
2010-09-01	557.5
2010-09-02	519.547
2010-09-03	485.525
2010-09-04	457.512
2010-09-05	441.131
2010-09-06	439.266
2010-09-07	444.193
2010-09-08	446.749
2010-09-09	442.706
2010-09-10	430.172
2010-09-11	414.163
2010-09-12	397.386
2010-09-13	376.914
2010-09-14	354.39
2010-09-15	338.287
2010-09-16	334.692
2010-09-17	342.429
2010-09-18	352.907
2010-09-19	359.259
2010-09-20	358.965
2010-09-21	353.103
2010-09-22	346.114
2010-09-23	332.397
2010-09-24	308.572
2010-09-25	283.587
2010-09-26	260.335
2010-09-27	240.465
2010-09-28	226.868
2010-09-29	213.556
2010-09-30	200.831
2010-10-01	194.509
2010-10-02	194.477
2010-10-03	200.306
2010-10-04	209.457
2010-10-05	218.192
2010-10-06	225.737
2010-10-07	227.301
2010-10-08	222.346
2010-10-09	210.959
2010-10-10	193.57
2010-10-11	178.278
2010-10-12	165.041
2010-10-13	152.752
2010-10-14	144.365
2010-10-15	137.096
2010-10-16	131.125
2010-10-17	126.892
2010-10-18	117.683
2010-10-19	106.514
2010-10-20	95.2699
2010-10-21	87.7021
2010-10-22	86.3434
2010-10-23	87.2991
2010-10-24	86.1279
2010-10-25	84.6601
2010-10-26	81.949
2010-10-27	77.9871
2010-10-28	72.8621
2010-10-29	66.207
2010-10-30	61.8384
2010-10-31	59.6693
2010-11-01	59.0213
2010-11-02	61.0725
2010-11-03	64.9512
2010-11-04	70.9656
2010-11-05	77.8966
2010-11-06	81.187
2010-11-07	81.7379
2010-11-08	81.773
2010-11-09	81.8671
2010-11-10	80.0263
2010-11-11	76.3944
2010-11-12	71.3249
2010-11-13	67.0812
2010-11-14	63.7356
2010-11-15	60.5074
2010-11-16	55.8218
2010-11-17	52.4254
2010-11-18	48.1342
2010-11-19	44.5642
2010-11-20	41.0474
2010-11-21	37.6599
2010-11-22	34.1718
2010-11-23	31.328
2010-11-24	29.1433
2010-11-25	27.9529
2010-11-26	26.315
2010-11-27	24.4884
2010-11-28	22.6256
2010-11-29	21.5283
2010-11-30	20.0212
2010-12-01	18.542
2010-12-02	18.0704
2010-12-03	17.0999
2010-12-04	16.6022
2010-12-05	15.7546
2010-12-06	14.761
2010-12-07	13.5139
2010-12-08	12.6166
2010-12-09	11.6973
2010-12-10	11.3521
2010-12-11	10.5886
2010-12-12	10.3765
2010-12-13	9.17435
2010-12-14	8.26173
2010-12-15	7.12606
2010-12-16	6.05364
2010-12-17	4.79639
2010-12-18	3.68094
2010-12-19	2.49546
2010-12-20	1.89824
2010-12-21	1.28076
2010-12-22	0.922579
2010-12-23	0.559696
2010-12-24	0.329986
2010-12-25	0.232852
2010-12-26	0.178826
2010-12-27	0.163893
2010-12-28	0.159095
2010-12-29	0.151766
2010-12-30	0.141753
2010-12-31	0.1294
2011-01-01	0.115608
2011-01-02	0.0979994
2011-01-03	0.0812214
2011-01-04	0.0627085
2011-01-05	0.0501559
2011-01-06	0.0403772
2011-01-07	0.0295822
2011-01-08	0.021327
2011-01-09	0.0155146
2011-01-10	0.0116549
2011-01-11	0.00897756
2011-01-12	0.00749113
2011-01-13	0.00642698
2011-01-14	0.00597355
2011-01-15	0.00592591
2011-01-16	0.00585832
2011-01-17	0.00576403
2011-01-18	0.00565882
2011-01-19	0.00555306
2011-01-20	0.00530171
2011-01-21	0.0050266
2011-01-22	0.00481847
2011-01-23	0.00456708
2011-01-24	0.00426816
2011-01-25	0.00391453
2011-01-26	0.00359592
2011-01-27	0.00322673
2011-01-28	0.00283527
2011-01-29	0.00234366
2011-01-30	0.00186588
2011-01-31	0.00146228
2011-02-01	0.00113825
2011-02-02	0.000802436
2011-02-03	0.000546299
2011-02-04	0.000367254
2011-02-05	0.000255806
2011-02-06	0.000205909
2011-02-07	0.000166378
2011-02-08	0.000133375
2011-02-09	0.000105195
2011-02-10	8.20316e-05
2011-02-11	6.31811e-05
2011-02-12	4.82208e-05
2011-02-13	4.25153e-05
2011-02-14	3.93996e-05
2011-02-15	3.74037e-05
2011-02-16	3.49767e-05
2011-02-17	3.26519e-05
2011-02-18	3.00066e-05
2011-02-19	2.76275e-05
2011-02-20	2.46634e-05
2011-02-21	2.23735e-05
2011-02-22	2.01917e-05
2011-02-23	1.92255e-05
2011-02-24	1.80809e-05
2011-02-25	1.72036e-05
2011-02-26	1.64517e-05
2011-02-27	1.53987e-05
2011-02-28	1.36996e-05
2011-03-01	1.16659e-05
2011-03-02	9.3928e-06
2011-03-03	7.43e-06
2011-03-04	5.79092e-06
2011-03-05	4.10464e-06
2011-03-06	2.78712e-06
2011-03-07	1.85065e-06
2011-03-08	1.51125e-06
2011-03-09	1.28421e-06
2011-03-10	1.10622e-06
2011-03-11	9.76734e-07
2011-03-12	8.38383e-07
2011-03-13	6.9436e-07
2011-03-14	5.39064e-07
2011-03-15	4.06747e-07
2011-03-16	3.00361e-07
2011-03-17	2.18887e-07
2011-03-18	1.60565e-07
2011-03-19	1.27677e-07
2011-03-20	1.16432e-07
2011-03-21	1.11578e-07
2011-03-22	1.09155e-07
2011-03-23	1.06398e-07
2011-03-24	1.03337e-07
2011-03-25	9.87747e-08
2011-03-26	9.2163e-08
2011-03-27	8.79298e-08
2011-03-28	8.16288e-08
2011-03-29	7.56849e-08
2011-03-30	7.01352e-08
2011-03-31	6.5442e-08
2011-04-01	6.35315e-08
2011-04-02	6.18564e-08
2011-04-03	6.32471e-08
2011-04-04	6.467e-08
2011-04-05	6.55042e-08
2011-04-06	6.72056e-08
2011-04-07	6.98775e-08
2011-04-08	7.33876e-08
2011-04-09	7.73304e-08
2011-04-10	8.04513e-08
2011-04-11	8.23944e-08
2011-04-12	8.31671e-08
2011-04-13	8.08032e-08
2011-04-14	7.83252e-08
2011-04-15	7.38083e-08
2011-04-16	6.79493e-08
2011-04-17	6.1735e-08
2011-04-18	5.68153e-08
2011-04-19	5.31363e-08
2011-04-20	5.29789e-08
2011-04-21	5.30418e-08
2011-04-22	5.57733e-08
2011-04-23	5.95757e-08
2011-04-24	6.27568e-08
2011-04-25	6.50898e-08
2011-04-26	6.66667e-08
2011-04-27	6.59825e-08
2011-04-28	6.35847e-08
2011-04-29	6.0677e-08
2011-04-30	5.88662e-08
2011-05-01	5.88489e-08
2011-05-02	5.95997e-08
2011-05-03	6.22682e-08
2011-05-04	6.52658e-08
2011-05-05	6.73582e-08
2011-05-06	6.78395e-08
2011-05-07	6.61182e-08
2011-05-08	6.23926e-08
2011-05-09	5.98105e-08
2011-05-10	5.78714e-08
2011-05-11	5.81205e-08
2011-05-12	6.21545e-08
2011-05-13	6.95166e-08
2011-05-14	7.59055e-08
2011-05-15	8.10979e-08
2011-05-16	8.62418e-08
2011-05-17	8.83812e-08
2011-05-18	8.72067e-08
2011-05-19	8.61041e-08
2011-05-20	8.55466e-08
2011-05-21	-1.62463e-06
2011-05-22	1.11717
2011-05-23	3.46482
2011-05-24	7.15388
2011-05-25	12.224
2011-05-26	17.5933
2011-05-27	23.0277
2011-05-28	29.4992
2011-05-29	36.9924
2011-05-30	45.3561
2011-05-31	54.8149
2011-06-01	64.6978
2011-06-02	75.6629
2011-06-03	88.3104
2011-06-04	101.264
2011-06-05	114.103
2011-06-06	125.199
2011-06-07	132.033
2011-06-08	134.851
2011-06-09	132.904
2011-06-10	126.964
2011-06-11	119.491
2011-06-12	110.304
2011-06-13	101.73
2011-06-14	96.4002
2011-06-15	95.1665
2011-06-16	100.344
2011-06-17	110.554
2011-06-18	122.229
2011-06-19	135.686
2011-06-20	150.573
2011-06-21	167.102
2011-06-22	186.087
2011-06-23	204.369
2011-06-24	220.413
2011-06-25	235.96
2011-06-26	251.113
2011-06-27	267.147
2011-06-28	285.139
2011-06-29	301.129
2011-06-30	314.697
2011-07-01	327.061
2011-07-02	337.967
2011-07-03	349.957
2011-07-04	361.761
2011-07-05	372.294
2011-07-06	385.173
2011-07-07	402.116
2011-07-08	424.595
2011-07-09	452.54
2011-07-10	480.978
2011-07-11	509.877
2011-07-12	538.494
2011-07-13	560.899
2011-07-14	577.072
2011-07-15	583.783
2011-07-16	586.825
2011-07-17	595.35
2011-07-18	600.237
2011-07-19	598.073
2011-07-20	591.412
2011-07-21	584.319
2011-07-22	578.37
2011-07-23	569.116
2011-07-24	546.279
2011-07-25	517.525
2011-07-26	500.549
2011-07-27	492.999
2011-07-28	489.973
2011-07-29	486.24
2011-07-30	476.033
2011-07-31	471.203
2011-08-01	475.768
2011-08-02	476.989
2011-08-03	480.082
2011-08-04	485.226
2011-08-05	498.048
2011-08-06	521.513
2011-08-07	544.324
2011-08-08	559.064
2011-08-09	560.658
2011-08-10	549.795
2011-08-11	529.449
2011-08-12	506.538
2011-08-13	486.148
2011-08-14	469.433
2011-08-15	462.03
2011-08-16	466.741
2011-08-17	480.536
2011-08-18	501.976
2011-08-19	524.438
2011-08-20	543.368
2011-08-21	560.913
2011-08-22	576.066
2011-08-23	589.241
2011-08-24	603.97
2011-08-25	618.343
2011-08-26	627.764
2011-08-27	631.652
2011-08-28	624.313
2011-08-29	607.572
2011-08-30	589.346
2011-08-31	573.604
2011-09-01	565.543
2011-09-02	568.895
2011-09-03	581.716
2011-09-04	597.519
2011-09-05	611.185
2011-09-06	615.403
2011-09-07	606.867
2011-09-08	591.279
2011-09-09	572.355
2011-09-10	551.842
2011-09-11	539.509
2011-09-12	537.113
2011-09-13	541.966
2011-09-14	554.024
2011-09-15	563.431
2011-09-16	566.154
2011-09-17	559.121
2011-09-18	535.305
2011-09-19	499.187
2011-09-20	457.186
2011-09-21	414.348
2011-09-22	378.333
2011-09-23	347.811
2011-09-24	321.951
2011-09-25	308.408
2011-09-26	304.414
2011-09-27	306.176
2011-09-28	308.05
2011-09-29	303.71
2011-09-30	295.876
2011-10-01	289.779
2011-10-02	285.712
2011-10-03	282.203
2011-10-04	278.598
2011-10-05	271.847
2011-10-06	259.196
2011-10-07	238.683
2011-10-08	219.586
2011-10-09	195.316
2011-10-10	172.085
2011-10-11	152.576
2011-10-12	137.292
2011-10-13	126.264
2011-10-14	123.812
2011-10-15	114.797
2011-10-16	106.26
2011-10-17	95.7199
2011-10-18	84.5129
2011-10-19	73.439
2011-10-20	64.6745
2011-10-21	54.3665
2011-10-22	48.3583
2011-10-23	49.3636
2011-10-24	51.4485
2011-10-25	53.3902
2011-10-26	55.3174
2011-10-27	55.811
2011-10-28	55.7325
2011-10-29	57.9365
2011-10-30	57.7949
2011-10-31	57.8251
2011-11-01	56.3152
2011-11-02	53.3184
2011-11-03	50.7889
2011-11-04	49.2323
2011-11-05	46.8362
2011-11-06	45.5019
2011-11-07	46.2179
2011-11-08	47.4239
2011-11-09	48.1027
2011-11-10	48.038
2011-11-11	47.0886
2011-11-12	44.4406
2011-11-13	41.4872
2011-11-14	36.9637
2011-11-15	32.1657
2011-11-16	28.119
2011-11-17	25.1363
2011-11-18	22.1264
2011-11-19	20.1089
2011-11-20	17.7278
2011-11-21	15.8595
2011-11-22	14.4432
2011-11-23	13.4016
2011-11-24	12.0506
2011-11-25	11.4213
2011-11-26	10.8065
2011-11-27	10.1065
2011-11-28	9.89747
2011-11-29	9.6828
2011-11-30	9.45462
2011-12-01	9.2122
2011-12-02	9.11882
2011-12-03	8.9099
2011-12-04	8.70541
2011-12-05	8.25583
2011-12-06	7.81637
2011-12-07	7.58449
2011-12-08	7.35705
2011-12-09	7.13509
2011-12-10	6.95556
2011-12-11	6.78029
2011-12-12	6.60829
2011-12-13	6.44148
2011-12-14	6.08192
2011-12-15	5.88987
2011-12-16	5.68398
2011-12-17	5.60616
2011-12-18	5.59276
2011-12-19	5.47868
2011-12-20	5.40196
2011-12-21	5.21215
2011-12-22	4.7515
2011-12-23	4.33852
2011-12-24	3.87545
2011-12-25	3.2553
2011-12-26	2.68751
2011-12-27	2.06116
2011-12-28	1.54405
2011-12-29	1.14611
2011-12-30	0.734957
2011-12-31	0.451619
2012-01-01	0.278571
2012-01-02	0.171825
2012-01-03	0.106867
2012-01-04	0.0667629
2012-01-05	0.0420917
2012-01-06	0.0267891
2012-01-07	0.0172611
2012-01-08	0.0111379
2012-01-09	0.00882299
2012-01-10	0.00717607
2012-01-11	0.00646292
2012-01-12	0.00577687
2012-01-13	0.00505103
2012-01-14	0.00415708
2012-01-15	0.0033283
2012-01-16	0.00260563
2012-01-17	0.00201508
2012-01-18	0.00139562
2012-01-19	0.00092948
2012-01-20	0.000616952
2012-01-21	0.000410674
2012-01-22	0.000277237
2012-01-23	0.000189822
2012-01-24	0.00013155
2012-01-25	9.18041e-05
2012-01-26	6.35064e-05
2012-01-27	4.36009e-05
2012-01-28	3.59363e-05
2012-01-29	3.09761e-05
2012-01-30	2.69068e-05
2012-01-31	2.31648e-05
2012-02-01	1.95502e-05
2012-02-02	1.61482e-05
2012-02-03	1.31141e-05
2012-02-04	1.05545e-05
2012-02-05	7.80193e-06
2012-02-06	5.63885e-06
2012-02-07	4.10972e-06
2012-02-08	3.07244e-06
2012-02-09	2.33162e-06
2012-02-10	1.77596e-06
2012-02-11	1.34219e-06
2012-02-12	1.00962e-06
2012-02-13	7.54016e-07
2012-02-14	5.55278e-07
2012-02-15	3.99094e-07
2012-02-16	2.73851e-07
2012-02-17	1.82212e-07
2012-02-18	1.23523e-07
2012-02-19	8.5534e-08
2012-02-20	6.08293e-08
2012-02-21	4.4607e-08
2012-02-22	3.38463e-08
2012-02-23	2.66185e-08
2012-02-24	2.14723e-08
2012-02-25	1.78561e-08
2012-02-26	1.51939e-08
2012-02-27	1.31549e-08
2012-02-28	1.15417e-08
2012-02-29	1.01893e-08
2012-03-01	8.95201e-09
2012-03-02	7.95083e-09
2012-03-03	6.77005e-09
2012-03-04	5.69836e-09
2012-03-05	4.77968e-09
2012-03-06	4.00535e-09
2012-03-07	3.3654e-09
2012-03-08	2.85118e-09
2012-03-09	2.45736e-09
2012-03-10	2.36622e-09
2012-03-11	2.27974e-09
2012-03-12	2.1753e-09
2012-03-13	2.0203e-09
2012-03-14	1.85998e-09
2012-03-15	1.69501e-09
2012-03-16	1.51806e-09
2012-03-17	1.31849e-09
2012-03-18	1.16282e-09
2012-03-19	1.03976e-09
2012-03-20	1.00051e-09
2012-03-21	9.87867e-10
2012-03-22	9.84541e-10
2012-03-23	9.97846e-10
2012-03-24	1.00317e-09
2012-03-25	9.78554e-10
2012-03-26	9.27331e-10
2012-03-27	8.42847e-10
2012-03-28	7.52376e-10
2012-03-29	6.72548e-10
2012-03-30	6.04694e-10
2012-03-31	5.41498e-10
2012-04-01	5.09566e-10
2012-04-02	5.37506e-10
2012-04-03	5.96046e-10
2012-04-04	6.65896e-10
2012-04-05	7.34414e-10
2012-04-06	7.90294e-10
2012-04-07	8.08255e-10
2012-04-08	8.24886e-10
2012-04-09	7.90294e-10
2012-04-10	7.28427e-10
2012-04-11	6.55252e-10
2012-04-12	5.82742e-10
2012-04-13	5.22871e-10
2012-04-14	4.87614e-10
2012-04-15	4.51026e-10
2012-04-16	4.30404e-10
2012-04-17	4.21091e-10
2012-04-18	4.11778e-10
2012-04-19	4.03795e-10
2012-04-20	4.0313e-10
2012-04-21	4.14439e-10
2012-04-22	4.23752e-10
2012-04-23	4.34395e-10
2012-04-24	4.61005e-10
2012-04-25	5.08901e-10
2012-04-26	5.60124e-10
2012-04-27	6.37291e-10
2012-04-28	7.33749e-10
2012-04-29	8.34199e-10
2012-04-30	9.32653e-10
2012-05-01	9.93854e-10
2012-05-02	1.00383e-09
2012-05-03	9.83876e-10
2012-05-04	9.33318e-10
2012-05-05	8.76774e-10
2012-05-06	8.14242e-10
2012-05-07	7.58363e-10
2012-05-08	7.2111e-10
2012-05-09	7.25766e-10
2012-05-10	7.80981e-10
2012-05-11	8.49499e-10
2012-05-12	8.90744e-10
2012-05-13	8.90744e-10
2012-05-14	8.48169e-10
2012-05-15	-1.17254e-08
2012-05-16	2.72631e-06
2012-05-17	0.308397
2012-05-18	1.69943
2012-05-19	4.20153
2012-05-20	7.00627
2012-05-21	9.96355
2012-05-22	12.5974
2012-05-23	16.2413
2012-05-24	19.4131
2012-05-25	21.9289
2012-05-26	23.387
2012-05-27	24.3847
2012-05-28	24.923
2012-05-29	26.0441
2012-05-30	26.5837
2012-05-31	27.9103
2012-06-01	29.6335
2012-06-02	32.0111
2012-06-03	34.3862
2012-06-04	36.7705
2012-06-05	38.7088
2012-06-06	40.6513
2012-06-07	43.9681
2012-06-08	48.1712
2012-06-09	52.6868
2012-06-10	59.8234
2012-06-11	67.4583
2012-06-12	75.6339
2012-06-13	85.6836
2012-06-14	94.9955
2012-06-15	106.688
2012-06-16	123.233
2012-06-17	143.566
2012-06-18	169.769
2012-06-19	201.929
2012-06-20	235.245
2012-06-21	269.939
2012-06-22	303.34
2012-06-23	332.541
2012-06-24	358.989
2012-06-25	384.105
2012-06-26	406.667
2012-06-27	430.038
2012-06-28	455.73
2012-06-29	481.928
2012-06-30	509.43
2012-07-01	534.601
2012-07-02	555.582
2012-07-03	572.547
2012-07-04	584.868
2012-07-05	590.584
2012-07-06	592.721
2012-07-07	594.75
2012-07-08	598.355
2012-07-09	607.774
2012-07-10	623.487
2012-07-11	637.86
2012-07-12	651.761
2012-07-13	668.879
2012-07-14	677.151
2012-07-15	682.687
2012-07-16	684.537
2012-07-17	677.636
2012-07-18	677.4
2012-07-19	685.234
2012-07-20	693.28
2012-07-21	702.888
2012-07-22	704.53
2012-07-23	692.735
2012-07-24	675.575
2012-07-25	653.955
2012-07-26	632.737
2012-07-27	620.08
2012-07-28	616.655
2012-07-29	622.534
2012-07-30	637.908
2012-07-31	655.164
2012-08-01	672.666
2012-08-02	687.56
2012-08-03	697.847
2012-08-04	736.12
2012-08-05	782.23
2012-08-06	833.647
2012-08-07	889.902
2012-08-08	940.375
2012-08-09	947.188
2012-08-10	944.527
2012-08-11	916.365
2012-08-12	886.678
2012-08-13	858.702
2012-08-14	835.299
2012-08-15	815.959
2012-08-16	836.501
2012-08-17	861.496
2012-08-18	881.733
2012-08-19	894.811
2012-08-20	902.152
2012-08-21	907.564
2012-08-22	916.53
2012-08-23	927.333
2012-08-24	934.615
2012-08-25	933.701
2012-08-26	924.041
2012-08-27	908.316
2012-08-28	889.868
2012-08-29	873.092
2012-08-30	855.648
2012-08-31	838.044
2012-09-01	821.39
2012-09-02	801.371
2012-09-03	778.252
2012-09-04	747.188
2012-09-05	707.88
2012-09-06	668.072
2012-09-07	632.98
2012-09-08	606.557
2012-09-09	590.234
2012-09-10	579.988
2012-09-11	573.571
2012-09-12	558.924
2012-09-13	534.793
2012-09-14	501.675
2012-09-15	462.195
2012-09-16	429.226
2012-09-17	401.611
2012-09-18	379.562
2012-09-19	366.842
2012-09-20	362.134
2012-09-21	370.946
2012-09-22	395.533
2012-09-23	421.389
2012-09-24	452.408
2012-09-25	485.453
2012-09-26	520.561
2012-09-27	562.708
2012-09-28	600.644
2012-09-29	625.484
2012-09-30	631.653
2012-10-01	618.045
2012-10-02	589.248
2012-10-03	549.568
2012-10-04	502.852
2012-10-05	454.244
2012-10-06	408.819
2012-10-07	375.39
2012-10-08	353.499
2012-10-09	343.481
2012-10-10	343.361
2012-10-11	343.582
2012-10-12	340.582
2012-10-13	335.694
2012-10-14	328.107
2012-10-15	317.164
2012-10-16	304.996
2012-10-17	289.88
2012-10-18	275.16
2012-10-19	265.442
2012-10-20	255.909
2012-10-21	249.32
2012-10-22	244.955
2012-10-23	239.6
2012-10-24	237.401
2012-10-25	235.857
2012-10-26	228.32
2012-10-27	214.008
2012-10-28	201.14
2012-10-29	184.254
2012-10-30	165.365
2012-10-31	145.791
2012-11-01	126.814
2012-11-02	113.623
2012-11-03	107.256
2012-11-04	99.3701
2012-11-05	95.8443
2012-11-06	98.8449
2012-11-07	100.716
2012-11-08	95.6566
2012-11-09	88.5771
2012-11-10	82.3158
2012-11-11	77.2173
2012-11-12	74.7564
2012-11-13	70.0108
2012-11-14	66.275
2012-11-15	70.3157
2012-11-16	72.0123
2012-11-17	69.8906
2012-11-18	65.8605
2012-11-19	60.6735
2012-11-20	56.1603
2012-11-21	53.6826
2012-11-22	49.0776
2012-11-23	45.6218
2012-11-24	42.9784
2012-11-25	40.9749
2012-11-26	39.9412
2012-11-27	39.3058
2012-11-28	38.8178
2012-11-29	38.1493
2012-11-30	36.9359
2012-12-01	36.4013
2012-12-02	34.2418
2012-12-03	31.364
2012-12-04	27.9989
2012-12-05	24.9266
2012-12-06	21.5874
2012-12-07	18.394
2012-12-08	14.9116
2012-12-09	12.9717
2012-12-10	10.5875
2012-12-11	8.67928
2012-12-12	6.57226
2012-12-13	4.89403
2012-12-14	3.67251
2012-12-15	2.39935
2012-12-16	1.54384
2012-12-17	0.986368
2012-12-18	0.625036
2012-12-19	0.403217
2012-12-20	0.321912
2012-12-21	0.27562
2012-12-22	0.259938
2012-12-23	0.25049
2012-12-24	0.228758
2012-12-25	0.197727
2012-12-26	0.167766
2012-12-27	0.140702
2012-12-28	0.111715
2012-12-29	0.0885949
2012-12-30	0.0705071
2012-12-31	0.0636127
2013-01-01	0.0631365
2013-01-02	0.0630636
2013-01-03	0.0613591
2013-01-04	0.0596145
2013-01-05	0.0564342
2013-01-06	0.0533752
2013-01-07	0.0504639
2013-01-08	0.0462643
2013-01-09	0.0423121
2013-01-10	0.0399403
2013-01-11	0.0376287
2013-01-12	0.0353566
2013-01-13	0.0331995
2013-01-14	0.0311164
2013-01-15	0.0290228
2013-01-16	0.0274429
2013-01-17	0.0257149
2013-01-18	0.0238437
2013-01-19	0.0213315
2013-01-20	0.0191385
2013-01-21	0.0164867
2013-01-22	0.014004
2013-01-23	0.0112004
2013-01-24	0.00878532
2013-01-25	0.00683485
2013-01-26	0.00571444
2013-01-27	0.00450451
2013-01-28	0.00394354
2013-01-29	0.00347207
2013-01-30	0.00296929
2013-01-31	0.0025072
2013-02-01	0.00198603
2013-02-02	0.00155464
2013-02-03	0.00111049
2013-02-04	0.00075799
2013-02-05	0.000492444
2013-02-06	0.000396409
2013-02-07	0.000336166
2013-02-08	0.000317729
2013-02-09	0.000297228
2013-02-10	0.000273662
2013-02-11	0.000247573
2013-02-12	0.000220045
2013-02-13	0.000185269
2013-02-14	0.000152703
2013-02-15	0.000116933
2013-02-16	8.66121e-05
2013-02-17	6.21522e-05
2013-02-18	4.3086e-05
2013-02-19	2.89058e-05
2013-02-20	1.92594e-05
2013-02-21	1.31797e-05
2013-02-22	9.28838e-06
2013-02-23	6.76201e-06
2013-02-24	5.03151e-06
2013-02-25	3.76404e-06
2013-02-26	2.91677e-06
2013-02-27	2.35958e-06
2013-02-28	2.0897e-06
2013-03-01	1.91447e-06
2013-03-02	1.72593e-06
2013-03-03	1.53572e-06
2013-03-04	1.35769e-06
2013-03-05	1.14403e-06
2013-03-06	9.49286e-07
2013-03-07	7.88185e-07
2013-03-08	6.61573e-07
2013-03-09	5.58609e-07
2013-03-10	4.87036e-07
2013-03-11	4.42893e-07
2013-03-12	4.18675e-07
2013-03-13	4.06513e-07
2013-03-14	4.00195e-07
2013-03-15	3.87739e-07
2013-03-16	3.79941e-07
2013-03-17	3.65903e-07
2013-03-18	3.35661e-07
2013-03-19	3.00068e-07
2013-03-20	2.59671e-07
2013-03-21	2.14787e-07
2013-03-22	1.77404e-07
2013-03-23	1.47235e-07
2013-03-24	1.23754e-07
2013-03-25	1.06764e-07
2013-03-26	9.47621e-08
2013-03-27	9.46623e-08
2013-03-28	9.61431e-08
2013-03-29	9.75906e-08
2013-03-30	9.91712e-08
2013-03-31	1.00511e-07
2013-04-01	9.81787e-08
2013-04-02	9.62016e-08
2013-04-03	9.06496e-08
2013-04-04	8.40665e-08
2013-04-05	7.74834e-08
2013-04-06	7.09362e-08
2013-04-07	6.49451e-08
2013-04-08	6.27632e-08
2013-04-09	6.15178e-08
2013-04-10	6.27099e-08
2013-04-11	6.6374e-08
2013-04-12	7.17039e-08
2013-04-13	7.86063e-08
2013-04-14	8.67554e-08
2013-04-15	9.36777e-08
2013-04-16	9.95278e-08
2013-04-17	1.02799e-07
2013-04-18	1.04039e-07
2013-04-19	1.03438e-07
2013-04-20	1.0022e-07
2013-04-21	9.60553e-08
2013-04-22	9.48419e-08
2013-04-23	9.81335e-08
2013-04-24	1.05943e-07
2013-04-25	1.149e-07
2013-04-26	1.26906e-07
2013-04-27	1.42687e-07
2013-04-28	1.61012e-07
2013-04-29	1.85727e-07
2013-04-30	2.13933e-07
2013-05-01	2.40716e-07
2013-05-02	2.67746e-07
2013-05-03	2.91452e-07
2013-05-04	3.04844e-07
2013-05-05	3.07491e-07
2013-05-06	2.94688e-07
2013-05-07	2.69521e-07
2013-05-08	2.42221e-07
2013-05-09	2.15149e-07
2013-05-10	1.87115e-07
2013-05-11	1.64209e-07
2013-05-12	9.19694e-08
2013-05-13	-9.50469e-07
2013-05-14	1.39644
2013-05-15	5.39353
2013-05-16	14.3604
2013-05-17	26.495
2013-05-18	39.4832
2013-05-19	53.5991
2013-05-20	67.2281
2013-05-21	77.5423
2013-05-22	84.187
2013-05-23	82.9942
2013-05-24	79.1902
2013-05-25	71.1568
2013-05-26	63.1488
2013-05-27	56.1113
2013-05-28	50.4668
2013-05-29	45.2966
2013-05-30	43.8273
2013-05-31	40.5122
2013-06-01	40.4443
2013-06-02	39.8301
2013-06-03	39.0953
2013-06-04	40.2497
2013-06-05	43.1151
2013-06-06	46.2253
2013-06-07	53.5901
2013-06-08	64.0168
2013-06-09	74.3896
2013-06-10	85.8705
2013-06-11	96.7748
2013-06-12	107.715
2013-06-13	121.297
2013-06-14	136.499
2013-06-15	154.009
2013-06-16	176.55
2013-06-17	203.395
2013-06-18	234.32
2013-06-19	268.362
2013-06-20	300.471
2013-06-21	328.379
2013-06-22	347.52
2013-06-23	355.736
2013-06-24	355.132
2013-06-25	347.112
2013-06-26	335.816
2013-06-27	321.203
2013-06-28	304.719
2013-06-29	293.624
2013-06-30	291.754
2013-07-01	300.292
2013-07-02	315.429
2013-07-03	331.756
2013-07-04	350.467
2013-07-05	370.062
2013-07-06	389.661
2013-07-07	405.717
2013-07-08	412.061
2013-07-09	413.168
2013-07-10	411.343
2013-07-11	409.41
2013-07-12	410.708
2013-07-13	411.175
2013-07-14	412.948
2013-07-15	416.673
2013-07-16	420.734
2013-07-17	426.934
2013-07-18	432.173
2013-07-19	436.077
2013-07-20	441.249
2013-07-21	445.747
2013-07-22	451.925
2013-07-23	459.658
2013-07-24	467.45
2013-07-25	478.36
2013-07-26	492.669
2013-07-27	510.078
2013-07-28	528.037
2013-07-29	545.099
2013-07-30	560.972
2013-07-31	575.204
2013-08-01	590.297
2013-08-02	605.649
2013-08-03	620.756
2013-08-04	640.087
2013-08-05	663.855
2013-08-06	694.595
2013-08-07	755.748
2013-08-08	779.928
2013-08-09	795.882
2013-08-10	801.728
2013-08-11	799.262
2013-08-12	798.433
2013-08-13	792.631
2013-08-14	757.424
2013-08-15	755.694
2013-08-16	757.32
2013-08-17	765.079
2013-08-18	773.993
2013-08-19	772.84
2013-08-20	765.005
2013-08-21	752.155
2013-08-22	735.958
2013-08-23	719.806
2013-08-24	706.858
2013-08-25	699.757
2013-08-26	695.326
2013-08-27	691.786
2013-08-28	685.6
2013-08-29	673.723
2013-08-30	657.35
2013-08-31	635.162
2013-09-01	607.697
2013-09-02	582.403
2013-09-03	565.005
2013-09-04	554.7
2013-09-05	552.566
2013-09-06	554.148
2013-09-07	556.574
2013-09-08	560.252
2013-09-09	561.854
2013-09-10	553.923
2013-09-11	534.841
2013-09-12	508.642
2013-09-13	476.184
2013-09-14	440.6
2013-09-15	404.771
2013-09-16	367.41
2013-09-17	334.659
2013-09-18	313.803
2013-09-19	302.875
2013-09-20	299.623
2013-09-21	297.509
2013-09-22	292.035
2013-09-23	286.541
2013-09-24	283.071
2013-09-25	282.303
2013-09-26	282.919
2013-09-27	288.724
2013-09-28	295.454
2013-09-29	301.634
2013-09-30	306.218
2013-10-01	300.393
2013-10-02	287.098
2013-10-03	269.265
2013-10-04	246.05
2013-10-05	227.775
2013-10-06	216.5
2013-10-07	209.912
2013-10-08	211.768
2013-10-09	219.487
2013-10-10	233.829
2013-10-11	255.856
2013-10-12	279.981
2013-10-13	300.114
2013-10-14	311.761
2013-10-15	314.062
2013-10-16	307.095
2013-10-17	289.571
2013-10-18	263.847
2013-10-19	235.435
2013-10-20	209.679
2013-10-21	194.471
2013-10-22	191.41
2013-10-23	195.583
2013-10-24	204.477
2013-10-25	210.819
2013-10-26	211.617
2013-10-27	209.524
2013-10-28	203.449
2013-10-29	195.374
2013-10-30	187.185
2013-10-31	177.878
2013-11-01	170.007
2013-11-02	163.981
2013-11-03	156.365
2013-11-04	147.847
2013-11-05	139.229
2013-11-06	131.055
2013-11-07	126.492
2013-11-08	122.59
2013-11-09	116.204
2013-11-10	113.595
2013-11-11	109.452
2013-11-12	102.362
2013-11-13	93.444
2013-11-14	82.9773
2013-11-15	73.3718
2013-11-16	67.6202
2013-11-17	60.9943
2013-11-18	57.6156
2013-11-19	56.6116
2013-11-20	56.1544
2013-11-21	53.6059
2013-11-22	51.0301
2013-11-23	46.5245
2013-11-24	41.8752
2013-11-25	36.7327
2013-11-26	31.8801
2013-11-27	27.9874
2013-11-28	24.6709
2013-11-29	19.9088
2013-11-30	16.4542
2013-12-01	12.5364
2013-12-02	9.49944
2013-12-03	7.27919
2013-12-04	4.98061
2013-12-05	3.38594
2013-12-06	2.84685
2013-12-07	2.53537
2013-12-08	2.46587
2013-12-09	2.40253
2013-12-10	2.33465
2013-12-11	2.26629
2013-12-12	2.2083
2013-12-13	2.09702
2013-12-14	1.99168
2013-12-15	1.8841
2013-12-16	1.77118
2013-12-17	1.65233
2013-12-18	1.52273
2013-12-19	1.41407
2013-12-20	1.29238
2013-12-21	1.16239
2013-12-22	1.03625
2013-12-23	0.908153
2013-12-24	0.797038
2013-12-25	0.704544
2013-12-26	0.597681
2013-12-27	0.511158
2013-12-28	0.444626
2013-12-29	0.394518
2013-12-30	0.368037
2013-12-31	0.345028
2014-01-01	0.324491
2014-01-02	0.30022
2014-01-03	0.27821
2014-01-04	0.257664
2014-01-05	0.242836
2014-01-06	0.228245
2014-01-07	0.213954
2014-01-08	0.199737
2014-01-09	0.191162
2014-01-10	0.177858
2014-01-11	0.165512
2014-01-12	0.149652
2014-01-13	0.13567
2014-01-14	0.123407
2014-01-15	0.112727
2014-01-16	0.103584
2014-01-17	0.0998711
2014-01-18	0.096279
2014-01-19	0.0927167
2014-01-20	0.0891366
2014-01-21	0.0856073
2014-01-22	0.0821422
2014-01-23	0.0803774
2014-01-24	0.0778781
2014-01-25	0.0762631
2014-01-26	0.0734749
2014-01-27	0.0695508
2014-01-28	0.0646228
2014-01-29	0.0587775
2014-01-30	0.049271
2014-01-31	0.0404215
2014-02-01	0.0305791
2014-02-02	0.0223155
2014-02-03	0.0156572
2014-02-04	0.0104529
2014-02-05	0.00674768
2014-02-06	0.00550964
2014-02-07	0.00480987
2014-02-08	0.00471774
2014-02-09	0.0046697
2014-02-10	0.00465881

## Sheet: Observed_Eggs_Bonnacci_2015
Cos_Time_Egg	Cos_Obs_Egg
2013-04-24 23:52:25	17.4419
2013-05-02 10:50:35	33.6029
2013-05-08 15:33:41	34.7959
2013-05-16 02:17:43	85.9085
2013-05-23 05:22:02	372.946
2013-05-29 21:45:18	444.038
2013-06-05 03:40:08	267.976
2013-06-13 08:16:08	370.261
2013-06-20 16:22:48	360.21
2013-06-26 23:27:36	461.263
2013-07-04 02:35:27	739.563
2013-07-10 13:15:43	758.23
2013-07-18 00:08:35	337.497
2013-07-25 07:18:40	467.252
2013-08-01 03:15:52	459.701
2013-08-07 22:13:28	599.447
2013-08-14 19:08:15	449.593
2013-08-22 08:39:15	538.153
2013-08-28 20:48:39	786.5
2013-09-05 11:56:08	636.64
2013-09-11 16:24:35	674.033
