# Supplementary material for: Role of vector phenotypic plasticity in disease transmission as illustrated by the spread of dengue virus by Aedes albopictus
Source: Nat Commun. 2024 Sep 7;15:7823. doi: 10.1038/s41467-024-52144-5 (PMC11379831; doi:10.1038/s41467-024-52144-5)
Supplement: Supplementary file 4 — Source Data files [file 41467_2024_52144_MOESM4_ESM.zip › Source_Data_Folder/Supplementary_Material/SF17.xlsx]

## Sheet: Simulated_Eggs
Time_Egg	Sim_Act_Pred
2010-01-02	0
2010-01-03	0
2010-01-04	0
2010-01-05	0
2010-01-06	0
2010-01-07	0
2010-01-08	0
2010-01-09	0
2010-01-10	0
2010-01-11	0
2010-01-12	0
2010-01-13	0
2010-01-14	0
2010-01-15	0
2010-01-16	0
2010-01-17	0
2010-01-18	0
2010-01-19	-2.35352e-13
2010-01-20	2.11137e-11
2010-01-21	1.67716e-10
2010-01-22	-2.88835e-09
2010-01-23	1.27465e-08
2010-01-24	1.22706e-07
2010-01-25	3.70449e-07
2010-01-26	7.69344e-07
2010-01-27	1.31229e-06
2010-01-28	2.00014e-06
2010-01-29	2.88496e-06
2010-01-30	3.97898e-06
2010-01-31	5.13824e-06
2010-02-01	6.23789e-06
2010-02-02	7.1664e-06
2010-02-03	7.87028e-06
2010-02-04	8.32175e-06
2010-02-05	8.47241e-06
2010-02-06	8.28494e-06
2010-02-07	7.77556e-06
2010-02-08	6.98445e-06
2010-02-09	6.0787e-06
2010-02-10	5.17623e-06
2010-02-11	4.32081e-06
2010-02-12	3.52752e-06
2010-02-13	2.81319e-06
2010-02-14	2.23619e-06
2010-02-15	1.84085e-06
2010-02-16	1.56141e-06
2010-02-17	1.32547e-06
2010-02-18	1.12844e-06
2010-02-19	9.757e-07
2010-02-20	8.4897e-07
2010-02-21	7.41057e-07
2010-02-22	6.47821e-07
2010-02-23	5.6603e-07
2010-02-24	5.10902e-07
2010-02-25	4.70121e-07
2010-02-26	4.23264e-07
2010-02-27	3.79176e-07
2010-02-28	3.34416e-07
2010-03-01	2.95919e-07
2010-03-02	2.63736e-07
2010-03-03	2.42415e-07
2010-03-04	2.25269e-07
2010-03-05	2.11254e-07
2010-03-06	1.95825e-07
2010-03-07	1.87754e-07
2010-03-08	1.76332e-07
2010-03-09	1.66114e-07
2010-03-10	1.47869e-07
2010-03-11	1.28326e-07
2010-03-12	1.08776e-07
2010-03-13	9.1009e-08
2010-03-14	7.14928e-08
2010-03-15	5.50824e-08
2010-03-16	3.82239e-08
2010-03-17	2.53368e-08
2010-03-18	1.65833e-08
2010-03-19	1.12663e-08
2010-03-20	8.05971e-09
2010-03-21	6.13968e-09
2010-03-22	5.39438e-09
2010-03-23	4.90336e-09
2010-03-24	4.75097e-09
2010-03-25	4.6455e-09
2010-03-26	4.70667e-09
2010-03-27	4.71508e-09
2010-03-28	4.61205e-09
2010-03-29	4.53213e-09
2010-03-30	4.41681e-09
2010-03-31	4.23503e-09
2010-04-01	4.03175e-09
2010-04-02	3.81178e-09
2010-04-03	3.65585e-09
2010-04-04	3.52502e-09
2010-04-05	3.38998e-09
2010-04-06	3.27968e-09
2010-04-07	3.41084e-09
2010-04-08	3.63542e-09
2010-04-09	3.85962e-09
2010-04-10	4.08427e-09
2010-04-11	4.29476e-09
2010-04-12	4.33267e-09
2010-04-13	4.26339e-09
2010-04-14	4.05767e-09
2010-04-15	3.89232e-09
2010-04-16	3.85814e-09
2010-04-17	3.87841e-09
2010-04-18	4.03037e-09
2010-04-19	4.30196e-09
2010-04-20	4.68251e-09
2010-04-21	5.11173e-09
2010-04-22	5.44046e-09
2010-04-23	5.67249e-09
2010-04-24	5.95021e-09
2010-04-25	6.33544e-09
2010-04-26	7.01548e-09
2010-04-27	7.7185e-09
2010-04-28	8.43423e-09
2010-04-29	9.13754e-09
2010-04-30	9.82652e-09
2010-05-01	1.04709e-08
2010-05-02	1.10716e-08
2010-05-03	1.18047e-08
2010-05-04	1.23545e-08
2010-05-05	1.26231e-08
2010-05-06	1.26141e-08
2010-05-07	1.21942e-08
2010-05-08	1.18475e-08
2010-05-09	1.1959e-08
2010-05-10	1.22558e-08
2010-05-11	1.31819e-08
2010-05-12	1.47167e-08
2010-05-13	1.64445e-08
2010-05-14	1.05479e-08
2010-05-15	-1.37132e-07
2010-05-16	0.00223897
2010-05-17	0.0128174
2010-05-18	0.0347457
2010-05-19	0.0716329
2010-05-20	0.12501
2010-05-21	0.194484
2010-05-22	0.277903
2010-05-23	0.374013
2010-05-24	0.477105
2010-05-25	0.587095
2010-05-26	0.690264
2010-05-27	0.78141
2010-05-28	0.858045
2010-05-29	0.903911
2010-05-30	0.923279
2010-05-31	0.911917
2010-06-01	0.869211
2010-06-02	0.817615
2010-06-03	0.774886
2010-06-04	0.752585
2010-06-05	0.771029
2010-06-06	0.835412
2010-06-07	0.97965
2010-06-08	1.26674
2010-06-09	1.77032
2010-06-10	2.55312
2010-06-11	3.73518
2010-06-12	5.3014
2010-06-13	7.29725
2010-06-14	9.68146
2010-06-15	12.3271
2010-06-16	15.2039
2010-06-17	17.9254
2010-06-18	20.032
2010-06-19	21.2617
2010-06-20	21.4302
2010-06-21	20.6781
2010-06-22	19.5663
2010-06-23	18.3383
2010-06-24	17.4593
2010-06-25	17.2049
2010-06-26	17.8396
2010-06-27	19.4876
2010-06-28	22.0191
2010-06-29	25.0532
2010-06-30	28.0218
2010-07-01	30.8707
2010-07-02	33.6837
2010-07-03	36.434
2010-07-04	39.7134
2010-07-05	43.0281
2010-07-06	45.5558
2010-07-07	47.9672
2010-07-08	49.8836
2010-07-09	51.8804
2010-07-10	54.7586
2010-07-11	57.6096
2010-07-12	60.9656
2010-07-13	65.4927
2010-07-14	73.4173
2010-07-15	82.2267
2010-07-16	91.1518
2010-07-17	99.0531
2010-07-18	106.178
2010-07-19	112.664
2010-07-20	118.749
2010-07-21	122.126
2010-07-22	125.399
2010-07-23	127.602
2010-07-24	124.397
2010-07-25	119.1
2010-07-26	112.005
2010-07-27	104.348
2010-07-28	96.8012
2010-07-29	89.632
2010-07-30	83.7813
2010-07-31	83.8154
2010-08-01	86.2615
2010-08-02	90.7246
2010-08-03	95.3485
2010-08-04	98.5554
2010-08-05	99.7996
2010-08-06	99.843
2010-08-07	99.3431
2010-08-08	98.9262
2010-08-09	98.7308
2010-08-10	98.9739
2010-08-11	103.943
2010-08-12	110.698
2010-08-13	118.445
2010-08-14	126.368
2010-08-15	133.548
2010-08-16	139.206
2010-08-17	143.561
2010-08-18	139.554
2010-08-19	135.402
2010-08-20	131.368
2010-08-21	131.333
2010-08-22	132.151
2010-08-23	133.67
2010-08-24	136.108
2010-08-25	143.209
2010-08-26	149.719
2010-08-27	154.344
2010-08-28	153.274
2010-08-29	144.147
2010-08-30	132.63
2010-08-31	119.853
2010-09-01	105.871
2010-09-02	92.0827
2010-09-03	79.9921
2010-09-04	69.7885
2010-09-05	67.1006
2010-09-06	67.1112
2010-09-07	68.2704
2010-09-08	69.9049
2010-09-09	70.9714
2010-09-10	70.5203
2010-09-11	68.7371
2010-09-12	66.5915
2010-09-13	64.0855
2010-09-14	62.1303
2010-09-15	60.7499
2010-09-16	59.655
2010-09-17	59.4156
2010-09-18	59.0652
2010-09-19	58.1329
2010-09-20	56.8595
2010-09-21	54.7402
2010-09-22	52.8822
2010-09-23	50.9872
2010-09-24	48.4556
2010-09-25	46.0292
2010-09-26	43.6791
2010-09-27	41.3559
2010-09-28	38.9937
2010-09-29	35.8992
2010-09-30	32.6457
2010-10-01	30.3332
2010-10-02	29.0413
2010-10-03	28.3221
2010-10-04	27.9191
2010-10-05	27.5135
2010-10-06	26.3872
2010-10-07	25.6012
2010-10-08	23.9991
2010-10-09	21.3359
2010-10-10	18.4612
2010-10-11	16.2339
2010-10-12	14.6589
2010-10-13	13.8804
2010-10-14	12.7254
2010-10-15	11.8028
2010-10-16	11.6584
2010-10-17	11.9728
2010-10-18	11.774
2010-10-19	11.1711
2010-10-20	10.235
2010-10-21	9.78428
2010-10-22	9.45049
2010-10-23	9.10694
2010-10-24	8.74274
2010-10-25	8.31807
2010-10-26	7.70179
2010-10-27	7.45766
2010-10-28	6.84916
2010-10-29	6.34886
2010-10-30	5.63592
2010-10-31	4.80894
2010-11-01	4.06779
2010-11-02	3.65759
2010-11-03	3.20353
2010-11-04	2.77439
2010-11-05	2.5567
2010-11-06	2.64556
2010-11-07	2.75707
2010-11-08	2.88217
2010-11-09	2.8883
2010-11-10	2.93289
2010-11-11	2.98686
2010-11-12	2.99653
2010-11-13	2.97756
2010-11-14	3.02137
2010-11-15	3.00499
2010-11-16	2.98719
2010-11-17	2.85453
2010-11-18	2.67954
2010-11-19	2.42346
2010-11-20	2.18995
2010-11-21	1.93698
2010-11-22	1.6776
2010-11-23	1.44833
2010-11-24	1.2798
2010-11-25	1.18512
2010-11-26	1.14456
2010-11-27	1.0977
2010-11-28	1.04463
2010-11-29	1.01233
2010-11-30	0.955943
2010-12-01	0.913004
2010-12-02	0.880991
2010-12-03	0.859992
2010-12-04	0.860428
2010-12-05	0.825956
2010-12-06	0.772624
2010-12-07	0.714027
2010-12-08	0.648182
2010-12-09	0.578543
2010-12-10	0.506041
2010-12-11	0.425356
2010-12-12	0.382053
2010-12-13	0.345057
2010-12-14	0.304582
2010-12-15	0.272832
2010-12-16	0.240003
2010-12-17	0.207043
2010-12-18	0.168002
2010-12-19	0.134751
2010-12-20	0.0982517
2010-12-21	0.07142
2010-12-22	0.0440362
2010-12-23	0.0257912
2010-12-24	0.0147983
2010-12-25	0.00819427
2010-12-26	0.00421624
2010-12-27	0.00287905
2010-12-28	0.00243096
2010-12-29	0.00230653
2010-12-30	0.00215391
2010-12-31	0.00200938
2011-01-01	0.00182676
2011-01-02	0.00162451
2011-01-03	0.00136382
2011-01-04	0.00113027
2011-01-05	0.000874354
2011-01-06	0.000666699
2011-01-07	0.000450174
2011-01-08	0.000289017
2011-01-09	0.000182497
2011-01-10	0.00011564
2011-01-11	7.41629e-05
2011-01-12	4.83587e-05
2011-01-13	3.23757e-05
2011-01-14	2.25837e-05
2011-01-15	1.66728e-05
2011-01-16	1.31304e-05
2011-01-17	1.20375e-05
2011-01-18	1.13468e-05
2011-01-19	1.08267e-05
2011-01-20	1.02738e-05
2011-01-21	9.79646e-06
2011-01-22	9.18567e-06
2011-01-23	8.47076e-06
2011-01-24	7.68156e-06
2011-01-25	6.83539e-06
2011-01-26	5.9546e-06
2011-01-27	5.08481e-06
2011-01-28	4.05765e-06
2011-01-29	3.14635e-06
2011-01-30	2.36173e-06
2011-01-31	1.69767e-06
2011-02-01	1.15997e-06
2011-02-02	7.50666e-07
2011-02-03	4.67811e-07
2011-02-04	2.95273e-07
2011-02-05	1.90221e-07
2011-02-06	1.26219e-07
2011-02-07	8.6802e-08
2011-02-08	6.21437e-08
2011-02-09	4.63126e-08
2011-02-10	3.57953e-08
2011-02-11	2.84882e-08
2011-02-12	2.31256e-08
2011-02-13	1.88408e-08
2011-02-14	1.52187e-08
2011-02-15	1.21358e-08
2011-02-16	9.51053e-09
2011-02-17	7.5468e-09
2011-02-18	6.05896e-09
2011-02-19	4.79904e-09
2011-02-20	3.83455e-09
2011-02-21	3.10214e-09
2011-02-22	2.59075e-09
2011-02-23	2.35554e-09
2011-02-24	2.16667e-09
2011-02-25	1.95958e-09
2011-02-26	1.78763e-09
2011-02-27	1.548e-09
2011-02-28	1.30647e-09
2011-03-01	1.07878e-09
2011-03-02	8.66689e-10
2011-03-03	6.45419e-10
2011-03-04	4.62315e-10
2011-03-05	3.22589e-10
2011-03-06	2.20511e-10
2011-03-07	1.53978e-10
2011-03-08	1.11291e-10
2011-03-09	9.29323e-11
2011-03-10	7.8197e-11
2011-03-11	6.78444e-11
2011-03-12	5.39718e-11
2011-03-13	4.21698e-11
2011-03-14	3.27834e-11
2011-03-15	2.51569e-11
2011-03-16	1.89453e-11
2011-03-17	1.40796e-11
2011-03-18	1.05252e-11
2011-03-19	9.59345e-12
2011-03-20	9.04131e-12
2011-03-21	8.83426e-12
2011-03-22	8.83426e-12
2011-03-23	8.79975e-12
2011-03-24	8.76524e-12
2011-03-25	8.52368e-12
2011-03-26	8.04056e-12
2011-03-27	7.59194e-12
2011-03-28	7.24685e-12
2011-03-29	7.10882e-12
2011-03-30	7.17784e-12
2011-03-31	7.52292e-12
2011-04-01	8.45466e-12
2011-04-02	9.28287e-12
2011-04-03	1.02836e-11
2011-04-04	1.10428e-11
2011-04-05	1.16985e-11
2011-04-06	1.24232e-11
2011-04-07	1.30788e-11
2011-04-08	1.3493e-11
2011-04-09	1.38725e-11
2011-04-10	1.37e-11
2011-04-11	1.3838e-11
2011-04-12	1.33894e-11
2011-04-13	1.24922e-11
2011-04-14	1.11464e-11
2011-04-15	9.83502e-12
2011-04-16	8.42015e-12
2011-04-17	7.52292e-12
2011-04-18	6.79824e-12
2011-04-19	7.00529e-12
2011-04-20	7.799e-12
2011-04-21	9.28287e-12
2011-04-22	1.08013e-11
2011-04-23	1.29753e-11
2011-04-24	1.50804e-11
2011-04-25	1.68058e-11
2011-04-26	1.81516e-11
2011-04-27	1.87728e-11
2011-04-28	1.87038e-11
2011-04-29	1.82552e-11
2011-04-30	1.73234e-11
2011-05-01	1.61846e-11
2011-05-02	1.56325e-11
2011-05-03	1.45627e-11
2011-05-04	1.42176e-11
2011-05-05	1.41486e-11
2011-05-06	1.43902e-11
2011-05-07	1.43902e-11
2011-05-08	1.48388e-11
2011-05-09	1.50113e-11
2011-05-10	1.59776e-11
2011-05-11	1.70474e-11
2011-05-12	1.87038e-11
2011-05-13	2.09814e-11
2011-05-14	2.3397e-11
2011-05-15	2.50189e-11
2011-05-16	2.64683e-11
2011-05-17	3.65448e-11
2011-05-18	-1.62762e-05
2011-05-19	0.132892
2011-05-20	0.679726
2011-05-21	1.62952
2011-05-22	3.01691
2011-05-23	5.14021
2011-05-24	7.96573
2011-05-25	11.6351
2011-05-26	16.0636
2011-05-27	20.3312
2011-05-28	24.3148
2011-05-29	27.819
2011-05-30	30.3092
2011-05-31	32.2641
2011-06-01	33.4658
2011-06-02	33.8353
2011-06-03	34.3169
2011-06-04	34.8592
2011-06-05	35.6562
2011-06-06	36.9142
2011-06-07	37.6184
2011-06-08	37.8306
2011-06-09	37.6179
2011-06-10	36.877
2011-06-11	36.2272
2011-06-12	35.7761
2011-06-13	35.4491
2011-06-14	35.7299
2011-06-15	36.7005
2011-06-16	38.2088
2011-06-17	40.0971
2011-06-18	41.9804
2011-06-19	43.7782
2011-06-20	45.8135
2011-06-21	48.3679
2011-06-22	51.3574
2011-06-23	55.9952
2011-06-24	57.7166
2011-06-25	58.5092
2011-06-26	58.523
2011-06-27	58.2349
2011-06-28	57.9375
2011-06-29	57.3705
2011-06-30	54.7083
2011-07-01	54.3459
2011-07-02	54.2486
2011-07-03	54.1087
2011-07-04	53.9548
2011-07-05	54.0023
2011-07-06	54.7811
2011-07-07	57.2395
2011-07-08	63.2815
2011-07-09	70.9673
2011-07-10	79.7618
2011-07-11	88.7185
2011-07-12	97.4205
2011-07-13	105.839
2011-07-14	113.491
2011-07-15	118.283
2011-07-16	122.417
2011-07-17	122.409
2011-07-18	121.409
2011-07-19	119.128
2011-07-20	114.723
2011-07-21	108.065
2011-07-22	100.86
2011-07-23	92.7939
2011-07-24	88.1219
2011-07-25	84.0522
2011-07-26	81.1395
2011-07-27	79.3346
2011-07-28	79.195
2011-07-29	79.5482
2011-07-30	79.6516
2011-07-31	80.3895
2011-08-01	81.7945
2011-08-02	83.1164
2011-08-03	84.7345
2011-08-04	86.5562
2011-08-05	88.3724
2011-08-06	90.9265
2011-08-07	93.5272
2011-08-08	94.7335
2011-08-09	94.1397
2011-08-10	92.3545
2011-08-11	89.8167
2011-08-12	87.9795
2011-08-13	87.1779
2011-08-14	86.9291
2011-08-15	87.9323
2011-08-16	94.1758
2011-08-17	101.903
2011-08-18	110.751
2011-08-19	118.757
2011-08-20	125.777
2011-08-21	132.179
2011-08-22	138.778
2011-08-23	142.245
2011-08-24	146.182
2011-08-25	150.03
2011-08-26	154.029
2011-08-27	157.235
2011-08-28	159.097
2011-08-29	159.227
2011-08-30	153.251
2011-08-31	146.135
2011-09-01	139.036
2011-09-02	132.273
2011-09-03	130.468
2011-09-04	129.549
2011-09-05	129.101
2011-09-06	128.457
2011-09-07	127.214
2011-09-08	125.516
2011-09-09	123.976
2011-09-10	118.721
2011-09-11	114.27
2011-09-12	114.899
2011-09-13	121.261
2011-09-14	128.156
2011-09-15	134.938
2011-09-16	140.732
2011-09-17	140.524
2011-09-18	137.712
2011-09-19	128.671
2011-09-20	117.753
2011-09-21	106.196
2011-09-22	95.3728
2011-09-23	85.3309
2011-09-24	80.7437
2011-09-25	77.9948
2011-09-26	76.0858
2011-09-27	74.5593
2011-09-28	73.0053
2011-09-29	70.1398
2011-09-30	66.6839
2011-10-01	63.217
2011-10-02	59.8145
2011-10-03	57.1618
2011-10-04	55.5542
2011-10-05	54.2705
2011-10-06	52.2249
2011-10-07	48.4291
2011-10-08	44.6933
2011-10-09	39.1921
2011-10-10	33.2441
2011-10-11	27.7331
2011-10-12	22.7318
2011-10-13	19.0023
2011-10-14	16.9667
2011-10-15	13.9952
2011-10-16	12.7033
2011-10-17	11.21
2011-10-18	9.39453
2011-10-19	7.60351
2011-10-20	5.86494
2011-10-21	4.15253
2011-10-22	3.17534
2011-10-23	2.18591
2011-10-24	1.96635
2011-10-25	1.89318
2011-10-26	1.9004
2011-10-27	1.94093
2011-10-28	2.00061
2011-10-29	1.99321
2011-10-30	1.9109
2011-10-31	1.76894
2011-11-01	1.58838
2011-11-02	1.3923
2011-11-03	1.1978
2011-11-04	1.04791
2011-11-05	0.960734
2011-11-06	0.933264
2011-11-07	0.973557
2011-11-08	1.0348
2011-11-09	1.08956
2011-11-10	1.1334
2011-11-11	1.18125
2011-11-12	1.18831
2011-11-13	1.184
2011-11-14	1.09679
2011-11-15	1.0097
2011-11-16	0.907335
2011-11-17	0.81832
2011-11-18	0.693232
2011-11-19	0.58078
2011-11-20	0.451569
2011-11-21	0.366795
2011-11-22	0.272716
2011-11-23	0.201304
2011-11-24	0.128172
2011-11-25	0.0782626
2011-11-26	0.047983
2011-11-27	0.0296912
2011-11-28	0.0187017
2011-11-29	0.0151178
2011-11-30	0.0131732
2011-12-01	0.0121565
2011-12-02	0.0116343
2011-12-03	0.0111695
2011-12-04	0.0105749
2011-12-05	0.00995208
2011-12-06	0.00928597
2011-12-07	0.00855775
2011-12-08	0.00794311
2011-12-09	0.00726
2011-12-10	0.00669331
2011-12-11	0.00625881
2011-12-12	0.00574616
2011-12-13	0.00510151
2011-12-14	0.00454031
2011-12-15	0.003905
2011-12-16	0.00336684
2011-12-17	0.00296821
2011-12-18	0.00263597
2011-12-19	0.00236293
2011-12-20	0.00227133
2011-12-21	0.00213543
2011-12-22	0.0019548
2011-12-23	0.00179114
2011-12-24	0.00154561
2011-12-25	0.00129779
2011-12-26	0.00107073
2011-12-27	0.000820419
2011-12-28	0.00061336
2011-12-29	0.000453694
2011-12-30	0.000288826
2011-12-31	0.00017527
2012-01-01	0.000106391
2012-01-02	6.46008e-05
2012-01-03	3.92372e-05
2012-01-04	2.38441e-05
2012-01-05	1.45028e-05
2012-01-06	8.83658e-06
2012-01-07	5.40192e-06
2012-01-08	3.32166e-06
2012-01-09	2.06239e-06
2012-01-10	1.29993e-06
2012-01-11	8.37046e-07
2012-01-12	5.54175e-07
2012-01-13	3.78985e-07
2012-01-14	2.68146e-07
2012-01-15	1.96254e-07
2012-01-16	1.48339e-07
2012-01-17	1.15306e-07
2012-01-18	9.17347e-08
2012-01-19	7.45079e-08
2012-01-20	6.18721e-08
2012-01-21	5.24594e-08
2012-01-22	4.50556e-08
2012-01-23	3.86819e-08
2012-01-24	3.27576e-08
2012-01-25	2.70987e-08
2012-01-26	2.17741e-08
2012-01-27	1.69665e-08
2012-01-28	1.28544e-08
2012-01-29	9.49614e-09
2012-01-30	6.89583e-09
2012-01-31	4.96734e-09
2012-02-01	3.61694e-09
2012-02-02	2.70894e-09
2012-02-03	2.0882e-09
2012-02-04	1.62799e-09
2012-02-05	1.26054e-09
2012-02-06	9.54928e-10
2012-02-07	7.1737e-10
2012-02-08	5.2274e-10
2012-02-09	3.60548e-10
2012-02-10	2.26378e-10
2012-02-11	1.18848e-10
2012-02-12	3.74076e-11
2012-02-13	-1.90489e-11
2012-02-14	-5.34197e-11
2012-02-15	-6.94318e-11
2012-02-16	-7.21925e-11
2012-02-17	-6.6395e-11
2012-02-18	-5.65945e-11
2012-02-19	-4.63799e-11
2012-02-20	-3.80977e-11
2012-02-21	-3.31285e-11
2012-02-22	-3.17481e-11
2012-02-23	-3.38187e-11
2012-02-24	-3.82358e-11
2012-02-25	-4.38952e-11
2012-02-26	-4.94166e-11
2012-02-27	-5.38338e-11
2012-02-28	-5.65945e-11
2012-02-29	-5.76988e-11
2012-03-01	-5.65945e-11
2012-03-02	-5.23154e-11
2012-03-03	-4.707e-11
2012-03-04	-4.12726e-11
2012-03-05	-3.60272e-11
2012-03-06	-3.1196e-11
2012-03-07	-2.66408e-11
2012-03-08	-2.29139e-11
2012-03-09	-2.11194e-11
2012-03-10	-1.9463e-11
2012-03-11	-1.80826e-11
2012-03-12	-1.65642e-11
2012-03-13	-1.42176e-11
2012-03-14	-1.1595e-11
2012-03-15	-7.86801e-12
2012-03-16	-3.45088e-12
2012-03-17	1.79446e-12
2012-03-18	9.3864e-12
2012-03-19	2.18096e-11
2012-03-20	4.56897e-11
2012-03-21	1.13189e-10
2012-03-22	2.32728e-10
2012-03-23	4.11069e-10
2012-03-24	6.00316e-10
2012-03-25	8.09991e-10
2012-03-26	1.01677e-09
2012-03-27	1.17703e-09
2012-03-28	1.25088e-09
2012-03-29	1.26896e-09
2012-03-30	1.22575e-09
2012-03-31	1.14404e-09
2012-04-01	1.06411e-09
2012-04-02	1.02326e-09
2012-04-03	1.02726e-09
2012-04-04	1.08247e-09
2012-04-05	1.13893e-09
2012-04-06	1.19055e-09
2012-04-07	1.22258e-09
2012-04-08	1.19111e-09
2012-04-09	1.13548e-09
2012-04-10	1.05487e-09
2012-04-11	9.61968e-10
2012-04-12	8.6769e-10
2012-04-13	7.59746e-10
2012-04-14	6.9625e-10
2012-04-15	6.69609e-10
2012-04-16	6.24886e-10
2012-04-17	5.93e-10
2012-04-18	5.63046e-10
2012-04-19	5.34611e-10
2012-04-20	5.24948e-10
2012-04-21	5.23706e-10
2012-04-22	5.36681e-10
2012-04-23	5.59457e-10
2012-04-24	5.99349e-10
2012-04-25	6.80652e-10
2012-04-26	8.35942e-10
2012-04-27	1.07626e-09
2012-04-28	1.4092e-09
2012-04-29	1.79681e-09
2012-04-30	2.21491e-09
2012-05-01	2.61908e-09
2012-05-02	2.93366e-09
2012-05-03	3.09641e-09
2012-05-04	3.10648e-09
2012-05-05	2.99481e-09
2012-05-06	2.82337e-09
2012-05-07	2.65111e-09
2012-05-08	2.83911e-09
2012-05-09	-2.01611e-07
2012-05-10	3.74655e-05
2012-05-11	0.392253
2012-05-12	0.95994
2012-05-13	1.67957
2012-05-14	2.56358
2012-05-15	3.16972
2012-05-16	3.98324
2012-05-17	4.79113
2012-05-18	5.47684
2012-05-19	6.38842
2012-05-20	7.16428
2012-05-21	7.65716
2012-05-22	8.45292
2012-05-23	9.04098
2012-05-24	9.76923
2012-05-25	10.3698
2012-05-26	10.4608
2012-05-27	10.2749
2012-05-28	10.1641
2012-05-29	10.174
2012-05-30	10.2613
2012-05-31	10.4338
2012-06-01	10.7784
2012-06-02	11.3582
2012-06-03	12.1644
2012-06-04	13.097
2012-06-05	13.9512
2012-06-06	14.9601
2012-06-07	16.6373
2012-06-08	18.8935
2012-06-09	21.5607
2012-06-10	24.8049
2012-06-11	27.9998
2012-06-12	31.3216
2012-06-13	35.2364
2012-06-14	39.2229
2012-06-15	43.7257
2012-06-16	49.1736
2012-06-17	57.4419
2012-06-18	66.9798
2012-06-19	77.424
2012-06-20	88.0213
2012-06-21	98.6501
2012-06-22	108.903
2012-06-23	118.653
2012-06-24	125.767
2012-06-25	131.625
2012-06-26	131.732
2012-06-27	131.157
2012-06-28	130.455
2012-06-29	130.144
2012-06-30	134.063
2012-07-01	138.267
2012-07-02	142.345
2012-07-03	150.856
2012-07-04	158.748
2012-07-05	165.533
2012-07-06	171.018
2012-07-07	171.89
2012-07-08	172.094
2012-07-09	172.569
2012-07-10	173.236
2012-07-11	173.898
2012-07-12	174.484
2012-07-13	174.866
2012-07-14	174.327
2012-07-15	172.379
2012-07-16	169.507
2012-07-17	161.189
2012-07-18	153.464
2012-07-19	151.115
2012-07-20	149.761
2012-07-21	149.131
2012-07-22	148.989
2012-07-23	143.041
2012-07-24	141.626
2012-07-25	139.873
2012-07-26	133.737
2012-07-27	127.973
2012-07-28	126.63
2012-07-29	126.37
2012-07-30	132.62
2012-07-31	139.534
2012-08-01	146.2
2012-08-02	152.082
2012-08-03	157.278
2012-08-04	158.471
2012-08-05	159.948
2012-08-06	161.856
2012-08-07	164.02
2012-08-08	165.645
2012-08-09	166.021
2012-08-10	164.079
2012-08-11	155.32
2012-08-12	145.571
2012-08-13	135.805
2012-08-14	126.934
2012-08-15	120.075
2012-08-16	114.973
2012-08-17	115.766
2012-08-18	122.76
2012-08-19	130.253
2012-08-20	137.458
2012-08-21	144.454
2012-08-22	151.098
2012-08-23	158.03
2012-08-24	165.594
2012-08-25	167.373
2012-08-26	167.256
2012-08-27	166
2012-08-28	158.55
2012-08-29	151.018
2012-08-30	143.944
2012-08-31	132.601
2012-09-01	131.156
2012-09-02	131.231
2012-09-03	127.27
2012-09-04	127.586
2012-09-05	126.277
2012-09-06	123.146
2012-09-07	119.32
2012-09-08	111.767
2012-09-09	104.614
2012-09-10	102.089
2012-09-11	99.2914
2012-09-12	95.7997
2012-09-13	91.4227
2012-09-14	86.0144
2012-09-15	80.0405
2012-09-16	74.2353
2012-09-17	68.9194
2012-09-18	64.3092
2012-09-19	59.7756
2012-09-20	55.095
2012-09-21	51.1863
2012-09-22	48.3639
2012-09-23	46.4341
2012-09-24	45.5864
2012-09-25	46.1409
2012-09-26	48.7913
2012-09-27	53.9939
2012-09-28	60.7722
2012-09-29	66.9894
2012-09-30	71.3729
2012-10-01	73.2574
2012-10-02	72.8718
2012-10-03	70.8439
2012-10-04	67.5528
2012-10-05	63.1223
2012-10-06	57.6598
2012-10-07	51.4501
2012-10-08	45.9236
2012-10-09	41.8441
2012-10-10	38.5969
2012-10-11	36.083
2012-10-12	33.3949
2012-10-13	30.7668
2012-10-14	29.3912
2012-10-15	28.4098
2012-10-16	27.4542
2012-10-17	26.6866
2012-10-18	25.5272
2012-10-19	24.6486
2012-10-20	24
2012-10-21	22.9806
2012-10-22	22.0874
2012-10-23	21.3699
2012-10-24	20.7024
2012-10-25	20.0178
2012-10-26	19.3243
2012-10-27	18.2239
2012-10-28	17.5836
2012-10-29	16.6326
2012-10-30	15.4208
2012-10-31	13.6853
2012-11-01	12.2134
2012-11-02	10.7918
2012-11-03	10.0813
2012-11-04	9.39937
2012-11-05	8.98592
2012-11-06	8.95971
2012-11-07	9.21588
2012-11-08	8.92753
2012-11-09	8.09086
2012-11-10	7.14609
2012-11-11	6.10345
2012-11-12	5.26365
2012-11-13	4.32696
2012-11-14	3.61374
2012-11-15	3.21482
2012-11-16	3.07837
2012-11-17	2.93161
2012-11-18	2.70427
2012-11-19	2.56126
2012-11-20	2.43946
2012-11-21	2.33284
2012-11-22	2.28489
2012-11-23	2.34187
2012-11-24	2.32453
2012-11-25	2.28043
2012-11-26	2.17315
2012-11-27	2.04021
2012-11-28	1.90164
2012-11-29	1.75654
2012-11-30	1.6096
2012-12-01	1.5703
2012-12-02	1.51782
2012-12-03	1.46602
2012-12-04	1.39066
2012-12-05	1.3285
2012-12-06	1.24032
2012-12-07	1.12813
2012-12-08	0.993236
2012-12-09	0.871688
2012-12-10	0.718165
2012-12-11	0.584268
2012-12-12	0.438393
2012-12-13	0.323292
2012-12-14	0.238794
2012-12-15	0.151544
2012-12-16	0.0939148
2012-12-17	0.0587153
2012-12-18	0.0371364
2012-12-19	0.0238991
2012-12-20	0.0157901
2012-12-21	0.0107869
2012-12-22	0.0076426
2012-12-23	0.00559444
2012-12-24	0.0042102
2012-12-25	0.0032344
2012-12-26	0.00248069
2012-12-27	0.0019062
2012-12-28	0.00144791
2012-12-29	0.00106551
2012-12-30	0.000756483
2012-12-31	0.000527176
2013-01-01	0.00037093
2013-01-02	0.000303744
2013-01-03	0.000251345
2013-01-04	0.000207679
2013-01-05	0.000170189
2013-01-06	0.000137375
2013-01-07	0.000108583
2013-01-08	8.49385e-05
2013-01-09	6.00356e-05
2013-01-10	4.1198e-05
2013-01-11	2.85806e-05
2013-01-12	2.02643e-05
2013-01-13	1.46336e-05
2013-01-14	1.05763e-05
2013-01-15	7.65021e-06
2013-01-16	5.42963e-06
2013-01-17	3.691e-06
2013-01-18	2.40566e-06
2013-01-19	1.56011e-06
2013-01-20	1.01707e-06
2013-01-21	7.83612e-07
2013-01-22	6.0869e-07
2013-01-23	4.71583e-07
2013-01-24	3.65245e-07
2013-01-25	2.85651e-07
2013-01-26	2.22126e-07
2013-01-27	1.72276e-07
2013-01-28	1.33815e-07
2013-01-29	1.06946e-07
2013-01-30	8.75321e-08
2013-01-31	7.23406e-08
2013-02-01	5.87162e-08
2013-02-02	4.7267e-08
2013-02-03	3.52893e-08
2013-02-04	2.58228e-08
2013-02-05	1.88587e-08
2013-02-06	1.3929e-08
2013-02-07	1.05774e-08
2013-02-08	9.16596e-09
2013-02-09	8.1271e-09
2013-02-10	7.14208e-09
2013-02-11	6.17197e-09
2013-02-12	5.20987e-09
2013-02-13	4.31429e-09
2013-02-14	3.513e-09
2013-02-15	2.80584e-09
2013-02-16	2.06418e-09
2013-02-17	1.51908e-09
2013-02-18	1.13341e-09
2013-02-19	8.47123e-10
2013-02-20	6.29993e-10
2013-02-21	4.79949e-10
2013-02-22	4.15624e-10
2013-02-23	3.62205e-10
2013-02-24	3.08233e-10
2013-02-25	2.58816e-10
2013-02-26	2.13403e-10
2013-02-27	1.75029e-10
2013-02-28	1.46041e-10
2013-03-01	1.23404e-10
2013-03-02	1.06563e-10
2013-03-03	1.0049e-10
2013-03-04	9.57965e-11
2013-03-05	9.33119e-11
2013-03-06	8.9999e-11
2013-03-07	8.25451e-11
2013-03-08	7.56433e-11
2013-03-09	6.97078e-11
2013-03-10	6.43245e-11
2013-03-11	5.94932e-11
2013-03-12	5.54902e-11
2013-03-13	5.19013e-11
2013-03-14	5.12111e-11
2013-03-15	4.99688e-11
2013-03-16	4.74841e-11
2013-03-17	4.52756e-11
2013-03-18	4.11345e-11
2013-03-19	3.60272e-11
2013-03-20	3.07819e-11
2013-03-21	2.42942e-11
2013-03-22	1.83587e-11
2013-03-23	1.39416e-11
2013-03-24	9.66247e-12
2013-03-25	7.59194e-12
2013-03-26	6.48766e-12
2013-03-27	6.07355e-12
2013-03-28	6.34962e-12
2013-03-29	6.62569e-12
2013-03-30	6.76373e-12
2013-03-31	7.17784e-12
2013-04-01	7.59194e-12
2013-04-02	7.86801e-12
2013-04-03	7.86801e-12
2013-04-04	7.72998e-12
2013-04-05	7.59194e-12
2013-04-06	7.31587e-12
2013-04-07	6.62569e-12
2013-04-08	6.07355e-12
2013-04-09	5.52141e-12
2013-04-10	5.24534e-12
2013-04-11	5.24534e-12
2013-04-12	5.65945e-12
2013-04-13	6.21159e-12
2013-04-14	6.76373e-12
2013-04-15	7.0398e-12
2013-04-16	7.59194e-12
2013-04-17	8.42015e-12
2013-04-18	9.11033e-12
2013-04-19	9.93854e-12
2013-04-20	1.03526e-11
2013-04-21	1.04907e-11
2013-04-22	1.09048e-11
2013-04-23	1.14569e-11
2013-04-24	1.24232e-11
2013-04-25	1.36655e-11
2013-04-26	1.49078e-11
2013-04-27	1.64262e-11
2013-04-28	1.87728e-11
2013-04-29	2.18096e-11
2013-04-30	2.55365e-11
2013-05-01	2.98156e-11
2013-05-02	3.46469e-11
2013-05-03	4.04443e-11
2013-05-04	4.77602e-11
2013-05-05	5.49381e-11
2013-05-06	6.12877e-11
2013-05-07	6.6533e-11
2013-05-08	7.0536e-11
2013-05-09	7.35728e-11
2013-05-10	-1.75621e-06
2013-05-11	0.0990799
2013-05-12	0.480541
2013-05-13	1.37022
2013-05-14	2.81106
2013-05-15	4.87664
2013-05-16	7.5153
2013-05-17	10.7442
2013-05-18	14.3489
2013-05-19	18.0985
2013-05-20	21.3981
2013-05-21	23.5739
2013-05-22	24.5834
2013-05-23	24.2499
2013-05-24	22.6011
2013-05-25	20.2669
2013-05-26	17.5774
2013-05-27	15.416
2013-05-28	14.0584
2013-05-29	13.1209
2013-05-30	12.6796
2013-05-31	12.4241
2013-06-01	12.4618
2013-06-02	12.7958
2013-06-03	12.781
2013-06-04	12.6577
2013-06-05	13.0209
2013-06-06	14.1006
2013-06-07	16.2759
2013-06-08	18.7508
2013-06-09	21.1442
2013-06-10	23.2559
2013-06-11	25.4763
2013-06-12	28.1067
2013-06-13	31.0474
2013-06-14	34.6929
2013-06-15	39.2256
2013-06-16	44.5813
2013-06-17	51.044
2013-06-18	60.439
2013-06-19	70.2591
2013-06-20	80.3922
2013-06-21	90.0593
2013-06-22	98.7918
2013-06-23	102.509
2013-06-24	104.097
2013-06-25	101.334
2013-06-26	96.8321
2013-06-27	91.1154
2013-06-28	84.6241
2013-06-29	78.1395
2013-06-30	75.7944
2013-07-01	75.4546
2013-07-02	77.2349
2013-07-03	80.2933
2013-07-04	83.6779
2013-07-05	86.7998
2013-07-06	89.3992
2013-07-07	91.4858
2013-07-08	92.5359
2013-07-09	92.4246
2013-07-10	91.3937
2013-07-11	90.1802
2013-07-12	89.4848
2013-07-13	89.1083
2013-07-14	88.4481
2013-07-15	87.5201
2013-07-16	86.7118
2013-07-17	86.2724
2013-07-18	86.6118
2013-07-19	87.0378
2013-07-20	87.2625
2013-07-21	88.0122
2013-07-22	89.2112
2013-07-23	90.9294
2013-07-24	93.1072
2013-07-25	98.397
2013-07-26	104.163
2013-07-27	110.775
2013-07-28	117.93
2013-07-29	124.823
2013-07-30	131.184
2013-07-31	136.99
2013-08-01	139.285
2013-08-02	141.561
2013-08-03	144.371
2013-08-04	147.829
2013-08-05	152.197
2013-08-06	157.116
2013-08-07	161.926
2013-08-08	165.722
2013-08-09	168.19
2013-08-10	169.005
2013-08-11	168.548
2013-08-12	167.301
2013-08-13	165.648
2013-08-14	163.9
2013-08-15	157.829
2013-08-16	152.123
2013-08-17	147.2
2013-08-18	147.104
2013-08-19	146.996
2013-08-20	146.454
2013-08-21	140.794
2013-08-22	139.266
2013-08-23	137.161
2013-08-24	133.772
2013-08-25	123.875
2013-08-26	112.798
2013-08-27	101.515
2013-08-28	95.3648
2013-08-29	90.5236
2013-08-30	86.7763
2013-08-31	84.1987
2013-09-01	83.2621
2013-09-02	83.4628
2013-09-03	83.9356
2013-09-04	84.2612
2013-09-05	84.1327
2013-09-06	83.7787
2013-09-07	83.4665
2013-09-08	82.8984
2013-09-09	81.5565
2013-09-10	79.4792
2013-09-11	76.2158
2013-09-12	71.6712
2013-09-13	66.1726
2013-09-14	59.5722
2013-09-15	53.0215
2013-09-16	47.1568
2013-09-17	42.0424
2013-09-18	38.2741
2013-09-19	35.6669
2013-09-20	33.6636
2013-09-21	32.1861
2013-09-22	31.1731
2013-09-23	30.5239
2013-09-24	30.4597
2013-09-25	31.0037
2013-09-26	31.7412
2013-09-27	32.6124
2013-09-28	33.5448
2013-09-29	33.7815
2013-09-30	33.0696
2013-10-01	31.0553
2013-10-02	28.6644
2013-10-03	25.2863
2013-10-04	21.6395
2013-10-05	18.0562
2013-10-06	15.3461
2013-10-07	13.6286
2013-10-08	12.9035
2013-10-09	12.0971
2013-10-10	12.4204
2013-10-11	13.478
2013-10-12	15.0215
2013-10-13	16.2601
2013-10-14	16.8809
2013-10-15	16.796
2013-10-16	16.0485
2013-10-17	15.3023
2013-10-18	14.042
2013-10-19	12.2723
2013-10-20	10.7442
2013-10-21	9.99233
2013-10-22	10.2721
2013-10-23	11.5009
2013-10-24	12.5957
2013-10-25	13.5762
2013-10-26	14.4987
2013-10-27	15.0348
2013-10-28	15.1348
2013-10-29	15.1209
2013-10-30	14.845
2013-10-31	14.494
2013-11-01	14.2541
2013-11-02	14.1101
2013-11-03	13.9637
2013-11-04	13.6032
2013-11-05	13.0232
2013-11-06	12.4208
2013-11-07	11.7506
2013-11-08	11.3265
2013-11-09	11.0759
2013-11-10	10.8696
2013-11-11	11.1158
2013-11-12	11.4221
2013-11-13	11.5125
2013-11-14	11.3667
2013-11-15	11.2324
2013-11-16	10.5671
2013-11-17	9.7893
2013-11-18	8.69377
2013-11-19	7.57857
2013-11-20	6.59372
2013-11-21	5.85635
2013-11-22	4.95488
2013-11-23	4.5596
2013-11-24	4.33623
2013-11-25	4.29875
2013-11-26	4.17883
2013-11-27	3.97291
2013-11-28	3.79693
2013-11-29	3.5457
2013-11-30	3.11184
2013-12-01	2.7507
2013-12-02	2.27066
2013-12-03	1.83856
2013-12-04	1.47887
2013-12-05	1.09198
2013-12-06	0.797019
2013-12-07	0.590022
2013-12-08	0.375931
2013-12-09	0.244091
2013-12-10	0.163176
2013-12-11	0.112954
2013-12-12	0.0811301
2013-12-13	0.0602713
2013-12-14	0.0459371
2013-12-15	0.0356809
2013-12-16	0.0284359
2013-12-17	0.0229644
2013-12-18	0.0186453
2013-12-19	0.0150994
2013-12-20	0.0121566
2013-12-21	0.00972757
2013-12-22	0.00766973
2013-12-23	0.00593371
2013-12-24	0.00450282
2013-12-25	0.00327831
2013-12-26	0.00231189
2013-12-27	0.00157867
2013-12-28	0.00103467
2013-12-29	0.000657757
2013-12-30	0.000408469
2013-12-31	0.000248444
2014-01-01	0.000189396
2014-01-02	0.000152956
2014-01-03	0.00012948
2014-01-04	0.000113945
2014-01-05	0.000107016
2014-01-06	9.88097e-05
2014-01-07	9.32154e-05
2014-01-08	8.82644e-05
2014-01-09	8.40618e-05
2014-01-10	8.05782e-05
2014-01-11	7.7213e-05
2014-01-12	7.38202e-05
2014-01-13	7.24025e-05
2014-01-14	6.9132e-05
2014-01-15	6.60368e-05
2014-01-16	6.30702e-05
2014-01-17	6.02137e-05
2014-01-18	5.63853e-05
2014-01-19	5.28433e-05
2014-01-20	4.95622e-05
2014-01-21	4.64839e-05
2014-01-22	4.3588e-05
2014-01-23	4.15957e-05
2014-01-24	3.93189e-05
2014-01-25	3.77582e-05
2014-01-26	3.65252e-05
2014-01-27	3.46686e-05
2014-01-28	3.21727e-05
2014-01-29	2.98935e-05
2014-01-30	2.54759e-05
2014-01-31	2.11631e-05
2014-02-01	1.72752e-05
2014-02-02	1.30821e-05
2014-02-03	9.61083e-06
2014-02-04	6.85771e-06
2014-02-05	4.07301e-06
2014-02-06	2.84461e-06
2014-02-07	2.09254e-06
2014-02-08	1.609e-06
2014-02-09	1.26752e-06
2014-02-10	1.01218e-06
2014-02-11	8.6045e-07
2014-02-12	6.96738e-07
2014-02-13	5.64822e-07
2014-02-14	4.63733e-07
2014-02-15	3.86972e-07
2014-02-16	3.49191e-07
2014-02-17	3.32439e-07
2014-02-18	3.10634e-07
2014-02-19	2.89734e-07
2014-02-20	2.70025e-07
2014-02-21	2.51043e-07
2014-02-22	2.3787e-07
2014-02-23	2.25365e-07
2014-02-24	2.18666e-07
2014-02-25	2.19178e-07
2014-02-26	2.19315e-07
2014-02-27	2.18963e-07
2014-02-28	2.18514e-07
2014-03-01	2.23926e-07
2014-03-02	2.28686e-07
2014-03-03	2.26975e-07
2014-03-04	2.24872e-07
2014-03-05	2.17797e-07
2014-03-06	2.10903e-07
2014-03-07	2.04414e-07
2014-03-08	1.9298e-07
2014-03-09	1.82173e-07
2014-03-10	1.71985e-07
2014-03-11	1.62472e-07
2014-03-12	1.58349e-07
2014-03-13	1.50914e-07
2014-03-14	1.43791e-07
2014-03-15	1.4215e-07
2014-03-16	1.45503e-07
2014-03-17	1.51389e-07
2014-03-18	1.57531e-07
2014-03-19	1.65612e-07
2014-03-20	1.7409e-07
2014-03-21	1.78405e-07
2014-03-22	1.75381e-07
2014-03-23	1.67676e-07
2014-03-24	1.60625e-07
2014-03-25	1.51701e-07
2014-03-26	1.39168e-07
2014-03-27	1.3159e-07
2014-03-28	1.28128e-07
2014-03-29	1.30686e-07
2014-03-30	1.35347e-07
2014-03-31	1.39023e-07
2014-04-01	1.45002e-07
2014-04-02	1.56486e-07
2014-04-03	1.61402e-07
2014-04-04	1.69593e-07
2014-04-05	1.76472e-07
2014-04-06	1.79506e-07
2014-04-07	1.78518e-07
2014-04-08	1.7953e-07
2014-04-09	1.72918e-07
2014-04-10	1.66736e-07
2014-04-11	1.53404e-07
2014-04-12	1.39343e-07
2014-04-13	1.27216e-07
2014-04-14	1.1666e-07
2014-04-15	1.03727e-07
2014-04-16	9.69436e-08
2014-04-17	9.45705e-08
2014-04-18	9.39546e-08
2014-04-19	9.38024e-08
2014-04-20	9.87797e-08
2014-04-21	1.09607e-07
2014-04-22	1.2626e-07
2014-04-23	1.41792e-07
2014-04-24	1.56056e-07
2014-04-25	1.69807e-07
2014-04-26	1.77812e-07
2014-04-27	1.76056e-07
2014-04-28	1.72255e-07
2014-04-29	1.60293e-07
2014-04-30	1.46536e-07
2014-05-01	1.33347e-07
2014-05-02	1.24372e-07
2014-05-03	1.19889e-07
2014-05-04	1.22744e-07
2014-05-05	1.27086e-07
2014-05-06	1.38466e-07
2014-05-07	1.57826e-07
2014-05-08	1.86586e-07
2014-05-09	2.19355e-07
2014-05-10	2.48845e-07
2014-05-11	2.72868e-07
2014-05-12	2.82654e-07
2014-05-13	2.75711e-07
2014-05-14	2.64065e-07
2014-05-15	2.38433e-07
2014-05-16	2.04228e-07
2014-05-17	1.78365e-07
2014-05-18	1.6398e-07
2014-05-19	1.73204e-07
2014-05-20	2.12559e-07
2014-05-21	2.62697e-07
2014-05-22	2.08544e-06
2014-05-23	0.68229
2014-05-24	2.48165
2014-05-25	5.15007
2014-05-26	8.54168
2014-05-27	11.9619
2014-05-28	15.0496
2014-05-29	17.9637
2014-05-30	19.914
2014-05-31	20.6977
2014-06-01	20.5896
2014-06-02	19.9075
2014-06-03	19.6991
2014-06-04	20.3002
2014-06-05	21.5242
2014-06-06	23.5405
2014-06-07	26.0724
2014-06-08	28.9762
2014-06-09	31.9216
2014-06-10	34.5936
2014-06-11	37.2184
2014-06-12	39.6195
2014-06-13	41.5022
2014-06-14	42.6477
2014-06-15	42.7847
2014-06-16	42.3483
2014-06-17	41.4466
2014-06-18	40.3353
2014-06-19	39.4616
2014-06-20	39.1057
2014-06-21	39.7237
2014-06-22	41.7154
2014-06-23	44.3816
2014-06-24	47.3313
2014-06-25	49.9769
2014-06-26	51.9689
2014-06-27	53.8217
2014-06-28	54.9074
2014-06-29	55.1726
2014-06-30	55.2128
2014-07-01	55.0994
2014-07-02	55.1042
2014-07-03	55.7989
2014-07-04	56.2971
2014-07-05	57.0314
2014-07-06	58.2446
2014-07-07	58.8825
2014-07-08	58.6456
2014-07-09	56.9892
2014-07-10	53.8229
2014-07-11	50.1682
2014-07-12	46.6395
2014-07-13	43.6695
2014-07-14	42.0656
2014-07-15	42.2238
2014-07-16	44.1563
2014-07-17	47.4136
2014-07-18	51.2879
2014-07-19	55.1893
2014-07-20	58.3313
2014-07-21	60.2816
2014-07-22	61.0015
2014-07-23	61.1243
2014-07-24	61.1101
2014-07-25	61.1758
2014-07-26	60.7711
2014-07-27	60.0691
2014-07-28	59.7087
2014-07-29	59.3156
2014-07-30	59.3242
2014-07-31	59.3381
2014-08-01	59.0311
2014-08-02	59.46
2014-08-03	60.5
2014-08-04	61.2875
2014-08-05	62.3592
2014-08-06	63.096
2014-08-07	63.4131
2014-08-08	64.2914
2014-08-09	65.1847
2014-08-10	66.4109
2014-08-11	71.0481
2014-08-12	76.7006
2014-08-13	82.3373
2014-08-14	87.6731
2014-08-15	88.4643
2014-08-16	87.9292
2014-08-17	86.4459
2014-08-18	82.3273
2014-08-19	77.8513
2014-08-20	74.3325
2014-08-21	72.0163
2014-08-22	73.6072
2014-08-23	76.0779
2014-08-24	78.4647
2014-08-25	80.1612
2014-08-26	81.4
2014-08-27	81.5513
2014-08-28	81.0047
2014-08-29	80.4299
2014-08-30	78.7711
2014-08-31	76.676
2014-09-01	73.7733
2014-09-02	69.9222
2014-09-03	66.3665
2014-09-04	62.8522
2014-09-05	59.3524
2014-09-06	56.7309
2014-09-07	54.7012
2014-09-08	53.4977
2014-09-09	52.7491
2014-09-10	51.589
2014-09-11	50.0241
2014-09-12	48.0411
2014-09-13	46.0083
2014-09-14	44.0081
2014-09-15	42.1629
2014-09-16	40.88
2014-09-17	40.378
2014-09-18	40.1666
2014-09-19	40.3354
2014-09-20	40.4914
2014-09-21	39.6907
2014-09-22	38.008
2014-09-23	35.7306
2014-09-24	32.4698
2014-09-25	29.1491
2014-09-26	26.006
2014-09-27	22.7557
2014-09-28	20.5081
2014-09-29	19.5147
2014-09-30	19.5211
2014-10-01	20.4351
2014-10-02	21.7397
2014-10-03	23.0074
2014-10-04	24.0153
2014-10-05	24.6062
2014-10-06	24.51
2014-10-07	23.8464
2014-10-08	23.261
2014-10-09	22.8427
2014-10-10	22.5349
2014-10-11	22.4962
2014-10-12	22.9164
2014-10-13	23.7821
2014-10-14	24.7257
2014-10-15	25.572
2014-10-16	26.0937
2014-10-17	25.9428
2014-10-18	25.7538
2014-10-19	25.1278
2014-10-20	23.5857
2014-10-21	21.5963
2014-10-22	19.4272
2014-10-23	16.6373
2014-10-24	13.8138
2014-10-25	11.2943
2014-10-26	8.89148
2014-10-27	7.17054
2014-10-28	5.86253
2014-10-29	4.33776
2014-10-30	3.35157
2014-10-31	2.87478
2014-11-01	2.32779
2014-11-02	2.02316
2014-11-03	1.8185
2014-11-04	1.75679
2014-11-05	1.96563
2014-11-06	2.26605
2014-11-07	2.60918
2014-11-08	2.89779
2014-11-09	3.09365
2014-11-10	3.23319
2014-11-11	3.39316
2014-11-12	3.4374
2014-11-13	3.42895
2014-11-14	3.35308
2014-11-15	3.28468
2014-11-16	3.27262
2014-11-17	3.22632
2014-11-18	3.01616
2014-11-19	2.75651
2014-11-20	2.50891
2014-11-21	2.27255
2014-11-22	2.05455
2014-11-23	1.91039
2014-11-24	1.816
2014-11-25	1.74017
2014-11-26	1.6112
2014-11-27	1.43774
2014-11-28	1.26828
2014-11-29	1.14663
2014-11-30	1.00142
2014-12-01	0.886277
2014-12-02	0.799135
2014-12-03	0.76628
2014-12-04	0.730325
2014-12-05	0.713802
2014-12-06	0.685663
2014-12-07	0.670917
2014-12-08	0.646225
2014-12-09	0.628399
2014-12-10	0.605516
2014-12-11	0.581404
2014-12-12	0.562572
2014-12-13	0.53401
2014-12-14	0.481128
2014-12-15	0.422366
2014-12-16	0.355748
2014-12-17	0.299697
2014-12-18	0.255095
2014-12-19	0.202734
2014-12-20	0.165347
2014-12-21	0.138696
2014-12-22	0.126076
2014-12-23	0.116546
2014-12-24	0.106629
2014-12-25	0.0957938
2014-12-26	0.0893083
2014-12-27	0.0788546
2014-12-28	0.0680112
2014-12-29	0.0576872
2014-12-30	0.045885
2014-12-31	0.0358019
2015-01-01	0.0275847
2015-01-02	0.0189287
2015-01-03	0.0124342
2015-01-04	0.00808355
2015-01-05	0.00524611
2015-01-06	0.00332752
2015-01-07	0.00204443
2015-01-08	0.00125351
2015-01-09	0.000771203
2015-01-10	0.000476498
2015-01-11	0.000295699
2015-01-12	0.000184398
2015-01-13	0.000115566
2015-01-14	7.28089e-05
2015-01-15	4.60673e-05
2015-01-16	2.91816e-05
2015-01-17	1.83797e-05
2015-01-18	1.15905e-05
2015-01-19	7.3676e-06
2015-01-20	4.73445e-06
2015-01-21	3.11584e-06
2015-01-22	2.12674e-06
2015-01-23	1.52221e-06
2015-01-24	1.14453e-06
2015-01-25	1.02241e-06
2015-01-26	9.33514e-07
2015-01-27	8.88739e-07
2015-01-28	8.53858e-07
2015-01-29	8.04682e-07
2015-01-30	7.44294e-07
2015-01-31	6.78621e-07
2015-02-01	5.96258e-07
2015-02-02	5.23737e-07
2015-02-03	4.63189e-07
2015-02-04	3.94245e-07
2015-02-05	3.35311e-07
2015-02-06	2.86349e-07
2015-02-07	2.46778e-07
2015-02-08	2.13366e-07
2015-02-09	1.83152e-07
2015-02-10	1.53999e-07
2015-02-11	1.24958e-07
2015-02-12	9.7938e-08
2015-02-13	7.45656e-08
2015-02-14	5.64426e-08
2015-02-15	4.23352e-08
2015-02-16	3.13216e-08
2015-02-17	2.25914e-08
2015-02-18	1.54898e-08
2015-02-19	1.01268e-08
2015-02-20	6.56855e-09
2015-02-21	4.27081e-09
2015-02-22	2.77092e-09
2015-02-23	1.80937e-09
2015-02-24	1.1849e-09
2015-02-25	7.83488e-10
2015-02-26	5.2343e-10
2015-02-27	3.5061e-10
2015-02-28	2.39905e-10
2015-03-01	2.02912e-10
2015-03-02	1.77513e-10
2015-03-03	1.67575e-10
2015-03-04	1.60949e-10
2015-03-05	1.52667e-10
2015-03-06	1.42729e-10
2015-03-07	1.33894e-10
2015-03-08	1.22575e-10
2015-03-09	1.12361e-10
2015-03-10	1.0049e-10
2015-03-11	8.50298e-11
2015-03-12	6.98459e-11
2015-03-13	5.71466e-11
2015-03-14	4.36192e-11
2015-03-15	3.34045e-11
2015-03-16	2.59506e-11
2015-03-17	2.09814e-11
2015-03-18	1.82207e-11
2015-03-19	1.73924e-11
2015-03-20	1.68403e-11
2015-03-21	1.68403e-11
2015-03-22	1.5736e-11
2015-03-23	1.49078e-11
2015-03-24	1.46317e-11
2015-03-25	1.38035e-11
2015-03-26	1.32514e-11
2015-03-27	1.29753e-11
2015-03-28	1.24232e-11
2015-03-29	1.21471e-11
2015-03-30	1.1871e-11
2015-03-31	1.1595e-11
2015-04-01	1.1595e-11
2015-04-02	1.1595e-11
2015-04-03	1.13189e-11
2015-04-04	1.13189e-11
2015-04-05	1.1595e-11
2015-04-06	1.1871e-11
2015-04-07	1.1595e-11
2015-04-08	1.13189e-11
2015-04-09	1.07668e-11
2015-04-10	9.66247e-12
2015-04-11	9.3864e-12
2015-04-12	9.3864e-12
2015-04-13	9.3864e-12
2015-04-14	1.02146e-11
2015-04-15	1.02146e-11
2015-04-16	1.04907e-11
2015-04-17	1.13189e-11
2015-04-18	1.13189e-11
2015-04-19	1.07668e-11
2015-04-20	1.04907e-11
2015-04-21	9.93854e-12
2015-04-22	9.66247e-12
2015-04-23	9.93854e-12
2015-04-24	1.02146e-11
2015-04-25	1.02146e-11
2015-04-26	1.13189e-11
2015-04-27	1.1595e-11
2015-04-28	1.1595e-11
2015-04-29	1.1595e-11
2015-04-30	1.10428e-11
2015-05-01	1.10428e-11
2015-05-02	1.10428e-11
2015-05-03	1.1595e-11
2015-05-04	1.38035e-11
2015-05-05	1.71164e-11
2015-05-06	2.18096e-11
2015-05-07	2.67789e-11
2015-05-08	3.06438e-11
2015-05-09	3.39567e-11
2015-05-10	3.58892e-11
2015-05-11	3.69935e-11
2015-05-12	3.69935e-11
2015-05-13	4.28738e-10
2015-05-14	0.614955
2015-05-15	2.3236
2015-05-16	5.38317
2015-05-17	9.68014
2015-05-18	14.6066
2015-05-19	19.5519
2015-05-20	24.3014
2015-05-21	27.9154
2015-05-22	29.9206
2015-05-23	29.8851
2015-05-24	27.9523
2015-05-25	25.2639
2015-05-26	22.2764
2015-05-27	19.6416
2015-05-28	17.8981
2015-05-29	17.0101
2015-05-30	17.5869
2015-05-31	19.6005
2015-06-01	22.3414
2015-06-02	25.9091
2015-06-03	29.5571
2015-06-04	33.0421
2015-06-05	36.4918
2015-06-06	39.4121
2015-06-07	41.8898
2015-06-08	44.3942
2015-06-09	46.9549
2015-06-10	50.064
2015-06-11	53.7762
2015-06-12	57.4502
2015-06-13	60.8375
2015-06-14	63.7564
2015-06-15	65.5825
2015-06-16	65.9062
2015-06-17	64.9261
2015-06-18	62.5096
2015-06-19	59.1423
2015-06-20	55.8396
2015-06-21	52.8511
2015-06-22	50.7986
2015-06-23	49.1844
[truncated: 1 more rows]

## Sheet: Observed_Eggs_Pajovic
Pod_Time_Egg	Pod_Obs_Egg
2013-04-19	0.176471
2013-04-29	0
2013-05-09	0
2013-05-22	4.41176
2013-05-29	17.7647
2013-06-08	13.4118
2013-06-19	12.2353
2013-06-29	108.882
2013-07-10	77.7647
2013-07-19	118.176
2013-07-28	128.176
2013-08-08	194.059
2013-08-17	112.941
2013-08-29	131.647
2013-09-07	78.1176
2013-09-19	98.2941
2013-09-29	35.4706
2013-10-08	67.6471
2013-10-29	59.8824
