# Supplementary material for: Role of vector phenotypic plasticity in disease transmission as illustrated by the spread of dengue virus by Aedes albopictus
Source: Nat Commun. 2024 Sep 7;15:7823. doi: 10.1038/s41467-024-52144-5 (PMC11379831; doi:10.1038/s41467-024-52144-5)
Supplement: Supplementary file 4 — Source Data files [file 41467_2024_52144_MOESM4_ESM.zip › Source_Data_Folder/Supplementary_Material/SF18.xlsx]

## Sheet: Simulated_Eggs
Time_Egg	Sim_Act_Pred
2016-01-02	0
2016-01-03	0
2016-01-04	0
2016-01-05	0
2016-01-06	0
2016-01-07	0
2016-01-08	0
2016-01-09	0
2016-01-10	0
2016-01-11	0
2016-01-12	0
2016-01-13	0
2016-01-14	0
2016-01-15	0
2016-01-16	0
2016-01-17	0
2016-01-18	0
2016-01-19	-9.47241e-22
2016-01-20	1.20035e-19
2016-01-21	-1.13764e-19
2016-01-22	1.03898e-17
2016-01-23	4.87346e-16
2016-01-24	2.23856e-14
2016-01-25	-1.8685e-12
2016-01-26	1.30976e-09
2016-01-27	1.14588e-08
2016-01-28	9.09009e-08
2016-01-29	5.48964e-07
2016-01-30	1.36346e-06
2016-01-31	2.57209e-06
2016-02-01	4.17286e-06
2016-02-02	6.16235e-06
2016-02-03	8.41338e-06
2016-02-04	1.07042e-05
2016-02-05	1.23561e-05
2016-02-06	1.37623e-05
2016-02-07	1.45454e-05
2016-02-08	1.46874e-05
2016-02-09	1.41641e-05
2016-02-10	1.30613e-05
2016-02-11	1.16522e-05
2016-02-12	1.04144e-05
2016-02-13	8.93147e-06
2016-02-14	7.76032e-06
2016-02-15	6.80773e-06
2016-02-16	6.05809e-06
2016-02-17	5.61852e-06
2016-02-18	5.36791e-06
2016-02-19	5.28253e-06
2016-02-20	5.19247e-06
2016-02-21	4.85706e-06
2016-02-22	4.61951e-06
2016-02-23	4.42746e-06
2016-02-24	4.20595e-06
2016-02-25	3.96534e-06
2016-02-26	3.62936e-06
2016-02-27	3.34818e-06
2016-02-28	3.21641e-06
2016-02-29	3.00416e-06
2016-03-01	2.86653e-06
2016-03-02	2.72534e-06
2016-03-03	2.57141e-06
2016-03-04	2.39678e-06
2016-03-05	2.32318e-06
2016-03-06	2.22188e-06
2016-03-07	2.09383e-06
2016-03-08	1.87963e-06
2016-03-09	1.66231e-06
2016-03-10	1.46734e-06
2016-03-11	1.28786e-06
2016-03-12	1.08619e-06
2016-03-13	9.2052e-07
2016-03-14	7.90087e-07
2016-03-15	6.93663e-07
2016-03-16	6.28789e-07
2016-03-17	5.78465e-07
2016-03-18	5.49401e-07
2016-03-19	5.22827e-07
2016-03-20	4.8864e-07
2016-03-21	4.57535e-07
2016-03-22	4.29226e-07
2016-03-23	4.02462e-07
2016-03-24	3.84874e-07
2016-03-25	3.67343e-07
2016-03-26	3.49828e-07
2016-03-27	3.4173e-07
2016-03-28	3.3228e-07
2016-03-29	3.21662e-07
2016-03-30	3.07465e-07
2016-03-31	2.89195e-07
2016-04-01	2.82897e-07
2016-04-02	2.87469e-07
2016-04-03	2.97405e-07
2016-04-04	3.11367e-07
2016-04-05	3.3099e-07
2016-04-06	3.57237e-07
2016-04-07	3.71808e-07
2016-04-08	3.82148e-07
2016-04-09	3.75409e-07
2016-04-10	3.55871e-07
2016-04-11	3.33599e-07
2016-04-12	3.13841e-07
2016-04-13	2.9428e-07
2016-04-14	2.89552e-07
2016-04-15	2.88353e-07
2016-04-16	2.90851e-07
2016-04-17	3.12457e-07
2016-04-18	3.32901e-07
2016-04-19	3.37635e-07
2016-04-20	3.48635e-07
2016-04-21	3.41469e-07
2016-04-22	3.1513e-07
2016-04-23	2.91082e-07
2016-04-24	2.57056e-07
2016-04-25	2.29295e-07
2016-04-26	2.07715e-07
2016-04-27	1.79326e-07
2016-04-28	1.66189e-07
2016-04-29	1.60064e-07
2016-04-30	1.57601e-07
2016-05-01	1.56247e-07
2016-05-02	1.50327e-07
2016-05-03	1.47455e-07
2016-05-04	1.47261e-07
2016-05-05	1.47439e-07
2016-05-06	1.56607e-07
2016-05-07	1.72042e-07
2016-05-08	1.86491e-07
2016-05-09	2.05749e-07
2016-05-10	2.23746e-07
2016-05-11	2.33565e-07
2016-05-12	2.46672e-07
2016-05-13	2.49222e-07
2016-05-14	2.39507e-07
2016-05-15	2.28564e-07
2016-05-16	2.14583e-07
2016-05-17	2.01844e-07
2016-05-18	1.92373e-07
2016-05-19	1.85493e-07
2016-05-20	1.97152e-07
2016-05-21	2.18887e-07
2016-05-22	2.42948e-07
2016-05-23	2.59295e-07
2016-05-24	2.73627e-07
2016-05-25	1.63069e-06
2016-05-26	0.0396052
2016-05-27	0.128132
2016-05-28	0.26206
2016-05-29	0.438323
2016-05-30	0.605669
2016-05-31	0.750951
2016-06-01	0.880197
2016-06-02	0.962029
2016-06-03	1.00136
2016-06-04	1.00396
2016-06-05	0.979997
2016-06-06	0.981385
2016-06-07	1.0103
2016-06-08	1.05766
2016-06-09	1.1071
2016-06-10	1.13567
2016-06-11	1.1448
2016-06-12	1.13331
2016-06-13	1.1066
2016-06-14	1.1039
2016-06-15	1.17691
2016-06-16	1.41887
2016-06-17	1.84188
2016-06-18	2.42741
2016-06-19	3.24001
2016-06-20	4.34439
2016-06-21	5.87128
2016-06-22	7.93269
2016-06-23	10.4762
2016-06-24	13.3083
2016-06-25	16.2215
2016-06-26	18.9261
2016-06-27	21.2806
2016-06-28	23.5152
2016-06-29	25.7539
2016-06-30	28.4331
2016-07-01	31.9417
2016-07-02	36.185
2016-07-03	41.1986
2016-07-04	46.8381
2016-07-05	52.4587
2016-07-06	57.9017
2016-07-07	63.2804
2016-07-08	68.8758
2016-07-09	75.3922
2016-07-10	83.2107
2016-07-11	92.0525
2016-07-12	100.927
2016-07-13	108.251
2016-07-14	111.778
2016-07-15	111.573
2016-07-16	108.805
2016-07-17	104.679
2016-07-18	100.935
2016-07-19	98.5112
2016-07-20	98.3736
2016-07-21	102.211
2016-07-22	109.787
2016-07-23	118.668
2016-07-24	126.39
2016-07-25	131.44
2016-07-26	134.159
2016-07-27	135.481
2016-07-28	136.346
2016-07-29	136.6
2016-07-30	136.837
2016-07-31	137.514
2016-08-01	138.526
2016-08-02	139.774
2016-08-03	141.213
2016-08-04	142.383
2016-08-05	142.323
2016-08-06	141.231
2016-08-07	139.12
2016-08-08	136.687
2016-08-09	134.326
2016-08-10	130.458
2016-08-11	124.658
2016-08-12	117.894
2016-08-13	111.427
2016-08-14	107.423
2016-08-15	105.334
2016-08-16	103.976
2016-08-17	104.03
2016-08-18	105.156
2016-08-19	107.8
2016-08-20	110.698
2016-08-21	111.49
2016-08-22	110.801
2016-08-23	109.552
2016-08-24	108.855
2016-08-25	109.05
2016-08-26	108.912
2016-08-27	108.29
2016-08-28	108.269
2016-08-29	108.932
2016-08-30	109.843
2016-08-31	110.058
2016-09-01	109.168
2016-09-02	107.712
2016-09-03	105.692
2016-09-04	101.773
2016-09-05	95.9977
2016-09-06	89.3835
2016-09-07	82.8012
2016-09-08	78.0165
2016-09-09	74.621
2016-09-10	72.216
2016-09-11	71.918
2016-09-12	72.8822
2016-09-13	74.5155
2016-09-14	76.2869
2016-09-15	76.2142
2016-09-16	74.6695
2016-09-17	71.5769
2016-09-18	66.9605
2016-09-19	61.6003
2016-09-20	55.5027
2016-09-21	49.1645
2016-09-22	43.232
2016-09-23	37.7721
2016-09-24	33.6758
2016-09-25	30.9534
2016-09-26	29.0847
2016-09-27	28.1848
2016-09-28	27.9589
2016-09-29	28.2154
2016-09-30	28.7915
2016-10-01	29.6877
2016-10-02	30.2988
2016-10-03	30.2675
2016-10-04	29.3235
2016-10-05	28.2799
2016-10-06	25.9819
2016-10-07	22.877
2016-10-08	19.4129
2016-10-09	16.2817
2016-10-10	13.8107
2016-10-11	12.041
2016-10-12	10.3296
2016-10-13	10.2125
2016-10-14	11.1892
2016-10-15	12.5369
2016-10-16	13.7608
2016-10-17	14.5486
2016-10-18	15.1646
2016-10-19	15.8721
2016-10-20	15.7606
2016-10-21	15.3026
2016-10-22	14.8636
2016-10-23	14.4579
2016-10-24	14.9232
2016-10-25	15.6974
2016-10-26	15.6457
2016-10-27	16.0389
2016-10-28	15.945
2016-10-29	15.0087
2016-10-30	13.7902
2016-10-31	12.3115
2016-11-01	10.7134
2016-11-02	9.48725
2016-11-03	7.81129
2016-11-04	6.83522
2016-11-05	6.61257
2016-11-06	6.69461
2016-11-07	6.61877
2016-11-08	6.59025
2016-11-09	6.3829
2016-11-10	6.50467
2016-11-11	6.21299
2016-11-12	5.81871
2016-11-13	5.34885
2016-11-14	4.79787
2016-11-15	4.29291
2016-11-16	3.94843
2016-11-17	3.36659
2016-11-18	2.95975
2016-11-19	2.4438
2016-11-20	1.99204
2016-11-21	1.63476
2016-11-22	1.25403
2016-11-23	0.958068
2016-11-24	0.814595
2016-11-25	0.718638
2016-11-26	0.701043
2016-11-27	0.702617
2016-11-28	0.693657
2016-11-29	0.690703
2016-11-30	0.674315
2016-12-01	0.661926
2016-12-02	0.634193
2016-12-03	0.5897
2016-12-04	0.535346
2016-12-05	0.475753
2016-12-06	0.40008
2016-12-07	0.332547
2016-12-08	0.258402
2016-12-09	0.197877
2016-12-10	0.134428
2016-12-11	0.0873231
2016-12-12	0.056658
2016-12-13	0.037035
2016-12-14	0.0241018
2016-12-15	0.015391
2016-12-16	0.0100168
2016-12-17	0.00667125
2016-12-18	0.00453648
2016-12-19	0.00311528
2016-12-20	0.00217177
2016-12-21	0.00153779
2016-12-22	0.00109231
2016-12-23	0.000769498
2016-12-24	0.000524554
2016-12-25	0.000347633
2016-12-26	0.000234803
2016-12-27	0.000161677
2016-12-28	0.000113204
2016-12-29	8.00067e-05
2016-12-30	5.66975e-05
2016-12-31	4.00305e-05
2017-01-01	2.80057e-05
2017-01-02	1.94604e-05
2017-01-03	1.34988e-05
2017-01-04	9.37408e-06
2017-01-05	6.54545e-06
2017-01-06	4.61681e-06
2017-01-07	3.30023e-06
2017-01-08	2.39898e-06
2017-01-09	1.78326e-06
2017-01-10	1.3603e-06
2017-01-11	1.0619e-06
2017-01-12	8.42566e-07
2017-01-13	6.75134e-07
2017-01-14	5.43399e-07
2017-01-15	4.37145e-07
2017-01-16	3.50333e-07
2017-01-17	2.79471e-07
2017-01-18	2.22218e-07
2017-01-19	1.76705e-07
2017-01-20	1.4131e-07
2017-01-21	1.14478e-07
2017-01-22	9.45405e-08
2017-01-23	7.98343e-08
2017-01-24	6.8879e-08
2017-01-25	6.05037e-08
2017-01-26	5.39232e-08
2017-01-27	4.8653e-08
2017-01-28	4.43846e-08
2017-01-29	4.08675e-08
2017-01-30	3.78518e-08
2017-01-31	3.51338e-08
2017-02-01	3.2549e-08
2017-02-02	2.99437e-08
2017-02-03	2.72069e-08
2017-02-04	2.37698e-08
2017-02-05	2.03021e-08
2017-02-06	1.69966e-08
2017-02-07	1.40019e-08
2017-02-08	1.1368e-08
2017-02-09	9.10678e-09
2017-02-10	7.22509e-09
2017-02-11	6.2578e-09
2017-02-12	5.6788e-09
2017-02-13	5.24661e-09
2017-02-14	4.84055e-09
2017-02-15	4.41266e-09
2017-02-16	3.97068e-09
2017-02-17	3.52314e-09
2017-02-18	3.07636e-09
2017-02-19	2.54338e-09
2017-02-20	2.05581e-09
2017-02-21	1.62961e-09
2017-02-22	1.26913e-09
2017-02-23	9.52631e-10
2017-02-24	6.97494e-10
2017-02-25	4.97987e-10
2017-02-26	3.51055e-10
2017-02-27	2.49711e-10
2017-02-28	1.78365e-10
2017-03-01	1.24294e-10
2017-03-02	9.94104e-11
2017-03-03	8.569e-11
2017-03-04	8.15739e-11
2017-03-05	7.7832e-11
2017-03-06	7.63352e-11
2017-03-07	7.47761e-11
2017-03-08	7.32793e-11
2017-03-09	7.19072e-11
2017-03-10	6.86019e-11
2017-03-11	6.49223e-11
2017-03-12	6.09309e-11
2017-03-13	5.66277e-11
2017-03-14	5.20127e-11
2017-03-15	4.81461e-11
2017-03-16	4.25955e-11
2017-03-17	3.69827e-11
2017-03-18	3.16192e-11
2017-03-19	2.71289e-11
2017-03-20	2.33246e-11
2017-03-21	2.05182e-11
2017-03-22	1.7587e-11
2017-03-23	1.6901e-11
2017-03-24	1.67139e-11
2017-03-25	1.6901e-11
2017-03-26	1.68386e-11
2017-03-27	1.66515e-11
2017-03-28	1.68386e-11
2017-03-29	1.64021e-11
2017-03-30	1.58408e-11
2017-03-31	1.53419e-11
2017-04-01	1.503e-11
2017-04-02	1.46559e-11
2017-04-03	1.42817e-11
2017-04-04	1.31591e-11
2017-04-05	1.26602e-11
2017-04-06	1.19741e-11
2017-04-07	1.12881e-11
2017-04-08	1.07268e-11
2017-04-09	1.03526e-11
2017-04-10	1.0415e-11
2017-04-11	1.08516e-11
2017-04-12	1.12258e-11
2017-04-13	1.17247e-11
2017-04-14	1.20989e-11
2017-04-15	1.22236e-11
2017-04-16	1.22236e-11
2017-04-17	1.18494e-11
2017-04-18	1.14752e-11
2017-04-19	1.06645e-11
2017-04-20	9.91609e-12
2017-04-21	9.16771e-12
2017-04-22	8.54405e-12
2017-04-23	8.1075e-12
2017-04-24	7.79567e-12
2017-04-25	7.17202e-12
2017-04-26	6.73546e-12
2017-04-27	6.17417e-12
2017-04-28	5.79998e-12
2017-04-29	5.67525e-12
2017-04-30	5.73761e-12
2017-05-01	5.92471e-12
2017-05-02	6.36127e-12
2017-05-03	6.79782e-12
2017-05-04	7.04728e-12
2017-05-05	7.35911e-12
2017-05-06	7.29675e-12
2017-05-07	6.92255e-12
2017-05-08	6.486e-12
2017-05-09	5.98707e-12
2017-05-10	5.86234e-12
2017-05-11	6.04944e-12
2017-05-12	6.36127e-12
2017-05-13	7.10965e-12
2017-05-14	8.04513e-12
2017-05-15	9.04298e-12
2017-05-16	9.97846e-12
2017-05-17	2.48669e-09
2017-05-18	4.22024e-06
2017-05-19	-8.13243e-05
2017-05-20	0.360075
2017-05-21	1.34471
2017-05-22	2.82021
2017-05-23	4.53276
2017-05-24	6.27229
2017-05-25	7.92412
2017-05-26	9.64576
2017-05-27	11.3073
2017-05-28	12.6009
2017-05-29	13.5591
2017-05-30	14.5832
2017-05-31	15.9074
2017-06-01	17.5281
2017-06-02	19.2625
2017-06-03	20.7545
2017-06-04	21.9928
2017-06-05	23.1519
2017-06-06	23.997
2017-06-07	24.3544
2017-06-08	24.4792
2017-06-09	24.3897
2017-06-10	24.4637
2017-06-11	25.1862
2017-06-12	26.6535
2017-06-13	28.8164
2017-06-14	31.6956
2017-06-15	34.8948
2017-06-16	37.6581
2017-06-17	40.3034
2017-06-18	42.6203
2017-06-19	44.7637
2017-06-20	47.8539
2017-06-21	51.8946
2017-06-22	57.2299
2017-06-23	64.7273
2017-06-24	73.0972
2017-06-25	81.7213
2017-06-26	89.9848
2017-06-27	96.5416
2017-06-28	102.62
2017-06-29	108.244
2017-06-30	112.424
2017-07-01	115.278
2017-07-02	116.374
2017-07-03	116.531
2017-07-04	117.541
2017-07-05	119.234
2017-07-06	121.585
2017-07-07	125.109
2017-07-08	130.044
2017-07-09	136.51
2017-07-10	144.02
2017-07-11	151.046
2017-07-12	156.01
2017-07-13	158.896
2017-07-14	158.703
2017-07-15	155.851
2017-07-16	151.762
2017-07-17	147.565
2017-07-18	144.795
2017-07-19	144.555
2017-07-20	146.686
2017-07-21	151.308
2017-07-22	157.985
2017-07-23	162.72
2017-07-24	163.836
2017-07-25	160.389
2017-07-26	152.629
2017-07-27	144.462
2017-07-28	138.079
2017-07-29	133.948
2017-07-30	135.065
2017-07-31	140.735
2017-08-01	149.943
2017-08-02	168.14
2017-08-03	185.416
2017-08-04	201.587
2017-08-05	216.442
2017-08-06	230.16
2017-08-07	244.75
2017-08-08	260.627
2017-08-09	270.51
2017-08-10	278.532
2017-08-11	273.853
2017-08-12	265.073
2017-08-13	252.85
2017-08-14	239.559
2017-08-15	226.74
2017-08-16	214.754
2017-08-17	205.308
2017-08-18	206.751
2017-08-19	208.372
2017-08-20	208.931
2017-08-21	204.961
2017-08-22	196.592
2017-08-23	187.47
2017-08-24	179.242
2017-08-25	173.932
2017-08-26	173.116
2017-08-27	175.357
2017-08-28	179.06
2017-08-29	182.841
2017-08-30	183.647
2017-08-31	180.82
2017-09-01	172.991
2017-09-02	160.423
2017-09-03	145.832
2017-09-04	131.467
2017-09-05	119.764
2017-09-06	110.485
2017-09-07	101.479
2017-09-08	94.9465
2017-09-09	91.1049
2017-09-10	89.0177
2017-09-11	89.4914
2017-09-12	88.589
2017-09-13	86.8174
2017-09-14	86.8787
2017-09-15	87.4422
2017-09-16	88.1149
2017-09-17	88.3372
2017-09-18	85.2938
2017-09-19	80.0969
2017-09-20	73.5379
2017-09-21	65.5457
2017-09-22	57.6581
2017-09-23	50.2291
2017-09-24	44.3523
2017-09-25	41.3558
2017-09-26	41.0866
2017-09-27	42.4384
2017-09-28	43.7351
2017-09-29	43.8165
2017-09-30	43.0381
2017-10-01	41.4635
2017-10-02	39.7895
2017-10-03	38.1547
2017-10-04	36.3898
2017-10-05	34.4726
2017-10-06	33.3109
2017-10-07	31.5946
2017-10-08	29.1419
2017-10-09	25.9581
2017-10-10	23.0547
2017-10-11	20.5627
2017-10-12	19.035
2017-10-13	17.4716
2017-10-14	16.9864
2017-10-15	17.6365
2017-10-16	19.1222
2017-10-17	20.5164
2017-10-18	21.8215
2017-10-19	22.6638
2017-10-20	22.9824
2017-10-21	22.4725
2017-10-22	21.9032
2017-10-23	20.4142
2017-10-24	18.2721
2017-10-25	15.7959
2017-10-26	13.5835
2017-10-27	11.6393
2017-10-28	10.331
2017-10-29	8.72939
2017-10-30	7.77619
2017-10-31	7.00554
2017-11-01	6.4991
2017-11-02	5.98181
2017-11-03	5.44832
2017-11-04	4.91667
2017-11-05	4.44709
2017-11-06	3.87112
2017-11-07	3.52656
2017-11-08	3.26058
2017-11-09	3.06326
2017-11-10	2.92227
2017-11-11	2.81154
2017-11-12	2.64729
2017-11-13	2.49355
2017-11-14	2.35119
2017-11-15	2.21808
2017-11-16	2.14667
2017-11-17	2.07813
2017-11-18	1.99907
2017-11-19	2.01349
2017-11-20	1.99577
2017-11-21	1.94622
2017-11-22	1.86547
2017-11-23	1.69874
2017-11-24	1.50684
2017-11-25	1.31517
2017-11-26	1.08992
2017-11-27	0.89379
2017-11-28	0.726379
2017-11-29	0.587296
2017-11-30	0.47574
2017-12-01	0.400172
2017-12-02	0.33701
2017-12-03	0.279413
2017-12-04	0.226998
2017-12-05	0.181525
2017-12-06	0.145826
2017-12-07	0.117408
2017-12-08	0.0855462
2017-12-09	0.062386
2017-12-10	0.0467123
2017-12-11	0.0351833
2017-12-12	0.0263985
2017-12-13	0.0174193
2017-12-14	0.0108089
2017-12-15	0.00657177
2017-12-16	0.00396588
2017-12-17	0.00235768
2017-12-18	0.00174
2017-12-19	0.00150492
2017-12-20	0.0013161
2017-12-21	0.00120424
2017-12-22	0.00110282
2017-12-23	0.000951017
2017-12-24	0.000798473
2017-12-25	0.000659938
2017-12-26	0.00050769
2017-12-27	0.000382954
2017-12-28	0.000287845
2017-12-29	0.00018947
2017-12-30	0.000123035
2017-12-31	8.26755e-05
2018-01-01	5.78196e-05
2018-01-02	4.19948e-05
2018-01-03	3.14792e-05
2018-01-04	2.40175e-05
2018-01-05	1.81575e-05
2018-01-06	1.35818e-05
2018-01-07	9.76374e-06
2018-01-08	6.75872e-06
2018-01-09	4.48887e-06
2018-01-10	2.8622e-06
2018-01-11	1.84158e-06
2018-01-12	1.48824e-06
2018-01-13	1.29307e-06
2018-01-14	1.23284e-06
2018-01-15	1.17292e-06
2018-01-16	1.12443e-06
2018-01-17	1.05425e-06
2018-01-18	9.64359e-07
2018-01-19	8.62851e-07
2018-01-20	7.31076e-07
2018-01-21	6.04897e-07
2018-01-22	4.91615e-07
2018-01-23	3.69251e-07
2018-01-24	2.6712e-07
2018-01-25	1.86147e-07
2018-01-26	1.25603e-07
2018-01-27	8.44273e-08
2018-01-28	5.75887e-08
2018-01-29	3.95684e-08
2018-01-30	2.68807e-08
2018-01-31	1.83663e-08
2018-02-01	1.30171e-08
2018-02-02	9.61013e-09
2018-02-03	7.47536e-09
2018-02-04	6.16307e-09
2018-02-05	5.28521e-09
2018-02-06	4.62501e-09
2018-02-07	4.05163e-09
2018-02-08	3.5875e-09
2018-02-09	3.16716e-09
2018-02-10	2.7311e-09
2018-02-11	2.29754e-09
2018-02-12	1.89453e-09
2018-02-13	1.53506e-09
2018-02-14	1.21987e-09
2018-02-15	9.56809e-10
2018-02-16	6.76165e-10
2018-02-17	4.65495e-10
2018-02-18	3.2168e-10
2018-02-19	2.20025e-10
2018-02-20	1.45062e-10
2018-02-21	9.37975e-11
2018-02-22	6.17417e-11
2018-02-23	4.19095e-11
2018-02-24	2.99354e-11
2018-02-25	2.23268e-11
2018-02-26	1.72128e-11
2018-02-27	1.35956e-11
2018-02-28	1.07268e-11
2018-03-01	8.98061e-12
2018-03-02	7.35911e-12
2018-03-03	5.61288e-12
2018-03-04	4.11611e-12
2018-03-05	2.86881e-12
2018-03-06	1.87096e-12
2018-03-07	1.12258e-12
2018-03-08	6.23654e-13
2018-03-09	3.74192e-13
2018-03-10	4.98923e-13
2018-03-11	7.48384e-13
2018-03-12	1.12258e-12
2018-03-13	1.49677e-12
2018-03-14	1.87096e-12
2018-03-15	2.24515e-12
2018-03-16	2.24515e-12
2018-03-17	1.87096e-12
2018-03-18	1.49677e-12
2018-03-19	1.12258e-12
2018-03-20	7.48384e-13
2018-03-21	3.74192e-13
2018-03-22	0
2018-03-23	0
2018-03-24	0
2018-03-25	0
2018-03-26	1.24731e-13
2018-03-27	2.49461e-13
2018-03-28	3.74192e-13
2018-03-29	4.98923e-13
2018-03-30	6.23654e-13
2018-03-31	7.48384e-13
2018-04-01	7.48384e-13
2018-04-02	6.23654e-13
2018-04-03	4.98923e-13
2018-04-04	3.74192e-13
2018-04-05	2.49461e-13
2018-04-06	1.24731e-13
2018-04-07	0
2018-04-08	0
2018-04-09	0
2018-04-10	0
2018-04-11	0
2018-04-12	0
2018-04-13	0
2018-04-14	0
2018-04-15	0
2018-04-16	0
2018-04-17	0
2018-04-18	0
2018-04-19	0
2018-04-20	0
2018-04-21	0
2018-04-22	0
2018-04-23	0
2018-04-24	0
2018-04-25	0
2018-04-26	0
2018-04-27	0
2018-04-28	0
2018-04-29	0
2018-04-30	0
2018-05-01	0
2018-05-02	0
2018-05-03	0
2018-05-04	0
2018-05-05	0
2018-05-06	0
2018-05-07	0
2018-05-08	0
2018-05-09	0
2018-05-10	0
2018-05-11	0
2018-05-12	0
2018-05-13	1.24731e-13
2018-05-14	2.49461e-13
2018-05-15	3.74192e-13
2018-05-16	-1.63397e-11
2018-05-17	1.41358e-06
2018-05-18	0.374571
2018-05-19	1.43533
2018-05-20	3.30727
2018-05-21	5.86388
2018-05-22	8.72567
2018-05-23	11.7123
2018-05-24	14.8664
2018-05-25	18.0421
2018-05-26	20.8322
2018-05-27	22.9952
2018-05-28	24.4984
2018-05-29	25.5658
2018-05-30	26.5079
2018-05-31	27.2983
2018-06-01	27.7044
2018-06-02	27.8379
2018-06-03	27.6771
2018-06-04	27.3239
2018-06-05	27.219
2018-06-06	27.7277
2018-06-07	28.2638
2018-06-08	29.2042
2018-06-09	30.7375
2018-06-10	32.8313
2018-06-11	35.7947
2018-06-12	39.1129
2018-06-13	41.6374
2018-06-14	44.0151
2018-06-15	46.4635
2018-06-16	48.9686
2018-06-17	52.0889
2018-06-18	55.4696
2018-06-19	59.1864
2018-06-20	63.1402
2018-06-21	66.392
2018-06-22	67.8715
2018-06-23	67.6632
2018-06-24	65.8609
2018-06-25	62.9325
2018-06-26	59.3943
2018-06-27	55.5
2018-06-28	52.6729
2018-06-29	52.1431
2018-06-30	53.7693
2018-07-01	57.3418
2018-07-02	62.0029
2018-07-03	66.9338
2018-07-04	72.5559
2018-07-05	77.8008
2018-07-06	81.6801
2018-07-07	83.5982
2018-07-08	83.1075
2018-07-09	81.728
2018-07-10	80.4168
2018-07-11	79.7515
2018-07-12	80.205
2018-07-13	81.592
2018-07-14	84.0379
2018-07-15	87.0088
2018-07-16	89.7769
2018-07-17	91.7919
2018-07-18	92.641
2018-07-19	93.2244
2018-07-20	93.5586
2018-07-21	93.0631
2018-07-22	92.9373
2018-07-23	92.7872
2018-07-24	92.7921
2018-07-25	93.5552
2018-07-26	93.143
2018-07-27	92.4473
2018-07-28	92.9024
2018-07-29	94.1886
2018-07-30	96.8172
2018-07-31	100.029
2018-08-01	102.434
2018-08-02	105.146
2018-08-03	107.783
2018-08-04	110.098
2018-08-05	112.209
2018-08-06	113.92
2018-08-07	116.094
2018-08-08	119.205
2018-08-09	122.721
2018-08-10	126.322
2018-08-11	129.649
2018-08-12	132.155
2018-08-13	134.105
2018-08-14	134.889
2018-08-15	134.716
2018-08-16	134.406
2018-08-17	134.262
2018-08-18	134.645
2018-08-19	135.427
2018-08-20	136.114
2018-08-21	136.941
2018-08-22	137.764
2018-08-23	138.125
2018-08-24	136.562
2018-08-25	132.99
2018-08-26	128.533
2018-08-27	123.613
2018-08-28	119.996
2018-08-29	117.632
2018-08-30	115.902
2018-08-31	115.91
2018-09-01	115.945
2018-09-02	115.136
2018-09-03	113.195
2018-09-04	108.912
2018-09-05	103.442
2018-09-06	97.8587
2018-09-07	92.4715
2018-09-08	88.512
2018-09-09	86.32
2018-09-10	85.6565
2018-09-11	85.9905
2018-09-12	86.6517
2018-09-13	87.2825
2018-09-14	87.5542
2018-09-15	87.6818
2018-09-16	87.4554
2018-09-17	87.0976
2018-09-18	86.9334
2018-09-19	86.9276
2018-09-20	86.7153
2018-09-21	86.5299
2018-09-22	85.3319
2018-09-23	81.7263
2018-09-24	75.5068
2018-09-25	69.7049
2018-09-26	61.4451
2018-09-27	52.5596
2018-09-28	43.9626
2018-09-29	37.2037
2018-09-30	32.965
2018-10-01	31.301
2018-10-02	29.3778
2018-10-03	29.7206
2018-10-04	31.312
2018-10-05	32.4586
2018-10-06	32.6098
2018-10-07	32.7633
2018-10-08	32.6873
2018-10-09	32.3577
2018-10-10	31.8281
2018-10-11	30.4736
2018-10-12	29.3676
2018-10-13	28.8867
2018-10-14	28.7252
2018-10-15	29.0989
2018-10-16	29.6164
2018-10-17	30.2806
2018-10-18	30.9487
2018-10-19	30.9751
2018-10-20	30.1055
2018-10-21	28.3836
2018-10-22	26.8991
2018-10-23	24.5747
2018-10-24	22.0344
2018-10-25	19.877
2018-10-26	18.5227
2018-10-27	18.3805
2018-10-28	18.9157
2018-10-29	19.006
2018-10-30	19.7512
2018-10-31	20.8896
2018-11-01	22.516
2018-11-02	24.4222
2018-11-03	25.7164
2018-11-04	26.428
2018-11-05	26.4443
2018-11-06	26.0265
2018-11-07	25.741
2018-11-08	24.3733
2018-11-09	22.1273
2018-11-10	19.5781
2018-11-11	17.1952
2018-11-12	15.3721
2018-11-13	13.9554
2018-11-14	12.0209
2018-11-15	10.6746
2018-11-16	9.61213
2018-11-17	8.95543
2018-11-18	8.45501
2018-11-19	7.93783
2018-11-20	7.12256
2018-11-21	6.32329
2018-11-22	5.34198
2018-11-23	4.45268
2018-11-24	3.54861
2018-11-25	2.84276
2018-11-26	2.30457
2018-11-27	2.08768
2018-11-28	1.96951
2018-11-29	1.85259
2018-11-30	1.81126
2018-12-01	1.67962
2018-12-02	1.51734
2018-12-03	1.33593
2018-12-04	1.15581
2018-12-05	0.944414
2018-12-06	0.763821
2018-12-07	0.570548
2018-12-08	0.415863
2018-12-09	0.299178
2018-12-10	0.222698
2018-12-11	0.172654
2018-12-12	0.137282
2018-12-13	0.110608
2018-12-14	0.0891904
2018-12-15	0.071305
2018-12-16	0.0567255
2018-12-17	0.0409383
2018-12-18	0.0289964
2018-12-19	0.0206963
2018-12-20	0.0147511
2018-12-21	0.0103953
2018-12-22	0.00711619
2018-12-23	0.00476016
2018-12-24	0.00322264
2018-12-25	0.00220938
2018-12-26	0.001527
2018-12-27	0.00104701
2018-12-28	0.000688057
2018-12-29	0.000548737
2018-12-30	0.000447764
2018-12-31	0.000366424
2019-01-01	0.000296773
2019-01-02	0.000235163
2019-01-03	0.000181948
2019-01-04	0.000138612
2019-01-05	9.34257e-05
2019-01-06	5.96345e-05
2019-01-07	3.74848e-05
2019-01-08	2.37495e-05
2019-01-09	1.51683e-05
2019-01-10	9.7442e-06
2019-01-11	6.31694e-06
2019-01-12	4.14952e-06
2019-01-13	2.76291e-06
2019-01-14	1.86302e-06
2019-01-15	1.26957e-06
2019-01-16	8.73405e-07
2019-01-17	6.08286e-07
2019-01-18	4.31164e-07
2019-01-19	3.13195e-07
2019-01-20	2.34024e-07
2019-01-21	1.79982e-07
2019-01-22	1.42371e-07
2019-01-23	1.15568e-07
2019-01-24	9.58972e-08
2019-01-25	8.107e-08
2019-01-26	6.96831e-08
2019-01-27	6.08766e-08
2019-01-28	5.40535e-08
2019-01-29	4.87363e-08
2019-01-30	4.44752e-08
2019-01-31	4.0873e-08
2019-02-01	3.68387e-08
2019-02-02	3.27812e-08
2019-02-03	2.86162e-08
2019-02-04	2.40793e-08
2019-02-05	1.9931e-08
2019-02-06	1.62352e-08
2019-02-07	1.2951e-08
2019-02-08	1.0986e-08
2019-02-09	9.49051e-09
2019-02-10	8.41259e-09
2019-02-11	8.1983e-09
2019-02-12	7.92314e-09
2019-02-13	7.5275e-09
2019-02-14	7.0418e-09
2019-02-15	6.30838e-09
2019-02-16	5.53904e-09
2019-02-17	4.77419e-09
2019-02-18	3.79007e-09
2019-02-19	2.9167e-09
2019-02-20	2.17356e-09
2019-02-21	1.56288e-09
2019-02-22	1.08142e-09
2019-02-23	7.1321e-10
2019-02-24	4.43043e-10
2019-02-25	3.46751e-10
2019-02-26	2.85134e-10
2019-02-27	2.4098e-10
2019-02-28	2.05556e-10
2019-03-01	1.73376e-10
2019-03-02	1.42193e-10
2019-03-03	1.16e-10
2019-03-04	8.88083e-11
2019-03-05	6.63567e-11
2019-03-06	4.91439e-11
2019-03-07	3.66708e-11
2019-03-08	2.89375e-11
2019-03-09	2.5944e-11
2019-03-10	2.39483e-11
2019-03-11	2.19526e-11
2019-03-12	2.12042e-11
2019-03-13	2.02064e-11
2019-03-14	1.9458e-11
2019-03-15	1.89591e-11
2019-03-16	1.79612e-11
2019-03-17	1.59655e-11
2019-03-18	1.37204e-11
2019-03-19	1.14752e-11
2019-03-20	9.47953e-12
2019-03-21	7.7333e-12
2019-03-22	5.73761e-12
2019-03-23	4.24084e-12
2019-03-24	3.49246e-12
2019-03-25	3.49246e-12
2019-03-26	3.49246e-12
2019-03-27	3.49246e-12
2019-03-28	3.49246e-12
2019-03-29	3.74192e-12
2019-03-30	3.74192e-12
2019-03-31	2.99354e-12
2019-04-01	1.99569e-12
2019-04-02	7.48384e-13
2019-04-03	-4.98923e-13
2019-04-04	-1.49677e-12
2019-04-05	-2.24515e-12
2019-04-06	-2.74408e-12
2019-04-07	-2.24515e-12
2019-04-08	-1.74623e-12
2019-04-09	-9.97846e-13
2019-04-10	0
2019-04-11	7.48384e-13
2019-04-12	9.97846e-13
2019-04-13	1.49677e-12
2019-04-14	1.99569e-12
2019-04-15	2.24515e-12
2019-04-16	2.24515e-12
2019-04-17	2.74408e-12
2019-04-18	2.99354e-12
2019-04-19	3.243e-12
2019-04-20	3.243e-12
2019-04-21	3.243e-12
2019-04-22	3.243e-12
2019-04-23	3.243e-12
2019-04-24	2.99354e-12
2019-04-25	2.99354e-12
2019-04-26	2.74408e-12
2019-04-27	2.74408e-12
2019-04-28	2.74408e-12
2019-04-29	2.99354e-12
2019-04-30	3.243e-12
2019-05-01	3.243e-12
2019-05-02	2.99354e-12
2019-05-03	2.74408e-12
2019-05-04	2.24515e-12
2019-05-05	1.74623e-12
2019-05-06	1.24731e-12
2019-05-07	7.48384e-13
2019-05-08	2.49461e-13
2019-05-09	0
2019-05-10	2.49461e-13
2019-05-11	4.98923e-13
2019-05-12	7.48384e-13
2019-05-13	9.97846e-13
2019-05-14	1.24731e-12
2019-05-15	1.49677e-12
2019-05-16	1.74623e-12
2019-05-17	1.74623e-12
2019-05-18	1.74623e-12
2019-05-19	1.74623e-12
2019-05-20	1.74623e-12
2019-05-21	1.74623e-12
2019-05-22	1.99569e-12
2019-05-23	2.24515e-12
2019-05-24	2.24515e-12
2019-05-25	2.24515e-12
2019-05-26	1.99569e-12
2019-05-27	1.99569e-12
2019-05-28	1.99569e-12
2019-05-29	1.99569e-12
2019-05-30	1.99569e-12
2019-05-31	1.99569e-12
2019-06-01	2.24515e-12
2019-06-02	2.24515e-12
2019-06-03	2.24515e-12
2019-06-04	2.49461e-12
2019-06-05	2.49461e-12
2019-06-06	2.99354e-12
2019-06-07	3.74192e-12
2019-06-08	0.356883
2019-06-09	2.28463
2019-06-10	6.6666
2019-06-11	13.6879
2019-06-12	23.072
2019-06-13	33.8457
2019-06-14	44.8799
2019-06-15	55.4459
2019-06-16	63.9635
2019-06-17	69.266
2019-06-18	71.5549
2019-06-19	71.4257
2019-06-20	70.2324
2019-06-21	68.8936
2019-06-22	67.3883
2019-06-23	66.34
2019-06-24	66.2317
2019-06-25	66.9621
2019-06-26	68.6486
2019-06-27	70.177
2019-06-28	71.6821
2019-06-29	74.2103
2019-06-30	77.8922
2019-07-01	83.0458
2019-07-02	89.0435
2019-07-03	94.898
2019-07-04	101.206
2019-07-05	108.197
2019-07-06	115.341
2019-07-07	122.07
2019-07-08	126.32
2019-07-09	127.373
2019-07-10	126.182
2019-07-11	122.66
2019-07-12	117.519
2019-07-13	111.808
2019-07-14	105.331
2019-07-15	99.9299
2019-07-16	97.2629
2019-07-17	96.8371
2019-07-18	99.0696
2019-07-19	103.306
2019-07-20	108.291
2019-07-21	114.061
2019-07-22	120.211
2019-07-23	125.715
2019-07-24	130.417
2019-07-25	134.052
2019-07-26	135.351
2019-07-27	133.515
2019-07-28	129.689
2019-07-29	125.019
2019-07-30	121.189
2019-07-31	119.533
2019-08-01	118.676
2019-08-02	118.148
2019-08-03	118.356
2019-08-04	118.975
2019-08-05	120.133
2019-08-06	121.262
2019-08-07	121.656
2019-08-08	122.368
2019-08-09	124.998
2019-08-10	130.174
2019-08-11	142.11
2019-08-12	153.775
2019-08-13	163.537
2019-08-14	164.073
2019-08-15	161.698
2019-08-16	157.999
2019-08-17	154.458
2019-08-18	147.213
2019-08-19	142.092
2019-08-20	139.165
2019-08-21	144.676
2019-08-22	151.921
2019-08-23	159.015
2019-08-24	164.568
2019-08-25	167.608
2019-08-26	168.353
2019-08-27	167.94
2019-08-28	166.931
2019-08-29	166.009
2019-08-30	165.117
2019-08-31	163.769
2019-09-01	161.938
2019-09-02	159.382
2019-09-03	155.918
2019-09-04	151.988
2019-09-05	146.688
2019-09-06	140.106
2019-09-07	132.671
2019-09-08	124.628
2019-09-09	117.465
2019-09-10	111.661
2019-09-11	106.714
2019-09-12	103.268
2019-09-13	101.335
2019-09-14	100.543
2019-09-15	101.002
2019-09-16	101.163
2019-09-17	99.5853
2019-09-18	95.5955
2019-09-19	89.5505
2019-09-20	82.4315
2019-09-21	74.6347
2019-09-22	67.4362
2019-09-23	60.8207
2019-09-24	55.2344
2019-09-25	52.0573
2019-09-26	51.1857
2019-09-27	51.9725
2019-09-28	54.0216
2019-09-29	55.8768
2019-09-30	56.8887
2019-10-01	56.7774
2019-10-02	54.9029
2019-10-03	51.5279
2019-10-04	46.7581
2019-10-05	41.4573
2019-10-06	35.7949
2019-10-07	30.7228
2019-10-08	27.5659
2019-10-09	26.5397
2019-10-10	27.4324
2019-10-11	29.5446
2019-10-12	31.7574
2019-10-13	33.848
2019-10-14	35.8479
2019-10-15	37.2328
2019-10-16	37.8216
2019-10-17	37.5039
2019-10-18	36.5519
2019-10-19	35.565
2019-10-20	34.7335
2019-10-21	34.2105
2019-10-22	33.8305
2019-10-23	33.3626
2019-10-24	32.9613
2019-10-25	32.6648
2019-10-26	32.4585
2019-10-27	32.2639
2019-10-28	31.4923
2019-10-29	30.0176
2019-10-30	27.9138
2019-10-31	26.3662
2019-11-01	24.984
2019-11-02	23.5249
2019-11-03	22.1991
2019-11-04	20.9792
2019-11-05	20.5231
2019-11-06	20.312
2019-11-07	19.2952
2019-11-08	17.9344
2019-11-09	16.4026
2019-11-10	14.8479
2019-11-11	13.3675
2019-11-12	11.5754
2019-11-13	10.2551
2019-11-14	9.48419
2019-11-15	9.29389
2019-11-16	9.44345
2019-11-17	9.50985
2019-11-18	9.65664
2019-11-19	9.62801
2019-11-20	9.32462
2019-11-21	8.98814
2019-11-22	8.47919
2019-11-23	7.74847
2019-11-24	6.99672
2019-11-25	6.2439
2019-11-26	5.69909
2019-11-27	5.40978
2019-11-28	4.96164
2019-11-29	4.62292
2019-11-30	4.45409
2019-12-01	4.2532
2019-12-02	4.10904
2019-12-03	3.8797
2019-12-04	3.7118
2019-12-05	3.46649
2019-12-06	2.98338
2019-12-07	2.53425
2019-12-08	2.1313
2019-12-09	1.68443
2019-12-10	1.32887
2019-12-11	0.952191
2019-12-12	0.669087
2019-12-13	0.54258
2019-12-14	0.448795
2019-12-15	0.380562
2019-12-16	0.32447
2019-12-17	0.271928
2019-12-18	0.227185
2019-12-19	0.190502
2019-12-20	0.161843
2019-12-21	0.140446
2019-12-22	0.125527
2019-12-23	0.115301
2019-12-24	0.113091
2019-12-25	0.109708
2019-12-26	0.104632
2019-12-27	0.100186
2019-12-28	0.0936854
2019-12-29	0.0877805
2019-12-30	0.0803175
2019-12-31	0.0693148
2020-01-01	0.0584269
2020-01-02	0.0485288
2020-01-03	0.0376204
2020-01-04	0.0286982
2020-01-05	0.0194035
2020-01-06	0.0124062
2020-01-07	0.00762279
2020-01-08	0.00463192
2020-01-09	0.00281636
2020-01-10	0.00171428
2020-01-11	0.00104537
2020-01-12	0.000639403
2020-01-13	0.000392934
2020-01-14	0.000243203
2020-01-15	0.000152116
2020-01-16	9.65632e-05
2020-01-17	6.25116e-05
2020-01-18	4.14513e-05
2020-01-19	2.82781e-05
2020-01-20	1.9916e-05
2020-01-21	1.44438e-05
2020-01-22	1.07312e-05
2020-01-23	8.12195e-06
2020-01-24	6.25797e-06
2020-01-25	4.89033e-06
2020-01-26	3.77499e-06
2020-01-27	2.92437e-06
2020-01-28	2.32833e-06
2020-01-29	1.92645e-06
2020-01-30	1.66124e-06
2020-01-31	1.50617e-06
2020-02-01	1.43989e-06
2020-02-02	1.47988e-06
2020-02-03	1.51358e-06
2020-02-04	1.51838e-06
2020-02-05	1.49114e-06
2020-02-06	1.43256e-06
2020-02-07	1.34215e-06
2020-02-08	1.22418e-06
2020-02-09	1.08278e-06
2020-02-10	9.25515e-07
2020-02-11	7.67846e-07
2020-02-12	6.22758e-07
2020-02-13	4.88915e-07
2020-02-14	3.71756e-07
2020-02-15	2.75946e-07
2020-02-16	2.03171e-07
2020-02-17	1.53809e-07
2020-02-18	1.23442e-07
2020-02-19	1.03498e-07
2020-02-20	8.89564e-08
2020-02-21	7.73046e-08
2020-02-22	6.70393e-08
2020-02-23	5.74352e-08
2020-02-24	4.84831e-08
2020-02-25	3.93982e-08
2020-02-26	3.16135e-08
2020-02-27	2.52926e-08
2020-02-28	2.01717e-08
2020-02-29	1.57455e-08
2020-03-01	1.19677e-08
2020-03-02	8.81222e-09
2020-03-03	7.17077e-09
2020-03-04	5.86209e-09
2020-03-05	4.76446e-09
2020-03-06	3.86166e-09
2020-03-07	3.14371e-09
2020-03-08	2.65227e-09
2020-03-09	2.33172e-09
2020-03-10	2.15709e-09
2020-03-11	2.00866e-09
2020-03-12	1.85175e-09
2020-03-13	1.70582e-09
2020-03-14	1.57385e-09
2020-03-15	1.40896e-09
2020-03-16	1.26227e-09
2020-03-17	1.1328e-09
2020-03-18	1.05797e-09
2020-03-19	1.02678e-09
2020-03-20	9.98095e-10
2020-03-21	9.68659e-10
2020-03-22	9.31239e-10
2020-03-23	9.04298e-10
2020-03-24	8.65631e-10
2020-03-25	8.1499e-10
2020-03-26	7.53124e-10
2020-03-27	6.79283e-10
2020-03-28	5.99456e-10
2020-03-29	5.19628e-10
2020-03-30	4.31319e-10
2020-03-31	3.60971e-10
2020-04-01	3.02846e-10
2020-04-02	2.56197e-10
2020-04-03	2.21272e-10
2020-04-04	1.9433e-10
2020-04-05	1.72128e-10
2020-04-06	1.51673e-10
2020-04-07	1.26976e-10
2020-04-08	1.0652e-10
2020-04-09	9.23007e-11
2020-04-10	8.28212e-11
2020-04-11	7.7333e-11
2020-04-12	7.90793e-11
2020-04-13	8.0576e-11
2020-04-14	8.18233e-11
2020-04-15	8.1075e-11
2020-04-16	7.90793e-11
2020-04-17	7.7832e-11
2020-04-18	7.7832e-11
2020-04-19	7.83309e-11
2020-04-20	7.90793e-11
2020-04-21	8.08255e-11
2020-04-22	8.18233e-11
2020-04-23	7.98276e-11
2020-04-24	7.53373e-11
2020-04-25	7.05976e-11
2020-04-26	6.68557e-11
2020-04-27	6.41116e-11
2020-04-28	6.36127e-11
2020-04-29	6.56083e-11
2020-04-30	6.86019e-11
2020-05-01	7.05976e-11
2020-05-02	7.0847e-11
2020-05-03	6.88513e-11
2020-05-04	6.56083e-11
2020-05-05	6.13675e-11
2020-05-06	5.7875e-11
2020-05-07	5.71267e-11
2020-05-08	5.91224e-11
2020-05-09	6.38621e-11
2020-05-10	6.91008e-11
2020-05-11	7.65847e-11
2020-05-12	9.10534e-11
2020-05-13	1.09763e-10
2020-05-14	1.33961e-10
2020-05-15	1.63397e-10
2020-05-16	1.93832e-10
2020-05-17	2.28008e-10
2020-05-18	2.56446e-10
2020-05-19	2.72412e-10
2020-05-20	2.75405e-10
2020-05-21	2.64928e-10
2020-05-22	2.47715e-10
2020-05-23	2.26511e-10
2020-05-24	1.10761e-10
2020-05-25	1.61985e-08
2020-05-26	5.29067e-07
2020-05-27	0.144341
2020-05-28	0.434603
2020-05-29	0.847387
2020-05-30	1.50649
2020-05-31	2.53298
2020-06-01	3.77546
2020-06-02	5.19613
2020-06-03	6.53996
2020-06-04	7.93887
2020-06-05	9.44267
2020-06-06	10.776
2020-06-07	12.0672
2020-06-08	13.0863
2020-06-09	13.7959
2020-06-10	14.4179
2020-06-11	14.8069
2020-06-12	15.1272
2020-06-13	15.4693
2020-06-14	15.4063
2020-06-15	15.2889
2020-06-16	15.1777
2020-06-17	15.1325
2020-06-18	15.3444
2020-06-19	15.4966
2020-06-20	15.581
2020-06-21	15.9654
2020-06-22	16.7594
2020-06-23	18.1958
2020-06-24	20.3853
2020-06-25	23.1456
2020-06-26	26.822
2020-06-27	31.5911
2020-06-28	37.2968
2020-06-29	44.2238
2020-06-30	52.2698
2020-07-01	61.0783
2020-07-02	70.3293
2020-07-03	79.5276
2020-07-04	88.1292
2020-07-05	95.3377
2020-07-06	100.514
2020-07-07	104.12
2020-07-08	106.693
2020-07-09	109.449
2020-07-10	112.731
2020-07-11	114.917
2020-07-12	116.001
2020-07-13	116.166
2020-07-14	115.166
2020-07-15	113.685
2020-07-16	110.087
2020-07-17	103.601
2020-07-18	97.2518
2020-07-19	92.6796
2020-07-20	91.4403
2020-07-21	93.7434
2020-07-22	97.1168
2020-07-23	100.737
2020-07-24	104.593
2020-07-25	108.444
2020-07-26	111.961
2020-07-27	114.799
2020-07-28	116.997
2020-07-29	119.098
2020-07-30	122.444
2020-07-31	127.045
2020-08-01	131.797
2020-08-02	135.145
2020-08-03	135.338
2020-08-04	132.522
2020-08-05	127.689
2020-08-06	122.839
2020-08-07	119.69
2020-08-08	118.135
2020-08-09	119.316
2020-08-10	122.869
2020-08-11	127.473
2020-08-12	133.376
2020-08-13	138.051
2020-08-14	140.503
2020-08-15	141.729
2020-08-16	140.114
2020-08-17	136.949
2020-08-18	133.292
2020-08-19	128.624
2020-08-20	125.254
2020-08-21	123.629
2020-08-22	122.914
2020-08-23	123.373
2020-08-24	123.944
2020-08-25	124.639
2020-08-26	125.538
2020-08-27	126.09
2020-08-28	125.953
2020-08-29	125.065
2020-08-30	123.407
2020-08-31	121.497
2020-09-01	119.001
2020-09-02	115.321
2020-09-03	110.812
2020-09-04	105.864
2020-09-05	100.997
2020-09-06	98.076
2020-09-07	97.2604
2020-09-08	98.0062
2020-09-09	100.93
2020-09-10	104.231
2020-09-11	107.559
2020-09-12	110.662
2020-09-13	112.666
2020-09-14	113.659
2020-09-15	113.941
2020-09-16	113.584
2020-09-17	112.413
2020-09-18	110.296
2020-09-19	107.331
2020-09-20	102.794
2020-09-21	96.9623
2020-09-22	90.123
2020-09-23	82.1726
2020-09-24	73.5837
2020-09-25	64.7426
2020-09-26	55.725
2020-09-27	47.201
2020-09-28	40.176
2020-09-29	34.5562
2020-09-30	30.3583
2020-10-01	28.9443
2020-10-02	29.6532
2020-10-03	32.1792
2020-10-04	36.1292
2020-10-05	38.7588
2020-10-06	40.0591
2020-10-07	40.194
2020-10-08	38.5484
2020-10-09	35.7248
2020-10-10	31.7796
2020-10-11	27.109
2020-10-12	23.9709
2020-10-13	21.611
2020-10-14	19.8949
2020-10-15	18.2524
2020-10-16	16.6137
2020-10-17	15.1598
2020-10-18	13.8888
2020-10-19	12.1362
2020-10-20	10.9542
2020-10-21	10.4113
2020-10-22	10.4334
2020-10-23	10.5153
2020-10-24	10.7094
2020-10-25	11.2865
2020-10-26	12.0042
2020-10-27	12.4135
2020-10-28	12.5948
2020-10-29	12.5233
2020-10-30	12.3789
2020-10-31	12.1534
2020-11-01	12.0087
2020-11-02	12.1849
2020-11-03	12.3534
2020-11-04	12.3006
2020-11-05	12.437
2020-11-06	12.3994
2020-11-07	12.0326
2020-11-08	11.2169
2020-11-09	10.1205
2020-11-10	9.17378
2020-11-11	8.3578
2020-11-12	7.34
2020-11-13	6.52513
2020-11-14	5.99837
2020-11-15	5.82498
2020-11-16	5.66982
2020-11-17	5.50077
2020-11-18	5.33541
2020-11-19	5.27382
2020-11-20	5.14816
2020-11-21	4.94093
2020-11-22	4.75552
2020-11-23	4.49208
2020-11-24	4.15441
2020-11-25	3.7665
2020-11-26	3.24141
2020-11-27	2.76861
2020-11-28	2.4061
2020-11-29	1.97297
2020-11-30	1.64525
2020-12-01	1.36088
2020-12-02	1.14437
2020-12-03	0.970491
2020-12-04	0.816257
2020-12-05	0.671089
2020-12-06	0.555188
2020-12-07	0.431746
2020-12-08	0.361639
2020-12-09	0.312625
2020-12-10	0.275563
2020-12-11	0.248766
2020-12-12	0.244816
2020-12-13	0.237755
2020-12-14	0.227691
2020-12-15	0.215183
2020-12-16	0.195499
2020-12-17	0.176759
2020-12-18	0.160081
2020-12-19	0.139859
2020-12-20	0.122631
2020-12-21	0.106513
2020-12-22	0.0934067
2020-12-23	0.0831682
2020-12-24	0.0748812
2020-12-25	0.0675575
2020-12-26	0.0609184
2020-12-27	0.0547719
2020-12-28	0.0508159
2020-12-29	0.0469724
2020-12-30	0.0429584
2020-12-31	0.0396651
2021-01-01	0.0354922
2021-01-02	0.0315868
2021-01-03	0.0284028
2021-01-04	0.0253056
2021-01-05	0.0223028
2021-01-06	0.0200802
2021-01-07	0.0167625
2021-01-08	0.0149539
2021-01-09	0.0132504
2021-01-10	0.011163
2021-01-11	0.00934743
2021-01-12	0.00787522
2021-01-13	0.0062354
2021-01-14	0.00529874
2021-01-15	0.00423005
2021-01-16	0.00335093
2021-01-17	0.00266308
2021-01-18	0.00212138
2021-01-19	0.00165712
2021-01-20	0.00125446
2021-01-21	0.000916807
2021-01-22	0.000645507
2021-01-23	0.000436892
2021-01-24	0.000279686
2021-01-25	0.000172717
2021-01-26	0.000108466
2021-01-27	6.99539e-05
2021-01-28	4.68796e-05
2021-01-29	3.28727e-05
2021-01-30	2.41019e-05
2021-01-31	1.79911e-05
2021-02-01	1.37599e-05
2021-02-02	1.06731e-05
2021-02-03	8.22044e-06
2021-02-04	6.22584e-06
2021-02-05	4.65719e-06
2021-02-06	3.43323e-06
2021-02-07	2.96037e-06
2021-02-08	2.67002e-06
2021-02-09	2.47438e-06
2021-02-10	2.37786e-06
2021-02-11	2.30665e-06
2021-02-12	2.19826e-06
2021-02-13	2.16105e-06
2021-02-14	2.07824e-06
2021-02-15	1.94926e-06
2021-02-16	1.82604e-06
2021-02-17	1.67031e-06
2021-02-18	1.44251e-06
2021-02-19	1.21999e-06
2021-02-20	9.67536e-07
2021-02-21	7.51111e-07
2021-02-22	5.71431e-07
2021-02-23	3.85401e-07
2021-02-24	2.49219e-07
2021-02-25	1.60989e-07
2021-02-26	1.07993e-07
2021-02-27	7.62164e-08
2021-02-28	5.68652e-08
2021-03-01	5.10934e-08
2021-03-02	4.92981e-08
2021-03-03	4.75129e-08
2021-03-04	4.79861e-08
2021-03-05	4.81563e-08
2021-03-06	4.79627e-08
2021-03-07	4.74119e-08
2021-03-08	4.53009e-08
2021-03-09	4.27512e-08
2021-03-10	4.06278e-08
2021-03-11	3.70148e-08
2021-03-12	3.24173e-08
2021-03-13	2.77967e-08
2021-03-14	2.3287e-08
2021-03-15	1.90793e-08
2021-03-16	1.53771e-08
2021-03-17	1.14348e-08
2021-03-18	8.1529e-09
2021-03-19	6.22007e-09
2021-03-20	4.84903e-09
2021-03-21	3.84819e-09
2021-03-22	3.13498e-09
2021-03-23	2.57095e-09
2021-03-24	2.0855e-09
2021-03-25	1.65293e-09
2021-03-26	1.28996e-09
2021-03-27	9.01304e-10
2021-03-28	5.98957e-10
2021-03-29	3.80179e-10
2021-03-30	2.31999e-10
2021-03-31	1.39698e-10
2021-04-01	8.55653e-11
2021-04-02	5.31353e-11
2021-04-03	4.16601e-11
2021-04-04	3.79181e-11
2021-04-05	3.74192e-11
2021-04-06	3.76687e-11
2021-04-07	3.79181e-11
2021-04-08	3.8916e-11
2021-04-09	3.8916e-11
2021-04-10	3.74192e-11
2021-04-11	3.41762e-11
2021-04-12	3.04343e-11
2021-04-13	2.56945e-11
2021-04-14	2.24515e-11
2021-04-15	1.82107e-11
2021-04-16	1.54666e-11
2021-04-17	1.32215e-11
2021-04-18	1.27225e-11
2021-04-19	1.22236e-11
2021-04-20	1.24731e-11
2021-04-21	1.19741e-11
2021-04-22	1.22236e-11
2021-04-23	1.17247e-11
2021-04-24	1.09763e-11
2021-04-25	9.72899e-12
2021-04-26	8.73115e-12
2021-04-27	7.7333e-12
2021-04-28	7.23438e-12
2021-04-29	7.23438e-12
2021-04-30	7.98276e-12
2021-05-01	8.98061e-12
2021-05-02	1.02279e-11
2021-05-03	1.14752e-11
2021-05-04	1.24731e-11
2021-05-05	1.32215e-11
2021-05-06	1.34709e-11
2021-05-07	1.2972e-11
2021-05-08	1.34709e-11
2021-05-09	1.44688e-11
2021-05-10	1.52171e-11
2021-05-11	1.54666e-11
2021-05-12	1.52171e-11
2021-05-13	1.47182e-11
2021-05-14	1.39698e-11
2021-05-15	1.2972e-11
2021-05-16	1.17247e-11
2021-05-17	1.07268e-11
2021-05-18	9.72899e-12
2021-05-19	9.72899e-12
2021-05-20	9.72899e-12
2021-05-21	-4.31568e-11
2021-05-22	0.404595
2021-05-23	1.21096
2021-05-24	2.39367
2021-05-25	3.93029
2021-05-26	5.37092
2021-05-27	6.69992
2021-05-28	7.86008
2021-05-29	8.4022
2021-05-30	8.3863
2021-05-31	7.89901
2021-06-01	7.11193
2021-06-02	6.61214
2021-06-03	6.43861
2021-06-04	6.61754
2021-06-05	7.04564
2021-06-06	7.65905
2021-06-07	8.43524
2021-06-08	9.17109
2021-06-09	9.79247
2021-06-10	10.195
2021-06-11	10.4199
2021-06-12	10.6093
2021-06-13	10.8535
2021-06-14	11.3946
2021-06-15	12.4435
2021-06-16	14.1585
2021-06-17	16.7488
2021-06-18	20.144
2021-06-19	24.4089
2021-06-20	29.7086
2021-06-21	36.252
2021-06-22	44.2506
[truncated: 10 more rows]

## Sheet: Observed_Eggs_Pajovic
Zam_Time_Egg	Zam_Obs_Egg
2018-05-18	1.66667
2018-05-25	5.66667
2018-06-01	71.6
2018-06-08	55.8667
2018-06-15	36.7333
2018-06-21	76.4
2018-06-28	117.133
2018-07-05	140.667
2018-07-12	165.067
2018-07-19	322.667
2018-07-26	102.2
2018-08-02	75.8667
2018-08-09	128.467
2018-08-16	142.533
2018-08-23	76
2018-08-30	45.2667
2018-09-06	14.2667
2018-09-14	53.6667
2018-09-20	105
2018-09-27	67.0667
2018-10-04	40.1333
2018-10-11	24.8667
2018-10-18	13.1333
2018-10-25	12.7333
2018-11-01	2.33333
2019-04-11	0
2019-04-18	0
2019-04-25	0.0666667
2019-05-02	0
2019-05-09	0
2019-05-16	0.133333
2019-05-24	0.0666667
2019-05-30	0.266667
2019-06-06	3.66667
2019-06-14	36.0667
2019-06-20	37.8
2019-06-28	62.1333
2019-07-04	66.5333
2019-07-12	132.4
2019-07-18	50.8
2019-07-26	86.2667
2019-08-01	58.8667
2019-08-09	102.067
2019-08-14	66.6
2019-08-22	216.8
2019-08-30	245.467
2019-09-05	176.133
2019-09-12	74
2019-09-19	128.267
2019-09-26	72.7333
2019-10-03	61.6667
2019-10-10	49.2667
2019-10-17	19.1333
2019-10-24	26.1333
