# Supplementary material for: Role of vector phenotypic plasticity in disease transmission as illustrated by the spread of dengue virus by Aedes albopictus
Source: Nat Commun. 2024 Sep 7;15:7823. doi: 10.1038/s41467-024-52144-5 (PMC11379831; doi:10.1038/s41467-024-52144-5)
Supplement: Supplementary file 4 — Source Data files [file 41467_2024_52144_MOESM4_ESM.zip › Source_Data_Folder/Supplementary_Material/SF2.csv]

Time	Total_Eggs	Active_Eggs	Diapausing_Eggs	Quiescent_Eggs	Duration_Eggs	Surivial_Eggs
2004-01-01T00:00:00.0	2.0	1.0	100.0	100.0	8.700259528741745	0.007531132478047579
2004-01-01T01:30:06.735	1.99389484439561	1.026475669262994	99.9374416155201	99.9374416155201	8.700259528741745	0.007531132478047579
2004-01-01T03:38:55.369	1.9854218936827264	1.0627406782684743	99.848085770861	99.848085770861	8.700259528741745	0.007531132478047579
2004-01-01T06:40:18.274	1.9739825502439505	1.110812566059026	99.7223967482039	99.7223967482039	8.700259528741745	0.007531132478047579
2004-01-01T11:22:24.21	1.9572826935719916	1.1791336827963113	99.52722977301046	99.52722977301046	8.700259528741745	0.007531132478047579
2004-01-01T17:28:11.648	1.9374818013543487	1.2572311090691017	99.27473026447228	99.27473026447228	8.700259528741745	0.007531132478047579
2004-01-01T20:26:40.243	1.9285311589520027	1.2914754422136465	99.1517633291408	99.1517633291408	8.700259528741745	0.007531132478047579
2004-01-01T22:38:49.875	1.9221873034160522	1.3153397250867693	99.06080542468587	99.06080542468587	8.700259528741745	0.007531132478047579
2004-01-01T23:29:41.244	1.9198086317281837	1.3241998844392457	99.02582652330797	99.02582652330797	8.700259528741745	0.007531132478047579
2004-01-01T23:53:50.243	1.918691025700625	1.3283461197886381	99.00922046698967	99.00922046698967	8.700259528741745	0.007531132478047579
2004-01-01T23:59:07.188	1.9184475870820448	1.3292478425640104	99.0055885438911	99.0055885438911	8.700259528741745	0.007531132478047579
2004-01-02T00:01:43.265	1.9174423625352923	1.32969120801936	99.00380007398024	99.00380007398024	8.700259528741745	0.007531132478047579
2004-01-02T00:02:40.178	1.917012127259127	1.3298527687307713	99.00314791872911	99.00314791872911	8.700259528741745	0.007531132478047579
2004-01-02T00:12:09.312	1.9127391637561901	1.3314650911228487	98.99662660248542	98.99662660248542	8.700259528741745	0.007531132478047579
2004-01-02T01:12:00.444	1.8869775937790734	1.341502079303259	98.95548816182152	98.95548816182152	8.700259528741745	0.007531132478047579
2004-01-02T02:49:28.793	1.8491876794821185	1.357354330442955	98.88852862296206	98.88852862296206	8.700259528741745	0.007531132478047579
2004-01-02T04:56:49.595	1.8067945953684772	1.3771771495123386	98.80111500754737	98.80111500754737	8.700259528741745	0.007531132478047579
2004-01-02T07:39:32.809	1.762549726025131	1.4011141219351502	98.68953264202729	98.68953264202729	8.700259528741745	0.007531132478047579
2004-01-02T10:56:37.413	1.7213221751147103	1.4281418932197703	98.55455967173434	98.55455967173434	8.700259528741745	0.007531132478047579
2004-01-02T14:49:07.967	1.686501317379218	1.4574681523446888	98.39555721199001	98.39555721199001	8.700259528741745	0.007531132478047579
2004-01-02T19:16:24.527	1.6604879981981073	1.488050846298024	98.21309623515307	98.21309623515307	8.700259528741745	0.007531132478047579
2004-01-02T21:51:09.364	1.6506574507084195	1.5043531500991014	98.10760980452568	98.10760980452568	8.700259528741745	0.007531132478047579
2004-01-02T23:12:24.186	1.64673585606168	1.512526294575843	98.0522715810792	98.0522715810792	8.700259528741745	0.007531132478047579
2004-01-02T23:51:49.846	1.6451059752231065	1.516400151530506	98.02542823199778	98.02542823199778	8.700259528741745	0.007531132478047579
2004-01-03T00:01:01.374	1.6448858410543958	1.5172947658841371	98.01917104077596	98.01917104077596	8.700259528741745	0.007531132478047579
2004-01-03T00:04:26.213	1.6450572712054599	1.5176262105463847	98.01684721297123	98.01684721297123	8.700259528741745	0.007531132478047579
2004-01-03T00:38:34.599	1.6467583966246	1.5209164852428032	97.99361196482647	97.99361196482647	8.700259528741745	0.007531132478047579
2004-01-03T03:26:13.341	1.6547737710490937	1.5364525221038254	97.87959357054125	97.87959357054125	8.700259528741745	0.007531132478047579
2004-01-03T07:23:42.345	1.665222087106336	1.5567915828096988	97.71830453930562	97.71830453930562	8.700259528741745	0.007531132478047579
2004-01-03T13:21:22.0	1.6791499985197893	1.5840773722471493	97.47589723895038	97.47589723895038	8.700259528741745	0.007531132478047579
2004-01-03T20:10:36.626	1.6927609519825726	1.6109662645150555	97.19926687391653	97.19926687391653	8.700259528741745	0.007531132478047579
2004-01-03T22:36:21.895	1.6970799204522895	1.6195521670540876	97.1009331213321	97.1009331213321	8.700259528741745	0.007531132478047579
2004-01-03T23:45:09.22	1.6990297737646423	1.6234377583304604	97.05455911278568	97.05455911278568	8.700259528741745	0.007531132478047579
2004-01-04T00:03:06.289	1.6993735434623618	1.6244347008500728	97.0424609690711	97.0424609690711	8.700259528741745	0.007531132478047579
2004-01-04T00:09:33.439	1.699218410901734	1.624791346650417	97.03811268900681	97.03811268900681	8.700259528741745	0.007531132478047579
2004-01-04T01:14:04.938	1.6978064741248973	1.6283088483550348	96.99464060300248	96.99464060300248	8.700259528741745	0.007531132478047579
2004-01-04T03:11:36.033	1.6958353311401586	1.6344920456084349	96.91551567873218	96.91551567873218	8.700259528741745	0.007531132478047579
2004-01-04T05:54:44.09	1.6942038204434042	1.6426186236499465	96.80578448976921	96.80578448976921	8.700259528741745	0.007531132478047579
2004-01-04T09:35:41.001	1.6936282346222302	1.6528320159028806	96.6573630054818	96.6573630054818	8.700259528741745	0.007531132478047579
2004-01-04T14:09:33.906	1.6948295230445483	1.664329037242225	96.47369960696425	96.47369960696425	8.700259528741745	0.007531132478047579
2004-01-04T18:25:24.957	1.6962507187047544	1.673033405813894	96.3024429210943	96.3024429210943	8.698103504824859	0.007535807351633381
2004-01-04T21:50:52.671	1.695075552929984	1.6764945002893878	96.16513476888252	96.16513476888252	8.689496281712858	0.0075552353834447425
2004-01-04T23:57:49.051	1.6935472421011122	1.6773795588001317	96.0804001116299	96.0804001116299	8.681343176510858	0.007574232101689586
2004-01-05T01:15:10.578	1.6930837363771032	1.67755835923738	96.02879824977173	96.02879824977173	8.675469283182553	0.007588165272190991
2004-01-05T01:44:23.082	1.6929065910873162	1.677566151731851	96.00932212102201	96.00932212102201	8.67309220195463	0.007593852549045281
2004-01-05T04:15:23.354	1.6915905735100794	1.6771753970611258	95.90869542909462	95.90869542909462	8.659575024101724	0.007626638332445278
2004-01-05T07:32:19.464	1.689128882742953	1.6758439259650024	95.77761982984705	95.77761982984705	8.639358651438668	0.007676807922746122
2004-01-05T11:58:52.109	1.684980839293423	1.6730938107505102	95.60049938537335	95.60049938537335	8.608399828120278	0.0077556641729077756
2004-01-05T17:30:03.307	1.6790530038585165	1.668708425985254	95.38087975863452	95.38087975863452	8.56517141816256	0.007869232909375454
2004-01-05T22:38:29.774	1.6728445135724703	1.663763497661219	95.1767971140259	95.1767971140259	8.519749563672146	0.007992979980734014
2004-01-06T00:29:53.236	1.670281327814972	1.6617313775512375	95.10320167950331	95.10320167950331	8.501766600715703	0.008043384496622973
2004-01-06T01:28:31.076	1.6686070021429116	1.6606004195995219	95.06448758673851	95.06448758673851	8.49188917974384	0.008071446702734752
2004-01-06T07:34:25.529	1.6579293078593131	1.6526187459490083	94.82323302862434	94.82323302862434	8.42291958588399	0.008275232963636846
2004-01-06T12:00:39.163	1.6500993182421406	1.6461636809822966	94.64808577378628	94.64808577378628	8.364941922435133	0.008456700697344118
2004-01-06T19:04:55.937	1.638537807372241	1.636097453573105	94.36962642012827	94.36962642012827	8.264314950385895	0.00878862891443689
2004-01-07T02:02:42.745	1.6300316495148885	1.6284342821448847	94.0962332366432	94.0962332366432	8.17018708104398	0.00910665412806302
2004-01-07T06:37:43.171	1.6280616119612457	1.6266407886107597	93.91670240763386	93.91670240763386	8.122753095439725	0.009261342162371324
2004-01-07T13:09:53.645	1.635081055395043	1.6338702314664262	93.66127440260006	93.66127440260006	8.089483069205194	0.009361204597887867
2004-01-07T17:42:24.411	1.6475392798534294	1.6464445122585973	93.48419276027576	93.48419276027576	8.08837049176132	0.009364235809059573
2004-01-07T20:40:22.016	1.6552890702429224	1.6542636242074693	93.36873317992873	93.36873317992873	8.08837049176132	0.009364235809059573
2004-01-08T08:37:28.532	1.681318800288281	1.6808024794257492	92.9049201192921	92.9049201192921	8.08837049176132	0.009364235809059573
2004-01-08T13:35:51.01	1.6902124774961536	1.6898363672995507	92.7126161463734	92.7126161463734	8.08837049176132	0.009364235809059573
2004-01-09T03:15:30.863	1.7100326773776402	1.7098615642918922	92.18638460073907	92.18638460073907	8.08837049176132	0.009364235809059573
2004-01-09T11:36:27.19	1.7194384312701922	1.7192960950177996	91.86624915015662	91.86624915015662	8.08837049176132	0.009364235809059573
2004-01-09T16:15:01.734	1.7206773698323565	1.7205493763710213	91.68870074549847	91.68870074549847	8.081163559293705	0.009384263620508159
2004-01-09T18:54:18.999	1.718048215198512	1.7179282650529013	91.58733399862935	91.58733399862935	8.068947952032795	0.009420297890343423
2004-01-10T02:57:47.552	1.7031369011443018	1.7030444346681068	91.28034778042345	91.28034778042345	8.006515604198697	0.00962037334988858
2004-01-10T08:22:05.583	1.6926638754392207	1.6925995168976353	91.07500781107375	91.07500781107375	7.957062076938031	0.00978625377088262
2004-01-10T16:20:16.701	1.681527357660657	1.6814895766538003	90.77307378440392	90.77307378440392	7.8917399708734575	0.0100054134942861
2004-01-10T23:54:55.325	1.6760970032302402	1.6760741892601956	90.48693261167932	90.48693261167932	7.841734771969813	0.010170625504308722
2004-01-10T23:59:38.148	1.6760544973721314	1.6760318023831164	90.48397064638701	90.48397064638701	7.841244853690044	0.010172244090948718
2004-01-11T00:02:56.616	1.6741115486194107	1.6740888934293923	90.48189217657962	90.48189217657962	7.840900989179358	0.010173380332076478
2004-01-11T00:04:08.109	1.6732745210946784	1.6732518771009188	90.48114347488436	90.48114347488436	7.84077710498087	0.010173789724518243
2004-01-11T00:16:03.038	1.6649267503521024	1.6649042180194022	90.4736567986598	90.4736567986598	7.839537683118054	0.01017788673503078
2004-01-11T01:36:41.418	1.6094847955665543	1.6094630048070817	90.4230059388507	90.4230059388507	7.831093365705737	0.010205869917679964
2004-01-11T04:00:16.31	1.5150858493092503	1.5150653210538263	90.33289064097002	90.33289064097002	7.815532850438171	0.010257888647491747
2004-01-11T06:54:07.837	1.4076405628139386	1.4076214712238508	90.22389279439224	90.22389279439224	7.795122588810331	0.010327343837214039
2004-01-11T10:51:25.86	1.2721148963913669	1.2720976162350748	90.07533354151153	90.07533354151153	7.7634066848707	0.010438541503215057
2004-01-11T15:43:56.173	1.121326388315921	1.1213111223933911	89.89255046505372	89.89255046505372	7.717478420468605	0.010606617559026966
2004-01-11T21:39:28.652	0.9602982301613411	0.960285113771833	89.67087620773432	89.67087620773432	7.653487694938986	0.010852168246027357
2004-01-12T04:41:42.164	0.7979923700338778	0.7979838077594111	89.40833557428033	89.40833557428033	7.575924413916742	0.011158824053862457
2004-01-12T13:36:46.673	0.6327642035500136	0.6327594849376527	89.07672859360783	89.07672859360783	7.525319418162838	0.011364156133540856
2004-01-12T19:02:48.923	0.5516886089174482	0.5516853097678016	88.87527372204768	88.87527372204768	7.531886473109958	0.01133822792749227
2004-01-13T04:00:39.266	0.44357960511935723	0.44357763087194296	88.54394430796933	88.54394430796933	7.582878596331706	0.011147379795420471
2004-01-13T09:41:13.89	0.3863262188811583	0.3863244730735071	88.33477483893496	88.33477483893496	7.621441503153409	0.01100288905476154
2004-01-13T19:51:52.361	0.30109276875384855	0.3010913637902716	87.960978699197	87.960978699197	7.700566824127043	0.010703245006863631
2004-01-14T01:19:01.106	0.26323732909618514	0.26323612865073187	87.76137177084252	87.76137177084252	7.749836616349432	0.010513484902204688
2004-01-14T14:24:46.614	0.19010647985479423	0.19010595520257537	87.28379233265346	87.28379233265346	7.884272869186769	0.009992101409614797
2004-01-15T00:53:51.65	0.1458862780413977	0.14588598864993532	86.9033127024292	86.9033127024292	7.993479218013429	0.009585671694533168
2004-01-15T10:09:06.481	0.11481744073398284	0.11481714727340221	86.56886887230695	86.56886887230695	8.067458166907237	0.00933835734820604
2004-01-15T16:36:45.231	0.09654488450919892	0.09654453520864736	86.3361401731781	86.3361401731781	8.08742225866063	0.009280369041963388
2004-01-15T23:32:04.281	0.07962991154622634	0.07962953880344664	86.08749259342387	86.08749259342387	8.08742225866063	0.009280369041963388
2004-01-16T06:32:26.235	0.06508454930045794	0.06508429784875791	85.83655178714855	85.83655178714855	8.08742225866063	0.009280369041963388
2004-01-16T21:50:49.63	0.04051160918811287	0.040511512789591274	85.29085334290859	85.29085334290859	8.08742225866063	0.009280369041963388
2004-01-17T09:58:12.298	0.02642170671247092	0.026420522649800507	84.86111549078421	84.86111549078421	8.08742225866063	0.009280369041963388
2004-01-17T17:36:39.779	0.019423269638199667	0.01941926370479915	84.59136971209308	84.59136971209308	8.09086541716007	0.009270748832561593
2004-01-17T22:17:45.52	0.01586831766289512	0.015861788603440667	84.42640391175118	84.42640391175118	8.110082968211401	0.00921492805313656
2004-01-18T07:14:29.21	0.010304178110723193	0.010291257061372214	84.1123088777102	84.1123088777102	8.169929505366545	0.00903042107507918
2004-01-18T16:13:07.59	0.0058882201976408486	0.0058672123651584565	83.79827001316521	83.79827001316521	8.236691817910819	0.008824790302035031
2004-01-19T03:14:46.727	0.0015740318451062329	0.0015437137369543618	83.4141163250842	83.4141163250842	8.30726889841119	0.008618820146236088
2004-01-19T07:04:07.152	0.00030713463206813457	0.00027639930941992976	83.28137325107711	83.28137325107711	8.328365462503237	0.008559798395197219
2004-01-19T08:47:00.121	-0.00013914648929954905	-0.0001667071388469087	83.2218929591587	83.2218929591587	8.337672532922669	0.008533958257833991
2004-01-19T09:46:27.24	-0.0001370066746656416	-0.0001628842441217317	83.1875409731376	83.1875409731376	8.343090085542046	0.008518935583900057
2004-01-19T17:05:21.156	-0.00012099514071833873	-0.00013724643734282753	82.93437909135804	82.93437909135804	8.386409693235995	0.008398114576280197
2004-01-19T22:21:29.814	-0.00010969915929664416	-0.00012131802328528674	82.7525008243444	82.7525008243444	8.423157245612584	0.008293758403246098
2004-01-20T06:52:10.302	-9.264029734405775e-5	-9.939954453111307e-5	82.45955102041832	82.45955102041832	8.492257645023974	0.00809411068781725
2004-01-20T16:11:40.44	-7.616930207472252e-5	-7.990420793951425e-5	82.13978161850221	82.13978161850221	8.574348962490898	0.007858256462197108
2004-01-21T03:08:05.652	-5.985363025690771e-5	-6.184909563952767e-5	81.76620170638178	81.76620170638178	8.658455935613947	0.007631233835423933
2004-01-21T13:45:13.818	-4.66563966776791e-5	-4.8235230410652e-5	81.40522172606781	81.40522172606781	8.699412525254903	0.007532895598465776
2004-01-21T20:18:41.532	-3.9989374295132255e-5	-4.1354618323802394e-5	81.1830957986611	81.1830957986611	8.698971414944205	0.007533876626543829
2004-01-22T00:33:10.9	-3.612309851313251e-5	-3.736086905484892e-5	81.03974859126721	81.03974859126721	8.690514476719427	0.007552706726120096
2004-01-22T08:29:47.882	-2.9886414686922274e-5	-3.091853919653167e-5	80.77196373449486	80.77196373449486	8.67823553264739	0.007580025497398128
2004-01-22T13:22:41.769	-2.6652485372100586e-5	-2.757926095856208e-5	80.6078393457562	80.6078393457562	8.67823553264739	0.007580025497398128
2004-01-23T16:30:36.871	-1.4215192484079335e-5	-1.463330914464508e-5	79.70170022983977	79.70170022983977	8.67823553264739	0.007580025497398128
2004-01-24T10:47:59.72	-9.401170349085592e-6	-9.537791638124515e-6	79.09662594537379	79.09662594537379	8.67823553264739	0.007580025497398128
2004-01-26T11:21:52.463	-3.1290278119927457e-6	-3.1859363162450795e-6	77.512169298071	77.512169298071	8.67823553264739	0.007580025497398128
2004-01-27T13:50:25.991	-1.6901223971061599e-6	-1.7162734461659755e-6	76.66178075174233	76.66178075174233	8.67823553264739	0.007580025497398128
2004-01-29T12:02:49.693	-5.984894217798948e-7	-5.996700665665497e-7	75.19994846242882	75.19994846242882	8.67823553264739	0.007580025497398128
2004-01-30T07:45:25.89	6.141747935269093e-7	6.137487879864331e-7	74.58489618781614	74.58489618781614	8.67823553264739	0.007580025497398128
2004-01-30T16:18:04.729	1.2441556836169165e-6	1.243802843102445e-6	74.31984225030789	74.31984225030789	8.686648464202719	0.0075614849317855335
2004-01-30T20:14:18.834	1.539311615475059e-6	1.5389881213069482e-6	74.19801891446481	74.19801891446481	8.695299467247928	0.007542076577317006
2004-01-31T06:41:00.968	1.1474753854879403e-5	1.1474575954257728e-5	73.87580346737997	73.87580346737997	8.698674376224623	0.0075345674310146145
2004-01-31T11:50:30.335	2.2873852650154054e-5	2.287372457950637e-5	73.71719770700828	73.71719770700828	8.698674376224623	0.0075345674310146145
2004-02-01T16:55:05.441	7.024323054026029e-5	7.024317588007451e-5	72.82948923483407	72.82948923483407	8.698674376224623	0.0075345674310146145
2004-02-02T11:43:25.293	7.433898726453624e-5	7.433895582024356e-5	72.26105416540973	72.26105416540973	8.698674376224623	0.0075345674310146145
2004-02-03T12:53:01.634	7.042714030838086e-5	7.042713371886871e-5	71.50747154413307	71.50747154413307	8.698674376224623	0.0075345674310146145
2004-02-05T03:03:20.314	5.192236946443479e-5	5.192236660467254e-5	70.37914626460127	70.37914626460127	8.698674376224623	0.0075345674310146145
2004-02-07T09:15:24.322	3.0309225362570233e-5	3.0309207569944662e-5	68.80753121527874	68.80753121527874	8.698674376224623	0.0075345674310146145
2004-02-10T07:55:42.89	1.611625005171377e-5	1.6115617872008403e-5	66.8109247304595	66.8109247304595	8.698674376224623	0.0075345674310146145
2004-02-11T15:50:11.6	1.478887365373967e-5	1.4786686363787415e-5	65.92855274265261	65.92855274265261	8.698674376224623	0.0075345674310146145
2004-02-12T02:09:50.02	1.4249155251561165e-5	1.4246495713514683e-5	65.64546786101288	65.64546786101288	8.698674376224623	0.0075345674310146145
2004-02-12T08:51:02.502	1.397259022451188e-5	1.396969836697284e-5	65.46282319364998	65.46282319364998	8.686039418107843	0.007563357799697982
2004-02-12T11:28:55.631	1.3877323927920302e-5	1.3874346598559138e-5	65.39108732166585	65.39108732166585	8.670085194897487	0.007602574080986625
2004-02-12T22:02:25.712	1.3648611541558414e-5	1.3645241457915242e-5	65.10404319755843	65.10404319755843	8.544028868450066	0.007965911294914864
2004-02-13T05:09:52.112	1.3682084382936394e-5	1.3678320095721361e-5	64.91107922361653	64.91107922361653	8.403226569515052	0.008456996768814654
2004-02-13T12:02:40.154	1.3897461269518423e-5	1.3893161416873151e-5	64.72526694437904	64.72526694437904	8.227178896888558	0.009184035295347618
2004-02-13T21:37:58.371	1.4510158293028218e-5	1.4505055561078668e-5	64.46719474670167	64.46719474670167	7.9425124615658	0.010588686910978449
2004-02-14T06:44:58.126	1.5297503148283375e-5	1.5292623608292685e-5	64.2227752936118	64.2227752936118	7.686197795046556	0.012000467671140552
2004-02-14T17:07:29.936	1.6342799735382935e-5	1.6340366328615126e-5	63.9457314148089	63.9457314148089	7.502338362165627	0.01295428302640459
2004-02-14T23:20:15.571	1.71775156329586e-5	1.717590021055384e-5	63.78041458765566	63.78041458765566	7.470706432499037	0.013089199604212676
2004-02-15T08:18:07.23	1.8283299767243188e-5	1.828238680602269e-5	63.54262979902147	63.54262979902147	7.470167383702483	0.01309119810948003
2004-02-15T15:06:35.957	1.8697574520667135e-5	1.8696982783016215e-5	63.36263648821253	63.36263648821253	7.470167383702483	0.01309119810948003
2004-02-17T14:44:41.153	1.6164476830040957e-5	1.6164217511028133e-5	62.117424312159066	62.117424312159066	7.470167383702483	0.01309119810948003
2004-02-19T11:52:46.341	9.751476590480873e-6	9.751374475726837e-6	60.96015038150473	60.96015038150473	7.470167383702483	0.01309119810948003
2004-02-19T18:53:45.543	8.895267553223446e-6	8.895202238606323e-6	60.78219249614578	60.78219249614578	7.474995785019904	0.01307212646658134
2004-02-19T22:14:05.134	8.502772524225346e-6	8.502719726469133e-6	60.69769375320744	60.69769375320744	7.489818244310863	0.013010901188301442
2004-02-20T07:16:46.068	7.4936704094280545e-6	7.493617166134847e-6	60.46937730236376	60.46937730236376	7.560620740984663	0.012690693674173225
2004-02-20T14:54:12.156	6.708562949333869e-6	6.708475821336626e-6	60.27759320500587	60.27759320500587	7.64603841677408	0.012273217561575027
2004-02-21T02:51:25.162	5.6022009587420955e-6	5.6020365599260044e-6	59.97811669765244	59.97811669765244	7.8145456891886225	0.011402649053044982
2004-02-21T17:11:27.984	4.47122687316515e-6	4.471059587606989e-6	59.62096209224962	59.62096209224962	8.052155391858498	0.01016509451670873
2004-02-22T12:24:09.497	3.258098880964614e-6	3.2580465288301395e-6	59.1456130050906	59.1456130050906	8.385834858599226	0.008600832624263205
2004-02-23T03:33:39.941	2.508197074046775e-6	2.508174715062566e-6	58.773225161868396	58.773225161868396	8.608933155597823	0.007779241346071113
2004-02-23T13:36:12.857	2.0920964183258453e-6	2.0920751016215507e-6	58.52781033062936	58.52781033062936	8.69124145670839	0.0075502166562502904
2004-02-23T21:53:53.373	1.7886177515161474e-6	1.7885980691162155e-6	58.32588278044915	58.32588278044915	8.69608965344058	0.007538953224216518
2004-02-24T03:56:41.96	1.5929755110601946e-6	1.5929615104366694e-6	58.17911496254627	58.17911496254627	8.69608965344058	0.007538953224216518
2004-02-25T02:50:45.614	1.0164630753937618e-6	1.0164595281024781e-6	57.62660487856871	57.62660487856871	8.69608965344058	0.007538953224216518
2004-02-25T11:35:39.339	8.520966601531308e-7	8.520935486833454e-7	57.41693210892517	57.41693210892517	8.69608965344058	0.007538953224216518
2004-02-26T07:34:33.373	5.648744576567978e-7	5.648726441722813e-7	56.94088053084422	56.94088053084422	8.69608965344058	0.007538953224216518
2004-02-26T21:34:30.196	4.2255815835977744e-7	4.225574077499259e-7	56.60971311658668	56.60971311658668	8.69608965344058	0.007538953224216518
2004-03-03T17:33:58.423	1.954897672169136e-7	1.9546884763834292e-7	53.402145883450245	53.402145883450245	8.69608965344058	0.007538953224216518
2004-03-06T05:28:13.434	8.596794999928758e-8	8.595173439717812e-8	52.08572191517566	52.08572191517566	8.69608965344058	0.007538953224216518
2004-03-08T01:11:10.049	4.633584002045866e-8	4.6335890940822944e-8	51.145574757626775	51.145574757626775	8.69608965344058	0.007538953224216518
2004-03-09T19:58:35.316	2.482530424203499e-8	2.4822131156287056e-8	50.241765372346485	50.241765372346485	8.69608965344058	0.007538953224216518
2004-03-10T11:24:25.629	1.9747798309253398e-8	1.9742461126238297e-8	49.919775454924476	49.919775454924476	8.69608965344058	0.007538953224216518
2004-03-10T19:17:46.594	1.7506110080914685e-8	1.749941442706964e-8	49.75595113722396	49.75595113722396	8.690857149645403	0.007551133334189748
2004-03-10T22:07:57.928	1.6721567963740373e-8	1.671427549764865e-8	49.697180939268996	49.697180939268996	8.675108261332928	0.0075894042412178635
2004-03-11T07:25:26.069	1.4322055739252359e-8	1.4312175674154799e-8	49.50515954319402	49.50515954319402	8.563314647119695	0.007910957578451144
2004-03-11T14:31:42.606	1.2754878279809231e-8	1.2742326775155368e-8	49.35882871709089	49.35882871709089	8.424269573612637	0.008390362031174435
2004-03-11T21:33:00.221	1.1467995853207823e-8	1.1452340701415829e-8	49.214633103104234	49.214633103104234	8.254994059948578	0.009064818811329771
2004-03-12T09:13:01.127	9.871372233915018e-9	9.850742818392352e-9	48.9759707071075	48.9759707071075	7.947592270358403	0.010485720067845511
2004-03-12T18:25:37.054	8.971729646736157e-9	8.948137174217474e-9	48.7883859914169	48.7883859914169	7.717015661043836	0.011668872572589984
2004-03-13T05:40:23.954	8.179980501515603e-9	8.154911213802912e-9	48.56029922472079	48.56029922472079	7.461404295052224	0.0130779653975894
2004-03-13T17:44:59.698	7.592568247359447e-9	7.58000037171827e-9	48.316561687547114	48.316561687547114	7.195040675489471	0.01470728875247287
2004-03-14T06:06:25.377	7.204833708525265e-9	7.199303406139612e-9	48.06842845078866	48.06842845078866	6.925929151383056	0.016550487664483127
2004-03-14T20:43:46.258	6.921932907881575e-9	6.919124182684473e-9	47.77645256285926	47.77645256285926	6.644535479202592	0.018627070341695383
2004-03-15T09:16:27.541	6.7639144626353115e-9	6.7594886573758436e-9	47.527376556041645	47.527376556041645	6.4362113336191795	0.02024630576097116
2004-03-16T03:28:35.629	6.571704415513562e-9	6.5655019630519935e-9	47.16827959360228	47.16827959360228	6.119550800315568	0.023026981642269566
2004-03-16T11:23:47.339	6.505253469187643e-9	6.498574048303899e-9	47.01288239820256	47.01288239820256	5.9508056229044195	0.024782875530162486
2004-03-16T15:33:40.72	6.47687112599638e-9	6.469962601512129e-9	46.93136957163366	46.93136957163366	5.855434259037129	0.02590345110430622
2004-03-16T18:00:16.543	6.463939507279156e-9	6.456927423381647e-9	46.88361610484275	46.88361610484275	5.812245319173355	0.026508667157264385
2004-03-17T01:16:46.026	6.4432726378471975e-9	6.436019516168662e-9	46.74171811508988	46.74171811508988	5.7243669028917274	0.028041092862378235
2004-03-17T06:15:49.907	6.4458185825686405e-9	6.438403864443408e-9	46.644743871922756	46.644743871922756	5.684344046129493	0.028923936468188572
2004-03-17T14:36:11.669	6.484297876435775e-9	6.476525210140317e-9	46.4829467307652	46.4829467307652	5.6298404394300725	0.030364194602317783
2004-03-18T00:51:56.457	6.6519061300242694e-9	6.6433404798991535e-9	46.28460920394739	46.28460920394739	5.548310536720193	0.03293055060672325
2004-03-18T07:52:10.798	7.231448110802058e-9	7.2219358044906505e-9	46.14973250698037	46.14973250698037	5.464735694233513	0.035873601080045545
2004-03-18T16:23:16.119	8.483352535115348e-9	8.472094355534714e-9	45.98622696052351	45.98622696052351	5.333006201063594	0.04109502857459711
2004-03-19T01:39:15.542	9.881796568657946e-9	9.867998054873807e-9	45.809014436751845	45.809014436751845	5.181076211726889	0.04813788812012955
2004-03-19T10:57:47.71	1.0244267364330319e-8	1.0227570354844587e-8	45.631678092383105	45.631678092383105	5.039052968387189	0.05535411068047098
2004-03-19T18:08:10.266	9.725515944051135e-9	9.706605916602348e-9	45.4955013008408	45.4955013008408	4.941104322424284	0.060244210186339235
2004-03-20T01:28:24.781	9.134836044939761e-9	9.113912693117311e-9	45.35662323473309	45.35662323473309	4.85851430961664	0.06414141115446059
2004-03-20T11:58:56.724	8.365762715679443e-9	8.342622469121246e-9	45.158454498274864	45.158454498274864	4.779974276228995	0.06767672172836646
2004-03-21T00:14:18.854	7.658269386496481e-9	7.633545034420682e-9	44.92843039264897	44.92843039264897	4.743477644367154	0.06933173809480499
2004-03-21T15:30:17.123	7.028198559874134e-9	7.002700856203999e-9	44.643551656156504	44.643551656156504	4.758919357139158	0.06852076214046596
2004-03-22T05:33:59.827	6.652814180100234e-9	6.626936279816459e-9	44.38274500353276	44.38274500353276	4.793904297435036	0.06642931297814918
2004-03-22T18:48:19.082	6.4900157953722394e-9	6.463150948621376e-9	44.13859856032315	44.13859856032315	4.819604320848896	0.06456650682505273
2004-03-23T05:22:33.485	6.409375933120602e-9	6.379356012563537e-9	43.944620037824876	43.944620037824876	4.849530883677486	0.06213887632220266
2004-03-23T17:15:52.732	6.252002926373168e-9	6.222448085658445e-9	43.72747351087314	43.72747351087314	4.914843925981753	0.05710944630245036
2004-03-24T02:59:04.368	6.1062052412531295e-9	6.09031694098881e-9	43.550737218520794	43.550737218520794	4.985020756214676	0.052398752846089816
2004-03-24T15:20:50.494	6.02905094637689e-9	6.0218422367847725e-9	43.326976685428015	43.326976685428015	5.047656606564931	0.04868141050998107
2004-03-25T04:50:58.292	6.0671336327217375e-9	6.064065609143982e-9	43.08390771934298	43.08390771934298	5.016792456087336	0.050281100085776374
2004-03-25T15:13:08.709	6.18865827439452e-9	6.187065528027324e-9	42.89815879698518	42.89815879698518	4.915790517775212	0.05555229721941104
2004-03-26T03:36:54.977	6.443092388552377e-9	6.44236324300254e-9	42.67715772585035	42.67715772585035	4.762210548591695	0.06433848337809704
2004-03-26T13:30:25.288	6.4482113537538875e-9	6.447823123218391e-9	42.50162308818227	42.50162308818227	4.65925044209229	0.07114822543040462
2004-03-26T21:03:02.441	6.388100285178453e-9	6.387860931291286e-9	42.36824218101413	42.36824218101413	4.608704885777913	0.07500044632127854
2004-03-27T07:21:33.27	6.378277007366469e-9	6.3781530077947786e-9	42.18665090193701	42.18665090193701	4.572373703816757	0.0781954456330436
2004-03-27T16:33:13.439	6.749926034477739e-9	6.749856584174198e-9	42.02534142105183	42.02534142105183	4.5472866026418926	0.08071097507936555
2004-03-27T23:13:31.002	7.2461706711770585e-9	7.246124845804319e-9	41.90868115700633	41.90868115700633	4.5190583437148755	0.0836748662982323
2004-03-28T06:33:41.333	7.863982258118358e-9	7.863943962471248e-9	41.78077233784737	41.78077233784737	4.471808918701894	0.08870221772256108
2004-03-28T14:26:03.114	8.407621875957744e-9	8.40758700021691e-9	41.64394346503125	41.64394346503125	4.40931552876888	0.09554039410277791
2004-03-29T00:08:29.335	8.72716076952577e-9	8.727132532526641e-9	41.475846324096	41.475846324096	4.347292674899054	0.10292790910555458
2004-03-29T08:58:55.181	8.65102339067632e-9	8.651007206263517e-9	41.3233491319112	41.3233491319112	4.319132784063142	0.10661823879779149
2004-03-29T20:20:49.762	8.14162936945369e-9	8.14162150659012e-9	41.12812568263881	41.12812568263881	4.313205609957883	0.10742946776831865
2004-03-30T04:05:39.31	7.718098526921531e-9	7.718090780499542e-9	40.995579901824556	40.995579901824556	4.321114166199255	0.10635384526625856
2004-03-30T12:21:56.623	7.313848071166816e-9	7.313826601312667e-9	40.854533950775526	40.854533950775526	4.335314074562394	0.10448898878903691
2004-03-31T01:28:15.543	6.781168485164224e-9	6.781136369527003e-9	40.63205480378324	40.63205480378324	4.364809457312113	0.10088296211883255
2004-03-31T11:06:34.596	6.447704642842177e-9	6.4476876339450585e-9	40.469199887122016	40.469199887122016	4.396195438224992	0.09735055479459995
2004-03-31T19:15:14.174	6.190054644739049e-9	6.190044751352535e-9	40.332101636383996	40.332101636383996	4.435836564250018	0.09315625806997314
2004-04-01T08:39:44.03	5.7975886555829054e-9	5.7974714654906844e-9	40.10740295399685	40.10740295399685	4.533076261985396	0.08376617602144701
2004-04-01T21:21:31.811	5.488453396588223e-9	5.487678280081264e-9	39.89578491790386	39.89578491790386	4.6562200464889765	0.07353119281992161
2004-04-02T11:06:36.65	5.244054597242561e-9	5.242275399950513e-9	39.66784660899044	39.66784660899044	4.813523746640076	0.06287150440236688
2004-04-02T21:50:11.607	5.111415338400419e-9	5.108994292710271e-9	39.49095374893763	39.49095374893763	4.947860864388644	0.05547917103956104
2004-04-03T04:45:12.072	5.045440454582477e-9	5.042712347089974e-9	39.37730473867388	39.37730473867388	5.036757917833809	0.05123760400339773
2004-04-03T11:46:03.281	4.988837930357022e-9	4.9858763065183414e-9	39.26238888491095	39.26238888491095	5.126096924887177	0.04737414164051082
2004-04-03T20:19:33.714	4.928705421646978e-9	4.9255542613732304e-9	39.12262767329011	39.12262767329011	5.230770631705972	0.043251693098762097
2004-04-04T07:09:18.148	4.860532118197209e-9	4.857250379253989e-9	38.94650060919368	38.94650060919368	5.351164943791016	0.0389333148831815
2004-04-04T14:45:29.461	4.814173911267831e-9	4.810784438339379e-9	38.8233142601647	38.8233142601647	5.425703566264812	0.03644984824062015
2004-04-05T02:24:31.792	4.746712628749288e-9	4.743134749318357e-9	38.63530565508016	38.63530565508016	5.527475864879931	0.03331085865043449
2004-04-05T08:52:51.267	4.710368904968047e-9	4.70668625269457e-9	38.53125823986799	38.53125823986799	5.581465099843383	0.031791480556197585
2004-04-05T14:40:15.941	4.678238054597789e-9	4.6744640448205135e-9	38.43841061637738	38.43841061637738	5.628483222946911	0.0305494110496761
2004-04-06T01:38:01.592	4.621099717865813e-9	4.617126188245647e-9	38.263232665377885	38.263232665377885	5.700181738453753	0.028740772608687414
2004-04-06T10:34:38.193	4.600179993996376e-9	4.595928847918082e-9	38.12091165970859	38.12091165970859	5.715272411206074	0.028354247509743233
2004-04-06T19:44:16.526	4.66088773140647e-9	4.656090961664472e-9	37.97568389424459	37.97568389424459	5.672638814975217	0.029617301884369184
2004-04-07T00:32:31.885	4.86846712494281e-9	4.863211246838834e-9	37.899741054546816	37.899741054546816	5.628097861256247	0.031047201099881152
2004-04-07T04:39:14.359	5.181466985500078e-9	5.175688005365636e-9	37.83486493787708	37.83486493787708	5.580179270850726	0.03267100179678446
2004-04-07T13:53:59.724	6.023389834708654e-9	6.015931190577225e-9	37.68938755213143	37.68938755213143	5.446751412435757	0.03753663506167629
2004-04-07T20:58:37.562	6.598522609918815e-9	6.58940130866718e-9	37.57841189217193	37.57841189217193	5.324395928517861	0.042373057649219004
2004-04-08T06:04:10.612	7.195563737448915e-9	7.185717272448095e-9	37.436313638002524	37.436313638002524	5.145652697892778	0.05017029100178134
2004-04-08T14:27:50.333	7.651533211328528e-9	7.645593259559347e-9	37.30560313199242	37.30560313199242	4.970805638779983	0.05900429385367386
2004-04-09T00:00:57.432	7.841109290832078e-9	7.837810680367465e-9	37.15742234076925	37.15742234076925	4.789384227040074	0.0698470054506333
2004-04-09T06:18:14.824	7.545215422480129e-9	7.54300341299344e-9	37.06019477657773	37.06019477657773	4.696513879235636	0.07604150257135428
2004-04-09T10:58:06.583	7.210260462052377e-9	7.208627573077868e-9	36.988238583570315	36.988238583570315	4.645538215479163	0.07950968282039468
2004-04-09T20:50:18.914	6.510718084590018e-9	6.509871710503377e-9	36.83643539558277	36.83643539558277	4.586000604879467	0.08337419367668163
2004-04-10T05:25:13.99	5.983959597557083e-9	5.983284609421657e-9	36.70495019548875	36.70495019548875	4.574695463229602	0.08403502715499438
2004-04-10T14:52:17.954	5.5164565561749375e-9	5.515819758380906e-9	36.56069184070779	36.56069184070779	4.587207220157966	0.08332230985389705
2004-04-11T00:19:30.211	5.149912133011497e-9	5.149412692328666e-9	36.41696549841708	36.41696549841708	4.621277205586323	0.0811430605461343
2004-04-11T09:36:26.705	4.876974195867445e-9	4.8767068338456255e-9	36.276389458146	36.276389458146	4.671612678217335	0.0774129392518708
2004-04-12T00:44:45.808	4.5422988583239e-9	4.542192982091116e-9	36.048286627840746	36.048286627840746	4.770339686831075	0.06929623351631851
2004-04-12T10:38:30.443	4.368446834623646e-9	4.368369857315276e-9	35.8999575577817	35.8999575577817	4.840848786816868	0.06370554785240438
2004-04-12T18:31:44.289	4.254519216629516e-9	4.254473746230512e-9	35.78217228256635	35.78217228256635	4.899871780819285	0.05940681271662478
2004-04-13T08:20:03.085	4.121486505165743e-9	4.121387973859378e-9	35.57693778820371	35.57693778820371	4.990210466300016	0.05320943727986306
2004-04-13T17:33:21.336	4.125021842215866e-9	4.124640510989177e-9	35.440499605392645	35.440499605392645	5.023349771122897	0.05088124619641121
2004-04-14T01:26:30.0	4.479330299895374e-9	4.478612312814331e-9	35.32424296960392	35.32424296960392	5.028238796904826	0.05052728858600062
2004-04-14T08:07:59.306	5.0510458043055245e-9	5.0501196440756785e-9	35.22589211713373	35.22589211713373	5.0105225683600345	0.05179818681880708
2004-04-14T14:24:57.665	5.652962071103256e-9	5.651835766276829e-9	35.13379606639895	35.13379606639895	4.967436224454541	0.05475190696844357
2004-04-14T18:42:26.876	6.037034494516235e-9	6.035734013741275e-9	35.07102935084606	35.07102935084606	4.918698064731666	0.057944289318305885
2004-04-15T02:14:02.902	6.5563474202157565e-9	6.5545822665131156e-9	34.96121488607798	34.96121488607798	4.798250774982959	0.06566374848809728
2004-04-15T08:24:57.566	6.767594208494591e-9	6.76521327109992e-9	34.87127866823998	34.87127866823998	4.692165809352456	0.07286385790564828
2004-04-15T16:02:48.892	6.692517073193653e-9	6.689129046649598e-9	34.760579716615354	34.760579716615354	4.58812120074985	0.08075840887330211
2004-04-15T23:22:36.906	6.297678757842396e-9	6.293332445109192e-9	34.65457701493068	34.65457701493068	4.526828995635073	0.08587343149217551
2004-04-16T06:39:25.265	5.883211512192309e-9	5.878305102549668e-9	34.54961596237653	34.54961596237653	4.502224796571836	0.08797381084032571
2004-04-16T13:43:41.9	5.499619479247436e-9	5.4962909393541575e-9	34.44796983683235	34.44796983683235	4.508265494286151	0.08750252339072309
2004-04-16T22:37:49.39	5.078616079352242e-9	5.0767873264641e-9	34.32043209575295	34.32043209575295	4.543026224539484	0.0850001986554015
2004-04-17T07:36:07.48	4.734411572815699e-9	4.733414145735393e-9	34.1923747912911	34.1923747912911	4.581726100436016	0.0823737355020905
2004-04-17T16:15:59.801	4.477311568909685e-9	4.476754271208057e-9	34.069155274540165	34.069155274540165	4.600474143702046	0.08103829499846439
2004-04-18T01:36:13.307	4.292613243150463e-9	4.29228458849286e-9	33.93686835346003	33.93686835346003	4.6058794517155075	0.08059203068419378
2004-04-18T12:21:56.692	4.184646233064634e-9	4.184096291958297e-9	33.785029743759665	33.785029743759665	4.6149500821196785	0.07967128866540793
2004-04-18T21:55:07.075	4.2547971843681176e-9	4.253533286776576e-9	33.650820156654646	33.650820156654646	4.630464862271538	0.07793516906506544
2004-04-19T05:29:35.093	4.393427662382753e-9	4.391547187442889e-9	33.54478488973297	33.54478488973297	4.645228556269717	0.07624017977060975
2004-04-19T17:37:41.175	4.538584996296226e-9	4.5375511678294784e-9	33.37560183015983	33.37560183015983	4.670342425650945	0.07344470365094505
2004-04-20T03:54:32.351	4.410338496514824e-9	4.409801536839057e-9	33.232936520578114	33.232936520578114	4.693169308095638	0.0711455650730193
2004-04-20T12:09:12.936	4.26418122343983e-9	4.263867067306232e-9	33.11896884425166	33.11896884425166	4.713426303393575	0.06936612248933882
2004-04-21T01:47:46.637	4.0230748014078016e-9	4.0229130012061595e-9	32.93123959486845	32.93123959486845	4.742878663790965	0.0672458065051626
2004-04-21T13:09:25.908	3.831028491126065e-9	3.830859444801102e-9	32.77572097317272	32.77572097317272	4.7421901989290225	0.06725731513886567
2004-04-21T21:46:51.582	3.7045505538083347e-9	3.704456007531236e-9	32.65816097331884	32.65816097331884	4.7255131866229245	0.06809920065319794
2004-04-22T06:13:24.773	3.6056368146469853e-9	3.6055663018394665e-9	32.543480193621754	32.543480193621754	4.71499686797955	0.06866885477365973
2004-04-22T10:41:46.842	3.5661384797585473e-9	3.566009864507874e-9	32.482886516776894	32.482886516776894	4.713955287457102	0.06873209815193934
2004-04-22T14:12:08.323	3.542356222229656e-9	3.542147773965208e-9	32.4354695214629	32.4354695214629	4.714737661592925	0.06867906760657862
2004-04-22T21:04:25.665	3.5150456837942406e-9	3.5145829351777975e-9	32.34273575453955	32.34273575453955	4.718054323972845	0.06843248123249618
2004-04-23T03:58:10.678	3.5119186614032865e-9	3.5110657238093743e-9	32.2499398664366	32.2499398664366	4.720922845664954	0.06819727598204162
2004-04-23T13:58:59.641	3.6578481127080113e-9	3.656077871519265e-9	32.11566267649535	32.11566267649535	4.721311876633526	0.06816637209423577
2004-04-23T19:53:42.108	3.908009208878744e-9	3.905538805633922e-9	32.03665116949499	32.03665116949499	4.717736690216151	0.06851173276039738
2004-04-24T08:28:06.432	4.897493279070375e-9	4.894404206634174e-9	31.86925239016999	31.86925239016999	4.692408249526864	0.0711573495472716
2004-04-24T14:20:53.458	5.608856817442665e-9	5.6066716963388595e-9	31.79127187811497	31.79127187811497	4.6679858247704	0.07388414935215801
2004-04-24T17:02:17.99	5.98682908810407e-9	5.984960823517966e-9	31.755657166451993	31.755657166451993	4.653283327066845	0.07557937050092854
2004-04-24T19:20:17.711	6.331952670837592e-9	6.33031728942914e-9	31.72524026176865	31.72524026176865	4.6386807629463975	0.07729345956685833
2004-04-25T03:48:29.709	7.723194964041645e-9	7.722187655453599e-9	31.61347394514272	31.61347394514272	4.565960976845937	0.08615205871425993
2004-04-25T09:52:31.498	8.757165349568234e-9	8.756450688270376e-9	31.53365649654826	31.53365649654826	4.49282097924341	0.09548214788235124
2004-04-25T17:52:58.008	1.0058675365597153e-8	1.0058219852890806e-8	31.428622865935722	31.428622865935722	4.369088484719085	0.11234343238792015
2004-04-26T01:21:11.718	1.1150406893869367e-8	1.1150080515076521e-8	31.330947154192046	31.330947154192046	4.23682581674366	0.1326817213858149
2004-04-26T08:15:19.051	1.2047802362170701e-8	1.2047255117050079e-8	31.240973528996495	31.240973528996495	4.120409543152745	0.1540314281446706
2004-04-26T10:41:43.326	1.234202004658406e-8	1.2341294446793806e-8	31.209227018939124	31.209227018939124	4.0841848823568	0.1617006193170286
2004-04-26T12:24:38.17	1.254206362323835e-8	1.2541178957786132e-8	31.186930342186006	31.186930342186006	4.0606028101734015	0.1670348524033558
2004-04-26T15:15:45.051	1.2862610425261612e-8	1.286139848907166e-8	31.14989303553096	31.14989303553096	4.024833459502368	0.17571902986097765
2004-04-26T18:16:30.252	1.3185236696053314e-8	1.3183593299014909e-8	31.110817237875548	31.110817237875548	3.991466047903513	0.18455717323375828
2004-04-26T22:29:40.249	1.3610167144961579e-8	1.3607772608715157e-8	31.05616931492156	31.05616931492156	3.951397872225068	0.19625844306726006
2004-04-27T04:14:37.09	1.4138870784836617e-8	1.413517914881984e-8	30.981864296257765	30.981864296257765	3.906555530237822	0.21095657078442137
2004-04-27T08:01:09.352	1.4445623216276673e-8	1.4440772978874198e-8	30.93316261145856	30.93316261145856	3.881766761037558	0.21988928714406736
2004-04-27T10:10:06.192	1.4602619630666027e-8	1.4596936375643784e-8	30.90547536738627	30.90547536738627	3.869047851819906	0.22471811130008673
2004-04-27T12:09:37.14	1.4736859586564919e-8	1.473028383194651e-8	30.879835363394502	30.879835363394502	3.8580972814349606	0.22901910181822488
2004-04-27T20:50:14.507	1.519398973437664e-8	1.5181982452592187e-8	30.768392875804416	30.768392875804416	3.819381846614822	0.24544982475279634
2004-04-28T02:56:57.604	1.5386864985968615e-8	1.5369207618425005e-8	30.690136088258217	30.690136088258217	3.8008830879778106	0.25415654075339283
2004-04-28T09:11:22.143	1.547546829794685e-8	1.5450213703397995e-8	30.610443468321666	30.610443468321666	3.7889775592806103	0.26018136309045464
2004-04-28T11:55:23.513	1.5485080445251645e-8	1.5455907857571063e-8	30.575596571033774	30.575596571033774	3.7856460231262123	0.2619476866686143
2004-04-28T14:07:10.367	1.548295859260429e-8	1.5450391332669263e-8	30.54762826140438	30.54762826140438	3.7836546799685427	0.26302568055263326
2004-04-28T17:47:37.18	1.5466038138510007e-8	1.5427342605492297e-8	30.500899250859252	30.500899250859252	3.781434180667907	0.2642526195884111
2004-04-28T21:00:53.163	1.544550591731234e-8	1.5401038198944682e-8	30.4599906102009	30.4599906102009	3.7803353220712808	0.26487285838463115
2004-04-28T23:23:11.719	1.5432524967140072e-8	1.5383612909974122e-8	30.429903126050306	30.429903126050306	3.7798508319452377	0.2651503621208133
2004-04-29T04:19:00.86	1.5429420235223978e-8	1.5370865256890613e-8	30.36745518016696	30.36745518016696	3.77922792674359	0.26551284503371486
2004-04-29T11:04:40.636	1.5522178648671756e-8	1.54497567828392e-8	30.282027296967694	30.282027296967694	3.7780882970176	0.26619382996170154
2004-04-29T17:16:20.631	1.5741844742265602e-8	1.565619362279535e-8	30.203969617598904	30.203969617598904	3.775808189589155	0.2675933757136985
2004-04-30T01:40:33.075	1.6270868947265312e-8	1.616627209956708e-8	30.098397158133558	30.098397158133558	3.770157017585623	0.2711900940054234
2004-04-30T03:14:46.076	1.6398970387570705e-8	1.6290660520759473e-8	30.078710744502164	30.078710744502164	3.7687742525050965	0.27209301747307846
2004-04-30T04:23:21.658	1.649793909977082e-8	1.6386884933880313e-8	30.064386446027825	30.064386446027825	3.7677045443573713	0.2727971720948736
2004-04-30T04:33:20.699	1.651274833286409e-8	1.640129171368142e-8	30.06230205021172	30.06230205021172	3.767544421649041	0.27290299382377853
2004-04-30T04:48:52.085	1.6535978352430246e-8	1.642389445029481e-8	30.059061529549087	30.059061529549087	3.7672932301487956	0.2730692189019632
2004-04-30T04:52:58.527	1.6542166686091294e-8	1.6429916489014708e-8	30.058204156186616	30.058204156186616	3.7672263106127453	0.27311354747822614
2004-04-30T04:54:18.294	1.654417344663906e-8	1.643186939526971e-8	30.057926650272616	30.057926650272616	3.7672046095605345	0.27312792664721486
2004-04-30T04:54:20.831	6.393116677778874e-6	1.643193153869788e-8	30.057770720165035	30.057770720165035	3.7672039190154183	0.2731283842365542
2004-04-30T04:54:21.748	2.0211435698473963e-5	1.6431953984021742e-8	30.057448751059106	30.057448751059106	3.767203669600389	0.2731285495117781
2004-04-30T04:54:30.911	0.00015838589646980492	1.6432178450458684e-8	30.054229249679317	30.054229249679317	3.767201175305231	0.27313020237439417
2004-04-30T04:56:02.544	0.0015392578950803467	1.6434424434763205e-8	30.022053196314765	30.022053196314765	3.767176217866626	0.2731467420401268
2004-04-30T05:11:18.875	0.015261050353145948	1.6457016378397435e-8	29.702181212854498	29.702181212854498	3.7669251942708737	0.27331324454016254
2004-04-30T05:52:23.647	0.0513961585428784	1.6518980130585088e-8	28.8585916963694	28.8585916963694	3.7662368892958478	0.2737711462865086
2004-04-30T06:51:17.265	0.1012825341332651	1.661087332851113e-8	27.6908049725894	27.6908049725894	3.765216672585147	0.27445348433242195
2004-04-30T08:11:54.957	0.1660588718125071	1.6742591733344908e-8	26.16829836690084	26.16829836690084	3.7637555619920025	0.27543820346503045
2004-04-30T10:07:14.025	0.2520244873805536	1.694311359460256e-8	24.13507308396686	24.13507308396686	3.761534456446438	0.2769519911162419
2004-04-30T12:24:56.443	0.34511865861144825	1.720201168418764e-8	21.912999362753673	21.912999362753673	3.7586740554242946	0.27893154627409766
2004-04-30T15:15:25.446	0.44725700121382655	1.755385938034357e-8	19.44335007882348	19.44335007882348	3.754805694711881	0.28166323347056826
2004-04-30T18:36:17.061	0.5510061884773083	1.801761582452915e-8	16.888357635541304	16.888357635541304	3.749756364901493	0.285326116578553
2004-04-30T22:34:17.845	0.6537797134279905	1.86467107888981e-8	14.291800875732722	14.291800875732722	3.7430344876370336	0.29038227475833045
2004-05-01T02:59:54.331	0.7466985489986045	1.9470881356560585e-8	11.862635963311778	11.862635963311778	3.734518828260338	0.29710721637939885
2004-05-01T07:56:07.08	0.8282882105144092	2.0570164547458508e-8	9.637264618000374	9.637264618000374	3.723733006028368	0.30618794642294106
2004-05-01T13:18:32.303	0.8963146210508827	2.1999894737624968e-8	7.686774021861932	7.686774021861932	3.7105924925061045	0.3181712841892257
2004-05-01T19:01:27.61	0.950326205033503	2.377565602505843e-8	6.043527491397439	6.043527491397439	3.695341581696218	0.3334196168734846
2004-05-02T01:13:38.391	0.9923684969274728	2.5937041899160955e-8	4.6550736909450325	4.6550736909450325	3.677756326376276	0.3528114321680157
2004-05-02T07:41:39.702	1.0214213690812222	2.8329149648911375e-8	3.545996215734669	3.545996215734669	3.6588351065466145	0.3757508488345725
2004-05-02T14:29:58.766	1.0384182909366926	3.086764440069019e-8	2.662991253875592	2.662991253875592	3.638969902268583	0.402143145589064
2004-05-02T21:02:34.502	1.0437926222861238	3.3240918518824965e-8	2.022035014369982	2.022035014369982	3.6207459743133033	0.4287920248707412
2004-05-03T04:02:42.914	1.0400122085222543	3.5669870109842167e-8	1.5059839288736396	1.5059839288736396	3.6030598968527237	0.457717890939109
2004-05-03T11:14:54.681	1.0282008539203384	3.802824539242125e-8	1.1121959466573939	1.1121959466573939	3.587296142985483	0.4870789728386168
2004-05-03T18:23:13.285	1.0093263914834016	4.005731761474005e-8	0.8236172875265058	0.8236172875265058	3.5741000146856057	0.5144443503299454
2004-05-04T02:04:57.487	0.9789645822054029	4.1459865927152274e-8	0.5957897832620649	0.5957897832620649	3.562666110408729	0.5389255865170176
2004-05-04T10:06:33.743	0.9303221060459101	4.130862170758885e-8	0.4250235709654029	0.4250235709654029	3.5561348288596424	0.5520496574386318
2004-05-04T17:38:56.597	0.8651553658552729	3.9301676469619e-8	0.3094772662082548	0.3094772662082548	3.5594809087338417	0.546380083708358
2004-05-05T01:37:49.233	0.780388164563277	3.5643646089613165e-8	0.22119676190298898	0.22119676190298898	3.575809215278804	0.5211914152435871
2004-05-05T03:00:00.648	0.7650890752003521	3.4932845373536645e-8	0.20880593950575413	0.20880593950575413	3.5797454032540035	0.515437825481921
2004-05-05T03:53:56.884	0.7550288641920936	3.446153671339397e-8	0.20105415564819784	0.20105415564819784	3.582461928418241	0.5115121135360262
2004-05-05T04:21:59.889	0.7497980737477007	3.4215528590131655e-8	0.1971372710846729	0.1971372710846729	3.583911999034272	0.5094298665896727
2004-05-05T04:33:01.135	0.7477438442156316	3.411876528729459e-8	0.19561930499986227	0.19561930499986227	3.584488247686827	0.5086047866432695
2004-05-05T04:36:40.541	0.7470623925180695	3.4086648525530216e-8	0.19511821982815256	0.19511821982815256	3.5846802372150703	0.5083301860962184
2004-05-05T04:39:39.733	0.7453027977820753	3.406041517749334e-8	0.19470992954600555	0.19470992954600555	3.5848373239822715	0.5081056138649491
2004-05-05T04:40:44.654	0.744579214707775	3.405091027201269e-8	0.19456221834209636	0.19456221834209636	3.5848942991314656	0.508024185553006
2004-05-05T04:51:33.859	0.7373789150902516	3.395584482107308e-8	0.1930912554297898	0.1930912554297898	3.585465876120035	0.5072079843367805
2004-05-05T06:12:10.796	0.6857266567304188	3.324757715315467e-8	0.18247624817615918	0.18247624817615918	3.5898210252132348	0.5010273915473772
2004-05-05T08:25:29.527	0.607653136992088	3.208477779667883e-8	0.16618745471455287	0.16618745471455287	3.5973240830309754	0.49051400618672614
2004-05-05T11:18:51.694	0.5186393951740016	3.061167072186172e-8	0.14715952967625423	0.14715952967625423	3.6074216876558545	0.476562872798871
2004-05-05T14:05:46.97	0.44484578478526954	2.9259520682228653e-8	0.1309009213544735	0.1309009213544735	3.6172474957126286	0.46312964257924505
2004-05-05T18:41:34.18	0.344748973518063	2.7216217666846543e-8	0.10787892692613375	0.10787892692613375	3.6331178386624474	0.44157701071019384
2004-05-05T23:06:18.529	0.2697287456561195	2.5516356590209304e-8	0.08959742638458726	0.08959742638458726	3.6473822697723115	0.42221374876257295
2004-05-06T04:36:32.777	0.19864679896974688	2.3773766878959627e-8	0.07107306624876326	0.07107306624876326	3.6633930818449905	0.40032525749658543
2004-05-06T10:25:05.761	0.14402253248886956	2.2367401704442385e-8	0.05565926017205148	0.05565926017205148	3.678068297631038	0.37998773600794805
2004-05-06T17:00:47.386	0.10020761264946036	2.1235374479418012e-8	0.04217090659802061	0.04217090659802061	3.6923007461198827	0.359902500825645
2004-05-07T00:08:46.222	0.06786576057776318	2.0419484638435805e-8	0.031236142455762846	0.031236142455762846	3.705673593459635	0.3407384373364029
2004-05-07T08:03:35.221	0.04411204846605088	1.978253978974862e-8	0.0223894490153063	0.0223894490153063	3.7196965550697727	0.32123455666045175
2004-05-07T13:09:37.0	0.03340367349380849	1.943060762456249e-8	0.018064497937433498	0.018064497937433498	3.7291050453284336	0.30935004682287787
2004-05-07T15:10:31.04	0.02992110546864862	1.9296854581041117e-8	0.01659580952317836	0.01659580952317836	3.732985556278205	0.304834165828744
2004-05-07T15:45:17.317	0.029574918143873266	1.925880256631563e-8	0.01619596324981147	0.01619596324981147	3.7341198670118256	0.3035589552122865
2004-05-07T15:58:56.31	0.029486467593906322	1.9243914418180827e-8	0.016041644973294886	0.016041644973294886	3.734567317596178	0.3030615242059938
2004-05-07T18:13:22.293	0.02862391511213755	1.9098835367581996e-8	0.014598202073964547	0.014598202073964547	3.739033863284356	0.2982691337513993
2004-05-07T21:38:54.364	0.02733339535531162	1.8883252124842616e-8	0.012638394153191462	0.012638394153191462	3.746004192826017	0.29140284714516634
2004-05-08T02:13:36.487	0.02565826828177952	1.8608947819695996e-8	0.010423563571462891	0.010423563571462891	3.7552098030538303	0.2833774403918562
2004-05-08T08:05:17.326	0.023595965896412933	1.8281967873539977e-8	0.008145074719483402	0.008145074719483402	3.765570095897873	0.275574969337519
2004-05-08T12:29:00.339	0.022114519800506518	1.805280842850474e-8	0.006769636761400536	0.006769636761400536	3.7712167620937844	0.2718250461518786
2004-05-08T14:03:08.74	0.021600371363890473	1.7973926674161032e-8	0.006337083733434449	0.006337083733434449	3.772646469518147	0.2709343037572226
2004-05-08T14:58:25.01	0.020633462845421575	1.7928272105062196e-8	0.006096117582396748	0.006096117582396748	3.773330507819354	0.27051760712364825
2004-05-08T15:18:35.686	0.020243979574073864	1.791172175288674e-8	0.006010449428351389	0.006010449428351389	3.7735512931600264	0.2703845345605418
2004-05-08T18:40:22.448	0.016723309702760984	1.7749423082008153e-8	0.005217269862413768	0.005217269862413768	3.774925051722826	0.2695751982608601
2004-05-08T22:06:48.625	0.01374335132316514	1.758879313940001e-8	0.004513995735540647	0.004513995735540647	3.7749362853414565	0.2695670635338385
2004-05-09T04:12:57.727	0.009693589867872084	1.7320067238213435e-8	0.003491667920219744	0.003491667920219744	3.772707818283809	0.27078988316805513
2004-05-09T10:36:28.104	0.006724064666941143	1.7063953337780763e-8	0.002668208261119907	0.002668208261119907	3.7695610243642292	0.27251492411335415
2004-05-09T18:29:38.545	0.004281662852453753	1.6736569046386364e-8	0.0019147220557974736	0.0019147220557974736	3.7682083351484432	0.2732670374997538
2004-05-10T00:39:12.253	0.003132140445976567	1.6391385582500718e-8	0.0014775392602550447	0.0014775392602550447	3.7711434732898907	0.27159134351353814
2004-05-10T04:32:17.674	0.0029397063873765703	1.6089063460231672e-8	0.0012546945814109775	0.0012546945814109775	3.77545372445907	0.26913901168040305
2004-05-10T14:13:27.986	0.0024864936727662995	1.4971780906933194e-8	0.0011655835190822795	0.0011655835190822795	3.795838067450156	0.2579565044323296
2004-05-10T19:28:51.376	0.0022578482709239597	1.4198233149333059e-8	0.0011630334432215042	0.0011630334432215042	3.8121817861871765	0.24949496379922245
2004-05-11T03:21:07.966	0.0018395059347500915	1.3018381027953361e-8	0.0011592252930700696	0.0011592252930700696	3.840380146482162	0.23576166877345858
2004-05-11T07:55:54.729	0.0013938430333232954	1.2424081436511946e-8	0.0011570153800004373	0.0011570153800004373	3.8566520118648553	0.2282139704201029
2004-05-11T18:09:45.979	0.0007545415737613797	1.1513778175488311e-8	0.0011520936644890058	0.0011520936644890058	3.887552057077532	0.2144655261888674
2004-05-12T01:10:43.753	0.0005209412914309217	1.1180747848281963e-8	0.0011487306055140256	0.0011487306055140256	3.9037306296584333	0.20759259327137375
2004-05-12T08:31:25.276	0.0004570272143648041	1.0922231833521742e-8	0.001145220448560149	0.001145220448560149	3.9183252670153164	0.20168056667316533
2004-05-12T09:41:31.332	0.0004475366772809942	1.0880862934372899e-8	0.0011446630772251787	0.0011446630772251787	3.9205696685051925	0.2008001401043054
2004-05-12T10:23:45.175	0.0004419026636262718	1.0855657436290498e-8	0.0011443274323425696	0.0011443274323425696	3.9219173563346077	0.20027513233567898
2004-05-12T10:32:21.239	0.0004407628125926005	1.0850497735652447e-8	0.0011442590841299711	0.0011442590841299711	3.922191477023909	0.2001686768217007
2004-05-12T10:35:13.937	0.00044038194268946577	1.0848769134930128e-8	0.0011442362127354962	0.0011442362127354962	3.9222831834996543	0.20013308719512157
2004-05-12T10:36:44.472	0.000440182390850786	1.0847862549306132e-8	0.0011442242228441627	0.0011442242228441627	3.922331254360516	0.20011443672659385
2004-05-12T10:37:16.971	0.0004401107771008843	1.084753704808651e-8	0.0011442199188688334	0.0011442199188688334	3.922348509459215	0.20010774294858238
2004-05-12T10:42:41.963	0.0004393951997634449	1.08442801674178e-8	0.0011441768800059412	0.0011441768800059412	3.9225210350477324	0.20004083916712856
2004-05-12T11:36:51.887	0.00043229530731007677	1.081153285282807e-8	0.0011437465804048437	0.0011437465804048437	3.9242437858999377	0.1993751578275765
2004-05-12T13:14:36.703	0.00041973890949849275	1.0751773955492937e-8	0.0011429704707934059	0.0011429704707934059	3.9273406097306975	0.1981891147090073
2004-05-12T15:44:41.483	0.00040110137254140295	1.0659648160791476e-8	0.0011417798647274909	0.0011417798647274909	3.9320537243312166	0.19640831717143478
2004-05-12T18:26:17.936	0.0003819127446591674	1.0563711102576395e-8	0.0011404991929937955	0.0011404991929937955	3.9370260272699977	0.19455712770507336
2004-05-12T22:10:13.768	0.0003568877363413039	1.0448931976626617e-8	0.0011387270115918017	0.0011387270115918017	3.9435592457258393	0.1921565184988669
2004-05-13T02:31:50.29	0.00033009151022341795	1.0372623120835014e-8	0.0011366601333677067	0.0011366601333677067	3.9501879340642225	0.18973547590450487
2004-05-13T08:31:59.855	0.00029841066667541337	1.0445495326913005e-8	0.0010865573257911214	0.0010865573257911214	3.9563391680208895	0.18746484962777143
2004-05-13T12:20:08.226	0.0002828784148876633	1.0624788581582592e-8	0.0009258905467378348	0.0009258905467378348	3.9580378377754344	0.18682291051705613
2004-05-13T19:15:43.742	0.0002583274735189383	1.1213499923344003e-8	0.0006917930489672643	0.0006917930489672643	3.9566187642144928	0.18738451979323126
2004-05-14T00:55:00.595	0.00024068614789726306	1.187437700298586e-8	0.0005452949098098617	0.0005452949098098617	3.9514313419802294	0.18946706632369173
2004-05-14T08:09:40.396	0.0002082300074639143	1.2750308763504503e-8	0.0004020140490581878	0.0004020140490581878	3.940064607552464	0.19401173222495813
2004-05-14T15:15:20.037	0.000140318761890183	1.3468670989673169e-8	0.0002982579548811697	0.0002982579548811697	3.9242917831277424	0.20017880448861838
2004-05-14T23:27:24.051	8.848707658543337e-5	1.412927244209638e-8	0.00021121634667207743	0.00021121634667207743	3.9014355555398206	0.20906555357184825
2004-05-15T07:40:24.003	5.589053207679229e-5	1.4880138123995826e-8	0.00014947868460237252	0.00014947868460237252	3.875832485313881	0.21960330156203506
2004-05-15T17:15:17.832	3.3173342026685195e-5	1.627107052734876e-8	9.988822612499002e-5	9.988822612499002e-5	3.844064710086711	0.23446069643384118
2004-05-16T01:52:21.601	2.2251236062274733e-5	1.80095926184098e-8	6.950929745270522e-5	6.950929745270522e-5	3.8129860317174344	0.25104631300696517
2004-05-16T10:18:36.472	2.0362068229161395e-5	1.9805117026095568e-8	4.8737424968336506e-5	4.8737424968336506e-5	3.7793391795501896	0.2704438770083345
2004-05-16T18:38:40.448	1.865741958225897e-5	2.1312097218846123e-8	3.4321281376106204e-5	3.4321281376106204e-5	3.746526700102089	0.2904919934313227
2004-05-17T02:42:29.253	1.707031348804453e-5	2.2418044228230444e-8	2.44461823130812e-5	2.44461823130812e-5	3.7220762593090067	0.30665291814032725
2004-05-17T08:50:16.52	1.5903981077924843e-5	2.313462293091116e-8	1.8887939726210625e-5	1.8887939726210625e-5	3.710107848322857	0.3152671187530026
2004-05-17T13:32:17.887	1.4550216884509112e-5	2.3689520802057167e-8	1.5498123196171644e-5	1.5498123196171644e-5	3.704034014381191	0.31989959810977164
2004-05-17T18:54:42.959	1.0901279094080218e-5	2.4350696125378677e-8	1.2361472534849194e-5	1.2361472534849194e-5	3.699145390708682	0.3237572208552094
2004-05-18T00:48:11.423	7.929230647817375e-6	2.5081333718490048e-8	9.64723331055695e-6	9.64723331055695e-6	3.6948013923225163	0.32721436099720513
2004-05-18T02:22:35.249	7.280169254319898e-6	2.5268807461721267e-8	9.029184977815884e-6	9.029184977815884e-6	3.6937040374959227	0.328080456503145
2004-05-18T02:44:49.148	7.135022896892591e-6	2.5312062882654546e-8	8.889484538569795e-6	8.889484538569795e-6	3.693448533394114	0.3282813723100897
2004-05-18T03:04:53.353	7.006414299277601e-6	2.5350779716334757e-8	8.765224580488354e-6	8.765224580488354e-6	3.6932188978918234	0.32846168562636463
2004-05-18T03:12:23.003	6.958973196443531e-6	2.5365152264893588e-8	8.719272532784377e-6	8.719272532784377e-6	3.693133410615211	0.32852874686139566
2004-05-18T03:17:43.817	6.925316570156216e-6	2.5375377948653566e-8	8.686634263305086e-6	8.686634263305086e-6	3.6930725059473675	0.32857650230585234
2004-05-18T03:21:29.298	6.901756262789037e-6	2.5382550451996896e-8	8.663767930009165e-6	8.663767930009165e-6	3.6930297443597766	0.32861002083644497
2004-05-18T03:21:56.584	6.8989105000278535e-6	2.5383417586985902e-8	8.661004932961992e-6	8.661004932961992e-6	3.6930245722475634	0.32861407436766993
2004-05-18T03:22:07.53	7.120775224115636e-6	2.483898190662757e-7	8.659896733543962e-6	8.659896733543962e-6	3.693022497475658	0.3286157003881443
2004-05-18T03:22:11.487	7.365569643038938e-6	4.935968600278067e-7	8.659496202002872e-6	8.659496202002872e-6	3.693021747556479	0.32861628810241894
2004-05-18T03:22:51.053	1.4618174021711388e-5	7.750326138200787e-6	8.655491905331507e-6	8.655491905331507e-6	3.693014248997169	0.3286221645963922
2004-05-18T03:29:26.717	0.0005657199876231009	0.0005588932569312927	8.61555063844633e-6	8.61555063844633e-6	3.692939327071229	0.3286808643080093
2004-05-18T03:55:02.268	0.01080079057247373	0.010794121167579229	8.4622786007784e-6	8.4622786007784e-6	3.69264968980784	0.32890752305137044
2004-05-18T04:32:06.681	0.047610341621090416	0.04760389390749428	8.245070445902178e-6	8.245070445902178e-6	3.692233539875049	0.3292324265733204
2004-05-18T05:19:25.465	0.1300926332352687	0.13008645810551675	7.975949058685988e-6	7.975949058685988e-6	3.6917090857017762	0.32964056596956065
2004-05-18T06:21:47.134	0.2946020585781423	0.29459622576258	7.634605181884506e-6	7.634605181884506e-6	3.6910313346070596	0.33016573807712596
2004-05-18T07:40:09.589	0.5813564151764405	0.5813509866665963	7.226251257227663e-6	7.226251257227663e-6	3.690206908125325	0.3308010010846251
2004-05-18T09:12:36.091	1.0173055797534325	1.0173005934436414	6.772584889375623e-6	6.772584889375623e-6	3.689286117951475	0.3315057670652891
2004-05-18T11:00:12.884	1.6325467730745489	1.6325422578954112	6.280214487878657e-6	6.280214487878657e-6	3.6883098799426137	0.3322474095614515
2004-05-18T11:12:21.375	1.708014818485146	1.7080103536888498	6.226959745119172e-6	6.226959745119172e-6	3.688207716198722	0.3323246900157239
2004-05-18T11:20:09.875	1.7571235124253184	1.7571190797444143	6.192949888695946e-6	6.192949888695946e-6	3.6881429766989404	0.3323736286960847
2004-05-18T12:09:06.912	2.0745563295227476	2.074552093165586	5.98393346555725e-6	5.98393346555725e-6	3.6877554178558167	0.3326660664501238
2004-05-18T13:02:31.299	2.4376802848751247	2.4376762531623757	5.763929351119481e-6	5.763929351119481e-6	3.687372242272657	0.3329543020072262
2004-05-18T14:16:49.814	2.9668397565918623	2.9668359938482256	5.471212308842138e-6	5.471212308842138e-6	3.686918775437906	0.3332942585393656
2004-05-18T15:47:04.894	3.6380587358103322	3.638055276543983	5.135611583822615e-6	5.135611583822615e-6	3.6865150904688897	0.3335958261624213
2004-05-18T17:35:52.439	4.475205383865028	4.4752022591164815	4.758312902551367e-6	4.758312902551367e-6	3.6862862864145156	0.3337662773379974
2004-05-18T19:42:31.06	5.47105923419827	5.471056459549224	4.353877174108495e-6	4.353877174108495e-6	3.6864415535675	0.33365080412900927
2004-05-18T22:09:03.613	6.632811096723617	6.632808679824121	3.928601593391778e-6	3.928601593391778e-6	3.6872576335082954	0.33304325275321084
2004-05-19T00:57:35.872	7.963413815954882	7.963411714917396	3.490598870260068e-6	3.490598870260068e-6	3.689079782150363	0.3316821238799874
2004-05-19T04:11:05.57	9.471399594618118	9.471397594443372	3.047612602389479e-6	3.047612602389479e-6	3.692292514803775	0.3292675870277197
2004-05-19T04:47:01.398	9.748733488481689	9.74873150659959	2.9717686921186537e-6	2.9717686921186537e-6	3.693010951007799	0.328725302024562
2004-05-19T04:59:38.17	9.845888237623985	9.845886262129506	2.9455948150590485e-6	2.9455948150590485e-6	3.693271601526066	0.3285283621915557
2004-05-19T05:01:27.709	9.859942452127095	9.859940477555732	2.9418254098052603e-6	2.9418254098052603e-6	3.693309687515249	0.32849957688707826
2004-05-19T05:02:43.684	9.869689033814767	9.869687059883447	2.9392138355784782e-6	2.9392138355784782e-6	3.6933361563214704	0.3284795705301879
2004-05-19T05:03:11.395	9.873243701079158	9.873241727381238	2.9382618851774153e-6	2.9382618851774153e-6	3.693345821139006	0.328472265146875
2004-05-19T05:07:48.501	9.908783517694363	9.908781546329141	2.9287593221354887e-6	2.9287593221354887e-6	3.6934427851915452	0.3283989647530333
2004-05-19T05:31:02.169	10.087338576624855	10.087336616955465	2.8814313579733092e-6	2.8814313579733092e-6	3.6939390753644683	0.3280235721951159
2004-05-19T06:33:26.014	10.565483044222434	10.565481115669686	2.758045613526285e-6	2.758045613526285e-6	3.695341166140951	0.3269611108546872
2004-05-19T07:49:32.634	11.14590979037365	11.145907899168648	2.614673885531547e-6	2.614673885531547e-6	3.697178694740648	0.3255646441995307
2004-05-19T09:38:04.524	11.968998862542517	11.968997023412125	2.423024639441458e-6	2.423024639441458e-6	3.7000142689970796	0.3234015825810935
2004-05-19T11:53:30.058	12.990535167293848	12.990533391145737	2.2034640510687095e-6	2.2034640510687095e-6	3.7038466024844454	0.3204648367501107
2004-05-19T14:40:32.417	14.247005604676414	14.24700390309627	1.9598567397032906e-6	1.9598567397032906e-6	3.7088972381466108	0.3165767210331088
2004-05-19T18:10:12.66	15.829583774131317	15.829582345954616	1.691830904783421e-6	1.691830904783421e-6	3.7154871466266735	0.3114871495666362
2004-05-19T22:19:58.388	17.74376629365179	17.743765166181312	1.4199654157427881e-6	1.4199654157427881e-6	3.723249223158266	0.30549658143113945
2004-05-20T03:10:05.319	20.042266315630545	20.042265301322978	1.1585302334359042e-6	1.1585302334359042e-6	3.7315335015139124	0.29913951529681637
2004-05-20T08:34:46.208	22.76807639925319	22.768075460330472	9.225906467343254e-7	9.225906467343254e-7	3.739174279504134	0.293323847882796
2004-05-20T14:28:41.758	26.027015902296373	26.027015035252475	7.197872281043423e-7	7.197872281043423e-7	3.744793790270352	0.2890604853675459
2004-05-20T20:32:49.695	29.85240857433506	29.85240777056751	5.575591098532914e-7	5.575591098532914e-7	3.7470892274224723	0.2872993288629164
2004-05-21T00:08:12.842	32.427499693562964	32.42749892234294	4.793831019368858e-7	4.793831019368858e-7	3.7467355362441044	0.2875833198500472
2004-05-21T02:34:55.269	34.34904734697363	34.34904659591421	4.3250826698598284e-7	4.3250826698598284e-7	3.745777639017292	0.2883704219827936
2004-05-21T08:43:01.928	39.87552241806188	39.875521710843735	3.3409465462410234e-7	3.3409465462410234e-7	3.7409738823355734	0.2925736112058097
2004-05-21T13:14:14.246	44.63614195770986	44.6361412773215	2.7622241618146077e-7	2.7622241618146077e-7	3.7355200542134117	0.29775132786643266
2004-05-21T17:50:28.213	50.0533366528948	50.05333599598509	2.2757104311644862e-7	2.2757104311644862e-7	3.7285740566168175	0.3048499531231873
2004-05-21T20:12:45.06	53.03305015514201	53.033049509118754	2.0595720409207811e-7	2.0595720409207811e-7	3.7244884563667813	0.3092314465585786
2004-05-21T20:45:18.895	53.729821996144146	53.729820257987065	2.013064598273196e-7	2.013064598273196e-7	3.723504891263459	0.31030401279884656
2004-05-21T21:20:34.695	54.48545761870246	54.48536146058542	1.9638855472933512e-7	1.9638855472933512e-7	3.722419305630269	0.31149469864179985
2004-05-21T23:38:39.969	57.417734236438505	57.41560794350514	1.7825977086354754e-7	1.7825977086354754e-7	3.717961614672823	0.3164468192621833
2004-05-22T01:18:23.521	59.504832435963905	59.49962100946298	1.6621718497115363e-7	1.6621718497115363e-7	3.7145351482794378	0.32030404186143197
2004-05-22T03:54:23.929	62.705504985584355	62.69280610137495	1.48989224192255e-7	1.48989224192255e-7	3.708819691292023	0.32679134261579484
2004-05-22T06:22:44.112	65.66133780796636	65.63863103677835	1.3426730216198389e-7	1.3426730216198389e-7	3.702976528667437	0.33344865930039347
2004-05-22T09:11:38.861	68.90331088956104	68.86605360008659	1.192663804784822e-7	1.192663804784822e-7	3.6958384092272163	0.3415718631482577
2004-05-22T12:10:25.082	72.1653581180326	72.10947664704419	1.0521145992511577e-7	1.0521145992511577e-7	3.6877476717514974	0.3507392842969749
2004-05-22T15:33:41.714	75.62728369223744	75.54690151797682	9.123115130689732e-8	9.123115130689732e-8	3.6779652497237834	0.36176532519659443
2004-05-22T19:19:41.376	79.12171172029254	79.01108270460608	7.785805970057103e-8	7.785805970057103e-8	3.666572027761606	0.37456874900248005
2004-05-22T20:04:31.719	79.76699631426591	79.65012129248412	7.544755729113478e-8	7.544755729113478e-8	3.664272881472757	0.37715366423442936
2004-05-22T20:19:45.114	79.98233131615672	79.86332430759977	7.464625786791645e-8	7.464625786791645e-8	3.6634906255384414	0.3780335377302068
2004-05-22T20:28:13.69	80.10140167282512	79.98120548131565	7.42037909925563e-8	7.42037909925563e-8	3.6630547638787765	0.3785238917891094
2004-05-22T21:52:59.445	81.25924317906512	81.12709786933512	6.992083783548127e-8	6.992083783548127e-8	3.6586881515962766	0.38344142272282933
2004-05-22T23:15:41.335	82.33062302616759	82.18679811890357	6.598055922710836e-8	6.598055922710836e-8	3.654424931077935	0.3882541363258894
2004-05-23T00:41:14.637	83.37796462928908	83.22216869945717	6.213769405022306e-8	6.213769405022306e-8	3.650027350766093	0.39323489578102705
2004-05-23T01:54:56.148	84.23029848693845	84.06439693540953	5.900759479410204e-8	5.900759479410204e-8	3.6462619371294074	0.39751629608742406
2004-05-23T02:00:31.94	84.29315078428255	84.12649245214756	5.8776423519781075e-8	5.8776423519781075e-8	3.645977113403191	0.3978408620554792
2004-05-23T02:03:26.301	84.3256887340378	84.15863811372945	5.8656744060095556e-8	5.8656744060095556e-8	3.6458292886729087	0.3980093550378707
2004-05-23T02:32:29.919	84.64753963146985	84.47659280141177	5.7473270825078443e-8	5.7473270825078443e-8	3.6443538637566544	0.39969267593104707
2004-05-23T03:35:22.459	85.32189300595752	85.14270261929919	5.499375875217124e-8	5.499375875217124e-8	3.6411812297476414	0.40332288203668126
2004-05-23T05:07:25.289	86.25467395627115	86.06396906748213	5.155549768964924e-8	5.155549768964924e-8	3.6365946366620268	0.40859932137417704
2004-05-23T05:41:47.415	86.58637133982012	86.39156382691793	5.032756660878319e-8	5.032756660878319e-8	3.6349026166006007	0.41055519995663087
2004-05-23T05:58:43.308	86.74647043289286	86.54968513106907	4.9733431326449384e-8	4.9733431326449384e-8	3.6340735714689245	0.4115155093164697
2004-05-23T06:05:02.141	86.80561385487384	86.6080986095594	4.951367479054162e-8	4.951367479054162e-8	3.6337652060376335	0.411873040480347
2004-05-23T06:08:04.243	86.83323979483647	86.63607123187472	4.9408384943950104e-8	4.9408384943950104e-8	3.633617131686447	0.4120447904437283
2004-05-23T06:09:10.013	86.84315045469731	86.64615715956857	4.937041235895617e-8	4.937041235895617e-8	3.633563676418803	0.41210680335330613
2004-05-23T06:20:07.715	86.94176991188979	86.74652130482497	4.89922879149017e-8	4.89922879149017e-8	3.6330298567528794	0.4127263950200626
2004-05-23T07:05:34.562	87.34122163235135	87.15305366642413	4.745522159443134e-8	4.745522159443134e-8	3.630831292477513	0.4152843733483861
2004-05-23T08:33:09.313	88.06844512663703	87.89325029885298	4.462791211624264e-8	4.462791211624264e-8	3.6266660876810275	0.42015946828564926
2004-05-23T10:26:23.284	88.92701257000363	88.76735374069239	4.122064662151091e-8	4.122064662151091e-8	3.6214353520101046	0.42634136535984724
2004-05-23T12:58:40.078	89.94115443461686	89.80036246377445	3.7044947164878356e-8	3.7044947164878356e-8	3.6147082500259597	0.43440436263939813
2004-05-23T16:59:37.161	91.23887710322816	91.12371146560245	3.128480963402787e-8	3.128480963402787e-8	3.604865796099205	0.4464794532932429
2004-05-23T18:21:23.429	91.60116100982208	91.49363835193036	2.9541005255504244e-8	2.9541005255504244e-8	3.601764035933149	0.4503674506837111
2004-05-23T18:37:59.013	91.67021832363206	91.56418640908403	2.9199194237764337e-8	2.9199194237764337e-8	3.601149925075803	0.4511426527160661
2004-05-23T18:44:20.225	91.69627316285933	91.59080681441729	2.9069363207123058e-8	2.9069363207123058e-8	3.600916160391572	0.4514382316611873
2004-05-23T19:47:52.352	91.94531340898693	91.84534617225692	2.7802383535225067e-8	2.7802383535225067e-8	3.5986208894015066	0.4543554982446727
2004-05-23T20:44:47.349	92.1513233613086	92.0560477337585	2.671435547581152e-8	2.671435547581152e-8	3.5966308573805015	0.4569082989426626
2004-05-23T21:04:53.104	92.22037957324574	92.12670920646397	2.634045627669081e-8	2.634045627669081e-8	3.5959433165332206	0.45779570048961266
2004-05-23T21:12:06.991	92.2447734098766	92.15167427726531	2.620719424413237e-8	2.620719424413237e-8	3.595697846452757	0.45811323024172945
2004-05-23T22:24:25.859	92.47593042178767	92.38836130256604	2.491109791282968e-8	2.491109791282968e-8	3.5932999589926378	0.46123553570670295
2004-05-24T00:28:06.817	92.8217538101767	92.74291023263054	2.2841152015651824e-8	2.2841152015651824e-8	3.5894409383802013	0.4663472620342799
2004-05-24T00:56:28.545	92.89312192581738	92.81615508705264	2.239126510291241e-8	2.239126510291241e-8	3.588599551268458	0.4674778562925615
2004-05-24T01:10:33.892	92.92756403355935	92.85151287118858	2.217108552197282e-8	2.217108552197282e-8	3.5881876648272555	0.4680336228382306
2004-05-24T03:31:27.359	93.2384836234773	93.17101178996852	2.00849265451187e-8	2.00849265451187e-8	3.5842923222190617	0.4733728199110997
2004-05-24T06:28:24.571	93.55709171074986	93.49903452423905	1.7740614957553028e-8	1.7740614957553028e-8	3.5799828938378377	0.47949244916116435
2004-05-24T10:24:20.733	93.89191848611564	93.84438849548926	1.5034911233444398e-8	1.5034911233444398e-8	3.575264571788275	0.48655561013745113
2004-05-24T15:05:26.033	94.20155980706954	94.16407831864176	1.2344685016803297e-8	1.2344685016803297e-8	3.5711901731356868	0.49315476496987615
2004-05-24T17:50:34.565	94.35116067135904	94.31853496063921	1.099451916424808e-8	1.099451916424808e-8	3.569564369032943	0.4960214246485225
2004-05-24T18:54:40.764	94.40396437943684	94.37304356374577	1.0511138821516683e-8	1.0511138821516683e-8	3.5690764632524608	0.49692620461060005
2004-05-24T19:28:54.515	94.4311065504827	94.40105797455463	1.0261792885949889e-8	1.0261792885949889e-8	3.568846726830357	0.49736198372465035
2004-05-24T19:38:32.866	94.439252899781	94.40881786156437	1.0192648868473633e-8	1.0192648868473633e-8	3.568785779535372	0.49747879492022984
2004-05-24T19:42:00.614	94.44221404282592	94.41159179540732	1.0167925649949482e-8	1.0167925649949482e-8	3.568764282925212	0.49752012314915267
2004-05-24T20:16:38.097	94.47155626150584	94.4389501065526	9.923967846429097e-9	9.923967846429097e-9	3.5685606550244118	0.49791513168366053
2004-05-24T21:43:37.464	94.54336285600492	94.50485698229853	9.336574230786428e-9	9.336574230786428e-9	3.5681361093333916	0.4987629337911613
2004-05-24T23:37:36.081	94.63429561145838	94.58602933108523	8.619243011416738e-9	8.619243011416738e-9	3.5677514313555334	0.4995709723153693
2004-05-25T02:02:35.095	94.74714998380101	94.68313469882308	7.785846252487303e-9	7.785846252487303e-9	3.567500571895727	0.5001347391873093
2004-05-25T05:33:45.774	94.91478143808953	94.82139729180659	6.713969007051939e-9	6.713969007051939e-9	3.5674932930883854	0.5001433406613452
2004-05-25T09:32:06.244	95.13514730070897	95.00010435677231	5.680400226265289e-9	5.680400226265289e-9	3.5677894839287503	0.4992677565511591
2004-05-25T14:21:33.202	95.51842541840955	95.32215050254275	4.636726237652391e-9	4.636726237652391e-9	3.5682831106630366	0.4975240559975155
2004-05-25T17:23:28.23	95.87464120367504	95.63488184826066	4.081294531544814e-9	4.081294531544814e-9	3.5685560368545657	0.49639786734098684
2004-05-26T00:26:24.977	97.2393908601841	96.8869419102077	3.033719089733891e-9	3.033719089733891e-9	3.568874689323021	0.49489095332717076
2004-05-26T05:46:37.291	98.92267175201104	98.47598148934128	2.423485121874395e-9	2.423485121874395e-9	3.568734627827723	0.49567132087048066
2004-05-26T12:57:19.656	102.19216978130952	101.60801023661551	1.7916574993830323e-9	1.7916574993830323e-9	3.567928713988443	0.5003203596559446
2004-05-26T19:08:26.588	105.85321483849692	105.14079407800322	1.3810681755237614e-9	1.3810681755237614e-9	3.566615131778414	0.5078935170061841
2004-05-27T01:10:36.038	109.94548622670682	109.0975771133977	1.0712807461292826e-9	1.0712807461292826e-9	3.5647750824331528	0.5182365130166859
2004-05-27T09:42:34.252	116.104503515263	115.04651023713183	7.481377543892427e-10	7.481377543892427e-10	3.561287323568024	0.5367909593465874
2004-05-27T17:06:58.133	121.3825994704057	120.12130326901803	5.4780704495539e-10	5.4780704495539e-10	3.5577381026748176	0.5552363499783121
2004-05-28T01:51:30.656	127.26397181888602	125.72886906753688	3.792105438584372e-10	3.792105438584372e-10	3.553794994172472	0.5778081437040831
2004-05-28T10:14:36.256	132.67294904422	130.83049649015078	2.6647721473173736e-10	2.6647721473173736e-10	3.551082789188907	0.5990958595287743
2004-05-28T21:30:27.229	140.26588310390423	137.92514486182336	1.659276848323253e-10	1.659276848323253e-10	3.5501016987999297	0.6269920373782599
2004-05-29T06:27:02.236	147.24481391276328	144.42591046193803	1.1389586942799465e-10	1.1389586942799465e-10	3.5525555027148106	0.6490899988313575
2004-05-29T16:25:04.069	156.37008037556313	152.91697110546764	7.488745200092289e-11	7.488745200092289e-11	3.560334951614126	0.6730574305172159
2004-05-30T02:09:02.498	166.03726060793022	161.849427261754	4.972605138961022e-11	4.972605138961022e-11	3.573191653320873	0.6938656544057258
2004-05-30T12:18:43.531	175.6137894335658	170.53162021508936	3.242967608690372e-11	3.242967608690372e-11	3.5888259756320258	0.7118799332514651
2004-05-30T22:15:10.348	183.0367733446999	176.96805222008913	2.1346423850844433e-11	2.1346423850844433e-11	3.601274084625855	0.7263515723124976
2004-05-31T05:29:46.338	186.2015795784667	179.37103479978558	1.573817089976512e-11	1.573817089976512e-11	3.6063606951429357	0.7345002640104712
2004-05-31T12:00:58.765	186.6589070368606	179.1415554234955	1.1961785224868291e-11	1.1961785224868291e-11	3.6079708061004925	0.738499643701045
2004-05-31T20:40:32.647	183.3956663144929	175.0106811439722	8.30927823637383e-12	8.30927823637383e-12	3.607660134778791	0.73636201977787
2004-06-01T04:04:21.652	177.93424508816724	168.86090916747187	6.086761747738553e-12	6.086761747738553e-12	3.606740844416085	0.7277227224678975
2004-06-01T13:07:13.002	170.1929129481206	160.29591770690763	4.1597495643936915e-12	4.1597495643936915e-12	3.604835678580775	0.7124152571438234
2004-06-01T20:03:09.452	164.40239652507117	153.8437037860683	3.107259262330913e-12	3.107259262330913e-12	3.6019004718955263	0.6991622583524583
2004-06-02T05:14:18.512	156.872229458907	145.36629162464007	2.1112270289792626e-12	2.1112270289792626e-12	3.5946145388847452	0.6800111939647471
2004-06-02T13:32:31.634	149.8058826110498	137.39388905002934	1.4886689651925452e-12	1.4886689651925452e-12	3.5841398853087933	0.6609893126336972
2004-06-02T22:05:14.364	143.0746394817212	129.70742077468378	1.0390839525512372e-12	1.0390839525512372e-12	3.5707005294858014	0.6417549308114374
2004-06-03T01:19:11.359	141.0654073024738	127.33159248760715	9.069260452797616e-13	9.069260452797616e-13	3.565512401276729	0.6353768572499153
2004-06-03T04:22:27.497	139.62230525434435	125.53782191125701	7.975291703955252e-13	7.975291703955252e-13	3.5608693075003663	0.6301623640698729
2004-06-03T05:16:33.394	139.29483033892717	125.10599726176491	7.678347026774408e-13	7.678347026774408e-13	3.5595815141643095	0.6287989442368872
2004-06-03T05:46:23.723	139.13497080534	124.88843168241151	7.519319815092958e-13	7.519319815092958e-13	3.558891826410373	0.6280832795719963
2004-06-03T08:06:20.501	138.60418770680548	124.08581241461641	6.816314861305846e-13	6.816314861305846e-13	3.5558888626654435	0.6250823128340176
2004-06-03T09:40:02.099	138.47243359611497	123.7713251048486	6.382778809859244e-13	6.382778809859244e-13	3.5541303566691473	0.62340845407902
2004-06-03T12:16:17.94	138.6995685475388	123.69362686551604	5.720189003571593e-13	5.720189003571593e-13	3.5517417071252364	0.621225216621472
2004-06-03T14:49:56.619	139.5130444751145	124.20928846864729	5.135808775524689e-13	5.135808775524689e-13	3.550155525493408	0.6198236526952674
2004-06-03T17:38:22.282	141.11715374381234	125.49195817686875	4.563565478768459e-13	4.563565478768459e-13	3.5493681247139612	0.6191349229061106
2004-06-03T20:43:59.429	143.76769716067935	127.79741149550989	4.006481297414055e-13	4.006481297414055e-13	3.5496529594381796	0.6193934336265822
2004-06-03T21:08:45.652	144.19123088258368	128.17575919409575	3.937475191993395e-13	3.937475191993395e-13	3.5497771955490434	0.6195077725109266
2004-06-03T21:36:16.819	144.68086187053572	128.61544624459538	3.8622034731859246e-13	3.8622034731859246e-13	3.549937481566514	0.6196566642053332
2004-06-03T21:45:45.695	144.85419146513865	128.77163219964064	3.836604815513624e-13	3.836604815513624e-13	3.549998010597712	0.61971327871594
2004-06-03T21:46:12.808	144.86251147222268	128.7791359643518	3.8353890345007135e-13	3.8353890345007135e-13	3.550000962294627	0.6197160448714215
2004-06-03T21:46:22.661	144.86553648091584	128.7818643491578	3.834947285474433e-13	3.834947285474433e-13	3.5500020365151035	0.6197170516901874
2004-06-03T21:48:01.194	144.89582512178623	128.80918729401597	3.830532592610625e-13	3.830532592610625e-13	3.5500128227131533	0.6197271647452576
2004-06-03T22:04:26.529	145.20256156154815	129.08632125117873	3.786664215348261e-13	3.786664215348261e-13	3.5501250507450974	0.6198327784731349
2004-06-03T22:38:32.373	145.86169865332297	129.68431416199644	3.6971784046535897e-13	3.6971784046535897e-13	3.550382849268263	0.6200780345872586
2004-06-03T23:25:53.918	146.82661897525142	130.56503508501658	3.5763860432531857e-13	3.5763860432531857e-13	3.550793856048819	0.620476564740258
2004-06-04T00:33:02.137	148.2914797205785	131.9120043890426	3.4118807267812107e-13	3.4118807267812107e-13	3.5514735605669157	0.6211559291000839
2004-06-04T02:03:05.812	150.43082002164746	133.8959482080024	3.20302515078125e-13	3.20302515078125e-13	3.552540713298166	0.6222752802206147
2004-06-04T04:04:18.138	153.6143209896701	136.87536321916673	2.9419823316140426e-13	2.9419823316140426e-13	3.5541974520858344	0.6241507760547809
2004-06-04T04:22:45.4	154.12874427572436	137.3592267091214	2.904147596550632e-13	2.904147596550632e-13	3.55446679902889	0.6244727817349142
2004-06-04T04:32:19.584	154.3985323214274	137.61322145929122	2.884719945582001e-13	2.884719945582001e-13	3.5546079062546094	0.6246434973273994
2004-06-04T04:37:30.811	154.54562671255815	137.75177073970875	2.874243872785703e-13	2.874243872785703e-13	3.5546847787836318	0.6247370931510097
2004-06-04T04:39:06.487	154.59096717164007	137.79448646758217	2.871031008334955e-13	2.871031008334955e-13	3.5547084639154725	0.6247660158115351
2004-06-04T04:39:23.984	154.59926505940024	137.8023044622761	2.870443836903086e-13	2.870443836903086e-13	3.554712798064327	0.6247713127212046
2004-06-04T04:39:30.301	154.6022612168508	137.80512737736981	2.8702318860544383e-13	2.8702318860544383e-13	3.554714362979249	0.6247732255870871
2004-06-04T04:40:33.468	154.6322361502691	137.8333701326466	2.868113238141042e-13	2.868113238141042e-13	3.5547300180236117	0.6247923711097124
2004-06-04T04:50:31.136	154.9170473385875	138.10181422298186	2.8481446547216867e-13	2.8481446547216867e-13	3.5548786600524345	0.6249750339692095
2004-06-04T05:12:57.582	155.56659221812902	138.7146334214906	2.8036666460717e-13	2.8036666460717e-13	3.5552167667239556	0.6253965432752101
2004-06-04T06:31:02.368	157.9105072769112	140.93235892979922	2.6542544365820956e-13	2.6542544365820956e-13	3.5564208762087604	0.6269693502184852
2004-06-04T06:55:10.136	158.66068379482255	141.64404239693692	2.6097114620052726e-13	2.6097114620052726e-13	3.55679916388638	0.6274880902638866
2004-06-04T07:02:24.808	158.88826755915483	141.8601159283554	2.5964845294544705e-13	2.5964845294544705e-13	3.556913107683299	0.6276467841738003
2004-06-04T07:05:00.958	158.97029951836976	141.93801827465833	2.5917493138187555e-13	2.5917493138187555e-13	3.556954075098809	0.627704122973229
2004-06-04T07:31:02.461	159.79857348130096	142.72515017497963	2.544869527788563e-13	2.544869527788563e-13	3.557364546477779	0.6282870295008677
2004-06-04T08:24:03.618	161.52998807610274	144.37362051595719	2.4519711240266446e-13	2.4519711240266446e-13	3.5582026347895304	0.6295270074424679
2004-06-04T10:14:18.567	165.3117692052821	147.98673560022877	2.2695118031491047e-13	2.2695118031491047e-13	3.559928458525478	0.6323180514721967
2004-06-04T12:04:25.306	169.31712786860876	151.82893533538927	2.1008314674184692e-13	2.1008314674184692e-13	3.561585251053654	0.6353611049802697
2004-06-04T12:11:55.377	169.59774072502285	152.0986321899878	2.0898075161985858e-13	2.0898075161985858e-13	3.561694487790393	0.6355765490786797
2004-06-04T12:16:33.496	169.7716189772141	152.26577787055405	2.0830242376453325e-13	2.0830242376453325e-13	3.5617617222621694	0.6357101558186504
2004-06-04T12:19:57.189	169.89919497005204	152.38842925512054	2.078070177168218e-13	2.078070177168218e-13	3.561810832398471	0.6358082351438729
2004-06-04T12:20:24.676	169.91642479988917	152.40499496712718	2.0774025802308452e-13	2.0774025802308452e-13	3.561817450689518	0.6358214845055484
2004-06-04T12:20:39.706	169.92584775501842	152.4140548153424	2.0770376205759973e-13	2.0770376205759973e-13	3.5618210687835283	0.6358287308813019
2004-06-04T12:20:45.19	169.92928618834017	152.41736076796377	2.0769044726022138e-13	2.0769044726022138e-13	3.561822388775147	0.6358313751451362
2004-06-04T12:21:40.029	169.96367789947547	152.450427884574	2.075573462222062e-13	2.075573462222062e-13	3.5618355841762326	0.6358578253227991
2004-06-04T12:30:48.428	170.30832987330925	152.78185520076346	2.0623101830503818e-13	2.0623101830503818e-13	3.5619670821568894	0.6361230742161474
2004-06-04T12:56:32.376	171.28572774210835	153.72223000294963	2.025422544760127e-13	2.025422544760127e-13	3.5623326925833827	0.6368769048908844
2004-06-04T14:08:37.919	174.07711529305826	156.41157422263058	1.9255536724252886e-13	1.9255536724252886e-13	3.5633174630255886	0.639038315231495
2004-06-04T15:55:08.401	178.33056315029464	160.519046262679	1.7869495597721614e-13	1.7869495597721614e-13	3.564650981807834	0.64233181800943
2004-06-04T18:07:49.266	183.80731427962937	165.82291877486853	1.628157553471763e-13	1.628157553471763e-13	3.566081329568175	0.6465136634074413
2004-06-04T20:44:00.711	190.43015464467393	172.25780617906287	1.4592151484259467e-13	1.4592151484259467e-13	3.5674069436953078	0.6513815493567456
2004-06-04T21:03:38.528	191.27079625511197	173.0762406926901	1.4392616825908414e-13	1.4392616825908414e-13	3.5675454431578997	0.6519787785369323
2004-06-04T21:09:04.513	191.50365745234603	173.3030177271124	1.4337875194982621e-13	1.4337875194982621e-13	3.56758266899485	0.6521432521591269
2004-06-04T21:10:41.343	191.5728405858612	173.37039891059442	1.4321655044698133e-13	1.4321655044698133e-13	3.567593634176653	0.6521920352109356
2004-06-04T21:11:13.817	191.5960440202681	173.39299856754852	1.4316219396698844e-13	1.4316219396698844e-13	3.5675973021154186	0.652208388156503
2004-06-04T21:11:26.928	191.60541264244966	173.40212349094938	1.4314025328895287e-13	1.4314025328895287e-13	3.5675987817061054	0.6522149896234563
2004-06-04T21:11:31.668	191.608799844599	173.40542259591672	1.4313232156739395e-13	1.4313232156739395e-13	3.567599316454605	0.6522173762020586
2004-06-04T21:12:19.072	191.6426724680096	173.43841456811762	1.4305302852108028e-13	1.4305302852108028e-13	3.567604658373561	0.6522412375755207
2004-06-04T21:20:13.106	191.98145553404277	173.76842335585684	1.422625100373999e-13	1.422625100373999e-13	3.5676575213409056	0.6524794039238361
2004-06-04T22:04:35.658	193.88555170395986	175.62436161110907	1.379028261598706e-13	1.379028261598706e-13	3.5679357422240856	0.6538007597583236
2004-06-04T22:07:30.096	194.01032854816373	175.74605234629786	1.376219077250821e-13	1.376219077250821e-13	3.5679528687174487	0.6538862809433107
2004-06-04T22:08:41.996	194.04842242306694	175.7962124729357	1.3750628665376873e-13	1.3750628665376873e-13	3.567959888667989	0.6539214907068618
2004-06-04T22:09:08.014	194.06124497215927	175.81436430043402	1.3746447060112104e-13	1.3746447060112104e-13	3.5679624233588383	0.6539342263411372
2004-06-04T22:13:28.197	194.18955438649454	175.99589058495667	1.3704700883788922e-13	1.3704700883788922e-13	3.5679876058374838	0.654061412393293
2004-06-04T22:51:37.325	195.32456055428167	177.59322069921885	1.3342833442213936e-13	1.3342833442213936e-13	3.568196367214366	0.6551663466153563
2004-06-05T00:05:33.691	197.549062594565	180.68447849732104	1.266850667744243e-13	1.266850667744243e-13	3.568537013297459	0.6572257136563053
2004-06-05T01:29:42.906	200.10277007463307	184.17996937827985	1.194239581071825e-13	1.194239581071825e-13	3.568827448787519	0.6594103846328087
2004-06-05T03:51:54.389	204.40453550953288	189.9723102487491	1.0808829885337876e-13	1.0808829885337876e-13	3.569112154898567	0.6626170989151615
2004-06-05T06:30:46.561	209.0729643703479	196.16855997096158	9.669090136051391e-14	9.669090136051391e-14	3.5692016710773853	0.6653057639609626
2004-06-05T07:18:49.544	210.4359741785741	197.9670032943261	9.348656732027666e-14	9.348656732027666e-14	3.569198726821124	0.6659044870574875
2004-06-05T07:58:20.524	211.5354803917329	199.41574946934108	9.0931043304325e-14	9.0931043304325e-14	3.5691905649332014	0.6663164293432879
2004-06-05T08:22:55.798	212.20903745899417	200.3026515711049	8.937631969153158e-14	8.937631969153158e-14	3.5691838769231405	0.6665351088542817
2004-06-05T08:42:57.976	212.75158420329782	201.01683502111757	8.812907733002012e-14	8.812907733002012e-14	3.569177943473011	0.6666915816939735
2004-06-05T08:50:19.955	212.94957995035563	201.2774368625925	8.767491986653029e-14	8.767491986653029e-14	3.5691757127649515	0.6667441565196285
2004-06-05T08:55:01.092	213.0751043851521	201.44264635725992	8.738725387729193e-14	8.738725387729193e-14	3.5691742903643506	0.6667762057864762
2004-06-05T08:56:06.505	213.10426330927356	201.48102349249888	8.732045778496e-14	8.732045778496e-14	3.5691739594961134	0.6667835070621646
2004-06-05T08:56:33.194	213.1161555333053	201.49667523937316	8.729321851636115e-14	8.729321851636115e-14	3.56917382452942	0.6667864692098575
2004-06-05T08:56:42.415	213.12026332156955	201.50208162832584	8.728380997946262e-14	8.728380997946262e-14	3.569173777907022	0.6667874902840766
2004-06-05T08:56:45.884	213.12180863468043	201.50411546321095	8.728027062020206e-14	8.728027062020206e-14	3.569173760367787	0.6667878741236489
2004-06-05T08:57:20.573	213.13725888972758	201.5244500407462	8.724488492029395e-14	8.724488492029395e-14	3.5691735849998305	0.6667917034165147
2004-06-05T09:03:07.463	213.29147296611103	201.72741790739246	8.689181600804327e-14	8.689181600804327e-14	3.569171835098222	0.6668290851486338
2004-06-05T09:30:18.705	214.00952032954308	202.67255987496904	8.525058085822572e-14	8.525058085822572e-14	3.569163868473871	0.666982548225137
2004-06-05T09:40:05.053	214.26467465615306	203.00847487231164	8.466824607060903e-14	8.466824607060903e-14	3.5691611975674853	0.6670286618735116
2004-06-05T11:17:48.531	216.72569641828844	206.25235558663238	7.90592581284701e-14	7.90592581284701e-14	3.5691479220279914	0.6672229352396223
2004-06-05T13:15:23.6	219.45560344741114	209.86643028529642	7.280067750389081e-14	7.280067750389081e-14	3.569194235516895	0.6668075946116437
2004-06-05T15:30:23.252	222.26569175386484	213.61723306439225	6.62239316514482e-14	6.62239316514482e-14	3.5693866402824446	0.6654721199715045
2004-06-05T18:12:53.129	225.20510266256483	217.5886342307884	5.909036145064176e-14	5.909036145064176e-14	3.569884554726357	0.6627292141347535
2004-06-05T21:16:24.596	228.0365173499767	221.46058092459668	5.195334644812821e-14	5.195334644812821e-14	3.570845901828609	0.6583393880840804
2004-06-06T00:43:57.862	230.87872687744758	225.32944391976875	4.4914935574109966e-14	4.4914935574109966e-14	3.572403214776102	0.652138698279989
2004-06-06T01:46:17.197	231.72156910957833	226.45112358132477	4.2993899878772375e-14	4.2993899878772375e-14	3.572944168614949	0.6501073453197201
2004-06-06T02:39:42.388	232.4588326919362	227.41705242051393	4.141280574427402e-14	4.141280574427402e-14	3.57342613864792	0.648326861035222
2004-06-06T02:51:32.551	232.62488933900246	227.63250796567698	4.1070433373347753e-14	4.1070433373347753e-14	3.5735347875319197	0.6479284309237571
2004-06-06T02:55:05.051	232.67479950373752	227.69711140171296	4.096853758784201e-14	4.096853758784201e-14	3.5735674137917224	0.6478089664793251
2004-06-06T02:56:07.474	232.68948096249625	227.71610140669875	4.09386530952861e-14	4.09386530952861e-14	3.5735770077685354	0.647773852381662
2004-06-06T02:56:29.592	232.6946851664636	227.7228313965137	4.092806951497962e-14	4.092806951497962e-14	3.5735804082078424	0.6477614083665926
2004-06-06T02:56:40.673	232.69729279881136	227.72620325240624	4.0922768380303005e-14	4.0922768380303005e-14	3.5735821119676743	0.647755173725826
2004-06-06T02:56:44.659	232.6982307982089	227.72741610632193	4.092086179794002e-14	4.092086179794002e-14	3.573582724822068	0.6477529311342108
2004-06-06T02:57:24.515	232.70761275787387	227.73954582836038	4.090180085912521e-14	4.090180085912521e-14	3.573588854347677	0.6477305031511534
2004-06-06T03:04:03.074	232.8016317634684	227.8609642779175	4.071167911145875e-14	4.071167911145875e-14	3.5736502463262387	0.6475060196517286
2004-06-06T03:44:38.65	233.38476879200493	228.60847568063684	3.956890445785285e-14	3.956890445785285e-14	3.574028866101183	0.6461269140265068
2004-06-06T05:02:28.762	234.55268028005412	230.07718221528188	3.7466636302443254e-14	3.7466636302443254e-14	3.574767116808858	0.6434559146419807
2004-06-06T06:38:11.6	236.10192184534188	231.97145635197913	3.5033969010115016e-14	3.5033969010115016e-14	3.575684951335975	0.640144472201779
2004-06-06T08:57:37.211	238.63596101956676	234.96222154842238	3.177010539688703e-14	3.177010539688703e-14	3.5770135797652123	0.635305124662763
2004-06-06T11:27:30.358	241.7849827704238	238.5467548776525	2.8599741100131044e-14	2.8599741100131044e-14	3.57839946920113	0.6300952008432454
2004-06-06T14:35:40.695	246.39581088937877	243.63223606750026	2.506358734017135e-14	2.506358734017135e-14	3.5800475545718142	0.6234665249574581
2004-06-06T18:06:07.895	252.33295955082147	250.0183360626255	2.1624071505454616e-14	2.1624071505454616e-14	3.5817523336886903	0.6156771780906176
2004-06-06T22:06:46.543	259.74557208497083	257.85614490857944	1.82656693634599e-14	1.82656693634599e-14	3.583507822690734	0.6058041961561883
2004-06-06T23:14:08.785	261.834367754825	260.04957563246904	1.7422635562743184e-14	1.7422635562743184e-14	3.5839626813485728	0.6027771673640284
2004-06-07T00:06:12.616	263.4231976938206	261.71540616180243	1.6797889447384495e-14	1.6797889447384495e-14	3.5843047760825733	0.6003417502028167
2004-06-07T00:29:20.13	264.11808564833717	262.44345932618864	1.6527629108468227e-14	1.6527629108468227e-14	3.5844544665772506	0.5992310901032193
2004-06-07T00:56:06.516	264.9121730808195	263.27516932663684	1.6220163206558746e-14	1.6220163206558746e-14	3.584626290515915	0.5979219053692983
2004-06-07T01:05:55.134	265.2000230479996	263.57660092645193	1.610893808526718e-14	1.610893808526718e-14	3.584688895144821	0.5974357611605763
2004-06-07T01:09:52.912	265.3157951976268	263.69782885650505	1.606422411840789e-14	1.606422411840789e-14	3.584714135227149	0.5972383845162509
2004-06-07T01:11:43.756	265.3696618609642	263.7542328168144	1.6043422437133336e-14	1.6043422437133336e-14	3.584725891849342	0.5971461777172922
2004-06-07T01:12:20.404	265.38745702713373	263.7728660370851	1.6036550824690254e-14	1.6036550824690254e-14	3.5847297775725426	0.5971156643538345
2004-06-07T01:12:32.049	265.3931100423222	263.77878526233974	1.6034367941334454e-14	1.6034367941334454e-14	3.58473101215192	0.5971059656631611
2004-06-07T01:12:36.298	265.3951727008588	263.78094505322184	1.6033571458659734e-14	1.6033571458659734e-14	3.584731462646563	0.5971024261659157
2004-06-07T01:13:18.792	265.41579383576703	263.8025372041799	1.6025608807611442e-14	1.6025608807611442e-14	3.5847359671200776	0.5970670210471282
2004-06-07T01:20:23.732	265.6214538246816	264.0178766873362	1.5946199467664996e-14	1.5946199467664996e-14	3.5847809654478118	0.5967119522663116
2004-06-07T01:41:30.584	266.22837936910344	264.6533312291184	1.5711788086987402e-14	1.5711788086987402e-14	3.584914651359727	0.5956423095654317
2004-06-07T02:37:04.9	267.7763861968692	266.27413678627204	1.51111628292082e-14	1.51111628292082e-14	3.585263944105132	0.5927453936023566
2004-06-07T03:45:13.942	269.56055342503214	268.14324440206804	1.4405838617344858e-14	1.4405838617344858e-14	3.585690065672918	0.5890244947893474
2004-06-07T05:18:36.839	271.75997549687145	270.4517735138774	1.3492537654112035e-14	1.3492537654112035e-14	3.586278741536195	0.5836106454065139
2004-06-07T07:15:18.606	274.0348742558895	272.8520854865435	1.2432169687711814e-14	1.2432169687711814e-14	3.5870447608035088	0.5763125399688146
2004-06-07T09:48:31.61	276.0888635369311	275.0540302920931	1.1165437316324734e-14	1.1165437316324734e-14	3.588165797108036	0.5658141558568256
2004-06-07T12:44:13.849	276.98415012649775	276.09819987870463	9.87085521282193e-15	9.87085521282193e-15	3.589754818942193	0.55251576056907
2004-06-07T16:01:54.145	276.0343022933985	275.29255726961634	8.59295184846569e-15	8.59295184846569e-15	3.592196089139312	0.5360662810393969
2004-06-07T19:59:09.208	272.27100654876426	271.6741686420156	7.27568729593666e-15	7.27568729593666e-15	3.5964957274779534	0.5145867715885061
2004-06-07T21:50:28.409	269.6353432999497	269.0971718459757	6.7292230360177256e-15	6.7292230360177256e-15	3.5991485973865434	0.5040125426834986
2004-06-07T23:13:58.16	267.3498822819757	266.8521777791773	6.346456534327529e-15	6.346456534327529e-15	3.6014267498505497	0.49593679978255484
2004-06-07T23:53:17.314	266.1932815569248	265.7136393785603	6.173824866076914e-15	6.173824866076914e-15	3.60258593622849	0.4921023695570288
2004-06-07T23:59:43.7	265.999373808045	265.5226310571427	6.1460019107459884e-15	6.1460019107459884e-15	3.602781033323019	0.49147284457524293
2004-06-08T00:03:20.837	265.8908687388334	265.4147510378742	6.130421362567647e-15	6.130421362567647e-15	3.6028913166832544	0.49111890394688934
2004-06-08T00:04:39.833	265.8513717013302	265.3754081302519	6.124762856493239e-15	6.124762856493239e-15	3.6029315535292423	0.4909901088125171
2004-06-08T00:17:49.792	265.45366077669485	264.9792198310377	6.068464262292977e-15	6.068464262292977e-15	3.603337290147046	0.4897013408858795
2004-06-08T01:24:55.633	263.3545403157174	262.88731266546483	5.789490137834862e-15	5.789490137834862e-15	3.605499266123664	0.48311508022097377
2004-06-08T03:12:47.328	259.76699005356403	259.30930381048745	5.367656109985555e-15	5.367656109985555e-15	3.6092964644246126	0.4724996366370732
2004-06-08T05:05:42.196	255.8083420496194	255.35769734733597	4.9589519318015385e-15	4.9589519318015385e-15	3.613675800150075	0.4614192381370834
2004-06-08T08:05:46.446	249.27295211228332	248.8268230523106	4.37057693812817e-15	4.37057693812817e-15	3.6214393679703325	0.44399947027601694
2004-06-08T11:19:21.195	242.24058376248536	241.78972656243323	3.815688792325684e-15	3.815688792325684e-15	3.630701649497214	0.4258791557585083
2004-06-08T15:19:46.942	233.95306203484495	233.48272907260684	3.2235659635964464e-15	3.2235659635964464e-15	3.643203429082579	0.404646712337617
2004-06-08T19:38:40.772	226.0849785994707	225.5785109456123	2.6882824994057818e-15	2.6882824994057818e-15	3.6573845994050043	0.383808308938389
2004-06-08T21:16:42.547	223.4779259968437	222.95426660877806	2.509655932112932e-15	2.509655932112932e-15	3.6628144085206524	0.37654736897662877
2004-06-08T21:24:01.288	223.29251355696275	222.7675038705394	2.4968173450360646e-15	2.4968173450360646e-15	3.6632188448122553	0.3760204257147544
2004-06-08T21:28:00.223	223.1920804815776	222.66633164212863	2.4898532032141316e-15	2.4898532032141316e-15	3.6634390289054948	0.3757343250641884
2004-06-08T21:28:30.423	223.17941342613514	222.65357097179705	2.4889743520204407e-15	2.4889743520204407e-15	3.663466855525594	0.3756982069146202
2004-06-08T21:28:41.359	223.1748281945904	222.64895183186977	2.4886561967901e-15	2.4886561967901e-15	3.663476931331324	0.3756851309606088
2004-06-08T21:30:30.714	223.1290198458503	222.60280409372442	2.4854768803943903e-15	2.4854768803943903e-15	3.6635776833448004	0.3755544421011914
2004-06-08T21:48:44.264	222.67534961257883	222.14570967281554	2.4539062532679608e-15	2.4539062532679608e-15	3.664584548187214	0.3742546368134757
2004-06-08T22:47:07.829	221.27664173668745	220.7356729410613	2.3554342796711954e-15	2.3554342796711954e-15	3.6677999550930536	0.3701776682594163
2004-06-09T00:31:00.085	219.00057348361298	218.43821335949022	2.1899335904185816e-15	2.1899335904185816e-15	3.6734597244614733	0.36325962802596645
2004-06-09T02:44:20.059	216.4915470186396	215.89974944701052	1.994419588658771e-15	1.994419588658771e-15	3.6805506235822	0.3550170849713926
2004-06-09T05:04:46.13	214.37202487977413	213.74730181203643	1.8073360213117505e-15	1.8073360213117505e-15	3.6877136967839226	0.34711959757671185
2004-06-09T08:49:09.203	212.14538735436	211.46478248780937	1.544150668250498e-15	1.544150668250498e-15	3.698265542686995	0.33616544317999925
2004-06-09T12:39:40.366	211.4043946794841	210.66258914853884	1.3136261298336992e-15	1.3136261298336992e-15	3.7076671209631895	0.3269714582398545
2004-06-09T17:14:03.015	212.6464760964087	211.82569599529324	1.0836647873264292e-15	1.0836647873264292e-15	3.716716069458961	0.31848457739576747
2004-06-09T22:02:06.59	216.51700880330702	215.60181045948946	8.8542293202098045e-16	8.8542293202098045e-16	3.7238405491580964	0.3118861249036734
2004-06-10T04:03:00.451	225.30696301383009	224.24652559428336	6.874207194204977e-16	6.874207194204977e-16	3.7299569038374307	0.306045625770519
2004-06-10T10:14:23.934	239.29717837445585	238.04324246864456	5.297838746608377e-16	5.297838746608377e-16	3.7336507727705452	0.30223644571445973
2004-06-10T16:17:15.531	257.93968718370525	256.446555271657	4.107456648987833e-16	4.107456648987833e-16	3.735117817267694	0.3005807350829568
2004-06-10T22:22:38.711	281.44996915625114	279.6724755712596	3.178907297167967e-16	3.178907297167967e-16	3.7343406774930896	0.30151752953985983
2004-06-11T04:39:44.249	309.7849596332898	307.6891777217247	2.440157600448568e-16	2.440157600448568e-16	3.7303228752998794	0.3061734509944617
2004-06-11T12:35:43.836	349.05935708131494	346.55907210180027	1.747615066323108e-16	1.747615066323108e-16	3.718548336133624	0.318579242273544
2004-06-11T18:53:59.479	381.7293736575124	378.91980980573254	1.3403862899260653e-16	1.3403862899260653e-16	3.7027357517763506	0.33411340366967546
2004-06-11T21:13:27.243	394.01420033625305	391.0919716874742	1.2154815366679269e-16	1.2154815366679269e-16	3.695621997451608	0.34101371246745094
2004-06-11T22:59:19.777	403.44608117296866	400.4378634933547	1.1284899266191265e-16	1.1284899266191265e-16	3.689865553542877	0.34662410450918896
2004-06-12T00:10:41.471	409.86785101542586	406.8011962391754	1.0733967852202082e-16	1.0733967852202082e-16	3.685841427978253	0.35057505352901924
2004-06-12T00:16:56.304	410.432890828551	407.36109617827015	1.0687037407751903e-16	1.0687037407751903e-16	3.6854842635046303	0.35092719153707574
2004-06-12T00:19:34.392	410.67134611350497	407.5973824115092	1.0667305834774519e-16	1.0667305834774519e-16	3.6853334057473823	0.3510760048251172
2004-06-12T00:21:16.441	410.8253214618381	407.74995717738904	1.0654588006178917e-16	1.0654588006178917e-16	3.6852359542611812	0.35117216070829893
2004-06-12T00:21:53.079	410.8806110587752	407.8047438567769	1.0650025737651819e-16	1.0650025737651819e-16	3.6852009538998236	0.3512067005759974
2004-06-12T00:27:59.457	411.4337760732217	408.3528773792484	1.0604510359847975e-16	1.0604510359847975e-16	3.6848505685194692	0.3515526179235568
2004-06-12T01:26:36.811	416.7703823473436	413.6409486405412	1.0177324944479465e-16	1.0177324944479465e-16	3.681453242897965	0.35492087660594174
2004-06-12T03:20:57.73	427.33054135599735	424.10498246354695	9.392949502783253e-17	9.392949502783253e-17	3.674677790237161	0.36172793196359115
2004-06-12T05:23:55.525	438.93890671509376	435.6071896795381	8.6168047466589e-17	8.6168047466589e-17	3.6672357219975784	0.36937169295489597
2004-06-12T08:21:15.334	456.19465076042115	452.7029542416964	7.609041552415027e-17	7.609041552415027e-17	3.6563744657799133	0.3809137461399102
2004-06-12T11:20:36.493	474.2991077610979	470.6346328804511	6.70961492753459e-17	6.70961492753459e-17	3.645433863635981	0.3931006769104591
2004-06-12T15:03:01.793	497.63873320596406	493.73965011821457	5.740454290022257e-17	5.740454290022257e-17	3.632211378913648	0.4087330229003912
2004-06-12T18:18:51.186	518.8960093886017	514.7663868042617	5.003764752473936e-17	5.003764752473936e-17	3.621089164331797	0.42277524919416487
2004-06-12T19:31:15.491	526.8855517992639	522.6637544019642	4.7559975315160163e-17	4.7559975315160163e-17	3.617130769896118	0.42799162698380305
2004-06-12T20:25:27.387	532.8984186615596	528.6048263987983	4.5785959656673165e-17	4.5785959656673165e-17	3.6142286306245	0.43189364928541185
2004-06-12T20:28:09.431	533.1986171224517	528.9013811152583	4.5699311142191486e-17	4.5699311142191486e-17	3.614085434131344	0.4320879194656994
2004-06-12T20:29:09.31	533.3095587538145	529.0109746781777	4.566733421451912e-17	4.566733421451912e-17	3.614032554693903	0.4321597010520968
2004-06-12T20:29:30.858	533.3494851861917	529.0504157630037	4.5655832088714564e-17	4.5655832088714564e-17	3.614013529445671	0.4321855325247193
2004-06-12T20:33:06.345	533.7487987636072	529.4448695803012	4.5540970046094795e-17	4.5540970046094795e-17	3.6138234105269875	0.4324438261175667
2004-06-12T21:09:01.207	537.7463647641563	533.3931987078689	4.440812376766407e-17	4.440812376766407e-17	3.611935728449396	0.43502431516342277
2004-06-12T22:02:16.78	543.6853501421119	539.2569409893255	4.2779831311604985e-17	4.2779831311604985e-17	3.6091827417551263	0.4388402254171924
2004-06-12T23:42:57.709	554.9173073013363	550.3387716829642	3.98630344932478e-17	3.98630344932478e-17	3.6041372789571575	0.4459997996874581
2004-06-13T01:19:01.614	565.5846462569684	560.8521647615862	3.726559306243455e-17	3.726559306243455e-17	3.59952831353364	0.45273318224747816
2004-06-13T03:12:43.371	578.0543677157823	573.1244382697288	3.44092500355817e-17	3.44092500355817e-17	3.594349067134754	0.4605267670331163
2004-06-13T05:42:00.429	594.004837272851	588.7876362407377	3.098859349406326e-17	3.098859349406326e-17	3.5880308120552358	0.4703735818346781
2004-06-13T08:43:52.835	612.5099915352794	606.8956066287453	2.727731733794592e-17	2.727731733794592e-17	3.5811197166583306	0.48160123692422535
2004-06-13T12:11:24.937	632.0153978815642	625.8810627011553	2.3582227090659903e-17	2.3582227090659903e-17	3.5743491279306796	0.493120149561821
2004-06-13T16:10:51.295	652.0066119408682	645.1872543660214	1.993654648719172e-17	1.993654648719172e-17	3.5680720789997	0.5043607054158594
2004-06-13T17:34:07.26	658.2884718239874	651.2123487905673	1.880556155204651e-17	1.880556155204651e-17	3.566275584708425	0.5077038605338245
2004-06-13T18:42:14.252	663.1703241034603	655.878509999644	1.7928228569953864e-17	1.7928228569953864e-17	3.564950255474518	0.5102147397358803
2004-06-13T19:03:23.185	664.6396561817411	657.2800037073329	1.766425120009806e-17	1.766425120009806e-17	3.564564607987129	0.5109532413296297
2004-06-13T19:15:53.262	665.4979828587132	658.0980606718942	1.751004338262436e-17	1.751004338262436e-17	3.5643423167571644	0.5113806429928156
2004-06-13T19:17:00.986	665.5751093059893	658.1715452948739	1.7496186472928434e-17	1.7496186472928434e-17	3.5643224522745247	0.5114188993236954
2004-06-13T19:17:25.354	665.6028445097703	658.1979699343283	1.7491203430035897e-17	1.7491203430035897e-17	3.564315313348948	0.5114326504727221
2004-06-13T19:21:29.025	665.8797638779438	658.4617769296964	1.7441450990859763e-17	1.7441450990859763e-17	3.5642441662852864	0.5115697689686735
2004-06-13T19:39:09.493	667.0757968808718	659.6006073132487	1.722656974394641e-17	1.722656974394641e-17	3.5639396399808687	0.5121582009586693
2004-06-13T20:35:50.565	670.8129083747996	663.1529730969463	1.6555113772352176e-17	1.6555113772352176e-17	3.563018186583663	0.5139546589980869
2004-06-13T21:57:08.536	675.9189790076895	667.9918881452545	1.5637509412244606e-17	1.5637509412244606e-17	3.561838673443561	0.5162932290778242
2004-06-13T23:49:37.076	682.5252738160605	674.2287726754502	1.4451284683491292e-17	1.4451284683491292e-17	3.560465602931055	0.5190822170158315
2004-06-14T02:06:02.931	689.9189326255554	681.1852954966856	1.3132528744672711e-17	1.3132528744672711e-17	3.559162363391362	0.5218169059989918
2004-06-14T03:10:36.168	693.2189527445653	684.2867850645657	1.2551181963505527e-17	1.2551181963505527e-17	3.5586680559746795	0.5228840645944096
2004-06-14T03:21:48.888	693.780853918518	684.8149269170029	1.2452866796772415e-17	1.2452866796772415e-17	3.5585894835963847	0.5230555703083312
2004-06-14T03:28:44.656	694.126564313595	685.1398895890936	1.239248959349209e-17	1.239248959349209e-17	3.558541958072611	0.5231595794689591
2004-06-14T03:31:33.327	694.266478025	685.2714122629319	1.2368079025539835e-17	1.2368079025539835e-17	3.55852290087467	0.523201344728685
2004-06-14T03:32:23.292	694.3078877248838	685.3103391994807	1.2360857125549932e-17	1.2360857125549932e-17	3.558517280169326	0.5232136694132685
2004-06-14T03:33:11.236	694.3409260028367	685.3476767238658	1.2353931366684338e-17	1.2353931366684338e-17	3.558511897409525	0.5232254751327379
2004-06-14T03:33:28.711	694.3524781771957	685.3612821642604	1.2351407994974971e-17	1.2351407994974971e-17	3.5585099380395566	0.5232297731919668
2004-06-14T03:36:23.459	694.4679206558648	685.4972330743115	1.2326202608357155e-17	1.2326202608357155e-17	3.5584904195997593	0.5232726085255697
2004-06-14T04:05:30.941	695.6147181043449	686.846710194892	1.207696049370455e-17	1.207696049370455e-17	3.558302639097119	0.5236866157355405
2004-06-14T05:26:54.384	698.7560889959772	690.5319032676991	1.1406838169109134e-17	1.1406838169109134e-17	3.5578451373089663	0.5247114592545725
2004-06-14T07:24:05.817	703.1674189791138	695.6708294477133	1.050673934978538e-17	1.050673934978538e-17	3.5573393452123203	0.5258781968524894
2004-06-14T09:57:02.014	708.8681260763857	702.2302692995672	9.438046089093278e-18	9.438046089093278e-18	3.556894929375833	0.5269459912586721
2004-06-14T13:09:08.149	716.2343544477962	710.5439423822551	8.248332122578373e-18	8.248332122578373e-18	3.5565728044619895	0.5277616919934324
2004-06-14T16:55:59.165	725.7379322664966	721.0009870065957	7.03502842476834e-18	7.03502842476834e-18	3.5563589511805533	0.5283388900593532
2004-06-14T21:15:29.191	738.3991064647837	734.5645797884877	5.864357617057877e-18	5.864357617057877e-18	3.5561352996516122	0.5289884887291174
2004-06-15T02:05:17.528	755.6200041323272	752.594302402648	4.785688634734173e-18	4.785688634734173e-18	3.5557509333020674	0.5301983188080871
2004-06-15T06:19:25.309	773.9292394923409	771.4682082548378	4.00437669587908e-18	4.00437669587908e-18	3.555247453242063	0.5319236876458855
2004-06-15T11:57:17.296	803.4334815765166	801.559176490961	3.1595188593985934e-18	3.1595188593985934e-18	3.5543916182650115	0.5352439979873264
2004-06-15T17:21:17.631	837.4682645229274	836.0211629419141	2.5172623504752275e-18	2.5172623504752275e-18	3.5535563835254593	0.5392474432884956
2004-06-15T23:22:19.216	881.9441447981436	880.8563517387016	1.954164517407205e-18	1.954164517407205e-18	3.5528700303269116	0.544123405164571
2004-06-15T23:50:35.3	885.7158202943148	884.6519412335751	1.915801051626475e-18	1.915801051626475e-18	3.552831891160565	0.5445142103101261
2004-06-15T23:58:15.05	886.7454082766345	885.6879173633594	1.9055323953058457e-18	1.9055323953058457e-18	3.5528219755914296	0.5446203279843858
2004-06-16T00:00:21.339	887.0290218569655	885.9730214068328	1.90272134621625e-18	1.90272134621625e-18	3.5528192835716803	0.5446494912136487
2004-06-16T00:01:07.915	887.1341517113481	886.0782254917366	1.9016856796012733e-18	1.9016856796012733e-18	3.552818294206828	0.5446602480987098
2004-06-16T00:08:53.667	888.18720581649	887.1319806140908	1.8913599675725695e-18	1.8913599675725695e-18	3.5528085029371	0.54476786146507
2004-06-16T01:09:53.882	896.5739305573777	895.5216499789904	1.812140784199564e-18	1.812140784199564e-18	3.55273807435304	0.5456164432749668
2004-06-16T02:57:53.614	911.904962619511	910.8472618053505	1.6799466807869131e-18	1.6799466807869131e-18	3.5526420748222924	0.5471326954642532
2004-06-16T03:53:43.505	920.0744964663878	919.0089876955733	1.6154320525201066e-18	1.6154320525201066e-18	3.5526069598511123	0.5479251510459384
2004-06-16T04:47:10.918	928.0535598811392	926.9775693979328	1.5559843710047251e-18	1.5559843710047251e-18	3.552582668612492	0.5486908108224948
2004-06-16T05:07:38.276	931.1477710049072	930.0670202082221	1.5338191518506826e-18	1.5338191518506826e-18	3.5525757958352218	0.5489858677626696
2004-06-16T05:11:49.313	931.7834486796933	930.7016742887258	1.5293246400615523e-18	1.5293246400615523e-18	3.5525745556342643	0.5490463709088129
2004-06-16T05:12:59.523	931.9614070159429	930.8793433308888	1.5280699616808502e-18	1.5280699616808502e-18	3.552574218838025	0.5490633022070813
2004-06-16T05:13:24.897	932.0257372209962	930.9435686649272	1.5276167882826343e-18	1.5276167882826343e-18	3.5525740982062466	0.5490694220289358
2004-06-16T05:17:38.63	932.6695669502733	931.586340257239	1.5230924394949213e-18	1.5230924394949213e-18	3.552572923505666	0.549130650844558
2004-06-16T05:59:55.966	939.1608251546145	938.0660872819938	1.4785794303244562e-18	1.4785794303244562e-18	3.5525643426755584	0.5497461642456134
2004-06-16T07:42:51.968	955.3687646990695	954.239247405759	1.3755937862318658e-18	1.3755937862318658e-18	3.5525676448838626	0.5512732751758235
2004-06-16T09:55:41.221	977.164472994484	975.9770563236247	1.2532327969987976e-18	1.2532327969987976e-18	3.552623283411112	0.5533245528655705
2004-06-16T11:57:39.683	998.0996384070726	996.8474903937945	1.1504751496042644e-18	1.1504751496042644e-18	3.552726681097945	0.5553196490759195
2004-06-16T12:58:54.609	1008.9625071031128	1007.6740898657198	1.1020982074821292e-18	1.1020982074821292e-18	3.5527980131839905	0.5563734748939176
2004-06-16T16:50:52.918	1052.4188280584226	1050.9732222031548	9.36612586809552e-19	9.36612586809552e-19	3.5531904452652596	0.5607893553343483
2004-06-16T19:41:03.786	1086.8537144716809	1085.2755690560111	8.312302257748283e-19	8.312302257748283e-19	3.5536084102569454	0.5645729445601604
2004-06-16T23:42:20.432	1139.80825810215	1138.0205575264456	7.018213080431087e-19	7.018213080431087e-19	3.554409532462831	0.5709209069285538
2004-06-17T03:45:16.391	1198.4611927445947	1196.437201385629	5.918717304453313e-19	5.918717304453313e-19	3.555500134179672	0.5786449508764696
2004-06-17T08:41:48.434	1277.5943667525155	1275.2432677477382	4.807311206788982e-19	4.807311206788982e-19	3.5572948495368144	0.5899901607742264
2004-06-17T13:46:41.209	1366.9939004228022	1364.2518186320392	3.88181658492547e-19	3.88181658492547e-19	3.5597695230106563	0.6036860128635488
2004-06-17T19:19:26.57	1471.8441745371194	1468.5903897588664	3.0738132029334304e-19	3.0738132029334304e-19	3.56330305869121	0.6203644617155305
2004-06-18T01:13:49.588	1588.168222111251	1584.2337484550492	2.397359360597809e-19	2.397359360597809e-19	3.5679570874231685	0.6391333463424185
2004-06-18T07:34:53.088	1713.1225704957274	1708.2385702621357	1.8351238769857383e-19	1.8351238769857383e-19	3.573520288590082	0.6593461395764075
2004-06-18T14:50:34.922	1849.2583477273981	1842.926797664348	1.3519492945432823e-19	1.3519492945432823e-19	3.579884330230367	0.6812109586588914
2004-06-18T21:12:22.604	1958.9884246787456	1951.0141721866542	1.0343521184711173e-19	1.0343521184711173e-19	3.585116501192551	0.6984312159695564
2004-06-18T22:52:56.274	1986.218361122083	1977.7497477773663	9.639101404798449e-20	9.639101404798449e-20	3.5864304496906945	0.7025980537628311
2004-06-18T23:37:29.284	1998.060260010025	1989.3643930264539	9.342565484519301e-20	9.342565484519301e-20	3.5870047565918184	0.7043918872657683
2004-06-18T23:46:29.757	2000.4383633348966	1991.6959344404559	9.283724983514253e-20	9.283724983514253e-20	3.5871203310546984	0.7047506683250382
2004-06-18T23:49:45.511	2001.298550750946	1992.5392069419054	9.2625050843407e-20	9.2625050843407e-20	3.5871621466340096	0.7048802887544701
2004-06-19T00:22:23.049	2009.873029462128	2000.9430584153442	9.052955523079281e-20	9.052955523079281e-20	3.5875790342316294	0.7061669310671222
2004-06-19T01:29:08.268	2027.263515564204	2017.9761042349276	8.63886332303898e-20	8.63886332303898e-20	3.588425169338404	0.7087451506182949
2004-06-19T03:21:12.549	2056.008587096563	2046.0961781500673	7.985803757456344e-20	7.985803757456344e-20	3.589826823112213	0.7129090325285206
2004-06-19T05:50:34.67	2093.474227472637	2082.680962745958	7.19150178725512e-20	7.19150178725512e-20	3.591661410706317	0.7181375418444729
2004-06-19T09:04:44.733	2140.80298419647	2128.7839337566243	6.275877889551482e-20	6.275877889551482e-20	3.5939906457735837	0.7243890425636118
2004-06-19T13:05:16.771	2197.3836099774494	2183.7197518783064	5.301590319724506e-20	5.301590319724506e-20	3.5967782730275935	0.7312940965110155
2004-06-19T17:24:01.934	2255.766601367674	2240.1736932868303	4.421692171386807e-20	4.421692171386807e-20	3.599620022694296	0.7377174574971733
2004-06-19T18:14:19.731	2266.8083469794924	2250.820484899864	4.268425300025014e-20	4.268425300025014e-20	3.6001486133049174	0.738848176097416
2004-06-19T18:16:24.399	2267.26225588375	2251.257933283183	4.262209283454428e-20	4.262209283454428e-20	3.6001702596855973	0.7388940689398648
2004-06-19T18:17:21.59	2267.470426034077	2251.4585483138558	4.259360720026322e-20	4.259360720026322e-20	3.60018018478198	0.7389151005458263
2004-06-19T18:17:42.426	2267.546257423236	2251.531626599746	4.258323398102438e-20	4.258323398102438e-20	3.600183799907183	0.7389227594362578
2004-06-19T18:21:10.786	2268.304288049658	2252.262108415837	4.247964063295574e-20	4.247964063295574e-20	3.60021992735892	0.7389992487010416
2004-06-19T18:37:47.024	2271.921537407609	2255.747189846874	4.198779919516043e-20	4.198779919516043e-20	3.6003920611585274	0.7393624656053386
2004-06-19T19:16:30.454	2280.3112637936993	2263.8257704295747	4.086273873887974e-20	4.086273873887974e-20	3.600789532904887	0.7401934763724133
2004-06-19T20:30:24.083	2296.136365994439	2279.0456736750803	3.8798838373803176e-20	3.8798838373803176e-20	3.6015316461453826	0.7417167445117535
2004-06-19T21:53:39.685	2313.666198937538	2295.8750837930666	3.65979656662037e-20	3.65979656662037e-20	3.60233984111162	0.7433346006986642
2004-06-20T00:29:05.017	2345.458911206406	2326.3046808686263	3.340841963991519e-20	3.340841963991519e-20	3.6037578730160966	0.7460727957365828
2004-06-20T02:39:13.011	2371.0379222124443	2350.6821872823452	3.337824198770788e-20	3.337824198770788e-20	3.6048398630656298	0.7480779859536337
2004-06-20T05:46:21.12	2405.9528885254545	2383.763301671656	3.3334893476645094e-20	3.3334893476645094e-20	3.6061999758170726	0.7504920790873445
2004-06-20T09:08:24.876	2440.9828356732714	2416.658019596178	3.328815034042668e-20	3.328815034042668e-20	3.6073766292323772	0.7524695996940381
2004-06-20T13:43:11.299	2484.081042210453	2456.563003949183	3.3224692092951975e-20	3.3224692092951975e-20	3.608434030316707	0.7541210275673891
2004-06-20T16:53:04.634	2511.0359386275145	2481.095145862103	3.3180908461041134e-20	3.3180908461041134e-20	3.6087659462381594	0.7545949225539555
2004-06-20T17:34:24.713	2516.639484983385	2486.1462722460356	3.317138537533273e-20	3.317138537533273e-20	3.608792515713663	0.7546306476207221
2004-06-20T17:57:56.133	2519.7915150052972	2488.9798076569195	3.316596698136866e-20	3.316596698136866e-20	3.6088002079395514	0.7546408205171874
2004-06-20T18:10:35.159	2521.4760690859134	2490.4918412713573	3.316305347150982e-20	3.316305347150982e-20	3.608802109176943	0.7546433111605766
2004-06-20T18:12:02.281	2521.6689672176203	2490.664881382322	3.3162719069261835e-20	3.3162719069261835e-20	3.60880222725095	0.7546434652107743
2004-06-20T18:13:04.853	2521.8074503960775	2490.789095254197	3.316247890060499e-20	3.316247890060499e-20	3.6088022993218507	0.7546435591800434
2004-06-20T18:13:27.409	2521.8573569668524	2490.833856750964	3.316239232807142e-20	3.316239232807142e-20	3.6088023226911763	0.7546435896386585
2004-06-20T18:17:12.961	2522.3560715498948	2491.281078173306	3.316152661516574e-20	3.316152661516574e-20	3.608802480308622	0.7546437948798126
2004-06-20T18:54:48.485	2527.3092271421247	2495.7150453200093	3.3152870728993036e-20	3.3152870728993036e-20	3.6087964429094144	0.7546360484050488
2004-06-20T20:03:17.003	2536.187347197241	2503.6273878657667	3.3137109526215187e-20	3.3137109526215187e-20	3.6087498595984235	0.7545779173286868
2004-06-20T21:21:40.801	2546.165449767375	2512.467602224733	3.311907389725464e-20	3.311907389725464e-20	3.6086403747965328	0.7544466815619177
2004-06-20T23:04:00.945	2558.994047804994	2523.758551110744	3.309554569875146e-20	3.309554569875146e-20	3.6084089422880434	0.7541837994178556
2004-06-21T00:40:52.402	2571.065254230828	2534.319504921191	3.307329237761667e-20	3.307329237761667e-20	3.6081013165900067	0.7538553129321135
2004-06-21T03:04:48.332	2589.2026879649493	2550.114125473582	3.304025118383792e-20	3.304025118383792e-20	3.607498699015567	0.7532619354040674
2004-06-21T05:44:28.389	2610.1476541786997	2568.3238890777625	3.300363635991861e-20	3.300363635991861e-20	3.606658916550982	0.7525186249548957
2004-06-21T07:44:47.844	2626.8998330034196	2582.922427321073	3.297607053190554e-20	3.297607053190554e-20	3.605939248964419	0.751943318704558
2004-06-21T09:06:52.021	2638.9637273330463	2593.473270229677	3.295728190369193e-20	3.295728190369193e-20	3.6054231401881602	0.7515607947441942
2004-06-21T09:51:09.606	2645.7263823177605	2599.4048920628675	3.29471461053448e-20	3.29471461053448e-20	3.605140921990315	0.7513613808813852
2004-06-21T11:16:48.989	2659.366883649552	2611.4104594221017	3.2927553784381106e-20	3.2927553784381106e-20	3.6045972857720545	0.7509956301779074
2004-06-21T11:27:12.67	2661.076291771233	2612.919023623641	3.29251769824394e-20	3.29251769824394e-20	3.6045321131381614	0.7509533604217898
2004-06-21T11:31:06.163	2661.71941086457	2613.486817845678	3.2924287204855486e-20	3.2924287204855486e-20	3.60450778382325	0.7509376660133087
2004-06-21T11:31:50.756	2661.84243157275	2613.5954446485116	3.2924117276436286e-20	3.2924117276436286e-20	3.6045031419447153	0.7509346768669569
2004-06-21T11:32:09.313	2661.8936460327664	2613.640668218642	3.2924046559942163e-20	3.2924046559942163e-20	3.6045012106383445	0.7509334336936014
2004-06-21T11:32:13.673	2661.9056800754015	2613.651294680015	3.292402994565079e-20	3.292402994565079e-20	3.60450075692995	0.7509331416857042
2004-06-21T11:32:15.24	2661.910004232537	2613.6551130659705	3.292402397588924e-20	3.292402397588924e-20	3.6045005939092354	0.7509330367690696
2004-06-21T11:32:30.906	2661.953250034504	2613.693300976978	3.292396427833327e-20	3.292396427833327e-20	3.6044989638040796	0.750931987782307
2004-06-21T11:35:07.566	2662.386131670461	2614.0755857976364	3.2923367308726957e-20	3.2923367308726957e-20	3.6044826730550388	0.7509215159208005
2004-06-21T12:01:14.164	2666.7578643363436	2617.939569922156	3.291739820795765e-20	3.291739820795765e-20	3.6043209001608973	0.7508186453517425
2004-06-21T13:11:49.433	2678.984605351871	2628.7777485859583	3.290126628166431e-20	3.290126628166431e-20	3.6038972354033065	0.7505587954480242
2004-06-21T14:14:28.671	2690.369405589852	2638.9113333350483	3.288695415300044e-20	3.288695415300044e-20	3.603544843570776	0.750353171004674
2004-06-21T15:54:40.828	2709.711536961896	2656.217964312183	3.286407767700079e-20	3.286407767700079e-20	3.6030487000936584	0.7500802859984467
2004-06-21T17:54:43.18	2734.893705208955	2678.910294403397	3.283669341357588e-20	3.283669341357588e-20	3.602606798266681	0.7498554826714839
2004-06-21T20:01:13.783	2764.028988074159	2705.3669675400474	3.280785766648473e-20	3.280785766648473e-20	3.6023829572230377	0.7497506371497498
2004-06-21T20:47:56.996	2775.505272536358	2715.841143759231	3.279721501666787e-20	3.279721501666787e-20	3.60237644551248	0.7497477454627227
2004-06-21T21:54:37.125	2792.5797756798056	2731.474524098491	3.278203414652022e-20	3.278203414652022e-20	3.6024483248128156	0.7497776101036207
2004-06-21T22:21:10.443	2799.6143311053866	2737.931577050766	3.277598930954487e-20	3.277598930954487e-20	3.6025054268934205	0.7498006461413376
2004-06-21T22:29:48.987	2801.932823614543	2740.061708849864	3.277402226169505e-20	3.277402226169505e-20	3.602527676705168	0.7498095084016643
2004-06-21T22:30:11.599	2802.0342529942304	2740.1549198126004	3.27739364871823e-20	3.27739364871823e-20	3.602528688568214	0.7498099100872619
2004-06-21T22:30:16.526	2802.056356115741	2740.1752322500624	3.2773917798609205e-20	3.2773917798609205e-20	3.6025289094967916	0.7498099977755247
2004-06-21T22:30:18.298	2802.064306427119	2740.182538488277	3.277391107675262e-20	3.277391107675262e-20	3.6025289890003678	0.7498100293297842
2004-06-21T22:30:36.019	2802.1438186968085	2740.255609898121	3.2773843858262544e-20	3.2773843858262544e-20	3.6025297852159377	0.7498103453019971
2004-06-21T22:32:01.691	2802.528468251454	2740.609116806223	3.277351888173293e-20	3.277351888173293e-20	3.602533664924996	0.7498118839359283
2004-06-21T22:45:38.228	2806.2141069593463	2743.997665257507	3.2770421714519475e-20	3.2770421714519475e-20	3.6025731771275438	0.7498274638439328
2004-06-21T23:20:42.607	2815.8770521693277	2752.8927203262733	3.276244104403891e-20	3.276244104403891e-20	3.602696615682258	0.7498752251272671
2004-06-21T23:53:51.03	2825.2272372227544	2761.5144597290873	3.275490191279777e-20	3.275490191279777e-20	3.6028428435055386	0.7499303525905329
2004-06-22T00:42:38.682	2839.387535321906	2774.597366426466	3.274380483985978e-20	3.274380483985978e-20	3.6031129365510197	0.7500289481510297
2004-06-22T01:45:27.519	2858.3157704463697	2792.1305621764195	3.272952484399036e-20	3.272952484399036e-20	3.6035618870412356	0.7501856794558524
2004-06-22T03:13:31.28	2886.1945196059983	2818.0393563950374	3.270951534282697e-20	3.270951534282697e-20	3.604395784159223	0.750459205671188
2004-06-22T04:51:56.54	2919.2200663404456	2848.8456546280786	3.268716670867164e-20	3.268716670867164e-20	3.605629705072922	0.7508331651674183
2004-06-22T06:52:29.334	2962.350452283782	2889.236038409231	3.2659814785891843e-20	3.2659814785891843e-20	3.6076042992124275	0.7513761411476485
2004-06-22T08:48:41.214	3006.6787660059663	2930.9040704513754	3.263347121312473e-20	3.263347121312473e-20	3.6100157442741083	0.7519706613144156
2004-06-22T08:51:07.747	3007.6389561321657	2931.808171549884	3.26329177598589e-20	3.26329177598589e-20	3.610071918067683	0.7519837657444871
2004-06-22T08:52:48.749	3008.301473551076	2932.4320238833134	3.2632536280025053e-20	3.2632536280025053e-20	3.610110770472151	0.7519928112479022
2004-06-22T08:53:09.037	3008.434618826844	2932.5574021800085	3.263245965333078e-20	3.263245965333078e-20	3.610118587768272	0.7519946294625043
2004-06-22T08:53:16.827	3008.4857445279404	2932.6055457930684	3.2632430233327657e-20	3.2632430233327657e-20	3.610121590303149	0.7519953276594006
2004-06-22T08:53:22.932	3008.5258212192916	2932.6432849891353	3.263240717275027e-20	3.263240717275027e-20	3.6101239442631248	0.7519958749778213
2004-06-22T08:53:25.14	3008.5403151541605	2932.656933583002	3.2632398833064626e-20	3.2632398833064626e-20	3.6101247956531575	0.7519960729208979
2004-06-22T08:53:47.221	3008.6852688666017	2932.7934338013715	3.263231543632541e-20	3.263231543632541e-20	3.6101333124041783	0.7519980526249844
2004-06-22T08:57:28.029	3010.136241740656	2934.159863349487	3.2631481480655436e-20	3.2631481480655436e-20	3.610218765053117	0.752017876870173
2004-06-22T09:04:39.855	3012.981391752383	2936.839631290272	3.262985060565514e-20	3.262985060565514e-20	3.610387381001537	0.7520567875266913
2004-06-22T09:19:01.318	3018.686979617715	2942.2151225459793	3.262659736426477e-20	3.262659736426477e-20	3.610729693805586	0.7521349530646044
2004-06-22T09:38:30.45	3026.4933122486095	2949.5731100165162	3.262218275258524e-20	3.262218275258524e-20	3.6112069360776147	0.7522421320798782
2004-06-22T10:06:52.373	3037.985801711965	2960.4122316237685	3.261575741047571e-20	3.261575741047571e-20	3.6119278131967114	0.7524002339906836
2004-06-22T10:49:02.101	3055.3468370273163	2976.8006336796093	3.2606209153643627e-20	3.2606209153643627e-20	3.613056744037746	0.7526392313224711
2004-06-22T11:42:14.624	3077.723544578253	2997.947527819398	3.259416322293651e-20	3.259416322293651e-20	3.6145795369729656	0.7529463584284711
2004-06-22T13:04:21.139	3113.2465846149157	3031.568080015228	3.257558337918314e-20	3.257558337918314e-20	3.6171433547295395	0.7534283492375599
2004-06-22T14:32:43.354	3152.7661419478504	3069.034219839231	3.255559845519301e-20	3.255559845519301e-20	3.6201889071411264	0.7539514360160279
2004-06-22T16:37:57.98	3210.8140467386206	3124.1554850800903	3.252729558597224e-20	3.252729558597224e-20	3.624996593053172	0.7546863909474485
2004-06-22T18:54:06.9	3276.255853204649	3186.3872253998393	3.249655631388718e-20	3.249655631388718e-20	3.6308354447698683	0.7554592817165902
2004-06-22T19:37:25.884	3297.530901904726	3206.6347223835223	3.248678254828266e-20	3.248678254828266e-20	3.632816755764493	0.7556972649070903
2004-06-22T20:10:52.801	3314.095402471651	3222.403665774758	3.247923732907905e-20	3.247923732907905e-20	3.6343847246850354	0.7558781467653339
2004-06-22T20:51:28.483	3334.3485448884026	3241.688808256897	3.2470082473256345e-20	3.2470082473256345e-20	3.6363301171328852	0.7560942377973272
2004-06-22T21:14:03.268	3345.681063994032	3252.481711391759	3.2464991439668335e-20	3.2464991439668335e-20	3.63743147116979	0.756212807009638
2004-06-22T21:15:26.702	3346.3804834447856	3253.1478706680687	3.2464677936314725e-20	3.2464677936314725e-20	3.637499734183199	0.756220071415738
2004-06-22T21:16:01.395	3346.6713629971896	3253.42491919241	3.2464547577958646e-20	3.2464547577958646e-20	3.637528133657336	0.7562230907829993
2004-06-22T21:16:20.429	3346.830962801708	3253.576930548831	3.246447605882414e-20	3.246447605882414e-20	3.6375437183156354	0.7562247469994038
2004-06-22T21:16:25.742	3346.875518881387	3253.6193681782133	3.2464456093300567e-20	3.2464456093300567e-20	3.6375480694516535	0.7562252093147112
2004-06-22T21:16:27.653	3346.8915397405317	3253.634627318995	3.246444891445163e-20	3.246444891445163e-20	3.637549634006128	0.7562253755416201
2004-06-22T21:16:46.759	3347.051753199991	3253.7872235002596	3.246437712604955e-20	3.246437712604955e-20	3.637565280990143	0.7562270376856002
2004-06-22T21:19:57.814	3348.6543734705174	3255.3136615258168	3.2463659250759676e-20	3.2463659250759676e-20	3.6377218944905105	0.7562436466261674
2004-06-22T21:41:04.423	3359.3009403463566	3265.4547398947393	3.2458900486678556e-20	3.2458900486678556e-20	3.63876668560478	0.7563531852841211
2004-06-22T22:11:47.992	3374.8628991906216	3280.2795794873036	3.2451975272393105e-20	3.2451975272393105e-20	3.6403070309108596	0.7565108840486755
2004-06-22T22:57:56.844	3398.371541518358	3302.6780224168792	3.244157708748733e-20	3.244157708748733e-20	3.6426616781489063	0.7567440504929727
2004-06-22T23:52:37.933	3426.419343950932	3329.405227421779	3.2429259555140314e-20	3.2429259555140314e-20	3.6455104118179626	0.7570151663862511
2004-06-23T00:30:31.426	3445.9600664518152	3348.0275855875084	3.242072737873108e-20	3.242072737873108e-20	3.647517569769337	0.7572001887183536
2004-06-23T02:31:01.217	3508.557411840155	3407.6853214121616	3.239360966516565e-20	3.239360966516565e-20	3.6540477473162163	0.7577778344853712
2004-06-23T04:04:46.626	3557.6074727564346	3454.4264503015265	3.2372525407018515e-20	3.2372525407018515e-20	3.6592449516379952	0.758222187466073
2004-06-23T06:25:00.955	3631.259922859551	3524.586641651296	3.234101377513762e-20	3.234101377513762e-20	3.6671294507166614	0.7588926362190795
2004-06-23T08:53:28.658	3709.2808206207555	3598.856178257354	3.23076878863859e-20	3.23076878863859e-20	3.675529581747935	0.7596283748667247
2004-06-23T11:50:42.78	3802.0919313774375	3687.1115719079703	3.2267948009167525e-20	3.2267948009167525e-20	3.6855190238605595	0.7605672389168444
2004-06-23T12:08:48.469	3811.5351783419205	3696.084948369291	3.226389352219892e-20	3.226389352219892e-20	3.6865330885773453	0.7606677423022572
2004-06-23T12:39:15.903	3827.414347295862	3711.1712542331147	3.225707015479945e-20	3.225707015479945e-20	3.6882369227589766	0.7608390691845083
2004-06-23T12:40:25.054	3828.014828299146	3711.7416842300877	3.2256811982912536e-20	3.2256811982912536e-20	3.6883013196960577	0.7608456065100094
2004-06-23T12:40:49.101	3828.223633883897	3711.940038989713	3.225672220619888e-20	3.225672220619888e-20	3.6883237118728966	0.7608478807496646
2004-06-23T12:40:57.042	3828.2925944121453	3712.0055478754	3.2256692556089015e-20	3.2256692556089015e-20	3.688331107087702	0.7608486319592153
2004-06-23T12:40:59.91	3828.3174912431705	3712.0291985428826	3.225668185146877e-20	3.225668185146877e-20	3.6883337769754654	0.7608489031825818
2004-06-23T12:41:28.582	3828.5664566462765	3712.2657019759736	3.2256574805461697e-20	3.2256574805461697e-20	3.688360475311542	0.7608516157948434
2004-06-23T12:46:15.307	3831.055819434025	3714.6304116140195	3.2255504364928925e-20	3.2255504364928925e-20	3.688627404383851	0.7608787798477663
2004-06-23T13:17:45.768	3847.4555131508164	3730.206711274479	3.2248447524669645e-20	3.2248447524669645e-20	3.6903848376278967	0.7610596285621739
2004-06-23T14:14:28.333	3876.9127311555035	3758.175333107174	3.223575008777588e-20	3.223575008777588e-20	3.69353668919743	0.761393007312947
2004-06-23T15:27:03.327	3914.501260886298	3793.846405407968	3.221950574558789e-20	3.221950574558789e-20	3.697549279003248	0.7618351383199776
2004-06-23T17:01:51.672	3963.409439493307	3840.230144983181	3.219830026653514e-20	3.219830026653514e-20	3.7027555115546678	0.7624400317389763
2004-06-23T19:18:01.504	4033.3223720848887	3906.480344885617	3.2167868512037796e-20	3.2167868512037796e-20	3.7101762138288477	0.7633655175194501
2004-06-23T22:14:09.379	4123.359865102772	3991.7215483339387	3.2128546961543904e-20	3.2128546961543904e-20	3.719727746055839	0.7646616481050114
2004-06-24T02:01:07.329	4239.3347723038705	4101.432019291544	3.207794738697122e-20	3.207794738697122e-20	3.732132731339508	0.7664751561843853
2004-06-24T02:21:02.098	4249.538896376916	4111.082538616886	3.2073511843598924e-20	3.2073511843598924e-20	3.7332355342000025	0.7666402989118216
2004-06-24T02:24:59.618	4251.568396164569	4113.001909132098	3.207263012879122e-20	3.207263012879122e-20	3.7334551543723915	0.7666732222828607
2004-06-24T02:26:36.651	4252.397581780341	4113.786097650084	3.207226993597216e-20	3.207226993597216e-20	3.733544911448721	0.7666866808327083
2004-06-24T02:27:13.043	4252.708582855385	4114.080221462116	3.207213484611075e-20	3.207213484611075e-20	3.733578580618742	0.7666917297664146
2004-06-24T02:27:23.034	4252.793964980661	4114.160970082447	3.2072097759255446e-20	3.2072097759255446e-20	3.7335878245379734	0.7666931159997581
2004-06-24T02:27:31.625	4252.867382923096	4114.230403780772	3.207206586942802e-20	3.207206586942802e-20	3.7335957732894234	0.7666943080217713
2004-06-24T02:27:34.743	4252.894027335458	4114.255602252016	3.207205429620763e-20	3.207205429620763e-20	3.7335986580359766	0.7666947406314848
2004-06-24T02:28:05.92	4253.160474316475	4114.5075895956115	3.20719385642334e-20	3.20719385642334e-20	3.7336275067469384	0.7666990670097249
2004-06-24T02:33:17.695	4255.825232177064	4117.02772847969	3.207078126745986e-20	3.207078126745986e-20	3.7339161190822563	0.7667423587261117
2004-06-24T03:04:55.359	4272.056553807124	4132.377923690597	3.206373810793639e-20	3.206373810793639e-20	3.735677882411997	0.7670069104924824
2004-06-24T03:51:39.049	4296.078667238096	4155.095483933062	3.205333507879223e-20	3.205333507879223e-20	3.7382979196369104	0.7674007497941365
2004-06-24T04:54:55.192	4328.694491833069	4185.939822351061	3.2039254948755304e-20	3.2039254948755304e-20	3.7418814805566765	0.76793859614685
2004-06-24T06:23:05.289	4374.347652830374	4229.114468709832	3.2019643965410964e-20	3.2019643965410964e-20	3.7469530417057246	0.7686939320402172
2004-06-24T08:07:23.386	4428.703399303799	4280.522914265979	3.199645999716047e-20	3.199645999716047e-20	3.7530835382308076	0.7695901049912708
2004-06-24T10:15:03.023	4495.811542103826	4343.999348009407	3.1968106679230244e-20	3.1968106679230244e-20	3.760800574219079	0.7706788340821245
2004-06-24T12:49:38.932	4578.008167111211	4421.756305046594	3.1933804117290625e-20	3.1933804117290625e-20	3.770484648592958	0.7719627188052115
2004-06-24T13:34:04.319	4601.823123956217	4444.285802418172	3.192395425338254e-20	3.192395425338254e-20	3.7733380389916067	0.7723206537461267
2004-06-24T13:59:15.136	4615.361905519965	4457.093823883671	3.19183724233587e-20	3.19183724233587e-20	3.7749694972739993	0.7725208194018436
2004-06-24T14:47:39.269	4641.4675675350345	4481.790191372484	3.19076456147763e-20	3.19076456147763e-20	3.7781340024850514	0.7728994737597543
2004-06-24T14:49:00.596	4642.200160330859	4482.483227650136	3.190734527522067e-20	3.190734527522067e-20	3.7782231571269835	0.7729099549203118
2004-06-24T14:49:06.232	4642.250938056861	4482.531263599662	3.1907324459356036e-20	3.1907324459356036e-20	3.77822933734597	0.7729106810930856
2004-06-24T14:49:08.266	4642.2692605169905	4482.548596725801	3.1907316948273934e-20	3.1907316948273934e-20	3.7782315674175084	0.7729109431132116
2004-06-24T14:49:28.605	4642.4524878816155	4482.72193057521	3.1907241837550136e-20	3.1907241837550136e-20	3.7782538691339136	0.7729135630758054
2004-06-24T14:52:51.993	4644.2850378361445	4484.455527810176	3.190649074003681e-20	3.190649074003681e-20	3.7784769863638528	0.7729397387708086
2004-06-24T15:21:04.29	4659.5522710180485	4498.898162022957	3.1900241903166845e-20	3.1900241903166845e-20	3.780340469324525	0.7731558086629481
2004-06-24T15:50:10.51	4675.342344020019	4513.834919189886	3.1893795232141476e-20	3.1893795232141476e-20	3.782276397661735	0.7733753983878998
2004-06-24T16:33:12.553	4698.757637639336	4535.9836546395	3.188426527569345e-20	3.188426527569345e-20	3.7851629198982577	0.7736934185003354
2004-06-24T17:31:06.869	4730.390416992933	4565.902459277242	3.187144655455156e-20	3.187144655455156e-20	3.7890909869387412	0.7741077860842132
2004-06-24T19:13:28.537	4786.656842919721	4619.10843518366	3.184879906576604e-20	3.184879906576604e-20	3.7961521883663685	0.7747981204834442
2004-06-24T20:44:20.459	4836.968442330172	4666.665756944755	3.1828708513724673e-20	3.1828708513724673e-20	3.802535270821447	0.7753607686991173
2004-06-24T22:37:51.511	4900.289466774344	4726.487840225794	3.180362731095073e-20	3.180362731095073e-20	3.8106391021709434	0.7759907430596028
2004-06-24T23:39:10.665	4934.703696691054	4758.98160795282	3.179008732070719e-20	3.179008732070719e-20	3.81506549231179	0.7762954546156138
2004-06-25T00:24:10.322	4960.047010098965	4782.90076588901	3.1780155732605505e-20	3.1780155732605505e-20	3.818330608423444	0.776502731941594
2004-06-25T00:43:48.638	4971.132317802991	4793.360279185417	3.177582187571348e-20	3.177582187571348e-20	3.819759505407342	0.776588837099865
2004-06-25T00:48:05.543	4973.551110827096	4795.642283804254	3.177487705598218e-20	3.177487705598218e-20	3.8200713134883695	0.7766072569112544
2004-06-25T00:50:25.922	4974.873114941332	4796.889490331389	3.177436079649765e-20	3.177436079649765e-20	3.8202417314566977	0.776617268395275
2004-06-25T00:51:16.312	4975.347734839055	4797.337251726803	3.177417548233923e-20	3.177417548233923e-20	3.8203029111856464	0.7766208528823366
2004-06-25T00:59:40.215	4980.096080677075	4801.816743881168	3.177232240019725e-20	3.177232240019725e-20	3.820914895694643	0.7766564294446702
2004-06-25T01:10:30.397	4986.22858282337	4807.601618404209	3.176993154021787e-20	3.176993154021787e-20	3.8217050178883207	0.776701612195122
2004-06-25T01:20:35.87	4991.945166501134	4812.99373346035	3.1767705249049534e-20	3.1767705249049534e-20	3.8224412664479765	0.7767429560663927
2004-06-25T01:26:45.898	4995.441520125749	4816.291434127735	3.1766344753482436e-20	3.1766344753482436e-20	3.8228914211247758	0.77676787501494
2004-06-25T01:30:24.337	4997.506493214728	4818.239007902528	3.176554163826858e-20	3.176554163826858e-20	3.823157230848623	0.7767824614535145
2004-06-25T01:33:36.13	4999.320169989709	4819.949526886888	3.176483650436244e-20	3.176483650436244e-20	3.823390658095024	0.7767951926985674
2004-06-25T01:34:57.028	5000.085337737525	4820.671160855806	3.176453908608869e-20	3.176453908608869e-20	3.8234891281815147	0.776800541396631
2004-06-25T01:35:48.906	5000.576073748336	4821.133972717127	3.17643483600754e-20	3.17643483600754e-20	3.823552278257464	0.776803964742505
2004-06-25T01:36:03.094	5000.71028978194	4821.260550964887	3.176429619954031e-20	3.176429619954031e-20	3.823569549336781	0.7768049000716809
2004-06-25T01:36:06.426	5000.741815798487	4821.29028290717	3.176428394772964e-20	3.176428394772964e-20	3.8235736061151924	0.7768051197118088
2004-06-25T01:36:09.213	5000.768173187169	4821.315140346421	3.176427370463126e-20	3.176427370463126e-20	3.8235769977852647	0.7768053033250393
2004-06-25T01:36:10.223	5000.7777284293525	4821.324151815395	3.1764269991251655e-20	3.1764269991251655e-20	3.8235782273527636	0.7768053698857439
2004-06-25T01:36:20.323	5000.873281636346	4821.414267177052	3.176423285747951e-20	3.176423285747951e-20	3.823590523083822	0.7768060353844155
2004-06-25T01:38:01.328	5001.82889219409	4822.315487949706	3.176386152214572e-20	3.176386152214572e-20	3.8237134859734376	0.7768126795329244
2004-06-25T01:54:04.676	5010.95025967283	4830.917066534626	3.176032009630858e-20	3.176032009630858e-20	3.824886740935197	0.7768750577824479
2004-06-25T02:16:17.955	5023.595472375964	4842.839736211448	3.175541938678584e-20	3.175541938678584e-20	3.8265118230390955	0.7769584263074866
2004-06-25T03:06:57.45	5052.512981737632	4870.095975744327	3.1744250006561923e-20	3.1744250006561923e-20	3.8302205895356414	0.7771355824405728
2004-06-25T03:55:57.142	5080.596309399556	4896.553217079151	3.17334511113704e-20	3.17334511113704e-20	3.833810175906464	0.7772898048111583
2004-06-25T05:16:16.046	5126.863775784378	4940.111584702476	3.171575692206735e-20	3.171575692206735e-20	3.8396914956949466	0.777506072093001
2004-06-25T06:44:24.403	5177.943908006685	4988.152630854766	3.1696350332788276e-20	3.1696350332788276e-20	3.846127450828523	0.7776910357294978
2004-06-25T08:44:22.833	5247.91987159229	5053.872746991493	3.166995346325049e-20	3.166995346325049e-20	3.8548269156770587	0.7778547212938363
2004-06-25T10:47:11.766	5319.989269809535	5121.434145782343	3.164295412615853e-20	3.164295412615853e-20	3.863620145277242	0.7779175546622455
2004-06-25T11:21:06.838	5339.953215031975	5140.1247680227825	3.1635501799149634e-20	3.1635501799149634e-20	3.8660229408624907	0.7779163743596871
2004-06-25T11:43:50.491	5353.342375628565	5152.653632229791	3.1630509157657396e-20	3.1630509157657396e-20	3.8676259433764932	0.7779111267420519
2004-06-25T11:53:40.029	5359.133487087433	5158.071041911691	3.1628350966386625e-20	3.1628350966386625e-20	3.8683171303828696	0.7779077543139057
2004-06-25T12:07:44.52	5367.431632526	5165.831993641215	3.16252596985199e-20	3.16252596985199e-20	3.8693052502063785	0.7779017653982301
2004-06-25T12:09:38.146	5368.548365910075	5166.876278328692	3.1624843793888014e-20	3.1624843793888014e-20	3.8694380203558825	0.7779008556355487
2004-06-25T12:11:58.462	5369.927486046832	5168.165876207243	3.16243302026913e-20	3.16243302026913e-20	3.8696019178629766	0.7778996981826666
2004-06-25T12:12:18.817	5370.127560733095	5168.352958833053	3.162425569698832e-20	3.162425569698832e-20	3.8696256888865532	0.7778995271524756
2004-06-25T12:12:20.915	5370.148183707017	5168.372242564666	3.162424801725434e-20	3.162424801725434e-20	3.8696281390273715	0.7778995094784577
2004-06-25T12:12:21.68	5370.155699620974	5168.379270396915	3.1624245218424937e-20	3.1624245218424937e-20	3.8696290319618143	0.7778995030351876
2004-06-25T12:12:29.327	5370.2308588541355	5168.449548712359	3.162421723014454e-20	3.162421723014454e-20	3.8696379611979	0.7778994385411584
2004-06-25T12:13:45.793	5370.982460513373	5169.1523311283	3.162393734870294e-20	3.162393734870294e-20	3.869727242715802	0.7778987874684757
2004-06-25T12:26:30.456	5378.4993782711	5176.18004779429	3.1621138670519044e-20	3.1621138670519044e-20	3.8706189647700846	0.77789166400271
2004-06-25T12:48:58.746	5391.75719917003	5188.570795018921	3.1616204510342293e-20	3.1616204510342293e-20	3.8721863495789894	0.777876395424458
2004-06-25T13:28:44.699	5415.227475596605	5210.492495265735	3.1607474837497836e-20	3.1607474837497836e-20	3.8749439196927864	0.7778409467289608
2004-06-25T14:10:22.009	5439.801196970316	5233.425677102588	3.159834031888879e-20	3.159834031888879e-20	3.877806963178777	0.7777923903549677
2004-06-25T15:10:17.479	5475.184950638644	5266.411499056727	3.158519364630668e-20	3.158519364630668e-20	3.881884405319976	0.7777021405649396
2004-06-25T16:33:58.765	5524.582372113728	5312.387514841542	3.15668426948036e-20	3.15668426948036e-20	3.8874834967015364	0.7775366305331888
2004-06-25T18:21:00.085	5587.66569711369	5370.9692400459135	3.1543390671712427e-20	3.1543390671712427e-20	3.894465798876656	0.7772599005815894
2004-06-25T20:23:42.484	5659.787476137064	5437.750996847834	3.151652306450719e-20	3.151652306450719e-20	3.9021988917500643	0.7768569461452141
2004-06-25T22:36:33.955	5737.5353605707805	5509.498293816799	3.148745857447351e-20	3.148745857447351e-20	3.9102076551144385	0.7763248770243542
2004-06-25T23:22:29.871	5764.316674504453	5534.151661582866	3.147741656603283e-20	3.147741656603283e-20	3.912881477948163	0.776119582021547
2004-06-26T00:49:35.514	5814.9438697766855	5580.668325827556	3.145838416065515e-20	3.145838416065515e-20	3.917809629636703	0.7757029877822791
2004-06-26T01:17:41.525	5831.232915030203	5595.610045640908	3.1452245962313276e-20	3.1452245962313276e-20	3.9193588405383633	0.7755614951607129
2004-06-26T01:33:37.144	5840.454974780038	5604.0638894218355	3.144876741106018e-20	3.144876741106018e-20	3.920227871945576	0.7754798718021847
2004-06-26T01:40:19.432	5844.334914116696	5607.619444961167	3.144730315485796e-20	3.144730315485796e-20	3.9205917338910217	0.7754452117161145
2004-06-26T01:44:37.497	5846.823152139898	5609.8992852204765	3.1446363880141277e-20	3.1446363880141277e-20	3.9208245297279527	0.7754228858852902
2004-06-26T01:48:40.413	5849.164804203176	5612.044553810217	3.1445479771222116e-20	3.1445479771222116e-20	3.9210432159595725	0.7754018059367928
2004-06-26T01:50:22.362	5850.147428429414	5612.94469396507	3.144510872505404e-20	3.144510872505404e-20	3.9211348685560328	0.775392940269027
2004-06-26T01:50:40.55	5850.322721865134	5613.105268085743	3.144504252992221e-20	3.144504252992221e-20	3.9211512116334655	0.7753913574612937
2004-06-26T01:50:45.634	5850.371719518208	5613.150151171112	3.144502402703351e-20	3.144502402703351e-20	3.921155779430563	0.7753909149715074
2004-06-26T01:50:47.839	5850.392966996411	5613.1696143619065	3.14450160033666e-20	3.14450160033666e-20	3.921157760170541	0.7753907230799395
2004-06-26T01:50:48.64	5850.400688627389	5613.1766875525645	3.1445013087449954e-20	3.1445013087449954e-20	3.9211584799914325	0.7753906533424904
2004-06-26T01:50:56.652	5850.477904603814	5613.2474189983295	3.144498392829835e-20	3.144498392829835e-20	3.9211656779422888	0.7753899559309182
2004-06-26T01:52:16.771	5851.25003102305	5613.954687365766	3.144469233826948e-20	3.144469233826948e-20	3.9212376316387476	0.7753829781110317
2004-06-26T02:05:37.964	5858.967951586669	5621.022753083798	3.1441776586692316e-20	3.1441776586692316e-20	3.9219545808479315	0.7753128334009249
2004-06-26T02:25:06.429	5870.212850929269	5631.315747757216	3.1437524720489953e-20	3.1437524720489953e-20	3.922991700508734	0.7752093690474892
2004-06-26T03:13:15.658	5897.961140664221	5656.689154444726	3.1427013723289545e-20	3.1427013723289545e-20	3.925512349856203	0.7749479728297495
2004-06-26T04:07:57.74	5929.382592574707	5685.376319651087	3.141507779269893e-20	3.141507779269893e-20	3.9282985259700927	0.7746424361539669
2004-06-26T05:20:51.135	5971.082547847774	5723.372546497598	3.139918013097977e-20	3.139918013097977e-20	3.9318799555494217	0.7742236322758701
2004-06-26T07:10:56.112	6033.682064445264	5780.247932307048	3.137518573226382e-20	3.137518573226382e-20	3.9369949387564374	0.7735737016601975
2004-06-26T09:04:41.311	6097.879486632735	5838.3659073079	3.135041057967129e-20	3.135041057967129e-20	3.9418949918596793	0.7728929206998957
2004-06-26T11:16:26.602	6171.60273545167	5904.83984808637	3.132173919377455e-20	3.132173919377455e-20	3.947063823896356	0.7721122813953252
2004-06-26T14:05:54.822	6265.402677066799	5988.989021275383	3.128489903073009e-20	3.128489903073009e-20	3.9528949343857005	0.7711541690604337
2004-06-26T17:26:06.013	6374.726820738289	6086.448107830428	3.124143747609778e-20	3.124143747609778e-20	3.958605007255045	0.7701372370698372
2004-06-26T20:55:45.081	6487.6995933477665	6186.478428256225	3.119598582928711e-20	3.119598582928711e-20	3.96330325199466	0.7692450687643566
2004-06-26T21:12:29.96	6496.671093693517	6194.394524705457	3.1192357778276627e-20	3.1192357778276627e-20	3.9636272680586986	0.7691818616616038
2004-06-26T21:37:59.295	6510.313408476538	6206.424823684509	3.1186837022547697e-20	3.1186837022547697e-20	3.9641070534711385	0.7690879095198119
2004-06-26T21:44:19.072	6513.699175360841	6209.409209370864	3.118546621192177e-20	3.118546621192177e-20	3.964223754561762	0.7690649939857884
2004-06-26T21:49:03.934	6516.238254803447	6211.646945597199	3.1184438041808356e-20	3.1184438041808356e-20	3.9643106614710395	0.769047913202634
2004-06-26T21:51:08.62	6517.349502922572	6212.626218276084	3.118398801259607e-20	3.118398801259607e-20	3.964348533229862	0.7690404656960725
2004-06-26T21:53:44.638	6518.739876117884	6213.851389199191	3.118342490861244e-20	3.118342490861244e-20	3.9643957778214336	0.7690311715076598
2004-06-26T21:53:54.683	6518.829382452375	6213.930257584225	3.1183388657017714e-20	3.1183388657017714e-20	3.964398813912566	0.7690305741001325
2004-06-26T21:53:58.534	6518.863705430945	6213.960501136353	3.118337475558202e-20	3.118337475558202e-20	3.964399977991549	0.7690303450416489
2004-06-26T21:54:01.552	6518.890600371346	6213.984199466404	3.1183363862620335e-20	3.1183363862620335e-20	3.9644008900794363	0.7690301655663861
2004-06-26T21:54:02.644	6518.900326524465	6213.992769605094	3.118335992333923e-20	3.118335992333923e-20	3.964401219908175	0.7690301006642812
2004-06-26T21:54:13.558	6518.997587673668	6214.078470419253	3.1183320530555534e-20	3.1183320530555534e-20	3.964404517767509	0.7690294517170837
2004-06-26T21:55:57.315	6519.922136421386	6214.893107070054	3.118294605760571e-20	3.118294605760571e-20	3.9644358290287056	0.7690232894009986
2004-06-26T21:59:54.192	6522.032667654421	6216.752589488544	3.1182091145050524e-20	3.1182091145050524e-20	3.964507050697929	0.76900926608318
2004-06-26T22:24:54.031	6535.38876950542	6228.515367354882	3.117667863818669e-20	3.117667863818669e-20	3.9649496566782276	0.7689219263089765
2004-06-26T23:20:28.821	6565.04721182267	6254.6083824801035	3.116464766648542e-20	3.116464766648542e-20	3.965884373374569	0.7687364615606505
2004-06-27T00:20:40.866	6597.1298472337585	6282.794987762955	3.1151621671257297e-20	3.1151621671257297e-20	3.9668261747423763	0.7685483821556754
2004-06-27T01:33:20.573	6635.828348824089	6316.745970881728	3.1135906662836e-20	3.1135906662836e-20	3.9678766753919956	0.7683374945085856
2004-06-27T03:27:45.764	6696.807669186055	6370.15657987172	3.1111176450291545e-20	3.1111176450291545e-20	3.969373421135128	0.7680358382389537
2004-06-27T05:41:26.523	6768.313805583001	6432.692220246017	3.1082308454726744e-20	3.1082308454726744e-20	3.9709463235099465	0.7677186722842216
2004-06-27T09:22:52.31	6888.082192545562	6537.36225193823	3.103454970748294e-20	3.103454970748294e-20	3.973365634536246	0.7672338479854034
2004-06-27T12:44:06.009	6999.252175132672	6634.643361114077	3.099121173069979e-20	3.099121173069979e-20	3.9756391710274213	0.7667836946601526
2004-06-27T17:22:37.54	7158.527546871314	6774.630085285923	3.0931326307494286e-20	3.0931326307494286e-20	3.9793926875027115	0.766048071879319
2004-06-27T22:36:50.881	7348.2405370818715	6942.833718755975	3.0863904659827553e-20	3.0863904659827553e-20	3.98516002237191	0.7649059438557579
2004-06-28T04:22:40.725	7572.166244558341	7143.980990986645	3.078987076991108e-20	3.078987076991108e-20	3.9943745510239306	0.7629709487598466
2004-06-28T05:28:23.232	7616.658110423851	7184.312944590144	3.077582428870788e-20	3.077582428870788e-20	3.996559427533759	0.7624881843442355
2004-06-28T06:09:48.168	7645.022825825612	7210.089170502009	3.0766974177781425e-20	3.0766974177781425e-20	3.998016169177376	0.7621614976875025
2004-06-28T07:36:06.34	7704.922204579535	7264.683028462224	3.074854026991321e-20	3.074854026991321e-20	4.001256520793462	0.7614218881426099
2004-06-28T08:04:13.917	7724.672459315602	7282.731150542133	3.074253501061995e-20	3.074253501061995e-20	4.002373735115112	0.7611629925968485
2004-06-28T08:10:34.279	7729.1393497373065	7286.816281677905	3.07411816505087e-20	3.07411816505087e-20	4.0026297597164255	0.7611033963273839
2004-06-28T08:12:50.533	7730.740869315377	7288.2812158947045	3.0740696859134776e-20	3.0740696859134776e-20	4.00272185265992	0.7610819354116569
2004-06-28T08:13:14.019	7731.016985030423	7288.5337984300295	3.074061329984577e-20	3.074061329984577e-20	4.002737746277784	0.7610782303604211
2004-06-28T08:13:16.903	7731.050896675067	7288.564820115524	3.074060303782655e-20	3.074060303782655e-20	4.002739698605357	0.7610777752164251
2004-06-28T08:13:19.015	7731.075731972891	7288.587538985735	3.0740595522468877e-20	3.0740595522468877e-20	4.002741128443631	0.7610774418761997
2004-06-28T08:13:19.777	7731.08469034801	7288.595733950099	3.074059281160662e-20	3.074059281160662e-20	4.002741644212024	0.7610773216336381
2004-06-28T08:13:27.396	7731.174275303414	7288.67768495252	3.0740565702997143e-20	3.0740565702997143e-20	4.002746802240048	0.761076119106083
2004-06-28T08:14:43.588	7732.070245262119	7289.4973308414765	3.074029461821723e-20	3.074029461821723e-20	4.002798416935159	0.7610640836341285
2004-06-28T08:27:25.507	7741.041968035635	7297.707363464562	3.073758390189505e-20	3.073758390189505e-20	4.003318010175308	0.7609427066890333
2004-06-28T08:47:16.229	7755.106529985709	7310.587246094519	3.073334809394086e-20	3.073334809394086e-20	4.004142614441269	0.7607492759471943
2004-06-28T08:48:08.701	7755.675098304318	7311.156206953293	3.0733161447030545e-20	3.0733161447030545e-20	4.00417930669447	0.7607406463673977
2004-06-28T08:48:27.556	7755.785242006347	7311.360690023349	3.073309437620711e-20	3.073309437620711e-20	4.0041924992799505	0.7607375431645194
2004-06-28T08:51:36.112	7756.888552935846	7313.40634654809	3.0732423676023225e-20	3.0732423676023225e-20	4.004324637952163	0.7607064475567923
2004-06-28T09:23:01.674	7768.108051633452	7333.945269226788	3.072571747916383e-20	3.072571747916383e-20	4.005667362422285	0.7603891006444877
2004-06-28T10:16:20.155	7787.904211491166	7369.125410857122	3.07143450907415e-20	3.07143450907415e-20	4.008034235413685	0.7598239047035339
2004-06-28T11:21:02.423	7813.194760538061	7412.393300143239	3.070054710974975e-20	3.070054710974975e-20	4.0110587831315785	0.7590917553389671
2004-06-28T12:48:10.457	7849.368142775123	7471.621039621371	3.068197593728864e-20	3.068197593728864e-20	4.015394548986646	0.7580250639406526
2004-06-28T14:44:42.268	7901.378430153394	7552.502784648706	3.065715697643952e-20	3.065715697643952e-20	4.02165710914641	0.7564544619171686
2004-06-28T17:39:55.926	7986.9573339534145	7677.580700041259	3.061987424149939e-20	3.061987424149939e-20	4.032017066295374	0.7537975682857471
2004-06-28T19:52:33.22	8057.251146627109	7774.893437258713	3.0591686835763067e-20	3.0591686835763067e-20	4.0405207703223125	0.751578421922036
2004-06-29T00:19:05.183	8211.832581847068	7977.065235598393	3.0535116390208726e-20	3.0535116390208726e-20	4.058812131678855	0.7467404921161719
2004-06-29T03:47:09.137	8344.021911283116	8140.861612302077	3.049102799615532e-20	3.049102799615532e-20	4.073471291897918	0.7428403722654812
2004-06-29T08:05:15.923	8520.77819963382	8350.986728200396	3.043642324283771e-20	3.043642324283771e-20	4.09097107760438	0.7382002802886302
2004-06-29T11:58:21.282	8691.726983174172	8547.272051842436	3.038719639403973e-20	3.038719639403973e-20	4.105234511512026	0.734459086971781
2004-06-29T17:11:31.026	8935.877975598223	8819.464746540658	3.032118398247344e-20	3.032118398247344e-20	4.120947306244633	0.7304235235959702
2004-06-29T18:48:19.843	9014.005011653055	8905.06268621578	3.0300805392836163e-20	3.0300805392836163e-20	4.12485676213313	0.7294426825737903
2004-06-29T19:47:58.515	9062.592395320327	8958.001043885455	3.028825745419144e-20	3.028825745419144e-20	4.12702555994287	0.7289044240169361
2004-06-29T19:55:56.855	9069.109096021584	8965.085341251863	3.028658064015909e-20	3.028658064015909e-20	4.127301371624532	0.7288363178882494
2004-06-29T19:57:02.464	9070.003314671294	8966.057159573362	3.0286350653162133e-20	3.0286350653162133e-20	4.12733894194634	0.72882704706393
2004-06-29T19:57:32.05	9070.419453640669	8966.495401958482	3.0286246943158554e-20	3.0286246943158554e-20	4.12735586337997	0.7288228720498109
2004-06-29T19:57:42.659	9070.59175022775	8966.652548171565	3.028620975495688e-20	3.028620975495688e-20	4.127361927946056	0.7288213758200656
2004-06-29T19:59:28.749	9072.314791654431	8968.22405200599	3.0285837875451605e-20	3.0285837875451605e-20	4.127422483173537	0.7288064380564435
2004-06-29T20:17:09.647	9089.55250468325	8983.942979585054	3.02821193315333e-20	3.02821193315333e-20	4.1280189788398225	0.7286595141624626
2004-06-29T20:49:13.827	9120.84769066249	9012.467388975274	3.0275376074043527e-20	3.0275376074043527e-20	4.129058689824375	0.728404418873156
2004-06-29T21:45:15.22	9175.59212876635	9062.319753121094	3.0263599727489366e-20	3.0263599727489366e-20	4.130743705473265	0.7279939572118772
2004-06-29T22:59:09.165	9247.88422653437	9128.052448980638	3.024807279284085e-20	3.024807279284085e-20	4.13270907223808	0.7275205783884635
2004-06-30T00:42:56.582	9349.382519192692	9220.117742314716	3.022627886824665e-20	3.022627886824665e-20	4.134972134477466	0.7269845166743598
2004-06-30T02:47:14.99	9470.492958878327	9329.560471520446	3.0200197544323506e-20	3.0200197544323506e-20	4.136916350515179	0.7265347299185122
2004-06-30T05:43:15.415	9640.058852482365	9481.854481419567	3.016330725618203e-20	3.016330725618203e-20	4.1382403692030625	0.7262382132014931
2004-06-30T08:41:13.672	9807.680327541702	9631.074980119725	3.012605116940384e-20	3.012605116940384e-20	4.137886433668937	0.7263116434192222
2004-06-30T11:50:08.806	9979.365267853438	9782.2111018936	3.008655360699968e-20	3.008655360699968e-20	4.135689778204266	0.7267475393932638
2004-06-30T12:36:09.658	10019.966684181118	9817.658747937823	3.007694119413522e-20	3.007694119413522e-20	4.1348787215386436	0.7269020532112037
2004-06-30T14:17:39.315	10107.576947182702	9893.715414177354	3.00557497917524e-20	3.00557497917524e-20	4.132719397460803	0.7273002733016158
2004-06-30T14:28:15.84	10116.57040450267	9901.48747187103	3.0053535610946075e-20	3.0053535610946075e-20	4.132464788287117	0.7273460758393546
2004-06-30T14:31:36.927	10119.404844934412	9903.935545681941	3.0052836152630755e-20	3.0052836152630755e-20	4.132383232128213	0.7273606986304004
2004-06-30T14:33:29.558	10120.991022046817	9905.305209704067	3.005244438685369e-20	3.005244438685369e-20	4.132337317016372	0.7273689207731299
2004-06-30T14:35:42.537	10122.862449089582	9906.92091039727	3.0051981849850373e-20	3.0051981849850373e-20	4.132282889912046	0.7273786575943205
2004-06-30T14:35:44.352	10122.887969737287	9906.942941632293	3.005197553984737e-20	3.005197553984737e-20	4.132282145780721	0.7273787906449103
2004-06-30T14:35:45.009	10122.897218253607	9906.950925594372	3.005197325312744e-20	3.005197325312744e-20	4.13228187609968	0.7273788388633687
2004-06-30T14:35:51.583	10122.989701474396	9907.030763131777	3.005195038593773e-20	3.005195038593773e-20	4.132279178973933	0.7273793210903291
2004-06-30T14:36:57.327	10123.914339360972	9907.828930098112	3.005172171499762e-20	3.005172171499762e-20	4.13225217618773	0.7273841475940348
2004-06-30T14:47:54.763	10133.141207538678	9915.789691190705	3.004943510129433e-20	3.004943510129433e-20	4.13197900041211	0.7274328325957256
2004-06-30T15:05:50.618	10148.163136393589	9928.734335851072	3.004569357202064e-20	3.004569357202064e-20	4.131519666666676	0.7275141163433022
2004-06-30T15:24:45.736	10163.906918612267	9942.279404761952	3.0041746446242625e-20	3.0041746446242625e-20	4.1310185846740834	0.7276019770421367
2004-06-30T15:54:35.363	10188.503604399784	9963.395707974076	3.003552446073725e-20	3.003552446073725e-20	4.13019459471804	0.7277446639037246
2004-06-30T16:30:12.096	10217.500982464495	9988.216933496731	3.002809738229598e-20	3.002809738229598e-20	4.1291569772327055	0.727921264478984
2004-06-30T17:15:52.93	10254.087716186843	10019.417225191615	3.0018573193071024e-20	3.0018573193071024e-20	4.127741695110198	0.7281568005567287
2004-06-30T18:16:32.801	10301.575715901741	10059.708846982425	3.000592959334436e-20	3.000592959334436e-20	4.125719067222294	0.7284831241513385
2004-06-30T19:31:20.777	10358.319583141838	10107.530260281535	2.9990347311027024e-20	2.9990347311027024e-20	4.123007497101512	0.7289023831475189
2004-06-30T21:02:10.017	10424.386142948018	10162.72831005094	2.997143838840676e-20	2.997143838840676e-20	4.119406110625721	0.7294282668227193
2004-06-30T23:19:12.537	10517.81836001465	10239.809168797285	2.994292872394996e-20	2.994292872394996e-20	4.113372586966173	0.7302331796439647
2004-07-01T01:52:23.431	10612.727461320183	10316.75990544948	2.9911093542501867e-20	2.9911093542501867e-20	4.105857922095459	0.7311060855188398
2004-07-01T02:19:40.507	10628.531401635533	10329.42545295692	2.990542663292125e-20	2.990542663292125e-20	4.104442326795112	0.731254608224593
2004-07-01T02:36:23.042	10638.041669560298	10337.025010753297	2.990195678309883e-20	2.990195678309883e-20	4.1035647440640375	0.7313441577525922
2004-07-01T02:47:45.737	10644.44448250714	10342.131824719829	2.989959415412682e-20	2.989959415412682e-20	4.102962599486106	0.7314044835357596
2004-07-01T02:51:53.281	10646.75140233429	10343.969875063905	2.9898737515856156e-20	2.9898737515856156e-20	4.10274336701383	0.7314262214793195
2004-07-01T02:52:42.167	10647.163282728872	10344.331998210508	2.9898568347269035e-20	2.9898568347269035e-20	4.102700016323922	0.7314305056328568
2004-07-01T02:52:59.799	10647.234648865213	10344.462536861038	2.9898507332839474e-20	2.9898507332839474e-20	4.102684376346371	0.7314320501045986
2004-07-01T02:55:56.116	10647.946872461433	10345.765892266301	2.9897897195392026e-20	2.9897897195392026e-20	4.102527844921691	0.7314474740320627
2004-07-01T03:25:19.295	10654.924770222342	10358.596216287699	2.989179650568317e-20	2.989179650568317e-20	4.10094954403219	0.731599561433297
2004-07-01T04:27:45.13	10668.869066111149	10384.62601672328	2.9878839855276235e-20	2.9878839855276235e-20	4.097521129091566	0.7319084585440141
2004-07-01T06:05:43.647	10688.298091538292	10422.106908270172	2.9858517685555113e-20	2.9858517685555113e-20	4.091949495828215	0.7323481819690477
2004-07-01T08:04:02.038	10707.696645077298	10461.900514165258	2.9833996809743676e-20	2.9833996809743676e-20	4.084941865331011	0.7327939044039858
2004-07-01T10:43:37.41	10726.782221613474	10506.245745873104	2.980095127886974e-20	2.980095127886974e-20	4.075059715226629	0.7332292990053962
2004-07-01T13:50:43.909	10738.993757783404	10545.060019956105	2.976225416357541e-20	2.976225416357541e-20	4.062901385741111	0.7334895904101336
2004-07-01T17:35:03.043	10740.076943253884	10574.172211332048	2.97159275055967e-20	2.97159275055967e-20	4.047503476105096	0.733492111281172
2004-07-01T22:06:06.127	10724.303419194419	10587.270058756958	2.966004578330802e-20	2.966004578330802e-20	4.027441269470514	0.7332654603106963
2004-07-02T03:08:34.573	10689.732476772093	10579.280024414058	2.959780980849089e-20	2.959780980849089e-20	4.002255724251824	0.7333256503438025
2004-07-02T08:26:44.446	10639.141748011456	10551.187544976081	2.9532486350385104e-20	2.9532486350385104e-20	3.9708059213448026	0.7348045600210721
2004-07-02T14:04:41.47	10570.85304275072	10501.7702734663	2.9463258481679665e-20	2.9463258481679665e-20	3.9301697079834854	0.7390063435088641
2004-07-02T19:59:55.74	10481.416447745234	10427.752617633221	2.939066427975992e-20	2.939066427975992e-20	3.8797116671119545	0.7466128070897234
2004-07-02T21:34:47.899	10454.654850926183	10404.479100265544	2.937130765678793e-20	2.937130765678793e-20	3.865376240561359	0.7490636999522475
2004-07-02T22:47:33.991	10433.507532471534	10385.849847849477	2.9356469063040775e-20	2.9356469063040775e-20	3.8543073393771605	0.7510086932989838
2004-07-03T00:42:53.371	10399.13144998448	10355.203856836886	2.933296822461078e-20	2.933296822461078e-20	3.83682270521682	0.7541438115301189
2004-07-03T01:30:22.608	10384.72794391861	10342.24885988638	2.9323296606360686e-20	2.9323296606360686e-20	3.8296944300600995	0.7554356506748333
2004-07-03T01:36:16.676	10382.929668683511	10340.627174010735	2.932209495805132e-20	2.932209495805132e-20	3.828812914049341	0.7555957256464233
2004-07-03T01:36:34.588	10382.83864948564	10340.545068566897	2.932203416876787e-20	2.932203416876787e-20	3.828768346455821	0.7556038201574011
2004-07-03T01:36:50.918	10382.784626319763	10340.470212892365	2.9321978751218583e-20	2.9321978751218583e-20	3.828727719412979	0.7556111990908653
2004-07-03T01:36:56.87	10382.76704414284	10340.442925557996	2.932195855069714e-20	2.932195855069714e-20	3.828712910790267	0.7556138887519339
2004-07-03T01:37:56.393	10382.591194300488	10340.170014313651	2.932175654624809e-20	2.932175654624809e-20	3.828564840999368	0.755640783191145
2004-07-03T01:47:51.62	10380.829928066507	10337.437160135827	2.931973657829654e-20	2.931973657829654e-20	3.8270858155102876	0.7559095001496953
2004-07-03T02:43:31.464	10370.862474619034	10321.98702702682	2.930840504914416e-20	2.930840504914416e-20	3.8188490833332343	0.7574075627644474
2004-07-03T04:01:26.464	10356.724293555015	10300.096387581667	2.92925509148107e-20	2.92925509148107e-20	3.8075300368305127	0.7594648888441758
2004-07-03T05:56:14.525	10335.732297855579	10267.55284450778	2.926920734160656e-20	2.926920734160656e-20	3.791409577147331	0.762372775457281
2004-07-03T08:19:28.925	10309.895096149237	10227.16055780469	2.924010708663957e-20	2.924010708663957e-20	3.7724274045543384	0.7657231635803117
2004-07-03T11:15:01.614	10280.185509098046	10179.51703699745	2.920448332344677e-20	2.920448332344677e-20	3.7511579858422706	0.7693111694246008
2004-07-03T14:40:14.17	10250.888416525822	10129.259642416457	2.916289469575624e-20	2.916289469575624e-20	3.7293416729373923	0.7727039325539272
2004-07-03T18:18:30.681	10230.075061272193	10086.236412621492	2.91187230691826e-20	2.91187230691826e-20	3.7098451393638943	0.7753748808468793
2004-07-03T22:48:58.589	10225.810187630694	10054.49620979	2.906408273538017e-20	2.906408273538017e-20	3.6908835114873035	0.7775205574238396
2004-07-04T03:56:53.824	10260.882411308057	10057.960422408782	2.900200032215746e-20	2.900200032215746e-20	3.6760786438540793	0.7787901390166609
2004-07-04T08:43:06.972	10339.004006799247	10106.138511121584	2.8944412242583843e-20	2.8944412242583843e-20	3.66847700263547	0.7792489687090147
2004-07-04T14:13:16.746	10480.26447763192	10212.754617797837	2.887812457632015e-20	2.887812457632015e-20	3.6660855468373046	0.7793366133471005
2004-07-04T20:18:41.962	10679.676260100472	10375.47337899843	2.880493517366846e-20	2.880493517366846e-20	3.6690586876021603	0.7794342814049414
2004-07-04T22:21:00.779	10750.04883962317	10434.429727987359	2.878047864824899e-20	2.878047864824899e-20	3.6707415773705803	0.7795767795148622
2004-07-04T23:50:56.898	10800.956751695769	10477.353254317131	2.876250938883359e-20	2.876250938883359e-20	3.67203016315817	0.7797341903900589
2004-07-05T02:26:45.855	10884.236309044105	10547.825089268077	2.873140359661204e-20	2.873140359661204e-20	3.6741436498167497	0.7801103272470259
2004-07-05T02:39:19.342	10890.544276822735	10553.16543654336	2.872889806690755e-20	2.872889806690755e-20	3.674299809688412	0.7801454556692554
2004-07-05T02:42:33.125	10892.154755230122	10554.52873973285	2.8728253725362034e-20	2.8728253725362034e-20	3.674339528038514	0.7801545818819944
2004-07-05T02:43:30.503	10892.3824614664	10554.931597901359	2.87280629411358e-20	2.87280629411358e-20	3.6743512530295015	0.7801572910897161
2004-07-05T02:43:51.062	10892.446201654713	10555.07585353202	2.872799458245648e-20	2.872799458245648e-20	3.674355450193255	0.7801582625809542
2004-07-05T02:47:16.652	10893.081947365998	10556.515768713169	2.8727311004609533e-20	2.8727311004609533e-20	3.6743973062757593	0.7801679995538945
2004-07-05T03:21:32.55	10899.262162848381	10570.640127978058	2.872047612068531e-20	2.872047612068531e-20	3.6748038522259865	0.7802673883907252
2004-07-05T04:44:53.937	10912.674967856015	10602.6602591622	2.870385567518434e-20	2.870385567518434e-20	3.6756918450376594	0.7805193708053879
2004-07-05T06:31:51.131	10925.490764006876	10637.940072785572	2.86825443540418e-20	2.86825443540418e-20	3.676592754748155	0.7808399040873145
2004-07-05T08:59:08.553	10932.422534493991	10673.415490833062	2.865322141773137e-20	2.865322141773137e-20	3.6773520505935684	0.7811936227434338
2004-07-05T11:57:32.882	10919.740158717324	10691.943637351638	2.8617744151507804e-20	2.8617744151507804e-20	3.6775235116522156	0.7812918843199562
2004-07-05T15:28:12.375	10869.722085488787	10674.536980500061	2.85759097364786e-20	2.85759097364786e-20	3.6767900446536053	0.7805958078485032
2004-07-05T19:25:22.674	10766.115923116458	10602.738252566232	2.8528883227785995e-20	2.8528883227785995e-20	3.67501532300238	0.7783721298054957
2004-07-05T23:43:41.056	10606.15675398798	10472.108250752946	2.847775415298304e-20	2.847775415298304e-20	3.672253228790989	0.7741866525465156
2004-07-06T04:34:08.096	10401.213296565713	10294.138425901978	2.8420371885600046e-20	2.8420371885600046e-20	3.6683723667658823	0.7682552056726856
2004-07-06T09:01:54.542	10224.346440588834	10137.244646456458	2.836757210821247e-20	2.836757210821247e-20	3.6641947510871278	0.7629385742621373
2004-07-06T14:51:27.002	10043.077989553341	9976.381083457029	2.829879707244807e-20	2.829879707244807e-20	3.658259212218933	0.7574434607931988
2004-07-06T20:05:04.808	9934.613394720807	9881.989148287443	2.8237229739166087e-20	2.8237229739166087e-20	3.6531131720177377	0.7540810859704231
2004-07-06T22:02:46.462	9904.5667991856	9856.399283711808	2.8214160284917606e-20	2.8214160284917606e-20	3.6513197608703343	0.7531041067854258
2004-07-06T23:30:49.463	9884.516009128953	9839.42979411685	2.819691377121409e-20	2.819691377121409e-20	3.650017053487521	0.7524338384861194
2004-07-06T23:57:50.121	9878.639563730347	9834.458010823804	2.819162519917402e-20	2.819162519917402e-20	3.6496212679277718	0.7522348545418897
2004-07-06T23:59:42.627	9878.235022484447	9834.11558746511	2.819125810173185e-20	2.819125810173185e-20	3.6495938267196433	0.7522211212692036
2004-07-07T00:00:42.612	9878.045012413886	9833.93314218312	2.819106237797196e-20	2.819106237797196e-20	3.6495791971918856	0.7522138028475854
2004-07-07T00:01:04.432	9877.977778902989	9833.8667988808	2.819099118377501e-20	2.819099118377501e-20	3.649573875919726	0.7522111414105774
2004-07-07T00:04:42.628	9877.306189825147	9833.203970807854	2.81902792516941e-20	2.81902792516941e-20	3.6495206692173947	0.75218454537799
2004-07-07T00:41:04.592	9870.651428029541	9826.622915356029	2.818316091965796e-20	2.818316091965796e-20	3.648988856500548	0.7519200803976377
2004-07-07T02:18:02.581	9853.056384811303	9809.106916577879	2.81641893749048e-20	2.81641893749048e-20	3.647562555821289	0.751218366047032
2004-07-07T04:33:19.468	9827.098042652147	9783.001600719535	2.813774282690517e-20	2.813774282690517e-20	3.6455028594771064	0.7502034483865504
2004-07-07T07:32:55.898	9785.60926634419	9740.92969583231	2.810266928541764e-20	2.810266928541764e-20	3.642513409258163	0.7486749425810789
2004-07-07T07:55:45.067	9779.487368515804	9734.70688045346	2.809821624687158e-20	2.809821624687158e-20	3.642104900260721	0.7484582909077813
2004-07-07T08:35:56.085	9768.139241311506	9723.168201387767	2.809037644781222e-20	2.809037644781222e-20	3.6413670290237943	0.7480614530977301
2004-07-07T08:36:14.833	9768.048034013118	9723.075450566466	2.809031549444111e-20	2.809031549444111e-20	3.6413611954700116	0.7480582867363816
2004-07-07T08:36:29.965	9767.974385611064	9723.000555696737	2.809026629859527e-20	2.809026629859527e-20	3.641356486060013	0.7480557302060183
2004-07-07T08:36:35.443	9767.947714344295	9722.973433008778	2.809024848772429e-20	2.809024848772429e-20	3.64135478081948	0.7480548044321942
2004-07-07T08:37:30.226	9767.680780538412	9722.701980628455	2.809007037963561e-20	2.809007037963561e-20	3.6413377213033176	0.748045540661956
2004-07-07T08:46:38.052	9764.989185306735	9719.96476614865	2.808828936085943e-20	2.808828936085943e-20	3.641166411294855	0.7479522951683771
2004-07-07T09:34:49.041	9750.090342023603	9704.812600237858	2.8078892447566634e-20	2.8078892447566634e-20	3.640240208384264	0.7474411229691253
2004-07-07T10:55:02.228	9722.484284652739	9676.74199718589	2.806325456201378e-20	2.806325456201378e-20	3.6386101002064177	0.7465118623470609
2004-07-07T12:15:34.518	9690.867110774125	9644.612431019512	2.804756337344413e-20	2.804756337344413e-20	3.6368531201931225	0.7454673987596742
2004-07-07T14:01:47.609	9642.503671357354	9595.517643051355	2.8026882382265835e-20	2.8026882382265835e-20	3.6343337579507695	0.7438939546558719
2004-07-07T16:20:47.87	9566.490703155949	9518.482408583697	2.7999840861869456e-20	2.7999840861869456e-20	3.6306536526992144	0.7414495809179376
2004-07-07T19:00:10.556	9459.923452024828	9410.703432421193	2.796886799760223e-20	2.796886799760223e-20	3.625846156032731	0.7380415394617453
2004-07-07T21:41:26.133	9330.194264859647	9279.7690097828	2.7937564353321886e-20	2.7937564353321886e-20	3.6203189169852825	0.7338875947114962
2004-07-08T01:51:27.494	9088.04374362759	9035.949779033504	2.788909932408499e-20	2.788909932408499e-20	3.6105272386245524	0.7260572501916459
2004-07-08T06:06:25.753	8800.34920223525	8747.01830474629	2.7839761687639455e-20	2.7839761687639455e-20	3.599426210960214	0.7165333638988773
2004-07-08T07:39:57.667	8687.780663209918	8634.152377068021	2.782168488220828e-20	2.782168488220828e-20	3.5952277865466806	0.7127086685747849
2004-07-08T07:55:31.323	8668.805875627137	8615.137123232671	2.781867857412677e-20	2.781867857412677e-20	3.594529337708796	0.7120569999017736
2004-07-08T08:09:17.24	8651.972284509447	8598.269927344587	2.781601945425895e-20	2.781601945425895e-20	3.593912107133934	0.7114770343822059
2004-07-08T08:10:16.039	8650.772199946687	8597.067529168336	2.781583015177638e-20	2.781583015177638e-20	3.5938681920618936	0.7114356207693193
2004-07-08T08:11:14.117	8649.550310633713	8595.879708554989	2.781564317672662e-20	2.781564317672662e-20	3.593824820625821	0.7113946999891873
2004-07-08T08:11:35.308	8649.101769095538	8595.446243879942	2.78155749529522e-20	2.78155749529522e-20	3.593808996114315	0.7113797647052928
2004-07-08T08:15:07.223	8644.615157913386	8591.110179751025	2.781489272441129e-20	2.781489272441129e-20	3.5936507813993903	0.7112302952869886
2004-07-08T08:50:26.369	8599.640751759653	8547.619281513831	2.780807135924503e-20	2.780807135924503e-20	3.592072376513876	0.7097241142894415
2004-07-08T10:14:34.138	8491.982366799453	8443.33814811425	2.7791829725377507e-20	2.7791829725377507e-20	3.5883566411627377	0.706056326968853
2004-07-08T12:18:02.398	8333.982878200775	8289.917605258881	2.776801017988237e-20	2.776801017988237e-20	3.583102712847588	0.7004909374581002
2004-07-08T14:50:46.052	8141.934402788827	8102.961017406184	2.77385748160544e-20	2.77385748160544e-20	3.577150699571527	0.6933701208978961
2004-07-08T17:52:56.957	7923.691242584984	7890.048308587164	2.770350351983559e-20	2.770350351983559e-20	3.5711940791479684	0.6846919486549952
2004-07-08T21:09:17.204	7707.959874098434	7679.263701290234	2.766575679097669e-20	2.766575679097669e-20	3.5663951328243098	0.6754152770584787
2004-07-09T01:07:41.417	7478.913138459861	7455.26591870213	2.761999180608105e-20	2.761999180608105e-20	3.562703788885254	0.6648209369177035
2004-07-09T05:22:58.577	7276.064113535717	7256.842280402884	2.757106992560597e-20	2.757106992560597e-20	3.560737083947194	0.6549889536449666
2004-07-09T10:16:07.516	7093.111663223726	7077.952101907308	2.7514999025431336e-20	2.7514999025431336e-20	3.5599426453854934	0.6461400236127887
2004-07-09T12:51:10.081	7013.989124625391	7000.614171402582	2.748538995798207e-20	2.748538995798207e-20	3.559808314427831	0.642429631390176
2004-07-09T13:01:38.224	7008.996466253929	6995.734033397996	2.748339179677801e-20	2.748339179677801e-20	3.5598022204357567	0.6421979239395693
2004-07-09T13:07:18.376	7006.309273675571	6993.1073710056835	2.7482309813322355e-20	2.7482309813322355e-20	3.5597990145645033	0.642073288313172
2004-07-09T14:03:59.892	6980.03669899035	6967.424880000397	2.7471492321280457e-20	2.7471492321280457e-20	3.5597696737247766	0.6408564169739089
2004-07-09T15:29:47.651	6942.095694371826	6930.3263788126515	2.7455129533097444e-20	2.7455129533097444e-20	3.559728897446306	0.639096100022949
2004-07-09T17:29:10.508	6892.104873244033	6881.4137409683435	2.743237771731434e-20	2.743237771731434e-20	3.559662466714175	0.6367398322147012
2004-07-09T19:57:28.7	6832.870955355675	6823.3809617740935	2.7404140112480017e-20	2.7404140112480017e-20	3.559532627279549	0.6338284926118122
2004-07-09T22:59:57.353	6761.49251529379	6753.295044361496	2.736943543809677e-20	2.736943543809677e-20	3.559239987918379	0.6300622609123854
2004-07-09T23:33:52.539	6748.157883811164	6740.180338282736	2.736298921865152e-20	2.736298921865152e-20	3.5591629823555353	0.6293243840460102
2004-07-09T23:59:20.574	6738.101726464461	6730.285390698391	2.735815033924347e-20	2.735815033924347e-20	3.5590995871584066	0.6287610309134658
2004-07-10T00:00:31.329	6737.636077673755	6729.826060797836	2.73579262990412e-20	2.73579262990412e-20	3.5590965309869125	0.6287347445356327
2004-07-10T00:00:56.767	6737.470553644916	6729.660891164901	2.735784575009597e-20	2.735784575009597e-20	3.559095429541527	0.6287252893680927
2004-07-10T00:05:11.152	6735.814549541465	6728.008421005159	2.735704027368719e-20	2.735704027368719e-20	3.5590843375063264	0.6286306093321435
2004-07-10T00:47:35.0	6719.171415069755	6711.399655969247	2.734898681381103e-20	2.734898681381103e-20	3.5589654275713736	0.6276707096097353
2004-07-10T02:20:45.803	6681.952033227666	6674.250194471189	2.733129545240795e-20	2.733129545240795e-20	3.558648747310996	0.6254736154637762
2004-07-10T04:19:38.454	6632.897921514902	6625.276087253666	2.730874173369476e-20	2.730874173369476e-20	3.5581199902185485	0.6224901977304903
2004-07-10T06:58:15.918	6564.412566605248	6556.8861492781925	2.72786761239121e-20	2.72786761239121e-20	3.5571700773947015	0.618206885340459
2004-07-10T10:08:26.216	6478.347202700606	6470.92612176779	2.7242674689587813e-20	2.7242674689587813e-20	3.5556551877252884	0.6126974425606929
2004-07-10T13:56:06.681	6373.192005679532	6365.895861367913	2.719963608212528e-20	2.719963608212528e-20	3.5534230699483684	0.6058020620780951
2004-07-10T18:12:05.687	6261.454697981194	6254.309897159961	2.715132725461696e-20	2.715132725461696e-20	3.550796266702235	0.5981397055375702
2004-07-10T22:40:20.81	6164.77503029452	6157.806796982144	2.710079517647521e-20	2.710079517647521e-20	3.5484590719473488	0.5908695753967679
2004-07-10T23:23:49.874	6151.959741914023	6145.021645074944	2.7092612647271434e-20	2.7092612647271434e-20	3.548145637583141	0.589813411530381
2004-07-10T23:54:07.545	6143.585815946684	6136.668901438113	2.708691354244561e-20	2.708691354244561e-20	3.547939336116179	0.5891028377398007
2004-07-10T23:58:27.875	6142.424975245024	6135.511105803804	2.708609740492595e-20	2.708609740492595e-20	3.5479106094246915	0.5890028431945193
2004-07-10T23:59:57.706	6142.026678175882	6135.113860107828	2.7085815788504398e-20	2.7085815788504398e-20	3.5479007446758075	0.5889684437156101
2004-07-11T00:01:18.248	6141.665197573372	6134.758689453025	2.7085563298067272e-20	2.7085563298067272e-20	3.547891920998246	0.5889376478122011
2004-07-11T00:01:47.529	6141.533622967635	6134.6297973383935	2.7085471503617698e-20	2.7085471503617698e-20	3.5478887179760172	0.5889264625334745
2004-07-11T00:06:40.344	6140.224792711016	6133.347733124328	2.7084553576232068e-20	2.7084553576232068e-20	3.547856831563224	0.5888149286242734
2004-07-11T00:55:28.492	6127.842065560312	6121.226862285185	2.7075376013173995e-20	2.7075376013173995e-20	3.5475524049550704	0.5877324123411581
2004-07-11T02:31:05.603	6107.48338365531	6101.351817339906	2.7057403457553964e-20	2.7057403457553964e-20	3.5470323109524164	0.585797326438021
2004-07-11T04:32:59.88	6089.532973325719	6083.965380736663	2.7034507438160143e-20	2.7034507438160143e-20	3.5465137475268604	0.5837267811539585
2004-07-11T07:12:29.313	6080.398326274914	6075.488203239325	2.700458131846465e-20	2.700458131846465e-20	3.546065657024062	0.5817657209236476
2004-07-11T10:22:59.509	6091.330583900988	6087.100966834713	2.6968879515754754e-20	2.6968879515754754e-20	3.5458320593376373	0.5806288708591119
2004-07-11T14:06:52.44	6133.642464440823	6130.088506945209	2.692698256784237e-20	2.692698256784237e-20	3.5458996949812094	0.5810192646734142
2004-07-11T18:19:21.998	6215.434733985277	6212.509711369468	2.6879809597191075e-20	2.6879809597191075e-20	3.546321372685752	0.5835728785058246
2004-07-11T20:10:31.377	6261.164028044011	6258.47814827764	2.685906857225326e-20	2.685906857225326e-20	3.546602376525649	0.585334046633497
2004-07-11T21:37:07.533	6300.24439047566	6297.730789156709	2.684292019748647e-20	2.684292019748647e-20	3.546855768493842	0.5869464461627768
2004-07-11T22:42:03.921	6331.283827903383	6328.891926154002	2.6830817552482624e-20	2.6830817552482624e-20	3.5470633139880237	0.5882824655498531
2004-07-11T22:45:23.219	6332.907878428905	6330.522036519438	2.6830198656906205e-20	2.6830198656906205e-20	3.547074299266393	0.5883535686582596
2004-07-11T22:47:23.374	6333.8886357864985	6331.506439687608	2.6829825537852567e-20	2.6829825537852567e-20	3.5470809387580973	0.5883965626438444
2004-07-11T22:48:06.897	6334.2441956824605	6331.863318789845	2.6829690384873992e-20	2.6829690384873992e-20	3.547083346832983	0.5884121597261324
2004-07-11T22:55:22.131	6337.808563416579	6335.440837481296	2.6828338892532876e-20	2.6828338892532876e-20	3.547107516547987	0.5885688136513456
2004-07-11T23:32:31.475	6356.307895444289	6354.006373977088	2.682141737848071e-20	2.682141737848071e-20	3.5472337697730745	0.5893903451737962
2004-07-11T23:53:36.778	6366.978951510953	6364.7141599931765	2.6817489747970467e-20	2.6817489747970467e-20	3.5473071575126953	0.5898704706352584
2004-07-11T23:58:43.507	6369.583552882832	6367.327574726484	2.6816537713549632e-20	2.6816537713549632e-20	3.5473251262788055	0.5899883303734165
2004-07-12T00:00:19.605	6370.401382364645	6368.147740490541	2.6816239449184595e-20	2.6816239449184595e-20	3.5473307698194723	0.5900253722243263
2004-07-12T00:00:54.889	6370.702593815394	6368.449042203676	2.6816129937549233e-20	2.6816129937549233e-20	3.5473328435925966	0.5900389866326802
2004-07-12T00:06:47.729	6373.719553105296	6371.466896955053	2.6815034845792496e-20	2.6815034845792496e-20	3.5473536299159325	0.590175540091316
2004-07-12T00:31:48.942	6386.651497730816	6384.402504240858	2.6810376095472433e-20	2.6810376095472433e-20	3.5474430256493106	0.5907647316956802
2004-07-12T01:31:51.384	6418.267102368411	6416.025897488299	2.6799199859340726e-20	2.6799199859340726e-20	3.5476632978266154	0.5922305679442456
2004-07-12T03:10:38.931	6471.787415271238	6469.555822057119	2.6780820341785026e-20	2.6780820341785026e-20	3.548040101861334	0.5947887755928484
2004-07-12T05:12:02.757	6539.417682766088	6537.192289335857	2.6758252674582954e-20	2.6758252674582954e-20	3.548520133108087	0.5981483962753863
2004-07-12T07:49:25.203	6628.831561862744	6626.605223236163	2.6729025205256764e-20	2.6729025205256764e-20	3.549157902991391	0.6027894908991757
2004-07-12T10:54:30.11	6734.613183211094	6732.374437585756	2.6694692720331004e-20	2.6694692720331004e-20	3.549918220454303	0.6085476462474627
2004-07-12T14:28:24.563	6855.500331449905	6853.237296099459	2.6655068017589035e-20	2.6655068017589035e-20	3.5508107201682133	0.6154411991223371
2004-07-12T18:24:00.164	6985.210471629369	6982.9202857933715	2.6611494249467732e-20	2.6611494249467732e-20	3.551839090417892	0.6231333796044787
2004-07-12T20:22:28.193	7048.975053114488	7046.676970994762	2.6589610282745856e-20	2.6589610282745856e-20	3.55239119713606	0.6269931447322011
2004-07-12T21:16:55.358	7078.011202757195	7075.711982748085	2.6579557477308022e-20	2.6579557477308022e-20	3.552656365319944	0.6287612816017314
2004-07-12T21:54:30.512	7097.972956696317	7095.674128923458	2.6572620767652234e-20	2.6572620767652234e-20	3.55284437050196	0.6299792493061902
2004-07-12T21:59:20.2	7100.533072625304	7098.234372573866	2.6571729835895597e-20	2.6571729835895597e-20	3.5528688385127656	0.6301355563372483
2004-07-12T22:01:13.772	7101.536523786383	7099.237878835112	2.6571380557209508e-20	2.6571380557209508e-20	3.5528784515286946	0.6301968268172222
2004-07-12T22:20:09.486	7111.564180193334	7109.266246062619	2.6567888022853568e-20	2.6567888022853568e-20	3.5529752266475776	0.630809249253635
2004-07-12T23:26:29.379	7146.625903934188	7144.332957805785	2.655565271888066e-20	2.655565271888066e-20	3.553324246194638	0.6329514713671157
2004-07-12T23:48:27.902	7158.223950463059	7155.9336023159885	2.655160045525662e-20	2.655160045525662e-20	3.5534435480519906	0.6336599427752485
2004-07-12T23:59:23.553	7163.98960549471	7161.700740089972	2.6549585649244564e-20	2.6549585649244564e-20	3.5535036031340925	0.6340120323243863
2004-07-13T00:00:51.843	7164.764010623046	7162.477302609828	2.6549314347047803e-20	2.6549314347047803e-20	3.553511728159859	0.6340594347503048
2004-07-13T00:01:23.699	7165.04328364605	7162.75749405519	2.6549216458630725e-20	2.6549216458630725e-20	3.553514662002013	0.6340765375466624
2004-07-13T00:06:42.26	7167.835997684999	7165.559371835184	2.6548237594310242e-20	2.6548237594310242e-20	3.553544065950082	0.6342475490983144
2004-07-13T00:48:12.479	7189.670572918878	7187.464312451281	2.6540586969726755e-20	2.6540586969726755e-20	3.5537781616395616	0.6355834145049489
2004-07-13T01:39:02.023	7216.4414719406595	7214.318391584775	2.6531220950299546e-20	2.6531220950299546e-20	3.5540757586766123	0.6372174683992066
2004-07-13T03:57:57.66	7290.094587896557	7288.1830167518565	2.650563669449811e-20	2.650563669449811e-20	3.5549593868743967	0.6416799449843283
2004-07-13T06:25:37.25	7369.811484568743	7368.101332639533	2.6478471331750956e-20	2.6478471331750956e-20	3.556031547377443	0.6464337671684313
2004-07-13T07:44:13.875	7413.145933572756	7411.5340581716755	2.6464020529133555e-20	2.6464020529133555e-20	3.5566674588135982	0.6489781296466848
2004-07-13T12:45:54.474	7587.72506553508	7586.439832123452	2.6408637056939164e-20	2.6408637056939164e-20	3.559615299462224	0.6589282167779841
2004-07-13T16:05:20.636	7712.500352692653	7711.39315629049	2.6372087139003745e-20	2.6372087139003745e-20	3.5620921701218076	0.6657754182466301
2004-07-13T21:06:49.27	7918.592423027876	7917.7078693799795	2.6316932505384455e-20	2.6316932505384455e-20	3.566822415624435	0.6767185266282513
2004-07-13T23:01:30.685	8002.8573194397595	8002.0449665923	2.6295980463540053e-20	2.6295980463540053e-20	3.5689810895483873	0.6810799906877955
2004-07-13T23:48:40.847	8038.449452514449	8037.665025688799	2.6287368230451842e-20	2.6287368230451842e-20	3.5699320188323633	0.6829034918822465
2004-07-13T23:57:07.349	8044.876087576829	8044.096554556652	2.628582723493619e-20	2.628582723493619e-20	3.5701062079355843	0.6832315670228528
2004-07-13T23:59:49.324	8046.934904830795	8046.156930254069	2.6285334454225232e-20	2.6285334454225232e-20	3.5701621717248786	0.6833365915789049
2004-07-14T00:02:27.472	8048.947949023882	8048.170293886314	2.6284853330224046e-20	2.6284853330224046e-20	3.570216934244297	0.6834391840618761
2004-07-14T00:03:25.151	8049.682656684077	8048.905023796763	2.6284677856645816e-20	2.6284677856645816e-20	3.570236937174778	0.6834766139944086
2004-07-14T00:13:01.946	8057.042148174798	8056.264505412547	2.62829231852911e-20	2.62829231852911e-20	3.57043784805838	0.6838512744032401
2004-07-14T00:50:20.568	8085.818215756239	8085.036384032689	2.627611416923853e-20	2.627611416923853e-20	3.571232921864803	0.6853114661468797
2004-07-14T01:51:12.444	8133.479098310321	8132.675148230311	2.6265010368280425e-20	2.6265010368280425e-20	3.5725831738888507	0.6877131091525113
2004-07-14T03:06:18.458	8193.489043045474	8192.628713424274	2.625131596259426e-20	2.625131596259426e-20	3.5743429601917946	0.6907064917898528
2004-07-14T04:44:32.347	8273.916430218276	8272.927495981645	2.6233414391935467e-20	2.6233414391935467e-20	3.5768072882815267	0.6946626654521644
2004-07-14T06:42:20.13	8373.097354728572	8371.861150927243	2.6211963435672582e-20	2.6211963435672582e-20	3.5800170078124522	0.6994475187328628
2004-07-14T09:04:32.559	8496.469861906453	8494.781661966188	2.6186090596784695e-20	2.6186090596784695e-20	3.5842825409225916	0.7052402630439637
2004-07-14T11:52:39.706	8646.78201633163	8644.31467656772	2.6155536336769203e-20	2.6155536336769203e-20	3.5899105138842757	0.7120268213783368
2004-07-14T15:13:13.98	8831.082440088308	8827.29514924592	2.611913080584123e-20	2.611913080584123e-20	3.597506491667325	0.719870882825042
2004-07-14T19:09:09.0	9052.314769997838	9046.367002318619	2.6076374542011685e-20	2.6076374542011685e-20	3.6077345159627052	0.728458105657976
2004-07-14T22:59:21.212	9270.297360429275	9261.549343772673	2.6034721222290867e-20	2.6034721222290867e-20	3.6191007318016677	0.7359109443665981
2004-07-15T03:14:59.764	9512.408067089005	9499.70833289692	2.5988542903317034e-20	2.5988542903317034e-20	3.633327463670865	0.7429289138651838
2004-07-15T07:35:21.591	9757.170208484675	9739.523485219319	2.5941595946249102e-20	2.5941595946249102e-20	3.6495022361415628	0.7486576226939269
2004-07-15T09:49:19.585	9881.97343245286	9861.419556396266	2.5917473097305544e-20	2.5917473097305544e-20	3.6584535590275333	0.7510676165687419
2004-07-15T11:12:28.245	9958.985299450733	9936.504710543704	2.5902512894462334e-20	2.5902512894462334e-20	3.664212474640559	0.7523917832681056
2004-07-15T16:10:20.295	10232.027898706647	10201.891058042007	2.5848988294301345e-20	2.5848988294301345e-20	3.686027876768258	0.7561808805962609
2004-07-15T19:42:09.626	10423.7573561593	10387.484724198599	2.5810992712139586e-20	2.5810992712139586e-20	3.7025467272982784	0.7581370153795451
2004-07-16T00:51:30.235	10700.70243795627	10654.488985500604	2.5755604570609108e-20	2.5755604570609108e-20	3.7278406448435186	0.7602621066684453
2004-07-16T05:55:32.259	10968.967490042292	10911.869465311727	2.5701282959293227e-20	2.5701282959293227e-20	3.7535184840590436	0.7618769244538166
2004-07-16T11:22:44.339	11252.45813532655	11182.414583251892	2.564294999369797e-20	2.564294999369797e-20	3.7815053960487885	0.7633890295532587
2004-07-16T17:12:56.603	11549.083331310005	11463.783454152684	2.5580662752964745e-20	2.5580662752964745e-20	3.81164778742816	0.7647984663412289
2004-07-16T20:30:26.472	11712.974858768926	11618.443838913017	2.554560259817337e-20	2.554560259817337e-20	3.82881974377814	0.7654018844334968
2004-07-16T23:14:40.389	11847.267203332134	11744.724663592455	2.5516484453972854e-20	2.5516484453972854e-20	3.8433040139499064	0.7657119541935841
2004-07-17T03:54:57.746	12072.263510892188	11955.391063888153	2.5466866115357326e-20	2.5466866115357326e-20	3.868797115533068	0.7656302792484966
2004-07-17T08:17:38.165	12278.075559275008	12147.09343788599	2.5420453773637804e-20	2.5420453773637804e-20	3.893964459967124	0.7646331666506027
2004-07-17T13:56:13.508	12534.301755647864	12384.215320354622	2.5360752548449616e-20	2.5360752548449616e-20	3.9283809999169534	0.7618744521277928
2004-07-17T19:26:43.341	12771.366413908529	12601.532896137107	2.530261333300512e-20	2.530261333300512e-20	3.9634251791250437	0.7577593011069249
2004-07-18T00:26:06.188	12971.918384539456	12782.944675127923	2.5250063005116792e-20	2.5250063005116792e-20	3.994911972144709	0.7533063544441504
2004-07-18T04:09:20.503	13110.77908285397	12906.441655010007	2.5210948969827586e-20	2.5210948969827586e-20	4.016973567692421	0.749945920021963
2004-07-18T05:07:57.562	13145.507185236964	12936.945200090457	2.52006885128133e-20	2.52006885128133e-20	4.022435552309026	0.7490985500745837
2004-07-18T05:56:38.836	13173.76055456445	12961.623842634952	2.5192169335766464e-20	2.5192169335766464e-20	4.02684772212808	0.7484117203369589
2004-07-18T06:15:53.199	13184.772992926353	12971.20677386525	2.5188803716157302e-20	2.5188803716157302e-20	4.028558391616675	0.74814504528741
2004-07-18T08:10:45.163	13248.646833701192	13026.339333247415	2.516871909720696e-20	2.516871909720696e-20	4.038359049825304	0.7466157800282911
2004-07-18T10:03:47.852	13308.177848194844	13076.908815573266	2.5148968562571248e-20	2.5148968562571248e-20	4.047263691978917	0.7452292461106971
2004-07-18T12:34:03.277	13381.708310242513	13137.954784266894	2.512274051026292e-20	2.512274051026292e-20	4.057867415960196	0.7435910862019325
2004-07-18T15:23:18.236	13456.099946045386	13197.488338273288	2.5093230030866897e-20	2.5093230030866897e-20	4.068027652945425	0.7420448800157817
2004-07-18T18:14:57.616	13521.48781837627	13246.963407188043	2.5063335269480106e-20	2.5063335269480106e-20	4.076340901721973	0.7408045791575637
2004-07-18T21:32:00.602	13582.949776941006	13289.189836307189	2.5029062027003613e-20	2.5029062027003613e-20	4.083413460840225	0.7397714212249681
2004-07-19T01:08:19.998	13632.714503915311	13316.834153802763	2.4991490474686717e-20	2.4991490474686717e-20	4.08824855498399	0.739076625750863
2004-07-19T04:26:46.6	13661.868038399076	13325.022738535965	2.4957073949225802e-20	2.4957073949225802e-20	4.090172816756772	0.7388007700085696
2004-07-19T06:50:09.441	13673.287098824958	13321.027983938726	2.493223657890957e-20	2.493223657890957e-20	4.090168958916391	0.7388015057935556
2004-07-19T11:58:33.428	13671.826124186571	13286.014325290458	2.4878897213452874e-20	2.4878897213452874e-20	4.0864937684616125	0.7393508851440429
2004-07-19T13:07:34.159	13666.937417158997	13273.584080097533	2.48669768258534e-20	2.48669768258534e-20	4.085029578404044	0.7395744949415625
2004-07-19T13:35:28.912	13664.516478792739	13268.111987074215	2.4862157149854818e-20	2.4862157149854818e-20	4.084374399441419	0.7396752306196486
2004-07-19T13:39:53.662	13664.110834591445	13267.223983406546	2.486139532534189e-20	2.486139532534189e-20	4.08426755780842	0.7396916949688552
2004-07-19T13:41:23.041	13663.972486249013	13266.922790946106	2.4861138140836167e-20	2.4861138140836167e-20	4.084231287960896	0.7396972864856814
2004-07-19T13:42:17.589	13663.596759033771	13266.738624683485	2.4860981181990454e-20	2.4860981181990454e-20	4.084209102751627	0.7397007072294584
2004-07-19T13:42:37.135	13663.441245674874	13266.672568647044	2.4860924939520936e-20	2.4860924939520936e-20	4.084201144019074	0.7397019344950394
2004-07-19T13:45:52.597	13661.88535383263	13266.01014849384	2.48603625218237e-20	2.48603625218237e-20	4.084121291185604	0.7397142511915865
2004-07-19T14:05:58.773	13652.25370259243	13261.84797249081	2.485689216484403e-20	2.485689216484403e-20	4.083617885005395	0.7397920254982627
2004-07-19T14:54:03.787	13629.007431684482	13251.381246088195	2.4848593495298483e-20	2.4848593495298483e-20	4.082340389970831	0.7399903367826736
2004-07-19T16:10:52.378	13591.284859657715	13233.216091371247	2.4835342745517972e-20	2.4835342745517972e-20	4.080090213121216	0.7403426270688978
2004-07-19T17:33:43.01	13549.83815995628	13211.736217578728	2.4821058967301432e-20	2.4821058967301432e-20	4.077385504426496	0.7407704521426903
2004-07-19T19:22:06.865	13494.534405034463	13180.895918684022	2.480238167200007e-20	2.480238167200007e-20	4.073435154152212	0.7414023618300593
2004-07-19T20:37:29.363	13455.45378854222	13157.780441174516	2.478940257784537e-20	2.478940257784537e-20	4.070430647161564	0.7418874702072213
2004-07-19T21:24:10.561	13431.026952550525	13142.833957035355	2.4781366840144786e-20	2.4781366840144786e-20	4.068470303461662	0.7422056627088274
2004-07-19T23:34:40.908	13362.006193426254	13098.748501365566	2.4758917907575346e-20	2.4758917907575346e-20	4.062619065824154	0.743161115825754
2004-07-20T01:35:09.771	13297.558634565823	13055.40551403097	2.4738211428357412e-20	2.4738211428357412e-20	4.056784999133223	0.7441185177269616
2004-07-20T03:50:48.023	13224.523701080756	13004.113134999248	2.4714920802040118e-20	2.4714920802040118e-20	4.049806687433052	0.7452637501196903
2004-07-20T06:14:09.247	13147.150190189926	12947.597779724494	2.4690329042574263e-20	2.4690329042574263e-20	4.042055357128825	0.746529262271386
2004-07-20T08:49:52.148	13063.22655651502	12884.093903131341	2.4663644480847662e-20	2.4663644480847662e-20	4.033291933709782	0.7479454148074598
2004-07-20T12:05:56.23	12958.09393131088	12801.714894647683	2.463008571847427e-20	2.463008571847427e-20	4.021846070702731	0.7497655731814972
2004-07-20T12:55:27.603	12931.656942282432	12780.549918094384	2.462161666977043e-20	2.462161666977043e-20	4.018888506578526	0.7502301966740529
2004-07-20T13:40:47.585	12907.496406007307	12761.05843096492	2.461386669042732e-20	2.461386669042732e-20	4.016157436593201	0.7506572283293069
2004-07-20T14:06:05.449	12894.028996348925	12750.133136394523	2.4609542938810168e-20	2.4609542938810168e-20	4.014623279320057	0.7508962926748195
2004-07-20T14:11:19.486	12891.243919520959	12747.868436929557	2.46086484744557e-20	2.46086484744557e-20	4.014304948447359	0.7509458258826339
2004-07-20T14:13:53.591	12889.877374101246	12746.75655827937	2.4608209553920626e-20	2.4608209553920626e-20	4.014148619916085	0.7509701421751501
2004-07-20T14:15:01.104	12889.278721382321	12746.269331563164	2.460801726532727e-20	2.460801726532727e-20	4.014080108082125	0.7509807970872348
2004-07-20T14:15:31.932	12889.104040187969	12746.046834516234	2.4607929464300828e-20	2.4607929464300828e-20	4.014048819735301	0.7509856626573844
2004-07-20T14:15:43.12	12889.047803265552	12745.966081224151	2.4607897599188198e-20	2.4607897599188198e-20	4.014037463645693	0.7509874285560397
2004-07-20T14:17:35.0	12888.485348786075	12745.158444439834	2.460757895033132e-20	2.460757895033132e-20	4.013923880310388	0.7510050893471818
2004-07-20T14:36:13.805	12882.852263227769	12737.071659789366	2.460439268869468e-20	2.460439268869468e-20	4.012785786922975	0.7511818812338348
2004-07-20T15:05:53.819	12873.857817229298	12724.166219715635	2.4599324210945662e-20	2.4599324210945662e-20	4.010966457783227	0.7514638805961142
2004-07-20T16:01:49.734	12856.789753180936	12699.699707525037	2.4589771292386178e-20	2.4589771292386178e-20	4.0075063312107275	0.7519982458018194
2004-07-20T16:59:15.881	12839.10292888617	12674.379731476381	2.4579965383185062e-20	2.4579965383185062e-20	4.0039093831602255	0.7525513068202092
2004-07-20T18:32:12.272	12810.089839557397	12632.932196419966	2.4564106207168138e-20	2.4564106207168138e-20	3.9979838180915466	0.7534581241600846
2004-07-20T21:14:52.481	12757.759077230576	12558.56205973704	2.4536372938246062e-20	2.4536372938246062e-20	3.9872323136029078	0.7550966588345348
2004-07-20T22:35:24.701	12730.845464590997	12520.590939563448	2.4522653957727557e-20	2.4522653957727557e-20	3.981686484680832	0.755942748526264
2004-07-21T01:17:45.817	12673.643409438899	12440.760544725432	2.4495021616731845e-20	2.4495021616731845e-20	3.9699200604996054	0.7577533619499566
2004-07-21T03:45:06.374	12617.164575938434	12363.312224691274	2.4469970822163296e-20	2.4469970822163296e-20	3.9583947092039584	0.7595619175826206
2004-07-21T07:05:20.297	12531.52113631678	12248.496301299148	2.443596896321836e-20	2.443596896321836e-20	3.941178935918429	0.7623425243740405
2004-07-21T11:20:56.593	12404.861555078018	12083.657459140315	2.439263275312761e-20	2.439263275312761e-20	3.916349079686816	0.7665010197399016
2004-07-21T14:48:24.172	12287.176234830908	11934.636180319994	2.4357515785471683e-20	2.4357515785471683e-20	3.893954642207426	0.7703383445211136
2004-07-21T16:24:54.851	12228.198492431295	11861.152861587385	2.4341196422036044e-20	2.4341196422036044e-20	3.882983711000574	0.7722216792351736
2004-07-21T17:30:46.224	12186.592251917482	11809.73201155725	2.4330066891191087e-20	2.4330066891191087e-20	3.875351016731471	0.7735246398274884
2004-07-21T18:20:23.213	12154.594052974115	11770.404639919865	2.432168519246622e-20	2.432168519246622e-20	3.869543881152395	0.7745086931367076
2004-07-21T18:53:09.78	12133.179151650258	11744.186168441209	2.431614991812955e-20	2.431614991812955e-20	3.8656891942117393	0.7751572086624202
2004-07-21T19:15:28.971	12118.480384126993	11726.236016453631	2.4312381231582796e-20	2.4312381231582796e-20	3.863058590315141	0.7755972099136773
2004-07-21T19:22:34.611	12113.790123002644	11720.515959803804	2.431118353870507e-20	2.431118353870507e-20	3.862221833922876	0.7757366842952761
2004-07-21T19:26:31.843	12111.1722506932	11717.324911315	2.4310516026838124e-20	2.4310516026838124e-20	3.8617553607326744	0.7758143315147952
2004-07-21T19:27:09.49	12110.712817000482	11716.818313229693	2.4310410096965375e-20	2.4310410096965375e-20	3.8616813271387525	0.7758266476974495
2004-07-21T19:27:23.222	12110.465463297425	11716.633523929193	2.431037146026068e-20	2.431037146026068e-20	3.8616543237617207	0.7758311394716434
2004-07-21T19:29:40.538	12107.992080469052	11714.785253213968	2.4309985096591035e-20	2.4309985096591035e-20	3.8613842788526442	0.7758760445672142
2004-07-21T19:43:24.196	12093.162315351572	11703.684847144721	2.430766771878759e-20	2.430766771878759e-20	3.8597641414027666	0.7761448860194883
2004-07-21T20:19:50.145	12053.865318958875	11674.119389396546	2.430151857267264e-20	2.430151857267264e-20	3.8554638620903376	0.7768533703493234
2004-07-21T21:42:58.297	11964.651436712436	11606.236779454513	2.428749256908824e-20	2.428749256908824e-20	3.8456810538617696	0.7784319775414866
2004-07-21T23:30:02.117	11851.123730120225	11518.479355116217	2.4269441586910334e-20	2.4269441586910334e-20	3.8332518282457495	0.7803507711895148
2004-07-22T01:53:41.062	11702.100212648858	11401.25023889886	2.4245243359136964e-20	2.4245243359136964e-20	3.8171077045043056	0.7826424401372106
2004-07-22T04:50:41.628	11524.893319949737	11259.248387036952	2.421545863417101e-20	2.421545863417101e-20	3.798391471912505	0.7848992825504625
2004-07-22T07:15:09.678	11386.201543918949	11146.362840673519	2.4191176741424596e-20	2.4191176741424596e-20	3.7842600479202515	0.786212861653786
2004-07-22T11:52:21.829	11135.690392029646	10938.90441924231	2.4144653098482054e-20	2.4144653098482054e-20	3.7601912888384246	0.7873594184056257
2004-07-22T16:05:46.416	10923.833345080295	10759.9615893602	2.4102200940509075e-20	2.4102200940509075e-20	3.741461414741403	0.7869572602841454
2004-07-22T21:19:55.058	10680.987178997251	10550.748809351722	2.4049677955074982e-20	2.4049677955074982e-20	3.721684731977305	0.7849683145249067
2004-07-23T02:33:13.067	10458.689957944747	10355.393177231264	2.3997410060484858e-20	2.3997410060484858e-20	3.7046468693816226	0.7819226530949666
2004-07-23T08:38:43.763	10228.552915305594	10149.90361594223	2.393657527429869e-20	2.393657527429869e-20	3.6872215809609283	0.7777924334562594
2004-07-23T14:49:16.287	10035.622484180456	9976.029204340479	2.387506064593767e-20	2.387506064593767e-20	3.6717860339828676	0.7737121185442609
2004-07-23T21:13:36.795	9889.687316846946	9844.991538682254	2.3811422113580397e-20	2.3811422113580397e-20	3.658203511486936	0.7702326458168631
2004-07-24T03:47:29.003	9810.875650956405	9777.553118201446	2.3746381882431466e-20	2.3746381882431466e-20	3.6474369787965593	0.7678856397550902
2004-07-24T11:00:53.835	9815.2576050919	9791.086414504283	2.3675017032456512e-20	2.3675017032456512e-20	3.6403858482717775	0.7667710988733106
2004-07-24T17:30:08.48	9896.540182994964	9878.400294217896	2.3611107889781965e-20	2.3611107889781965e-20	3.639293670973508	0.7666495425828946
2004-07-24T19:54:41.276	9943.501407070386	9927.1931913455	2.3587419048825896e-20	2.3587419048825896e-20	3.640271404641765	0.7666971184176085
2004-07-24T21:43:08.629	9984.09989829935	9969.043217577982	2.3569660498634523e-20	2.3569660498634523e-20	3.641505821425477	0.7667394738645429
2004-07-24T22:52:03.114	10012.124689472663	9997.812777028992	2.3558384447217594e-20	2.3558384447217594e-20	3.642511427486475	0.7667646825077281
2004-07-24T23:47:15.517	10035.759240848709	10022.017361388003	2.354935436547308e-20	2.354935436547308e-20	3.643439515695856	0.7667824062828401
2004-07-24T23:58:21.01	10040.630096287454	10026.999977250449	2.3547540554270557e-20	2.3547540554270557e-20	3.6436389742009863	0.7667856239689734
2004-07-24T23:59:53.57	10041.310749013419	10027.696102220381	2.3547288289974e-20	2.3547288289974e-20	3.6436670583214075	0.7667860615056763
2004-07-25T00:01:10.388	10041.8863115747	10028.274404607002	2.354707893314554e-20	2.354707893314554e-20	3.6436904292412264	0.7667864227400314
2004-07-25T00:01:38.234	10042.095813973103	10028.48416535597	2.3547003042691995e-20	2.3547003042691995e-20	3.643698915287247	0.76678655326186
2004-07-25T00:06:16.695	10044.194703437817	10030.585533270649	2.3546244151608835e-20	2.3546244151608835e-20	3.6437841908184447	0.7667878459785119
2004-07-25T00:48:59.931	10063.840998368329	10050.245482809225	2.353925970564619e-20	2.353925970564619e-20	3.6446044193180946	0.7667986218056766
2004-07-25T02:07:25.584	10101.38944271498	10087.773746204062	2.3526442873774492e-20	2.3526442873774492e-20	3.6462735168850426	0.7668125382490015
2004-07-25T03:47:28.893	10151.91738674008	10138.184015683573	2.351010173242419e-20	2.351010173242419e-20	3.6487016070902465	0.7668179103668331
2004-07-25T05:58:43.583	10222.296419588	10208.237893893216	2.3488683860783563e-20	2.3488683860783563e-20	3.652372710877086	0.7668028024775078
2004-07-25T08:37:04.392	10312.75699078019	10298.025102588861	2.346286917946876e-20	2.346286917946876e-20	3.657489939001808	0.7667540827908572
2004-07-25T11:45:28.973	10427.255410095102	10411.291020471928	2.3432190420724094e-20	2.3432190420724094e-20	3.6644677873114087	0.7666680655778666
2004-07-25T15:22:44.254	10567.036766155268	10549.037498907239	2.339686462474917e-20	2.339686462474917e-20	3.6735502171682484	0.7665733863133051
2004-07-25T19:30:00.926	10734.187333066386	10713.052622996809	2.335672183085317e-20	2.335672183085317e-20	3.684964155174154	0.7665631976521372
2004-07-25T20:59:16.423	10796.177651397047	10773.69774711454	2.334224867288355e-20	2.334224867288355e-20	3.689297801762729	0.7666095010413129
2004-07-25T22:08:32.285	10844.753620528823	10821.153001332998	2.3331023692754086e-20	2.3331023692754086e-20	3.692718473702341	0.7666705888618436
2004-07-25T22:54:03.913	10876.871973809668	10852.49855112646	2.3323648507189792e-20	2.3323648507189792e-20	3.6949891596845132	0.7667243525072615
2004-07-25T23:10:52.405	10888.763088929874	10864.097164896666	2.3320926243919347e-20	2.3320926243919347e-20	3.6958312566316036	0.766747138617046
2004-07-25T23:24:47.174	10898.618270312892	10873.707314223177	2.3318673160979682e-20	2.3318673160979682e-20	3.696529669644192	0.7667672461937423
2004-07-25T23:25:32.01	10899.147904529165	10874.223713020137	2.3318552152727426e-20	2.3318552152727426e-20	3.6965672153392504	0.766768358643426
2004-07-25T23:26:06.551	10899.55595835308	10874.621565027253	2.3318458927768405e-20	2.3318458927768405e-20	3.6965961430090952	0.7667692179541944
2004-07-25T23:26:19.035	10899.703434731426	10874.76535332776	2.331842523606634e-20	2.331842523606634e-20	3.6966065980450162	0.7667695289989955
2004-07-25T23:28:23.87	10901.178327718068	10876.203333155323	2.3318088321723027e-20	2.3318088321723027e-20	3.696711162495113	0.7667726536932092
2004-07-25T23:49:12.223	10915.939780200815	10890.592421554082	2.3314719446011646e-20	2.3314719446011646e-20	3.697758159510975	0.7668053412884017
2004-07-26T01:15:40.493	10977.49667426029	10950.53929330422	2.3300723294447193e-20	2.3300723294447193e-20	3.702130723142307	0.7669707002222328
2004-07-26T03:52:51.17	11089.884146944196	11059.747821683448	2.3275304113697588e-20	2.3275304113697588e-20	3.710117425250724	0.7674058531466602
2004-07-26T07:07:01.241	11228.624077123553	11194.126834068997	2.324394112526723e-20	2.324394112526723e-20	3.7199301007734715	0.7682112147568424
2004-07-26T10:32:45.218	11374.169899249186	11334.55280569395	2.3210756194399816e-20	2.3210756194399816e-20	3.7301199058164207	0.7694080078982019
2004-07-26T15:15:13.96	11569.281805317667	11521.845946131109	2.31652692129767e-20	2.31652692129767e-20	3.7435896417864645	0.7716053463493381
2004-07-26T21:01:09.607	11797.71104084346	11739.540845541067	2.3109686679726847e-20	2.3109686679726847e-20	3.759189486220469	0.7749805956452193
2004-07-27T01:54:04.545	11981.170951513188	11912.988529791615	2.3062726204809314e-20	2.3062726204809314e-20	3.7718106916535543	0.7781279613210443
2004-07-27T08:30:10.466	12217.410275656406	12134.466374269285	2.299937507199809e-20	2.299937507199809e-20	3.788683088450523	0.7822393531297696
2004-07-27T15:32:42.329	12457.41389063442	12357.219355584893	2.2931988219933703e-20	2.2931988219933703e-20	3.807204060639517	0.7857232361638468
2004-07-27T23:20:31.035	12707.047509943981	12585.758587357652	2.2857610114453323e-20	2.2857610114453323e-20	3.828828438233472	0.7876974810760391
2004-07-28T07:50:25.221	12951.244295360377	12804.035009941586	2.27768145929878e-20	2.27768145929878e-20	3.853493194106019	0.7871382103447921
2004-07-28T15:59:23.357	13153.228008328531	12977.904608951862	2.2699604402466676e-20	2.2699604402466676e-20	3.878005348734858	0.7841677708759256
2004-07-29T00:33:09.564	13337.79281892205	13129.912740256263	2.261875997064471e-20	2.261875997064471e-20	3.9060962333964153	0.778748368940168
2004-07-29T08:40:58.19	13501.56025226171	13261.357970564475	2.2542266917771756e-20	2.2542266917771756e-20	3.9386303293525855	0.7710121880824664
2004-07-29T17:46:40.503	13686.749615004674	13410.851667056664	2.2457001966358894e-20	2.2457001966358894e-20	3.9860152305655463	0.7586989354133469
2004-07-29T22:03:42.576	13777.89415272047	13485.719036901533	2.241695282194831e-20	2.241695282194831e-20	4.012546297002212	0.7516687087628707
2004-07-30T00:14:17.907	13825.694167639052	13525.380894897191	2.239663284022141e-20	2.239663284022141e-20	4.026874507601786	0.7478776315399761
2004-07-30T00:57:08.816	13841.635487971704	13538.667746192637	2.2389969513836673e-20	2.2389969513836673e-20	4.03167680401169	0.7466100905164864
2004-07-30T01:16:37.903	13848.929953480552	13544.757346300708	2.2386940110992486e-20	2.2386940110992486e-20	4.033875030393664	0.7460305389837459
2004-07-30T01:23:56.701	13851.675527072906	13547.051027630974	2.2385803177337438e-20	2.2385803177337438e-20	4.034702309148603	0.7458125458579408
2004-07-30T02:37:04.687	13879.369532717827	13570.235153155574	2.237443701599386e-20	2.237443701599386e-20	4.043036040314575	0.7436203739495068
2004-07-30T04:18:10.394	13918.39983286517	13603.052428662912	2.2358734565704538e-20	2.2358734565704538e-20	4.054708947515412	0.740563137157751
2004-07-30T06:37:22.46	13973.658289519773	13649.77536038359	2.2337131394984975e-20	2.2337131394984975e-20	4.070972695507585	0.7363343110301338
2004-07-30T09:47:10.673	14052.015948223503	13716.47203657205	2.230770866032921e-20	2.230770866032921e-20	4.093245745090158	0.7306129828593555
2004-07-30T13:29:38.339	14148.44008723354	13799.073859233808	2.2273272783445427e-20	2.2273272783445427e-20	4.119002998484759	0.7241204729854027
2004-07-30T18:20:22.312	14281.673965032041	13913.71543191645	2.22283488951987e-20	2.22283488951987e-20	4.151103973472966	0.7162697985176695
2004-07-30T18:55:24.441	14298.230742417967	13927.973826105555	2.222294135172313e-20	2.222294135172313e-20	4.154795917809386	0.7153880943554678
2004-07-30T19:26:05.181	14312.806651706715	13940.524835056733	2.2218207288981355e-20	2.2218207288981355e-20	4.15799133544301	0.714629062526035
2004-07-30T19:37:38.561	14318.314976619808	13945.267317372422	2.221642429782171e-20	2.221642429782171e-20	4.159185616057047	0.7143463841623072
2004-07-30T20:48:16.384	14352.179535170173	13974.412438349764	2.2205530062761526e-20	2.2205530062761526e-20	4.166367743184926	0.7126585823686666
2004-07-30T22:20:55.819	14397.062837689145	14012.995529640582	2.219124644199462e-20	2.219124644199462e-20	4.175462746192057	0.7105536309754263
2004-07-31T00:40:33.344	14465.410072824814	14071.585177065226	2.2169739772989888e-20	2.2169739772989888e-20	4.188389021533517	0.7076336043531587
2004-07-31T03:22:46.236	14545.218211008281	14139.600658715688	2.2144779795153802e-20	2.2144779795153802e-20	4.202090819837374	0.7046490219625171
2004-07-31T07:08:05.331	14654.785823640279	14231.86494480768	2.211015672917803e-20	2.211015672917803e-20	4.21855371960022	0.7012524015128344
2004-07-31T10:50:03.041	14758.295867065837	14317.199532598102	2.2076102352241362e-20	2.2076102352241362e-20	4.231753525642617	0.6987151308782739
2004-07-31T13:24:50.629	14826.315736567161	14371.8776092595	2.2052384343039565e-20	2.2052384343039565e-20	4.239242390231304	0.6973627702280094
2004-07-31T14:00:55.678	14841.580785212016	14383.956470453762	2.204685905378378e-20	2.204685905378378e-20	4.240796637834176	0.6970905842491081
2004-07-31T14:14:16.727	14847.168662134442	14388.358407514419	2.2044815094873167e-20	2.2044815094873167e-20	4.24135406191807	0.6969936834427554
2004-07-31T14:19:11.79	14849.218791194218	14389.97074741439	2.2044062261024298e-20	2.2044062261024298e-20	4.241557014713318	0.6969584966706321
2004-07-31T15:08:22.413	14869.479934356039	14405.826095230754	2.2036535336407345e-20	2.2036535336407345e-20	4.243517436771211	0.6966211762009075
2004-07-31T16:21:53.46	14898.940633518154	14428.608222022642	2.2025287722997774e-20	2.2025287722997774e-20	4.246221457332135	0.6961633893364363
2004-07-31T18:14:12.002	14942.005753985633	14461.269898621465	2.200811637336665e-20	2.200811637336665e-20	4.249863258071893	0.6955595449091881
2004-07-31T20:31:36.246	14991.596789683	14497.835528018288	2.1987126357648195e-20	2.1987126357648195e-20	4.253606304663004	0.6949508275371888
2004-07-31T23:39:21.66	15054.57813336514	14542.587157809685	2.195847674197394e-20	2.195847674197394e-20	4.2577114514721295	0.6942870643407361
2004-08-01T01:04:12.735	15081.663261495081	14561.313024043957	2.1945541635360306e-20	2.1945541635360306e-20	4.259291039971638	0.6940282622136481
2004-08-01T02:19:37.486	15105.256180338743	14577.434429256458	2.193405180702504e-20	2.193405180702504e-20	4.2606022705314075	0.6938098789050252
2004-08-01T02:29:45.474	15108.399897761463	14579.571851904873	2.193250838376118e-20	2.193250838376118e-20	4.260773443280067	0.6937810664230443
2004-08-01T02:33:01.191	15109.41074406104	14580.258660189127	2.1932011565082266e-20	2.1932011565082266e-20	4.260828331138891	0.6937718110823154
2004-08-01T02:34:40.736	15109.924670242854	14580.607756566742	2.1931758879214766e-20	2.1931758879214766e-20	4.260856209148117	0.6937671071222902
2004-08-01T02:35:17.057	15110.112150895737	14580.73509327564	2.1931666683398412e-20	2.1931666683398412e-20	4.260866374438366	0.6937653913738356
2004-08-01T02:41:20.262	15111.98598279407	14582.007395435057	2.1930744746550905e-20	2.1930744746550905e-20	4.260967840660013	0.6937482500113634
2004-08-01T03:09:34.464	15120.70469775766	14587.918181605239	2.1926444809536415e-20	2.1926444809536415e-20	4.261436959589238	0.6936686236246334
2004-08-01T04:30:31.496	15145.540901226621	14604.689235481597	2.1914122180366382e-20	2.1914122180366382e-20	4.262752234990477	0.6934417915425987
2004-08-01T06:42:02.123	15185.604483493531	14631.620582106338	2.1894117870024186e-20	2.1894117870024186e-20	4.264841862775234	0.6930691824616264
2004-08-01T09:16:00.614	15232.383498680187	14663.002938680944	2.1870719662656037e-20	2.1870719662656037e-20	4.267286541734479	0.6926127750731713
2004-08-01T12:35:54.517	15292.960366598134	14703.54307656013	2.18403801615679e-20	2.18403801615679e-20	4.270473224499951	0.6919857602314856
2004-08-01T16:24:15.336	15360.854015394616	14748.285238221431	2.180577437611037e-20	2.180577437611037e-20	4.2738279633773315	0.6912913321457378
2004-08-01T20:31:22.977	15429.495138495635	14790.946132929637	2.1768384224926386e-20	2.1768384224926386e-20	4.276102699219926	0.6908033784303428
2004-08-02T01:17:56.252	15493.866439782027	14822.458086067863	2.1725109031918568e-20	2.1725109031918568e-20	4.274455957096141	0.6911608241808295
2004-08-02T06:34:11.741	15521.881022715646	14808.06381584357	2.1677447896949422e-20	2.1677447896949422e-20	4.262811236057558	0.6935977840309152
2004-08-02T11:39:44.947	15465.503394203492	14703.034500937132	2.1631499311627647e-20	2.1631499311627647e-20	4.238128220299024	0.698312397491859
2004-08-02T13:32:46.834	15414.142288440635	14631.93925542277	2.1614526532622608e-20	2.1614526532622608e-20	4.225302574056608	0.7005508015507366
2004-08-02T13:44:35.774	15407.651527261838	14623.342431218014	2.1612753061930047e-20	2.1612753061930047e-20	4.223845670419402	0.7007966408072948
2004-08-02T13:48:32.893	15405.431271380341	14620.416137314412	2.1612159923207727e-20	2.1612159923207727e-20	4.223353499368341	0.70087931222391
2004-08-02T13:49:58.455	15404.62401801463	14619.35392106215	2.1611945899290585e-20	2.1611945899290585e-20	4.223175304375345	0.7009091972731019
2004-08-02T13:50:30.069	15404.32492513379	14618.960595437205	2.1611866819864918e-20	2.1611866819864918e-20	4.22310938238344	0.7009202467300842
2004-08-02T13:55:46.213	15401.309605391847	14615.002176977858	2.1611076041522658e-20	2.1611076041522658e-20	4.222447774357249	0.7010309532124496
2004-08-02T14:18:54.035	15387.544069141357	14597.080519666124	2.1607604985617047e-20	2.1607604985617047e-20	4.219492147309047	0.7015213602768726
2004-08-02T15:01:01.258	15360.224915683824	14562.131522503012	2.1601285627737676e-20	2.1601285627737676e-20	4.213896623783636	0.70243148941072
2004-08-02T16:08:42.604	15310.047571023573	14499.557239305112	2.1591134044324858e-20	2.1591134044324858e-20	4.204334878238185	0.703933057353215
2004-08-02T17:51:10.187	15218.836668786025	14389.393251686746	2.1575776859632697e-20	2.1575776859632697e-20	4.188562772341068	0.7062697046322312
2004-08-02T20:04:26.072	15071.960211539323	14217.908281939033	2.1555818801591572e-20	2.1555818801591572e-20	4.165839801054793	0.7093542187251297
2004-08-02T22:42:45.139	14856.487159135759	13974.09616705701	2.153213273098023e-20	2.153213273098023e-20	4.135943204985004	0.7129657473549007
2004-08-02T23:50:38.655	14751.266552535437	13857.298102492305	2.1521983329121943e-20	2.1521983329121943e-20	4.12229122929124	0.7144672047640572
2004-08-03T00:47:21.21	14658.001928436617	13754.733384700223	2.1513509335760122e-20	2.1513509335760122e-20	4.110564010639876	0.7156916112155453
2004-08-03T01:04:13.959	14629.356292806107	13723.394068137353	2.151098774813522e-20	2.151098774813522e-20	4.107022307565095	0.7160502759509675
2004-08-03T01:12:07.057	14615.841085275613	13708.633045641369	2.1509809910692816e-20	2.1509809910692816e-20	4.105360332655448	0.716216866523087
2004-08-03T01:15:05.767	14610.713951832391	13703.037429378976	2.1509365004230304e-20	2.1509365004230304e-20	4.10473131760059	0.7162796340209742
2004-08-03T01:15:57.918	14609.099472674186	13701.402506454879	2.1509235174140045e-20	2.1509235174140045e-20	4.1045476357660515	0.7162979339124798
2004-08-03T01:16:16.98	14608.297096855764	13700.804708870728	2.1509187720948075e-20	2.1509187720948075e-20	4.104480485465224	0.7163046206914856
2004-08-03T01:19:27.594	14600.268870111304	13694.820066775499	2.1508713194786288e-20	2.1508713194786288e-20	4.103808574984727	0.7163714323698906
2004-08-03T01:51:13.733	14519.554755907197	13634.323373871226	2.1503968508913526e-20	2.1503968508913526e-20	4.097050133135728	0.7170338073844696
2004-08-03T02:53:50.647	14358.396781756042	13511.869535877086	2.1494620014233456e-20	2.1494620014233456e-20	4.083541475200907	0.7183067321645212
2004-08-03T04:35:58.118	14090.93317326273	13304.381728610195	2.147938147528125e-20	2.147938147528125e-20	4.061098280013919	0.7202782720564778
2004-08-03T06:44:27.267	13749.654603649233	13033.271120438076	2.1460224774271226e-20	2.1460224774271226e-20	4.03246140311199	0.7225451025916916
2004-08-03T09:46:30.148	13265.55777999321	12639.148852477072	2.143311142296048e-20	2.143311142296048e-20	3.9919498052489066	0.7252753043050528
2004-08-03T13:20:31.737	12709.890749367172	12176.261330507614	2.140127915630886e-20	2.140127915630886e-20	3.945833408942864	0.7276307814202997
2004-08-03T17:34:00.447	12089.788777354628	11649.781932012815	2.1363640320987013e-20	2.1363640320987013e-20	3.895306891728236	0.7290190512107363
2004-08-03T22:15:51.612	11466.214051044395	11112.26931684217	2.1321865934510536e-20	2.1321865934510536e-20	3.8462694537987643	0.7285276346604314
2004-08-04T03:18:51.913	10879.883004636316	10600.397582877384	2.1277047601810863e-20	2.1277047601810863e-20	3.8028814493627983	0.7254383706088636
2004-08-04T07:35:35.252	10443.750467647367	10215.026130979377	2.1239148803818634e-20	2.1239148803818634e-20	3.7728638398979424	0.7209290149851088
2004-08-04T13:29:09.206	9913.287227243258	9739.814703983626	2.1187063893500098e-20	2.1187063893500098e-20	3.738713134446622	0.7127239718846053
2004-08-04T18:53:53.309	9474.411162364371	9339.894671638262	2.1139338681036414e-20	2.1139338681036414e-20	3.710973005273586	0.7042346466800365
2004-08-04T21:00:52.102	9310.238320894076	9188.458455324599	2.112070613023985e-20	2.112070613023985e-20	3.700154929791802	0.7009246346187997
2004-08-04T22:26:09.874	9201.533745446035	9087.622602034995	2.110819930646697e-20	2.110819930646697e-20	3.6927298321150843	0.6987568110130452
2004-08-04T23:26:26.065	9125.418509176894	9016.756778372039	2.1099366514629214e-20	2.1099366514629214e-20	3.687379119156146	0.69726345825119
2004-08-04T23:48:10.973	9098.092665947173	8991.264669864306	2.1096180097124052e-20	2.1096180097124052e-20	3.6854246173375644	0.6967337208270353
2004-08-04T23:59:51.457	9083.455149042844	8977.598586406357	2.1094469803721123e-20	2.1094469803721123e-20	3.6843700090547253	0.6964515074553591
2004-08-05T00:01:05.171	9081.99130221028	8976.161221422362	2.109428983244411e-20	2.109428983244411e-20	3.6842588063999098	0.6964218990100794
2004-08-05T00:01:31.796	9081.468057076312	8975.642098315602	2.109422482936338e-20	2.109422482936338e-20	3.684218630850211	0.6964112090357457
2004-08-05T00:05:58.042	9076.236839795778	8970.451917169394	2.1093574809573067e-20	2.1093574809573067e-20	3.683816568546641	0.6963044335621869
2004-08-05T00:49:14.453	9025.342669135776	8919.941299913273	2.1087236920401218e-20	2.1087236920401218e-20	3.6798660310633604	0.6952753886758002
2004-08-05T02:00:12.989	8942.369702144164	8837.540730496592	2.107684587557578e-20	2.107684587557578e-20	3.673267382629425	0.6936387776308255
2004-08-05T03:44:57.707	8821.218313502206	8717.138909932788	2.1061520195392946e-20	2.1061520195392946e-20	3.6632590660622566	0.6913493808647823
2004-08-05T05:53:40.291	8674.980222361814	8571.733640240902	2.104270344859425e-20	2.104270344859425e-20	3.6505640674313202	0.6887498078525445
2004-08-05T08:33:35.578	8498.772489780771	8396.534183812411	2.1019347118042253e-20	2.1019347118042253e-20	3.6343925664222763	0.6858240900387264
2004-08-05T11:35:05.078	8309.47261456974	8208.465859426082	2.099287188726923e-20	2.099287188726923e-20	3.6160975290984614	0.6827946849259443
2004-08-05T15:03:01.627	8113.307751454013	8013.890918053902	2.0962579110772068e-20	2.0962579110772068e-20	3.5964933728891513	0.6794152241464421
2004-08-05T16:22:08.55	8046.400066622016	7947.5872886554935	2.095106517317158e-20	2.095106517317158e-20	3.589761216825448	0.6780789439871191
2004-08-05T16:47:58.789	8025.608198002598	7926.990539724168	2.0947306350089525e-20	2.0947306350089525e-20	3.587673372260343	0.6776318838872728
2004-08-05T16:55:34.619	8019.597027962042	7921.036549244335	2.0946201238013094e-20	2.0946201238013094e-20	3.587070408498743	0.6774993481497594
2004-08-05T17:03:00.07	8013.7681677029705	7915.263483041816	2.0945121346950098e-20	2.0945121346950098e-20	3.586486055422894	0.677369346363888
2004-08-05T17:05:42.16	8011.658360793916	7913.1739580806225	2.0944728411374663e-20	2.0944728411374663e-20	3.586274626346531	0.6773219220014898
2004-08-05T17:32:43.06	7990.891201046867	7892.609030661246	2.0940799461033682e-20	2.0940799461033682e-20	3.5841961101978566	0.676844136910283
2004-08-05T18:44:23.572	7938.756118061639	7841.005560095069	2.093037888844797e-20	2.093037888844797e-20	3.5790048310148794	0.6755450674501987
2004-08-05T20:21:25.221	7875.161257871433	7778.1200032423585	2.0916280708950142e-20	2.0916280708950142e-20	3.572746627617588	0.6737174655809893
2004-08-05T22:29:37.565	7803.407800641899	7707.2887048452285	2.0897666862321257e-20	2.0897666862321257e-20	3.565832752053402	0.6712080551004383
2004-08-05T23:23:35.63	7777.254449121659	7681.51951182078	2.088983638588352e-20	2.088983638588352e-20	3.563366816713196	0.6701329155249041
2004-08-05T23:47:04.688	7766.5932592407535	7671.024908298072	2.0886429834978853e-20	2.0886429834978853e-20	3.5623721489178655	0.6696637800288512
2004-08-05T23:57:58.083	7761.794284636873	7666.303076778107	2.0884850370461755e-20	2.0884850370461755e-20	3.5619266312182547	0.6694461815467055
2004-08-05T23:59:59.813	7760.910245489706	7665.4334028011435	2.088455612317337e-20	2.088455612317337e-20	3.5618447175177694	0.6694056443227488
2004-08-06T00:01:16.496	7760.284377631321	7664.887166912077	2.0884370766242724e-20	2.0884370766242724e-20	3.5617932911709	0.6693801089235745
2004-08-06T00:01:44.007	7760.055100579666	7664.69150276856	2.0884304268196947e-20	2.0884304268196947e-20	3.561774874369771	0.6693709480321294
2004-08-06T00:06:19.114	7757.771763669936	7662.743640142816	2.08836392993846e-20	2.08836392993846e-20	3.5615916586676777	0.6692793447109738
2004-08-06T00:52:10.186	7735.867126168342	7644.129142252943	2.0876990775665268e-20	2.0876990775665268e-20	3.5598530735938616	0.6683646428193912
2004-08-06T01:02:50.103	7731.00936465766	7640.020120864982	2.0875444589245658e-20	2.0875444589245658e-20	3.559472523794125	0.668152469224938
2004-08-06T01:08:06.903	7728.636945352893	7638.016099725756	2.0874679169908362e-20	2.0874679169908362e-20	3.559287382111787	0.6680475473769026
2004-08-06T01:09:06.795	7728.201424496957	7637.63947360836	2.0874534470050856e-20	2.0874534470050856e-20	3.559252621632689	0.6680277213195394
2004-08-06T01:09:28.499	7728.062951379367	7637.503158271619	2.0874482030647827e-20	2.0874482030647827e-20	3.5592400431769393	0.6680205370652867
2004-08-06T01:13:05.547	7726.683422183338	7636.145118406443	2.0873957643862867e-20	2.0873957643862867e-20	3.5591148088852194	0.6679487174477463
2004-08-06T01:49:16.024	7713.4011890711245	7623.068703084411	2.0868714500478813e-20	2.0868714500478813e-20	3.5579165986972106	0.6672332088438946
2004-08-06T03:03:29.719	7688.94803620507	7598.983018429738	2.085795999397751e-20	2.085795999397751e-20	3.5557512913666254	0.6657867194779928
2004-08-06T04:38:25.394	7662.723007071759	7573.11213677221	2.084421450599612e-20	2.084421450599612e-20	3.5535029612047815	0.6640014472622985
2004-08-06T06:45:31.423	7635.2720501548465	7545.921223923428	2.0825824640757284e-20	2.0825824640757284e-20	3.551268785263417	0.6617756353603499
2004-08-06T09:24:08.883	7610.633620041922	7521.265098764101	2.080289642037947e-20	2.080289642037947e-20	3.549448677369307	0.6593416928441177
2004-08-06T12:42:22.093	7589.236156780576	7499.356958069634	2.0774280331021657e-20	2.0774280331021657e-20	3.5481915930828087	0.6568984528347006
2004-08-06T16:48:02.048	7566.080037687813	7474.963441619864	2.0738869345723333e-20	2.0738869345723333e-20	3.5474677185567147	0.6546176224688355
2004-08-06T20:53:16.898	7534.21164287071	7441.44900823146	2.0703578879081075e-20	2.0703578879081075e-20	3.5471235471335447	0.6526422334714476
2004-08-07T01:41:02.333	7472.805473525528	7378.100632368892	2.066224793217849e-20	2.066224793217849e-20	3.546915868464147	0.6498698930586582
2004-08-07T06:49:18.548	7368.697662038714	7272.709440109429	2.061806221459151e-20	2.061806221459151e-20	3.546903436051162	0.6454809546797523
2004-08-07T08:33:49.194	7323.762563287567	7227.653521363361	2.0603103688587228e-20	2.0603103688587228e-20	3.5469667643927245	0.6435553989927805
2004-08-07T09:55:13.709	7285.4706147234065	7189.396867740538	2.0591459277112662e-20	2.0591459277112662e-20	3.5470455751946774	0.641892637240058
2004-08-07T10:48:36.034	7258.862986838449	7162.876224955383	2.058382868461183e-20	2.058382868461183e-20	3.5471125505794463	0.6407257898992114
2004-08-07T11:32:28.798	7236.131499409339	7140.254674408807	2.0577557373946013e-20	2.0577557373946013e-20	3.5471772352601993	0.6397219063367132
2004-08-07T11:36:28.994	7234.020207864217	7138.155144529022	2.057698531596157e-20	2.057698531596157e-20	3.547183581963766	0.639628351290174
2004-08-07T11:37:53.886	7233.272550378449	7137.411713185677	2.057678314028708e-20	2.057678314028708e-20	3.5471858431012198	0.6395952087328204
2004-08-07T11:38:58.183	7232.63904882347	7136.848141814678	2.0576630011308307e-20	2.0576630011308307e-20	3.5471875620009334	0.6395700791261756
2004-08-07T11:39:21.495	7232.404440409912	7136.643709822443	2.0576574493184062e-20	2.0576574493184062e-20	3.5471881865443726	0.6395609623901852
2004-08-07T11:43:14.613	7230.055816007011	7134.596360222352	2.057601932018024e-20	2.057601932018024e-20	3.5471944712441754	0.6394696268789731
2004-08-07T12:22:05.788	7206.3194786760905	7113.824310187073	2.0570468413921833e-20	2.0570468413921833e-20	3.5472612897182976	0.63853962978266
2004-08-07T13:52:29.309	7149.429767657961	7063.500294487094	2.0557559922159365e-20	2.0557559922159365e-20	3.5474456044687095	0.6362632488612113
2004-08-07T15:57:43.046	7067.216442804946	6989.661501259496	2.0539689903899792e-20	2.0539689903899792e-20	3.547770871348583	0.6328715045241212
2004-08-07T18:37:19.583	6957.9168537599835	6889.919883857844	2.0516936417231118e-20	2.0516936417231118e-20	3.5483060970617433	0.6282076986049745
2004-08-07T21:53:31.97	6819.15268792125	6761.369679681765	2.0489000209354037e-20	2.0489000209354037e-20	3.5491400045350447	0.6220759188135653
2004-08-08T01:42:46.455	6655.446771317463	6607.721848119709	2.0456408607242263e-20	2.0456408607242263e-20	3.550312226301379	0.614579791149308
2004-08-08T06:11:39.276	6468.8450568783155	6430.731249411493	2.0418247534033745e-20	2.0418247534033745e-20	3.5518292977473864	0.60570116881696
2004-08-08T10:46:12.343	6292.776691320379	6262.4678241453075	2.037935509054206e-20	2.037935509054206e-20	3.5533425027361245	0.5969351875995415
2004-08-08T12:28:29.21	6232.50222046763	6204.66340861798	2.036488506793383e-20	2.036488506793383e-20	3.55385391292716	0.5938152367755271
2004-08-08T13:48:05.723	6187.954353488301	6161.8929359588055	2.0353629714255503e-20	2.0353629714255503e-20	3.5542213514891836	0.5914556655583765
2004-08-08T14:11:14.493	6175.415401175461	6149.848237885107	2.0350358390778275e-20	2.0350358390778275e-20	3.554322392889827	0.5907817607538024
2004-08-08T14:20:40.846	6170.357080090862	6144.988655133893	2.0349024466109485e-20	2.0349024466109485e-20	3.55436279774658	0.5905085644229527
2004-08-08T14:25:20.754	6167.8690395663525	6142.598239149159	2.034836523433326e-20	2.034836523433326e-20	3.5543825921374674	0.5903738955468604
2004-08-08T14:27:28.816	6166.733369504197	6141.507102429504	2.0348063633839474e-20	2.0348063633839474e-20	3.554391609440087	0.590312360881295
2004-08-08T14:28:17.376	6166.318711272216	6141.093766414781	2.0347949270800972e-20	2.0347949270800972e-20	3.5543950223081606	0.5902890403570858
2004-08-08T14:28:34.896	6166.17028675013	6140.944695166534	2.034790801003259e-20	2.034790801003259e-20	3.554396252766381	0.5902806283076323
2004-08-08T14:31:30.094	6164.687734401392	6139.455613207792	2.034749540695042e-20	2.034749540695042e-20	3.5544085320084267	0.5901965586024293
2004-08-08T15:00:42.081	6150.0331613159	6124.729473951952	2.0343369836259672e-20	2.0343369836259672e-20	3.5545287478090994	0.5893609963756715
2004-08-08T16:15:35.979	6113.910864855634	6088.370605340282	2.0332791450341538e-20	2.0332791450341538e-20	3.5548145617303932	0.587262037457089
2004-08-08T17:54:48.747	6069.508716857332	6043.534671765725	2.0318787434781598e-20	2.0318787434781598e-20	3.5551388965572803	0.5845869914880901
2004-08-08T20:03:18.454	6018.344455180098	5991.600067121207	2.0300664515316997e-20	2.0300664515316997e-20	3.5554581050562755	0.5813206458944482
2004-08-08T22:38:02.078	5967.216298433344	5939.231371754058	2.0278863296734293e-20	2.0278863296734293e-20	3.5556808368306827	0.5777255969404457
2004-08-09T01:38:49.637	5923.674777285339	5893.823632311865	2.0253419068809963e-20	2.0253419068809963e-20	3.5557164962519794	0.5740669255449576
2004-08-09T05:32:32.823	5896.363488579451	5863.494268876758	2.0220573338923843e-20	2.0220573338923843e-20	3.555457278336921	0.5703375639570835
2004-08-09T10:09:57.61	5910.2322452791705	5872.990185312965	2.0181656308808785e-20	2.0181656308808785e-20	3.5549340123779456	0.5675294580288895
2004-08-09T12:41:04.812	5939.890820438362	5899.938879010434	2.0160487884589603e-20	2.0160487884589603e-20	3.5547030029896987	0.5667710988734572
2004-08-09T13:37:34.566	5955.037877831896	5914.0171932384355	2.0152579820536582e-20	2.0152579820536582e-20	3.5546507830932734	0.5666287920645837
2004-08-09T14:03:29.863	5962.727770429006	5921.206875183337	2.0148952456370794e-20	2.0148952456370794e-20	3.5546353138039515	0.5665892533623271
2004-08-09T16:44:39.647	6020.927604468635	5976.161250608093	2.0126414604146728e-20	2.0126414604146728e-20	3.554691557454145	0.5667054366805049
2004-08-09T19:19:56.895	6093.627906821087	6045.518762573522	2.0104722275383717e-20	2.0104722275383717e-20	3.55506241912843	0.5673980521916435
2004-08-09T22:59:21.071	6222.7044972092435	6169.514473400704	2.0074113411848316e-20	2.0074113411848316e-20	3.556260096910925	0.5693096663084717
2004-08-10T03:03:13.939	6398.8623953104425	6339.515252162106	2.004014428736555e-20	2.004014428736555e-20	3.5586440836592534	0.5726456049858493
2004-08-10T07:12:57.438	6609.216511008823	6543.00608951921	2.0005420760392414e-20	2.0005420760392414e-20	3.562233913422777	0.5773118557040051
2004-08-10T12:06:54.415	6886.4886421584715	6811.60638336703	1.9964625011370987e-20	1.9964625011370987e-20	3.56770762659466	0.5843873497779525
2004-08-10T17:29:40.324	7213.961092562915	7129.187790360019	1.9919925923281228e-20	1.9919925923281228e-20	3.574630588831807	0.5941566661348461
2004-08-10T23:13:10.129	7569.016334768694	7473.977671413079	1.9872465676056164e-20	1.9872465676056164e-20	3.5819237341907137	0.6069201315156943
2004-08-11T05:01:26.418	7910.139486342168	7805.953817892365	1.9824461159694216e-20	1.9824461159694216e-20	3.5878794913884864	0.622269416287232
2004-08-11T05:45:05.783	7950.163944323497	7844.973637561069	1.9818451944499263e-20	1.9818451944499263e-20	3.5884671939140045	0.6243453150590819
2004-08-11T06:11:50.184	7974.300176523113	7868.512736538995	1.981477210617414e-20	1.981477210617414e-20	3.588807719046018	0.6256314693771595
2004-08-11T06:16:35.857	7978.566530186386	7872.6742495448025	1.9814116961542316e-20	1.9814116961542316e-20	3.5888667879435565	0.6258616052627749
2004-08-11T06:17:52.467	7979.709029859895	7873.788710463398	1.9813941272059816e-20	1.9813941272059816e-20	3.5888825481027666	0.6259233790213744
2004-08-11T06:18:47.943	7980.460044915853	7874.595316992895	1.981381405058124e-20	1.981381405058124e-20	3.5888939392476282	0.6259681264430299
2004-08-11T06:19:07.95	7980.7253459237	7874.886129986693	1.9813768169129103e-20	1.9813768169129103e-20	3.5888980430045	0.6259842674244991
2004-08-11T06:22:28.021	7983.3762010645805	7877.7917843424175	1.9813309360451132e-20	1.9813309360451132e-20	3.5889389525238515	0.6261457673083736
2004-08-11T06:55:48.727	8009.665210314041	7906.597002563786	1.9808721857961753e-20	1.9808721857961753e-20	3.589335209429661	0.627769611581233
2004-08-11T07:10:26.507	8021.069959591681	7919.087683818675	1.9806709494682467e-20	1.9806709494682467e-20	3.589501673020212	0.6284869935189382
2004-08-11T09:36:44.308	8130.40342230907	8038.702937083677	1.9786597102416027e-20	1.9786597102416027e-20	3.5909183528920283	0.6358085398998428
2004-08-11T11:53:12.199	8223.810522281216	8140.816830318834	1.9767854768991603e-20	1.9767854768991603e-20	3.591843259439222	0.6428289628736799
2004-08-11T15:09:40.573	8341.899854500825	8270.09603236506	1.974090199707316e-20	1.974090199707316e-20	3.592566144877518	0.6530999687597253
2004-08-11T18:42:52.548	8446.54800713897	8385.290101110068	1.9711696178039218e-20	1.9711696178039218e-20	3.5926952603360105	0.6641934968512867
2004-08-11T22:59:05.937	8540.19369882889	8489.695193449827	1.967665380109176e-20	1.967665380109176e-20	3.5922727624869886	0.6770268770987656
2004-08-12T03:44:42.52	8609.18228490859	8568.559981568655	1.9637665787470455e-20	1.9637665787470455e-20	3.5915398810993375	0.6902290042979056
2004-08-12T09:29:46.419	8657.932948085723	8626.759326787502	1.9590664685901248e-20	1.9590664685901248e-20	3.5909152950017407	0.7041499324446642
2004-08-12T15:11:32.46	8683.83655645532	8659.862950861288	1.9544223643017372e-20	1.9544223643017372e-20	3.5909998219137833	0.7152940625977247
2004-08-12T21:17:01.994	8697.979688326564	8679.8597096583	1.94946805560486e-20	1.94946805560486e-20	3.591956621911872	0.7238944157234177
2004-08-13T03:23:39.281	8704.072570371747	8690.365467614109	1.9445110575225816e-20	1.9445110575225816e-20	3.5934455328838255	0.7291381691533834
2004-08-13T09:43:46.044	8702.320349702917	8692.038032111857	1.9393849552460857e-20	1.9393849552460857e-20	3.5947715521000405	0.7315961533137215
2004-08-13T16:07:44.879	8682.951419798484	8675.250579365662	1.9342204124795567e-20	1.9342204124795567e-20	3.594832226323994	0.7317319242466882
2004-08-13T18:27:31.745	8668.153931868232	8661.221603300459	1.9323437715985567e-20	1.9323437715985567e-20	3.5943186891580883	0.7313048555179044
2004-08-13T20:12:21.634	8653.22427129744	8646.817730822624	1.930937544174025e-20	1.930937544174025e-20	3.593698410181653	0.7308263498312636
2004-08-13T21:20:53.654	8641.370354192699	8635.285999571995	1.9300187751846424e-20	1.9300187751846424e-20	3.5931746552053077	0.7304377245061202
2004-08-13T21:24:50.809	8640.631451726556	8634.56518321375	1.9299657998410146e-20	1.9299657998410146e-20	3.5931414875252274	0.7304134148944629
2004-08-13T21:25:59.759	8640.416256733304	8634.354430473526	1.929950398088433e-20	1.929950398088433e-20	3.593131782957344	0.7304063075668163
2004-08-13T21:26:25.6	8640.336979373504	8634.275306519745	1.9299446258239593e-20	1.9299446258239593e-20	3.5931281387279284	0.7304036392709925
2004-08-13T21:30:44.013	8639.540065086885	8633.47992662222	1.9298869041287442e-20	1.9298869041287442e-20	3.593091482282681	0.7303768181652699
2004-08-13T22:13:48.144	8631.146914578063	8625.102156679963	1.929309782118298e-20	1.929309782118298e-20	3.592703337021385	0.7300945876352196
2004-08-13T23:02:58.322	8620.576524170045	8614.54942465396	1.928651120434798e-20	1.928651120434798e-20	3.592211573472099	0.7297401841138501
2004-08-13T23:48:59.366	8609.663188187655	8603.652736384794	1.9280348890042545e-20	1.9280348890042545e-20	3.5917036080488023	0.7293757369049234
2004-08-13T23:56:28.612	8607.789475142545	8601.781745010785	1.9279346415128585e-20	1.9279346415128585e-20	3.5916165540655722	0.7293133104512929
2004-08-13T23:59:29.942	8607.025200862687	8601.018570397755	1.9278941797801874e-20	1.9278941797801874e-20	3.591581065820393	0.7292878587707949
2004-08-14T00:00:38.545	8606.730875762132	8600.728634429333	1.9278788720716952e-20	1.9278788720716952e-20	3.591567586944994	0.7292781912715418
2004-08-14T00:01:03.488	8606.623410777367	8600.623053212446	1.9278733064095482e-20	1.9278733064095482e-20	3.5915626790381103	0.7292746710607764
2004-08-14T00:05:12.92	8605.543966232792	8599.562414748905	1.9278176506717956e-20	1.9278176506717956e-20	3.5915133900414595	0.7292393151947507
2004-08-14T00:46:47.236	8594.259773122501	8588.463161314134	1.9272611816564614e-20	1.9272611816564614e-20	3.5909994846271367	0.728870048130414
2004-08-14T01:06:42.655	8588.526950213498	8582.81699541849	1.9269945467828674e-20	1.9269945467828674e-20	3.5907396516064756	0.7286826412043091
2004-08-14T01:10:49.184	8587.31778831626	8581.625548128197	1.9269395636459298e-20	1.9269395636459298e-20	3.5906849778411125	0.728643126471946
2004-08-14T01:11:58.032	8586.979204536034	8581.29114498261	1.9269242088095563e-20	1.9269242088095563e-20	3.5906696427253837	0.7286320377101639
2004-08-14T01:12:23.075	8586.857243991048	8581.169327575866	1.9269186236455194e-20	1.9269186236455194e-20	3.5906640575171385	0.7286279984568685
2004-08-14T01:16:33.505	8585.632316026786	8579.94583049831	1.926862772895511e-20	1.926862772895511e-20	3.590607994664257	0.7285874350780026
2004-08-14T01:58:17.801	8572.84172361338	8567.169495557355	1.926304354421982e-20	1.926304354421982e-20	3.590026386191017	0.728164360782023
2004-08-14T03:40:59.35	8536.974131449479	8531.336557744437	1.9249311151406216e-20	1.9249311151406216e-20	3.5884369882608382	0.7269793753267507
2004-08-14T05:55:20.093	8479.902789251399	8474.309677125355	1.9231360758788882e-20	1.9231360758788882e-20	3.586045258497974	0.7250818595525509
2004-08-14T08:49:31.985	8387.561743037279	8382.025489721496	1.9208110461741024e-20	1.9208110461741024e-20	3.582529338117701	0.7219383799189117
2004-08-14T12:21:00.606	8246.837251000594	8241.371643725051	1.9179922318640867e-20	1.9179922318640867e-20	3.5779432297926737	0.7169124626502142
2004-08-14T16:30:48.793	8042.298806207964	8036.926499225003	1.9146678908597395e-20	1.9146678908597395e-20	3.5727359532512333	0.7090653511624162
2004-08-14T21:03:23.055	7780.041912135659	7774.796912643401	1.91104713106092e-20	1.91104713106092e-20	3.568190375445578	0.6981467402207309
2004-08-14T22:46:46.205	7672.650987846496	7667.464369460464	1.909675573460468e-20	1.909675573460468e-20	3.566908536563777	0.6934397005065882
2004-08-14T23:25:25.43	7631.6954932871595	7626.532394298531	1.9091630304082324e-20	1.9091630304082324e-20	3.566497244255529	0.6916133287292078
2004-08-14T23:47:05.02	7608.587381379536	7603.437886616035	1.9088758841438586e-20	1.9088758841438586e-20	3.566283021617266	0.6905757136906022
2004-08-14T23:57:33.87	7597.368724411701	7592.2259244537045	1.908736954578228e-20	1.908736954578228e-20	3.5661835418957533	0.6900701662372561
2004-08-14T23:59:43.623	7595.051066221385	7589.909656815849	1.9087082897759078e-20	1.9087082897759078e-20	3.5661633541864965	0.6899655808720725
2004-08-15T00:01:08.492	7593.5304308976365	7588.394138526268	1.908689541193087e-20	1.908689541193087e-20	3.566150212556013	0.6898971246933796
2004-08-15T00:01:39.293	7592.978129682204	7587.843998399516	1.9086827366541757e-20	1.9086827366541757e-20	3.5661454551848837	0.6898722695731662
2004-08-15T00:06:47.313	7587.452267123764	7582.339700487874	1.9086146925992614e-20	1.9086146925992614e-20	3.5660982396163856	0.6896234351344125
2004-08-15T00:53:07.209	7537.3666022742555	7532.444894485516	1.9080006998041828e-20	1.9080006998041828e-20	3.565701421111648	0.6873554710464953
2004-08-15T02:23:12.935	7439.140386183718	7434.570967517882	1.9068073082926703e-20	1.9068073082926703e-20	3.565077862467692	0.6828458912363546
2004-08-15T04:34:46.942	7294.892292093838	7290.795008870478	1.9050659337233465e-20	1.9050659337233465e-20	3.5644988878854003	0.6760921342494017
2004-08-15T07:25:17.949	7109.234905217059	7105.68079074206	1.9028113958429194e-20	1.9028113958429194e-20	3.5642622287010095	0.6672078634181671
2004-08-15T10:55:37.836	6886.993602227068	6884.014094296266	1.9000341115217062e-20	1.9000341115217062e-20	3.5645847112729983	0.6563472226094393
2004-08-15T14:59:16.152	6645.333277361721	6642.905559214081	1.8968220958303246e-20	1.8968220958303246e-20	3.56546211743513	0.6443038820934515
2004-08-15T19:33:10.609	6401.23501134909	6399.305790617125	1.8932175111673557e-20	1.8932175111673557e-20	3.5666019127122204	0.6318579914619064
2004-08-15T21:27:41.333	6309.583555098762	6307.830353290056	1.89171258013652e-20	1.89171258013652e-20	3.5670158621822545	0.627081376789401
2004-08-15T23:02:56.572	6238.573990985607	6236.954452362372	1.890461652478312e-20	1.890461652478312e-20	3.567302557678078	0.623324482728671
2004-08-15T23:35:23.694	6215.520861247554	6213.944386758486	1.8900356635294142e-20	1.8900356635294142e-20	3.5673858478318734	0.6220917509312429
2004-08-15T23:56:44.179	6200.6850083960135	6199.136196966521	1.889755572933219e-20	1.889755572933219e-20	3.567436280783351	0.6212945181966163
2004-08-15T23:59:51.061	6198.541533425775	6196.996716397898	1.8897146982741107e-20	1.8897146982741107e-20	3.5674433450649965	0.6211790665936077
2004-08-16T00:01:54.821	6197.126957668198	6195.582935298168	1.8896876301040008e-20	1.8896876301040008e-20	3.56744798124513	0.6211027373845017
2004-08-16T00:02:39.303	6196.619249023494	6195.07537815593	1.8896779011254516e-20	1.8896779011254516e-20	3.567449639415335	0.6210753272269451
2004-08-16T00:10:04.131	6191.55957892101	6190.017176523506	1.8895806140948265e-20	1.8895806140948265e-20	3.5674659813987732	0.6208019464255229
2004-08-16T01:00:54.509	6157.724924655386	6156.1902171077645	1.8889136098972235e-20	1.8889136098972235e-20	3.567566018116457	0.6189628928875972
2004-08-16T02:28:57.781	6102.759568160387	6101.227387555635	1.887758911534286e-20	1.887758911534286e-20	3.5676871728945603	0.6159276295881715
2004-08-16T04:14:40.668	6043.033980055039	6041.483847024539	1.8863735588417888e-20	1.8863735588417888e-20	3.5677407193274715	0.6125401335209198
2004-08-16T06:31:48.084	5975.981306765858	5974.366969978026	1.8845781197121395e-20	1.8845781197121395e-20	3.5676573809063656	0.6085667433635392
2004-08-16T09:10:28.205	5913.184916323415	5911.425920663755	1.8825027111834524e-20	1.8825027111834524e-20	3.5673526791931693	0.60455194039382
2004-08-16T12:14:51.208	5859.8027065000315	5857.758050118897	1.8800938215669092e-20	1.8800938215669092e-20	3.566748582774056	0.6006300323566687
2004-08-16T15:41:55.003	5823.663612563863	5821.110027227897	1.877392303551316e-20	1.877392303551316e-20	3.5658156228600606	0.5970819219372443
2004-08-16T19:38:36.934	5810.245022228728	5806.803773124316	1.874308889899976e-20	1.874308889899976e-20	3.5645329545993536	0.5939604773181232
2004-08-17T00:28:20.644	5828.026723050804	5822.941030222783	1.8705415650873316e-20	1.8705415650873316e-20	3.5628532884014104	0.5911990978987872
2004-08-17T05:36:59.332	5878.86121714689	5871.1982852555875	1.8665366022650513e-20	1.8665366022650513e-20	3.561199819953283	0.5891905632047861
2004-08-17T09:40:55.666	5937.23276585894	5926.870836024845	1.8633773284216804e-20	1.8633773284216804e-20	3.560215217979219	0.5881655664266514
2004-08-17T14:25:35.084	6023.914500334312	6009.703737513618	1.859697471206028e-20	1.859697471206028e-20	3.559746029889261	0.5876918664031688
2004-08-17T19:07:25.48	6130.5583359123075	6111.951649769623	1.8560611905631423e-20	1.8560611905631423e-20	3.560299973119367	0.588342683424882
2004-08-18T01:12:29.989	6300.967663850121	6276.177286759783	1.8513615822987093e-20	1.8513615822987093e-20	3.5624887363839166	0.5917287388790182
2004-08-18T07:06:21.898	6499.456415483088	6468.551333553193	1.8468176375445477e-20	1.8468176375445477e-20	3.565477640134132	0.5988361356708911
2004-08-18T12:30:42.333	6706.344929450148	6669.87882006861	1.8426626108805613e-20	1.8426626108805613e-20	3.568141155196462	0.6093544658826561
2004-08-18T18:35:35.51	6960.889482092148	6918.0442053643865	1.8379993389075462e-20	1.8379993389075462e-20	3.570530146666588	0.6256949990353502
2004-08-19T00:57:00.124	7244.11520130083	7193.940681694903	1.833137504274099e-20	1.833137504274099e-20	3.5726384854237008	0.6466986675167287
2004-08-19T05:45:50.144	7466.945971044957	7410.290461265216	1.8294643016735293e-20	1.8294643016735293e-20	3.5745605015960615	0.6641513580406646
2004-08-19T12:37:42.881	7786.137764397481	7718.2561167580925	1.8242390155294635e-20	1.8242390155294635e-20	3.5786264604084366	0.6891618788543572
2004-08-19T17:56:44.686	8017.057299102298	7938.82109753429	1.8202019118813863e-20	1.8202019118813863e-20	3.58289203360526	0.7068125759338675
2004-08-20T00:00:38.841	8233.058140074161	8141.909428423783	1.8156078846414562e-20	1.8156078846414562e-20	3.58804845124636	0.7232495635699568
2004-08-20T01:43:29.87	8279.55222177955	8184.772828376885	1.814311568683303e-20	1.814311568683303e-20	3.589336682664069	0.7269754486806972
2004-08-20T03:15:35.649	8314.0761444507	8216.145979659457	1.8131515826316298e-20	1.8131515826316298e-20	3.5903630233948522	0.7299160293407885
2004-08-20T04:08:16.398	8330.504436500642	8230.833747670615	1.81248840341581e-20	1.81248840341581e-20	3.590886824887662	0.7314204315061192
2004-08-20T04:38:11.156	8338.693544223715	8238.058858659653	1.8121119405197934e-20	1.8121119405197934e-20	3.5911621016444366	0.7322150133568593
2004-08-20T04:46:41.114	8340.86562718065	8239.960541990373	1.8120049874230783e-20	1.8120049874230783e-20	3.5912372977691733	0.7324327567126877
2004-08-20T04:50:56.945	8341.929183389246	8240.889054270632	1.811951334572393e-20	1.811951334572393e-20	3.591274511573091	0.732540642948709
2004-08-20T04:52:22.243	8342.279893168894	8241.19482997551	1.8119334463513964e-20	1.8119334463513964e-20	3.591286843124647	0.732576412720826
2004-08-20T04:53:08.605	8342.401918629204	8241.360231888328	1.8119237234809192e-20	1.8119237234809192e-20	3.591293529826586	0.7325958127803672
2004-08-20T04:53:25.522	8342.441362657399	8241.420443025549	1.8119201758414893e-20	1.8119201758414893e-20	3.5912959668471327	0.7326028840122921
2004-08-20T04:56:14.688	8342.831889215999	8242.018426586648	1.8118846998292227e-20	1.8118846998292227e-20	3.5913202545235725	0.7326733784197866
2004-08-20T05:10:27.821	8344.692400347933	8244.919270415614	1.811705799210091e-20	1.811705799210091e-20	3.5914404444973482	0.7330228356516926
2004-08-20T06:09:51.688	8350.455486329334	8254.923612628823	1.8109586525150826e-20	1.8109586525150826e-20	3.591900367378448	0.7343717590131187
2004-08-20T07:51:38.809	8352.456411099465	8263.81619848048	1.8096790418503425e-20	1.8096790418503425e-20	3.5925262609774635	0.7362541165051569
2004-08-20T09:58:25.01	8340.1982575077	8259.520495068586	1.8080865968625075e-20	1.8080865968625075e-20	3.5930171676724822	0.7378049502099672
2004-08-20T12:40:16.714	8299.41955554102	8227.991904292627	1.8060553772141076e-20	1.8060553772141076e-20	3.5932041708795426	0.7384387505005293
2004-08-20T15:55:00.566	8211.935054350259	8150.407069494172	1.803614703351038e-20	1.803614703351038e-20	3.592887304885125	0.7371166915497277
2004-08-20T19:44:12.599	8056.478608400441	8005.070584441087	1.8007462266415062e-20	1.8007462266415062e-20	3.592041692700129	0.7326027439197142
2004-08-21T00:01:29.711	7821.466946529508	7779.673561362048	1.797531700845041e-20	1.797531700845041e-20	3.5909513717602106	0.7238622812768518
2004-08-21T04:44:08.636	7506.729802840197	7473.617341622334	1.7940068967550322e-20	1.7940068967550322e-20	3.5900806345059215	0.7103803003743537
2004-08-21T09:43:14.08	7134.692039522776	7108.927371747426	1.7902845774942996e-20	1.7902845774942996e-20	3.589818147801819	0.6928179819750291
2004-08-21T10:52:24.22	7045.712178039773	7021.412837380192	1.78942483813719e-20	1.78942483813719e-20	3.5898568026117883	0.6884127652801684
2004-08-21T11:37:18.231	6987.688042303888	6964.29701529266	1.7888669702217753e-20	1.7888669702217753e-20	3.589899779579462	0.6855018845800803
2004-08-21T13:21:22.154	6852.892043029458	6831.482727606924	1.787574665468652e-20	1.787574665468652e-20	3.590047704651869	0.6786280013542559
2004-08-21T13:55:19.574	6808.931092603629	6788.132639234976	1.7871531828029143e-20	1.7871531828029143e-20	3.5901088431914894	0.6763534947499692
2004-08-21T14:01:35.884	6800.817652938134	6780.130164073632	1.7870753459880232e-20	1.7870753459880232e-20	3.590120746731126	0.6759319884730304
2004-08-21T14:05:07.751	6796.250742406443	6775.625474941087	1.787031524564148e-20	1.787031524564148e-20	3.59012752877714	0.6756944952820142
2004-08-21T14:07:47.937	6792.79837305873	6772.220028654127	1.7869983933242452e-20	1.7869983933242452e-20	3.590132694328312	0.6755148495218393
2004-08-21T14:08:31.209	6791.865826861413	6771.300140513769	1.7869894433314733e-20	1.7869894433314733e-20	3.5901340953065795	0.6754663074741581
2004-08-21T14:09:15.244	6790.91689471025	6770.364081561642	1.7869803357841647e-20	1.7869803357841647e-20	3.590135523368411	0.6754169052659091
2004-08-21T14:09:23.758	6790.73343295276	6770.183107797619	1.786978574942613e-20	1.786978574942613e-20	3.590135799749285	0.6754073532522508
2004-08-21T14:09:27.498	6790.652824620146	6770.1035925380975	1.7869778012710287e-20	1.7869778012710287e-20	3.5901359212132045	0.6754031562594324
2004-08-21T14:09:27.889	6790.6442803027385	6770.095162493531	0.00011707734317786738	0.00011707734317786738	3.590135933912747	0.6754027174796022
2004-08-21T14:09:28.031	6790.640979129085	6770.091902639201	0.0003710785802816172	0.0003710785802816172	3.590135938504773	0.6754025588227924
2004-08-21T14:09:29.445	6790.607967421054	6770.059304119975	0.0029110878489180363	0.0029110878489180363	3.5901359844264067	0.6754009722516283
2004-08-21T14:09:43.585	6790.277853192692	6769.733321336381	0.02831087038238625	0.02831087038238625	3.590136443780368	0.6753851062335118
2004-08-21T14:12:04.992	6786.976998068492	6766.473736359252	0.2822777676378766	0.2822777676378766	3.590141051042831	0.6752264155303102
2004-08-21T14:35:39.056	6753.999118172657	6733.904155430175	2.818941121794625	2.818941121794625	3.5901884560794004	0.6736365815431633
2004-08-21T15:56:47.247	6641.001976607676	6622.252996073252	11.515064653084037	11.515064653084037	3.5903678406130495	0.6681296385304064
2004-08-21T18:00:19.647	6471.2086542819425	6454.3410438525025	24.677716893403186	24.677716893403186	3.5906733788958234	0.6596885240499448
2004-08-21T20:32:34.021	6267.321458429651	6252.516853080833	40.84971720147538	40.84971720147538	3.5910597112523677	0.6493030314876783
2004-08-21T23:41:59.327	6024.75602590484	6012.168560730611	61.06045850093512	61.06045850093512	3.591461671484545	0.636612816104148
2004-08-21T23:57:25.638	6005.626056846077	5993.203746592679	62.71820782429929	62.71820782429929	3.591486989846169	0.6355970622533247
2004-08-21T23:59:54.957	6002.552120661995	5990.1562254242945	62.985630472048726	62.985630472048726	3.5914909367505734	0.6354336432582954
2004-08-22T00:01:10.39	6001.009279931724	5988.617691071303	63.120748707505975	63.120748707505975	3.5914929161867852	0.635351121151297
2004-08-22T00:01:37.853	6000.448397979259	5988.05771784144	63.1699455369819	63.1699455369819	3.5914936344297232	0.6353210825671535
2004-08-22T00:06:12.485	5994.844633069007	5982.462968159826	63.66202027457704	63.66202027457704	3.5915007453216954	0.6350208645630694
2004-08-22T00:45:24.583	5947.2327086443765	5934.923086389139	67.88475211465801	67.88475211465801	3.591556085752368	0.632462560439748
2004-08-22T02:00:07.2	5858.452722891053	5846.257238401236	75.97903909656014	75.97903909656014	3.5916310010104704	0.627656374052819
2004-08-22T02:00:43.922	5857.736364453577	5845.54170197031	76.04562656085717	76.04562656085717	3.5916314343287414	0.6276174039993574
2004-08-22T02:01:18.095	5857.121758128722	5844.927859092	76.05570423919276	76.05570423919276	3.5916318348148475	0.6275811435778815
2004-08-22T02:01:30.536	5856.901828108221	5844.708206636872	76.0555947244302	76.0555947244302	3.5916319799475827	0.6275679444675664
2004-08-22T02:03:34.946	5854.70366060656	5842.512804055227	76.05449958547763	76.05449958547763	3.5916334117504185	0.6274359963574383
2004-08-22T02:24:19.045	5832.835865256464	5820.671608430032	76.04354906321583	76.04354906321583	3.5916457492739404	0.6261208616062047
2004-08-22T03:27:20.726	5767.659410062871	5755.56525936667	76.01027249942248	76.01027249942248	3.591660018879883	0.6221736238012596
2004-08-22T04:55:39.848	5679.712603413447	5667.6940961996015	75.96366784405632	75.96366784405632	3.5916159359266735	0.6167783576351025
2004-08-22T06:49:07.137	5572.733074837873	5560.784039333975	75.90384111067367	75.90384111067367	3.5914376160443617	0.6100975990288989
2004-08-22T08:28:05.391	5485.045949179348	5473.142046052336	75.85169048621606	75.85169048621606	3.5911602451212064	0.6045117759397524
2004-08-22T11:31:51.875	5336.21836889293	5324.386447423545	75.75494928628532	75.75494928628532	3.59032057953295	0.5947555865671413
2004-08-22T14:24:28.839	5212.585175094348	5200.833902331796	75.66419450844795	75.66419450844795	3.5891268486119214	0.5863125352873032
2004-08-22T18:02:57.289	5076.939090439601	5065.338418457161	75.5494852179693	75.5494852179693	3.5870347422039326	0.5765582582829677
2004-08-22T21:51:37.438	4957.061643072029	4945.691561848365	75.42960934126577	75.42960934126577	3.584178394128493	0.567328220127352
2004-08-22T23:20:11.369	4915.95796633297	4904.695738838658	75.38323150507352	75.38323150507352	3.582911290052161	0.5639850270169819
2004-08-22T23:52:00.168	4901.848839158159	4890.627381712605	75.36657924277111	75.36657924277111	3.5824373337954984	0.5628120544313764
2004-08-22T23:58:47.533	4898.88080342873	4887.668167486571	75.3630258857335	75.3630258857335	3.5823349934004884	0.5625635401292495
2004-08-23T00:00:07.215	4898.300272180242	4887.091089604892	75.36233085955355	75.36233085955355	3.582314927676006	0.5625150034832724
2004-08-23T00:00:35.989	4898.087666720089	4886.882841175356	75.3620798798579	75.3620798798579	3.5823076779208796	0.5624974822688825
2004-08-23T00:05:23.728	4895.965798634568	4884.804447004313	75.35957012887215	75.35957012887215	3.58223506968294	0.5623224412175337
2004-08-23T00:51:01.555	4876.150699334852	4865.394368511298	75.33569411274681	75.33569411274681	3.5815345117518063	0.5606721608492662
2004-08-23T02:20:27.453	4839.19841824957	4829.192454166548	75.28892117948004	75.28892117948004	3.5801162504069945	0.5575133924481495
2004-08-23T04:11:23.231	4796.621230498159	4787.471750468498	75.23094508675145	75.23094508675145	3.5782937022195043	0.5537231837484862
2004-08-23T06:39:02.818	4745.246282177028	4737.121715139714	75.15384167253531	75.15384167253531	3.575813478991093	0.5488799038107778
2004-08-23T09:35:34.783	4691.6981376935255	4684.64660255082	75.06176538729774	75.06176538729774	3.572884622958799	0.5433824765445645
2004-08-23T13:05:50.021	4639.925281747708	4633.965587469419	74.9522479028753	74.9522479028753	3.569676328937298	0.5372876227359591
2004-08-23T17:05:37.283	4599.552305149773	4594.629968573132	74.82754184739848	74.82754184739848	3.5667390277221274	0.531110433778481
2004-08-23T20:28:21.577	4583.882109169501	4579.69217426011	74.72226595416898	74.72226595416898	3.565043844734316	0.5267843434169992
2004-08-23T22:20:52.498	4583.421142418387	4579.588468328189	74.66390401768939	74.66390401768939	3.564418314418949	0.5248462029201405
2004-08-23T23:40:40.519	4586.931620077407	4583.333195069848	74.62253905244916	74.62253905244916	3.5640988778243465	0.5237094492037002
2004-08-23T23:55:48.217	4587.969522213369	4584.413812233897	74.61469979452609	74.61469979452609	3.564049028557993	0.5235181428282377
2004-08-23T23:59:16.841	4588.225131581662	4584.67916487757	74.61289814814589	74.61289814814589	3.5640380315064033	0.523475305201618
2004-08-24T00:00:36.906	4588.325474269205	4584.782692383797	74.61220673090254	74.61220673090254	3.5640338563111604	0.5234589783335167
2004-08-24T00:01:05.715	4588.362793697615	4584.820172792803	74.6119579507132	74.6119579507132	3.564032360134503	0.523453119084059
2004-08-24T00:05:53.8	4588.74268380985	4585.201671346597	74.60947019444248	74.60947019444248	3.5640175758232355	0.5233949756456137
2004-08-24T00:53:54.648	4593.216939816475	4589.691873882457	74.58459719343267	74.58459719343267	3.5638869706265943	0.5228593284593501
2004-08-24T02:39:55.688	4607.540592664405	4604.049825471919	74.52970587037655	74.52970587037655	3.5636993821500083	0.5219876489433877
2004-08-24T03:38:54.647	4618.218026885853	4614.745783178828	74.49918462947642	74.49918462947642	3.5636465345890165	0.5217001852958186
2004-08-24T04:35:21.516	4630.278064747406	4626.823167294614	74.46998676649312	74.46998676649312	3.563624291704583	0.521564954521624
2004-08-24T04:48:18.839	4633.301432662089	4629.850463410597	74.46328715286913	74.46328715286913	3.563622598652932	0.5215537738293978
2004-08-24T04:54:09.31	4634.695828618836	4631.246623987514	74.46026670405367	74.46026670405367	3.56362221639513	0.5215511945056033
2004-08-24T04:55:23.614	4634.991485102586	4631.545124906256	74.45962634397405	74.45962634397405	3.5636221650297304	0.5215508449851188
2004-08-24T04:55:50.729	4635.099411834121	4631.654269177263	74.45939266982776	74.45939266982776	3.563622148847006	0.5215507346578667
2004-08-24T05:00:21.876	4636.185100706055	4632.752108784526	74.45705596869772	74.45705596869772	3.5636220617442054	0.5215501383114362
2004-08-24T05:29:38.169	4643.500234765184	4640.14487109686	74.44192227108569	74.44192227108569	3.563624643360182	0.5215687354297577
2004-08-24T06:47:34.554	4665.36618168504	4662.208705302071	74.4016416128543	74.4016416128543	3.563654170176539	0.5218115905861928
2004-08-24T08:45:19.118	4704.9435389233395	4702.062190163835	74.3408313933716	74.3408313933716	3.5637403546993682	0.5227283298822665
2004-08-24T11:12:26.942	4765.221809289235	4762.650440910695	74.26491325974304	74.26491325974304	3.5638701478603383	0.5248326240133171
2004-08-24T14:15:17.353	4855.999791902648	4853.765776704387	74.17067719685639	74.17067719685639	3.5639911949183	0.5289433512053807
2004-08-24T17:01:11.625	4952.220435540279	4950.252638320592	74.08527326898991	74.08527326898991	3.564019493024134	0.5340589053230067
2004-08-24T21:20:26.048	5124.973328950796	5123.3574828950605	73.95201898544869	73.95201898544869	3.5638970433547863	0.54446047449956
2004-08-24T22:54:26.441	5193.199446290997	5191.694567550201	73.90375713557756	73.90375713557756	3.5638130846575975	0.548880018888368
2004-08-24T23:33:57.879	5222.617749188627	5221.157156661207	73.88347540852047	73.88347540852047	3.5637735080042967	0.5508302262242516
2004-08-24T23:56:31.974	5239.59311031718	5238.1572031396645	73.87189700919743	73.87189700919743	3.563750011376754	0.5519669851037913
2004-08-24T23:59:49.552	5242.080341648482	5240.64800040623	73.87020774205233	73.87020774205233	3.5637465344403476	0.5521342272007052
2004-08-25T00:01:56.913	5243.6867792162	5242.25497106781	73.86911883469297	73.86911883469297	3.5637442869543317	0.5522422178954319
2004-08-25T00:02:42.705	5244.264747653464	5242.833002939351	73.86872733190894	73.86872733190894	3.563743477718398	0.5522810801051233
2004-08-25T00:10:20.622	5250.051998412917	5248.620836828871	73.86481241818888	73.86481241818888	3.563735351979069	0.5526707203884353
2004-08-25T01:08:28.236	5294.5601728610045	5293.130244681502	73.83500223582259	73.83500223582259	3.563671762575469	0.5556975221135987
2004-08-25T02:49:30.557	5373.529035605616	5372.086152487558	73.78321352451225	73.78321352451225	3.5635573976172146	0.5611914455515026
2004-08-25T03:37:46.242	5411.85298105332	5410.396253462629	73.75848931508877	73.75848931508877	3.563503090315607	0.563910522731755
2004-08-25T04:01:26.288	5431.9676169011445	5430.503068537297	73.74636757106563	73.74636757106563	3.5634769696296433	0.5652645078208534
2004-08-25T04:09:58.676	5439.3296535521295	5437.86204791823	73.7419942364502	73.7419942364502	3.5634676619606096	0.5657562361235897
2004-08-25T05:35:22.553	5513.399266922623	5511.891852949914	73.69827515196015	73.69827515196015	3.563379547360025	0.5707600302754211
2004-08-25T07:23:27.129	5608.033622275528	5606.44941946967	73.64298316765408	73.64298316765408	3.5632881865016506	0.577290108048844
2004-08-25T09:40:05.482	5728.417977861981	5726.688121537407	73.57313770392797	73.57313770392797	3.563224697574913	0.5857868202382676
2004-08-25T12:20:45.489	5869.887422440831	5867.904990780396	73.49109487532488	73.49109487532488	3.56326015441153	0.5959862516406265
2004-08-25T15:25:32.416	6030.794178577598	6028.391630948374	73.39685090509693	73.39685090509693	3.563503477462106	0.6077747150995532
2004-08-25T15:33:46.091	6037.795144312206	6035.369774596122	73.39265725187941	73.39265725187941	3.563520264590466	0.6082970637401129
2004-08-25T15:38:49.74	6041.81920080865	6039.378170195417	73.39007794581175	73.39007794581175	3.5635308595442745	0.6086181504672048
2004-08-25T16:29:26.229	6081.880463673861	6079.274910878075	73.36428987019131	73.36428987019131	3.56364828362477	0.611819563578841
2004-08-25T17:58:49.672	6151.764522116255	6148.8315063966575	73.31876173008894	73.31876173008894	3.563908164393712	0.6174214170504011
2004-08-25T19:49:08.625	6236.236591887535	6232.829207239652	73.26261502069379	73.26261502069379	3.56432413209157	0.6242111381061365
2004-08-25T22:21:39.676	6349.300796846087	6345.095472386142	73.18506004250969	73.18506004250969	3.565073538506387	0.6333077077169375
2004-08-26T01:33:38.247	6484.635584043529	6479.159998066564	73.0875570779794	73.0875570779794	3.5662903776198425	0.6441721977832218
2004-08-26T04:38:24.153	6606.791268384403	6599.77660434111	72.99383923154036	72.99383923154036	3.567712146716551	0.6539306991037847
2004-08-26T08:03:39.402	6732.459895080778	6723.3390762957815	72.88986967748126	72.88986967748126	3.56950603688899	0.6639286157517746
2004-08-26T11:41:24.211	6853.585108114327	6841.763253084849	72.77973395672426	72.77973395672426	3.5715451742641617	0.6735905017871704
2004-08-26T15:34:23.82	6968.768251742464	6953.557647458045	72.66207081606808	72.66207081606808	3.573737994452741	0.6829644444210052
2004-08-26T19:46:09.49	7075.907064291861	7056.565766245243	72.53514369131481	72.53514369131481	3.5759580352086324	0.6921620711571611
2004-08-27T00:30:26.602	7173.387174051279	7149.031909405553	72.3920858713742	72.3920858713742	3.578116649856327	0.7015081312731918
2004-08-27T05:33:10.437	7245.570621973223	7215.858457971477	72.24005615616845	72.24005615616845	3.5798850539267226	0.7101407537945595
2004-08-27T11:05:44.736	7281.960271284738	7246.830235708482	72.07340842956526	72.07340842956526	3.581186922236144	0.7176363396183228
2004-08-27T11:42:10.687	7283.059708914016	7247.383832765924	72.0551759075568	72.0551759075568	3.5812932519324336	0.7183053591092131
2004-08-27T12:06:25.832	7283.470616120585	7247.437510072709	72.04304142923566	72.04304142923566	3.5813604407728024	0.7187322831308203
2004-08-27T12:10:54.714	7283.5184363394865	7247.419868329297	72.0407994424762	72.0407994424762	3.5813725468663233	0.7188095319273358
2004-08-27T12:13:11.673	7283.539423097585	7247.407577217576	72.03965747827502	72.03965747827502	3.5813786765270526	0.7188486818995382
2004-08-27T12:13:48.52	7283.540398375388	7247.4038895939375	72.03935024607286	72.03935024607286	3.581380321429175	0.7188591920071413
2004-08-27T12:14:02.304	7283.532712401899	7247.402468658006	72.03923531927207	72.03923531927207	3.5813809362815126	0.7188631210589109
2004-08-27T12:16:20.141	7283.454667112197	7247.387016623374	72.03808606134812	72.03808606134812	3.581387071028117	0.7189023369214796
2004-08-27T12:35:22.361	7282.72496454301	7247.1720321858675	72.02856315692895	72.02856315692895	3.581436949437996	0.7192220591627023
2004-08-27T13:31:40.287	7279.700298922623	7245.628770463865	72.00040810701239	72.00040810701239	3.5815746288481844	0.7201117638880038
2004-08-27T15:16:22.676	7270.635560920134	7239.163609297378	71.9480736022436	71.9480736022436	3.581793054713867	0.7215357023234669
2004-08-27T17:24:55.933	7253.470359894092	7224.93094620697	71.88387147414089	71.88387147414089	3.581996817751116	0.7228532387621219
2004-08-27T20:17:07.503	7220.553781808194	7195.53403509803	71.79796529503571	71.79796529503571	3.582158593537915	0.7238536108645045
2004-08-27T23:41:45.996	7168.326116347687	7146.946383001931	71.6960041025865	71.6960041025865	3.582171339657778	0.7239379285131408
2004-08-28T03:42:56.904	7092.7471056967515	7074.998269669734	71.57602286731058	71.57602286731058	3.5818902835442463	0.7226926200303277
2004-08-28T08:19:31.083	6994.848416266023	6980.519398972714	71.43868427403213	71.43868427403213	3.5810856411279803	0.7199203030382928
2004-08-28T13:21:11.523	6883.5772730013105	6872.233330042888	71.28917986049167	71.28917986049167	3.5795410795111873	0.7159065117044757
2004-08-28T18:44:59.474	6768.7907887807805	6759.959167999766	71.12905871473049	71.12905871473049	3.577174801989947	0.7111912549118734
2004-08-29T00:24:07.801	6661.808529554494	6655.008229539931	70.96173761711147	70.96173761711147	3.5741778675334688	0.7064086973103084
2004-08-29T06:14:22.74	6569.190809009408	6563.993491787396	70.78934821030883	70.78934821030883	3.5708642937238735	0.7019416252030758
2004-08-29T12:22:21.806	6491.890483368939	6487.967253111045	70.60868068984087	70.60868068984087	3.567468387202661	0.6978690211293664
2004-08-29T14:18:55.954	6471.530042241686	6467.940276273445	70.55154553819887	70.55154553819887	3.566451951854969	0.6967148491524399
2004-08-29T15:49:09.702	6457.066053929825	6453.714526331663	70.50735240489723	70.50735240489723	3.565691197712187	0.6958654322387001
2004-08-29T15:53:18.73	6456.427331001687	6453.086367558985	70.50532021898843	70.50532021898843	3.5656567904199683	0.6958272725809441
2004-08-29T15:55:05.306	6456.154686489666	6452.818233822695	70.50445052721604	70.50445052721604	3.565642081497806	0.6958109659225828
2004-08-29T15:55:42.937	6456.059003793112	6452.723660069901	70.50414345592591	70.50414345592591	3.565636890355987	0.695805211808138
2004-08-29T15:55:57.103	6456.023904963632	6452.688070663917	70.50402785728647	70.50402785728647	3.565634936433074	0.6958030461072813
2004-08-29T15:58:18.764	6455.673340333993	6452.3325825848315	70.50287188131654	70.50287188131654	3.565615406727257	0.6957814033265503
2004-08-29T16:21:55.381	6452.209969429	6448.818196923082	70.49131316399465	70.49131316399465	3.565421070251656	0.6955663970469215
2004-08-29T17:23:37.57	6443.51913966159	6439.978435937622	70.4611145230423	70.4611145230423	3.5649216763004006	0.6950166716892932
2004-08-29T18:46:51.751	6432.610287109607	6428.831586132881	70.42039763542425	70.42039763542425	3.5642685222731445	0.6943029103201345
2004-08-29T20:35:00.658	6419.8078886722205	6415.653412539202	70.36752959875277	70.36752959875277	3.563457910900616	0.693423199509947
2004-08-29T22:47:55.957	6406.146911609569	6401.423138422432	70.30260562412803	70.30260562412803	3.5625262208658737	0.6924162961765742
2004-08-30T01:24:28.273	6392.913925219481	6387.363018806845	70.2262230343516	70.2262230343516	3.561530424708738	0.6913378382613282
2004-08-30T04:38:50.919	6380.6736662213125	6373.856517375399	70.1314925872525	70.1314925872525	3.5604653849656716	0.6901686400210747
2004-08-30T07:28:45.073	6373.752384121251	6365.611539334701	70.04879471481908	70.04879471481908	3.5597091181223615	0.6893157570161055
2004-08-30T08:18:58.533	6372.387982694824	6363.817472891831	70.02436734854334	70.02436734854334	3.5595195100431685	0.6890969139553176
2004-08-30T08:46:10.105	6371.780702829817	6362.9703274590465	70.01114524433748	70.01114524433748	3.5594236227061398	0.6889852010388258
2004-08-30T12:19:52.254	6370.2940182931015	6359.424796804722	69.9073226133855	69.9073226133855	3.558844038175657	0.6882885351006754
2004-08-30T15:06:26.416	6373.336926348393	6360.65601157722	69.82650534067422	69.82650534067422	3.558619310738841	0.6880008706649335
2004-08-30T19:44:38.604	6387.107569220907	6371.023515575979	69.69173312635246	69.69173312635246	3.5587077213817655	0.6881347679205734
2004-08-31T00:39:46.248	6413.729310769154	6393.560985151753	69.54904647843863	69.54904647843863	3.5593966802831063	0.6892684529223901
2004-08-31T06:16:15.723	6458.303955863633	6432.9363441704445	69.38671783794562	69.38671783794562	3.560790775549459	0.6919350395595584
2004-08-31T10:29:52.157	6500.698912431579	6471.059444631827	69.26462418073748	69.26462418073748	3.5621632516519313	0.694885569708825
2004-08-31T12:11:14.293	6519.453951451347	6488.026061302821	69.21588244056407	69.21588244056407	3.5627731530957174	0.6962627532649239
2004-08-31T12:45:22.865	6525.97773532203	6493.937240748251	69.19947307641552	69.19947307641552	3.5629856670528928	0.6967485905259881
2004-08-31T13:02:04.908	6529.204706173083	6496.862690031371	69.19144798318466	69.19144798318466	3.5630908766063967	0.6969899599315724
2004-08-31T15:49:05.334	6562.667359389455	6527.24273091199	69.11124822011854	69.11124822011854	3.564187084738405	0.6995205647900448
2004-08-31T18:42:24.108	6599.416334900782	6560.664728871531	69.02811860193964	69.02811860193964	3.5654085070124335	0.7023175153428312
2004-08-31T22:41:53.867	6653.153349071182	6609.600523854786	68.9134087572371	68.9134087572371	3.567246473281989	0.7063419408667845
2004-09-01T03:07:40.003	6716.721151503661	6667.597248542992	68.78633825753671	68.78633825753671	3.5695257679351995	0.7108741818968127
2004-09-01T08:01:45.166	6792.157730146948	6736.61626609321	68.64600173094048	68.64600173094048	3.572401456259382	0.7158254644357487
2004-09-01T13:29:45.172	6882.2649197949795	6819.225149251126	68.48981928809053	68.48981928809053	3.576085059407243	0.7211421903305144
2004-09-01T19:26:25.635	6985.749544135987	6913.952194051795	68.32038640357462	68.32038640357462	3.580622942867501	0.7266080892354162
2004-09-02T01:36:41.487	7095.245198974665	7013.215060797671	68.14494127030817	68.14494127030817	3.5857177397077886	0.7318900834829754
2004-09-02T08:29:12.519	7211.330088369383	7115.7088868643805	67.9500056170716	67.9500056170716	3.5913407232853287	0.7372020750456209
2004-09-02T14:16:17.851	7296.483723072567	7187.53264259422	67.78642027460855	67.78642027460855	3.5955665235871996	0.7411161235599969
2004-09-02T20:37:30.183	7368.265751145378	7243.639669026301	67.6072092644262	67.6072092644262	3.599272267852349	0.7447124201693044
2004-09-03T02:51:29.765	7407.127873170689	7268.115818556228	67.43184940715075	67.43184940715075	3.6016798583559497	0.7473127223283781
2004-09-03T03:42:17.814	7409.416670334096	7268.681015300853	67.4080647669137	67.4080647669137	3.601903424639255	0.747576766439673
2004-09-03T04:44:59.292	7411.1474773649	7268.3906080830975	67.37872463144569	67.37872463144569	3.6021445205344094	0.7478687943029532
2004-09-03T04:54:18.389	7411.299364447331	7268.252637509438	67.3743646758866	67.3743646758866	3.6021770785814478	0.7479089004020145
2004-09-03T04:56:10.813	7411.326572765155	7268.2219015332075	67.37348800132713	67.37348800132713	3.6021835231415484	0.747916859775061
2004-09-03T04:56:54.796	7411.320409224215	7268.209603695887	67.37314502633792	67.37314502633792	3.6021860351060013	0.7479199640697118
2004-09-03T04:57:10.756	7411.288193794752	7268.205103226112	67.3730205726274	67.3730205726274	3.6021869453182758	0.7479210891753046
2004-09-03T04:59:50.357	7410.9652036507	7268.15898517331	67.37177604816625	67.37177604816625	3.6021960095019114	0.7479323009755849
2004-09-03T05:26:26.366	7407.651104267655	7267.58604696787	67.35933206788202	67.35933206788202	3.6022828611631	0.7480404620453915
2004-09-03T06:30:38.918	7399.006422457828	7265.3561295372	67.32930342021004	67.32930342021004	3.602464226572986	0.7482711584185159
2004-09-03T08:15:47.774	7382.795926112128	7259.060385046916	67.28015806916697	67.28015806916697	3.6026758511498262	0.7485513223415932
2004-09-03T10:30:26.609	7358.102359007531	7246.064383052911	67.21727714060138	67.21727714060138	3.602796116913936	0.7487195692557456
2004-09-03T13:26:59.745	7318.632583440566	7220.381909195756	67.13491540052841	67.13491540052841	3.6027104158329495	0.7485851498671273
2004-09-03T16:59:14.32	7260.037454544311	7176.279532473407	67.03603751441918	67.03603751441918	3.6022732662161623	0.7478362063213168
2004-09-03T21:07:49.11	7175.63983564103	7106.32769449323	66.92041646021995	66.92041646021995	3.6013580681265744	0.746066968421048
2004-09-04T01:49:01.092	7060.216312300756	7004.421765087563	66.78986341005408	66.78986341005408	3.5998893772158365	0.7428291774564587
2004-09-04T06:08:55.208	6936.192175507803	6890.609654547561	66.66942480461897	66.66942480461897	3.598195505247418	0.7386414547435243
2004-09-04T11:50:35.653	6750.296644875776	6715.422504031411	66.51142333692539	66.51142333692539	3.595530179618022	0.7313740234763213
2004-09-04T17:16:00.742	6551.272425762772	6524.3048198317665	66.3612873161324	66.3612873161324	3.592504197172157	0.7225756428872594
2004-09-04T21:58:28.129	6362.599295589663	6341.059989525937	66.23124702457814	66.23124702457814	3.5894254492462205	0.7134606637447258
2004-09-04T22:50:49.263	6326.1287053478345	6305.471574841337	66.20717255701372	66.20717255701372	3.5888047208282567	0.7116244757986172
2004-09-04T23:23:28.542	6303.15585397699	6283.031095872961	66.19216056696018	66.19216056696018	3.5884094636573822	0.7104565191978952
2004-09-04T23:42:21.825	6289.7906829621425	6269.967748565481	66.18347890728555	66.18347890728555	3.5881780065482136	0.7097730828198614
2004-09-04T23:58:26.441	6278.370609712539	6258.801109720215	66.17609024125102	66.17609024125102	3.58797936356956	0.7091868467066398
2004-09-04T23:59:55.076	6277.319234859104	6257.77286364773	66.17541135993817	66.17541135993817	3.587961035563997	0.709132771565984
2004-09-05T00:01:09.997	6276.444400207571	6256.903436894434	66.17483752964198	66.17483752964198	3.5879455336364026	0.7090870364468117
2004-09-05T00:01:37.175	6276.128020904054	6256.587991298278	66.17462937615866	66.17462937615866	3.5879399081363035	0.7090704400509839
2004-09-05T00:06:08.947	6272.9624410620445	6253.431651556694	66.1725478773364	66.1725478773364	3.5878835876791664	0.7089042958644937
2004-09-05T00:34:23.026	6253.157199704194	6233.680073199666	66.15957443211225	66.15957443211225	3.587529837683239	0.7078612807996829
2004-09-05T01:54:08.443	6196.551354942018	6177.190400205893	66.12294092530688	66.12294092530688	3.586505789282458	0.7048472958589743
2004-09-05T03:44:55.384	6116.406214486126	6097.125174681626	66.07209066379848	66.07209066379848	3.5850238553904257	0.7005001170754316
2004-09-05T06:06:46.853	6011.520444048851	5992.2153166035005	66.00703353480625	66.00703353480625	3.5830299767390215	0.6946777733258547
2004-09-05T09:01:23.222	5879.753889712628	5860.242441110274	65.92704569118314	65.92704569118314	3.580441978735458	0.6871616312957824
2004-09-05T12:27:26.509	5722.247257957764	5702.262011163099	65.83277577030142	65.83277577030142	3.577234361256213	0.6778940859827465
2004-09-05T16:24:44.974	5541.59862275814	5520.770727628134	65.72437464678029	65.72437464678029	3.573413267872185	0.6668810980156904
2004-09-05T20:50:18.77	5346.128721741312	5323.9649106337565	65.60327814739873	65.60327814739873	3.5691073756729765	0.6544576458083953
2004-09-06T01:44:57.348	5145.973548185428	5121.769119617858	65.46918243732142	65.46918243732142	3.5644490648444696	0.6410671656623131
2004-09-06T07:28:01.169	4947.190539804427	4919.741971278227	65.31339517060688	65.31339517060688	3.5593742392004337	0.626787054909148
2004-09-06T12:07:44.837	4819.045396569345	4788.305315002899	65.18664351461177	65.18664351461177	3.555678696174039	0.6166719253177929
2004-09-06T17:48:45.045	4707.563372642035	4672.332243777097	65.03245898753035	65.03245898753035	3.5519327629615534	0.6065618033729671
2004-09-06T23:37:24.845	4643.127937499171	4603.339075792173	64.87518811781412	64.87518811781412	3.5491458753982172	0.5989113469761367
2004-09-07T05:56:43.597	4622.511749040627	4578.705366966835	64.70452429269837	64.70452429269837	3.547340059038507	0.5936100224659485
2004-09-07T06:37:33.998	4622.942594564217	4578.7974239506775	64.68617596360936	64.68617596360936	3.5472156976561733	0.5932195528663714
2004-09-07T07:06:25.591	4623.531958924219	4579.159834714709	64.67321313221743	64.67321313221743	3.54713536166479	0.5929643418626358
2004-09-07T07:21:51.327	4623.942340189132	4579.453169620216	64.66628406384051	64.66628406384051	3.5470949275436143	0.5928349162422851
2004-09-07T07:29:32.575	4624.171364757861	4579.6249985086615	64.66283193898231	64.66283193898231	3.5470754275215706	0.5927722504874492
2004-09-07T07:33:45.74	4624.303977145071	4579.726536289184	64.66093724731839	64.66093724731839	3.547064906075381	0.5927383692175907
2004-09-07T07:34:42.646	4624.301528990156	4579.750063186126	64.66051137036317	64.66051137036317	3.547062558745864	0.5927308035931784
2004-09-07T07:35:03.107	4624.298348720474	4579.758585640525	64.66035824148204	64.66035824148204	3.5470617163153246	0.5927280877718151
2004-09-07T07:38:27.719	4624.268549406214	4579.845643120442	64.65882697261577	64.65882697261577	3.5470533379861977	0.5927010603519952
2004-09-07T08:12:33.845	4624.169588482246	4580.898377848756	64.64351627828133	64.64351627828133	3.5469741112092534	0.5924438466245296
2004-09-07T09:39:36.859	4625.523329669655	4585.057424628098	64.60445007829972	64.60445007829972	3.5468083177688685	0.5918944362597919
2004-09-07T11:37:33.086	4630.895622832875	4593.940869856196	64.55156019128201	64.55156019128201	3.5466623155182755	0.59139347593982
2004-09-07T14:10:16.964	4643.565718896115	4610.707261857063	64.48313090456142	64.48313090456142	3.5465954864517504	0.5911547761104456
2004-09-07T17:16:58.395	4667.2433749330885	4638.778307697054	64.39958515321025	64.39958515321025	3.5466801620467705	0.5914792881423957
2004-09-07T20:57:20.145	4706.068769700858	4682.036686135405	64.30111014500274	64.30111014500274	3.546989611762362	0.5927208626284245
2004-09-08T01:08:07.685	4763.962948636016	4744.136156142907	64.18921993164454	64.18921993164454	3.547598749275581	0.5952606973774516
2004-09-08T05:10:47.532	4833.545369010888	4817.074266610126	64.08114144182099	64.08114144182099	3.5484501815268055	0.5988671288693902
2004-09-08T10:25:20.516	4941.881193570158	4928.914682748827	63.94131708458743	63.94131708458743	3.54993242207791	0.6051854002999236
2004-09-08T15:32:00.584	5062.821216558781	5052.542540139308	63.80529015524392	63.80529015524392	3.551707048132004	0.6130068758390519
2004-09-08T21:11:24.074	5205.314405710202	5197.361507591091	63.65508547427248	63.65508547427248	3.5537888681016114	0.623306252022048
2004-09-08T23:09:20.907	5254.528388548952	5247.253886820513	63.60296834552519	63.60296834552519	3.5544641493152374	0.6271998962984018
2004-09-08T23:50:25.358	5271.393265877729	5264.341262899552	63.58482898782289	63.58482898782289	3.5546863897720096	0.6285835590973384
2004-09-08T23:58:15.972	5274.59249105426	5267.582204175046	63.581365668251046	63.581365668251046	3.5547279267957514	0.6288491607498681
2004-09-08T23:59:56.353	5275.273925799044	5268.272505254491	63.58062697344181	63.58062697344181	3.5547367473351517	0.6289058667384739
2004-09-09T00:01:18.398	5275.836172928956	5268.836452566814	63.58002321736861	63.58002321736861	3.5547439463435766	0.6289522284503445
2004-09-09T00:01:48.122	5276.040211935921	5269.040705271323	63.57980448562202	63.57980448562202	3.5547465521499597	0.6289690277635863
2004-09-09T00:06:45.361	5278.078906203881	5271.081512625285	63.57761720954281	63.57761720954281	3.554772542440398	0.6291371094182803
2004-09-09T00:56:17.75	5298.283715603404	5291.3051496249645	63.55574858689741	63.55574858689741	3.5550253577691966	0.630826127736352
2004-09-09T02:02:34.229	5324.720602141947	5317.761199034399	63.52650437628496	63.52650437628496	3.5553416897693624	0.6331049378925234
[truncated: 34,489 more rows]
