# Supplementary material for: Role of vector phenotypic plasticity in disease transmission as illustrated by the spread of dengue virus by Aedes albopictus
Source: Nat Commun. 2024 Sep 7;15:7823. doi: 10.1038/s41467-024-52144-5 (PMC11379831; doi:10.1038/s41467-024-52144-5)
Supplement: Supplementary file 4 — Source Data files [file 41467_2024_52144_MOESM4_ESM.zip › Source_Data_Folder/Supplementary_Material/SF20.xlsx]

## Sheet: Simulated_Eggs
Time_Egg	Sim_Act_Pred
2017-01-02	0
2017-01-03	0
2017-01-04	0
2017-01-05	0
2017-01-06	0
2017-01-07	0
2017-01-08	0
2017-01-09	0
2017-01-10	0
2017-01-11	0
2017-01-12	0
2017-01-13	0
2017-01-14	0
2017-01-15	0
2017-01-16	0
2017-01-17	0
2017-01-18	0
2017-01-19	0
2017-01-20	0
2017-01-21	0
2017-01-22	5.70171e-11
2017-01-23	-2.96986e-10
2017-01-24	1.00396e-09
2017-01-25	5.20841e-11
2017-01-26	-1.2037e-08
2017-01-27	3.60627e-08
2017-01-28	4.06077e-08
2017-01-29	-2.29165e-07
2017-01-30	-1.19305e-07
2017-01-31	1.61816e-06
2017-02-01	4.84445e-06
2017-02-02	7.8602e-06
2017-02-03	9.69227e-06
2017-02-04	1.08605e-05
2017-02-05	1.17627e-05
2017-02-06	1.25625e-05
2017-02-07	1.3409e-05
2017-02-08	1.36601e-05
2017-02-09	1.21602e-05
2017-02-10	9.12618e-06
2017-02-11	6.2926e-06
2017-02-12	4.63743e-06
2017-02-13	3.64385e-06
2017-02-14	2.84187e-06
2017-02-15	2.17571e-06
2017-02-16	1.72974e-06
2017-02-17	1.5141e-06
2017-02-18	1.43277e-06
2017-02-19	1.33622e-06
2017-02-20	1.21049e-06
2017-02-21	1.07757e-06
2017-02-22	9.56555e-07
2017-02-23	7.10634e-07
2017-02-24	4.74247e-07
2017-02-25	3.55145e-07
2017-02-26	2.82563e-07
2017-02-27	2.40598e-07
2017-02-28	2.12901e-07
2017-03-01	1.86107e-07
2017-03-02	1.58042e-07
2017-03-03	1.69889e-07
2017-03-04	1.41328e-07
2017-03-05	9.19915e-08
2017-03-06	8.65005e-08
2017-03-07	8.07662e-08
2017-03-08	8.94991e-08
2017-03-09	8.03717e-08
2017-03-10	7.30649e-08
2017-03-11	5.51241e-08
2017-03-12	5.92129e-08
2017-03-13	5.23576e-08
2017-03-14	4.54654e-08
2017-03-15	3.90519e-08
2017-03-16	2.77516e-08
2017-03-17	2.55427e-08
2017-03-18	2.34456e-08
2017-03-19	2.22083e-08
2017-03-20	1.78384e-08
2017-03-21	1.7405e-08
2017-03-22	1.70127e-08
2017-03-23	1.66077e-08
2017-03-24	1.61912e-08
2017-03-25	1.58013e-08
2017-03-26	1.54159e-08
2017-03-27	1.50167e-08
2017-03-28	1.46077e-08
2017-03-29	1.55121e-08
2017-03-30	1.35383e-08
2017-03-31	1.67046e-08
2017-04-01	2.01724e-08
2017-04-02	2.3196e-08
2017-04-03	2.17946e-08
2017-04-04	2.15e-08
2017-04-05	1.79681e-08
2017-04-06	1.41483e-08
2017-04-07	1.07847e-08
2017-04-08	1.26612e-08
2017-04-09	1.23668e-08
2017-04-10	1.316e-08
2017-04-11	1.32617e-08
2017-04-12	1.30839e-08
2017-04-13	1.29408e-08
2017-04-14	1.28579e-08
2017-04-15	1.10257e-08
2017-04-16	8.53716e-09
2017-04-17	8.37363e-09
2017-04-18	9.90652e-09
2017-04-19	9.57305e-09
2017-04-20	8.729e-09
2017-04-21	9.2649e-09
2017-04-22	8.08125e-09
2017-04-23	6.91671e-09
2017-04-24	5.77208e-09
2017-04-25	4.67841e-09
2017-04-26	3.70675e-09
2017-04-27	3.23617e-09
2017-04-28	3.09552e-09
2017-04-29	2.99014e-09
2017-04-30	2.88408e-09
2017-05-01	2.3547e-09
2017-05-02	2.28858e-09
2017-05-03	2.23417e-09
2017-05-04	2.19097e-09
2017-05-05	2.15578e-09
2017-05-06	1.74805e-09
2017-05-07	2.20455e-09
2017-05-08	2.39932e-09
2017-05-09	2.37877e-09
2017-05-10	2.35482e-09
2017-05-11	2.34826e-09
2017-05-12	2.67072e-09
2017-05-13	3.38544e-09
2017-05-14	4.50678e-09
2017-05-15	5.18181e-09
2017-05-16	5.30036e-09
2017-05-17	5.88735e-09
2017-05-18	6.82601e-09
2017-05-19	7.78856e-09
2017-05-20	7.26395e-09
2017-05-21	5.96162e-09
2017-05-22	4.58887e-09
2017-05-23	3.78368e-09
2017-05-24	5.25627e-09
2017-05-25	6.27943e-09
2017-05-26	-1.01344e-07
2017-05-27	0.000206641
2017-05-28	0.619041
2017-05-29	2.72826
2017-05-30	5.38785
2017-05-31	7.55689
2017-06-01	8.55543
2017-06-02	8.09129
2017-06-03	7.47775
2017-06-04	7.18438
2017-06-05	6.7574
2017-06-06	6.1412
2017-06-07	4.80107
2017-06-08	3.46813
2017-06-09	3.23112
2017-06-10	3.3126
2017-06-11	3.79638
2017-06-12	5.01359
2017-06-13	5.57783
2017-06-14	5.61474
2017-06-15	6.3578
2017-06-16	10.9709
2017-06-17	17.0721
2017-06-18	22.3753
2017-06-19	32.4684
2017-06-20	44.6806
2017-06-21	65.9674
2017-06-22	90.8894
2017-06-23	113.3
2017-06-24	123.804
2017-06-25	121.761
2017-06-26	120.939
2017-06-27	123.647
2017-06-28	128.621
2017-06-29	133.854
2017-06-30	130.015
2017-07-01	119.537
2017-07-02	105.988
2017-07-03	97.1781
2017-07-04	99.0176
2017-07-05	108.415
2017-07-06	134.022
2017-07-07	161.514
2017-07-08	179.799
2017-07-09	195.215
2017-07-10	197.263
2017-07-11	188.679
2017-07-12	175.056
2017-07-13	153.16
2017-07-14	128.835
2017-07-15	119.087
2017-07-16	111.1
2017-07-17	118.784
2017-07-18	145.73
2017-07-19	167.207
2017-07-20	206.915
2017-07-21	222.823
2017-07-22	220.048
2017-07-23	214.334
2017-07-24	189.22
2017-07-25	160.263
2017-07-26	128.092
2017-07-27	105.862
2017-07-28	96.8734
2017-07-29	105.356
2017-07-30	134.73
2017-07-31	158.66
2017-08-01	175.676
2017-08-02	192.933
2017-08-03	198.347
2017-08-04	200.854
2017-08-05	196.297
2017-08-06	185.654
2017-08-07	163.152
2017-08-08	145.653
2017-08-09	131.756
2017-08-10	121.5
2017-08-11	111.508
2017-08-12	89.7658
2017-08-13	79.3441
2017-08-14	78.165
2017-08-15	95.8888
2017-08-16	127.476
2017-08-17	145.623
2017-08-18	160.819
2017-08-19	159.027
2017-08-20	138.583
2017-08-21	120.806
2017-08-22	98.9336
2017-08-23	89.9014
2017-08-24	96.7364
2017-08-25	114.232
2017-08-26	131.914
2017-08-27	149.505
2017-08-28	157.288
2017-08-29	157.887
2017-08-30	161.195
2017-08-31	165.035
2017-09-01	152.643
2017-09-02	133.969
2017-09-03	105.815
2017-09-04	71.5432
2017-09-05	63.4311
2017-09-06	71.938
2017-09-07	83.3128
2017-09-08	88.0371
2017-09-09	89.8087
2017-09-10	79.2962
2017-09-11	65.9693
2017-09-12	61.1957
2017-09-13	51.9214
2017-09-14	47.6205
2017-09-15	42.5102
2017-09-16	35.2176
2017-09-17	38.5263
2017-09-18	32.0783
2017-09-19	22.7639
2017-09-20	18.8282
2017-09-21	16.9186
2017-09-22	17.6077
2017-09-23	20.2979
2017-09-24	25.8213
2017-09-25	29.3579
2017-09-26	27.9759
2017-09-27	26.7188
2017-09-28	33.9866
2017-09-29	30.5262
2017-09-30	39.7881
2017-10-01	44.18
2017-10-02	40.0681
2017-10-03	35.8769
2017-10-04	28.6482
2017-10-05	31.9381
2017-10-06	26.0186
2017-10-07	25.8306
2017-10-08	21.0982
2017-10-09	17.0333
2017-10-10	16.4981
2017-10-11	17.2399
2017-10-12	22.9652
2017-10-13	28.9914
2017-10-14	30.3993
2017-10-15	34.1094
2017-10-16	32.5476
2017-10-17	32.5221
2017-10-18	34.5252
2017-10-19	33.0499
2017-10-20	33.3444
2017-10-21	29.5935
2017-10-22	25.8207
2017-10-23	28.4089
2017-10-24	23.5255
2017-10-25	18.8836
2017-10-26	21.8898
2017-10-27	20.6142
2017-10-28	20.4295
2017-10-29	20.2484
2017-10-30	19.6632
2017-10-31	13.447
2017-11-01	14.654
2017-11-02	10.9257
2017-11-03	9.39119
2017-11-04	7.93193
2017-11-05	6.54503
2017-11-06	5.43382
2017-11-07	4.87209
2017-11-08	4.41934
2017-11-09	3.96041
2017-11-10	4.33645
2017-11-11	3.81701
2017-11-12	3.27421
2017-11-13	3.46052
2017-11-14	2.78828
2017-11-15	2.21536
2017-11-16	1.79573
2017-11-17	1.41665
2017-11-18	1.43736
2017-11-19	1.07505
2017-11-20	0.76354
2017-11-21	0.500735
2017-11-22	0.319441
2017-11-23	0.210347
2017-11-24	0.0963546
2017-11-25	0.0500458
2017-11-26	0.0415364
2017-11-27	0.0357793
2017-11-28	0.0316402
2017-11-29	0.0279866
2017-11-30	0.023721
2017-12-01	0.0242393
2017-12-02	0.0193742
2017-12-03	0.0195711
2017-12-04	0.0143483
2017-12-05	0.00919244
2017-12-06	0.00568028
2017-12-07	0.00351442
2017-12-08	0.00216823
2017-12-09	0.00133831
2017-12-10	0.000826834
2017-12-11	0.000511857
2017-12-12	0.000318519
2017-12-13	0.000199538
2017-12-14	0.000125458
2017-12-15	7.95252e-05
2017-12-16	5.12119e-05
2017-12-17	3.37004e-05
2017-12-18	2.29123e-05
2017-12-19	1.64937e-05
2017-12-20	1.24328e-05
2017-12-21	9.02754e-06
2017-12-22	6.37689e-06
2017-12-23	4.65178e-06
2017-12-24	3.49384e-06
2017-12-25	2.14341e-06
2017-12-26	1.83492e-06
2017-12-27	1.55255e-06
2017-12-28	1.31399e-06
2017-12-29	1.13157e-06
2017-12-30	9.8455e-07
2017-12-31	8.18004e-07
2018-01-01	6.43843e-07
2018-01-02	4.70348e-07
2018-01-03	3.20256e-07
2018-01-04	1.59206e-07
2018-01-05	1.32119e-07
2018-01-06	1.02078e-07
2018-01-07	1.17067e-07
2018-01-08	1.11753e-07
2018-01-09	1.04946e-07
2018-01-10	9.63166e-08
2018-01-11	1.02816e-07
2018-01-12	9.1728e-08
2018-01-13	7.8939e-08
2018-01-14	8.07817e-08
2018-01-15	6.64189e-08
2018-01-16	5.21046e-08
2018-01-17	3.90723e-08
2018-01-18	2.75668e-08
2018-01-19	1.93653e-08
2018-01-20	1.3012e-08
2018-01-21	8.01956e-09
2018-01-22	5.02987e-09
2018-01-23	3.2207e-09
2018-01-24	2.1304e-09
2018-01-25	1.4843e-09
2018-01-26	6.30462e-10
2018-01-27	4.30737e-10
2018-01-28	2.18279e-10
2018-01-29	1.82627e-10
2018-01-30	1.66983e-10
2018-01-31	1.57161e-10
2018-02-01	1.48793e-10
2018-02-02	1.37879e-10
2018-02-03	1.4843e-10
2018-02-04	1.28784e-10
2018-02-05	1.10595e-10
2018-02-06	9.60426e-11
2018-02-07	7.96717e-11
2018-02-08	8.07631e-11
2018-02-09	6.25732e-11
2018-02-10	4.36557e-11
2018-02-11	2.76486e-11
2018-02-12	1.74623e-11
2018-02-13	1.09139e-11
2018-02-14	6.91216e-12
2018-02-15	4.36557e-12
2018-02-16	2.91038e-12
2018-02-17	1.81899e-12
2018-02-18	1.45519e-12
2018-02-19	1.45519e-12
2018-02-20	1.45519e-12
2018-02-21	1.45519e-12
2018-02-22	1.81899e-12
2018-02-23	1.45519e-12
2018-02-24	1.45519e-12
2018-02-25	1.45519e-12
2018-02-26	1.45519e-12
2018-02-27	1.09139e-12
2018-02-28	7.27596e-13
2018-03-01	3.63798e-13
2018-03-02	0
2018-03-03	-3.63798e-13
2018-03-04	0
2018-03-05	0
2018-03-06	0
2018-03-07	0
2018-03-08	0
2018-03-09	0
2018-03-10	0
2018-03-11	7.27596e-13
2018-03-12	7.27596e-13
2018-03-13	7.27596e-13
2018-03-14	7.27596e-13
2018-03-15	7.27596e-13
2018-03-16	7.27596e-13
2018-03-17	7.27596e-13
2018-03-18	0
2018-03-19	0
2018-03-20	0
2018-03-21	0
2018-03-22	0
2018-03-23	0
2018-03-24	0
2018-03-25	0
2018-03-26	0
2018-03-27	0
2018-03-28	0
2018-03-29	0
2018-03-30	0
2018-03-31	0
2018-04-01	0
2018-04-02	0
2018-04-03	0
2018-04-04	0
2018-04-05	0
2018-04-06	0
2018-04-07	0
2018-04-08	0
2018-04-09	0
2018-04-10	0
2018-04-11	0
2018-04-12	0
2018-04-13	0
2018-04-14	0
2018-04-15	0
2018-04-16	0
2018-04-17	0
2018-04-18	0
2018-04-19	0
2018-04-20	0
2018-04-21	0
2018-04-22	0
2018-04-23	0
2018-04-24	0
2018-04-25	0
2018-04-26	0
2018-04-27	0
2018-04-28	0
2018-04-29	0
2018-04-30	0
2018-05-01	0
2018-05-02	0
2018-05-03	0
2018-05-04	0
2018-05-05	0
2018-05-06	0
2018-05-07	0
2018-05-08	0
2018-05-09	0
2018-05-10	0
2018-05-11	0
2018-05-12	0
2018-05-13	0
2018-05-14	0
2018-05-15	0
2018-05-16	0
2018-05-17	0
2018-05-18	0
2018-05-19	0
2018-05-20	5.23869e-11
2018-05-21	-1.56433e-08
2018-05-22	5.17002e-07
2018-05-23	-0.000196268
2018-05-24	8.42524
2018-05-25	19.5433
2018-05-26	32.8435
2018-05-27	48.7689
2018-05-28	58.7249
2018-05-29	67.4439
2018-05-30	72.1263
2018-05-31	75.5259
2018-06-01	75.7644
2018-06-02	71.0457
2018-06-03	67.3933
2018-06-04	63.8102
2018-06-05	63.9691
2018-06-06	67.4609
2018-06-07	72.089
2018-06-08	73.5143
2018-06-09	72.7122
2018-06-10	75.3776
2018-06-11	79.518
2018-06-12	83.5235
2018-06-13	79.5749
2018-06-14	70.5269
2018-06-15	60.7825
2018-06-16	57.4586
2018-06-17	68.0201
2018-06-18	76.7407
2018-06-19	84.7307
2018-06-20	92.4189
2018-06-21	101.441
2018-06-22	106.255
2018-06-23	93.8204
2018-06-24	77.7895
2018-06-25	58.5926
2018-06-26	51.0973
2018-06-27	65.6531
2018-06-28	82.3567
2018-06-29	96.0389
2018-06-30	115.108
2018-07-01	130.638
2018-07-02	137.003
2018-07-03	142.314
2018-07-04	143.311
2018-07-05	149.3
2018-07-06	155.552
2018-07-07	160.262
2018-07-08	162.795
2018-07-09	159.321
2018-07-10	162.41
2018-07-11	153.532
2018-07-12	138.463
2018-07-13	133.917
2018-07-14	135.858
2018-07-15	155.295
2018-07-16	178.249
2018-07-17	191.488
2018-07-18	200.484
2018-07-19	199.883
2018-07-20	197.748
2018-07-21	201.429
2018-07-22	187.787
2018-07-23	181.198
2018-07-24	187.777
2018-07-25	199.422
2018-07-26	231.33
2018-07-27	259.601
2018-07-28	328.185
2018-07-29	333.449
2018-07-30	330.583
2018-07-31	271.32
2018-08-01	364.132
2018-08-02	391.324
2018-08-03	425.856
2018-08-04	467.133
2018-08-05	491.566
2018-08-06	499.564
2018-08-07	509.893
2018-08-08	534.772
2018-08-09	543.338
2018-08-10	543.873
2018-08-11	510.033
2018-08-12	355.938
2018-08-13	329.877
2018-08-14	292.364
2018-08-15	296.387
2018-08-16	300.249
2018-08-17	303.479
2018-08-18	328.336
2018-08-19	339.468
2018-08-20	351.24
2018-08-21	348.839
2018-08-22	349.031
2018-08-23	366.696
2018-08-24	379.465
2018-08-25	352.06
2018-08-26	293.476
2018-08-27	224.592
2018-08-28	164.963
2018-08-29	157.425
2018-08-30	185.285
2018-08-31	200.357
2018-09-01	202.558
2018-09-02	191.874
2018-09-03	160.982
2018-09-04	154.928
2018-09-05	162.895
2018-09-06	182.37
2018-09-07	205.277
2018-09-08	206.498
2018-09-09	188.74
2018-09-10	171.507
2018-09-11	170.931
2018-09-12	180.392
2018-09-13	212.235
2018-09-14	211.473
2018-09-15	194.549
2018-09-16	176.714
2018-09-17	148.496
2018-09-18	152.711
2018-09-19	168.682
2018-09-20	192.319
2018-09-21	214.548
2018-09-22	207.146
2018-09-23	171.376
2018-09-24	133.695
2018-09-25	82.5656
2018-09-26	47.2966
2018-09-27	51.7063
2018-09-28	47.457
2018-09-29	42.0699
2018-09-30	41.9575
2018-10-01	42.4596
2018-10-02	42.1273
2018-10-03	31.5018
2018-10-04	24.8569
2018-10-05	23.144
2018-10-06	24.0041
2018-10-07	33.5782
2018-10-08	33.9389
2018-10-09	37.1335
2018-10-10	39.934
2018-10-11	35.3957
2018-10-12	35.3695
2018-10-13	43.4244
2018-10-14	51.6642
2018-10-15	60.5622
2018-10-16	69.8428
2018-10-17	72.696
2018-10-18	71.0435
2018-10-19	66.7059
2018-10-20	57.2333
2018-10-21	45.4485
2018-10-22	49.0637
2018-10-23	37.0561
2018-10-24	26.616
2018-10-25	22.323
2018-10-26	22.7118
2018-10-27	22.1343
2018-10-28	21.5105
2018-10-29	20.3088
2018-10-30	21.5516
2018-10-31	16.5532
2018-11-01	17.1809
2018-11-02	11.0482
2018-11-03	8.49368
2018-11-04	6.16137
2018-11-05	4.565
2018-11-06	2.96237
2018-11-07	2.74072
2018-11-08	2.60019
2018-11-09	2.50706
2018-11-10	1.99974
2018-11-11	1.95271
2018-11-12	2.27643
2018-11-13	2.59978
2018-11-14	2.57641
2018-11-15	2.542
2018-11-16	2.40533
2018-11-17	2.56291
2018-11-18	1.93293
2018-11-19	1.9948
2018-11-20	1.3124
2018-11-21	1.33585
2018-11-22	1.35031
2018-11-23	0.992532
2018-11-24	0.6478
2018-11-25	0.413055
2018-11-26	0.25759
2018-11-27	0.159178
2018-11-28	0.0981593
2018-11-29	0.0605941
2018-11-30	0.0375143
2018-12-01	0.0233322
2018-12-02	0.014642
2018-12-03	0.00940203
2018-12-04	0.00417985
2018-12-05	0.00232097
2018-12-06	0.00199219
2018-12-07	0.00181175
2018-12-08	0.00146269
2018-12-09	0.00137206
2018-12-10	0.00154577
2018-12-11	0.00139942
2018-12-12	0.00118697
2018-12-13	0.00102308
2018-12-14	0.000871751
2018-12-15	0.000892981
2018-12-16	0.000720533
2018-12-17	0.000728646
2018-12-18	0.000552108
2018-12-19	0.000381591
2018-12-20	0.00023466
2018-12-21	0.000144767
2018-12-22	8.98892e-05
2018-12-23	3.54149e-05
2018-12-24	1.55964e-05
2018-12-25	1.18377e-05
2018-12-26	9.50772e-06
2018-12-27	8.06497e-06
2018-12-28	7.05983e-06
2018-12-29	5.96183e-06
2018-12-30	6.09222e-06
2018-12-31	4.83902e-06
2019-01-01	4.89994e-06
2019-01-02	3.60445e-06
2019-01-03	2.32004e-06
2019-01-04	1.48531e-06
2019-01-05	9.55003e-07
2019-01-06	6.2437e-07
2019-01-07	4.19376e-07
2019-01-08	2.92416e-07
2019-01-09	2.13765e-07
2019-01-10	1.54157e-07
2019-01-11	9.91757e-08
2019-01-12	6.08197e-08
2019-01-13	3.74406e-08
2019-01-14	2.32292e-08
2019-01-15	1.45796e-08
2019-01-16	9.2652e-09
2019-01-17	5.93427e-09
2019-01-18	3.88682e-09
2019-01-19	2.62371e-09
2019-01-20	1.82481e-09
2019-01-21	1.31986e-09
2019-01-22	1.00408e-09
2019-01-23	7.18865e-10
2019-01-24	4.5402e-10
2019-01-25	2.53203e-10
2019-01-26	1.10595e-10
2019-01-27	8.73115e-12
2019-01-28	-5.09317e-11
2019-01-29	-4.94765e-11
2019-01-30	4.07454e-11
2019-01-31	2.43017e-10
2019-02-01	5.70435e-10
2019-02-02	1.01863e-09
2019-02-03	1.57015e-09
2019-02-04	2.19006e-09
2019-02-05	2.82889e-09
2019-02-06	3.41824e-09
2019-02-07	3.87663e-09
2019-02-08	4.10946e-09
2019-02-09	4.09636e-09
2019-02-10	3.94793e-09
2019-02-11	3.69182e-09
2019-02-12	2.73722e-09
2019-02-13	2.21917e-09
2019-02-14	1.6953e-09
2019-02-15	1.23982e-09
2019-02-16	9.24047e-10
2019-02-17	7.46513e-10
2019-02-18	5.96629e-10
2019-02-19	6.21367e-10
2019-02-20	4.68572e-10
2019-02-21	3.4197e-10
2019-02-22	2.663e-10
2019-02-23	1.71713e-10
2019-02-24	1.41154e-10
2019-02-25	1.17871e-10
2019-02-26	9.45874e-11
2019-02-27	7.27596e-11
2019-02-28	5.67525e-11
2019-03-01	3.7835e-11
2019-03-02	3.0559e-11
2019-03-03	2.47383e-11
2019-03-04	1.74623e-11
2019-03-05	1.74623e-11
2019-03-06	1.74623e-11
2019-03-07	1.74623e-11
2019-03-08	1.60071e-11
2019-03-09	1.45519e-11
2019-03-10	1.30967e-11
2019-03-11	1.16415e-11
2019-03-12	1.01863e-11
2019-03-13	8.73115e-12
2019-03-14	8.73115e-12
2019-03-15	8.73115e-12
2019-03-16	8.73115e-12
2019-03-17	8.73115e-12
2019-03-18	8.73115e-12
2019-03-19	8.73115e-12
2019-03-20	7.27596e-12
2019-03-21	7.27596e-12
2019-03-22	5.82077e-12
2019-03-23	4.36557e-12
2019-03-24	2.91038e-12
2019-03-25	1.45519e-12
2019-03-26	0
2019-03-27	0
2019-03-28	0
2019-03-29	0
2019-03-30	1.45519e-12
2019-03-31	1.45519e-12
2019-04-01	1.45519e-12
2019-04-02	1.45519e-12
2019-04-03	1.45519e-12
2019-04-04	0
2019-04-05	0
2019-04-06	0
2019-04-07	0
2019-04-08	0
2019-04-09	0
2019-04-10	0
2019-04-11	0
2019-04-12	0
2019-04-13	0
2019-04-14	0
2019-04-15	4.36557e-12
2019-04-16	4.36557e-12
2019-04-17	4.36557e-12
2019-04-18	4.36557e-12
2019-04-19	4.36557e-12
2019-04-20	0
2019-04-21	0
2019-04-22	0
2019-04-23	0
2019-04-24	0
2019-04-25	0
2019-04-26	0
2019-04-27	0
2019-04-28	0
2019-04-29	0
2019-04-30	0
2019-05-01	2.91038e-12
2019-05-02	2.91038e-12
2019-05-03	2.91038e-12
2019-05-04	2.91038e-12
2019-05-05	2.91038e-12
2019-05-06	0
2019-05-07	0
2019-05-08	0
2019-05-09	0
2019-05-10	0
2019-05-11	0
2019-05-12	0
2019-05-13	0
2019-05-14	0
2019-05-15	0
2019-05-16	0
2019-05-17	0
2019-05-18	0
2019-05-19	0
2019-05-20	0
2019-05-21	0
2019-05-22	0
2019-05-23	0
2019-05-24	0
2019-05-25	0
2019-05-26	0
2019-05-27	0
2019-05-28	0
2019-05-29	0
2019-05-30	0
2019-05-31	0
2019-06-01	0
2019-06-02	0
2019-06-03	0
2019-06-04	0
2019-06-05	12.3804
2019-06-06	42.7893
2019-06-07	53.7086
2019-06-08	66.9579
2019-06-09	67.9696
2019-06-10	55.2409
2019-06-11	60.5603
2019-06-12	61.0681
2019-06-13	60.6589
2019-06-14	57.1551
2019-06-15	58.258
2019-06-16	64.4294
2019-06-17	68.3486
2019-06-18	74.8494
2019-06-19	83.3453
2019-06-20	92.2585
2019-06-21	96.8882
2019-06-22	94.2283
2019-06-23	88.9503
2019-06-24	83.9953
2019-06-25	96.4849
2019-06-26	119.768
2019-06-27	150.189
2019-06-28	198.313
2019-06-29	213.303
2019-06-30	225.876
2019-07-01	198.36
2019-07-02	217.563
2019-07-03	237.821
2019-07-04	247.464
2019-07-05	240.247
2019-07-06	244.047
2019-07-07	267.125
2019-07-08	265.579
2019-07-09	249.873
2019-07-10	213.759
2019-07-11	176.285
2019-07-12	160.523
2019-07-13	160.509
2019-07-14	166.552
2019-07-15	156.908
2019-07-16	155.622
2019-07-17	151.27
2019-07-18	158.569
2019-07-19	178.93
2019-07-20	199.176
2019-07-21	227.554
2019-07-22	240.778
2019-07-23	249.523
2019-07-24	265.946
2019-07-25	285.028
2019-07-26	372.83
2019-07-27	397.523
2019-07-28	399.84
2019-07-29	373.361
2019-07-30	343.275
2019-07-31	240.406
2019-08-01	232.375
2019-08-02	243.342
2019-08-03	249.97
2019-08-04	231.985
2019-08-05	235.146
2019-08-06	250.245
2019-08-07	255.085
2019-08-08	245.519
2019-08-09	237.253
2019-08-10	231.746
2019-08-11	227.521
2019-08-12	236.238
2019-08-13	218.801
2019-08-14	183.003
2019-08-15	153.259
2019-08-16	139.213
2019-08-17	143.367
2019-08-18	152.018
2019-08-19	173.833
2019-08-20	179.606
2019-08-21	169.737
2019-08-22	159.783
2019-08-23	141.968
2019-08-24	140.733
2019-08-25	160.307
2019-08-26	189.451
2019-08-27	218.204
2019-08-28	240.915
2019-08-29	258.135
2019-08-30	260.959
2019-08-31	255.579
2019-09-01	259.113
2019-09-02	251.131
2019-09-03	226.493
2019-09-04	214.001
2019-09-05	195.252
2019-09-06	173.106
2019-09-07	162.788
2019-09-08	132.239
2019-09-09	91.1847
2019-09-10	68.8578
2019-09-11	61.7526
2019-09-12	73.3396
2019-09-13	99.2478
2019-09-14	119.153
2019-09-15	133.633
2019-09-16	144.178
2019-09-17	146.477
2019-09-18	139.522
2019-09-19	116.658
2019-09-20	87.0611
2019-09-21	57.879
2019-09-22	45.8263
2019-09-23	58.6061
2019-09-24	70.7205
2019-09-25	78.6059
2019-09-26	81.006
2019-09-27	70.549
2019-09-28	67.0453
2019-09-29	68.537
2019-09-30	73.6109
2019-10-01	76.4311
2019-10-02	77.6414
2019-10-03	67.8888
2019-10-04	48.9057
2019-10-05	52.6184
2019-10-06	38.2582
2019-10-07	22.4614
2019-10-08	17.2949
2019-10-09	17.8518
2019-10-10	17.6464
2019-10-11	17.5165
2019-10-12	19.9509
2019-10-13	28.2859
2019-10-14	36.6449
2019-10-15	47.8494
2019-10-16	53.0291
2019-10-17	47.6788
2019-10-18	39.752
2019-10-19	33.441
2019-10-20	30.4132
2019-10-21	34.6681
2019-10-22	35.0316
2019-10-23	31.9181
2019-10-24	30.1498
2019-10-25	28.0207
2019-10-26	27.1548
2019-10-27	27.3488
2019-10-28	25.8732
2019-10-29	28.5969
2019-10-30	22.8107
2019-10-31	16.5718
2019-11-01	17.6569
2019-11-02	12.9649
2019-11-03	14.7489
2019-11-04	8.57304
2019-11-05	7.15485
2019-11-06	5.03261
2019-11-07	4.88839
2019-11-08	3.65565
2019-11-09	4.14197
2019-11-10	3.33641
2019-11-11	3.53398
2019-11-12	2.95727
2019-11-13	3.03157
2019-11-14	2.40697
2019-11-15	1.83215
2019-11-16	1.85444
2019-11-17	1.32924
2019-11-18	0.863559
2019-11-19	0.552317
2019-11-20	0.363117
2019-11-21	0.247588
2019-11-22	0.177186
2019-11-23	0.133554
2019-11-24	0.105213
2019-11-25	0.0848129
2019-11-26	0.0600571
2019-11-27	0.0405031
2019-11-28	0.0282799
2019-11-29	0.0155986
2019-11-30	0.00992471
2019-12-01	0.00832704
2019-12-02	0.00687931
2019-12-03	0.00586248
2019-12-04	0.00495478
2019-12-05	0.00506419
2019-12-06	0.00402247
2019-12-07	0.0040649
2019-12-08	0.00296541
2019-12-09	0.00188835
2019-12-10	0.000763528
2019-12-11	0.000506741
2019-12-12	0.000345486
2019-12-13	0.000243964
2019-12-14	0.000181176
2019-12-15	0.000142312
2019-12-16	0.000114361
2019-12-17	8.68189e-05
2019-12-18	6.00999e-05
2019-12-19	3.02857e-05
2019-12-20	2.5324e-05
2019-12-21	2.21518e-05
2019-12-22	1.97809e-05
2019-12-23	1.7267e-05
2019-12-24	1.82285e-05
2019-12-25	1.56342e-05
2019-12-26	1.30705e-05
2019-12-27	1.03373e-05
2019-12-28	7.8076e-06
2019-12-29	6.23209e-06
2019-12-30	5.17807e-06
2019-12-31	4.26155e-06
2020-01-01	3.3537e-06
2020-01-02	3.38638e-06
2020-01-03	2.4882e-06
2020-01-04	1.62201e-06
2020-01-05	9.89583e-07
2020-01-06	6.04894e-07
2020-01-07	3.70634e-07
2020-01-08	2.28098e-07
2020-01-09	1.41392e-07
2020-01-10	8.90082e-08
2020-01-11	3.76196e-08
2020-01-12	2.63244e-08
2020-01-13	1.76486e-08
2020-01-14	1.17405e-08
2020-01-15	8.45175e-09
2020-01-16	5.25615e-09
2020-01-17	4.34811e-09
2020-01-18	3.43716e-09
2020-01-19	2.63972e-09
2020-01-20	2.15659e-09
2020-01-21	1.84518e-09
2020-01-22	1.89175e-09
2020-01-23	1.54832e-09
2020-01-24	1.19908e-09
2020-01-25	1.20781e-09
2020-01-26	8.55653e-10
2020-01-27	5.26779e-10
2020-01-28	3.20142e-10
2020-01-29	2.00816e-10
2020-01-30	1.30967e-10
2020-01-31	9.31323e-11
2020-02-01	5.52973e-11
2020-02-02	4.94765e-11
2020-02-03	5.52973e-11
2020-02-04	6.40284e-11
2020-02-05	5.82077e-11
2020-02-06	6.69388e-11
2020-02-07	6.40284e-11
2020-02-08	6.98492e-11
2020-02-09	6.40284e-11
2020-02-10	6.40284e-11
2020-02-11	5.23869e-11
2020-02-12	3.7835e-11
2020-02-13	2.91038e-11
2020-02-14	2.03727e-11
2020-02-15	1.45519e-11
2020-02-16	8.73115e-12
2020-02-17	5.82077e-12
2020-02-18	5.82077e-12
2020-02-19	2.91038e-12
2020-02-20	0
2020-02-21	0
2020-02-22	0
2020-02-23	0
2020-02-24	0
2020-02-25	0
2020-02-26	0
2020-02-27	0
2020-02-28	0
2020-02-29	0
2020-03-01	0
2020-03-02	5.82077e-12
2020-03-03	5.82077e-12
2020-03-04	5.82077e-12
2020-03-05	5.82077e-12
2020-03-06	5.82077e-12
2020-03-07	5.82077e-12
2020-03-08	5.82077e-12
2020-03-09	5.82077e-12
2020-03-10	0
2020-03-11	0
2020-03-12	0
2020-03-13	0
2020-03-14	0
2020-03-15	0
2020-03-16	0
2020-03-17	0
2020-03-18	0
2020-03-19	0
2020-03-20	0
2020-03-21	0
2020-03-22	0
2020-03-23	-2.91038e-12
2020-03-24	-2.91038e-12
2020-03-25	-2.91038e-12
2020-03-26	-2.91038e-12
2020-03-27	-2.91038e-12
2020-03-28	-2.91038e-12
2020-03-29	-5.82077e-12
2020-03-30	-5.82077e-12
2020-03-31	-2.91038e-12
2020-04-01	-2.91038e-12
2020-04-02	2.91038e-12
2020-04-03	2.91038e-12
2020-04-04	2.91038e-12
2020-04-05	2.91038e-12
2020-04-06	5.82077e-12
2020-04-07	5.82077e-12
2020-04-08	0
2020-04-09	0
2020-04-10	2.91038e-12
2020-04-11	2.91038e-12
2020-04-12	0
2020-04-13	0
2020-04-14	0
2020-04-15	0
2020-04-16	0
2020-04-17	2.91038e-12
2020-04-18	2.91038e-12
2020-04-19	0
2020-04-20	-2.91038e-12
2020-04-21	-2.91038e-12
2020-04-22	0
2020-04-23	0
2020-04-24	0
2020-04-25	0
2020-04-26	0
2020-04-27	0
2020-04-28	0
2020-04-29	0
2020-04-30	-2.91038e-12
2020-05-01	-2.91038e-12
2020-05-02	0
2020-05-03	0
2020-05-04	0
2020-05-05	0
2020-05-06	0
2020-05-07	0
2020-05-08	0
2020-05-09	0
2020-05-10	0
2020-05-11	0
2020-05-12	0
2020-05-13	0
2020-05-14	0
2020-05-15	0
2020-05-16	0
2020-05-17	0
2020-05-18	0
2020-05-19	0
2020-05-20	0
2020-05-21	0
2020-05-22	0
2020-05-23	0
2020-05-24	0
2020-05-25	0
2020-05-26	0
2020-05-27	-8.68752e-07
2020-05-28	2.96484
2020-05-29	9.08139
2020-05-30	15.2542
2020-05-31	21.7274
2020-06-01	24.3633
2020-06-02	27.0044
2020-06-03	32.3456
2020-06-04	40.0613
2020-06-05	41.5297
2020-06-06	35.6198
2020-06-07	27.5213
2020-06-08	18.7986
2020-06-09	18.5181
2020-06-10	20.4713
2020-06-11	22.0994
2020-06-12	22.3583
2020-06-13	26.3904
2020-06-14	33.0791
2020-06-15	35.2716
2020-06-16	37.386
2020-06-17	33.6283
2020-06-18	29.9021
2020-06-19	31.4334
2020-06-20	32.4286
2020-06-21	35.3653
2020-06-22	41.0137
2020-06-23	45.674
2020-06-24	54.9691
2020-06-25	67.5077
2020-06-26	78.562
2020-06-27	92.4482
2020-06-28	104.486
2020-06-29	106.04
2020-06-30	100.454
2020-07-01	91.8772
2020-07-02	93.5325
2020-07-03	101.998
2020-07-04	110.227
2020-07-05	124.146
2020-07-06	131.981
2020-07-07	123.324
2020-07-08	117.578
2020-07-09	106.204
2020-07-10	106.102
2020-07-11	117.168
2020-07-12	120.59
2020-07-13	125.404
2020-07-14	118.169
2020-07-15	122.473
2020-07-16	122.876
2020-07-17	113.436
2020-07-18	105.735
2020-07-19	100.016
2020-07-20	116.264
2020-07-21	137.112
2020-07-22	147.137
2020-07-23	147.975
2020-07-24	142.68
2020-07-25	147.41
2020-07-26	153.165
2020-07-27	155.799
2020-07-28	166.727
2020-07-29	170.946
2020-07-30	166.602
2020-07-31	174.625
2020-08-01	184.639
2020-08-02	197.516
2020-08-03	209.753
2020-08-04	199.471
2020-08-05	178.687
2020-08-06	160.643
2020-08-07	165.445
2020-08-08	197.312
2020-08-09	234.207
2020-08-10	308.549
2020-08-11	339.97
2020-08-12	359.087
2020-08-13	365.826
2020-08-14	368.653
2020-08-15	368.269
2020-08-16	298.733
2020-08-17	311.974
2020-08-18	310.146
2020-08-19	302.55
2020-08-20	294.045
2020-08-21	301.728
2020-08-22	330.852
2020-08-23	339.774
2020-08-24	334.572
2020-08-25	288.17
2020-08-26	240.798
2020-08-27	226.518
2020-08-28	214.092
2020-08-29	212.561
2020-08-30	198.598
2020-08-31	171.614
2020-09-01	149.948
2020-09-02	133.294
2020-09-03	119.496
2020-09-04	120.742
2020-09-05	155.145
2020-09-06	169.998
2020-09-07	175.17
2020-09-08	170.543
2020-09-09	150.357
2020-09-10	156.772
2020-09-11	160.736
2020-09-12	172.875
2020-09-13	184.098
2020-09-14	182.006
2020-09-15	200.107
2020-09-16	219.438
2020-09-17	227.082
2020-09-18	218.404
2020-09-19	198.439
2020-09-20	166.252
2020-09-21	136.279
2020-09-22	131.071
2020-09-23	140.156
2020-09-24	149.455
2020-09-25	149.805
2020-09-26	124.976
2020-09-27	85.0727
2020-09-28	89.3571
2020-09-29	54.2389
2020-09-30	29.1962
2020-10-01	30.1399
2020-10-02	35.1416
2020-10-03	39.3979
2020-10-04	40.138
2020-10-05	36.531
2020-10-06	31.241
2020-10-07	36.1401
2020-10-08	28.3435
2020-10-09	29.6313
2020-10-10	33.0188
2020-10-11	31.7668
2020-10-12	29.6363
2020-10-13	26.8932
2020-10-14	20.4438
2020-10-15	21.5574
2020-10-16	11.5099
2020-10-17	9.14753
2020-10-18	7.02298
2020-10-19	5.48794
2020-10-20	4.42744
2020-10-21	3.80196
2020-10-22	4.46188
2020-10-23	5.25908
2020-10-24	6.22781
2020-10-25	6.78619
2020-10-26	6.34129
2020-10-27	4.8428
2020-10-28	5.49776
2020-10-29	4.8578
2020-10-30	3.92964
2020-10-31	4.12169
2020-11-01	4.06208
2020-11-02	5.08616
2020-11-03	7.96935
2020-11-04	6.70288
2020-11-05	7.26707
2020-11-06	7.03895
2020-11-07	7.27673
2020-11-08	5.74531
2020-11-09	5.87282
2020-11-10	2.21384
2020-11-11	1.70169
2020-11-12	1.23864
2020-11-13	0.943926
2020-11-14	0.652023
2020-11-15	0.615138
2020-11-16	0.606691
2020-11-17	0.482887
2020-11-18	0.472212
2020-11-19	0.46125
2020-11-20	0.450297
2020-11-21	0.513712
2020-11-22	0.438195
2020-11-23	0.461721
2020-11-24	0.388412
2020-11-25	0.397716
2020-11-26	0.317525
2020-11-27	0.238497
2020-11-28	0.240655
2020-11-29	0.162306
2020-11-30	0.0997027
2020-12-01	0.0616303
2020-12-02	0.0384191
2020-12-03	0.0238484
2020-12-04	0.0146772
2020-12-05	0.00904158
2020-12-06	0.00558994
2020-12-07	0.00347452
2020-12-08	0.00225515
2020-12-09	0.00155088
2020-12-10	0.00111632
2020-12-11	0.000842898
2020-12-12	0.000663779
2020-12-13	0.000547047
2020-12-14	0.000475574
2020-12-15	0.000428541
2020-12-16	0.000393935
2020-12-17	0.000296825
2020-12-18	0.000196748
2020-12-19	0.000135132
2020-12-20	9.68183e-05
2020-12-21	7.32242e-05
2020-12-22	5.90572e-05
2020-12-23	3.78359e-05
2020-12-24	2.47196e-05
2020-12-25	1.97496e-05
2020-12-26	1.64645e-05
2020-12-27	1.44081e-05
2020-12-28	1.24105e-05
2020-12-29	1.04141e-05
2020-12-30	8.13602e-06
2020-12-31	8.26162e-06
2021-01-01	5.82823e-06

## Sheet: Observed_Eggs_Becker_2022
Lud_Time_Egg	Lud_Obs_Egg
2020-06-04	45
2020-06-18	88
2020-07-02	216
2020-07-30	173
2020-08-13	301
2020-08-27	96
