# Supplementary material for: Role of vector phenotypic plasticity in disease transmission as illustrated by the spread of dengue virus by Aedes albopictus
Source: Nat Commun. 2024 Sep 7;15:7823. doi: 10.1038/s41467-024-52144-5 (PMC11379831; doi:10.1038/s41467-024-52144-5)
Supplement: Supplementary file 4 — Source Data files [file 41467_2024_52144_MOESM4_ESM.zip › Source_Data_Folder/Supplementary_Material/SF21.xlsx]

## Sheet: Simulated_Eggs
Time_Egg	Sim_Act_Pred
2017-01-02	0
2017-01-03	0
2017-01-04	0
2017-01-05	0
2017-01-06	0
2017-01-07	0
2017-01-08	0
2017-01-09	0
2017-01-10	0
2017-01-11	0
2017-01-12	0
2017-01-13	0
2017-01-14	0
2017-01-15	0
2017-01-16	0
2017-01-17	0
2017-01-18	0
2017-01-19	-1.05499e-11
2017-01-20	2.35694e-11
2017-01-21	-1.98878e-10
2017-01-22	8.71372e-10
2017-01-23	-1.24043e-09
2017-01-24	-6.19526e-09
2017-01-25	1.74485e-08
2017-01-26	4.8209e-08
2017-01-27	-8.82453e-09
2017-01-28	-7.1235e-09
2017-01-29	6.61226e-07
2017-01-30	2.63133e-06
2017-01-31	5.96283e-06
2017-02-01	1.0144e-05
2017-02-02	1.47698e-05
2017-02-03	1.97576e-05
2017-02-04	2.49715e-05
2017-02-05	2.98776e-05
2017-02-06	3.36436e-05
2017-02-07	3.55397e-05
2017-02-08	3.53783e-05
2017-02-09	3.35108e-05
2017-02-10	3.06006e-05
2017-02-11	2.70683e-05
2017-02-12	2.2986e-05
2017-02-13	1.85608e-05
2017-02-14	1.44708e-05
2017-02-15	1.14226e-05
2017-02-16	9.53041e-06
2017-02-17	8.32392e-06
2017-02-18	7.36972e-06
2017-02-19	6.51596e-06
2017-02-20	5.75106e-06
2017-02-21	4.95783e-06
2017-02-22	4.2191e-06
2017-02-23	3.50697e-06
2017-02-24	2.82441e-06
2017-02-25	2.19486e-06
2017-02-26	1.63776e-06
2017-02-27	1.1615e-06
2017-02-28	8.75199e-07
2017-03-01	6.72918e-07
2017-03-02	5.27612e-07
2017-03-03	4.23186e-07
2017-03-04	3.43311e-07
2017-03-05	2.75862e-07
2017-03-06	2.19132e-07
2017-03-07	1.73602e-07
2017-03-08	1.24918e-07
2017-03-09	8.8347e-08
2017-03-10	6.35187e-08
2017-03-11	4.5477e-08
2017-03-12	3.1759e-08
2017-03-13	2.18669e-08
2017-03-14	1.51505e-08
2017-03-15	1.03963e-08
2017-03-16	8.21558e-09
2017-03-17	6.77789e-09
2017-03-18	5.84548e-09
2017-03-19	5.24284e-09
2017-03-20	4.79137e-09
2017-03-21	4.61985e-09
2017-03-22	4.35647e-09
2017-03-23	4.10284e-09
2017-03-24	3.86013e-09
2017-03-25	3.73514e-09
2017-03-26	3.61557e-09
2017-03-27	3.52743e-09
2017-03-28	3.30173e-09
2017-03-29	3.26775e-09
2017-03-30	3.24584e-09
2017-03-31	3.23471e-09
2017-04-01	3.21384e-09
2017-04-02	3.17115e-09
2017-04-03	3.03439e-09
2017-04-04	2.94712e-09
2017-04-05	2.84845e-09
2017-04-06	2.74376e-09
2017-04-07	2.71352e-09
2017-04-08	2.80141e-09
2017-04-09	2.85311e-09
2017-04-10	2.98238e-09
2017-04-11	3.11562e-09
2017-04-12	3.10626e-09
2017-04-13	3.00007e-09
2017-04-14	2.81825e-09
2017-04-15	2.59123e-09
2017-04-16	2.41393e-09
2017-04-17	2.26262e-09
2017-04-18	2.07521e-09
2017-04-19	1.92723e-09
2017-04-20	1.8937e-09
2017-04-21	1.82263e-09
2017-04-22	1.66138e-09
2017-04-23	1.44453e-09
2017-04-24	1.19161e-09
2017-04-25	9.69969e-10
2017-04-26	7.86793e-10
2017-04-27	5.98071e-10
2017-04-28	4.39836e-10
2017-04-29	3.19092e-10
2017-04-30	2.68602e-10
2017-05-01	2.29458e-10
2017-05-02	1.95435e-10
2017-05-03	1.66795e-10
2017-05-04	1.35664e-10
2017-05-05	1.15257e-10
2017-05-06	9.97074e-11
2017-05-07	9.10541e-11
2017-05-08	8.57461e-11
2017-05-09	8.62879e-11
2017-05-10	9.04431e-11
2017-05-11	9.88895e-11
2017-05-12	1.11331e-10
2017-05-13	1.23893e-10
2017-05-14	1.38139e-10
2017-05-15	1.5912e-10
2017-05-16	1.83221e-10
2017-05-17	1.99714e-10
2017-05-18	2.04705e-10
2017-05-19	2.12186e-10
2017-05-20	2.14477e-10
2017-05-21	2.13675e-10
2017-05-22	2.11178e-10
2017-05-23	2.08734e-10
2017-05-24	-9.24285e-09
2017-05-25	-9.68143e-05
2017-05-26	0.941985
2017-05-27	3.26675
2017-05-28	6.84264
2017-05-29	11.512
2017-05-30	16.2118
2017-05-31	20.5848
2017-06-01	24.783
2017-06-02	27.5835
2017-06-03	28.4438
2017-06-04	27.2788
2017-06-05	24.0965
2017-06-06	20.7047
2017-06-07	17.8719
2017-06-08	15.6714
2017-06-09	14.8712
2017-06-10	15.1243
2017-06-11	16.2809
2017-06-12	18.5433
2017-06-13	21.4636
2017-06-14	26.2938
2017-06-15	32.9237
2017-06-16	42.9711
2017-06-17	59.9144
2017-06-18	87.5482
2017-06-19	127.615
2017-06-20	177.574
2017-06-21	232.135
2017-06-22	286.02
2017-06-23	335.953
2017-06-24	382.765
2017-06-25	423.972
2017-06-26	454.172
2017-06-27	468.871
2017-06-28	467.806
2017-06-29	452.027
2017-06-30	425.963
2017-07-01	398.457
2017-07-02	375.596
2017-07-03	368.523
2017-07-04	389.339
2017-07-05	434.132
2017-07-06	501.203
2017-07-07	581.639
2017-07-08	652.795
2017-07-09	704.5
2017-07-10	731.361
2017-07-11	727.878
2017-07-12	708.053
2017-07-13	678.173
2017-07-14	646.598
2017-07-15	637.346
2017-07-16	656.041
2017-07-17	708.507
2017-07-18	779.418
2017-07-19	848.73
2017-07-20	911.619
2017-07-21	952.083
2017-07-22	956.854
2017-07-23	919.241
2017-07-24	834.63
2017-07-25	733.829
2017-07-26	642.769
2017-07-27	578.926
2017-07-28	558.056
2017-07-29	576.765
2017-07-30	638.482
2017-07-31	728.17
2017-08-01	829.543
2017-08-02	918.223
2017-08-03	977.948
2017-08-04	1001.12
2017-08-05	990.753
2017-08-06	952.328
2017-08-07	894.087
2017-08-08	815.826
2017-08-09	723.249
2017-08-10	629.546
2017-08-11	550.142
2017-08-12	501.881
2017-08-13	489.881
2017-08-14	507.292
2017-08-15	552.187
2017-08-16	622.242
2017-08-17	685.696
2017-08-18	733.208
2017-08-19	742.751
2017-08-20	714.54
2017-08-21	682.102
2017-08-22	653.041
2017-08-23	640.453
2017-08-24	663.042
2017-08-25	710.512
2017-08-26	781.368
2017-08-27	866.489
2017-08-28	936.757
2017-08-29	966.234
2017-08-30	947.737
2017-08-31	878.988
2017-09-01	769.813
2017-09-02	669.953
2017-09-03	563.391
2017-09-04	470.614
2017-09-05	405.679
2017-09-06	366.47
2017-09-07	347.481
2017-09-08	349.589
2017-09-09	336.148
2017-09-10	329.721
2017-09-11	308.81
2017-09-12	280.986
2017-09-13	249.578
2017-09-14	225.972
2017-09-15	211.231
2017-09-16	194.018
2017-09-17	169.281
2017-09-18	146.857
2017-09-19	126.525
2017-09-20	112.18
2017-09-21	104.948
2017-09-22	101.583
2017-09-23	106.152
2017-09-24	116.925
2017-09-25	129.377
2017-09-26	139.627
2017-09-27	152.634
2017-09-28	164.123
2017-09-29	170.599
2017-09-30	171.813
2017-10-01	174.916
2017-10-02	170.545
2017-10-03	164.536
2017-10-04	153.639
2017-10-05	138.336
2017-10-06	122.71
2017-10-07	111.9
2017-10-08	95.8862
2017-10-09	86.5859
2017-10-10	81.1841
2017-10-11	76.7266
2017-10-12	75.7911
2017-10-13	79.016
2017-10-14	82.7063
2017-10-15	87.3874
2017-10-16	91.8474
2017-10-17	97.1901
2017-10-18	102.003
2017-10-19	105.583
2017-10-20	105.58
2017-10-21	102.468
2017-10-22	97.2049
2017-10-23	90.9221
2017-10-24	81.6139
2017-10-25	72.1587
2017-10-26	62.8981
2017-10-27	55.6867
2017-10-28	50.0189
2017-10-29	44.7386
2017-10-30	40.5353
2017-10-31	37.6873
2017-11-01	34.3519
2017-11-02	30.4715
2017-11-03	26.3135
2017-11-04	21.3085
2017-11-05	17.4904
2017-11-06	13.3467
2017-11-07	10.369
2017-11-08	8.21755
2017-11-09	6.64181
2017-11-10	5.47873
2017-11-11	4.69305
2017-11-12	3.98637
2017-11-13	3.3204
2017-11-14	2.73238
2017-11-15	2.09054
2017-11-16	1.57528
2017-11-17	1.19368
2017-11-18	0.795064
2017-11-19	0.533738
2017-11-20	0.368542
2017-11-21	0.261291
2017-11-22	0.186503
2017-11-23	0.13507
2017-11-24	0.0979656
2017-11-25	0.0703294
2017-11-26	0.0515046
2017-11-27	0.0386001
2017-11-28	0.0292771
2017-11-29	0.0246289
2017-11-30	0.0211239
2017-12-01	0.0179639
2017-12-02	0.0150062
2017-12-03	0.0122691
2017-12-04	0.00971948
2017-12-05	0.00748139
2017-12-06	0.00564604
2017-12-07	0.00373819
2017-12-08	0.00234746
2017-12-09	0.00148069
2017-12-10	0.000940488
2017-12-11	0.000601894
2017-12-12	0.000387685
2017-12-13	0.000251132
2017-12-14	0.000163522
2017-12-15	0.000107153
2017-12-16	7.06196e-05
2017-12-17	4.69992e-05
2017-12-18	3.1901e-05
2017-12-19	2.22593e-05
2017-12-20	1.60613e-05
2017-12-21	1.19784e-05
2017-12-22	9.18364e-06
2017-12-23	7.21255e-06
2017-12-24	5.80292e-06
2017-12-25	4.75847e-06
2017-12-26	3.93159e-06
2017-12-27	3.23536e-06
2017-12-28	2.6322e-06
2017-12-29	2.1159e-06
2017-12-30	1.66897e-06
2017-12-31	1.31374e-06
2018-01-01	1.038e-06
2018-01-02	8.24901e-07
2018-01-03	6.57167e-07
2018-01-04	5.1469e-07
2018-01-05	4.00779e-07
2018-01-06	3.23456e-07
2018-01-07	2.57544e-07
2018-01-08	2.04657e-07
2018-01-09	1.63432e-07
2018-01-10	1.31034e-07
2018-01-11	1.13419e-07
2018-01-12	9.15756e-08
2018-01-13	7.28756e-08
2018-01-14	5.80629e-08
2018-01-15	4.55287e-08
2018-01-16	3.48589e-08
2018-01-17	2.62878e-08
2018-01-18	1.74049e-08
2018-01-19	1.08857e-08
2018-01-20	6.6923e-09
2018-01-21	4.16217e-09
2018-01-22	2.64398e-09
2018-01-23	1.73867e-09
2018-01-24	1.18907e-09
2018-01-25	8.54164e-10
2018-01-26	6.42646e-10
2018-01-27	5.02501e-10
2018-01-28	4.03387e-10
2018-01-29	3.27102e-10
2018-01-30	2.62375e-10
2018-01-31	2.19609e-10
2018-02-01	1.82333e-10
2018-02-02	1.51704e-10
2018-02-03	1.27142e-10
2018-02-04	1.06626e-10
2018-02-05	8.92885e-11
2018-02-06	7.42626e-11
2018-02-07	5.7214e-11
2018-02-08	4.3055e-11
2018-02-09	3.23635e-11
2018-02-10	2.36947e-11
2018-02-11	1.67596e-11
2018-02-12	1.09805e-11
2018-02-13	6.64607e-12
2018-02-14	3.75647e-12
2018-02-15	2.02272e-12
2018-02-16	8.66878e-13
2018-02-17	2.88959e-13
2018-02-18	0
2018-02-19	0
2018-02-20	5.77919e-13
2018-02-21	1.15584e-12
2018-02-22	1.73376e-12
2018-02-23	2.31168e-12
2018-02-24	2.88959e-12
2018-02-25	3.46751e-12
2018-02-26	4.04543e-12
2018-02-27	4.04543e-12
2018-02-28	4.04543e-12
2018-03-01	3.46751e-12
2018-03-02	2.88959e-12
2018-03-03	2.31168e-12
2018-03-04	1.73376e-12
2018-03-05	1.15584e-12
2018-03-06	5.77919e-13
2018-03-07	0
2018-03-08	1.15584e-12
2018-03-09	2.31168e-12
2018-03-10	3.46751e-12
2018-03-11	4.62335e-12
2018-03-12	5.77919e-12
2018-03-13	6.93503e-12
2018-03-14	8.09086e-12
2018-03-15	8.09086e-12
2018-03-16	6.93503e-12
2018-03-17	5.77919e-12
2018-03-18	4.62335e-12
2018-03-19	3.46751e-12
2018-03-20	2.31168e-12
2018-03-21	1.15584e-12
2018-03-22	0
2018-03-23	0
2018-03-24	0
2018-03-25	0
2018-03-26	0
2018-03-27	0
2018-03-28	0
2018-03-29	0
2018-03-30	0
2018-03-31	0
2018-04-01	0
2018-04-02	0
2018-04-03	0
2018-04-04	0
2018-04-05	0
2018-04-06	0
2018-04-07	0
2018-04-08	0
2018-04-09	0
2018-04-10	0
2018-04-11	0
2018-04-12	0
2018-04-13	0
2018-04-14	0
2018-04-15	0
2018-04-16	0
2018-04-17	0
2018-04-18	0
2018-04-19	0
2018-04-20	0
2018-04-21	0
2018-04-22	0
2018-04-23	0
2018-04-24	0
2018-04-25	0
2018-04-26	0
2018-04-27	0
2018-04-28	0
2018-04-29	0
2018-04-30	0
2018-05-01	0
2018-05-02	0
2018-05-03	0
2018-05-04	0
2018-05-05	0
2018-05-06	0
2018-05-07	0
2018-05-08	0
2018-05-09	0
2018-05-10	0
2018-05-11	0
2018-05-12	0
2018-05-13	0
2018-05-14	0
2018-05-15	0
2018-05-16	0
2018-05-17	0
2018-05-18	0
2018-05-19	0
2018-05-20	0
2018-05-21	0
2018-05-22	-9.84119e-06
2018-05-23	6.03459
2018-05-24	19.9574
2018-05-25	41.9046
2018-05-26	71.4611
2018-05-27	100.989
2018-05-28	129.6
2018-05-29	156.147
2018-05-30	174.584
2018-05-31	185.127
2018-06-01	187.574
2018-06-02	184.117
2018-06-03	182.012
2018-06-04	181.193
2018-06-05	181.456
2018-06-06	182.542
2018-06-07	183.619
2018-06-08	185.953
2018-06-09	186.925
2018-06-10	185.021
2018-06-11	178.77
2018-06-12	169.622
2018-06-13	161.562
2018-06-14	157.839
2018-06-15	158.077
2018-06-16	163.292
2018-06-17	177.069
2018-06-18	203.35
2018-06-19	243.333
2018-06-20	279.584
2018-06-21	304.839
2018-06-22	315.498
2018-06-23	312.833
2018-06-24	311.408
2018-06-25	311.271
2018-06-26	308.381
2018-06-27	319.737
2018-06-28	352.067
2018-06-29	406.687
2018-06-30	483.192
2018-07-01	559.84
2018-07-02	631.132
2018-07-03	688.868
2018-07-04	727.32
2018-07-05	746.262
2018-07-06	747.454
2018-07-07	740.472
2018-07-08	724.315
2018-07-09	696.486
2018-07-10	668.47
2018-07-11	649.07
2018-07-12	648.323
2018-07-13	667.566
2018-07-14	690.281
2018-07-15	717.63
2018-07-16	751.138
2018-07-17	794.558
2018-07-18	843.664
2018-07-19	872.199
2018-07-20	878.581
2018-07-21	870.554
2018-07-22	860.346
2018-07-23	867.624
2018-07-24	890.044
2018-07-25	920.394
2018-07-26	954.858
2018-07-27	993.581
2018-07-28	1040.53
2018-07-29	1092.65
2018-07-30	1140.1
2018-07-31	1178.61
2018-08-01	1214.61
2018-08-02	1264.73
2018-08-03	1328.86
2018-08-04	1402.48
2018-08-05	1535.03
2018-08-06	1601.47
2018-08-07	1660.65
2018-08-08	1685.75
2018-08-09	1674.4
2018-08-10	1637.33
2018-08-11	1571.22
2018-08-12	1443.11
2018-08-13	1374.21
2018-08-14	1311.56
2018-08-15	1283.44
2018-08-16	1283.61
2018-08-17	1306.01
2018-08-18	1343.34
2018-08-19	1380.26
2018-08-20	1429.97
2018-08-21	1476.22
2018-08-22	1488.38
2018-08-23	1450.65
2018-08-24	1355.19
2018-08-25	1226.1
2018-08-26	1100.14
2018-08-27	986.857
2018-08-28	879.096
2018-08-29	784.038
2018-08-30	712.445
2018-08-31	662.286
2018-09-01	644.472
2018-09-02	629.691
2018-09-03	599.828
2018-09-04	573.987
2018-09-05	559.423
2018-09-06	565.671
2018-09-07	593.607
2018-09-08	628.918
2018-09-09	670.584
2018-09-10	713.659
2018-09-11	750.341
2018-09-12	775.625
2018-09-13	785.888
2018-09-14	786.848
2018-09-15	778.229
2018-09-16	763.897
2018-09-17	746.202
2018-09-18	733.078
2018-09-19	725.423
2018-09-20	713.23
2018-09-21	704.503
2018-09-22	671.83
2018-09-23	632.131
2018-09-24	560.053
2018-09-25	474.537
2018-09-26	386.075
2018-09-27	320.702
2018-09-28	272.166
2018-09-29	252.374
2018-09-30	223.888
2018-10-01	205.278
2018-10-02	185.1
2018-10-03	169.325
2018-10-04	156.975
2018-10-05	144.893
2018-10-06	134.04
2018-10-07	129.06
2018-10-08	131.781
2018-10-09	134.333
2018-10-10	142.939
2018-10-11	150.134
2018-10-12	153.63
2018-10-13	158.739
2018-10-14	162.662
2018-10-15	166.735
2018-10-16	173.301
2018-10-17	174.059
2018-10-18	174.136
2018-10-19	169.049
2018-10-20	157.552
2018-10-21	142.488
2018-10-22	130.35
2018-10-23	116.32
2018-10-24	104.605
2018-10-25	89.7555
2018-10-26	78.2455
2018-10-27	71.0761
2018-10-28	66.8973
2018-10-29	59.78
2018-10-30	54.6864
2018-10-31	48.9792
2018-11-01	42.878
2018-11-02	36.8479
2018-11-03	29.2992
2018-11-04	22.8261
2018-11-05	17.7041
2018-11-06	12.4353
2018-11-07	8.53203
2018-11-08	5.95219
2018-11-09	4.45535
2018-11-10	3.93985
2018-11-11	3.86107
2018-11-12	3.8015
2018-11-13	3.72243
2018-11-14	3.68954
2018-11-15	3.59138
2018-11-16	3.41695
2018-11-17	3.34422
2018-11-18	3.09305
2018-11-19	2.85995
2018-11-20	2.57711
2018-11-21	2.18495
2018-11-22	1.81259
2018-11-23	1.48637
2018-11-24	1.13158
2018-11-25	0.851255
2018-11-26	0.560092
2018-11-27	0.353508
2018-11-28	0.219549
2018-11-29	0.135498
2018-11-30	0.0836561
2018-12-01	0.0513135
2018-12-02	0.0314813
2018-12-03	0.0193629
2018-12-04	0.0119154
2018-12-05	0.00741257
2018-12-06	0.00471359
2018-12-07	0.00309346
2018-12-08	0.00255824
2018-12-09	0.00226313
2018-12-10	0.00205318
2018-12-11	0.00194046
2018-12-12	0.0017923
2018-12-13	0.00164482
2018-12-14	0.00146595
2018-12-15	0.00127417
2018-12-16	0.00104024
2018-12-17	0.000827403
2018-12-18	0.000643367
2018-12-19	0.000492871
2018-12-20	0.000335724
2018-12-21	0.000216637
2018-12-22	0.000135392
2018-12-23	8.25832e-05
2018-12-24	5.02675e-05
2018-12-25	3.06305e-05
2018-12-26	1.87216e-05
2018-12-27	1.14449e-05
2018-12-28	8.75562e-06
2018-12-29	7.06798e-06
2018-12-30	5.82882e-06
2018-12-31	4.80554e-06
2019-01-01	3.91782e-06
2019-01-02	3.11453e-06
2019-01-03	2.40517e-06
2019-01-04	1.82442e-06
2019-01-05	1.21931e-06
2019-01-06	7.73676e-07
2019-01-07	4.90954e-07
2019-01-08	3.11588e-07
2019-01-09	2.00289e-07
2019-01-10	1.34048e-07
2019-01-11	9.73585e-08
2019-01-12	8.07226e-08
2019-01-13	7.82317e-08
2019-01-14	8.61515e-08
2019-01-15	1.01971e-07
2019-01-16	1.23754e-07
2019-01-17	1.49845e-07
2019-01-18	1.78731e-07
2019-01-19	2.08958e-07
2019-01-20	2.39161e-07
2019-01-21	2.68128e-07
2019-01-22	2.94869e-07
2019-01-23	3.18682e-07
2019-01-24	3.39204e-07
2019-01-25	3.56428e-07
2019-01-26	3.70686e-07
2019-01-27	3.82596e-07
2019-01-28	3.92992e-07
2019-01-29	4.02778e-07
2019-01-30	4.12683e-07
2019-01-31	4.22989e-07
2019-02-01	4.33297e-07
2019-02-02	4.42277e-07
2019-02-03	4.47681e-07
2019-02-04	4.47161e-07
2019-02-05	4.39096e-07
2019-02-06	4.22389e-07
2019-02-07	3.96477e-07
2019-02-08	3.61741e-07
2019-02-09	3.19496e-07
2019-02-10	2.72359e-07
2019-02-11	2.2366e-07
2019-02-12	1.76641e-07
2019-02-13	1.34033e-07
2019-02-14	9.74926e-08
2019-02-15	6.77841e-08
2019-02-16	4.52846e-08
2019-02-17	2.95513e-08
2019-02-18	1.95302e-08
2019-02-19	1.34031e-08
2019-02-20	9.40274e-09
2019-02-21	6.61024e-09
2019-02-22	4.57365e-09
2019-02-23	3.05257e-09
2019-02-24	2.04468e-09
2019-02-25	1.38238e-09
2019-02-26	9.33917e-10
2019-02-27	6.20685e-10
2019-02-28	4.14946e-10
2019-03-01	2.82024e-10
2019-03-02	1.9996e-10
2019-03-03	1.46791e-10
2019-03-04	1.12116e-10
2019-03-05	8.89995e-11
2019-03-06	7.74411e-11
2019-03-07	6.47269e-11
2019-03-08	6.01036e-11
2019-03-09	5.77919e-11
2019-03-10	5.77919e-11
2019-03-11	5.66361e-11
2019-03-12	5.43244e-11
2019-03-13	5.08569e-11
2019-03-14	4.62335e-11
2019-03-15	4.04543e-11
2019-03-16	3.23635e-11
2019-03-17	2.42726e-11
2019-03-18	1.73376e-11
2019-03-19	1.15584e-11
2019-03-20	6.93503e-12
2019-03-21	3.46751e-12
2019-03-22	1.15584e-12
2019-03-23	0
2019-03-24	0
2019-03-25	0
2019-03-26	0
2019-03-27	1.15584e-12
2019-03-28	2.31168e-12
2019-03-29	3.46751e-12
2019-03-30	4.62335e-12
2019-03-31	5.77919e-12
2019-04-01	5.77919e-12
2019-04-02	5.77919e-12
2019-04-03	4.62335e-12
2019-04-04	3.46751e-12
2019-04-05	2.31168e-12
2019-04-06	1.15584e-12
2019-04-07	0
2019-04-08	0
2019-04-09	0
2019-04-10	0
2019-04-11	0
2019-04-12	0
2019-04-13	0
2019-04-14	0
2019-04-15	0
2019-04-16	0
2019-04-17	0
2019-04-18	0
2019-04-19	0
2019-04-20	0
2019-04-21	0
2019-04-22	0
2019-04-23	0
2019-04-24	0
2019-04-25	0
2019-04-26	0
2019-04-27	0
2019-04-28	0
2019-04-29	0
2019-04-30	0
2019-05-01	0
2019-05-02	0
2019-05-03	0
2019-05-04	0
2019-05-05	0
2019-05-06	0
2019-05-07	0
2019-05-08	0
2019-05-09	0
2019-05-10	0
2019-05-11	0
2019-05-12	0
2019-05-13	0
2019-05-14	0
2019-05-15	0
2019-05-16	0
2019-05-17	0
2019-05-18	0
2019-05-19	0
2019-05-20	0
2019-05-21	0
2019-05-22	0
2019-05-23	0
2019-05-24	0
2019-05-25	0
2019-05-26	0
2019-05-27	0
2019-05-28	0
2019-05-29	0
2019-05-30	0
2019-05-31	0
2019-06-01	0
2019-06-02	0
2019-06-03	0
2019-06-04	0
2019-06-05	0
2019-06-06	0
2019-06-07	0
2019-06-08	0
2019-06-09	2.16363e-06
2019-06-10	1.41102
2019-06-11	6.56806
2019-06-12	18.3193
2019-06-13	36.3625
2019-06-14	58.1706
2019-06-15	84.5698
2019-06-16	115.001
2019-06-17	149.388
2019-06-18	183.13
2019-06-19	208.968
2019-06-20	224.554
2019-06-21	233.576
2019-06-22	241.584
2019-06-23	252.879
2019-06-24	267.913
2019-06-25	286.159
2019-06-26	306.58
2019-06-27	334.898
2019-06-28	377.465
2019-06-29	433.858
2019-06-30	504.66
2019-07-01	585.953
2019-07-02	674.645
2019-07-03	780.804
2019-07-04	901.188
2019-07-05	1014.32
2019-07-06	1092.47
2019-07-07	1121.75
2019-07-08	1104.02
2019-07-09	1057.4
2019-07-10	1001.8
2019-07-11	929.886
2019-07-12	851.312
2019-07-13	784.52
2019-07-14	740.385
2019-07-15	735.486
2019-07-16	764.31
2019-07-17	805.109
2019-07-18	865.483
2019-07-19	934.767
2019-07-20	1015.84
2019-07-21	1114.97
2019-07-22	1214.09
2019-07-23	1316.33
2019-07-24	1458.18
2019-07-25	1575.06
2019-07-26	1652.54
2019-07-27	1631.23
2019-07-28	1577.45
2019-07-29	1501.79
2019-07-30	1416.98
2019-07-31	1273.81
2019-08-01	1127.23
2019-08-02	1023.39
2019-08-03	1029.06
2019-08-04	1059.75
2019-08-05	1095.22
2019-08-06	1109.09
2019-08-07	1116.34
2019-08-08	1125.48
2019-08-09	1128.67
2019-08-10	1099.88
2019-08-11	1033.2
2019-08-12	955.303
2019-08-13	871.259
2019-08-14	794.817
2019-08-15	736.546
2019-08-16	693.746
2019-08-17	675.947
2019-08-18	682.11
2019-08-19	691.59
2019-08-20	697.362
2019-08-21	696.529
2019-08-22	697.733
2019-08-23	697.562
2019-08-24	701.206
2019-08-25	726.044
2019-08-26	774.903
2019-08-27	843.529
2019-08-28	915.292
2019-08-29	972.851
2019-08-30	1002.18
2019-08-31	1001.9
2019-09-01	972.054
2019-09-02	914.532
2019-09-03	837.652
2019-09-04	752.857
2019-09-05	658.7
2019-09-06	555.65
2019-09-07	472.912
2019-09-08	403.872
2019-09-09	351.989
2019-09-10	325.755
2019-09-11	320.373
2019-09-12	334.775
2019-09-13	379.747
2019-09-14	428.172
2019-09-15	472.041
2019-09-16	501.283
2019-09-17	504.351
2019-09-18	472.228
2019-09-19	437.007
2019-09-20	391.314
2019-09-21	335.726
2019-09-22	290.034
2019-09-23	257.787
2019-09-24	237.949
2019-09-25	242.257
2019-09-26	239.396
2019-09-27	239.232
2019-09-28	240.008
2019-09-29	236.441
2019-09-30	229.222
2019-10-01	231.032
2019-10-02	221.732
2019-10-03	206.467
2019-10-04	180.564
2019-10-05	157.537
2019-10-06	132.913
2019-10-07	112.882
2019-10-08	90.231
2019-10-09	76.9448
2019-10-10	72.6867
2019-10-11	80.488
2019-10-12	89.3123
2019-10-13	101.7
2019-10-14	109.738
2019-10-15	121.426
2019-10-16	129.085
2019-10-17	129.293
2019-10-18	126.05
2019-10-19	121.994
2019-10-20	116.699
2019-10-21	115.539
2019-10-22	111.158
2019-10-23	108.728
2019-10-24	107.826
2019-10-25	106.606
2019-10-26	101.816
2019-10-27	96.0291
2019-10-28	89.1952
2019-10-29	82.9665
2019-10-30	77.6466
2019-10-31	71.5766
2019-11-01	63.4566
2019-11-02	56.4493
2019-11-03	50.0711
2019-11-04	44.6757
2019-11-05	38.877
2019-11-06	32.8764
2019-11-07	29.5242
2019-11-08	26.377
2019-11-09	23.892
2019-11-10	21.897
2019-11-11	20.1093
2019-11-12	17.3382
2019-11-13	15.1852
2019-11-14	12.5313
2019-11-15	10.2612
2019-11-16	7.80137
2019-11-17	5.89201
2019-11-18	3.91011
2019-11-19	2.5102
2019-11-20	1.60314
2019-11-21	1.04321
2019-11-22	0.697097
2019-11-23	0.479159
2019-11-24	0.338792
2019-11-25	0.246631
2019-11-26	0.182294
2019-11-27	0.136758
2019-11-28	0.10393
2019-11-29	0.080437
2019-11-30	0.0637971
2019-12-01	0.0518674
2019-12-02	0.0426225
2019-12-03	0.0373992
2019-12-04	0.0322663
2019-12-05	0.0271927
2019-12-06	0.0223017
2019-12-07	0.0180573
2019-12-08	0.0144093
2019-12-09	0.0112763
2019-12-10	0.00798107
2019-12-11	0.00536368
2019-12-12	0.00345486
2019-12-13	0.00222486
2019-12-14	0.00144795
2019-12-15	0.00095281
2019-12-16	0.000633644
2019-12-17	0.000425049
2019-12-18	0.000285582
2019-12-19	0.000188904
2019-12-20	0.000136871
2019-12-21	0.000101523
2019-12-22	7.94686e-05
2019-12-23	6.46188e-05
2019-12-24	5.36999e-05
2019-12-25	4.48272e-05
2019-12-26	3.70231e-05
2019-12-27	3.00039e-05
2019-12-28	2.24327e-05
2019-12-29	1.61864e-05
2019-12-30	1.13422e-05
2019-12-31	7.64177e-06
2020-01-01	5.02934e-06
2020-01-02	3.35354e-06
2020-01-03	2.26386e-06
2020-01-04	1.53589e-06
2020-01-05	1.03403e-06
2020-01-06	6.85563e-07
2020-01-07	4.39527e-07
2020-01-08	2.85679e-07
2020-01-09	1.88502e-07
2020-01-10	1.26004e-07
2020-01-11	8.47125e-08
2020-01-12	5.67435e-08
2020-01-13	3.79438e-08
2020-01-14	2.58942e-08
2020-01-15	1.81894e-08
2020-01-16	1.31003e-08
2020-01-17	9.58074e-09
2020-01-18	7.0379e-09
2020-01-19	5.15619e-09
2020-01-20	3.74607e-09
2020-01-21	2.67692e-09
2020-01-22	1.83894e-09
2020-01-23	1.19398e-09
2020-01-24	7.54762e-10
2020-01-25	4.73894e-10
2020-01-26	2.93583e-10
2020-01-27	1.81467e-10
2020-01-28	1.14428e-10
2020-01-29	7.51295e-11
2020-01-30	5.54802e-11
2020-01-31	4.85452e-11
2020-02-01	4.73894e-11
2020-02-02	4.73894e-11
2020-02-03	4.62335e-11
2020-02-04	4.39218e-11
2020-02-05	4.50777e-11
2020-02-06	4.62335e-11
2020-02-07	4.50777e-11
2020-02-08	4.2766e-11
2020-02-09	3.92985e-11
2020-02-10	3.69868e-11
2020-02-11	3.23635e-11
2020-02-12	2.54284e-11
2020-02-13	1.84934e-11
2020-02-14	1.27142e-11
2020-02-15	9.2467e-12
2020-02-16	5.77919e-12
2020-02-17	2.31168e-12
2020-02-18	2.31168e-12
2020-02-19	3.46751e-12
2020-02-20	3.46751e-12
2020-02-21	3.46751e-12
2020-02-22	2.31168e-12
2020-02-23	2.31168e-12
2020-02-24	2.31168e-12
2020-02-25	2.31168e-12
2020-02-26	2.31168e-12
2020-02-27	3.46751e-12
2020-02-28	4.62335e-12
2020-02-29	5.77919e-12
2020-03-01	6.93503e-12
2020-03-02	8.09086e-12
2020-03-03	8.09086e-12
2020-03-04	6.93503e-12
2020-03-05	5.77919e-12
2020-03-06	4.62335e-12
2020-03-07	3.46751e-12
2020-03-08	1.15584e-12
2020-03-09	-1.15584e-12
2020-03-10	-3.46751e-12
2020-03-11	-4.62335e-12
2020-03-12	-5.77919e-12
2020-03-13	-6.93503e-12
2020-03-14	-8.09086e-12
2020-03-15	-6.93503e-12
2020-03-16	-5.77919e-12
2020-03-17	-4.62335e-12
2020-03-18	-2.31168e-12
2020-03-19	0
2020-03-20	0
2020-03-21	0
2020-03-22	0
2020-03-23	0
2020-03-24	-1.15584e-12
2020-03-25	-3.46751e-12
2020-03-26	-6.93503e-12
2020-03-27	-8.09086e-12
2020-03-28	-5.77919e-12
2020-03-29	-4.62335e-12
2020-03-30	-3.46751e-12
2020-03-31	-1.15584e-12
2020-04-01	2.31168e-12
2020-04-02	6.93503e-12
2020-04-03	1.15584e-11
2020-04-04	1.15584e-11
2020-04-05	1.15584e-11
2020-04-06	1.15584e-11
2020-04-07	1.04025e-11
2020-04-08	8.09086e-12
2020-04-09	4.62335e-12
2020-04-10	1.15584e-12
2020-04-11	1.15584e-12
2020-04-12	1.15584e-12
2020-04-13	0
2020-04-14	0
2020-04-15	0
2020-04-16	0
2020-04-17	1.15584e-12
2020-04-18	0
2020-04-19	0
2020-04-20	1.15584e-12
2020-04-21	1.15584e-12
2020-04-22	1.15584e-12
2020-04-23	1.15584e-12
2020-04-24	0
2020-04-25	0
2020-04-26	-1.15584e-12
2020-04-27	-2.31168e-12
2020-04-28	-2.31168e-12
2020-04-29	-2.31168e-12
2020-04-30	-1.15584e-12
2020-05-01	0
2020-05-02	0
2020-05-03	1.15584e-12
2020-05-04	2.31168e-12
2020-05-05	3.46751e-12
2020-05-06	4.62335e-12
2020-05-07	4.62335e-12
2020-05-08	4.62335e-12
2020-05-09	4.62335e-12
2020-05-10	3.46751e-12
2020-05-11	3.46751e-12
2020-05-12	3.46751e-12
2020-05-13	2.31168e-12
2020-05-14	2.31168e-12
2020-05-15	2.31168e-12
2020-05-16	1.15584e-12
2020-05-17	1.15584e-12
2020-05-18	0
2020-05-19	-1.15584e-12
2020-05-20	-1.15584e-12
2020-05-21	0
2020-05-22	1.15584e-12
2020-05-23	3.46751e-12
2020-05-24	7.72102e-07
2020-05-25	2.08215
2020-05-26	7.50321
2020-05-27	15.8568
2020-05-28	27.4856
2020-05-29	40.71
2020-05-30	55.7551
2020-05-31	74.5232
2020-06-01	94.8964
2020-06-02	111.83
2020-06-03	121.934
2020-06-04	123.835
2020-06-05	118.597
2020-06-06	110.07
2020-06-07	97.6473
2020-06-08	81.631
2020-06-09	67.5874
2020-06-10	61.1513
2020-06-11	63.3704
2020-06-12	72.1423
2020-06-13	82.8234
2020-06-14	92.1343
2020-06-15	98.4836
2020-06-16	103.105
2020-06-17	103.289
2020-06-18	99.9186
2020-06-19	99.9229
2020-06-20	103.659
2020-06-21	116.51
2020-06-22	142.888
2020-06-23	180.448
2020-06-24	228.773
2020-06-25	284.904
2020-06-26	337.5
2020-06-27	379.709
2020-06-28	410.208
2020-06-29	434.769
2020-06-30	450.373
2020-07-01	460.667
2020-07-02	470.848
2020-07-03	480.036
2020-07-04	492.422
2020-07-05	507.298
2020-07-06	519.308
2020-07-07	536.029
2020-07-08	560.122
2020-07-09	578.071
2020-07-10	591.81
2020-07-11	598.731
2020-07-12	603.823
2020-07-13	605.46
2020-07-14	591.41
2020-07-15	556.783
2020-07-16	516.093
2020-07-17	491.072
2020-07-18	497.192
2020-07-19	521.662
2020-07-20	555.497
2020-07-21	599.324
2020-07-22	645.021
2020-07-23	695.709
2020-07-24	732.81
2020-07-25	755.485
2020-07-26	775.426
2020-07-27	790.018
2020-07-28	814.994
2020-07-29	861.253
2020-07-30	917.843
2020-07-31	976.571
2020-08-01	1008.93
2020-08-02	994.98
2020-08-03	953.103
2020-08-04	900.272
2020-08-05	856.566
2020-08-06	835.619
2020-08-07	843.126
2020-08-08	891.316
2020-08-09	982.618
2020-08-10	1102.5
2020-08-11	1217.81
2020-08-12	1292.04
2020-08-13	1329.37
2020-08-14	1344.76
2020-08-15	1335.08
2020-08-16	1322.64
2020-08-17	1307.65
2020-08-18	1300.65
2020-08-19	1337.48
2020-08-20	1383.12
2020-08-21	1410.4
2020-08-22	1412.43
2020-08-23	1377.9
2020-08-24	1338.79
2020-08-25	1293.56
2020-08-26	1215.61
2020-08-27	1111.92
2020-08-28	987.905
2020-08-29	868.851
2020-08-30	765.795
2020-08-31	662.113
2020-09-01	571.191
2020-09-02	508.446
2020-09-03	483.562
2020-09-04	494.383
2020-09-05	525.71
2020-09-06	560.853
2020-09-07	596.1
2020-09-08	628.664
2020-09-09	649.957
2020-09-10	665.284
2020-09-11	683.911
2020-09-12	716.597
2020-09-13	772.331
2020-09-14	838.842
2020-09-15	894.96
2020-09-16	932.076
2020-09-17	945.508
2020-09-18	940.507
2020-09-19	920.305
2020-09-20	884.522
2020-09-21	833.73
2020-09-22	776.99
2020-09-23	706.889
2020-09-24	626.637
2020-09-25	560.048
2020-09-26	480.248
2020-09-27	405.115
2020-09-28	322.246
2020-09-29	242.974
2020-09-30	185.804
2020-10-01	150.44
2020-10-02	112.961
2020-10-03	92.3655
2020-10-04	69.5137
2020-10-05	62.0731
2020-10-06	59.2261
2020-10-07	57.2094
2020-10-08	55.2328
2020-10-09	53.1426
2020-10-10	51.6606
2020-10-11	51.4399
2020-10-12	51.3416
2020-10-13	48.9028
2020-10-14	45.507
2020-10-15	41.4266
2020-10-16	36.9312
2020-10-17	32.4724
2020-10-18	27.1001
2020-10-19	22.1665
2020-10-20	19.6524
2020-10-21	16.6558
2020-10-22	14.5515
2020-10-23	13.2241
2020-10-24	12.4122
2020-10-25	11.759
2020-10-26	11.5287
2020-10-27	11.4395
2020-10-28	11.4776
2020-10-29	11.4413
2020-10-30	11.1149
2020-10-31	11.4538
2020-11-01	11.9504
2020-11-02	12.5645
2020-11-03	12.8622
2020-11-04	13.3318
2020-11-05	13.6253
2020-11-06	13.3002
2020-11-07	12.15
2020-11-08	10.9086
2020-11-09	9.60783
2020-11-10	8.31362
2020-11-11	6.84703
2020-11-12	5.57701
2020-11-13	5.13465
2020-11-14	4.79742
2020-11-15	4.54703
2020-11-16	4.34866
2020-11-17	4.15292
2020-11-18	4.02229
2020-11-19	3.84143
2020-11-20	3.60241
2020-11-21	3.39372
2020-11-22	3.12465
2020-11-23	2.81603
2020-11-24	2.48542
2020-11-25	2.11369
2020-11-26	1.75501
2020-11-27	1.43432
2020-11-28	1.07868
2020-11-29	0.794691
2020-11-30	0.580856
2020-12-01	0.424789
2020-12-02	0.263963
2020-12-03	0.160479
2020-12-04	0.0976534
2020-12-05	0.0595038
2020-12-06	0.0363356
2020-12-07	0.0222597
2020-12-08	0.013701
2020-12-09	0.00848881
2020-12-10	0.00530789
2020-12-11	0.00335941
2020-12-12	0.00215734
2020-12-13	0.001407
2020-12-14	0.000931442
2020-12-15	0.000625302
2020-12-16	0.000425387
2020-12-17	0.000292459
2020-12-18	0.000202375
2020-12-19	0.000140268
2020-12-20	9.61048e-05
2020-12-21	6.5808e-05
2020-12-22	4.4931e-05
2020-12-23	3.09139e-05
2020-12-24	2.12714e-05
2020-12-25	1.44919e-05
2020-12-26	9.71411e-06
2020-12-27	7.35572e-06
2020-12-28	5.64391e-06
2020-12-29	4.81858e-06
2020-12-30	4.42506e-06
2020-12-31	4.11126e-06
2021-01-01	3.84768e-06

## Sheet: Observed_Eggs_Becker_2022
Frei_Time_Egg	Frei_Obs_Egg_nonint	Frei_Obs_Egg_int
2020-07-30		716
2020-08-13		820
2020-08-31	630	994
2020-09-17	1031	840
2020-10-01	88	215
2020-10-15	145	57
