# Supplementary material for: Role of vector phenotypic plasticity in disease transmission as illustrated by the spread of dengue virus by Aedes albopictus
Source: Nat Commun. 2024 Sep 7;15:7823. doi: 10.1038/s41467-024-52144-5 (PMC11379831; doi:10.1038/s41467-024-52144-5)
Supplement: Supplementary file 4 — Source Data files [file 41467_2024_52144_MOESM4_ESM.zip › Source_Data_Folder/Supplementary_Material/SF22.xlsx]

## Sheet: Simulated_Eggs
Time_Egg	Sim_Act_Pred
2013-01-02	0
2013-01-03	0
2013-01-04	0
2013-01-05	0
2013-01-06	0
2013-01-07	0
2013-01-08	0
2013-01-09	0
2013-01-10	0
2013-01-11	0
2013-01-12	0
2013-01-13	0
2013-01-14	0
2013-01-15	0
2013-01-16	0
2013-01-17	0
2013-01-18	0
2013-01-19	2.31361e-14
2013-01-20	-1.33252e-13
2013-01-21	4.92937e-13
2013-01-22	-2.39559e-12
2013-01-23	1.96301e-12
2013-01-24	2.02164e-11
2013-01-25	2.02039e-10
2013-01-26	1.84428e-09
2013-01-27	6.28484e-09
2013-01-28	1.49109e-08
2013-01-29	4.4641e-08
2013-01-30	1.00409e-07
2013-01-31	1.86286e-07
2013-02-01	2.91234e-07
2013-02-02	4.10876e-07
2013-02-03	5.42697e-07
2013-02-04	6.8092e-07
2013-02-05	7.86837e-07
2013-02-06	8.73524e-07
2013-02-07	9.09178e-07
2013-02-08	9.29912e-07
2013-02-09	9.08221e-07
2013-02-10	8.54102e-07
2013-02-11	7.76059e-07
2013-02-12	6.94351e-07
2013-02-13	5.94854e-07
2013-02-14	5.10891e-07
2013-02-15	4.19782e-07
2013-02-16	3.53421e-07
2013-02-17	2.99631e-07
2013-02-18	2.59068e-07
2013-02-19	2.33035e-07
2013-02-20	2.16579e-07
2013-02-21	2.06419e-07
2013-02-22	1.95849e-07
2013-02-23	1.82622e-07
2013-02-24	1.70496e-07
2013-02-25	1.54988e-07
2013-02-26	1.36431e-07
2013-02-27	1.16184e-07
2013-02-28	9.25732e-08
2013-03-01	7.07166e-08
2013-03-02	5.21399e-08
2013-03-03	3.64634e-08
2013-03-04	2.40917e-08
2013-03-05	1.49268e-08
2013-03-06	8.7849e-09
2013-03-07	5.06313e-09
2013-03-08	2.82722e-09
2013-03-09	1.49015e-09
2013-03-10	1.04857e-09
2013-03-11	7.86035e-10
2013-03-12	7.12022e-10
2013-03-13	6.88264e-10
2013-03-14	6.71728e-10
2013-03-15	6.59354e-10
2013-03-16	6.33046e-10
2013-03-17	5.74365e-10
2013-03-18	5.08195e-10
2013-03-19	4.25839e-10
2013-03-20	3.48707e-10
2013-03-21	2.86533e-10
2013-03-22	2.18983e-10
2013-03-23	1.66737e-10
2013-03-24	1.29584e-10
2013-03-25	1.07199e-10
2013-03-26	9.39271e-11
2013-03-27	9.03262e-11
2013-03-28	8.73416e-11
2013-03-29	8.71791e-11
2013-03-30	8.71733e-11
2013-03-31	8.72324e-11
2013-04-01	8.73181e-11
2013-04-02	8.66973e-11
2013-04-03	8.52047e-11
2013-04-04	8.48682e-11
2013-04-05	8.3389e-11
2013-04-06	8.08329e-11
2013-04-07	7.72326e-11
2013-04-08	7.26566e-11
2013-04-09	6.83001e-11
2013-04-10	6.20613e-11
2013-04-11	5.45504e-11
2013-04-12	4.91858e-11
2013-04-13	4.60636e-11
2013-04-14	4.56188e-11
2013-04-15	4.74987e-11
2013-04-16	4.9657e-11
2013-04-17	5.27784e-11
2013-04-18	5.66509e-11
2013-04-19	5.74614e-11
2013-04-20	5.4401e-11
2013-04-21	5.04132e-11
2013-04-22	4.46949e-11
2013-04-23	4.00196e-11
2013-04-24	3.68668e-11
2013-04-25	3.30468e-11
2013-04-26	3.12499e-11
2013-04-27	3.27102e-11
2013-04-28	3.31804e-11
2013-04-29	3.26737e-11
2013-04-30	3.09726e-11
2013-05-01	2.88267e-11
2013-05-02	2.63885e-11
2013-05-03	2.47247e-11
2013-05-04	2.36042e-11
2013-05-05	2.40918e-11
2013-05-06	2.67764e-11
2013-05-07	3.02452e-11
2013-05-08	3.27703e-11
2013-05-09	3.60634e-11
2013-05-10	3.74482e-11
2013-05-11	3.66732e-11
2013-05-12	3.43419e-11
2013-05-13	3.12651e-11
2013-05-14	2.78752e-11
2013-05-15	2.55214e-11
2013-05-16	2.24925e-11
2013-05-17	1.99748e-11
2013-05-18	1.85737e-11
2013-05-19	1.74874e-11
2013-05-20	1.63829e-11
2013-05-21	1.52698e-11
2013-05-22	1.41542e-11
2013-05-23	1.32471e-11
2013-05-24	1.30025e-11
2013-05-25	1.2918e-11
2013-05-26	1.28369e-11
2013-05-27	1.27576e-11
2013-05-28	1.26216e-11
2013-05-29	1.23852e-11
2013-05-30	2.81355e-10
2013-05-31	7.1991e-09
2013-06-01	0.000260223
2013-06-02	0.000994553
2013-06-03	0.00245473
2013-06-04	0.00478597
2013-06-05	0.00780418
2013-06-06	0.0109545
2013-06-07	0.0137074
2013-06-08	0.0158216
2013-06-09	0.0172955
2013-06-10	0.018596
2013-06-11	0.0196025
2013-06-12	0.0203755
2013-06-13	0.0211811
2013-06-14	0.0224677
2013-06-15	0.024473
2013-06-16	0.0267093
2013-06-17	0.0279136
2013-06-18	0.0278632
2013-06-19	0.0266784
2013-06-20	0.025062
2013-06-21	0.0235141
2013-06-22	0.0214441
2013-06-23	0.0193319
2013-06-24	0.0178208
2013-06-25	0.0174605
2013-06-26	0.0187324
2013-06-27	0.0213649
2013-06-28	0.0254986
2013-06-29	0.0325603
2013-06-30	0.0441389
2013-07-01	0.0593078
2013-07-02	0.0770613
2013-07-03	0.0992353
2013-07-04	0.128355
2013-07-05	0.166566
2013-07-06	0.215968
2013-07-07	0.272467
2013-07-08	0.332678
2013-07-09	0.395396
2013-07-10	0.460264
2013-07-11	0.526085
2013-07-12	0.59843
2013-07-13	0.690467
2013-07-14	0.81449
2013-07-15	0.977729
2013-07-16	1.18804
2013-07-17	1.45393
2013-07-18	1.81305
2013-07-19	2.31489
2013-07-20	2.99421
2013-07-21	3.86804
2013-07-22	4.92784
2013-07-23	6.24044
2013-07-24	7.81665
2013-07-25	9.66195
2013-07-26	11.5761
2013-07-27	13.3244
2013-07-28	14.9135
2013-07-29	16.5203
2013-07-30	18.3219
2013-07-31	20.398
2013-08-01	22.4459
2013-08-02	24.4527
2013-08-03	26.5552
2013-08-04	28.5785
2013-08-05	30.022
2013-08-06	30.3557
2013-08-07	29.5436
2013-08-08	27.9882
2013-08-09	26.4331
2013-08-10	25.3355
2013-08-11	24.5457
2013-08-12	24.1821
2013-08-13	24.4551
2013-08-14	25.1639
2013-08-15	26.138
2013-08-16	27.0556
2013-08-17	27.188
2013-08-18	26.7299
2013-08-19	26.1829
2013-08-20	25.6072
2013-08-21	25.3334
2013-08-22	25.236
2013-08-23	24.6598
2013-08-24	23.8158
2013-08-25	22.9084
2013-08-26	21.785
2013-08-27	20.7458
2013-08-28	19.5815
2013-08-29	18.4661
2013-08-30	17.812
2013-08-31	17.6252
2013-09-01	17.9246
2013-09-02	18.6223
2013-09-03	19.3982
2013-09-04	20.1581
2013-09-05	20.6147
2013-09-06	20.4132
2013-09-07	19.7226
2013-09-08	18.5186
2013-09-09	16.8587
2013-09-10	15.0096
2013-09-11	13.0928
2013-09-12	11.5082
2013-09-13	10.4121
2013-09-14	9.71305
2013-09-15	9.21254
2013-09-16	8.8396
2013-09-17	8.52736
2013-09-18	8.31558
2013-09-19	8.05765
2013-09-20	7.8927
2013-09-21	7.97084
2013-09-22	8.4248
2013-09-23	9.30299
2013-09-24	10.3721
2013-09-25	11.5202
2013-09-26	12.6218
2013-09-27	13.534
2013-09-28	14.1112
2013-09-29	14.4488
2013-09-30	14.6063
2013-10-01	14.6951
2013-10-02	14.6967
2013-10-03	14.4455
2013-10-04	13.9266
2013-10-05	13.2292
2013-10-06	12.3131
2013-10-07	11.206
2013-10-08	9.84413
2013-10-09	8.47265
2013-10-10	7.17073
2013-10-11	6.17308
2013-10-12	5.45488
2013-10-13	5.06866
2013-10-14	4.94409
2013-10-15	4.99163
2013-10-16	5.03889
2013-10-17	5.40874
2013-10-18	5.95693
2013-10-19	6.74943
2013-10-20	7.61106
2013-10-21	8.23594
2013-10-22	8.70665
2013-10-23	9.19968
2013-10-24	9.69037
2013-10-25	10.3112
2013-10-26	10.8415
2013-10-27	10.8669
2013-10-28	10.4836
2013-10-29	10.2513
2013-10-30	9.49849
2013-10-31	8.43808
2013-11-01	7.16878
2013-11-02	5.79903
2013-11-03	4.81685
2013-11-04	4.41348
2013-11-05	3.88564
2013-11-06	3.80392
2013-11-07	3.86018
2013-11-08	3.89121
2013-11-09	3.81484
2013-11-10	3.58946
2013-11-11	3.215
2013-11-12	2.93758
2013-11-13	2.61687
2013-11-14	2.26414
2013-11-15	1.96283
2013-11-16	1.74288
2013-11-17	1.60555
2013-11-18	1.51045
2013-11-19	1.33164
2013-11-20	1.18308
2013-11-21	1.03149
2013-11-22	0.843744
2013-11-23	0.683128
2013-11-24	0.553013
2013-11-25	0.41205
2013-11-26	0.308537
2013-11-27	0.201033
2013-11-28	0.132891
2013-11-29	0.0899916
2013-11-30	0.0624426
2013-12-01	0.0445539
2013-12-02	0.0341993
2013-12-03	0.0282763
2013-12-04	0.0248461
2013-12-05	0.0225223
2013-12-06	0.0205883
2013-12-07	0.0185376
2013-12-08	0.016196
2013-12-09	0.0136376
2013-12-10	0.0110929
2013-12-11	0.00860596
2013-12-12	0.00641579
2013-12-13	0.00446849
2013-12-14	0.00292795
2013-12-15	0.00185202
2013-12-16	0.00117591
2013-12-17	0.000753566
2013-12-18	0.000588399
2013-12-19	0.000478625
2013-12-20	0.000403391
2013-12-21	0.000346204
2013-12-22	0.000317367
2013-12-23	0.000287519
2013-12-24	0.000256844
2013-12-25	0.000225728
2013-12-26	0.000195885
2013-12-27	0.000168398
2013-12-28	0.000144198
2013-12-29	0.000117045
2013-12-30	9.41452e-05
2013-12-31	7.55645e-05
2014-01-01	6.02744e-05
2014-01-02	4.88945e-05
2014-01-03	3.96409e-05
2014-01-04	3.17357e-05
2014-01-05	2.52354e-05
2014-01-06	1.98716e-05
2014-01-07	1.56172e-05
2014-01-08	1.34429e-05
2014-01-09	1.20507e-05
2014-01-10	1.12051e-05
2014-01-11	1.09165e-05
2014-01-12	1.05915e-05
2014-01-13	1.04248e-05
2014-01-14	1.01569e-05
2014-01-15	9.78775e-06
2014-01-16	9.31057e-06
2014-01-17	8.9474e-06
2014-01-18	8.4425e-06
2014-01-19	7.83443e-06
2014-01-20	6.9674e-06
2014-01-21	6.14447e-06
2014-01-22	5.4769e-06
2014-01-23	4.75822e-06
2014-01-24	3.87858e-06
2014-01-25	3.04995e-06
2014-01-26	2.38719e-06
2014-01-27	1.85561e-06
2014-01-28	1.41428e-06
2014-01-29	9.50825e-07
2014-01-30	6.86121e-07
2014-01-31	4.90676e-07
2014-02-01	4.21303e-07
2014-02-02	3.66753e-07
2014-02-03	3.16591e-07
2014-02-04	2.68491e-07
2014-02-05	2.25503e-07
2014-02-06	1.75271e-07
2014-02-07	1.34837e-07
2014-02-08	9.31306e-08
2014-02-09	6.22468e-08
2014-02-10	4.19914e-08
2014-02-11	2.86825e-08
2014-02-12	1.99619e-08
2014-02-13	1.6819e-08
2014-02-14	1.46125e-08
2014-02-15	1.28645e-08
2014-02-16	1.12318e-08
2014-02-17	9.7733e-09
2014-02-18	8.47124e-09
2014-02-19	7.31906e-09
2014-02-20	6.30925e-09
2014-02-21	5.44338e-09
2014-02-22	4.78094e-09
2014-02-23	4.41842e-09
2014-02-24	4.1048e-09
2014-02-25	3.8268e-09
2014-02-26	3.57034e-09
2014-02-27	3.32948e-09
2014-02-28	3.16767e-09
2014-03-01	2.97449e-09
2014-03-02	2.74477e-09
2014-03-03	2.48038e-09
2014-03-04	2.19479e-09
2014-03-05	1.91572e-09
2014-03-06	1.66914e-09
2014-03-07	1.37971e-09
2014-03-08	1.1231e-09
2014-03-09	9.16938e-10
2014-03-10	7.614e-10
2014-03-11	6.41654e-10
2014-03-12	5.7016e-10
2014-03-13	5.16376e-10
2014-03-14	4.86347e-10
2014-03-15	4.75014e-10
2014-03-16	4.53513e-10
2014-03-17	4.32986e-10
2014-03-18	4.25366e-10
2014-03-19	4.06645e-10
2014-03-20	3.87923e-10
2014-03-21	3.7828e-10
2014-03-22	3.65372e-10
2014-03-23	3.60711e-10
2014-03-24	3.62209e-10
2014-03-25	3.59673e-10
2014-03-26	3.61517e-10
2014-03-27	3.5861e-10
2014-03-28	3.35278e-10
2014-03-29	3.10717e-10
2014-03-30	2.8727e-10
2014-03-31	2.59622e-10
2014-04-01	2.36803e-10
2014-04-02	2.09424e-10
2014-04-03	1.8581e-10
2014-04-04	1.77218e-10
2014-04-05	1.82379e-10
2014-04-06	1.90625e-10
2014-04-07	1.97745e-10
2014-04-08	2.11319e-10
2014-04-09	2.24586e-10
2014-04-10	2.33281e-10
2014-04-11	2.44153e-10
2014-04-12	2.50787e-10
2014-04-13	2.55653e-10
2014-04-14	2.61031e-10
2014-04-15	2.54359e-10
2014-04-16	2.47111e-10
2014-04-17	2.49967e-10
2014-04-18	2.43577e-10
2014-04-19	2.29529e-10
2014-04-20	2.11742e-10
2014-04-21	1.93532e-10
2014-04-22	1.86835e-10
2014-04-23	1.81264e-10
2014-04-24	1.70828e-10
2014-04-25	1.65078e-10
2014-04-26	1.59456e-10
2014-04-27	1.53617e-10
2014-04-28	1.48149e-10
2014-04-29	1.37687e-10
2014-04-30	1.27109e-10
2014-05-01	1.18068e-10
2014-05-02	1.08836e-10
2014-05-03	1.05608e-10
2014-05-04	1.14483e-10
2014-05-05	1.27237e-10
2014-05-06	1.40888e-10
2014-05-07	1.55218e-10
2014-05-08	1.72685e-10
2014-05-09	1.89652e-10
2014-05-10	2.00371e-10
2014-05-11	2.07683e-10
2014-05-12	2.07491e-10
2014-05-13	1.96055e-10
2014-05-14	1.812e-10
2014-05-15	1.66128e-10
2014-05-16	1.5678e-10
2014-05-17	1.58509e-10
2014-05-18	1.6326e-10
2014-05-19	1.78947e-10
2014-05-20	2.10782e-10
2014-05-21	2.39466e-10
2014-05-22	2.592e-10
2014-05-23	2.69009e-10
2014-05-24	2.74042e-10
2014-05-25	2.62465e-10
2014-05-26	2.37635e-10
2014-05-27	-3.86148e-09
2014-05-28	-4.67793e-08
2014-05-29	0.0110143
2014-05-30	0.052676
2014-05-31	0.124266
2014-06-01	0.242031
2014-06-02	0.371506
2014-06-03	0.511632
2014-06-04	0.694251
2014-06-05	0.93213
2014-06-06	1.24118
2014-06-07	1.61224
2014-06-08	1.96221
2014-06-09	2.31198
2014-06-10	2.66395
2014-06-11	2.98353
2014-06-12	3.24346
2014-06-13	3.34839
2014-06-14	3.30216
2014-06-15	3.1703
2014-06-16	3.00853
2014-06-17	2.87427
2014-06-18	2.80901
2014-06-19	2.86058
2014-06-20	3.09337
2014-06-21	3.48497
2014-06-22	4.0163
2014-06-23	4.61197
2014-06-24	5.21739
2014-06-25	5.87226
2014-06-26	6.61038
2014-06-27	7.20306
2014-06-28	7.71593
2014-06-29	8.22534
2014-06-30	8.67724
2014-07-01	9.29202
2014-07-02	9.93778
2014-07-03	10.52
2014-07-04	11.2699
2014-07-05	11.7912
2014-07-06	12.0783
2014-07-07	12.0616
2014-07-08	11.533
2014-07-09	10.9213
2014-07-10	10.1805
2014-07-11	9.42164
2014-07-12	8.9738
2014-07-13	8.85743
2014-07-14	9.40437
2014-07-15	10.6365
2014-07-16	12.1627
2014-07-17	13.8825
2014-07-18	15.2808
2014-07-19	16.2292
2014-07-20	16.7529
2014-07-21	16.8642
2014-07-22	16.8716
2014-07-23	16.7513
2014-07-24	16.6212
2014-07-25	16.7463
2014-07-26	16.9587
2014-07-27	17.1293
2014-07-28	17.1228
2014-07-29	16.7277
2014-07-30	16.2555
2014-07-31	15.751
2014-08-01	15.3126
2014-08-02	15.0793
2014-08-03	15.0569
2014-08-04	15.3187
2014-08-05	15.7215
2014-08-06	16.1896
2014-08-07	16.6395
2014-08-08	17.1843
2014-08-09	17.6058
2014-08-10	17.782
2014-08-11	17.5683
2014-08-12	16.856
2014-08-13	15.7845
2014-08-14	14.4356
2014-08-15	12.8741
2014-08-16	11.6448
2014-08-17	10.8204
2014-08-18	10.3675
2014-08-19	10.3272
2014-08-20	10.208
2014-08-21	10.106
2014-08-22	9.97893
2014-08-23	9.86205
2014-08-24	9.87599
2014-08-25	10.0851
2014-08-26	10.6094
2014-08-27	11.2877
2014-08-28	12.0118
2014-08-29	12.6709
2014-08-30	12.9769
2014-08-31	13.0201
2014-09-01	12.8895
2014-09-02	12.5687
2014-09-03	12.3917
2014-09-04	12.4988
2014-09-05	12.9002
2014-09-06	13.5628
2014-09-07	14.313
2014-09-08	15.0419
2014-09-09	15.6107
2014-09-10	16.0164
2014-09-11	16.1277
2014-09-12	15.8894
2014-09-13	15.4828
2014-09-14	15.1013
2014-09-15	14.8891
2014-09-16	14.9162
2014-09-17	15.1775
2014-09-18	15.6085
2014-09-19	16.0908
2014-09-20	16.5075
2014-09-21	16.5058
2014-09-22	15.9017
2014-09-23	14.8151
2014-09-24	13.3306
2014-09-25	11.7732
2014-09-26	10.4875
2014-09-27	9.62001
2014-09-28	9.1922
2014-09-29	9.19378
2014-09-30	9.3963
2014-10-01	9.643
2014-10-02	9.87295
2014-10-03	9.7062
2014-10-04	9.13325
2014-10-05	8.51517
2014-10-06	7.94832
2014-10-07	7.78843
2014-10-08	7.97127
2014-10-09	8.14454
2014-10-10	8.5614
2014-10-11	8.99729
2014-10-12	9.30865
2014-10-13	9.48559
2014-10-14	9.29299
2014-10-15	9.04542
2014-10-16	8.96171
2014-10-17	9.04917
2014-10-18	9.42627
2014-10-19	9.91293
2014-10-20	10.1574
2014-10-21	10.0873
2014-10-22	10.0088
2014-10-23	9.50926
2014-10-24	8.60403
2014-10-25	7.61286
2014-10-26	6.7131
2014-10-27	6.06537
2014-10-28	5.82129
2014-10-29	5.48524
2014-10-30	5.42158
2014-10-31	5.60549
2014-11-01	5.75763
2014-11-02	5.65674
2014-11-03	5.65306
2014-11-04	5.47819
2014-11-05	5.09301
2014-11-06	4.72386
2014-11-07	4.08083
2014-11-08	3.35751
2014-11-09	2.74687
2014-11-10	2.07281
2014-11-11	1.55925
2014-11-12	1.25958
2014-11-13	0.910474
2014-11-14	0.78152
2014-11-15	0.701979
2014-11-16	0.648324
2014-11-17	0.609345
2014-11-18	0.571339
2014-11-19	0.548581
2014-11-20	0.569606
2014-11-21	0.626276
2014-11-22	0.689128
2014-11-23	0.753966
2014-11-24	0.791961
2014-11-25	0.854799
2014-11-26	0.888834
2014-11-27	0.894353
2014-11-28	0.863584
2014-11-29	0.815273
2014-11-30	0.762538
2014-12-01	0.744899
2014-12-02	0.688461
2014-12-03	0.64859
2014-12-04	0.590228
2014-12-05	0.535376
2014-12-06	0.460173
2014-12-07	0.391859
2014-12-08	0.309954
2014-12-09	0.247167
2014-12-10	0.179025
2014-12-11	0.134749
2014-12-12	0.0891205
2014-12-13	0.063965
2014-12-14	0.0384174
2014-12-15	0.022394
2014-12-16	0.0127706
2014-12-17	0.00699181
2014-12-18	0.00489718
2014-12-19	0.00358711
2014-12-20	0.00312512
2014-12-21	0.00278914
2014-12-22	0.00249625
2014-12-23	0.0022691
2014-12-24	0.00204191
2014-12-25	0.00188655
2014-12-26	0.00176357
2014-12-27	0.00156559
2014-12-28	0.0013663
2014-12-29	0.00118229
2014-12-30	0.000970895
2014-12-31	0.000791266
2015-01-01	0.000644476
2015-01-02	0.000481702
2015-01-03	0.000357601
2015-01-04	0.000269082
2015-01-05	0.000200082
2015-01-06	0.000146326
2015-01-07	0.000102825
2015-01-08	6.87576e-05
2015-01-09	4.36965e-05
2015-01-10	2.69156e-05
2015-01-11	1.64878e-05
2015-01-12	1.26259e-05
2015-01-13	1.01203e-05
2015-01-14	8.36389e-06
2015-01-15	7.52417e-06
2015-01-16	6.74876e-06
2015-01-17	6.0621e-06
2015-01-18	5.41715e-06
2015-01-19	4.79113e-06
2015-01-20	4.25739e-06
2015-01-21	3.72436e-06
2015-01-22	3.05446e-06
2015-01-23	2.44453e-06
2015-01-24	1.93348e-06
2015-01-25	1.51201e-06
2015-01-26	1.16209e-06
2015-01-27	7.97119e-07
2015-01-28	5.15141e-07
2015-01-29	3.15812e-07
2015-01-30	1.94102e-07
2015-01-31	1.20784e-07
2015-02-01	7.68249e-08
2015-02-02	5.06354e-08
2015-02-03	3.50347e-08
2015-02-04	2.56264e-08
2015-02-05	1.97359e-08
2015-02-06	1.57983e-08
2015-02-07	1.29704e-08
2015-02-08	1.07445e-08
2015-02-09	8.81082e-09
2015-02-10	7.01787e-09
2015-02-11	5.38932e-09
2015-02-12	4.06273e-09
2015-02-13	3.06422e-09
2015-02-14	2.30118e-09
2015-02-15	1.72124e-09
2015-02-16	1.29583e-09
2015-02-17	9.98178e-10
2015-02-18	7.96078e-10
2015-02-19	6.59314e-10
2015-02-20	5.6304e-10
2015-02-21	4.91661e-10
2015-02-22	4.34599e-10
2015-02-23	3.83607e-10
2015-02-24	3.3492e-10
2015-02-25	2.81802e-10
2015-02-26	2.30963e-10
2015-02-27	1.84991e-10
2015-02-28	1.43705e-10
2015-03-01	1.09258e-10
2015-03-02	8.09063e-11
2015-03-03	5.96745e-11
2015-03-04	4.76884e-11
2015-03-05	3.85451e-11
2015-03-06	3.17581e-11
2015-03-07	2.79164e-11
2015-03-08	2.45869e-11
2015-03-09	2.18465e-11
2015-03-10	1.86195e-11
2015-03-11	1.61096e-11
2015-03-12	1.39582e-11
2015-03-13	1.20373e-11
2015-03-14	1.06031e-11
2015-03-15	9.42498e-12
2015-03-16	8.91276e-12
2015-03-17	8.29808e-12
2015-03-18	7.37607e-12
2015-03-19	6.50529e-12
2015-03-20	5.68572e-12
2015-03-21	4.76371e-12
2015-03-22	4.07221e-12
2015-03-23	3.53437e-12
2015-03-24	3.12459e-12
2015-03-25	3.09898e-12
2015-03-26	3.07336e-12
2015-03-27	3.07336e-12
2015-03-28	3.04775e-12
2015-03-29	2.9197e-12
2015-03-30	2.74042e-12
2015-03-31	2.58675e-12
2015-04-01	2.43308e-12
2015-04-02	2.27941e-12
2015-04-03	2.20258e-12
2015-04-04	2.15136e-12
2015-04-05	2.12574e-12
2015-04-06	2.15136e-12
2015-04-07	2.15136e-12
2015-04-08	2.10013e-12
2015-04-09	2.0233e-12
2015-04-10	1.99769e-12
2015-04-11	2.04891e-12
2015-04-12	2.15136e-12
2015-04-13	2.30502e-12
2015-04-14	2.4843e-12
2015-04-15	2.61236e-12
2015-04-16	2.81725e-12
2015-04-17	2.84286e-12
2015-04-18	2.84286e-12
2015-04-19	2.79164e-12
2015-04-20	2.71481e-12
2015-04-21	2.61236e-12
2015-04-22	2.58675e-12
2015-04-23	2.56114e-12
2015-04-24	2.66358e-12
2015-04-25	2.66358e-12
2015-04-26	2.68919e-12
2015-04-27	2.61236e-12
2015-04-28	2.50991e-12
2015-04-29	2.38186e-12
2015-04-30	2.38186e-12
2015-05-01	2.53553e-12
2015-05-02	2.81725e-12
2015-05-03	3.12459e-12
2015-05-04	3.40631e-12
2015-05-05	3.71365e-12
2015-05-06	4.09782e-12
2015-05-07	4.35393e-12
2015-05-08	4.68688e-12
2015-05-09	5.1735e-12
2015-05-10	5.78817e-12
2015-05-11	6.83824e-12
2015-05-12	7.86269e-12
2015-05-13	8.45175e-12
2015-05-14	8.68225e-12
2015-05-15	8.34931e-12
2015-05-16	8.01636e-12
2015-05-17	7.29924e-12
2015-05-18	6.24917e-12
2015-05-19	4.48199e-12
2015-05-20	-4.91994e-11
2015-05-21	5.09646e-09
2015-05-22	7.15421e-08
2015-05-23	-1.00426e-05
2015-05-24	0.0285019
2015-05-25	0.0975368
2015-05-26	0.221493
2015-05-27	0.395782
2015-05-28	0.587603
2015-05-29	0.804991
2015-05-30	1.04109
2015-05-31	1.3033
2015-06-01	1.59226
2015-06-02	1.89676
2015-06-03	2.21054
2015-06-04	2.50677
2015-06-05	2.78723
2015-06-06	3.03039
2015-06-07	3.1809
2015-06-08	3.2472
2015-06-09	3.2399
2015-06-10	3.15234
2015-06-11	3.08445
2015-06-12	3.02071
2015-06-13	2.96241
2015-06-14	2.92079
2015-06-15	2.89622
2015-06-16	2.92767
2015-06-17	3.00441
2015-06-18	3.16286
2015-06-19	3.41054
2015-06-20	3.82883
2015-06-21	4.41866
2015-06-22	5.10849
2015-06-23	5.93417
2015-06-24	6.94756
2015-06-25	8.04021
2015-06-26	9.346
2015-06-27	10.7534
2015-06-28	12.3307
2015-06-29	14.2408
2015-06-30	16.2747
2015-07-01	18.4575
2015-07-02	20.6929
2015-07-03	22.8707
2015-07-04	25.1599
2015-07-05	28.4261
2015-07-06	29.9682
2015-07-07	30.7984
2015-07-08	31.1676
2015-07-09	31.118
2015-07-10	31.1046
2015-07-11	31.0192
2015-07-12	29.6026
2015-07-13	29.6417
2015-07-14	30.4109
2015-07-15	31.688
2015-07-16	33.4697
2015-07-17	34.842
2015-07-18	35.7517
2015-07-19	36.6787
2015-07-20	37.1389
2015-07-21	37.1626
2015-07-22	36.6906
2015-07-23	35.27
2015-07-24	33.7724
2015-07-25	32.327
2015-07-26	30.5842
2015-07-27	29.1893
2015-07-28	27.3851
2015-07-29	25.3752
2015-07-30	23.7922
2015-07-31	22.4804
2015-08-01	22.1041
2015-08-02	22.365
2015-08-03	23.1367
2015-08-04	24.725
2015-08-05	26.5648
2015-08-06	28.2821
2015-08-07	29.1846
2015-08-08	28.6821
2015-08-09	27.5839
2015-08-10	26.4346
2015-08-11	25.333
2015-08-12	24.1497
2015-08-13	22.7814
2015-08-14	21.4909
2015-08-15	20.5017
2015-08-16	19.7963
2015-08-17	18.7417
2015-08-18	17.5623
2015-08-19	16.835
2015-08-20	16.9499
2015-08-21	17.7805
2015-08-22	18.7095
2015-08-23	19.3138
2015-08-24	19.7069
2015-08-25	20.1452
2015-08-26	20.6712
2015-08-27	21.2357
2015-08-28	21.882
2015-08-29	22.7603
2015-08-30	23.625
2015-08-31	24.135
2015-09-01	23.8639
2015-09-02	22.5728
2015-09-03	20.6096
2015-09-04	18.2278
2015-09-05	15.5974
2015-09-06	13.2567
2015-09-07	11.4701
2015-09-08	10.411
2015-09-09	10.2204
2015-09-10	10.5913
2015-09-11	11.3944
2015-09-12	12.2031
2015-09-13	12.9057
2015-09-14	13.5885
2015-09-15	13.7333
2015-09-16	13.5679
2015-09-17	13.0153
2015-09-18	11.8123
2015-09-19	10.751
2015-09-20	9.80515
2015-09-21	8.61543
2015-09-22	7.65796
2015-09-23	6.6817
2015-09-24	5.85222
2015-09-25	5.60194
2015-09-26	5.49479
2015-09-27	5.39436
2015-09-28	5.38042
2015-09-29	5.4249
2015-09-30	5.45519
2015-10-01	5.43989
2015-10-02	5.28755
2015-10-03	5.19984
2015-10-04	5.27727
2015-10-05	5.41221
2015-10-06	5.54825
2015-10-07	5.5052
2015-10-08	5.33932
2015-10-09	5.41256
2015-10-10	5.26232
2015-10-11	4.98333
2015-10-12	4.72802
2015-10-13	4.3914
2015-10-14	4.15866
2015-10-15	4.10213
2015-10-16	3.70293
2015-10-17	3.36422
2015-10-18	2.96039
2015-10-19	2.5029
2015-10-20	2.15651
2015-10-21	1.96734
2015-10-22	1.73921
2015-10-23	1.7003
2015-10-24	1.73284
2015-10-25	1.85553
2015-10-26	1.95975
2015-10-27	2.02509
2015-10-28	2.06195
2015-10-29	2.21921
2015-10-30	2.31693
2015-10-31	2.3495
2015-11-01	2.38415
2015-11-02	2.41541
2015-11-03	2.4822
2015-11-04	2.60682
2015-11-05	2.63131
2015-11-06	2.69264
2015-11-07	2.78279
2015-11-08	2.77326
2015-11-09	2.70101
2015-11-10	2.66096
2015-11-11	2.52413
2015-11-12	2.288
2015-11-13	2.01012
2015-11-14	1.69966
2015-11-15	1.44218
2015-11-16	1.29842
2015-11-17	1.15945
2015-11-18	1.14324
2015-11-19	1.21485
2015-11-20	1.31039
2015-11-21	1.41825
2015-11-22	1.4848
2015-11-23	1.53076
2015-11-24	1.48839
2015-11-25	1.3036
2015-11-26	1.12394
2015-11-27	0.933529
2015-11-28	0.722016
2015-11-29	0.549305
2015-11-30	0.36844
2015-12-01	0.240074
2015-12-02	0.191737
2015-12-03	0.139658
2015-12-04	0.104347
2015-12-05	0.0793979
2015-12-06	0.0610765
2015-12-07	0.0472757
2015-12-08	0.0366581
2015-12-09	0.0294155
2015-12-10	0.0239146
2015-12-11	0.021759
2015-12-12	0.021584
2015-12-13	0.021822
2015-12-14	0.0217484
2015-12-15	0.0209725
2015-12-16	0.0193234
2015-12-17	0.0177961
2015-12-18	0.0159109
2015-12-19	0.0142003
2015-12-20	0.0127565
2015-12-21	0.0115346
2015-12-22	0.010965
2015-12-23	0.0107684
2015-12-24	0.0105721
2015-12-25	0.0103584
2015-12-26	0.010147
2015-12-27	0.00994002
2015-12-28	0.00973625
2015-12-29	0.0095345
2015-12-30	0.00961881
2015-12-31	0.00969477
2016-01-01	0.00975199
2016-01-02	0.00978548
2016-01-03	0.00979538
2016-01-04	0.00998852
2016-01-05	0.0101121
2016-01-06	0.00990323
2016-01-07	0.00942136
2016-01-08	0.00891142
2016-01-09	0.00837996
2016-01-10	0.00786794
2016-01-11	0.00715775
2016-01-12	0.00663944
2016-01-13	0.00613936
2016-01-14	0.00584869
2016-01-15	0.0056557
2016-01-16	0.00540889
2016-01-17	0.0052012
2016-01-18	0.00490952
2016-01-19	0.0044018
2016-01-20	0.00386994
2016-01-21	0.00334995
2016-01-22	0.00270022
2016-01-23	0.002139
2016-01-24	0.00156183
2016-01-25	0.0010974
2016-01-26	0.000753396
2016-01-27	0.000508378
2016-01-28	0.000350509
2016-01-29	0.000296215
2016-01-30	0.000275487
2016-01-31	0.00025882
2016-02-01	0.000253328
2016-02-02	0.000247262
2016-02-03	0.000240155
2016-02-04	0.000232034
2016-02-05	0.000228416
2016-02-06	0.000223604
2016-02-07	0.000217588
2016-02-08	0.000209751
2016-02-09	0.000201055
2016-02-10	0.000192269
2016-02-11	0.000183416
2016-02-12	0.000169053
2016-02-13	0.000154474
2016-02-14	0.00013918
2016-02-15	0.000124295
2016-02-16	0.000109913
2016-02-17	9.76431e-05
2016-02-18	8.52767e-05
2016-02-19	7.27609e-05
2016-02-20	6.0553e-05
2016-02-21	4.96535e-05
2016-02-22	3.9633e-05
2016-02-23	3.12398e-05
2016-02-24	2.25545e-05
2016-02-25	1.57941e-05
2016-02-26	1.09128e-05
2016-02-27	7.82893e-06
2016-02-28	6.13181e-06
2016-02-29	5.66141e-06
2016-03-01	5.3159e-06
2016-03-02	4.97593e-06
2016-03-03	4.5847e-06
2016-03-04	4.14133e-06
2016-03-05	3.67675e-06
2016-03-06	3.11623e-06
2016-03-07	2.60604e-06
2016-03-08	2.14788e-06
2016-03-09	1.74207e-06
2016-03-10	1.41719e-06
2016-03-11	1.14431e-06
2016-03-12	9.26232e-07
2016-03-13	7.32144e-07
2016-03-14	5.67751e-07
2016-03-15	4.34114e-07
2016-03-16	3.31093e-07
2016-03-17	2.24966e-07
2016-03-18	1.47475e-07
2016-03-19	9.92715e-08
2016-03-20	8.16705e-08
2016-03-21	6.82251e-08
2016-03-22	5.8361e-08
2016-03-23	5.04105e-08
2016-03-24	4.40662e-08
2016-03-25	4.04987e-08
2016-03-26	3.77797e-08
2016-03-27	3.52924e-08
2016-03-28	3.48998e-08
2016-03-29	3.40178e-08
2016-03-30	3.31621e-08
2016-03-31	3.1777e-08
2016-04-01	3.08879e-08
2016-04-02	2.98203e-08
2016-04-03	2.93458e-08
2016-04-04	2.85908e-08
2016-04-05	2.83546e-08
2016-04-06	2.87541e-08
2016-04-07	2.84482e-08
2016-04-08	2.7599e-08
2016-04-09	2.70483e-08
2016-04-10	2.7024e-08
2016-04-11	2.65156e-08
2016-04-12	2.63943e-08
2016-04-13	2.62771e-08
2016-04-14	2.77632e-08
2016-04-15	2.88115e-08
2016-04-16	2.96729e-08
2016-04-17	2.96749e-08
2016-04-18	3.04978e-08
2016-04-19	3.02203e-08
2016-04-20	2.93425e-08
2016-04-21	2.76493e-08
2016-04-22	2.6512e-08
2016-04-23	2.45026e-08
2016-04-24	2.26235e-08
2016-04-25	2.08735e-08
2016-04-26	1.98393e-08
2016-04-27	1.87789e-08
2016-04-28	1.7691e-08
2016-04-29	1.65711e-08
2016-04-30	1.63992e-08
2016-05-01	1.64422e-08
2016-05-02	1.63941e-08
2016-05-03	1.68416e-08
2016-05-04	1.81847e-08
2016-05-05	2.00548e-08
2016-05-06	2.2238e-08
2016-05-07	2.42224e-08
2016-05-08	2.64407e-08
2016-05-09	2.78031e-08
2016-05-10	2.82744e-08
2016-05-11	2.83697e-08
2016-05-12	2.75793e-08
2016-05-13	2.57645e-08
2016-05-14	2.41069e-08
2016-05-15	2.25277e-08
2016-05-16	2.19042e-08
2016-05-17	2.17118e-08
2016-05-18	2.13272e-08
2016-05-19	2.17528e-08
2016-05-20	2.287e-08
2016-05-21	2.38964e-08
2016-05-22	2.46172e-08
2016-05-23	2.45221e-08
2016-05-24	2.50233e-08
2016-05-25	0.0452615
2016-05-26	0.185364
2016-05-27	0.402662
2016-05-28	0.686776
2016-05-29	0.970408
2016-05-30	1.21483
2016-05-31	1.45409
2016-06-01	1.67984
2016-06-02	1.87661
2016-06-03	2.05992
2016-06-04	2.245
2016-06-05	2.46868
2016-06-06	2.78209
2016-06-07	3.13374
2016-06-08	3.43472
2016-06-09	3.62962
2016-06-10	3.68968
2016-06-11	3.62056
2016-06-12	3.46587
2016-06-13	3.23598
2016-06-14	2.9408
2016-06-15	2.63154
2016-06-16	2.3297
2016-06-17	2.07769
2016-06-18	1.92081
2016-06-19	1.94283
2016-06-20	2.18358
2016-06-21	2.67848
2016-06-22	3.37836
2016-06-23	4.12727
2016-06-24	4.87376
2016-06-25	5.5609
2016-06-26	6.20713
2016-06-27	6.93823
2016-06-28	7.76583
2016-06-29	8.80881
2016-06-30	9.98581
2016-07-01	11.1631
2016-07-02	12.4675
2016-07-03	13.7347
2016-07-04	14.931
2016-07-05	16.1072
2016-07-06	17.0783
2016-07-07	17.9858
2016-07-08	19.1737
2016-07-09	20.2539
2016-07-10	20.8967
2016-07-11	20.8936
2016-07-12	19.9442
2016-07-13	18.45
2016-07-14	16.93
2016-07-15	15.5664
2016-07-16	14.7572
2016-07-17	14.8288
2016-07-18	15.7844
2016-07-19	17.4937
2016-07-20	19.2875
2016-07-21	20.7063
2016-07-22	21.4562
2016-07-23	21.5679
2016-07-24	21.3885
2016-07-25	20.9657
2016-07-26	20.5042
2016-07-27	20.4525
2016-07-28	20.956
2016-07-29	21.6616
2016-07-30	22.3495
2016-07-31	22.5905
2016-08-01	22.5213
2016-08-02	22.4348
2016-08-03	22.1808
2016-08-04	21.6705
2016-08-05	21.0508
2016-08-06	20.6862
2016-08-07	20.597
2016-08-08	20.528
2016-08-09	20.1112
2016-08-10	19.439
2016-08-11	18.9765
2016-08-12	19
2016-08-13	19.332
2016-08-14	19.9825
2016-08-15	20.7733
2016-08-16	21.7214
2016-08-17	22.9341
2016-08-18	23.5112
2016-08-19	23.4419
2016-08-20	22.875
2016-08-21	22.0417
2016-08-22	21.6481
2016-08-23	21.8918
2016-08-24	22.4898
2016-08-25	23.5546
2016-08-26	24.822
2016-08-27	25.7662
2016-08-28	26.3361
2016-08-29	26.2852
2016-08-30	25.8455
2016-08-31	25.4534
2016-09-01	25.4179
2016-09-02	25.7755
2016-09-03	26.5144
2016-09-04	27.5525
2016-09-05	28.6696
2016-09-06	29.3748
2016-09-07	29.5712
2016-09-08	29.1856
2016-09-09	28.4555
2016-09-10	28.0062
2016-09-11	27.801
2016-09-12	27.1015
2016-09-13	26.1408
2016-09-14	24.575
2016-09-15	22.3152
2016-09-16	20.0222
2016-09-17	17.3776
2016-09-18	14.4946
2016-09-19	12.3096
2016-09-20	10.9112
2016-09-21	10.3792
2016-09-22	10.8583
2016-09-23	11.4414
2016-09-24	11.996
2016-09-25	12.4474
2016-09-26	12.6837
2016-09-27	12.7964
2016-09-28	13.0117
2016-09-29	13.1488
2016-09-30	13.1554
2016-10-01	13.1442
2016-10-02	13.1335
2016-10-03	13.1406
2016-10-04	13.0025
2016-10-05	12.4334
2016-10-06	11.4312
2016-10-07	10.2415
2016-10-08	9.21867
2016-10-09	8.03567
2016-10-10	6.78119
2016-10-11	5.66426
2016-10-12	4.74306
2016-10-13	4.25798
2016-10-14	4.19339
2016-10-15	4.11389
2016-10-16	4.34327
2016-10-17	4.65994
2016-10-18	4.67021
2016-10-19	4.73488
2016-10-20	4.53635
2016-10-21	4.28448
2016-10-22	4.14969
2016-10-23	4.15024
2016-10-24	4.29066
2016-10-25	4.57456
2016-10-26	4.63437
2016-10-27	4.81164
2016-10-28	5.05667
2016-10-29	5.04953
2016-10-30	4.89136
2016-10-31	4.49099
2016-11-01	4.21822
2016-11-02	4.08323
2016-11-03	3.97941
2016-11-04	3.62604
2016-11-05	3.38524
2016-11-06	3.022
2016-11-07	2.74613
2016-11-08	2.42767
2016-11-09	2.07869
2016-11-10	1.76103
2016-11-11	1.51261
2016-11-12	1.22754
2016-11-13	1.01348
2016-11-14	0.836547
2016-11-15	0.642805
2016-11-16	0.512531
2016-11-17	0.41958
2016-11-18	0.387083
2016-11-19	0.363193
2016-11-20	0.335253
2016-11-21	0.313507
2016-11-22	0.295997
2016-11-23	0.282049
2016-11-24	0.267797
2016-11-25	0.256325
2016-11-26	0.249312
2016-11-27	0.246983
2016-11-28	0.241633
2016-11-29	0.234707
2016-11-30	0.230859
2016-12-01	0.226925
2016-12-02	0.219381
2016-12-03	0.202299
2016-12-04	0.184913
2016-12-05	0.165323
2016-12-06	0.142417
2016-12-07	0.116483
2016-12-08	0.0944959
2016-12-09	0.0765288
2016-12-10	0.0623364
2016-12-11	0.0514603
2016-12-12	0.0448057
2016-12-13	0.0430133
2016-12-14	0.0412362
2016-12-15	0.0383868
2016-12-16	0.0355372
2016-12-17	0.0333435
2016-12-18	0.0310766
2016-12-19	0.0276873
2016-12-20	0.0248431
2016-12-21	0.0219359
2016-12-22	0.0198168
2016-12-23	0.0171016
2016-12-24	0.0138903
2016-12-25	0.0110701
2016-12-26	0.00868711
2016-12-27	0.00620038
2016-12-28	0.00421272
2016-12-29	0.00275427
2016-12-30	0.00220482
2016-12-31	0.00188303
2017-01-01	0.00164254
2017-01-02	0.00143021
2017-01-03	0.00122552
2017-01-04	0.00103638
2017-01-05	0.00082217
2017-01-06	0.00064288
2017-01-07	0.000452999
2017-01-08	0.00030552
2017-01-09	0.00020083
2017-01-10	0.000129603
2017-01-11	8.21089e-05
2017-01-12	5.17044e-05
2017-01-13	3.16616e-05
2017-01-14	1.89136e-05
2017-01-15	1.11646e-05
2017-01-16	6.44301e-06
2017-01-17	3.54374e-06
2017-01-18	2.5036e-06
2017-01-19	1.83677e-06
2017-01-20	1.38715e-06
2017-01-21	1.06983e-06
2017-01-22	8.32319e-07
2017-01-23	6.435e-07
2017-01-24	4.94093e-07
2017-01-25	3.38365e-07
2017-01-26	2.28247e-07
2017-01-27	1.59457e-07
2017-01-28	1.16742e-07
2017-01-29	9.02742e-08
2017-01-30	7.48169e-08
2017-01-31	6.66752e-08
2017-02-01	6.30671e-08
2017-02-02	6.08243e-08
2017-02-03	5.9974e-08
2017-02-04	5.96107e-08
2017-02-05	6.15225e-08
2017-02-06	6.32535e-08
2017-02-07	6.36662e-08
2017-02-08	6.41261e-08
2017-02-09	6.44358e-08
2017-02-10	6.34493e-08
2017-02-11	5.99978e-08
2017-02-12	5.43526e-08
2017-02-13	4.75221e-08
2017-02-14	4.08525e-08
2017-02-15	3.36074e-08
2017-02-16	2.72993e-08
2017-02-17	2.24281e-08
2017-02-18	1.98714e-08
2017-02-19	1.80911e-08
2017-02-20	1.7617e-08
2017-02-21	1.76393e-08
2017-02-22	1.76252e-08
2017-02-23	1.79978e-08
2017-02-24	1.78296e-08
2017-02-25	1.76237e-08
2017-02-26	1.73974e-08
2017-02-27	1.71563e-08
2017-02-28	1.68987e-08
2017-03-01	1.62877e-08
2017-03-02	1.52872e-08
2017-03-03	1.43451e-08
2017-03-04	1.34581e-08
2017-03-05	1.26216e-08
2017-03-06	1.18368e-08
2017-03-07	1.11037e-08
2017-03-08	1.07574e-08
2017-03-09	1.04766e-08
2017-03-10	9.98813e-09
2017-03-11	9.53143e-09
2017-03-12	9.10336e-09
2017-03-13	8.70459e-09
2017-03-14	8.35023e-09
2017-03-15	8.11937e-09
2017-03-16	7.8569e-09
2017-03-17	7.83933e-09
2017-03-18	7.82402e-09
2017-03-19	7.74595e-09
2017-03-20	7.8589e-09
2017-03-21	7.84855e-09
2017-03-22	7.7206e-09
2017-03-23	7.56847e-09
2017-03-24	7.57528e-09
2017-03-25	7.37992e-09
2017-03-26	7.23076e-09
2017-03-27	6.75049e-09
2017-03-28	6.54161e-09
2017-03-29	6.48716e-09
2017-03-30	6.464e-09
2017-03-31	6.28923e-09
2017-04-01	6.29748e-09
2017-04-02	6.20261e-09
2017-04-03	6.12926e-09
2017-04-04	5.89835e-09
2017-04-05	5.54358e-09
2017-04-06	5.3602e-09
2017-04-07	5.39831e-09
2017-04-08	5.7307e-09
2017-04-09	6.15426e-09
2017-04-10	6.64887e-09
2017-04-11	7.39708e-09
2017-04-12	8.01247e-09
2017-04-13	8.19528e-09
2017-04-14	8.1124e-09
2017-04-15	7.67496e-09
2017-04-16	7.14527e-09
2017-04-17	6.55979e-09
2017-04-18	5.72199e-09
2017-04-19	4.98781e-09
2017-04-20	4.70512e-09
2017-04-21	4.53828e-09
2017-04-22	4.66224e-09
2017-04-23	4.985e-09
2017-04-24	5.51756e-09
2017-04-25	5.96463e-09
2017-04-26	6.24958e-09
2017-04-27	6.43342e-09
2017-04-28	6.34737e-09
2017-04-29	5.9006e-09
2017-04-30	5.38361e-09
2017-05-01	4.68652e-09
2017-05-02	4.18285e-09
2017-05-03	4.00193e-09
2017-05-04	3.82649e-09
2017-05-05	3.89272e-09
2017-05-06	4.2124e-09
2017-05-07	4.55985e-09
2017-05-08	5.04232e-09
2017-05-09	5.3958e-09
2017-05-10	5.76082e-09
2017-05-11	6.10181e-09
2017-05-12	6.47138e-09
2017-05-13	6.98084e-09
2017-05-14	7.73033e-09
2017-05-15	8.76539e-09
2017-05-16	9.73401e-09
2017-05-17	1.01762e-08
2017-05-18	1.01082e-08
2017-05-19	1.02705e-08
2017-05-20	1.01057e-08
2017-05-21	9.72044e-09
2017-05-22	9.40864e-09
2017-05-23	0.0737538
2017-05-24	0.213162
2017-05-25	0.631043
2017-05-26	1.49468
2017-05-27	2.72983
2017-05-28	4.22527
2017-05-29	5.76199
2017-05-30	7.1661
2017-05-31	8.51651
2017-06-01	9.5258
2017-06-02	9.91824
2017-06-03	9.71972
2017-06-04	8.96128
2017-06-05	8.05275
2017-06-06	7.35924
2017-06-07	6.87781
2017-06-08	6.77083
2017-06-09	7.2498
2017-06-10	8.1049
2017-06-11	9.44905
2017-06-12	11.0485
2017-06-13	12.5654
2017-06-14	14.0387
2017-06-15	15.5087
2017-06-16	17.0734
2017-06-17	19.0433
2017-06-18	21.4698
2017-06-19	24.2855
2017-06-20	28.5843
2017-06-21	32.7875
2017-06-22	36.5944
2017-06-23	38.353
2017-06-24	39.256
2017-06-25	39.4574
2017-06-26	38.7038
2017-06-27	35.7423
2017-06-28	31.7986
2017-06-29	27.0805
2017-06-30	23.6685
2017-07-01	20.8271
2017-07-02	18.8181
2017-07-03	18.1048
2017-07-04	18.8289
2017-07-05	21.0423
2017-07-06	24.265
2017-07-07	27.4356
2017-07-08	29.8114
2017-07-09	30.8527
2017-07-10	30.6012
2017-07-11	29.5434
2017-07-12	27.9622
2017-07-13	26.2996
2017-07-14	25.1504
2017-07-15	24.8796
2017-07-16	25.5835
2017-07-17	27.0018
2017-07-18	28.0862
2017-07-19	28.7003
2017-07-20	28.9241
2017-07-21	28.4868
2017-07-22	27.5457
2017-07-23	25.9053
2017-07-24	23.6718
2017-07-25	21.8188
2017-07-26	20.5703
2017-07-27	20.1633
2017-07-28	20.6547
2017-07-29	21.5588
2017-07-30	22.8787
2017-07-31	24.5817
2017-08-01	26.2376
2017-08-02	27.7153
2017-08-03	28.6154
2017-08-04	28.6575
2017-08-05	28.3837
2017-08-06	27.4961
2017-08-07	26.0311
2017-08-08	24.1553
2017-08-09	21.6287
2017-08-10	19.0718
2017-08-11	17.2254
2017-08-12	16.0283
2017-08-13	15.9013
2017-08-14	16.6577
2017-08-15	18.0888
2017-08-16	20.0716
2017-08-17	21.8004
2017-08-18	22.8259
2017-08-19	23.0695
2017-08-20	22.9399
2017-08-21	22.7228
2017-08-22	22.7773
2017-08-23	23.1281
2017-08-24	23.7616
2017-08-25	24.9136
2017-08-26	26.3557
2017-08-27	27.6664
2017-08-28	28.6269
2017-08-29	28.4946
2017-08-30	27.4206
2017-08-31	25.6745
2017-09-01	23.2824
2017-09-02	20.9063
2017-09-03	18.8164
2017-09-04	17.0569
2017-09-05	15.8327
2017-09-06	15.2099
2017-09-07	14.7934
2017-09-08	14.4642
2017-09-09	13.9679
2017-09-10	12.9307
2017-09-11	11.8168
2017-09-12	10.8381
2017-09-13	9.78793
2017-09-14	9.05529
2017-09-15	8.3889
2017-09-16	7.88033
2017-09-17	7.38951
2017-09-18	6.68411
2017-09-19	6.08472
2017-09-20	5.70876
2017-09-21	5.78186
2017-09-22	6.45522
2017-09-23	6.9581
2017-09-24	7.56033
2017-09-25	8.08138
2017-09-26	8.4023
2017-09-27	8.88561
2017-09-28	9.14253
2017-09-29	9.07319
2017-09-30	8.99437
2017-10-01	8.94257
2017-10-02	9.20318
2017-10-03	9.62379
2017-10-04	9.71403
2017-10-05	9.44565
2017-10-06	8.87088
2017-10-07	8.49985
2017-10-08	7.98986
2017-10-09	7.3224
2017-10-10	6.60949
2017-10-11	6.23121
2017-10-12	6.36597
2017-10-13	7.06384
2017-10-14	7.78485
2017-10-15	8.72771
2017-10-16	9.68091
2017-10-17	10.2895
2017-10-18	10.557
2017-10-19	10.4757
2017-10-20	9.84246
2017-10-21	8.90919
2017-10-22	8.10523
2017-10-23	7.19433
2017-10-24	6.54489
2017-10-25	6.13737
2017-10-26	5.82328
2017-10-27	5.69529
2017-10-28	5.76403
2017-10-29	5.38013
2017-10-30	4.91765
2017-10-31	4.48654
2017-11-01	4.04254
2017-11-02	3.79289
2017-11-03	3.73188
2017-11-04	3.56461
2017-11-05	3.52709
2017-11-06	3.60951
2017-11-07	3.63939
2017-11-08	3.43623
2017-11-09	2.96625
2017-11-10	2.45349
2017-11-11	1.95226
2017-11-12	1.56655
2017-11-13	1.15436
2017-11-14	0.726042
2017-11-15	0.437761
2017-11-16	0.311235
2017-11-17	0.22766
2017-11-18	0.178267
2017-11-19	0.144666
2017-11-20	0.117127
2017-11-21	0.0969602
2017-11-22	0.0821502
2017-11-23	0.0672932
2017-11-24	0.0577938
2017-11-25	0.0482345
2017-11-26	0.0431602
2017-11-27	0.0446536
2017-11-28	0.044913
2017-11-29	0.0448849
2017-11-30	0.0423319
2017-12-01	0.0392202
2017-12-02	0.0346498
2017-12-03	0.029428
2017-12-04	0.0234205
2017-12-05	0.018448
2017-12-06	0.013155
2017-12-07	0.00981535
2017-12-08	0.00634866
2017-12-09	0.00404873
2017-12-10	0.00259008
2017-12-11	0.00166151
2017-12-12	0.00107145
2017-12-13	0.000693735
2017-12-14	0.000455814
2017-12-15	0.000304678
2017-12-16	0.000206618
2017-12-17	0.000141642
2017-12-18	9.77847e-05
2017-12-19	6.7318e-05
2017-12-20	5.24167e-05
2017-12-21	4.10045e-05
2017-12-22	3.17861e-05
2017-12-23	2.44072e-05
2017-12-24	1.90168e-05
2017-12-25	1.49876e-05
2017-12-26	1.18055e-05
2017-12-27	8.44417e-06
2017-12-28	5.84876e-06
2017-12-29	4.10367e-06
2017-12-30	2.91098e-06
2017-12-31	2.07965e-06
2018-01-01	1.49187e-06
2018-01-02	1.08704e-06
2018-01-03	7.96076e-07
2018-01-04	6.39745e-07
2018-01-05	5.35e-07
2018-01-06	4.91939e-07
2018-01-07	4.73662e-07
2018-01-08	4.61361e-07
2018-01-09	4.58709e-07
2018-01-10	4.5081e-07
2018-01-11	4.46359e-07
2018-01-12	4.33925e-07
2018-01-13	4.22452e-07
2018-01-14	3.93255e-07
2018-01-15	3.65682e-07
2018-01-16	3.23093e-07
2018-01-17	2.7337e-07
2018-01-18	2.17932e-07
2018-01-19	1.68491e-07
2018-01-20	1.27657e-07
2018-01-21	9.52302e-08
2018-01-22	7.05637e-08
2018-01-23	5.19823e-08
2018-01-24	4.65326e-08
2018-01-25	4.29392e-08
2018-01-26	4.09667e-08
2018-01-27	3.94171e-08
2018-01-28	3.71912e-08
2018-01-29	3.52549e-08
2018-01-30	3.36593e-08
2018-01-31	3.11962e-08
2018-02-01	2.82586e-08
2018-02-02	2.50852e-08
2018-02-03	2.11113e-08
2018-02-04	1.76535e-08
2018-02-05	1.38484e-08
2018-02-06	1.07813e-08
2018-02-07	7.5152e-09
2018-02-08	5.07208e-09
2018-02-09	3.47162e-09
2018-02-10	2.40906e-09
2018-02-11	1.6735e-09
2018-02-12	1.13704e-09
2018-02-13	7.3602e-10
2018-02-14	4.55524e-10
2018-02-15	2.83313e-10
2018-02-16	1.78972e-10
2018-02-17	1.16378e-10
2018-02-18	7.89342e-11
2018-02-19	5.79329e-11
2018-02-20	4.61005e-11
2018-02-21	4.41028e-11
2018-02-22	4.4615e-11
2018-02-23	4.43077e-11
2018-02-24	4.38979e-11
2018-02-25	4.25149e-11
2018-02-26	3.92878e-11
2018-02-27	3.50876e-11
2018-02-28	2.96067e-11
2018-03-01	2.3921e-11
2018-03-02	1.89012e-11
2018-03-03	1.34716e-11
2018-03-04	9.27132e-12
2018-03-05	5.94184e-12
2018-03-06	3.79048e-12
2018-03-07	2.61236e-12
2018-03-08	2.30502e-12
2018-03-09	2.10013e-12
2018-03-10	2.15136e-12
2018-03-11	2.04891e-12
2018-03-12	1.94646e-12
2018-03-13	1.7928e-12
2018-03-14	1.5879e-12
2018-03-15	1.43424e-12
2018-03-16	1.33179e-12
2018-03-17	1.28057e-12
2018-03-18	1.22935e-12
2018-03-19	1.22935e-12
2018-03-20	1.28057e-12
2018-03-21	1.33179e-12
2018-03-22	1.28057e-12
2018-03-23	1.17812e-12
2018-03-24	1.07568e-12
2018-03-25	9.73232e-13
2018-03-26	8.70787e-13
2018-03-27	6.65896e-13
2018-03-28	5.12227e-13
2018-03-29	4.09782e-13
2018-03-30	3.07336e-13
2018-03-31	2.04891e-13
2018-04-01	1.53668e-13
2018-04-02	1.02445e-13
2018-04-03	1.02445e-13
2018-04-04	5.12227e-14
2018-04-05	0
2018-04-06	0
2018-04-07	0
2018-04-08	0
2018-04-09	0
2018-04-10	0
2018-04-11	0
2018-04-12	0
2018-04-13	0
2018-04-14	0
2018-04-15	0
2018-04-16	0
2018-04-17	0
2018-04-18	0
2018-04-19	0
2018-04-20	0
2018-04-21	0
2018-04-22	0
2018-04-23	0
2018-04-24	0
2018-04-25	5.12227e-14
2018-04-26	1.02445e-13
2018-04-27	2.04891e-13
2018-04-28	3.07336e-13
2018-04-29	3.58559e-13
2018-04-30	3.58559e-13
2018-05-01	3.58559e-13
2018-05-02	3.07336e-13
2018-05-03	2.04891e-13
2018-05-04	1.02445e-13
2018-05-05	5.12227e-14
2018-05-06	5.12227e-14
2018-05-07	5.12227e-14
2018-05-08	1.02445e-13
2018-05-09	1.02445e-13
2018-05-10	1.53668e-13
2018-05-11	1.53668e-13
2018-05-12	1.53668e-13
2018-05-13	1.02445e-13
2018-05-14	1.02445e-13
2018-05-15	5.12227e-14
2018-05-16	5.12227e-14
2018-05-17	1.02445e-13
2018-05-18	1.53668e-13
2018-05-19	1.53668e-13
2018-05-20	2.04891e-13
2018-05-21	2.04891e-13
2018-05-22	2.04891e-13
2018-05-23	0.0146414
2018-05-24	0.178878
2018-05-25	0.518264
2018-05-26	0.964003
2018-05-27	1.52873
2018-05-28	2.07706
2018-05-29	2.57887
2018-05-30	3.14579
2018-05-31	3.60807
2018-06-01	3.93423
2018-06-02	4.19508
2018-06-03	4.27859
2018-06-04	4.30405
2018-06-05	4.34208
2018-06-06	4.31586
2018-06-07	4.34448
2018-06-08	4.41549
2018-06-09	4.44532
2018-06-10	4.44445
2018-06-11	4.40203
2018-06-12	4.32826
2018-06-13	4.2191
2018-06-14	4.0437
2018-06-15	3.78902
2018-06-16	3.54045
2018-06-17	3.48688
2018-06-18	3.73757
2018-06-19	4.27307
2018-06-20	5.02847
2018-06-21	5.77939
2018-06-22	6.55401
2018-06-23	7.39748
[truncated: 923 more rows]

## Sheet: Observed_Eggs_Goiri_2020
Irun_Time_Egg	Irun_Obs_Egg
2015-06-21	0
2015-07-22	5.45161
2015-08-22	13.5625
2015-09-21	10.5833
2015-10-22	0
2016-06-21	0
2016-07-22	0.875
2016-08-22	0.54
2016-09-21	0
2016-10-22	0
2017-06-21	0
2017-07-22	0.44
2017-08-22	0
2017-09-21	0.525
2017-10-22	0
2018-06-21	1.91667
2018-07-22	9.75
2018-08-22	43.3438
2018-09-21	11.625
2018-10-22	0
