# Supplementary material for: Role of vector phenotypic plasticity in disease transmission as illustrated by the spread of dengue virus by Aedes albopictus
Source: Nat Commun. 2024 Sep 7;15:7823. doi: 10.1038/s41467-024-52144-5 (PMC11379831; doi:10.1038/s41467-024-52144-5)
Supplement: Supplementary file 4 — Source Data files [file 41467_2024_52144_MOESM4_ESM.zip › Source_Data_Folder/Supplementary_Material/SF25.xlsx]

## Sheet: Simulated_Eggs
Time_Egg	Sim_Act_Pred
2017-01-02	0
2017-01-03	0
2017-01-04	0
2017-01-05	0
2017-01-06	0
2017-01-07	0
2017-01-08	0
2017-01-09	0
2017-01-10	0
2017-01-11	0
2017-01-12	0
2017-01-13	0
2017-01-14	0
2017-01-15	0
2017-01-16	0
2017-01-17	0
2017-01-18	0
2017-01-19	0
2017-01-20	0
2017-01-21	0
2017-01-22	-2.62516e-15
2017-01-23	4.86104e-12
2017-01-24	-4.93624e-10
2017-01-25	1.09479e-08
2017-01-26	-2.48999e-07
2017-01-27	0.000272521
2017-01-28	0.000813957
2017-01-29	0.00160811
2017-01-30	0.00257986
2017-01-31	0.00377485
2017-02-01	0.00540357
2017-02-02	0.0081193
2017-02-03	0.0171498
2017-02-04	0.0282267
2017-02-05	0.0446419
2017-02-06	0.0548657
2017-02-07	0.0583007
2017-02-08	0.0552763
2017-02-09	0.0501087
2017-02-10	0.0394334
2017-02-11	0.0342514
2017-02-12	0.034374
2017-02-13	0.0348487
2017-02-14	0.0361804
2017-02-15	0.0402009
2017-02-16	0.0451412
2017-02-17	0.0520228
2017-02-18	0.0562836
2017-02-19	0.0576615
2017-02-20	0.0526658
2017-02-21	0.0499669
2017-02-22	0.0516155
2017-02-23	0.0563818
2017-02-24	0.0586597
2017-02-25	0.063307
2017-02-26	0.0625033
2017-02-27	0.0541796
2017-02-28	0.0457112
2017-03-01	0.0428815
2017-03-02	0.038734
2017-03-03	0.0371142
2017-03-04	0.0352258
2017-03-05	0.0365786
2017-03-06	0.0420315
2017-03-07	0.0517654
2017-03-08	0.0650744
2017-03-09	0.0749123
2017-03-10	0.0876278
2017-03-11	0.0973345
2017-03-12	0.0999527
2017-03-13	0.0884073
2017-03-14	0.0688999
2017-03-15	0.0540392
2017-03-16	0.0689932
2017-03-17	0.057229
2017-03-18	0.0591543
2017-03-19	0.0598601
2017-03-20	0.0685833
2017-03-21	0.0707243
2017-03-22	0.0656985
2017-03-23	0.0714815
2017-03-24	0.0578203
2017-03-25	0.0398179
2017-03-26	0.0323203
2017-03-27	0.0280873
2017-03-28	0.0335518
2017-03-29	0.0364746
2017-03-30	0.0484192
2017-03-31	0.0609618
2017-04-01	0.0601954
2017-04-02	0.0650398
2017-04-03	0.0662586
2017-04-04	0.0768847
2017-04-05	0.0933763
2017-04-06	0.118862
2017-04-07	0.140418
2017-04-08	0.151886
2017-04-09	0.160929
2017-04-10	0.160007
2017-04-11	0.164287
2017-04-12	0.173261
2017-04-13	0.186419
2017-04-14	0.201187
2017-04-15	0.209424
2017-04-16	0.216892
2017-04-17	0.225884
2017-04-18	0.238618
2017-04-19	0.287374
2017-04-20	0.298632
2017-04-21	0.301204
2017-04-22	0.291039
2017-04-23	0.255264
2017-04-24	0.262212
2017-04-25	0.266088
2017-04-26	0.302244
2017-04-27	0.304626
2017-04-28	0.284111
2017-04-29	0.291857
2017-04-30	0.283928
2017-05-01	0.293672
2017-05-02	0.317785
2017-05-03	0.377406
2017-05-04	0.473171
2017-05-05	0.563008
2017-05-06	0.63602
2017-05-07	0.649933
2017-05-08	0.718846
2017-05-09	0.8289
2017-05-10	0.926953
2017-05-11	1.01916
2017-05-12	1.96164
2017-05-13	8.14642
2017-05-14	16.7259
2017-05-15	27.8444
2017-05-16	52.7834
2017-05-17	79.8228
2017-05-18	104.394
2017-05-19	113.645
2017-05-20	108.453
2017-05-21	104.175
2017-05-22	95.3674
2017-05-23	99.6413
2017-05-24	111.72
2017-05-25	116.5
2017-05-26	120.762
2017-05-27	122.139
2017-05-28	112.485
2017-05-29	102.153
2017-05-30	103.656
2017-05-31	121.676
2017-06-01	165.266
2017-06-02	283.464
2017-06-03	467.361
2017-06-04	638.469
2017-06-05	770.851
2017-06-06	849.439
2017-06-07	917.385
2017-06-08	1096.32
2017-06-09	1364.26
2017-06-10	1663.67
2017-06-11	2021.48
2017-06-12	2354.68
2017-06-13	2644.66
2017-06-14	2708.18
2017-06-15	2676.14
2017-06-16	2842.92
2017-06-17	3360.22
2017-06-18	4141.32
2017-06-19	5498.93
2017-06-20	6140.84
2017-06-21	6490.87
2017-06-22	6341.46
2017-06-23	4816.22
2017-06-24	5043.76
2017-06-25	5640.5
2017-06-26	6284.15
2017-06-27	7560.6
2017-06-28	6059.14
2017-06-29	5326.5
2017-06-30	4478.83
2017-07-01	4154.41
2017-07-02	4183.84
2017-07-03	4661.23
2017-07-04	5282.05
2017-07-05	5629.33
2017-07-06	5602.51
2017-07-07	5023.73
2017-07-08	4539
2017-07-09	4377.99
2017-07-10	4367.03
2017-07-11	4531.35
2017-07-12	4934.6
2017-07-13	5505.26
2017-07-14	7261.21
2017-07-15	7833.85
2017-07-16	8213.71
2017-07-17	8195.45
2017-07-18	8087.79
2017-07-19	7891.4
2017-07-20	5966.63
2017-07-21	5791.18
2017-07-22	5426.97
2017-07-23	5339.11
2017-07-24	5699.36
2017-07-25	6305.38
2017-07-26	6969.3
2017-07-27	7467.8
2017-07-28	9488.87
2017-07-29	9648.06
2017-07-30	9704.77
2017-07-31	9721.08
2017-08-01	9344.79
2017-08-02	7110.37
2017-08-03	6950.08
2017-08-04	7150.86
2017-08-05	7929.32
2017-08-06	10221.5
2017-08-07	10664.6
2017-08-08	10990
2017-08-09	10573.8
2017-08-10	7379.59
2017-08-11	7122.57
2017-08-12	6972.15
2017-08-13	7285.33
2017-08-14	7854.17
2017-08-15	8084.6
2017-08-16	8209.47
2017-08-17	8243.47
2017-08-18	10418
2017-08-19	10586
2017-08-20	10715.5
2017-08-21	10741.8
2017-08-22	10723
2017-08-23	10652.1
2017-08-24	10661.4
2017-08-25	8483.71
2017-08-26	8557.06
2017-08-27	8526.26
2017-08-28	8083.46
2017-08-29	7375.59
2017-08-30	6690.05
2017-08-31	6259.84
2017-09-01	6383.31
2017-09-02	7051.05
2017-09-03	7715.63
2017-09-04	8049.11
2017-09-05	7769.58
2017-09-06	7352.75
2017-09-07	7278.86
2017-09-08	7337.9
2017-09-09	7687.02
2017-09-10	7219.78
2017-09-11	6422.02
2017-09-12	6116.35
2017-09-13	6017.01
2017-09-14	6525.34
2017-09-15	6848.58
2017-09-16	6188.94
2017-09-17	5243.82
2017-09-18	4500.87
2017-09-19	3942.63
2017-09-20	3970.02
2017-09-21	4278.71
2017-09-22	4584.99
2017-09-23	4778.41
2017-09-24	4945.01
2017-09-25	4993.44
2017-09-26	5012.26
2017-09-27	4971.02
2017-09-28	4839.67
2017-09-29	4856.61
2017-09-30	4868.8
2017-10-01	5070.65
2017-10-02	5218.78
2017-10-03	5283.09
2017-10-04	5303.85
2017-10-05	5236.67
2017-10-06	5298.41
2017-10-07	5203.8
2017-10-08	5098.3
2017-10-09	4969.09
2017-10-10	4831.94
2017-10-11	4656.36
2017-10-12	4582.05
2017-10-13	4526.38
2017-10-14	4414.7
2017-10-15	4547.55
2017-10-16	4556.72
2017-10-17	4410.36
2017-10-18	4137.84
2017-10-19	3490.61
2017-10-20	3022.21
2017-10-21	2831.96
2017-10-22	2785.41
2017-10-23	2818
2017-10-24	2846.25
2017-10-25	2820.03
2017-10-26	2718.2
2017-10-27	2933.16
2017-10-28	2992.99
2017-10-29	3071.18
2017-10-30	3065.47
2017-10-31	2831.41
2017-11-01	2566.82
2017-11-02	2300.09
2017-11-03	2095.18
2017-11-04	1900.42
2017-11-05	1766.36
2017-11-06	1577.02
2017-11-07	1446.67
2017-11-08	1381.32
2017-11-09	1281.28
2017-11-10	1165.85
2017-11-11	1066.05
2017-11-12	1068.17
2017-11-13	1078.43
2017-11-14	1111.48
2017-11-15	1098.99
2017-11-16	953.968
2017-11-17	854.774
2017-11-18	781.706
2017-11-19	748.54
2017-11-20	765.517
2017-11-21	793.947
2017-11-22	848.689
2017-11-23	892.3
2017-11-24	1028.36
2017-11-25	1118.97
2017-11-26	1225.83
2017-11-27	1312.42
2017-11-28	1268.44
2017-11-29	1287.54
2017-11-30	1201.84
2017-12-01	960.487
2017-12-02	1029.73
2017-12-03	794.984
2017-12-04	513.974
2017-12-05	302.467
2017-12-06	346.935
2017-12-07	315.241
2017-12-08	226.99
2017-12-09	220.354
2017-12-10	287.037
2017-12-11	367.148
2017-12-12	365.848
2017-12-13	361.469
2017-12-14	351.244
2017-12-15	294.27
2017-12-16	262.557
2017-12-17	253.472
2017-12-18	247.247
2017-12-19	242.458
2017-12-20	215.487
2017-12-21	150.805
2017-12-22	145.46
2017-12-23	141.186
2017-12-24	137.872
2017-12-25	144.405
2017-12-26	148.835
2017-12-27	161.415
2017-12-28	200.447
2017-12-29	247.258
2017-12-30	284.756
2017-12-31	259.47
2018-01-01	237.516
2018-01-02	261.075
2018-01-03	210.834
2018-01-04	188.866
2018-01-05	196.86
2018-01-06	192.023
2018-01-07	189.52
2018-01-08	185.503
2018-01-09	151.025
2018-01-10	166.507
2018-01-11	130.696
2018-01-12	106.38
2018-01-13	99.6032
2018-01-14	78.0566
2018-01-15	76.0113
2018-01-16	69.1108
2018-01-17	81.3447
2018-01-18	69.5127
2018-01-19	73.6729
2018-01-20	73.0007
2018-01-21	71.7611
2018-01-22	70.6693
2018-01-23	64.9522
2018-01-24	57.7004
2018-01-25	55.4071
2018-01-26	54.1061
2018-01-27	52.8136
2018-01-28	50.7143
2018-01-29	59.939
2018-01-30	57.8925
2018-01-31	68.4801
2018-02-01	78.4205
2018-02-02	77.6958
2018-02-03	76.9656
2018-02-04	65.9251
2018-02-05	52.9523
2018-02-06	60.388
2018-02-07	47.3971
2018-02-08	44.4901
2018-02-09	49.7081
2018-02-10	46.034
2018-02-11	42.5735
2018-02-12	31.8973
2018-02-13	30.0713
2018-02-14	28.5538
2018-02-15	22.7525
2018-02-16	22.2634
2018-02-17	22.3189
2018-02-18	22.3036
2018-02-19	24.9768
2018-02-20	29.2882
2018-02-21	35.3417
2018-02-22	39.2986
2018-02-23	38.0239
2018-02-24	34.6709
2018-02-25	29.7155
2018-02-26	23.0257
2018-02-27	19.9691
2018-02-28	23.7819
2018-03-01	28.8125
2018-03-02	31.594
2018-03-03	36.2077
2018-03-04	36.3632
2018-03-05	33.1382
2018-03-06	28.6211
2018-03-07	25.3407
2018-03-08	20.2128
2018-03-09	23.9841
2018-03-10	28.0128
2018-03-11	30.52
2018-03-12	30.5992
2018-03-13	31.4488
2018-03-14	29.9327
2018-03-15	29.157
2018-03-16	26.2536
2018-03-17	25.7492
2018-03-18	25.2043
2018-03-19	20.7883
2018-03-20	16.0156
2018-03-21	14.7515
2018-03-22	14.5515
2018-03-23	13.6629
2018-03-24	12.5391
2018-03-25	12.1017
2018-03-26	13.9535
2018-03-27	13.8854
2018-03-28	18.1553
2018-03-29	23.4713
2018-03-30	23.3542
2018-03-31	21.1545
2018-04-01	21.5734
2018-04-02	18.619
2018-04-03	15.2803
2018-04-04	18.3055
2018-04-05	21.6293
2018-04-06	24.8913
2018-04-07	24.46
2018-04-08	22.6579
2018-04-09	19.8857
2018-04-10	16.5271
2018-04-11	12.552
2018-04-12	11.3274
2018-04-13	10.8287
2018-04-14	11.0134
2018-04-15	12.013
2018-04-16	13.8202
2018-04-17	14.6299
2018-04-18	17.9094
2018-04-19	23.2972
2018-04-20	25.3488
2018-04-21	29.5363
2018-04-22	29.9644
2018-04-23	30.029
2018-04-24	32.9361
2018-04-25	38.5531
2018-04-26	48.5865
2018-04-27	55.2654
2018-04-28	54.0226
2018-04-29	44.8861
2018-04-30	32.1117
2018-05-01	34.9909
2018-05-02	23.4926
2018-05-03	16.3697
2018-05-04	21.0232
2018-05-05	27.7972
2018-05-06	32.5199
2018-05-07	42.5471
2018-05-08	46.9497
2018-05-09	51.7981
2018-05-10	51.8036
2018-05-11	46.9076
2018-05-12	43.6148
2018-05-13	37.153
2018-05-14	33.1474
2018-05-15	36.6865
2018-05-16	122.782
2018-05-17	339.019
2018-05-18	584.968
2018-05-19	801.475
2018-05-20	963.541
2018-05-21	979.967
2018-05-22	935.365
2018-05-23	868.313
2018-05-24	798.13
2018-05-25	712.196
2018-05-26	646.479
2018-05-27	670.931
2018-05-28	684.736
2018-05-29	705.031
2018-05-30	713.71
2018-05-31	697.774
2018-06-01	697.831
2018-06-02	690.806
2018-06-03	724.974
2018-06-04	725.164
2018-06-05	679.254
2018-06-06	678.925
2018-06-07	671.449
2018-06-08	673.145
2018-06-09	701.81
2018-06-10	682.676
2018-06-11	675.321
2018-06-12	694.652
2018-06-13	733.533
2018-06-14	867.468
2018-06-15	1101.33
2018-06-16	1458.73
2018-06-17	1732.29
2018-06-18	2085.42
2018-06-19	2388.25
2018-06-20	2429.71
2018-06-21	2555.36
2018-06-22	2616.78
2018-06-23	2641.92
2018-06-24	2856.33
2018-06-25	3089.61
2018-06-26	3202.32
2018-06-27	3270.26
2018-06-28	3269.67
2018-06-29	3221.35
2018-06-30	3154.64
2018-07-01	2997.38
2018-07-02	2807.07
2018-07-03	2656.37
2018-07-04	2613.44
2018-07-05	2601.81
2018-07-06	2705.42
2018-07-07	2875.65
2018-07-08	3121.82
2018-07-09	3473.33
2018-07-10	3720.85
2018-07-11	3779.21
2018-07-12	3596.38
2018-07-13	3393.49
2018-07-14	3128.04
2018-07-15	2890.13
2018-07-16	2761.97
2018-07-17	2759.05
2018-07-18	3034.86
2018-07-19	3228.3
2018-07-20	3394.59
2018-07-21	3482.95
2018-07-22	3381.11
2018-07-23	3415.77
2018-07-24	3436.83
2018-07-25	3321.27
2018-07-26	3202.01
2018-07-27	3135.88
2018-07-28	3180.91
2018-07-29	3211.44
2018-07-30	3177.99
2018-07-31	3193.81
2018-08-01	3312.99
2018-08-02	3698.49
2018-08-03	4223.33
2018-08-04	5514.55
2018-08-05	6044.34
2018-08-06	6430.1
2018-08-07	6629.82
2018-08-08	6656.6
2018-08-09	6450.53
2018-08-10	6218.65
2018-08-11	4824.99
2018-08-12	4982.79
2018-08-13	5386.74
2018-08-14	5582.84
2018-08-15	5392.87
2018-08-16	5120.14
2018-08-17	4825.9
2018-08-18	4838.69
2018-08-19	5233.64
2018-08-20	5648.14
2018-08-21	5984.96
2018-08-22	6221.32
2018-08-23	7817.55
2018-08-24	7989.34
2018-08-25	8153.98
2018-08-26	8467.8
2018-08-27	8671.42
2018-08-28	8758.68
2018-08-29	8497.36
2018-08-30	6307.93
2018-08-31	6076.89
2018-09-01	6139.22
2018-09-02	6377.58
2018-09-03	6524.9
2018-09-04	6228.87
2018-09-05	5619.64
2018-09-06	5105.48
2018-09-07	4637.17
2018-09-08	4384.49
2018-09-09	4182.99
2018-09-10	4060.61
2018-09-11	4472.67
2018-09-12	4967.95
2018-09-13	5456.58
2018-09-14	5755.87
2018-09-15	5618.55
2018-09-16	5469.74
2018-09-17	5346.87
2018-09-18	5321.26
2018-09-19	5335.66
2018-09-20	5398.15
2018-09-21	5418.23
2018-09-22	5468.81
2018-09-23	5599.07
2018-09-24	5717.44
2018-09-25	7268.42
2018-09-26	7344.08
2018-09-27	7309.2
2018-09-28	5714.63
2018-09-29	5505.48
2018-09-30	5374.34
2018-10-01	5300.23
2018-10-02	5350.36
2018-10-03	5398.87
2018-10-04	5370.27
2018-10-05	5388.31
2018-10-06	5101.35
2018-10-07	4875.65
2018-10-08	4781.22
2018-10-09	4364.17
2018-10-10	3948.28
2018-10-11	3616.35
2018-10-12	3392.39
2018-10-13	3429.34
2018-10-14	3597.9
2018-10-15	3355.76
2018-10-16	2952.69
2018-10-17	2730.57
2018-10-18	2464.21
2018-10-19	2244.06
2018-10-20	2154.47
2018-10-21	1888.08
2018-10-22	1724.29
2018-10-23	1933.32
2018-10-24	2178.18
2018-10-25	2450.38
2018-10-26	2570.06
2018-10-27	2490.12
2018-10-28	2136.42
2018-10-29	1521.91
2018-10-30	984.585
2018-10-31	1116.75
2018-11-01	708.896
2018-11-02	524.8
2018-11-03	703.558
2018-11-04	879.77
2018-11-05	827.589
2018-11-06	844.347
2018-11-07	735.861
2018-11-08	723.901
2018-11-09	691.683
2018-11-10	673.554
2018-11-11	780.842
2018-11-12	819.814
2018-11-13	833.991
2018-11-14	882.223
2018-11-15	892.78
2018-11-16	874.476
2018-11-17	955.51
2018-11-18	1029.03
2018-11-19	941.066
2018-11-20	827.468
2018-11-21	731.041
2018-11-22	619.62
2018-11-23	727.239
2018-11-24	639.378
2018-11-25	633.473
2018-11-26	743.811
2018-11-27	715.944
2018-11-28	674.329
2018-11-29	641.5
2018-11-30	614.253
2018-12-01	455.691
2018-12-02	401.057
2018-12-03	401.207
2018-12-04	410.537
2018-12-05	413.213
2018-12-06	440
2018-12-07	562.375
2018-12-08	565.53
2018-12-09	555.903
2018-12-10	572.051
2018-12-11	561.979
2018-12-12	565.912
2018-12-13	534.177
2018-12-14	632.748
2018-12-15	553.043
2018-12-16	433.212
2018-12-17	371.028
2018-12-18	337.195
2018-12-19	335.021
2018-12-20	339.742
2018-12-21	333.886
2018-12-22	294.453
2018-12-23	318.7
2018-12-24	290.269
2018-12-25	283.892
2018-12-26	293.545
2018-12-27	298.934
2018-12-28	266.729
2018-12-29	259.304
2018-12-30	245.485
2018-12-31	255.08
2019-01-01	251.441
2019-01-02	245.458
2019-01-03	219.408
2019-01-04	213.895
2019-01-05	181.961
2019-01-06	165.527
2019-01-07	159.16
2019-01-08	152.02
2019-01-09	145.351
2019-01-10	136.69
2019-01-11	160.514
2019-01-12	153.328
2019-01-13	145.822
2019-01-14	138.757
2019-01-15	132.597
2019-01-16	126.362
2019-01-17	120.052
2019-01-18	114.151
2019-01-19	109.201
2019-01-20	113.43
2019-01-21	92.021
2019-01-22	90.0791
2019-01-23	88.0987
2019-01-24	87.1112
2019-01-25	92.8457
2019-01-26	106.641
2019-01-27	118.477
2019-01-28	117.354
2019-01-29	115.415
2019-01-30	100.467
2019-01-31	89.9209
2019-02-01	92.5499
2019-02-02	92.7173
2019-02-03	91.5945
2019-02-04	88.2991
2019-02-05	80.2147
2019-02-06	61.4302
2019-02-07	58.357
2019-02-08	56.656
2019-02-09	55.2585
2019-02-10	54.0743
2019-02-11	52.9193
2019-02-12	65.7476
2019-02-13	71.158
2019-02-14	77.0337
2019-02-15	83.833
2019-02-16	91.8252
2019-02-17	83.7286
2019-02-18	81.5355
2019-02-19	75.3772
2019-02-20	70.3219
2019-02-21	61.9436
2019-02-22	60.4924
2019-02-23	63.0389
2019-02-24	79.9735
2019-02-25	95.0237
2019-02-26	95.4526
2019-02-27	98.4302
2019-02-28	93.2445
2019-03-01	89.0273
2019-03-02	84.122
2019-03-03	89.9803
2019-03-04	90.332
2019-03-05	87.1526
2019-03-06	89.2137
2019-03-07	80.4106
2019-03-08	88.2904
2019-03-09	76.3857
2019-03-10	77.9083
2019-03-11	86.7434
2019-03-12	102.611
2019-03-13	125.025
2019-03-14	121.66
2019-03-15	116.448
2019-03-16	110.191
2019-03-17	114.152
2019-03-18	120.477
2019-03-19	117.492
2019-03-20	114.894
2019-03-21	106.215
2019-03-22	105.099
2019-03-23	109.564
2019-03-24	116.616
2019-03-25	127.171
2019-03-26	154.264
2019-03-27	183.342
2019-03-28	191.373
2019-03-29	192.521
2019-03-30	181.102
2019-03-31	171.269
2019-04-01	161.787
2019-04-02	156.72
2019-04-03	154.466
2019-04-04	141.209
2019-04-05	116.399
2019-04-06	128.797
2019-04-07	106.283
2019-04-08	94.641
2019-04-09	95.6919
2019-04-10	111.784
2019-04-11	127.054
2019-04-12	144.946
2019-04-13	127.047
2019-04-14	151.527
2019-04-15	190.453
2019-04-16	216.329
2019-04-17	212.862
2019-04-18	189.127
2019-04-19	161.163
2019-04-20	140.043
2019-04-21	196.489
2019-04-22	203.402
2019-04-23	235.33
2019-04-24	226.189
2019-04-25	216.896
2019-04-26	197.379
2019-04-27	183.77
2019-04-28	264.477
2019-04-29	341.928
2019-04-30	439.391
2019-05-01	536.718
2019-05-02	605.176
2019-05-03	658.459
2019-05-04	665.969
2019-05-05	648.144
2019-05-06	601.86
2019-05-07	531.391
2019-05-08	501.96
2019-05-09	498.659
2019-05-10	508.72
2019-05-11	560.539
2019-05-12	647.71
2019-05-13	768.582
2019-05-14	1064.51
2019-05-15	1373.88
2019-05-16	1768.26
2019-05-17	2003.27
2019-05-18	1837
2019-05-19	1631.42
2019-05-20	1350.09
2019-05-21	1261.31
2019-05-22	1423.07
2019-05-23	1705.71
2019-05-24	2085.69
2019-05-25	2307.05
2019-05-26	2648.06
2019-05-27	2999.64
2019-05-28	3276.49
2019-05-29	3572.6
2019-05-30	3818.14
2019-05-31	3770.81
2019-06-01	3712.41
2019-06-02	3799.07
2019-06-03	3869.54
2019-06-04	4184.72
2019-06-05	4067.82
2019-06-06	3647.88
2019-06-07	3075.26
2019-06-08	2542.37
2019-06-09	2470.51
2019-06-10	2506.63
2019-06-11	2653.52
2019-06-12	2728.72
2019-06-13	2798.56
2019-06-14	2738.8
2019-06-15	2508.32
2019-06-16	2382.76
2019-06-17	2297.14
2019-06-18	2323.29
2019-06-19	2437.76
2019-06-20	2499.52
2019-06-21	2432.56
2019-06-22	2551.61
2019-06-23	2852.39
2019-06-24	2972.31
2019-06-25	3137.17
2019-06-26	3249.02
2019-06-27	3106.18
2019-06-28	3072.92
2019-06-29	3178.68
2019-06-30	3331.94
2019-07-01	3573.94
2019-07-02	3666.49
2019-07-03	3464.64
2019-07-04	3149.47
2019-07-05	2842.73
2019-07-06	2694.81
2019-07-07	2709.25
2019-07-08	2759.73
2019-07-09	2774.87
2019-07-10	2824.24
2019-07-11	3010.31
2019-07-12	3331.58
2019-07-13	3490.67
2019-07-14	3525.24
2019-07-15	3446.36
2019-07-16	3292.52
2019-07-17	3309.1
2019-07-18	3324.21
2019-07-19	3371.12
2019-07-20	3603.11
2019-07-21	3865.24
2019-07-22	4197.42
2019-07-23	4437.66
2019-07-24	5551.84
2019-07-25	5612.19
2019-07-26	4568.58
2019-07-27	4427.81
2019-07-28	4183.93
2019-07-29	4181.28
2019-07-30	4285.52
2019-07-31	4598.94
2019-08-01	5112.75
2019-08-02	5439.67
2019-08-03	5542.45
2019-08-04	5580.69
2019-08-05	5591.56
2019-08-06	5424.98
2019-08-07	5428.5
2019-08-08	5376.45
2019-08-09	5285.2
2019-08-10	5210.95
2019-08-11	5060.3
2019-08-12	4874.58
2019-08-13	4728.49
2019-08-14	4859.42
2019-08-15	5078.27
2019-08-16	5516.7
2019-08-17	5912.21
2019-08-18	5970.4
2019-08-19	5829.36
2019-08-20	5495.16
2019-08-21	5105.43
2019-08-22	5020.39
2019-08-23	5242.45
2019-08-24	5644.85
2019-08-25	6067.35
2019-08-26	6149.07
2019-08-27	5927.84
2019-08-28	5721.34
2019-08-29	5612.22
2019-08-30	5796.33
2019-08-31	6094.88
2019-09-01	6345.31
2019-09-02	6428.06
2019-09-03	6371
2019-09-04	6367.15
2019-09-05	6319.81
2019-09-06	6411.85
2019-09-07	6484.51
2019-09-08	6512.38
2019-09-09	6471.96
2019-09-10	6392.53
2019-09-11	5866.49
2019-09-12	5594.07
2019-09-13	5504.13
2019-09-14	5306.85
2019-09-15	5497.04
2019-09-16	5528.14
2019-09-17	5405.4
2019-09-18	5273.61
2019-09-19	5078
2019-09-20	4808.6
2019-09-21	4421.43
2019-09-22	4137.82
2019-09-23	3957.28
2019-09-24	3767.89
2019-09-25	3855.07
2019-09-26	3898.35
2019-09-27	4021.17
2019-09-28	4278.47
2019-09-29	4384.13
2019-09-30	4434.8
2019-10-01	4454.81
2019-10-02	4216.95
2019-10-03	3866
2019-10-04	3626.31
2019-10-05	3449.2
2019-10-06	3327.62
2019-10-07	3382.29
2019-10-08	3668.08
2019-10-09	3887.58
2019-10-10	4110.69
2019-10-11	4154.89
2019-10-12	3867.81
2019-10-13	3489.41
2019-10-14	3062.87
2019-10-15	2683.59
2019-10-16	2264.16
2019-10-17	1958.09
2019-10-18	1853.68
2019-10-19	1922.65
2019-10-20	1963.4
2019-10-21	1840.72
2019-10-22	1588.11
2019-10-23	1209.24
2019-10-24	1037.27
2019-10-25	1020.32
2019-10-26	1111.23
2019-10-27	1341.67
2019-10-28	1445.13
2019-10-29	1577.66
2019-10-30	1708.48
2019-10-31	1745.62
2019-11-01	1959.89
2019-11-02	2088.3
2019-11-03	2075.73
2019-11-04	2003.58
2019-11-05	1809.58
2019-11-06	1553.31
2019-11-07	1326.79
2019-11-08	1162.22
2019-11-09	925.562
2019-11-10	791.974
2019-11-11	736.387
2019-11-12	765.275
2019-11-13	771.197
2019-11-14	883.764
2019-11-15	818.427
2019-11-16	883.684
2019-11-17	662.196
2019-11-18	634.081
2019-11-19	454.397
2019-11-20	395.278
2019-11-21	425.215
2019-11-22	465.413
2019-11-23	496.413
2019-11-24	514.729
2019-11-25	529.465
2019-11-26	628.171
2019-11-27	582.803
2019-11-28	628.314
2019-11-29	677.265
2019-11-30	584.815
2019-12-01	534.343
2019-12-02	486.717
2019-12-03	543.371
2019-12-04	497.799
2019-12-05	450.601
2019-12-06	361.462
2019-12-07	359.979
2019-12-08	380.002
2019-12-09	389.023
2019-12-10	488.134
2019-12-11	480.376
2019-12-12	424.675
2019-12-13	395.3
2019-12-14	439.066
2019-12-15	365.329
2019-12-16	386.736
2019-12-17	406.871
2019-12-18	401.383
2019-12-19	374.18
2019-12-20	462.476
2019-12-21	565.435
2019-12-22	635.775
2019-12-23	642.355
2019-12-24	571.788
2019-12-25	519.58
2019-12-26	457.106
2019-12-27	478.822
2019-12-28	503.87
2019-12-29	465.551
2019-12-30	418.061
2019-12-31	454.862
2020-01-01	364.549
2020-01-02	277.887
2020-01-03	213.689
2020-01-04	184.558
2020-01-05	180.774
2020-01-06	175.851
2020-01-07	170.97
2020-01-08	165.942
2020-01-09	154.35
2020-01-10	149.402
2020-01-11	144.746
2020-01-12	140.265
2020-01-13	135.957
2020-01-14	130.55
2020-01-15	124.374
2020-01-16	155.95
2020-01-17	183.875
2020-01-18	207.243
2020-01-19	231.168
2020-01-20	233.6
2020-01-21	195.02
2020-01-22	160.063
2020-01-23	129.883
2020-01-24	100.479
2020-01-25	118.185
2020-01-26	111.372
2020-01-27	108.341
2020-01-28	95.3892
2020-01-29	112.463
2020-01-30	115.358
2020-01-31	126.177
2020-02-01	143.648
2020-02-02	151.867
2020-02-03	165.643
2020-02-04	177.596
2020-02-05	202.334
2020-02-06	207.803
2020-02-07	193.369
2020-02-08	171.45
2020-02-09	143.998
2020-02-10	171.359
2020-02-11	173.173
2020-02-12	180.595
2020-02-13	169.774
2020-02-14	178.597
2020-02-15	146.842
2020-02-16	184.392
2020-02-17	146.246
2020-02-18	141.642
2020-02-19	169.819
2020-02-20	161.552

## Sheet: Observed_Eggs_Osorio_2020
Loule_Time_Egg	Loule_Obs_Egg
2019-05-18 15:10:38	0
2019-06-18 12:15:38	1032.27
2019-07-19 19:39:00	4013.34
2019-08-20 02:25:52	6932.28
2019-09-17 13:28:43	4709.6
2019-10-20 20:24:42	1880.87
2019-11-18 02:33:34	46.5506

## Sheet: Simulated_Adults
Time_Egg	Sim_Act_Pred
2017-01-01	0
2017-01-01 01:39:30	0
2017-01-01 05:01:35	0
2017-01-01 09:26:58	0
2017-01-01 15:26:37	0
2017-01-01 22:39:42	0
2017-01-01 23:23:27	0
2017-01-01 23:53:51	0
2017-01-01 23:59:14	0
2017-01-02 00:01:58	0
2017-01-02 00:02:57	0
2017-01-02 00:12:51	0
2017-01-02 01:10:31	0
2017-01-02 02:44:12	0
2017-01-02 04:44:16	0
2017-01-02 07:19:30	0
2017-01-02 08:58:51	0
2017-01-02 13:02:32	0
2017-01-02 16:32:01	0
2017-01-02 21:17:01	0
2017-01-02 23:44:16	0
2017-01-02 23:59:54	0
2017-01-03 00:11:08	0
2017-01-03 00:15:09	0
2017-01-03 00:55:23	0
2017-01-03 02:15:21	0
2017-01-03 04:42:21	0
2017-01-03 08:15:00	0
2017-01-03 12:36:35	0
2017-01-03 18:23:53	0
2017-01-03 21:53:13	0
2017-01-03 23:41:30	0
2017-01-03 23:57:57	0
2017-01-04 00:13:13	0
2017-01-04 00:18:43	0
2017-01-04 01:13:42	0
2017-01-04 02:57:35	0
2017-01-04 05:23:13	0
2017-01-04 08:41:12	0
2017-01-04 12:41:51	0
2017-01-04 17:32:28	0
2017-01-04 23:07:55	0
2017-01-05 00:06:23	0
2017-01-05 00:42:55	0
2017-01-05 05:04:30	0
2017-01-05 08:49:17	0
2017-01-05 14:23:06	0
2017-01-05 20:17:38	0
2017-01-05 23:44:49	0
2017-01-06 01:23:31	0
2017-01-06 02:12:01	0
2017-01-06 03:42:04	0
2017-01-06 08:27:57	0
2017-01-06 12:36:49	0
2017-01-06 17:15:12	0
2017-01-07 00:38:46	0
2017-01-07 04:29:58	0
2017-01-07 13:32:03	0
2017-01-07 20:33:11	0
2017-01-08 05:55:21	0
2017-01-08 12:04:27	0
2017-01-08 22:54:23	0
2017-01-09 07:42:31	0
2017-01-09 17:03:43	0
2017-01-10 03:19:46	0
2017-01-10 14:07:32	0
2017-01-10 18:38:46	0
2017-01-10 21:52:50	0
2017-01-10 22:55:39	0
2017-01-10 23:36:18	0
2017-01-10 23:57:13	0
2017-01-11 00:00:17	0
2017-01-11 00:01:25	0
2017-01-11 00:12:36	0
2017-01-11 01:52:00	0
2017-01-11 05:05:26	0
2017-01-11 08:46:32	0
2017-01-11 14:09:48	0
2017-01-11 18:12:21	0
2017-01-11 21:51:56	0
2017-01-12 05:51:16	0
2017-01-12 12:56:45	0
2017-01-12 21:58:55	0
2017-01-13 06:55:00	0
2017-01-13 13:35:08	0
2017-01-13 18:32:15	0
2017-01-14 01:05:47	0
2017-01-14 11:29:32	0
2017-01-14 17:28:17	3.55963e-08
2017-01-15 02:44:25	3.26803e-07
2017-01-15 09:50:25	8.42659e-07
2017-01-15 13:46:18	1.68726e-06
2017-01-15 14:40:00	2.81902e-06
2017-01-15 14:58:21	4.25903e-06
2017-01-15 15:04:58	6.0646e-06
2017-01-15 16:11:13	8.13718e-06
2017-01-15 16:41:53	1.04315e-05
2017-01-15 20:48:37	1.28975e-05
2017-01-15 22:23:48	1.56356e-05
2017-01-16 02:27:27	1.85948e-05
2017-01-16 06:16:31	2.17584e-05
2017-01-16 11:54:02	2.5114e-05
2017-01-16 18:10:02	2.87587e-05
2017-01-16 22:46:52	3.26386e-05
2017-01-17 08:53:30	3.67241e-05
2017-01-17 15:12:00	4.09902e-05
2017-01-17 21:30:20	4.55866e-05
2017-01-18 06:46:58	5.15682e-05
2017-01-18 12:33:06	5.86327e-05
2017-01-18 15:24:50	6.73245e-05
2017-01-18 16:34:31	7.67048e-05
2017-01-18 17:37:15	8.74534e-05
2017-01-18 23:55:24	9.90297e-05
2017-01-19 04:09:40	0.000111627
2017-01-19 12:50:02	0.000125204
2017-01-19 19:27:39	0.000139327
2017-01-20 02:54:24	0.000154171
2017-01-20 13:32:17	0.000169395
2017-01-21 00:24:03	0.00018514
2017-01-21 10:52:48	0.000201135
2017-01-21 18:44:13	0.000217418
2017-01-21 21:01:28	0.000233837
2017-01-21 22:23:50	0.000250319
2017-01-22 01:13:28	0.000266856
2017-01-22 03:58:46	0.000283471
2017-01-22 07:53:54	0.000300165
2017-01-22 12:26:15	0.000316945
2017-01-22 18:17:39	0.000333774
2017-01-23 00:55:30	0.000350642
2017-01-23 07:29:06	0.000367554
2017-01-23 16:28:02	0.000384501
2017-01-24 01:39:06	0.000401459
2017-01-24 12:12:30	0.00041839
2017-01-24 22:28:06	0.000435238
2017-01-25 07:57:50	0.000451867
2017-01-25 15:28:18	0.000468328
2017-01-25 22:06:25	0.000484641
2017-01-26 04:13:17	0.000500846
2017-01-26 11:35:38	0.000516957
2017-01-26 18:08:22	0.000532951
2017-01-27 03:48:39	0.000548838
2017-01-27 12:20:16	0.000564644
2017-01-27 21:33:03	0.000580362
2017-01-28 08:30:49	0.000596004
2017-01-28 17:52:13	0.000611536
2017-01-29 03:34:38	0.000626988
2017-01-29 12:03:31	0.000642338
2017-01-30 02:06:00	0.000657592
2017-01-30 12:25:53	0.000672744
2017-01-30 19:53:07	0.000687786
2017-01-31 02:19:30	0.000702701
2017-01-31 11:57:30	0.000717496
2017-01-31 19:48:29	0.000732188
2017-02-01 02:19:29	0.000746792
2017-02-01 07:38:52	0.000761329
2017-02-01 17:44:49	0.000775811
2017-02-02 00:03:46	0.000790251
2017-02-02 05:14:03	0.000804639
2017-02-02 15:11:42	0.000818944
2017-02-02 21:40:12	0.000833177
2017-02-03 04:42:55	0.000847324
2017-02-03 09:17:36	0.00086139
2017-02-03 16:17:49	0.00087537
2017-02-04 00:11:05	0.000889262
2017-02-04 05:31:03	0.000903111
2017-02-04 14:16:55	0.000916919
2017-02-04 19:52:48	0.000930672
2017-02-05 05:40:47	0.000944372
2017-02-05 12:25:31	0.000958013
2017-02-05 23:04:56	0.000971598
2017-02-06 08:21:34	0.000985098
2017-02-06 16:44:51	0.00099851
2017-02-07 01:12:03	0.00101185
2017-02-07 12:43:06	0.00102507
2017-02-07 22:20:20	0.0010382
2017-02-08 09:24:53	0.00105123
2017-02-08 17:54:46	0.00106415
2017-02-09 02:30:21	0.00107698
2017-02-09 14:30:48	0.00108972
2017-02-10 01:17:12	0.00110241
2017-02-10 10:30:17	0.00111502
2017-02-10 22:25:53	0.00112756
2017-02-11 10:05:18	0.00114003
2017-02-11 22:26:53	0.00115244
2017-02-12 10:16:01	0.00116479
2017-02-12 23:15:06	0.00117711
2017-02-13 09:42:28	0.00118942
2017-02-13 19:02:22	0.00120172
2017-02-14 06:42:40	0.00121396
2017-02-14 17:52:53	0.00122594
2017-02-15 02:36:19	0.00123765
2017-02-15 12:27:22	0.00124902
2017-02-15 20:55:53	0.00126007
2017-02-16 09:27:27	0.0012708
2017-02-16 19:04:49	0.00128117
2017-02-17 07:16:18	0.00129125
2017-02-17 18:46:44	0.00130109
2017-02-18 06:39:29	0.00131076
2017-02-18 19:18:40	0.00132017
2017-02-19 09:35:58	0.00132938
2017-02-19 21:52:24	0.00133839
2017-02-20 08:11:21	0.00134726
2017-02-20 17:23:09	0.00135589
2017-02-21 01:04:55	0.00136434
2017-02-21 07:37:28	0.00137263
2017-02-21 12:56:10	0.00138079
2017-02-21 19:47:18	0.00138865
2017-02-22 07:12:29	0.00139515
2017-02-22 17:24:32	0.00140068
2017-02-23 05:37:18	0.00140468
2017-02-23 16:38:36	0.00140813
2017-02-24 04:03:50	0.00141027
2017-02-24 15:20:55	0.0014116
2017-02-24 20:56:05	0.00141194
2017-02-25 02:08:44	0.00141133
2017-02-25 09:16:30	0.00141022
2017-02-25 16:02:30	0.00140842
2017-02-25 23:20:55	0.00140629
2017-02-26 06:13:46	0.00140369
2017-02-26 16:39:56	0.00140089
2017-02-27 03:18:38	0.00139786
2017-02-27 12:25:14	0.00139477
2017-02-28 02:43:23	0.00139171
2017-02-28 15:11:09	0.00138871
2017-03-01 05:08:08	0.00138573
2017-03-01 19:05:10	0.00138275
2017-03-02 07:05:32	0.00137971
2017-03-02 18:25:27	0.00137663
2017-03-03 02:41:18	0.00137348
2017-03-03 11:17:27	0.00137025
2017-03-03 19:45:09	0.00136698
2017-03-04 02:51:21	0.0013637
2017-03-04 08:26:16	0.00136045
2017-03-04 17:49:33	0.00135728
2017-03-04 23:40:36	0.00135434
2017-03-05 03:57:19	0.00135155
2017-03-05 12:42:04	0.00134888
2017-03-05 17:49:04	0.00134628
2017-03-06 01:24:28	0.00134375
2017-03-06 11:21:46	0.0013413
2017-03-06 21:11:17	0.00133893
2017-03-07 06:25:42	0.00133666
2017-03-07 16:02:57	0.00133453
2017-03-08 01:42:16	0.00133254
2017-03-08 09:07:12	0.00133074
2017-03-08 16:52:31	0.00132904
2017-03-08 23:58:58	0.00132746
2017-03-09 05:52:09	0.001326
2017-03-09 11:31:31	0.00132464
2017-03-09 15:30:11	0.00132338
2017-03-09 20:46:04	0.00132223
2017-03-09 23:36:23	0.00132114
2017-03-10 02:03:58	0.00132008
2017-03-10 04:33:21	0.00131894
2017-03-10 06:33:28	0.00131776
2017-03-10 07:35:57	0.00131651
2017-03-10 08:28:27	0.00131524
2017-03-10 11:20:58	0.00131391
2017-03-10 13:50:56	0.00131258
2017-03-10 17:06:45	0.00131128
2017-03-10 18:03:28	0.00131003
2017-03-10 18:31:17	0.00130884
2017-03-10 19:32:27	0.00130769
2017-03-10 20:31:09	0.00130659
2017-03-10 21:54:35	0.00130548
2017-03-10 23:32:57	0.00130436
2017-03-11 01:40:42	0.00130326
2017-03-11 04:17:00	0.00130219
2017-03-11 07:32:23	0.00130116
2017-03-11 11:28:09	0.00130016
2017-03-11 16:21:19	0.00129923
2017-03-11 22:23:53	0.00129836
2017-03-12 04:51:44	0.00129755
2017-03-12 12:07:12	0.00129684
2017-03-12 19:55:34	0.00129623
2017-03-13 05:11:32	0.00129574
2017-03-13 16:13:44	0.00129537
2017-03-14 04:11:53	0.00129512
2017-03-14 15:38:59	0.00129519
2017-03-15 03:21:51	0.00129562
2017-03-15 16:53:03	0.00129676
2017-03-15 20:40:41	0.00129887
2017-03-15 23:36:04	0.00130177
2017-03-16 10:19:10	0.00130487
2017-03-16 16:15:58	0.00130812
2017-03-17 01:45:29	0.00131153
2017-03-17 10:20:50	0.00131505
2017-03-17 20:43:40	0.00131872
2017-03-18 05:21:24	0.00132255
2017-03-18 17:47:58	0.00132656
2017-03-19 04:36:16	0.0013308
2017-03-19 16:58:08	0.00133523
2017-03-20 01:45:32	0.00133983
2017-03-20 14:48:00	0.00134456
2017-03-21 00:59:03	0.00134945
2017-03-21 12:16:14	0.00135455
2017-03-22 00:48:01	0.00135987
2017-03-22 11:20:48	0.00136539
2017-03-22 21:37:19	0.00137102
2017-03-23 07:59:07	0.00137678
2017-03-23 19:44:13	0.00138265
2017-03-24 04:30:45	0.00138863
2017-03-24 18:43:13	0.00139476
2017-03-25 04:30:47	0.00140108
2017-03-25 16:45:02	0.00140762
2017-03-26 03:07:47	0.00141441
2017-03-26 17:14:36	0.00142137
2017-03-27 04:27:19	0.00142852
2017-03-27 11:54:47	0.00143577
2017-03-27 18:05:51	0.00144317
2017-03-28 03:10:35	0.00145066
2017-03-28 10:30:11	0.0014583
2017-03-28 18:38:06	0.00146618
2017-03-29 03:40:11	0.00147433
2017-03-29 12:52:02	0.00148264
2017-03-29 21:55:27	0.00149102
2017-03-30 06:24:11	0.00149948
2017-03-30 16:41:44	0.00150796
2017-03-31 02:01:28	0.00151644
2017-03-31 12:35:44	0.00152488
2017-03-31 22:07:18	0.00153326
2017-04-01 09:51:47	0.00154162
2017-04-01 20:03:13	0.00154998
2017-04-02 04:55:19	0.0015584
2017-04-02 09:42:07	0.00156689
2017-04-02 12:36:47	0.00157554
2017-04-02 15:03:16	0.00158463
2017-04-02 23:16:16	0.00159453
2017-04-03 04:55:25	0.00160514
2017-04-03 13:28:03	0.00161655
2017-04-03 21:24:54	0.00162876
2017-04-04 02:36:36	0.00164182
2017-04-04 03:53:17	0.00165571
2017-04-04 04:37:39	0.00167037
2017-04-04 06:16:01	0.00168574
2017-04-04 07:49:50	0.00170174
2017-04-04 10:05:35	0.00171821
2017-04-04 12:53:53	0.00173499
2017-04-04 15:55:02	0.00175199
2017-04-04 19:27:57	0.0017691
2017-04-04 22:04:35	0.00178625
2017-04-05 01:16:07	0.00180339
2017-04-05 04:19:17	0.00182051
2017-04-05 09:16:27	0.00183765
2017-04-05 13:28:11	0.00185487
2017-04-05 18:52:54	0.00187224
2017-04-06 01:08:35	0.00188985
2017-04-06 06:53:26	0.00190777
2017-04-06 14:54:24	0.00192573
2017-04-06 22:32:50	0.00194371
2017-04-07 06:59:56	0.00196172
2017-04-07 13:11:51	0.00197985
2017-04-07 20:05:08	0.0019981
2017-04-08 03:21:55	0.00201653
2017-04-08 13:31:44	0.00203508
2017-04-08 22:19:52	0.00205375
2017-04-09 08:54:38	0.0020725
2017-04-09 19:13:50	0.00209136
2017-04-10 06:45:52	0.0021103
2017-04-10 18:43:50	0.00212928
2017-04-11 04:48:50	0.00214829
2017-04-11 17:47:22	0.00216734
2017-04-12 06:51:41	0.00218642
2017-04-12 19:44:59	0.00220556
2017-04-13 07:55:55	0.00222482
2017-04-13 20:04:17	0.0022442
2017-04-14 08:42:57	0.00226372
2017-04-14 19:17:11	0.0022834
2017-04-15 06:32:39	0.00230329
2017-04-15 18:07:18	0.00232343
2017-04-16 07:26:43	0.00234389
2017-04-16 18:31:05	0.00236472
2017-04-17 07:54:22	0.00238602
2017-04-17 18:10:06	0.00240785
2017-04-18 05:06:23	0.00243029
2017-04-18 15:07:14	0.00245347
2017-04-19 00:16:52	0.00247752
2017-04-19 09:20:38	0.00250257
2017-04-19 18:05:12	0.00252857
2017-04-20 01:44:38	0.00255445
2017-04-20 10:11:44	0.00257973
2017-04-20 18:55:15	0.00260412
2017-04-21 03:09:36	0.0026278
2017-04-21 11:46:36	0.00265133
2017-04-21 20:46:44	0.0026748
2017-04-22 04:01:58	0.00269826
2017-04-22 09:10:50	0.00272193
2017-04-22 12:32:11	0.00274589
2017-04-22 14:06:45	0.00277024
2017-04-22 14:17:26	0.00279508
2017-04-22 14:21:20	0.0028205
2017-04-22 15:00:16	0.00284665
2017-04-22 16:38:45	0.00287361
2017-04-22 19:16:30	0.00290062
2017-04-22 22:32:18	0.00292751
2017-04-23 02:47:17	0.00295422
2017-04-23 08:00:52	0.00298072
2017-04-23 08:35:45	0.00300704
2017-04-23 08:52:35	0.00303324
2017-04-23 08:58:41	0.00305948
2017-04-23 09:59:38	0.0030859
2017-04-23 10:34:48	0.00311255
2017-04-23 10:44:18	0.00313949
2017-04-23 10:51:21	0.00316673
2017-04-23 11:02:16	0.00319396
2017-04-23 11:03:33	0.00322094
2017-04-23 11:03:52	0.00324775
2017-04-23 11:04:00	0.00327434
2017-04-23 11:04:02	0.00330073
2017-04-23 11:04:03	0.00332689
2017-04-23 11:04:14	0.00335301
2017-04-23 11:05:56	0.00337927
2017-04-23 11:23:04	0.00340537
2017-04-23 12:08:33	0.0034312
2017-04-23 13:13:16	0.00345686
2017-04-23 14:40:42	0.00348241
2017-04-23 16:33:36	0.00350785
2017-04-23 18:54:11	0.00353324
2017-04-23 21:43:55	0.00355872
2017-04-24 01:03:37	0.00358442
2017-04-24 04:54:51	0.00361036
2017-04-24 09:21:13	0.00363629
2017-04-24 14:16:33	0.00366213
2017-04-24 19:41:00	0.00368778
2017-04-25 01:31:59	0.00371329
2017-04-25 07:40:21	0.00373868
2017-04-25 13:48:08	0.0037638
2017-04-25 20:21:03	0.00378836
2017-04-25 21:18:07	0.00381258
2017-04-25 21:29:41	0.00383648
2017-04-25 21:31:54	0.00386018
2017-04-25 21:33:34	0.00388362
2017-04-25 21:34:10	0.00390687
2017-04-25 21:40:11	0.00393004
2017-04-25 22:19:11	0.00395306
2017-04-25 23:59:35	0.00397622
2017-04-26 02:12:17	0.00399928
2017-04-26 04:54:41	0.0040223
2017-04-26 08:18:35	0.00404521
2017-04-26 12:17:45	0.00406805
2017-04-26 16:56:27	0.00409089
2017-04-26 22:12:45	0.00411374
2017-04-26 23:08:54	0.0041366
2017-04-26 23:22:16	0.0041596
2017-04-26 23:25:25	0.00418284
2017-04-26 23:27:27	0.00420636
2017-04-26 23:28:12	0.00423021
2017-04-26 23:35:34	0.00425436
2017-04-27 00:39:59	0.00427904
2017-04-27 02:27:21	0.0043043
2017-04-27 04:59:34	0.00433019
2017-04-27 08:18:06	0.00435673
2017-04-27 12:24:27	0.00438426
2017-04-27 14:25:43	0.00441321
2017-04-27 14:55:28	0.00444412
2017-04-27 15:04:06	0.00447745
2017-04-27 15:07:10	0.00451267
2017-04-27 15:08:17	0.00454907
2017-04-27 15:19:24	0.00458637
2017-04-27 16:57:23	0.00462604
2017-04-27 19:58:59	0.00466708
2017-04-27 20:46:22	0.00471038
2017-04-27 21:10:34	0.00475574
2017-04-27 21:19:23	0.00480356
2017-04-27 21:22:00	0.00485327
2017-04-27 21:22:57	0.00490351
2017-04-27 21:32:27	0.00495374
2017-04-27 22:45:05	0.0050039
2017-04-28 00:57:08	0.00505453
2017-04-28 03:12:38	0.00510558
2017-04-28 03:28:27	0.00515706
2017-04-28 03:31:30	0.00520885
2017-04-28 03:32:36	0.00526103
2017-04-28 03:43:39	0.00531317
2017-04-28 04:47:14	0.00536574
2017-04-28 06:36:16	0.00541852
2017-04-28 08:51:15	0.00547057
2017-04-28 11:58:13	0.00552167
2017-04-28 15:52:45	0.00557161
2017-04-28 20:41:23	0.00562139
2017-04-29 01:29:55	0.00567114
2017-04-29 06:49:19	0.00572089
2017-04-29 12:22:14	0.00577066
2017-04-29 17:09:41	0.00582063
2017-04-29 23:44:15	0.00587074
2017-04-30 02:36:29	0.00592078
2017-04-30 04:41:44	0.00597109
2017-04-30 05:21:28	0.00602162
2017-04-30 05:29:47	0.00607276
2017-04-30 05:36:47	0.00612481
2017-04-30 05:39:20	0.00617801
2017-04-30 06:04:54	0.00623311
2017-04-30 08:12:45	0.00629026
2017-04-30 11:34:17	0.0063502
2017-04-30 15:47:38	0.00641114
2017-04-30 21:09:21	0.00647245
2017-05-01 03:32:36	0.00653383
2017-05-01 09:59:25	0.00659522
2017-05-01 17:37:00	0.00665661
2017-05-02 02:00:57	0.00671782
2017-05-02 10:30:38	0.00677881
2017-05-02 19:58:14	0.00683981
2017-05-03 05:22:28	0.00690099
2017-05-03 13:23:01	0.00696246
2017-05-03 20:14:32	0.00702478
2017-05-04 01:22:47	0.00708852
2017-05-04 04:53:25	0.00715414
2017-05-04 07:45:06	0.00722214
2017-05-04 15:40:55	0.00729133
2017-05-04 20:27:52	0.0073608
2017-05-05 04:36:53	0.00743022
2017-05-05 12:17:03	0.00749935
2017-05-05 21:17:01	0.00756843
2017-05-06 04:17:31	0.00763748
2017-05-06 06:30:55	0.00770663
2017-05-06 06:53:32	0.0077776
2017-05-06 07:12:35	0.0078493
2017-05-06 09:46:04	0.0079238
2017-05-06 12:35:22	0.00799896
2017-05-06 16:07:26	0.0080743
2017-05-06 19:51:41	0.00814956
2017-05-07 01:01:24	0.00822628
2017-05-07 04:11:22	0.0083056
2017-05-07 11:05:36	0.00838789
2017-05-07 16:45:57	0.00847384
2017-05-07 17:37:57	0.00856188
2017-05-07 18:03:42	0.00865067
2017-05-07 18:13:46	0.00873959
2017-05-07 18:18:32	0.00883105
2017-05-07 18:21:00	0.00892243
2017-05-07 18:21:55	0.00901325
2017-05-07 18:30:57	0.0091035
2017-05-07 19:31:44	0.00919327
2017-05-07 20:22:21	0.00928251
2017-05-07 20:40:31	0.00937118
2017-05-07 23:26:01	0.00945936
2017-05-08 02:17:53	0.0095478
2017-05-08 06:44:45	0.00964201
2017-05-08 12:00:21	0.00977497
2017-05-08 17:36:43	0.010036
2017-05-09 00:50:14	0.0104752
2017-05-09 08:38:31	0.0111317
2017-05-09 16:53:42	0.0118983
2017-05-09 19:57:27	0.0127337
2017-05-09 21:05:36	0.0135956
2017-05-09 21:16:27	0.0147146
2017-05-09 21:20:00	0.0160415
2017-05-09 21:23:16	0.0176642
2017-05-09 21:24:27	0.0195881
2017-05-09 21:36:20	0.0218603
2017-05-09 22:47:55	0.0245025
2017-05-10 00:42:21	0.027543
2017-05-10 03:06:35	0.0309798
2017-05-10 06:03:42	0.0347832
2017-05-10 09:43:21	0.0388959
2017-05-10 14:00:50	0.0431922
2017-05-10 18:57:12	0.0475709
2017-05-10 21:19:33	0.0519676
2017-05-10 21:57:27	0.0563723
2017-05-10 22:15:14	0.06085
2017-05-10 22:22:11	0.0653797
2017-05-10 22:26:21	0.0699765
2017-05-10 22:27:52	0.0746093
2017-05-10 22:42:58	0.0793152
2017-05-10 23:51:39	0.0840311
2017-05-11 00:16:36	0.0887529
2017-05-11 01:55:35	0.0934763
2017-05-11 02:24:53	0.0982054
2017-05-11 02:40:51	0.102936
2017-05-11 02:46:38	0.107691
2017-05-11 03:44:25	0.112539
2017-05-11 05:31:19	0.117524
2017-05-11 07:45:41	0.122677
2017-05-11 10:54:45	0.128055
2017-05-11 13:03:35	0.133692
2017-05-11 14:02:43	0.139623
2017-05-11 14:27:55	0.145705
2017-05-11 17:49:57	0.151875
2017-05-11 19:05:32	0.15809
2017-05-11 19:12:15	0.164495
2017-05-11 19:18:06	0.170907
2017-05-11 20:16:29	0.17732
2017-05-11 21:04:04	0.183738
2017-05-11 21:06:18	0.190165
2017-05-11 21:06:49	0.196604
2017-05-11 21:07:01	0.203056
2017-05-11 21:08:58	0.209517
2017-05-11 21:21:38	0.215976
2017-05-11 22:04:17	0.222433
2017-05-11 23:05:57	0.228887
2017-05-12 00:24:57	0.235338
2017-05-12 01:06:45	0.241791
2017-05-12 01:33:33	0.248243
2017-05-12 01:44:04	0.254714
2017-05-12 03:29:15	0.261236
2017-05-12 04:59:47	0.267809
2017-05-12 07:17:56	0.274404
2017-05-12 09:51:10	0.281009
2017-05-12 13:06:30	0.287716
2017-05-12 16:59:26	0.294522
2017-05-12 21:47:05	0.301467
2017-05-13 03:25:20	0.308544
2017-05-13 09:48:46	0.315648
2017-05-13 16:41:58	0.322763
2017-05-13 21:57:23	0.329881
2017-05-14 00:47:54	0.337
2017-05-14 01:29:56	0.344117
2017-05-14 01:50:04	0.351237
2017-05-14 04:52:22	0.358371
2017-05-14 07:18:47	0.365538
2017-05-14 10:56:06	0.372744
2017-05-14 13:11:06	0.37998
2017-05-14 18:17:00	0.387269
2017-05-14 19:09:57	0.394597
2017-05-14 19:39:49	0.401963
2017-05-14 19:47:07	0.409332
2017-05-14 19:51:53	0.416701
2017-05-14 19:53:36	0.424068
2017-05-14 20:10:51	0.431434
2017-05-14 21:17:43	0.4388
2017-05-14 22:57:44	0.446167
2017-05-15 01:02:38	0.453532
2017-05-15 03:51:43	0.460894
2017-05-15 07:09:00	0.46825
2017-05-15 10:54:23	0.475599
2017-05-15 12:52:48	0.482941
2017-05-15 14:02:40	0.490275
2017-05-15 14:39:33	0.497601
2017-05-15 17:19:43	0.504922
2017-05-15 17:26:34	0.512242
2017-05-15 17:30:45	0.519555
2017-05-15 18:12:35	0.526863
2017-05-15 19:32:55	0.534163
2017-05-15 21:13:58	0.541456
2017-05-15 23:30:25	0.548739
2017-05-16 01:40:44	0.556012
2017-05-16 02:54:12	0.563279
2017-05-16 03:30:43	0.570525
2017-05-16 04:29:51	0.577724
2017-05-16 04:55:10	0.584785
2017-05-16 05:02:45	0.591661
2017-05-16 05:05:28	0.598317
2017-05-16 05:32:44	0.604861
2017-05-16 06:39:15	0.61133
2017-05-16 07:44:52	0.617767
2017-05-16 08:07:07	0.623939
2017-05-16 08:17:06	0.629898
2017-05-16 09:56:54	0.635552
2017-05-16 11:39:26	0.640899
2017-05-16 14:15:22	0.645894
2017-05-16 17:10:18	0.650518
2017-05-16 17:52:39	0.654744
2017-05-16 18:11:37	0.658576
2017-05-16 18:17:56	0.662042
2017-05-16 18:20:34	0.665197
2017-05-16 18:21:31	0.668167
2017-05-16 18:31:08	0.671052
2017-05-16 18:55:51	0.673919
2017-05-16 19:56:15	0.676779
2017-05-16 21:17:18	0.679565
2017-05-16 22:27:30	0.6823
2017-05-17 00:57:02	0.684968
2017-05-17 03:19:00	0.687601
2017-05-17 06:40:03	0.69016
2017-05-17 07:08:34	0.692707
2017-05-17 07:21:29	0.695247
2017-05-17 07:26:10	0.697784
2017-05-17 08:13:03	0.700313
2017-05-17 09:30:09	0.702838
2017-05-17 11:02:15	0.705338
2017-05-17 12:59:54	0.707745
2017-05-17 15:19:21	0.710016
2017-05-17 18:31:03	0.712118
2017-05-17 21:23:51	0.713996
2017-05-18 00:33:16	0.715612
2017-05-18 05:05:23	0.716935
2017-05-18 09:40:09	0.718108
2017-05-18 10:49:02	0.719194
2017-05-18 11:34:53	0.720238
2017-05-18 15:16:12	0.721097
2017-05-18 17:47:07	0.721951
2017-05-18 21:33:57	0.722808
2017-05-19 01:16:41	0.72366
2017-05-19 05:46:36	0.724513
2017-05-19 09:59:37	0.725367
2017-05-19 12:49:21	0.726219
2017-05-19 19:15:21	0.727085
2017-05-19 23:27:17	0.727962
2017-05-20 04:02:57	0.728843
2017-05-20 08:16:06	0.729726
2017-05-20 09:23:44	0.73061
2017-05-20 10:06:16	0.731493
2017-05-20 14:09:17	0.73238
2017-05-20 16:56:40	0.733256
2017-05-20 21:39:43	0.734092
2017-05-21 01:07:40	0.734894
2017-05-21 06:54:30	0.735692
2017-05-21 11:46:23	0.736481
2017-05-21 15:41:10	0.73717
2017-05-21 16:31:54	0.737759
2017-05-21 17:02:49	0.738212
2017-05-21 20:29:23	0.73854
2017-05-21 22:10:56	0.738848
2017-05-21 22:54:24	0.739156
2017-05-21 23:12:44	0.73947
2017-05-21 23:19:23	0.739784
2017-05-22 00:25:47	0.740098
2017-05-22 02:19:45	0.740408
2017-05-22 04:41:32	0.740702
2017-05-22 07:39:46	0.740966
2017-05-22 11:20:08	0.741194
2017-05-22 14:23:22	0.741399
2017-05-22 19:00:19	0.741558
2017-05-22 21:35:47	0.741684
2017-05-22 23:08:22	0.741774
2017-05-23 04:59:40	0.741861
2017-05-23 08:39:11	0.741948
2017-05-23 14:31:17	0.742035
2017-05-23 20:15:19	0.742123
2017-05-24 02:53:43	0.742214
2017-05-24 09:57:44	0.742311
2017-05-24 10:48:32	0.742412
2017-05-24 11:15:02	0.74252
2017-05-24 11:24:37	0.742632
2017-05-24 13:00:25	0.742756
2017-05-24 15:13:33	0.742938
2017-05-24 17:58:51	0.74319
2017-05-24 21:17:59	0.743574
2017-05-25 01:23:52	0.744118
2017-05-25 02:40:16	0.744903
2017-05-25 03:12:06	0.746022
2017-05-25 03:25:07	0.747602
2017-05-25 05:16:38	0.749622
2017-05-25 07:29:31	0.751883
2017-05-25 09:15:29	0.754546
2017-05-25 13:31:15	0.75734
2017-05-25 15:23:22	0.76015
2017-05-25 15:45:40	0.762978
2017-05-25 15:53:54	0.765816
2017-05-25 15:56:59	0.768664
2017-05-25 16:27:50	0.771525
2017-05-25 17:49:14	0.774414
2017-05-25 19:58:38	0.777313
2017-05-25 22:47:04	0.78022
2017-05-26 02:28:44	0.783132
2017-05-26 07:46:45	0.786059
2017-05-26 08:10:25	0.789032
2017-05-26 08:23:37	0.792117
2017-05-26 08:28:24	0.795412
2017-05-26 09:16:12	0.798973
2017-05-26 11:29:04	0.802904
2017-05-26 14:24:40	0.807295
2017-05-26 18:28:05	0.811865
2017-05-26 22:56:29	0.81646
2017-05-26 23:42:14	0.82107
2017-05-26 23:58:14	0.825681
2017-05-27 00:13:10	0.830294
2017-05-27 00:18:38	0.834906
2017-05-27 01:13:10	0.839522
2017-05-27 03:23:25	0.844174
2017-05-27 06:13:31	0.84899
2017-05-27 09:53:02	0.854046
2017-05-27 12:18:44	0.859429
2017-05-27 14:21:28	0.865201
2017-05-27 15:06:22	0.871487
2017-05-27 15:20:37	0.878359
2017-05-27 15:25:46	0.885317
2017-05-27 16:17:16	0.89229
2017-05-27 18:21:41	0.89927
2017-05-27 21:37:29	0.906252
2017-05-28 01:24:03	0.913235
2017-05-28 05:12:17	0.920221
2017-05-28 06:56:01	0.927269
2017-05-28 08:00:37	0.934448
2017-05-28 11:21:25	0.941839
2017-05-28 13:49:23	0.949515
2017-05-28 17:32:32	0.957345
2017-05-28 21:18:27	0.965239
2017-05-29 02:05:56	0.973168
2017-05-29 07:35:40	0.981097
2017-05-29 14:02:38	0.989027
2017-05-29 19:18:57	0.996955
2017-05-29 21:54:33	1.0049
2017-05-30 01:57:46	1.01295
2017-05-30 03:09:34	1.02124
2017-05-30 03:15:00	1.02983
2017-05-30 03:17:26	1.03868
2017-05-30 03:18:14	1.04799
2017-05-30 03:18:31	1.05795
2017-05-30 03:21:25	1.06887
2017-05-30 03:36:14	1.08022
2017-05-30 03:41:10	1.09182
2017-05-30 03:42:17	1.1036
2017-05-30 03:42:41	1.11541
2017-05-30 03:46:43	1.1272
2017-05-30 04:09:52	1.13898
2017-05-30 05:09:04	1.15074
2017-05-30 07:01:17	1.16251
2017-05-30 09:20:45	1.17434
2017-05-30 12:28:48	1.1863
2017-05-30 16:10:01	1.19851
2017-05-30 17:33:58	1.21107
2017-05-30 17:46:26	1.2242
2017-05-30 17:53:19	1.23808
2017-05-30 17:54:04	1.25296
2017-05-30 17:54:45	1.26897
2017-05-30 17:55:00	1.2858
2017-05-30 17:57:30	1.30476
2017-05-30 18:14:30	1.32556
2017-05-30 19:28:50	1.34691
2017-05-30 21:15:15	1.36951
2017-05-30 23:34:11	1.3922
2017-05-31 02:13:09	1.41492
2017-05-31 05:29:44	1.43767
2017-05-31 08:57:20	1.46043
2017-05-31 09:25:35	1.48319
2017-05-31 09:30:05	1.50595
2017-05-31 09:31:55	1.52871
2017-05-31 09:32:29	1.55147
2017-05-31 09:32:41	1.57429
2017-05-31 09:34:43	1.59751
2017-05-31 09:55:03	1.62123
2017-05-31 10:37:34	1.64569
2017-05-31 11:44:34	1.67071
2017-05-31 13:10:19	1.69708
2017-05-31 13:55:12	1.7246
2017-05-31 14:13:40	1.75397
2017-05-31 14:24:18	1.78509
2017-05-31 14:25:35	1.81826
2017-05-31 14:26:38	1.8538
2017-05-31 14:27:01	1.89291
2017-05-31 14:30:50	1.93159
2017-05-31 15:05:31	1.96984
2017-05-31 16:10:24	2.00786
2017-05-31 17:27:45	2.04549
2017-05-31 18:32:06	2.083
2017-05-31 20:14:18	2.12057
2017-05-31 22:13:03	2.15881
2017-06-01 00:39:01	2.19812
2017-06-01 01:37:22	2.2385
2017-06-01 02:09:01	2.2804
2017-06-01 02:32:43	2.324
2017-06-01 02:35:46	2.36966
2017-06-01 02:36:01	2.41759
2017-06-01 02:36:14	2.46768
2017-06-01 02:36:18	2.52064
2017-06-01 02:37:03	2.57604
2017-06-01 02:44:29	2.63367
2017-06-01 03:00:27	2.69173
2017-06-01 03:27:37	2.74997
2017-06-01 04:06:38	2.80811
2017-06-01 05:05:14	2.866
2017-06-01 06:15:49	2.92389
2017-06-01 07:41:29	2.98177
2017-06-01 09:10:12	3.03965
2017-06-01 10:10:47	3.09753
2017-06-01 12:38:06	3.15541
2017-06-01 14:40:41	3.2133
2017-06-01 15:16:23	3.27123
2017-06-01 16:38:19	3.32928
2017-06-01 16:43:48	3.38746
2017-06-01 16:46:47	3.44583
2017-06-01 16:48:47	3.50438
2017-06-01 16:49:30	3.56322
2017-06-01 16:49:43	3.62246
2017-06-01 16:49:49	3.6821
2017-06-01 16:49:52	3.74296
2017-06-01 16:50:16	3.80522
2017-06-01 16:54:20	3.86916
2017-06-01 17:19:34	3.93491
2017-06-01 17:52:42	4.00266
2017-06-01 18:40:43	4.07059
2017-06-01 19:15:28	4.13876
2017-06-01 20:42:22	4.20684
2017-06-01 21:58:39	4.27471
2017-06-02 00:01:06	4.34229
2017-06-02 02:03:33	4.40972
2017-06-02 04:30:20	4.47709
2017-06-02 07:30:18	4.54447
2017-06-02 12:06:04	4.61215
2017-06-02 12:07:42	4.68039
2017-06-02 12:08:06	4.74931
2017-06-02 12:08:14	4.81924
2017-06-02 12:08:17	4.88998
2017-06-02 12:08:46	4.9621
2017-06-02 12:13:37	5.03557
2017-06-02 13:02:06	5.1108
2017-06-02 14:18:42	5.18798
2017-06-02 15:36:47	5.26671
2017-06-02 17:28:05	5.34739
2017-06-02 19:33:08	5.43057
2017-06-02 22:04:48	5.51683
2017-06-03 00:54:26	5.60667
2017-06-03 03:42:49	5.70125
2017-06-03 07:44:47	5.79909
2017-06-03 11:38:09	5.89743
2017-06-03 15:53:42	5.99627
2017-06-03 17:07:50	6.09529
2017-06-03 18:04:04	6.19551
2017-06-03 18:38:12	6.29715
2017-06-03 19:04:33	6.40085
2017-06-03 19:29:20	6.50704
2017-06-03 19:31:39	6.61632
2017-06-03 19:33:02	6.73002
2017-06-03 19:33:14	6.84805
2017-06-03 19:33:18	6.96535
2017-06-03 19:34:01	7.08245
2017-06-03 19:41:10	7.1977
2017-06-03 20:02:10	7.31114
2017-06-03 20:41:05	7.42406
2017-06-03 21:39:29	7.53573
2017-06-03 22:52:08	7.64731
2017-06-04 00:28:15	7.75884
2017-06-04 02:42:28	7.87035
2017-06-04 05:12:06	7.98191
2017-06-04 08:32:59	8.0939
2017-06-04 12:13:07	8.20655
2017-06-04 16:36:09	8.3202
2017-06-04 21:16:45	8.43465
2017-06-05 02:21:37	8.55086
2017-06-05 02:50:09	8.66838
2017-06-05 03:35:32	8.78769
2017-06-05 03:41:21	8.90882
2017-06-05 03:41:45	9.03008
2017-06-05 03:41:57	9.15045
2017-06-05 03:42:01	9.2699
2017-06-05 03:42:45	9.38799
2017-06-05 03:50:08	9.50423
2017-06-05 04:36:08	9.61829
2017-06-05 05:58:47	9.72973
2017-06-05 07:41:59	9.83728
2017-06-05 10:11:10	9.94481
2017-06-05 12:26:08	10.0524
2017-06-05 16:20:59	10.1601
2017-06-05 20:16:51	10.2682
2017-06-06 01:05:55	10.3769
2017-06-06 06:50:35	10.4862
2017-06-06 12:06:36	10.5958
2017-06-06 18:59:45	10.7056
2017-06-07 01:46:47	10.8149
2017-06-07 08:57:23	10.9227
2017-06-07 16:12:02	11.0287
2017-06-08 00:01:30	11.1327
2017-06-08 04:41:50	11.2345
2017-06-08 05:21:43	11.334
2017-06-08 06:01:17	11.4311
2017-06-08 06:15:50	11.5263
2017-06-08 07:52:42	11.6202
2017-06-08 09:48:14	11.7148
2017-06-08 12:30:50	11.811
2017-06-08 15:43:46	11.9099
2017-06-08 19:41:25	12.0118
2017-06-09 01:14:22	12.1145
2017-06-09 07:08:17	12.2196
2017-06-09 07:36:14	12.3247
2017-06-09 08:20:03	12.4298
2017-06-09 08:39:09	12.5349
2017-06-09 08:41:47	12.64
2017-06-09 08:43:41	12.745
2017-06-09 08:43:52	12.85
2017-06-09 08:43:59	12.9552
2017-06-09 08:44:02	13.061
2017-06-09 08:44:29	13.1675
2017-06-09 08:48:59	13.2754
2017-06-09 09:19:48	13.3851
2017-06-09 10:06:10	13.4964
2017-06-09 11:19:47	13.6098
2017-06-09 12:19:21	13.7224
2017-06-09 14:38:53	13.8335
2017-06-09 16:54:19	13.9429
2017-06-09 20:07:57	14.0503
2017-06-09 23:57:56	14.1575
2017-06-10 01:02:02	14.2645
2017-06-10 01:46:41	14.3717
2017-06-10 02:12:42	14.4795
2017-06-10 03:06:55	14.5881
2017-06-10 03:09:11	14.6975
2017-06-10 03:11:08	14.8073
2017-06-10 03:11:15	14.9173
2017-06-10 03:11:18	15.0271
2017-06-10 03:11:46	15.1365
2017-06-10 03:16:26	15.2452
2017-06-10 03:27:38	15.3529
2017-06-10 04:11:46	15.4596
2017-06-10 05:04:13	15.5648
2017-06-10 06:16:49	15.6682
2017-06-10 07:56:32	15.7697
2017-06-10 10:10:39	15.8687
2017-06-10 11:04:30	15.9658
2017-06-10 11:06:38	16.0605
2017-06-10 11:07:12	16.1526
2017-06-10 11:07:31	16.2422
2017-06-10 11:07:38	16.3289
2017-06-10 11:08:45	16.412
2017-06-10 11:20:02	16.4931
2017-06-10 11:40:52	16.5754
2017-06-10 12:21:06	16.6577
2017-06-10 13:08:20	16.74
2017-06-10 14:23:18	16.8213
2017-06-10 16:27:02	16.901
2017-06-10 18:41:58	16.9785
2017-06-10 19:29:00	17.0532
2017-06-10 21:22:39	17.1241
2017-06-10 21:24:53	17.1899
2017-06-10 21:25:00	17.2504
2017-06-10 21:25:05	17.3105
2017-06-10 21:25:07	17.37
2017-06-10 21:25:25	17.4293
2017-06-10 21:28:33	17.4888
2017-06-10 21:59:47	17.5486
2017-06-10 22:45:20	17.6089
2017-06-10 23:55:18	17.6699
2017-06-11 01:45:42	17.7318
2017-06-11 04:32:54	17.7948
2017-06-11 07:21:57	17.8591
2017-06-11 11:23:45	17.9245
2017-06-11 12:10:01	17.9897
2017-06-11 12:29:15	18.0542
2017-06-11 12:36:37	18.1181
2017-06-11 12:38:44	18.1804
2017-06-11 12:39:30	18.241
2017-06-11 12:47:05	18.2994
2017-06-11 13:22:38	18.3552
2017-06-11 15:04:23	18.4104
2017-06-11 17:17:41	18.4651
2017-06-11 19:33:16	18.5195
2017-06-11 20:35:49	18.5734
2017-06-11 21:18:49	18.6273
2017-06-11 21:50:57	18.6815
2017-06-11 22:01:21	18.7361
2017-06-11 22:07:51	18.7912
2017-06-11 22:10:22	18.8471
2017-06-11 22:11:04	18.9041
2017-06-11 22:11:20	18.9622
2017-06-11 22:11:25	19.02
2017-06-11 22:12:22	19.0775
2017-06-11 22:21:46	19.1343
2017-06-11 23:00:36	19.1903
2017-06-12 00:19:29	19.2449
2017-06-12 01:48:14	19.299
2017-06-12 04:03:27	19.3532
2017-06-12 06:42:38	19.4074
2017-06-12 10:02:34	19.4618
2017-06-12 14:11:59	19.5166
2017-06-12 19:14:02	19.5721
2017-06-12 20:41:32	19.6283
2017-06-12 21:28:31	19.6853
2017-06-12 21:54:45	19.7432
2017-06-12 22:03:25	19.8005
2017-06-12 22:11:20	19.8561
2017-06-12 22:13:46	19.9087
2017-06-12 22:14:14	19.9582
2017-06-12 22:14:27	20.0066
2017-06-12 22:14:31	20.0527
2017-06-12 22:15:18	20.0987
2017-06-12 22:23:01	20.1448
2017-06-12 22:45:56	20.191
2017-06-12 23:28:34	20.2378
2017-06-13 00:17:52	20.2854
2017-06-13 01:42:31	20.3344
2017-06-13 03:38:40	20.3843
2017-06-13 06:08:28	20.4356
2017-06-13 09:12:19	20.4881
2017-06-13 13:03:08	20.542
2017-06-13 16:45:34	20.5966
2017-06-13 18:00:25	20.6503
2017-06-13 18:44:53	20.7012
2017-06-13 19:15:44	20.753
2017-06-13 19:36:41	20.8047
2017-06-13 19:52:05	20.8564
2017-06-13 20:01:27	20.9082
2017-06-13 20:03:58	20.96
2017-06-13 20:04:20	21.0117
2017-06-13 20:04:34	21.0633
2017-06-13 20:04:39	21.1142
2017-06-13 20:05:28	21.1643
2017-06-13 20:13:40	21.2136
2017-06-13 20:59:56	21.2627
2017-06-13 22:02:37	21.3122
2017-06-13 23:13:30	21.3624
2017-06-14 00:58:31	21.4135
2017-06-14 03:26:38	21.4659
2017-06-14 05:49:02	21.5203
2017-06-14 06:21:50	21.5758
2017-06-14 06:39:21	21.632
2017-06-14 06:54:11	21.6886
2017-06-14 06:56:51	21.7452
2017-06-14 06:57:52	21.8018
2017-06-14 06:58:14	21.8583
2017-06-14 07:01:52	21.9148
2017-06-14 07:08:26	21.9716
2017-06-14 07:35:54	22.0288
2017-06-14 08:27:12	22.0869
2017-06-14 09:31:55	22.1467
2017-06-14 11:34:37	22.2081
2017-06-14 13:50:12	22.2726
2017-06-14 16:49:31	22.3429
2017-06-14 17:50:55	22.42
2017-06-14 18:19:36	22.5061
2017-06-14 18:20:37	22.6006
2017-06-14 18:20:53	22.6976
2017-06-14 18:21:00	22.7958
2017-06-14 18:21:02	22.8947
2017-06-14 18:21:26	22.9951
2017-06-14 18:25:29	23.0956
2017-06-14 18:36:49	23.1961
2017-06-14 19:24:19	23.2965
2017-06-14 20:28:41	23.3968
2017-06-14 22:10:47	23.4969
2017-06-15 00:04:09	23.5967
2017-06-15 02:31:41	23.696
2017-06-15 04:55:20	23.7952
2017-06-15 07:48:41	23.8947
2017-06-15 10:29:49	23.9947
2017-06-15 11:33:31	24.0942
2017-06-15 11:58:55	24.1958
2017-06-15 12:50:52	24.2996
2017-06-15 12:56:40	24.4073
2017-06-15 13:00:39	24.519
2017-06-15 13:05:47	24.6352
2017-06-15 13:06:15	24.7559
2017-06-15 13:06:20	24.8815
2017-06-15 13:06:23	25.012
2017-06-15 13:06:24	25.1477
2017-06-15 13:06:35	25.2874
2017-06-15 13:08:26	25.4282
2017-06-15 13:12:54	25.5699
2017-06-15 13:35:25	25.7116
2017-06-15 14:03:21	25.853
2017-06-15 14:38:50	25.9939
2017-06-15 15:22:12	26.1344
2017-06-15 16:24:44	26.274
2017-06-15 16:59:18	26.4126
2017-06-15 17:19:22	26.55
2017-06-15 17:31:01	26.6873
2017-06-15 17:31:34	26.8246
2017-06-15 17:31:47	26.9622
2017-06-15 17:33:56	27.0998
2017-06-15 17:49:59	27.2376
2017-06-15 18:11:45	27.3753
2017-06-15 18:44:08	27.513
2017-06-15 19:33:00	27.6507
2017-06-15 20:44:52	27.7882
2017-06-15 22:02:28	27.9253
2017-06-15 23:59:29	28.0619
2017-06-16 02:28:30	28.1981
2017-06-16 05:09:06	28.3335
2017-06-16 08:39:12	28.4677
2017-06-16 11:50:25	28.6025
2017-06-16 12:48:34	28.7383
2017-06-16 13:18:45	28.8759
2017-06-16 13:34:16	29.0151
2017-06-16 14:08:46	29.1561
2017-06-16 14:10:55	29.2998
2017-06-16 14:11:28	29.4459
2017-06-16 14:11:34	29.595
2017-06-16 14:11:36	29.7475
2017-06-16 14:11:37	29.8996
2017-06-16 14:11:44	30.0509
2017-06-16 14:12:57	30.2009
2017-06-16 14:25:12	30.3492
2017-06-16 14:54:13	30.4952
2017-06-16 15:32:39	30.6388
2017-06-16 15:57:17	30.7793
2017-06-16 17:23:05	30.9167
2017-06-16 18:36:26	31.0533
2017-06-16 20:28:18	31.1906
2017-06-16 22:34:27	31.3278
2017-06-17 01:07:34	31.4672
2017-06-17 03:59:51	31.6085
2017-06-17 07:29:46	31.7497
2017-06-17 11:56:34	31.8909
2017-06-17 17:29:12	32.0321
2017-06-17 22:31:34	32.1734
2017-06-18 00:12:12	32.3146
2017-06-18 01:20:22	32.4558
2017-06-18 01:24:40	32.597
2017-06-18 01:26:00	32.7387
2017-06-18 01:26:12	32.8801
2017-06-18 01:26:20	33.0215
2017-06-18 01:26:22	33.1632
2017-06-18 01:26:50	33.305
2017-06-18 01:31:23	33.4469
2017-06-18 01:43:15	33.5901
2017-06-18 01:57:26	33.7355
2017-06-18 02:26:04	33.8836
2017-06-18 02:39:53	34.0352
2017-06-18 02:44:45	34.1905
2017-06-18 02:46:33	34.3482
2017-06-18 02:47:28	34.5062
2017-06-18 02:47:48	34.6641
2017-06-18 02:51:10	34.8225
2017-06-18 02:59:37	34.9808
2017-06-18 03:10:56	35.1386
2017-06-18 04:05:47	35.2957
2017-06-18 05:03:05	35.4512
2017-06-18 06:16:23	35.6008
2017-06-18 08:03:28	35.744
2017-06-18 10:21:36	35.8779
2017-06-18 13:04:22	36.0034
2017-06-18 15:55:24	36.1264
2017-06-18 19:09:31	36.2481
2017-06-18 23:50:18	36.3693
2017-06-19 04:29:05	36.4894
2017-06-19 09:55:39	36.6105
2017-06-19 15:59:31	36.733
2017-06-19 16:18:32	36.8572
2017-06-19 16:22:06	36.9838
2017-06-19 16:23:04	37.1119
2017-06-19 16:23:44	37.2448
2017-06-19 16:23:59	37.3818
2017-06-19 16:26:26	37.5185
2017-06-19 16:50:50	37.6542
2017-06-19 17:41:28	37.7883
2017-06-19 19:05:17	37.9214
2017-06-19 21:10:10	38.0511
2017-06-19 23:24:54	38.178
2017-06-20 03:00:13	38.3013
2017-06-20 06:14:02	38.4214
2017-06-20 06:16:02	38.5382
2017-06-20 06:16:57	38.6524
2017-06-20 06:17:24	38.7644
2017-06-20 06:17:32	38.8731
2017-06-20 06:17:35	38.9779
2017-06-20 06:18:04	39.0794
2017-06-20 06:22:58	39.18
2017-06-20 07:11:51	39.2798
2017-06-20 07:55:37	39.3796
2017-06-20 08:58:10	39.4797
2017-06-20 10:55:15	39.5804
2017-06-20 12:57:16	39.6829
2017-06-20 16:03:47	39.7881
2017-06-20 19:10:31	39.8973
2017-06-20 22:56:28	40.0119
2017-06-21 02:49:44	40.135
2017-06-21 07:05:46	40.2675
2017-06-21 11:41:09	40.4104
2017-06-21 14:51:12	40.5645
2017-06-21 16:09:22	40.7202
2017-06-21 16:56:52	40.8773
2017-06-21 19:16:01	41.0368
2017-06-21 21:43:52	41.1963
2017-06-22 01:12:01	41.3559
2017-06-22 04:58:03	41.5153
2017-06-22 10:18:51	41.6746
2017-06-22 10:59:47	41.8333
2017-06-22 11:51:34	41.9914
2017-06-22 11:54:17	42.1486
2017-06-22 11:55:01	42.3052
2017-06-22 11:55:16	42.4612
2017-06-22 11:57:55	42.6166
2017-06-22 12:13:32	42.7719
2017-06-22 12:47:44	42.9274
2017-06-22 14:37:22	43.0831
2017-06-22 17:00:13	43.2374
2017-06-22 19:56:32	43.3887
2017-06-22 23:27:48	43.5366
2017-06-23 01:36:12	43.6843
2017-06-23 07:33:28	43.832
2017-06-23 11:50:52	43.9797
2017-06-23 12:07:26	44.1279
2017-06-23 12:14:54	44.2769
2017-06-23 12:16:38	44.4269
2017-06-23 12:17:22	44.5781
2017-06-23 12:17:39	44.7302
2017-06-23 12:20:20	44.8829
2017-06-23 12:47:20	45.0366
2017-06-23 13:42:42	45.1898
2017-06-23 14:56:47	45.3427
2017-06-23 16:40:08	45.4938
2017-06-23 18:47:40	45.645
2017-06-23 20:08:38	45.7963
2017-06-23 21:09:40	45.9476
2017-06-23 21:35:21	46.0988
2017-06-23 21:50:51	46.2501
2017-06-23 21:52:50	46.4014
2017-06-23 21:53:34	46.5528
2017-06-23 22:00:36	46.7038
2017-06-23 22:09:41	46.8547
2017-06-23 22:40:10	47.0053
2017-06-23 23:28:43	47.1552
2017-06-24 00:40:31	47.3043
2017-06-24 02:20:08	47.4517
2017-06-24 04:58:07	47.5975
2017-06-24 08:05:09	47.7408
2017-06-24 11:52:16	47.8812
2017-06-24 16:16:52	48.0182
2017-06-24 16:57:36	48.1514
2017-06-24 17:37:15	48.2822
2017-06-24 18:40:52	48.4119
2017-06-24 18:44:01	48.5411
2017-06-24 18:44:23	48.6687
2017-06-24 18:44:30	48.7945
2017-06-24 18:44:32	48.9181
2017-06-24 18:44:33	49.0394
2017-06-24 18:44:41	49.1574
2017-06-24 18:46:03	49.2751
2017-06-24 18:59:33	49.3922
2017-06-24 19:24:59	49.5093
2017-06-24 19:58:50	49.6264
2017-06-24 20:43:38	49.7435
2017-06-24 21:50:33	49.8607
2017-06-24 23:18:25	49.9778
2017-06-24 23:59:57	50.0951
2017-06-25 00:03:35	50.2115
2017-06-25 00:05:09	50.3274
2017-06-25 00:06:04	50.4422
2017-06-25 00:06:24	50.5558
2017-06-25 00:09:43	50.6689
2017-06-25 00:43:02	50.778
2017-06-25 01:38:48	50.8838
2017-06-25 02:52:38	50.9897
2017-06-25 04:45:08	51.0956
2017-06-25 06:54:45	51.2016
2017-06-25 09:15:54	51.3075
2017-06-25 13:37:13	51.4136
2017-06-25 15:45:10	51.5195
2017-06-25 21:30:38	51.625
2017-06-25 22:06:45	51.7295
2017-06-25 22:42:35	51.8325
2017-06-25 22:49:27	51.9336
2017-06-25 22:53:33	52.0319
2017-06-25 22:54:24	52.1286
2017-06-25 22:54:42	52.224
2017-06-25 22:57:46	52.3188
2017-06-25 23:28:24	52.4131
2017-06-26 00:11:21	52.5071
2017-06-26 01:17:19	52.6008
2017-06-26 02:59:56	52.6935
2017-06-26 05:20:46	52.7851
2017-06-26 08:13:34	52.8741
2017-06-26 11:41:54	52.9602
2017-06-26 15:44:51	53.0421
2017-06-26 20:11:57	53.1185
2017-06-27 01:08:59	53.1864
2017-06-27 06:34:28	53.2446
2017-06-27 13:36:45	53.292
2017-06-27 15:35:52	53.3281
2017-06-27 15:51:05	53.3627
2017-06-27 15:52:56	53.3957
2017-06-27 15:53:31	53.4263
2017-06-27 15:53:43	53.4566
2017-06-27 15:55:49	53.4867
2017-06-27 16:16:41	53.5166
2017-06-27 17:33:42	53.5464
2017-06-27 18:41:33	53.5755
2017-06-27 19:07:25	53.6041
2017-06-27 19:18:36	53.6318
2017-06-27 19:24:07	53.659
2017-06-27 19:26:06	53.6853
2017-06-27 19:46:00	53.7103
2017-06-27 20:03:53	53.7339
2017-06-27 21:23:59	53.7554
2017-06-27 22:11:40	53.7742
2017-06-28 00:44:36	53.7917
2017-06-28 03:30:30	53.8088
2017-06-28 07:10:24	53.8257
2017-06-28 11:21:21	53.8419
2017-06-28 15:05:39	53.8577
2017-06-28 20:11:28	53.8726
2017-06-29 00:00:26	53.8861
2017-06-29 01:59:59	53.8979
2017-06-29 03:19:25	53.908
2017-06-29 04:07:58	53.9152
2017-06-29 04:49:53	53.9199
2017-06-29 04:54:37	53.922
2017-06-29 04:56:39	53.9202
2017-06-29 04:57:28	53.9162
2017-06-29 04:57:46	53.9089
2017-06-29 05:00:44	53.8995
2017-06-29 05:30:21	53.8886
2017-06-29 06:31:15	53.877
2017-06-29 08:08:27	53.8645
2017-06-29 10:26:23	53.852
2017-06-29 13:18:10	53.8395
2017-06-29 17:03:49	53.8269
2017-06-29 20:54:20	53.8142
2017-06-30 01:34:15	53.8013
2017-06-30 07:02:34	53.788
2017-06-30 12:33:19	53.7742
2017-06-30 14:24:34	53.7596
2017-06-30 14:55:02	53.7443
2017-06-30 15:11:36	53.7281
2017-06-30 15:19:32	53.7111
2017-06-30 15:22:03	53.6932
2017-06-30 15:23:02	53.675
2017-06-30 15:23:37	53.6566
2017-06-30 15:23:50	53.6383
2017-06-30 15:25:55	53.62
2017-06-30 15:46:53	53.6016
2017-06-30 17:02:58	53.5831
2017-06-30 18:55:16	53.5643
2017-06-30 19:54:41	53.5452
2017-06-30 20:22:56	53.5255
2017-06-30 23:48:50	53.5053
2017-07-01 02:36:00	53.4843
2017-07-01 06:53:58	53.4632
2017-07-01 07:14:51	53.4421
2017-07-01 07:26:24	53.421
2017-07-01 07:28:55	53.3998
2017-07-01 07:30:13	53.3786
2017-07-01 07:30:42	53.3572
2017-07-01 07:35:27	53.3358
2017-07-01 08:23:02	53.3138
2017-07-01 09:36:49	53.2914
2017-07-01 10:48:02	53.268
2017-07-01 13:58:17	53.2432
2017-07-01 16:45:13	53.217
2017-07-01 21:03:26	53.1889
2017-07-02 01:48:44	53.1593
2017-07-02 07:04:00	53.1287
2017-07-02 10:46:59	53.0975
2017-07-02 17:56:56	53.0662
2017-07-02 23:01:38	53.0347
2017-07-03 04:05:00	53.0033
2017-07-03 11:26:07	52.9718
2017-07-03 16:59:34	52.9402
2017-07-03 22:55:48	52.9086
2017-07-04 07:11:42	52.877
2017-07-04 14:34:15	52.8452
2017-07-04 18:08:47	52.8135
2017-07-04 23:05:15	52.7816
2017-07-04 23:20:43	52.7494
2017-07-04 23:25:09	52.7167
2017-07-04 23:29:27	52.6837
2017-07-04 23:31:01	52.65
2017-07-04 23:46:41	52.6157
2017-07-05 00:44:03	52.5808
2017-07-05 01:59:05	52.5451
2017-07-05 04:01:27	52.5087
2017-07-05 06:18:31	52.4714
2017-07-05 09:54:18	52.4328
2017-07-05 13:53:52	52.3923
2017-07-05 18:16:49	52.3501
2017-07-05 19:40:43	52.3068
2017-07-05 20:39:37	52.2631
2017-07-05 20:47:12	52.2191
2017-07-05 20:49:57	52.1738
2017-07-05 21:17:28	52.1278
2017-07-05 22:11:40	52.0805
2017-07-05 23:47:45	52.032
2017-07-06 02:02:18	51.9826
2017-07-06 04:55:25	51.932
2017-07-06 08:31:22	51.8804
2017-07-06 12:41:00	51.8278
2017-07-06 13:17:20	51.7756
2017-07-06 13:37:33	51.7236
2017-07-06 13:47:44	51.6717
2017-07-06 13:52:48	51.6192
2017-07-06 13:53:39	51.5659
2017-07-06 13:53:57	51.5116
2017-07-06 13:57:01	51.4564
2017-07-06 14:27:37	51.4011
2017-07-06 15:24:03	51.3456
2017-07-06 16:45:49	51.2904
2017-07-06 18:57:04	51.2352
2017-07-06 21:33:17	51.1803
2017-07-07 01:17:34	51.1258
2017-07-07 05:22:50	51.0719
2017-07-07 06:00:06	51.0187
2017-07-07 06:24:19	50.9663
2017-07-07 06:50:22	50.9148
2017-07-07 06:52:07	50.8638
2017-07-07 06:52:54	50.8141
2017-07-07 06:53:10	50.7651
2017-07-07 06:55:56	50.7169
2017-07-07 07:23:34	50.67
2017-07-07 07:43:58	50.6237
2017-07-07 07:55:24	50.5778
2017-07-07 07:59:33	50.5324
2017-07-07 08:41:05	50.487
2017-07-07 10:14:30	50.4409
2017-07-07 12:22:06	50.3947
2017-07-07 14:16:28	50.3483
2017-07-07 18:09:53	50.3017
2017-07-07 21:52:26	50.2546
2017-07-08 02:52:24	50.2071
2017-07-08 08:36:20	50.1594
2017-07-08 15:27:52	50.1116
2017-07-08 22:47:17	50.0635
2017-07-09 06:06:44	50.0152
2017-07-09 14:29:38	49.9665
2017-07-09 22:44:25	49.9176
2017-07-10 03:05:46	49.8687
2017-07-10 05:16:48	49.8203
2017-07-10 06:32:53	49.7722
2017-07-10 12:26:56	49.7242
2017-07-10 16:18:32	49.6763
2017-07-10 22:14:07	49.6284
2017-07-11 03:56:23	49.5805
2017-07-11 08:48:33	49.5329
2017-07-11 16:26:21	49.4857
2017-07-11 22:10:21	49.4393
2017-07-12 03:45:20	49.3939
2017-07-12 05:14:41	49.3503
2017-07-12 06:14:12	49.3083
2017-07-12 09:47:05	49.2672
2017-07-12 12:49:54	49.2262
2017-07-12 16:46:10	49.1853
2017-07-12 21:27:09	49.1446
2017-07-13 02:15:07	49.1044
2017-07-13 03:17:20	49.0653
2017-07-13 03:42:18	49.0277
2017-07-13 03:51:54	48.9923
2017-07-13 05:27:17	48.9603
2017-07-13 07:39:07	48.933
2017-07-13 10:14:05	48.9092
2017-07-13 13:56:51	48.8875
2017-07-13 17:52:43	48.8668
2017-07-13 18:22:13	48.8469
2017-07-13 18:41:06	48.8276
2017-07-13 20:02:01	48.8098
2017-07-13 22:14:34	48.794
2017-07-14 00:42:43	48.7821
2017-07-14 04:03:56	48.7733
2017-07-14 07:56:59	48.7693
2017-07-14 12:48:29	48.7706
2017-07-14 17:41:45	48.7782
2017-07-14 23:34:55	48.7929
2017-07-15 06:27:51	48.8089
2017-07-15 12:00:37	48.8265
2017-07-15 16:58:35	48.8443
2017-07-15 18:13:56	48.8624
2017-07-15 19:07:39	48.8811
2017-07-15 21:55:51	48.9012
2017-07-16 00:04:40	48.9241
2017-07-16 01:26:10	48.9506
2017-07-16 02:09:46	48.9822
2017-07-16 04:51:58	49.0193
2017-07-16 07:17:35	49.0636
2017-07-16 10:57:54	49.116
2017-07-16 15:57:15	49.178
2017-07-16 21:41:48	49.2446
2017-07-17 04:04:25	49.3133
2017-07-17 05:35:42	49.3831
2017-07-17 06:14:54	49.4533
2017-07-17 06:24:11	49.5238
2017-07-17 06:32:20	49.5956
2017-07-17 06:35:17	49.6685
2017-07-17 07:04:45	49.7433
2017-07-17 08:07:50	49.8209
2017-07-17 09:40:25	49.9016
2017-07-17 11:51:08	49.9866
2017-07-17 14:28:31	50.0759
2017-07-17 16:03:10	50.1724
2017-07-17 17:06:47	50.2746
2017-07-17 17:13:44	50.3836
2017-07-17 17:18:29	50.4933
2017-07-17 17:20:12	50.6038
2017-07-17 17:37:18	50.7151
2017-07-17 18:06:37	50.8274
2017-07-17 18:46:29	50.9406
2017-07-17 19:40:53	51.0539
2017-07-17 20:54:56	51.1674
2017-07-17 22:32:35	51.2809
2017-07-17 23:33:13	51.3949
2017-07-18 00:06:16	51.5096
2017-07-18 00:10:10	51.6253
2017-07-18 00:11:46	51.7421
2017-07-18 00:27:47	51.8603
2017-07-18 01:24:19	51.9805
2017-07-18 02:33:43	52.1027
2017-07-18 04:58:30	52.2274
2017-07-18 06:48:06	52.3551
2017-07-18 09:42:07	52.4865
2017-07-18 12:56:25	52.6215
2017-07-18 16:51:08	52.7604
2017-07-18 21:08:49	52.9022
2017-07-18 21:57:34	53.0476
2017-07-18 22:54:49	53.1945
2017-07-18 22:56:20	53.3432
2017-07-18 22:56:56	53.493
2017-07-18 23:02:53	53.644
2017-07-18 23:37:27	53.7952
2017-07-19 00:49:33	53.9466
2017-07-19 02:34:57	54.0988
2017-07-19 04:57:58	54.2518
2017-07-19 07:35:56	54.4056
2017-07-19 10:57:01	54.5603
2017-07-19 14:49:25	54.7164
2017-07-19 19:27:36	54.8738
2017-07-19 20:59:59	55.0327
2017-07-19 21:04:56	55.193
2017-07-19 21:07:45	55.354
2017-07-19 21:08:02	55.5149
2017-07-19 21:08:09	55.6757
2017-07-19 21:09:13	55.8364
2017-07-19 21:19:52	55.9972
2017-07-19 21:38:36	56.1582
2017-07-19 22:33:11	56.3196
2017-07-19 23:44:11	56.4813
2017-07-20 01:15:52	56.6431
2017-07-20 03:03:22	56.8046
2017-07-20 06:30:22	56.9651
2017-07-20 09:45:17	57.124
2017-07-20 13:55:13	57.2807
2017-07-20 13:57:43	57.4354
2017-07-20 13:58:27	57.5882
2017-07-20 13:58:43	57.7386
2017-07-20 13:58:48	57.8886
2017-07-20 13:58:51	58.038
2017-07-20 13:58:52	58.1863
2017-07-20 13:59:03	58.333
2017-07-20 14:00:52	58.4771
2017-07-20 14:19:09	58.6175
2017-07-20 14:45:58	58.7525
2017-07-20 15:24:35	58.8836
2017-07-20 16:10:30	59.0117
2017-07-20 17:10:10	59.1383
2017-07-20 18:41:33	59.2632
2017-07-20 20:12:30	59.3867
2017-07-20 22:18:35	59.5076
2017-07-21 00:50:09	59.6257
2017-07-21 04:23:44	59.7393
2017-07-21 08:23:47	59.8492
2017-07-21 13:20:21	59.9542
2017-07-21 17:11:05	60.0543
2017-07-21 22:53:05	60.1492
2017-07-21 23:37:23	60.2396
2017-07-22 00:05:17	60.3289
2017-07-22 00:10:08	60.4167
2017-07-22 00:11:57	60.5044
2017-07-22 00:12:36	60.5922
2017-07-22 00:19:09	60.68
2017-07-22 01:07:11	60.7674
2017-07-22 02:07:22	60.8538
2017-07-22 03:35:21	60.9387
2017-07-22 06:08:05	61.0216
2017-07-22 09:05:18	61.1028
2017-07-22 12:51:23	61.182
2017-07-22 17:20:11	61.261
2017-07-22 22:12:43	61.3393
2017-07-23 00:58:34	61.4218
2017-07-23 01:11:15	61.5127
2017-07-23 01:16:54	61.6065
2017-07-23 01:18:57	61.7027
2017-07-23 01:39:18	61.7998
2017-07-23 03:51:45	61.8971
2017-07-23 06:52:13	61.9942
2017-07-23 11:19:45	62.0908
2017-07-23 16:43:48	62.1857
2017-07-23 22:35:07	62.2787
2017-07-24 04:49:30	62.3703
2017-07-24 11:28:10	62.4609
2017-07-24 19:42:23	62.5482
2017-07-25 03:04:57	62.6332
2017-07-25 12:09:57	62.7153
2017-07-25 22:20:34	62.8014
2017-07-25 23:52:22	62.8919
2017-07-26 00:06:43	62.9871
2017-07-26 00:12:10	63.0873
2017-07-26 01:06:48	63.1922
2017-07-26 02:53:14	63.3015
2017-07-26 05:25:02	63.4143
2017-07-26 08:56:56	63.5297
2017-07-26 13:35:36	63.6463
2017-07-26 18:58:40	63.7635
2017-07-27 01:54:28	63.8801
2017-07-27 09:44:24	63.9958
2017-07-27 16:51:09	64.1093
2017-07-28 00:53:09	64.2196
2017-07-28 08:38:34	64.3265
2017-07-28 15:36:19	64.4295
2017-07-29 00:25:28	64.5282
2017-07-29 07:51:11	64.6219
2017-07-29 15:25:16	64.7107
2017-07-29 23:04:25	64.7946
2017-07-30 07:00:22	64.8755
2017-07-30 07:26:38	64.9534
2017-07-30 07:30:13	65.0309
2017-07-30 07:31:31	65.1081
2017-07-30 07:44:30	65.1852
2017-07-30 08:16:55	65.262
2017-07-30 09:26:11	65.3387
2017-07-30 11:15:51	65.4158
2017-07-30 13:54:08	65.4938
2017-07-30 16:58:39	65.5749
2017-07-30 20:29:12	65.6595
2017-07-31 00:16:37	65.7476
2017-07-31 05:09:30	65.8374
2017-07-31 09:27:22	65.9272
2017-07-31 13:22:28	66.0166
2017-07-31 18:23:47	66.1052
2017-07-31 20:19:06	66.1934
2017-07-31 21:58:41	66.2815
2017-07-31 22:31:34	66.3698
2017-07-31 22:44:34	66.4583
2017-07-31 22:47:52	66.547
2017-07-31 22:49:42	66.636
2017-07-31 22:50:22	66.7251
2017-07-31 22:56:58	66.8146
2017-07-31 23:51:04	66.9043
2017-08-01 01:31:59	66.9941
2017-08-01 03:39:41	67.0841
2017-08-01 06:12:49	67.1748
2017-08-01 09:24:26	67.2669
2017-08-01 13:06:20	67.3606
2017-08-01 17:30:09	67.4567
2017-08-01 22:32:53	67.5556
2017-08-02 04:10:01	67.6558
2017-08-02 10:00:12	67.7569
2017-08-02 16:33:40	67.8587
2017-08-02 23:22:33	67.9607
2017-08-03 06:33:25	68.0626
2017-08-03 13:56:20	68.1642
2017-08-03 22:19:40	68.2651
2017-08-04 05:02:53	68.3656
2017-08-04 13:02:04	68.4655
2017-08-04 21:25:24	68.5651
2017-08-05 05:44:36	68.6643
2017-08-05 13:50:02	68.7625
2017-08-05 22:25:52	68.8598
2017-08-06 07:10:57	68.9562
2017-08-06 16:36:49	69.0515
2017-08-07 02:04:01	69.1459
2017-08-07 12:14:50	69.2389
2017-08-07 21:36:49	69.3302
2017-08-08 06:54:21	69.4192
2017-08-08 16:28:57	69.5063
2017-08-09 00:07:43	69.5975
2017-08-09 07:46:05	69.6932
2017-08-09 15:43:26	69.7928
2017-08-09 22:56:18	69.8958
2017-08-10 06:37:20	70.0026
2017-08-10 14:06:39	70.1136
2017-08-10 22:18:17	70.2279
2017-08-11 05:00:48	70.344
2017-08-11 12:43:07	70.461
2017-08-11 19:44:18	70.5784
2017-08-11 23:33:06	70.6932
2017-08-12 02:14:12	70.8024
2017-08-12 02:37:24	70.905
2017-08-12 02:45:36	71.0007
2017-08-12 02:48:34	71.088
2017-08-12 03:18:17	71.1723
2017-08-12 04:21:07	71.2542
2017-08-12 06:00:12	71.3353
2017-08-12 08:31:35	71.4164
2017-08-12 11:16:42	71.498
2017-08-12 15:00:24	71.5802
2017-08-12 17:10:41	71.6634
2017-08-12 17:23:07	71.7481
2017-08-12 17:33:40	71.8322
2017-08-12 17:37:27	71.9146
2017-08-12 18:15:19	71.9945
2017-08-12 19:36:10	72.0713
2017-08-12 21:52:52	72.1444
2017-08-13 00:35:33	72.2136
2017-08-13 04:37:25	72.2784
2017-08-13 09:06:46	72.3389
2017-08-13 14:39:11	72.3953
2017-08-13 21:04:03	72.4482
2017-08-14 04:31:25	72.4982
2017-08-14 10:59:42	72.5465
2017-08-14 18:53:33	72.5942
2017-08-15 02:31:23	72.6424
2017-08-15 10:46:52	72.6923
2017-08-15 18:49:45	72.7428
2017-08-16 03:35:53	72.7942
2017-08-16 13:21:50	72.8466
2017-08-16 22:29:03	72.9002
2017-08-17 06:57:45	72.9553
2017-08-17 14:50:09	73.0119
2017-08-17 21:44:24	73.0701
2017-08-18 04:22:58	73.1304
2017-08-18 11:33:21	73.193
2017-08-18 19:02:48	73.258
2017-08-19 03:33:25	73.3248
2017-08-19 12:18:25	73.3936
2017-08-19 18:58:24	73.464
2017-08-20 02:14:39	73.5361
2017-08-20 09:54:24	73.6098
2017-08-20 18:13:37	73.6841
2017-08-21 03:19:47	73.7587
2017-08-21 13:00:09	73.833
2017-08-21 22:25:03	73.9061
2017-08-22 08:11:22	73.976
2017-08-22 18:22:47	74.0416
2017-08-22 21:38:27	74.1031
2017-08-23 00:08:01	74.1619
2017-08-23 01:42:03	74.2197
2017-08-23 02:11:09	74.2768
2017-08-23 02:22:26	74.3339
2017-08-23 02:24:05	74.391
2017-08-23 02:24:40	74.4482
2017-08-23 02:30:35	74.5055
2017-08-23 03:29:41	74.5628
2017-08-23 04:50:19	74.6199
2017-08-23 06:42:05	74.6765
2017-08-23 09:33:40	74.7325
2017-08-23 13:37:39	74.7878
2017-08-23 15:18:53	74.8427
2017-08-23 16:46:03	74.8976
2017-08-23 17:13:59	74.9525
2017-08-23 17:21:06	75.0077
2017-08-23 17:23:08	75.0629
2017-08-23 17:23:54	75.118
2017-08-23 17:31:24	75.1727
2017-08-23 18:36:33	75.227
2017-08-23 20:50:26	75.2806
2017-08-23 23:57:11	75.3335
2017-08-24 04:18:27	75.3858
2017-08-24 09:09:47	75.438
2017-08-24 15:23:08	75.4908
2017-08-24 22:39:52	75.5445
2017-08-25 07:11:08	75.5995
2017-08-25 10:27:18	75.6561
2017-08-25 13:04:38	75.7145
2017-08-25 13:31:07	75.7746
2017-08-25 13:34:16	75.8366
2017-08-25 13:36:16	75.9007
2017-08-25 13:36:59	75.9667
2017-08-25 13:44:11	76.0343
2017-08-25 14:51:49	76.1034
2017-08-25 17:09:52	76.174
2017-08-25 19:34:42	76.2461
2017-08-25 22:48:15	76.3197
2017-08-26 03:48:14	76.3943
2017-08-26 08:41:44	76.4684
2017-08-26 15:05:16	76.5382
2017-08-26 22:08:03	76.6034
2017-08-27 00:11:08	76.6647
2017-08-27 01:27:57	76.7226
2017-08-27 02:12:13	76.7763
2017-08-27 02:43:10	76.8254
2017-08-27 03:09:06	76.87
2017-08-27 03:13:51	76.9112
2017-08-27 03:14:30	76.9492
2017-08-27 03:14:51	76.9838
2017-08-27 03:14:59	77.0169
2017-08-27 03:16:16	77.0486
2017-08-27 03:29:05	77.0788
2017-08-27 03:55:33	77.1078
2017-08-27 04:43:24	77.1353
2017-08-27 05:46:45	77.1611
2017-08-27 07:54:02	77.1847
2017-08-27 08:26:56	77.207
2017-08-27 08:34:35	77.2284
2017-08-27 08:39:10	77.249
2017-08-27 08:40:50	77.2687
2017-08-27 08:57:31	77.2874
2017-08-27 09:36:53	77.3042
2017-08-27 10:39:19	77.3202
2017-08-27 12:12:37	77.3355
2017-08-27 14:04:31	77.3506
2017-08-27 16:30:59	77.3657
2017-08-27 18:13:51	77.3808
2017-08-27 22:23:41	77.3958
2017-08-28 01:46:38	77.4108
2017-08-28 06:50:59	77.4253
2017-08-28 11:53:43	77.4386
2017-08-28 12:15:31	77.4502
2017-08-28 12:28:57	77.4595
2017-08-28 12:32:50	77.4663
2017-08-28 12:33:46	77.4696
2017-08-28 12:34:07	77.4692
2017-08-28 12:37:35	77.4639
2017-08-28 12:57:19	77.4554
2017-08-28 14:22:41	77.4433
2017-08-28 16:34:48	77.4281
2017-08-28 19:19:03	77.4094
2017-08-28 22:49:08	77.387
2017-08-29 01:03:32	77.3605
2017-08-29 01:49:10	77.3303
2017-08-29 02:14:28	77.2956
2017-08-29 02:30:54	77.2563
2017-08-29 02:38:52	77.2126
2017-08-29 02:42:20	77.1644
2017-08-29 02:43:37	77.1104
2017-08-29 02:44:23	77.0516
2017-08-29 02:44:40	76.9876
2017-08-29 02:47:28	76.9185
2017-08-29 03:15:30	76.8457
2017-08-29 04:26:29	76.7706
2017-08-29 06:11:29	76.6935
2017-08-29 08:25:59	76.6136
2017-08-29 11:18:23	76.5321
2017-08-29 14:44:14	76.4502
2017-08-29 18:47:41	76.3681
2017-08-29 22:46:05	76.286
2017-08-30 04:08:00	76.2034
2017-08-30 09:31:29	76.1203
2017-08-30 15:46:07	76.0364
2017-08-30 22:22:48	75.9517
2017-08-31 05:41:32	75.8664
2017-08-31 10:03:00	75.7802
2017-08-31 12:00:53	75.6935
2017-08-31 12:39:35	75.6068
2017-08-31 13:10:46	75.5199
2017-08-31 13:22:02	75.4331
2017-08-31 13:59:03	75.3461
2017-08-31 14:32:28	75.2587
2017-08-31 14:47:21	75.1709
2017-08-31 14:51:16	75.0826
2017-08-31 14:52:48	74.994
2017-08-31 14:53:20	74.9051
2017-08-31 14:53:32	74.8161
2017-08-31 14:55:27	74.727
2017-08-31 15:14:39	74.6379
2017-08-31 15:59:54	74.5488
2017-08-31 17:33:42	74.4601
2017-08-31 19:47:15	74.372
2017-08-31 21:59:05	74.2847
2017-09-01 02:05:26	74.1977
2017-09-01 06:04:33	74.1108
2017-09-01 11:19:29	74.024
2017-09-01 16:51:02	73.9371
2017-09-01 23:16:11	73.8503
2017-09-02 06:28:27	73.7636
2017-09-02 14:32:02	73.6771
2017-09-02 23:23:29	73.5911
2017-09-03 08:56:16	73.5058
2017-09-03 18:02:40	73.4214
2017-09-04 04:03:05	73.3382
2017-09-04 14:09:31	73.2561
2017-09-04 23:36:23	73.1752
2017-09-05 09:01:50	73.0957
2017-09-05 21:01:44	73.0164
2017-09-06 06:05:39	72.9372
2017-09-06 15:41:30	72.858
2017-09-07 01:00:25	72.7789
2017-09-07 09:18:07	72.6998
2017-09-07 14:11:45	72.6208
2017-09-07 18:41:10	72.5416
2017-09-08 01:33:58	72.462
2017-09-08 04:52:27	72.3817
2017-09-08 06:09:30	72.3001
2017-09-08 06:33:22	72.2177
2017-09-08 06:42:22	72.134
2017-09-08 08:12:26	72.0492
2017-09-08 10:18:38	71.9632
2017-09-08 13:15:29	71.876
2017-09-08 16:51:50	71.7879
2017-09-08 18:58:31	71.6992
2017-09-09 01:03:11	71.61
2017-09-09 03:12:03	71.5209
2017-09-09 03:35:03	71.4312
2017-09-09 03:49:28	71.3402
2017-09-09 03:54:41	71.2476
2017-09-09 04:36:32	71.1531
2017-09-09 05:43:27	71.0568
2017-09-09 07:26:52	70.9592
2017-09-09 09:40:50	70.8601
2017-09-09 10:05:30	70.7594
2017-09-09 10:13:15	70.6571
2017-09-09 10:16:03	70.5526
2017-09-09 10:44:08	70.4459
2017-09-09 11:38:04	70.3366
2017-09-09 13:06:49	70.2248
2017-09-09 15:04:18	70.1103
2017-09-09 17:49:26	69.993
2017-09-09 20:49:55	69.8731
2017-09-09 21:44:37	69.7507
2017-09-09 22:14:18	69.6259
2017-09-09 22:20:59	69.4995
2017-09-09 22:26:59	69.3735
2017-09-09 22:29:09	69.2488
2017-09-09 22:50:45	69.1241
2017-09-09 23:50:43	69.0003
2017-09-10 01:24:58	68.8773
2017-09-10 03:46:54	68.7556
2017-09-10 06:57:55	68.6351
2017-09-10 11:21:05	68.516
2017-09-10 15:48:16	68.398
2017-09-10 20:49:06	68.2812
2017-09-11 02:03:24	68.1656
2017-09-11 03:01:23	68.0513
2017-09-11 03:41:53	67.9383
2017-09-11 07:15:21	67.827
2017-09-11 10:00:04	67.7164
2017-09-11 14:09:47	67.6069
2017-09-11 18:34:17	67.4981
2017-09-11 23:50:41	67.3911
2017-09-12 04:55:37	67.2855
2017-09-12 10:30:19	67.1816
2017-09-12 16:56:25	67.0804
2017-09-12 21:52:04	66.9795
2017-09-13 03:49:43	66.8781
2017-09-13 09:23:51	66.7755
2017-09-13 15:36:58	66.6713
2017-09-13 23:03:36	66.5656
2017-09-14 05:50:20	66.4586
2017-09-14 13:57:34	66.3502
2017-09-14 22:00:01	66.2404
2017-09-15 06:09:05	66.1287
2017-09-15 13:58:33	66.0155
2017-09-15 21:51:05	65.8997
2017-09-16 05:41:12	65.7816
2017-09-16 14:00:26	65.6614
2017-09-16 22:11:02	65.5394
2017-09-17 06:21:28	65.4159
2017-09-17 15:07:33	65.291
2017-09-18 00:30:18	65.1657
2017-09-18 09:08:29	65.0406
2017-09-18 18:23:40	64.9155
2017-09-19 03:18:20	64.7904
2017-09-19 12:51:01	64.6653
2017-09-19 22:01:43	64.5399
2017-09-20 07:26:30	64.4139
[truncated: 9,801 more rows]

## Sheet: Observed_Adults_Osorio_2020
Loule_Time_Egg	Loule_Obs_Egg
2019-03-21 22:02:16	0.10485
2019-04-18 03:30:31	0.868923
2019-05-18 15:10:22	0.699447
2019-06-17 16:04:46	31.1321
2019-07-18 05:24:04	38.5743
2019-08-19 03:40:16	37.3167
2019-09-18 12:50:56	65.7298
2019-10-19 02:16:19	73.638
2019-11-17 22:30:38	2.63387
