# Supplementary material for: Role of vector phenotypic plasticity in disease transmission as illustrated by the spread of dengue virus by Aedes albopictus
Source: Nat Commun. 2024 Sep 7;15:7823. doi: 10.1038/s41467-024-52144-5 (PMC11379831; doi:10.1038/s41467-024-52144-5)
Supplement: Supplementary file 4 — Source Data files [file 41467_2024_52144_MOESM4_ESM.zip › Source_Data_Folder/Supplementary_Material/SF26.xlsx]

## Sheet: Simulated_Eggs
Time_Egg	Sim_Act_Pred
2000-01-02	0
2000-01-03	0
2000-01-04	0
2000-01-05	0
2000-01-06	0
2000-01-07	0
2000-01-08	0
2000-01-09	0
2000-01-10	0
2000-01-11	0
2000-01-12	0
2000-01-13	0
2000-01-14	0
2000-01-15	0
2000-01-16	0
2000-01-17	0
2000-01-18	0
2000-01-19	-5.03282e-17
2000-01-20	-1.29773e-16
2000-01-21	8.68099e-15
2000-01-22	3.37209e-14
2000-01-23	5.69264e-11
2000-01-24	3.54947e-09
2000-01-25	1.95667e-08
2000-01-26	5.47865e-08
2000-01-27	1.19738e-07
2000-01-28	2.22734e-07
2000-01-29	5.86903e-07
2000-01-30	1.23124e-06
2000-01-31	2.17941e-06
2000-02-01	3.39609e-06
2000-02-02	4.87761e-06
2000-02-03	6.58466e-06
2000-02-04	8.27186e-06
2000-02-05	9.69461e-06
2000-02-06	1.1111e-05
2000-02-07	1.21817e-05
2000-02-08	1.29314e-05
2000-02-09	1.30642e-05
2000-02-10	1.29383e-05
2000-02-11	1.27949e-05
2000-02-12	1.26593e-05
2000-02-13	1.22533e-05
2000-02-14	1.18296e-05
2000-02-15	1.16537e-05
2000-02-16	1.17393e-05
2000-02-17	1.1747e-05
2000-02-18	1.1666e-05
2000-02-19	1.12118e-05
2000-02-20	1.07107e-05
2000-02-21	1.03772e-05
2000-02-22	9.69601e-06
2000-02-23	8.92413e-06
2000-02-24	8.07524e-06
2000-02-25	7.34872e-06
2000-02-26	6.83316e-06
2000-02-27	6.1975e-06
2000-02-28	5.46393e-06
2000-02-29	4.59873e-06
2000-03-01	3.79963e-06
2000-03-02	3.13573e-06
2000-03-03	2.41545e-06
2000-03-04	1.81079e-06
2000-03-05	1.36587e-06
2000-03-06	9.03283e-07
2000-03-07	7.08562e-07
2000-03-08	6.06842e-07
2000-03-09	5.24935e-07
2000-03-10	4.55533e-07
2000-03-11	4.27382e-07
2000-03-12	4.02556e-07
2000-03-13	3.80031e-07
2000-03-14	3.61575e-07
2000-03-15	3.41656e-07
2000-03-16	3.32638e-07
2000-03-17	3.30057e-07
2000-03-18	3.32283e-07
2000-03-19	3.30725e-07
2000-03-20	3.26131e-07
2000-03-21	3.24664e-07
2000-03-22	3.21595e-07
2000-03-23	2.99781e-07
2000-03-24	2.74713e-07
2000-03-25	2.42695e-07
2000-03-26	2.19719e-07
2000-03-27	2.05057e-07
2000-03-28	1.93323e-07
2000-03-29	1.94303e-07
2000-03-30	2.09436e-07
2000-03-31	2.37707e-07
2000-04-01	2.70681e-07
2000-04-02	2.9969e-07
2000-04-03	3.3201e-07
2000-04-04	3.53413e-07
2000-04-05	3.6088e-07
2000-04-06	3.52721e-07
2000-04-07	3.4055e-07
2000-04-08	3.11571e-07
2000-04-09	2.79939e-07
2000-04-10	2.42554e-07
2000-04-11	2.18221e-07
2000-04-12	2.10272e-07
2000-04-13	2.22469e-07
2000-04-14	2.38239e-07
2000-04-15	2.70032e-07
2000-04-16	3.03384e-07
2000-04-17	3.30549e-07
2000-04-18	3.48115e-07
2000-04-19	3.56293e-07
2000-04-20	3.60061e-07
2000-04-21	3.72703e-07
2000-04-22	4.0005e-07
2000-04-23	4.41999e-07
2000-04-24	4.88788e-07
2000-04-25	5.34865e-07
2000-04-26	5.79599e-07
2000-04-27	6.30152e-07
2000-04-28	6.87554e-07
2000-04-29	7.42161e-07
2000-04-30	7.90793e-07
2000-05-01	8.21903e-07
2000-05-02	8.22639e-07
2000-05-03	8.03444e-07
2000-05-04	8.00304e-07
2000-05-05	7.60223e-07
2000-05-06	7.58812e-07
2000-05-07	-1.73864e-06
2000-05-08	0.119742
2000-05-09	0.414292
2000-05-10	0.904283
2000-05-11	1.60689
2000-05-12	2.34616
2000-05-13	3.03329
2000-05-14	3.64911
2000-05-15	4.07928
2000-05-16	4.34677
2000-05-17	4.47031
2000-05-18	4.42781
2000-05-19	4.37207
2000-05-20	4.3765
2000-05-21	4.4616
2000-05-22	4.58792
2000-05-23	4.70561
2000-05-24	4.89694
2000-05-25	5.3449
2000-05-26	6.28837
2000-05-27	7.8276
2000-05-28	10.2134
2000-05-29	13.4336
2000-05-30	17.3842
2000-05-31	21.5472
2000-06-01	25.4328
2000-06-02	28.9511
2000-06-03	32.2527
2000-06-04	35.734
2000-06-05	39.4281
2000-06-06	43.4184
2000-06-07	47.8217
2000-06-08	52.5412
2000-06-09	57.2059
2000-06-10	61.8068
2000-06-11	66.3778
2000-06-12	71.5839
2000-06-13	78.2241
2000-06-14	89.1138
2000-06-15	100.876
2000-06-16	111.602
2000-06-17	115.674
2000-06-18	116.627
2000-06-19	115.518
2000-06-20	113.842
2000-06-21	109.703
2000-06-22	106.746
2000-06-23	110.08
2000-06-24	121.251
2000-06-25	134.331
2000-06-26	147
2000-06-27	151.771
2000-06-28	153.835
2000-06-29	154.307
2000-06-30	150.696
2000-07-01	146.967
2000-07-02	149.929
2000-07-03	155.051
2000-07-04	167.216
2000-07-05	185.787
2000-07-06	204.236
2000-07-07	221.698
2000-07-08	237.002
2000-07-09	245.293
2000-07-10	246.168
2000-07-11	245.627
2000-07-12	237.407
2000-07-13	227.617
2000-07-14	216.913
2000-07-15	200.113
2000-07-16	184.469
2000-07-17	175.367
2000-07-18	166.37
2000-07-19	158.11
2000-07-20	149.815
2000-07-21	141.975
2000-07-22	141.801
2000-07-23	142.577
2000-07-24	149.185
2000-07-25	157.67
2000-07-26	172.952
2000-07-27	189.873
2000-07-28	206.59
2000-07-29	221.479
2000-07-30	227.214
2000-07-31	225.376
2000-08-01	215.588
2000-08-02	199.434
2000-08-03	182.447
2000-08-04	165.791
2000-08-05	150.591
2000-08-06	143.311
2000-08-07	142.52
2000-08-08	148.325
2000-08-09	154.423
2000-08-10	155.025
2000-08-11	155.584
2000-08-12	155.94
2000-08-13	156.543
2000-08-14	157.05
2000-08-15	157.51
2000-08-16	158.031
2000-08-17	163.974
2000-08-18	164.761
2000-08-19	170.639
2000-08-20	176.2
2000-08-21	176.92
2000-08-22	178.176
2000-08-23	179.372
2000-08-24	180.382
2000-08-25	185.823
2000-08-26	184.612
2000-08-27	176.39
2000-08-28	167.083
2000-08-29	156.733
2000-08-30	146.814
2000-08-31	137.662
2000-09-01	129.874
2000-09-02	128.186
2000-09-03	133.418
2000-09-04	138.231
2000-09-05	136.713
2000-09-06	132.703
2000-09-07	126.826
2000-09-08	119.951
2000-09-09	108.564
2000-09-10	97.1357
2000-09-11	86.9337
2000-09-12	83.5912
2000-09-13	82.6078
2000-09-14	83.6657
2000-09-15	85.6378
2000-09-16	87.5565
2000-09-17	89.6926
2000-09-18	92.2016
2000-09-19	95.0398
2000-09-20	101.335
2000-09-21	106.274
2000-09-22	105.288
2000-09-23	101.959
2000-09-24	95.98
2000-09-25	88.2882
2000-09-26	79.2341
2000-09-27	65.9736
2000-09-28	53.413
2000-09-29	46.9874
2000-09-30	43.5967
2000-10-01	43.0672
2000-10-02	44.3139
2000-10-03	46.2579
2000-10-04	47.8582
2000-10-05	49.08
2000-10-06	49.3464
2000-10-07	48.2172
2000-10-08	46.4607
2000-10-09	44.3076
2000-10-10	42.4346
2000-10-11	41.6163
2000-10-12	41.2021
2000-10-13	40.5487
2000-10-14	39.6314
2000-10-15	38.1243
2000-10-16	36.1683
2000-10-17	33.7833
2000-10-18	30.7295
2000-10-19	27.1764
2000-10-20	23.5201
2000-10-21	20.8416
2000-10-22	18.3046
2000-10-23	15.9379
2000-10-24	14.031
2000-10-25	12.9951
2000-10-26	12.7558
2000-10-27	13.2568
2000-10-28	13.4168
2000-10-29	14.0491
2000-10-30	15.0933
2000-10-31	16.4325
2000-11-01	17.6695
2000-11-02	18.7036
2000-11-03	19.5383
2000-11-04	20.3607
2000-11-05	21.2905
2000-11-06	22.2302
2000-11-07	22.8887
2000-11-08	23.4445
2000-11-09	24.0286
2000-11-10	24.3046
2000-11-11	24.0768
2000-11-12	23.0195
2000-11-13	21.3155
2000-11-14	19.3487
2000-11-15	17.1359
2000-11-16	14.9157
2000-11-17	13.1664
2000-11-18	12.0278
2000-11-19	11.6385
2000-11-20	11.6711
2000-11-21	11.4534
2000-11-22	10.9707
2000-11-23	10.7071
2000-11-24	10.3448
2000-11-25	9.8351
2000-11-26	9.17592
2000-11-27	8.45819
2000-11-28	7.867
2000-11-29	7.27472
2000-11-30	6.35491
2000-12-01	5.43513
2000-12-02	4.68564
2000-12-03	4.07195
2000-12-04	3.54685
2000-12-05	3.17996
2000-12-06	3.03194
2000-12-07	2.92682
2000-12-08	2.82177
2000-12-09	2.70681
2000-12-10	2.58928
2000-12-11	2.46121
2000-12-12	2.33339
2000-12-13	2.2095
2000-12-14	2.12146
2000-12-15	2.04447
2000-12-16	1.98796
2000-12-17	1.93989
2000-12-18	1.89223
2000-12-19	1.884
2000-12-20	1.8263
2000-12-21	1.75982
2000-12-22	1.66001
2000-12-23	1.57187
2000-12-24	1.45266
2000-12-25	1.2859
2000-12-26	1.06432
2000-12-27	0.889922
2000-12-28	0.70477
2000-12-29	0.560824
2000-12-30	0.407784
2000-12-31	0.287025
2001-01-01	0.230498
2001-01-02	0.202772
2001-01-03	0.186897
2001-01-04	0.174866
2001-01-05	0.158074
2001-01-06	0.145344
2001-01-07	0.143625
2001-01-08	0.142187
2001-01-09	0.140895
2001-01-10	0.139694
2001-01-11	0.134269
2001-01-12	0.136574
2001-01-13	0.136699
2001-01-14	0.134459
2001-01-15	0.131734
2001-01-16	0.128488
2001-01-17	0.127709
2001-01-18	0.126161
2001-01-19	0.120232
2001-01-20	0.118238
2001-01-21	0.115392
2001-01-22	0.111896
2001-01-23	0.107884
2001-01-24	0.100589
2001-01-25	0.0917756
2001-01-26	0.0824923
2001-01-27	0.0722717
2001-01-28	0.0628742
2001-01-29	0.0549499
2001-01-30	0.0483945
2001-01-31	0.0430378
2001-02-01	0.0398346
2001-02-02	0.0392873
2001-02-03	0.0379046
2001-02-04	0.0372054
2001-02-05	0.0365298
2001-02-06	0.0357239
2001-02-07	0.0340808
2001-02-08	0.0330249
2001-02-09	0.031114
2001-02-10	0.0294478
2001-02-11	0.0286009
2001-02-12	0.0276834
2001-02-13	0.0268364
2001-02-14	0.0267376
2001-02-15	0.0272039
2001-02-16	0.0275593
2001-02-17	0.027928
2001-02-18	0.0273207
2001-02-19	0.0271011
2001-02-20	0.0266516
2001-02-21	0.0254908
2001-02-22	0.0237145
2001-02-23	0.0215891
2001-02-24	0.0198964
2001-02-25	0.0185157
2001-02-26	0.0168351
2001-02-27	0.0153499
2001-02-28	0.014567
2001-03-01	0.0135209
2001-03-02	0.0133576
2001-03-03	0.0135706
2001-03-04	0.0142542
2001-03-05	0.0147385
2001-03-06	0.0155935
2001-03-07	0.0162364
2001-03-08	0.0167242
2001-03-09	0.0163673
2001-03-10	0.0156465
2001-03-11	0.0147874
2001-03-12	0.0144226
2001-03-13	0.0136389
2001-03-14	0.0133442
2001-03-15	0.013567
2001-03-16	0.0145703
2001-03-17	0.0155522
2001-03-18	0.0167307
2001-03-19	0.0180719
2001-03-20	0.0199584
2001-03-21	0.0222109
2001-03-22	0.0246421
2001-03-23	0.0276022
2001-03-24	0.0311702
2001-03-25	0.0348014
2001-03-26	0.0383418
2001-03-27	0.040994
2001-03-28	0.0418278
2001-03-29	0.0409434
2001-03-30	0.0394984
2001-03-31	0.0358748
2001-04-01	0.030682
2001-04-02	0.025367
2001-04-03	0.0203941
2001-04-04	0.0166889
2001-04-05	0.0148165
2001-04-06	0.0131083
2001-04-07	0.0128869
2001-04-08	0.013613
2001-04-09	0.0141545
2001-04-10	0.0151091
2001-04-11	0.0161106
2001-04-12	0.0165167
2001-04-13	0.016925
2001-04-14	0.0169792
2001-04-15	0.0168148
2001-04-16	0.0167484
2001-04-17	0.0168953
2001-04-18	0.017635
2001-04-19	0.0196632
2001-04-20	0.0217176
2001-04-21	0.0238667
2001-04-22	0.0263377
2001-04-23	0.0287503
2001-04-24	0.031719
2001-04-25	0.0359155
2001-04-26	0.0412735
2001-04-27	0.0482183
2001-04-28	0.0555976
2001-04-29	0.0626649
2001-04-30	0.0688723
2001-05-01	0.0734888
2001-05-02	0.0769815
2001-05-03	0.0793147
2001-05-04	0.0802175
2001-05-05	0.0812104
2001-05-06	0.0820951
2001-05-07	0.0839352
2001-05-08	0.357179
2001-05-09	1.27182
2001-05-10	2.87683
2001-05-11	5.16838
2001-05-12	7.91961
2001-05-13	10.8789
2001-05-14	14.3963
2001-05-15	18.5478
2001-05-16	23.0783
2001-05-17	28.2599
2001-05-18	33.4614
2001-05-19	38.3865
2001-05-20	43.0093
2001-05-21	46.9681
2001-05-22	49.3857
2001-05-23	50.3737
2001-05-24	49.9441
2001-05-25	48.4254
2001-05-26	47.5303
2001-05-27	48.144
2001-05-28	50.2749
2001-05-29	54.4019
2001-05-30	59.9158
2001-05-31	65.667
2001-06-01	71.8172
2001-06-02	77.3775
2001-06-03	81.9074
2001-06-04	85.4704
2001-06-05	88.584
2001-06-06	91.6629
2001-06-07	95.918
2001-06-08	102.286
2001-06-09	110.596
2001-06-10	120.915
2001-06-11	137.099
2001-06-12	153.629
2001-06-13	169.368
2001-06-14	183.495
2001-06-15	188.726
2001-06-16	193.23
2001-06-17	195.787
2001-06-18	191.172
2001-06-19	184.171
2001-06-20	175.288
2001-06-21	166.82
2001-06-22	166.931
2001-06-23	167.115
2001-06-24	167.601
2001-06-25	169.146
2001-06-26	171.894
2001-06-27	176.626
2001-06-28	181.314
2001-06-29	184.692
2001-06-30	186.423
2001-07-01	186.459
2001-07-02	186.341
2001-07-03	186.547
2001-07-04	187.664
2001-07-05	190.101
2001-07-06	199.79
2001-07-07	211.052
2001-07-08	223.905
2001-07-09	236.782
2001-07-10	249.768
2001-07-11	261.894
2001-07-12	272.692
2001-07-13	275.979
2001-07-14	278.566
2001-07-15	281.422
2001-07-16	284.605
2001-07-17	287.407
2001-07-18	290.274
2001-07-19	292.813
2001-07-20	294.276
2001-07-21	294.264
2001-07-22	292.881
2001-07-23	291.146
2001-07-24	289.861
2001-07-25	289.448
2001-07-26	290.691
2001-07-27	293.863
2001-07-28	297.912
2001-07-29	301.554
2001-07-30	303.786
2001-07-31	305.096
2001-08-01	304.495
2001-08-02	301.916
2001-08-03	298.464
2001-08-04	295.867
2001-08-05	294.155
2001-08-06	294.149
2001-08-07	295.13
2001-08-08	297.628
2001-08-09	301.272
2001-08-10	304.871
2001-08-11	305.596
2001-08-12	304.846
2001-08-13	302.384
2001-08-14	288.531
2001-08-15	274.528
2001-08-16	260.337
2001-08-17	246.15
2001-08-18	234.43
2001-08-19	232.318
2001-08-20	232.225
2001-08-21	243.285
2001-08-22	253.44
2001-08-23	262.543
2001-08-24	271.005
2001-08-25	270.357
2001-08-26	261.538
2001-08-27	260.033
2001-08-28	258.352
2001-08-29	256.308
2001-08-30	254.382
2001-08-31	253.029
2001-09-01	260.094
2001-09-02	266.707
2001-09-03	265.37
2001-09-04	255.194
2001-09-05	243.711
2001-09-06	231.391
2001-09-07	217.884
2001-09-08	204.172
2001-09-09	191.169
2001-09-10	177.072
2001-09-11	170.384
2001-09-12	164.301
2001-09-13	158.462
2001-09-14	154.617
2001-09-15	151.533
2001-09-16	148.857
2001-09-17	148.567
2001-09-18	150.45
2001-09-19	154.357
2001-09-20	159.556
2001-09-21	163.423
2001-09-22	166.428
2001-09-23	169.895
2001-09-24	172.82
2001-09-25	173.757
2001-09-26	171.314
2001-09-27	165.51
2001-09-28	157.868
2001-09-29	150.125
2001-09-30	141.963
2001-10-01	133.292
2001-10-02	125.59
2001-10-03	121.014
2001-10-04	120.47
2001-10-05	122.807
2001-10-06	125.504
2001-10-07	126.19
2001-10-08	125.333
2001-10-09	123.767
2001-10-10	121.568
2001-10-11	118.008
2001-10-12	112.467
2001-10-13	105.545
2001-10-14	98.7136
2001-10-15	92.6941
2001-10-16	86.8756
2001-10-17	80.4212
2001-10-18	73.7124
2001-10-19	68.004
2001-10-20	65.3067
2001-10-21	65.0398
2001-10-22	65.7248
2001-10-23	66.1018
2001-10-24	64.6803
2001-10-25	61.7612
2001-10-26	57.6823
2001-10-27	51.5604
2001-10-28	44.8001
2001-10-29	38.5354
2001-10-30	33.5937
2001-10-31	31.0597
2001-11-01	29.6958
2001-11-02	30.067
2001-11-03	29.5848
2001-11-04	27.752
2001-11-05	25.0296
2001-11-06	22.3147
2001-11-07	20.0133
2001-11-08	19.1833
2001-11-09	18.0989
2001-11-10	18.4545
2001-11-11	19.9912
2001-11-12	21.4023
2001-11-13	22.3374
2001-11-14	22.7298
2001-11-15	21.8515
2001-11-16	21.1768
2001-11-17	20.0469
2001-11-18	18.3598
2001-11-19	16.4115
2001-11-20	14.3859
2001-11-21	12.5816
2001-11-22	11.3758
2001-11-23	10.0741
2001-11-24	8.74043
2001-11-25	7.47094
2001-11-26	6.44681
2001-11-27	5.45767
2001-11-28	4.48981
2001-11-29	3.79519
2001-11-30	2.9973
2001-12-01	2.65087
2001-12-02	2.38815
2001-12-03	2.22097
2001-12-04	2.08042
2001-12-05	1.96188
2001-12-06	1.89338
2001-12-07	1.80943
2001-12-08	1.70904
2001-12-09	1.59479
2001-12-10	1.45075
2001-12-11	1.29888
2001-12-12	1.14522
2001-12-13	0.950673
2001-12-14	0.772271
2001-12-15	0.616585
2001-12-16	0.486803
2001-12-17	0.349962
2001-12-18	0.242817
2001-12-19	0.16443
2001-12-20	0.112139
2001-12-21	0.0794882
2001-12-22	0.0575185
2001-12-23	0.0418139
2001-12-24	0.0305441
2001-12-25	0.0220699
2001-12-26	0.0157603
2001-12-27	0.0109543
2001-12-28	0.00733542
2001-12-29	0.0054046
2001-12-30	0.00478146
2001-12-31	0.00439212
2002-01-01	0.00425962
2002-01-02	0.00406207
2002-01-03	0.00380468
2002-01-04	0.00347172
2002-01-05	0.00310358
2002-01-06	0.00276433
2002-01-07	0.00239832
2002-01-08	0.0020227
2002-01-09	0.0016736
2002-01-10	0.00136962
2002-01-11	0.00104128
2002-01-12	0.000780644
2002-01-13	0.000511225
2002-01-14	0.000317529
2002-01-15	0.00019933
2002-01-16	0.000127659
2002-01-17	8.48406e-05
2002-01-18	5.92105e-05
2002-01-19	4.30944e-05
2002-01-20	3.30457e-05
2002-01-21	2.66662e-05
2002-01-22	2.23694e-05
2002-01-23	2.01453e-05
2002-01-24	1.79602e-05
2002-01-25	1.61344e-05
2002-01-26	1.52496e-05
2002-01-27	1.45205e-05
2002-01-28	1.38321e-05
2002-01-29	1.31796e-05
2002-01-30	1.22682e-05
2002-01-31	1.17465e-05
2002-02-01	1.12399e-05
2002-02-02	1.07417e-05
2002-02-03	1.0527e-05
2002-02-04	1.03112e-05
2002-02-05	1.00927e-05
2002-02-06	1.01674e-05
2002-02-07	1.02312e-05
2002-02-08	1.0286e-05
2002-02-09	1.03343e-05
2002-02-10	1.01036e-05
2002-02-11	9.89207e-06
2002-02-12	9.52103e-06
2002-02-13	9.16002e-06
2002-02-14	8.81314e-06
2002-02-15	8.47735e-06
2002-02-16	8.35631e-06
2002-02-17	8.22161e-06
2002-02-18	8.01174e-06
2002-02-19	7.97283e-06
2002-02-20	7.74071e-06
2002-02-21	7.51236e-06
2002-02-22	7.29008e-06
2002-02-23	6.86874e-06
2002-02-24	6.47316e-06
2002-02-25	6.31988e-06
2002-02-26	6.00575e-06
2002-02-27	6.02773e-06
2002-02-28	6.35357e-06
2002-03-01	6.96251e-06
2002-03-02	7.81881e-06
2002-03-03	8.72029e-06
2002-03-04	9.29503e-06
2002-03-05	1.01337e-05
2002-03-06	1.08935e-05
2002-03-07	1.14176e-05
2002-03-08	1.17039e-05
2002-03-09	1.14219e-05
2002-03-10	1.12457e-05
2002-03-11	1.07954e-05
2002-03-12	1.00416e-05
2002-03-13	9.10583e-06
2002-03-14	8.1311e-06
2002-03-15	7.11755e-06
2002-03-16	6.43156e-06
2002-03-17	5.59281e-06
2002-03-18	5.31349e-06
2002-03-19	5.48524e-06
2002-03-20	6.05039e-06
2002-03-21	6.59323e-06
2002-03-22	7.13526e-06
2002-03-23	7.51562e-06
2002-03-24	8.016e-06
2002-03-25	8.09284e-06
2002-03-26	7.66023e-06
2002-03-27	7.06675e-06
2002-03-28	6.45968e-06
2002-03-29	5.84002e-06
2002-03-30	5.3723e-06
2002-03-31	4.69882e-06
2002-04-01	4.35177e-06
2002-04-02	4.18974e-06
2002-04-03	4.01806e-06
2002-04-04	3.92015e-06
2002-04-05	3.89934e-06
2002-04-06	3.86755e-06
2002-04-07	3.93536e-06
2002-04-08	3.93953e-06
2002-04-09	3.99976e-06
2002-04-10	3.91304e-06
2002-04-11	4.04237e-06
2002-04-12	4.34295e-06
2002-04-13	4.74091e-06
2002-04-14	5.23428e-06
2002-04-15	5.60119e-06
2002-04-16	5.8215e-06
2002-04-17	6.22683e-06
2002-04-18	6.2568e-06
2002-04-19	5.99758e-06
2002-04-20	5.5691e-06
2002-04-21	5.03305e-06
2002-04-22	4.67219e-06
2002-04-23	4.42501e-06
2002-04-24	4.08239e-06
2002-04-25	3.9654e-06
2002-04-26	4.02913e-06
2002-04-27	4.2411e-06
2002-04-28	4.71031e-06
2002-04-29	5.37974e-06
2002-04-30	6.29008e-06
2002-05-01	7.34832e-06
2002-05-02	8.40689e-06
2002-05-03	9.46399e-06
2002-05-04	1.06326e-05
2002-05-05	1.16816e-05
2002-05-06	1.24564e-05
2002-05-07	1.30589e-05
2002-05-08	1.35456e-05
2002-05-09	1.39661e-05
2002-05-10	1.45526e-05
2002-05-11	1.50202e-05
2002-05-12	1.53748e-05
2002-05-13	0.16054
2002-05-14	1.09931
2002-05-15	3.12741
2002-05-16	6.38131
2002-05-17	10.8166
2002-05-18	15.8103
2002-05-19	20.712
2002-05-20	25.098
2002-05-21	28.2667
2002-05-22	30.1006
2002-05-23	30.6418
2002-05-24	30.0087
2002-05-25	28.8686
2002-05-26	27.9111
2002-05-27	27.5216
2002-05-28	27.8527
2002-05-29	28.5891
2002-05-30	29.355
2002-05-31	30.2115
2002-06-01	30.9729
2002-06-02	31.6534
2002-06-03	32.2474
2002-06-04	32.6942
2002-06-05	33.1608
2002-06-06	33.9135
2002-06-07	34.6708
2002-06-08	35.2899
2002-06-09	35.7934
2002-06-10	36.0448
2002-06-11	36.0187
2002-06-12	35.8663
2002-06-13	35.6458
2002-06-14	35.5085
2002-06-15	35.8774
2002-06-16	36.5384
2002-06-17	38.6037
2002-06-18	39.2305
2002-06-19	39.5073
2002-06-20	39.5148
2002-06-21	39.4832
2002-06-22	39.3664
2002-06-23	40.5346
2002-06-24	40.5494
2002-06-25	42.0045
2002-06-26	43.5559
2002-06-27	43.5718
2002-06-28	43.4211
2002-06-29	43.1459
2002-06-30	42.6769
2002-07-01	42.196
2002-07-02	41.8918
2002-07-03	41.803
2002-07-04	43.356
2002-07-05	44.9988
2002-07-06	46.4622
2002-07-07	46.5955
2002-07-08	46.5475
2002-07-09	46.5205
2002-07-10	46.5448
2002-07-11	46.6687
2002-07-12	46.8102
2002-07-13	47.1127
2002-07-14	47.4906
2002-07-15	47.9119
2002-07-16	48.1783
2002-07-17	48.2776
2002-07-18	48.1471
2002-07-19	47.7535
2002-07-20	47.1459
2002-07-21	46.4989
2002-07-22	45.8086
2002-07-23	45.0736
2002-07-24	44.274
2002-07-25	43.2715
2002-07-26	40.8566
2002-07-27	38.3655
2002-07-28	35.8035
2002-07-29	33.3867
2002-07-30	31.3036
2002-07-31	29.5972
2002-08-01	29.4471
2002-08-02	31.2008
2002-08-03	33.5553
2002-08-04	36.4802
2002-08-05	39.6919
2002-08-06	42.862
2002-08-07	45.8873
2002-08-08	47.5685
2002-08-09	48.7203
2002-08-10	49.3415
2002-08-11	49.3627
2002-08-12	48.9292
2002-08-13	48.2366
2002-08-14	47.2761
2002-08-15	46.1203
2002-08-16	43.577
2002-08-17	40.8334
2002-08-18	37.9526
2002-08-19	34.9866
2002-08-20	32.1919
2002-08-21	29.7991
2002-08-22	27.9046
2002-08-23	27.7759
2002-08-24	28.0231
2002-08-25	28.4882
2002-08-26	29.2031
2002-08-27	30.429
2002-08-28	31.9937
2002-08-29	33.9301
2002-08-30	36.2526
2002-08-31	38.6564
2002-09-01	41.2726
2002-09-02	43.9958
2002-09-03	46.204
2002-09-04	47.8263
2002-09-05	48.9921
2002-09-06	49.421
2002-09-07	49.5815
2002-09-08	49.4814
2002-09-09	48.8948
2002-09-10	48.1573
2002-09-11	47.4011
2002-09-12	46.4555
2002-09-13	45.4619
2002-09-14	44.5859
2002-09-15	43.6081
2002-09-16	42.8838
2002-09-17	42.6528
2002-09-18	42.903
2002-09-19	44.0533
2002-09-20	46.3986
2002-09-21	49.9159
2002-09-22	55.0544
2002-09-23	61.393
2002-09-24	68.0937
2002-09-25	74.6004
2002-09-26	79.8929
2002-09-27	83.8395
2002-09-28	86.0577
2002-09-29	86.2444
2002-09-30	84.0993
2002-10-01	80.0758
2002-10-02	75.3292
2002-10-03	71.1493
2002-10-04	68.0112
2002-10-05	66.4868
2002-10-06	66.1128
2002-10-07	66.8418
2002-10-08	69.1086
2002-10-09	72.3006
2002-10-10	75.6227
2002-10-11	78.3075
2002-10-12	79.0924
2002-10-13	78.1894
2002-10-14	76.3224
2002-10-15	73.4839
2002-10-16	70.794
2002-10-17	68.2404
2002-10-18	65.6281
2002-10-19	63.3166
2002-10-20	61.4689
2002-10-21	60.7959
2002-10-22	61.4571
2002-10-23	62.0264
2002-10-24	61.9019
2002-10-25	60.6151
2002-10-26	58.7019
2002-10-27	56.4726
2002-10-28	53.1987
2002-10-29	48.7066
2002-10-30	43.0864
2002-10-31	37.5276
2002-11-01	33.7238
2002-11-02	31.4453
2002-11-03	30.6809
2002-11-04	30.8564
2002-11-05	31.1842
2002-11-06	31.496
2002-11-07	30.9705
2002-11-08	30.3472
2002-11-09	28.7908
2002-11-10	26.1565
2002-11-11	23.0733
2002-11-12	20.5339
2002-11-13	18.9485
2002-11-14	18.9224
2002-11-15	18.3739
2002-11-16	18.301
2002-11-17	18.7469
2002-11-18	19.4515
2002-11-19	19.7401
2002-11-20	19.7686
2002-11-21	19.1358
2002-11-22	19.133
2002-11-23	19.1519
2002-11-24	18.8733
2002-11-25	18.5283
2002-11-26	18.1846
2002-11-27	17.7248
2002-11-28	17.3216
2002-11-29	16.6566
2002-11-30	16.2439
2002-12-01	16.1518
2002-12-02	16.4417
2002-12-03	16.6967
2002-12-04	16.6931
2002-12-05	16.4655
2002-12-06	15.7239
2002-12-07	14.3435
2002-12-08	13.0599
2002-12-09	11.3905
2002-12-10	9.95024
2002-12-11	8.62513
2002-12-12	7.40146
2002-12-13	6.20934
2002-12-14	5.38198
2002-12-15	4.34786
2002-12-16	3.5317
2002-12-17	2.66342
2002-12-18	2.00815
2002-12-19	1.55498
2002-12-20	1.25922
2002-12-21	1.05844
2002-12-22	0.980187
2002-12-23	0.898371
2002-12-24	0.806812
2002-12-25	0.71128
2002-12-26	0.59319
2002-12-27	0.48638
2002-12-28	0.400546
2002-12-29	0.305513
2002-12-30	0.230173
2002-12-31	0.172687
2003-01-01	0.135646
2003-01-02	0.111566
2003-01-03	0.100699
2003-01-04	0.0919435
2003-01-05	0.0890799
2003-01-06	0.0871904
2003-01-07	0.0877927
2003-01-08	0.0911089
2003-01-09	0.0968353
2003-01-10	0.101515
2003-01-11	0.105596
2003-01-12	0.108759
2003-01-13	0.113749
2003-01-14	0.115322
2003-01-15	0.115848
2003-01-16	0.110406
2003-01-17	0.105192
2003-01-18	0.0978459
2003-01-19	0.0905649
2003-01-20	0.0813371
2003-01-21	0.0754908
2003-01-22	0.0678646
2003-01-23	0.0636582
2003-01-24	0.0584997
2003-01-25	0.056929
2003-01-26	0.0553864
2003-01-27	0.0538038
2003-01-28	0.052199
2003-01-29	0.0505281
2003-01-30	0.0487767
2003-01-31	0.0483231
2003-02-01	0.046308
2003-02-02	0.0441761
2003-02-03	0.0419338
2003-02-04	0.0405752
2003-02-05	0.038995
2003-02-06	0.0370165
2003-02-07	0.0345867
2003-02-08	0.0318879
2003-02-09	0.0296422
2003-02-10	0.0271903
2003-02-11	0.0235024
2003-02-12	0.0203296
2003-02-13	0.0172158
2003-02-14	0.0143436
2003-02-15	0.0117958
2003-02-16	0.00899717
2003-02-17	0.00669822
2003-02-18	0.00494356
2003-02-19	0.00313235
2003-02-20	0.00191092
2003-02-21	0.0011685
2003-02-22	0.000717292
2003-02-23	0.000442899
2003-02-24	0.000275873
2003-02-25	0.000173938
2003-02-26	0.000111441
2003-02-27	7.2918e-05
2003-02-28	4.9059e-05
2003-03-01	3.42145e-05
2003-03-02	2.45298e-05
2003-03-03	1.82826e-05
2003-03-04	1.42635e-05
2003-03-05	1.16254e-05
2003-03-06	9.96433e-06
2003-03-07	8.90674e-06
2003-03-08	8.20533e-06
2003-03-09	8.02945e-06
2003-03-10	7.93299e-06
2003-03-11	7.72071e-06
2003-03-12	7.58816e-06
2003-03-13	7.4034e-06
2003-03-14	7.18483e-06
2003-03-15	6.94148e-06
2003-03-16	6.82658e-06
2003-03-17	6.67398e-06
2003-03-18	6.59523e-06
2003-03-19	6.62649e-06
2003-03-20	6.61095e-06
2003-03-21	6.52036e-06
2003-03-22	6.34721e-06
2003-03-23	5.95314e-06
2003-03-24	5.51524e-06
2003-03-25	4.96674e-06
2003-03-26	4.24503e-06
2003-03-27	3.46169e-06
2003-03-28	2.73494e-06
2003-03-29	2.12385e-06
2003-03-30	1.63351e-06
2003-03-31	1.23319e-06
2003-04-01	1.01572e-06
2003-04-02	8.72396e-07
2003-04-03	8.42137e-07
2003-04-04	8.29853e-07
2003-04-05	8.08679e-07
2003-04-06	7.71685e-07
2003-04-07	7.52731e-07
2003-04-08	7.32356e-07
2003-04-09	7.15301e-07
2003-04-10	7.30428e-07
2003-04-11	7.6312e-07
2003-04-12	7.96435e-07
2003-04-13	8.44222e-07
2003-04-14	8.7424e-07
2003-04-15	8.81937e-07
2003-04-16	8.66517e-07
2003-04-17	8.2817e-07
2003-04-18	7.74778e-07
2003-04-19	7.16912e-07
2003-04-20	6.45074e-07
2003-04-21	5.75648e-07
2003-04-22	5.39467e-07
2003-04-23	5.23684e-07
2003-04-24	5.27024e-07
2003-04-25	5.65872e-07
2003-04-26	6.4667e-07
2003-04-27	7.60657e-07
2003-04-28	9.24355e-07
2003-04-29	1.1543e-06
2003-04-30	1.45285e-06
2003-05-01	1.79017e-06
2003-05-02	2.15901e-06
2003-05-03	2.48283e-06
2003-05-04	2.74601e-06
2003-05-05	2.916e-06
2003-05-06	2.96568e-06
2003-05-07	2.95258e-06
2003-05-08	2.90996e-06
2003-05-09	1.71648e-05
2003-05-10	1.08899
2003-05-11	3.82802
2003-05-12	8.30037
2003-05-13	14.6344
2003-05-14	21.7675
2003-05-15	29.0629
2003-05-16	36.2137
2003-05-17	41.8496
2003-05-18	45.3776
2003-05-19	46.8427
2003-05-20	46.3031
2003-05-21	44.4843
2003-05-22	41.8354
2003-05-23	38.7418
2003-05-24	35.7809
2003-05-25	33.5499
2003-05-26	31.9916
2003-05-27	30.6787
2003-05-28	29.9193
2003-05-29	29.8057
2003-05-30	30.4064
2003-05-31	31.6715
2003-06-01	32.9311
2003-06-02	34.218
2003-06-03	35.7071
2003-06-04	37.2187
2003-06-05	38.8594
2003-06-06	40.4946
2003-06-07	41.8758
2003-06-08	43.1274
2003-06-09	44.0634
2003-06-10	44.7999
2003-06-11	45.668
2003-06-12	46.635
2003-06-13	49.3308
2003-06-14	52.0716
2003-06-15	54.579
2003-06-16	56.7706
2003-06-17	58.5842
2003-06-18	57.9242
2003-06-19	56.815
2003-06-20	53.8017
2003-06-21	50.7435
2003-06-22	48.1608
2003-06-23	47.6869
2003-06-24	47.8434
2003-06-25	50.4839
2003-06-26	53.4248
2003-06-27	56.3027
2003-06-28	58.8617
2003-06-29	60.8444
2003-06-30	60.8582
2003-07-01	60.512
2003-07-02	59.9968
2003-07-03	59.5195
2003-07-04	59.0979
2003-07-05	58.6653
2003-07-06	58.1222
2003-07-07	57.2854
2003-07-08	54.5521
2003-07-09	51.7233
2003-07-10	48.7542
2003-07-11	45.819
2003-07-12	43.0946
2003-07-13	40.5935
2003-07-14	38.5651
2003-07-15	39.9251
2003-07-16	41.5117
2003-07-17	43.1549
2003-07-18	44.7171
2003-07-19	46.154
2003-07-20	47.5304
2003-07-21	48.7115
2003-07-22	48.3778
2003-07-23	47.9624
2003-07-24	47.5439
2003-07-25	47.1343
2003-07-26	46.759
2003-07-27	46.4702
2003-07-28	46.2873
2003-07-29	46.0839
2003-07-30	45.7185
2003-07-31	45.3058
2003-08-01	44.8332
2003-08-02	44.3297
2003-08-03	43.8533
2003-08-04	43.3686
2003-08-05	42.8531
2003-08-06	42.3103
2003-08-07	40.4565
2003-08-08	38.6854
2003-08-09	36.9783
2003-08-10	35.2983
2003-08-11	33.6395
2003-08-12	32.1002
2003-08-13	31.8158
2003-08-14	32.9963
2003-08-15	34.3956
2003-08-16	35.9795
2003-08-17	37.5759
2003-08-18	39.139
2003-08-19	40.5428
2003-08-20	40.604
2003-08-21	40.431
2003-08-22	40.0687
2003-08-23	39.5383
2003-08-24	38.9929
2003-08-25	38.51
2003-08-26	38.1354
2003-08-27	37.8947
2003-08-28	37.7772
2003-08-29	37.7598
2003-08-30	37.8184
2003-08-31	37.864
2003-09-01	37.7594
2003-09-02	37.157
2003-09-03	34.8217
2003-09-04	32.0346
2003-09-05	28.9011
2003-09-06	25.7547
2003-09-07	22.909
2003-09-08	20.4514
2003-09-09	18.6617
2003-09-10	18.7748
2003-09-11	19.1289
2003-09-12	19.4014
2003-09-13	19.351
2003-09-14	18.7291
2003-09-15	17.7767
2003-09-16	16.7108
2003-09-17	15.5266
2003-09-18	14.5427
2003-09-19	13.9034
2003-09-20	13.5571
2003-09-21	13.5072
2003-09-22	13.6204
2003-09-23	13.6758
2003-09-24	13.6204
2003-09-25	13.4768
2003-09-26	13.2732
2003-09-27	13.0669
2003-09-28	12.9418
2003-09-29	12.7424
2003-09-30	12.5245
2003-10-01	12.4205
2003-10-02	12.4298
2003-10-03	12.6727
2003-10-04	13.0687
2003-10-05	13.3739
2003-10-06	13.6356
2003-10-07	13.6331
2003-10-08	13.2423
2003-10-09	12.5648
2003-10-10	11.52
2003-10-11	10.3343
2003-10-12	9.22083
2003-10-13	8.20692
2003-10-14	7.47074
2003-10-15	7.06204
2003-10-16	6.86681
2003-10-17	6.91775
2003-10-18	7.07987
2003-10-19	7.25846
2003-10-20	7.55651
2003-10-21	8.02614
2003-10-22	8.60104
2003-10-23	9.28868
2003-10-24	9.799
2003-10-25	10.002
2003-10-26	9.77928
2003-10-27	9.02826
2003-10-28	7.99088
2003-10-29	6.82069
2003-10-30	5.69649
2003-10-31	4.89988
2003-11-01	4.41362
2003-11-02	4.27142
2003-11-03	4.40704
2003-11-04	4.51416
2003-11-05	4.5108
2003-11-06	4.27557
2003-11-07	3.90382
2003-11-08	3.32918
2003-11-09	2.71905
2003-11-10	2.14596
2003-11-11	1.75002
2003-11-12	1.48809
2003-11-13	1.34187
2003-11-14	1.13466
2003-11-15	1.02919
2003-11-16	0.985835
2003-11-17	1.00156
2003-11-18	1.02754
2003-11-19	1.08296
2003-11-20	1.15576
2003-11-21	1.28547
2003-11-22	1.40654
2003-11-23	1.49744
2003-11-24	1.6323
2003-11-25	1.77019
2003-11-26	1.94942
2003-11-27	2.13455
2003-11-28	2.29116
2003-11-29	2.40681
2003-11-30	2.55619
2003-12-01	2.55402
2003-12-02	2.43295
2003-12-03	2.23345
2003-12-04	2.00308
2003-12-05	1.76687
2003-12-06	1.56298
2003-12-07	1.35005
2003-12-08	1.20839
2003-12-09	1.14464
2003-12-10	1.11536
2003-12-11	1.10276
2003-12-12	1.06294
2003-12-13	1.02549
2003-12-14	0.960861
2003-12-15	0.918613
2003-12-16	0.8709
2003-12-17	0.836324
2003-12-18	0.783667
2003-12-19	0.745441
2003-12-20	0.692862
2003-12-21	0.626567
2003-12-22	0.528068
2003-12-23	0.441844
2003-12-24	0.349423
2003-12-25	0.277603
2003-12-26	0.221982
2003-12-27	0.186262
2003-12-28	0.165734
2003-12-29	0.158779
2003-12-30	0.15262
2003-12-31	0.147015
2004-01-01	0.141912
2004-01-02	0.13725
2004-01-03	0.129018
2004-01-04	0.123756
2004-01-05	0.121534
2004-01-06	0.117766
2004-01-07	0.114903
2004-01-08	0.109987
2004-01-09	0.103116
2004-01-10	0.0970473
2004-01-11	0.0866784
2004-01-12	0.0738658
2004-01-13	0.0615244
2004-01-14	0.0485427
2004-01-15	0.0376307
2004-01-16	0.0290869
2004-01-17	0.0202342
2004-01-18	0.0136632
2004-01-19	0.0112323
2004-01-20	0.010411
2004-01-21	0.00965791
2004-01-22	0.00913812
2004-01-23	0.00870035
2004-01-24	0.00809741
2004-01-25	0.00755338
2004-01-26	0.00685445
2004-01-27	0.00602325
2004-01-28	0.00505152
2004-01-29	0.004191
2004-01-30	0.00325923
2004-01-31	0.00251189
2004-02-01	0.00174144
2004-02-02	0.00114913
2004-02-03	0.000748359
2004-02-04	0.000606952
2004-02-05	0.000525806
2004-02-06	0.00046802
2004-02-07	0.000426275
2004-02-08	0.000391931
2004-02-09	0.000376746
2004-02-10	0.000360165
2004-02-11	0.000357828
2004-02-12	0.00033755
2004-02-13	0.000326727
2004-02-14	0.000310245
2004-02-15	0.000287783
2004-02-16	0.000259219
2004-02-17	0.000233114
2004-02-18	0.000197622
2004-02-19	0.000165873
2004-02-20	0.000131113
2004-02-21	0.000101396
2004-02-22	7.66806e-05
2004-02-23	5.11083e-05
2004-02-24	3.18707e-05
2004-02-25	1.87438e-05
2004-02-26	1.39249e-05
2004-02-27	1.09231e-05
2004-02-28	8.96157e-06
2004-02-29	8.33065e-06
2004-03-01	7.9183e-06
2004-03-02	7.60151e-06
2004-03-03	7.47326e-06
2004-03-04	7.23547e-06
2004-03-05	7.04331e-06
2004-03-06	6.75628e-06
2004-03-07	6.37287e-06
2004-03-08	6.15234e-06
2004-03-09	5.85791e-06
2004-03-10	5.31277e-06
2004-03-11	4.70924e-06
2004-03-12	4.02944e-06
2004-03-13	3.45487e-06
2004-03-14	2.98467e-06
2004-03-15	2.61778e-06
2004-03-16	2.38656e-06
2004-03-17	2.2394e-06
2004-03-18	2.2746e-06
2004-03-19	2.36235e-06
2004-03-20	2.4745e-06
2004-03-21	2.56936e-06
2004-03-22	2.65549e-06
2004-03-23	2.67007e-06
2004-03-24	2.70957e-06
2004-03-25	2.83415e-06
2004-03-26	2.93981e-06
2004-03-27	3.04681e-06
2004-03-28	3.11984e-06
2004-03-29	3.25119e-06
2004-03-30	3.26146e-06
2004-03-31	3.14903e-06
2004-04-01	2.85237e-06
2004-04-02	2.56821e-06
2004-04-03	2.26178e-06
2004-04-04	2.0577e-06
2004-04-05	1.82623e-06
2004-04-06	1.85346e-06
2004-04-07	2.0564e-06
2004-04-08	2.39499e-06
2004-04-09	2.79631e-06
2004-04-10	3.29867e-06
2004-04-11	3.83727e-06
2004-04-12	4.32326e-06
2004-04-13	4.5906e-06
2004-04-14	4.61135e-06
2004-04-15	4.60154e-06
2004-04-16	4.38864e-06
2004-04-17	4.04372e-06
2004-04-18	3.62123e-06
2004-04-19	3.24864e-06
2004-04-20	2.98337e-06
2004-04-21	2.91552e-06
2004-04-22	2.81789e-06
2004-04-23	2.84076e-06
2004-04-24	2.90076e-06
2004-04-25	2.92087e-06
2004-04-26	2.86791e-06
2004-04-27	2.85307e-06
2004-04-28	2.86315e-06
2004-04-29	2.87854e-06
2004-04-30	2.94432e-06
2004-05-01	3.06561e-06
2004-05-02	3.23979e-06
2004-05-03	3.5493e-06
2004-05-04	3.89771e-06
2004-05-05	4.22288e-06
2004-05-06	4.54341e-06
2004-05-07	4.8039e-06
2004-05-08	1.73634e-05
2004-05-09	0.00047899
2004-05-10	0.00175632
2004-05-11	0.00400061
2004-05-12	0.00723767
2004-05-13	0.0108522
2004-05-14	0.014235
2004-05-15	0.0170844
2004-05-16	0.0188651
2004-05-17	0.0195412
2004-05-18	0.0194083
2004-05-19	0.0186746
2004-05-20	0.0181179
2004-05-21	0.0182547
2004-05-22	0.0192064
2004-05-23	0.0203998
2004-05-24	0.021446
2004-05-25	0.0219784
2004-05-26	0.0217554
2004-05-27	0.0212211
2004-05-28	0.0203858
2004-05-29	0.0196038
2004-05-30	0.0213301
2004-05-31	0.0281882
2004-06-01	0.0409478
2004-06-02	0.0594294
2004-06-03	0.0820693
2004-06-04	0.106483
2004-06-05	0.132405
2004-06-06	0.158084
2004-06-07	0.180991
2004-06-08	0.201246
2004-06-09	0.217963
2004-06-10	0.232557
2004-06-11	0.2474
2004-06-12	0.26206
2004-06-13	0.275697
2004-06-14	0.288099
2004-06-15	0.29782
2004-06-16	0.303377
2004-06-17	0.305628
2004-06-18	0.30428
2004-06-19	0.300706
2004-06-20	0.298256
2004-06-21	0.295798
2004-06-22	0.293922
2004-06-23	0.294838
2004-06-24	0.297711
2004-06-25	0.304031
2004-06-26	0.322947
2004-06-27	0.341719
2004-06-28	0.361076
2004-06-29	0.379333
2004-06-30	0.396891
2004-07-01	0.414302
2004-07-02	0.430304
2004-07-03	0.433657
2004-07-04	0.434251
2004-07-05	0.432695
2004-07-06	0.417006
2004-07-07	0.401853
2004-07-08	0.399393
2004-07-09	0.398817
2004-07-10	0.401488
2004-07-11	0.406936
2004-07-12	0.411675
2004-07-13	0.426263
2004-07-14	0.435261
2004-07-15	0.412111
2004-07-16	0.385028
2004-07-17	0.35682
2004-07-18	0.329706
2004-07-19	0.308076
2004-07-20	0.296661
2004-07-21	0.301125
2004-07-22	0.360257
2004-07-23	0.458771
2004-07-24	0.589666
2004-07-25	0.748133
2004-07-26	0.92806
2004-07-27	1.11187
2004-07-28	1.2776
2004-07-29	1.3572
2004-07-30	1.39526
2004-07-31	1.39865
2004-08-01	1.41631
2004-08-02	1.41207
2004-08-03	1.4012
2004-08-04	1.4002
2004-08-05	1.44856
2004-08-06	1.4985
2004-08-07	1.54738
2004-08-08	1.55097
2004-08-09	1.54981
2004-08-10	1.54577
2004-08-11	1.54307
2004-08-12	1.54632
2004-08-13	1.54866
2004-08-14	1.54395
2004-08-15	1.48517
2004-08-16	1.41758
2004-08-17	1.35412
2004-08-18	1.30214
2004-08-19	1.29976
2004-08-20	1.34149
2004-08-21	1.43997
2004-08-22	1.65222
2004-08-23	1.96101
2004-08-24	2.28489
2004-08-25	2.66127
2004-08-26	3.00597
2004-08-27	3.29817
2004-08-28	3.5214
2004-08-29	3.66479
2004-08-30	3.7318
2004-08-31	3.79004
2004-09-01	3.78013
2004-09-02	3.73983
2004-09-03	3.6855
2004-09-04	3.60447
2004-09-05	3.49526
2004-09-06	3.3269
2004-09-07	3.12098
2004-09-08	2.89311
2004-09-09	2.64414
2004-09-10	2.40199
2004-09-11	2.1943
2004-09-12	2.05279
2004-09-13	1.99906
2004-09-14	2.01657
2004-09-15	2.08179
2004-09-16	2.17108
2004-09-17	2.26754
2004-09-18	2.35778
2004-09-19	2.4172
2004-09-20	2.45015
2004-09-21	2.4509
2004-09-22	2.42678
2004-09-23	2.40837
2004-09-24	2.39722
2004-09-25	2.40279
2004-09-26	2.42987
2004-09-27	2.44563
2004-09-28	2.43753
2004-09-29	2.41538
2004-09-30	2.37404
2004-10-01	2.31364
2004-10-02	2.23217
2004-10-03	2.11494
2004-10-04	1.96628
2004-10-05	1.80547
2004-10-06	1.64859
2004-10-07	1.50965
2004-10-08	1.40754
2004-10-09	1.36056
2004-10-10	1.36002
2004-10-11	1.37559
2004-10-12	1.39307
2004-10-13	1.39178
2004-10-14	1.39141
2004-10-15	1.40961
2004-10-16	1.42151
2004-10-17	1.43358
2004-10-18	1.4675
2004-10-19	1.51533
2004-10-20	1.58509
2004-10-21	1.64437
2004-10-22	1.65128
2004-10-23	1.62518
2004-10-24	1.57289
2004-10-25	1.50277
2004-10-26	1.44326
2004-10-27	1.38602
2004-10-28	1.33755
2004-10-29	1.31531
2004-10-30	1.30059
2004-10-31	1.293
2004-11-01	1.28857
2004-11-02	1.26073
2004-11-03	1.20736
2004-11-04	1.12861
2004-11-05	1.02289
2004-11-06	0.917644
2004-11-07	0.816906
2004-11-08	0.725344
2004-11-09	0.662951
2004-11-10	0.635914
2004-11-11	0.645024
2004-11-12	0.695269
2004-11-13	0.750124
2004-11-14	0.78486
2004-11-15	0.788172
2004-11-16	0.788443
2004-11-17	0.752642
2004-11-18	0.682034
2004-11-19	0.580163
2004-11-20	0.476537
2004-11-21	0.385549
2004-11-22	0.320973
2004-11-23	0.242751
2004-11-24	0.196105
2004-11-25	0.169935
2004-11-26	0.151388
2004-11-27	0.126053
2004-11-28	0.103102
2004-11-29	0.0824338
2004-11-30	0.0712758
2004-12-01	0.0609197
2004-12-02	0.0570175
2004-12-03	0.0553345
2004-12-04	0.0596668
2004-12-05	0.0644005
2004-12-06	0.0685012
2004-12-07	0.0698301
2004-12-08	0.0687294
2004-12-09	0.0646197
2004-12-10	0.0629974
2004-12-11	0.0591008
2004-12-12	0.0554059
2004-12-13	0.052928
2004-12-14	0.0532806
2004-12-15	0.0538428
2004-12-16	0.0547785
2004-12-17	0.0527493
2004-12-18	0.0506835
2004-12-19	0.0485555
2004-12-20	0.045574
2004-12-21	0.0424136
2004-12-22	0.039456
2004-12-23	0.0366862
2004-12-24	0.0354111
2004-12-25	0.0353316
2004-12-26	0.0360844
2004-12-27	0.0370291
2004-12-28	0.0371083
2004-12-29	0.037282
2004-12-30	0.0364769
2004-12-31	0.0364375
2005-01-01	0.0345975
2005-01-02	0.0319683
2005-01-03	0.0306685
2005-01-04	0.0292009
2005-01-05	0.0275816
2005-01-06	0.0268972
2005-01-07	0.0254031
2005-01-08	0.0240822
2005-01-09	0.0228516
2005-01-10	0.0211047
2005-01-11	0.0195153
2005-01-12	0.0180866
2005-01-13	0.0168128
2005-01-14	0.0159675
2005-01-15	0.0155927
2005-01-16	0.0150475
2005-01-17	0.0146896
2005-01-18	0.014156
2005-01-19	0.0134441
2005-01-20	0.0125658
2005-01-21	0.0110311
2005-01-22	0.00969019
2005-01-23	0.00856413
2005-01-24	0.00723983
2005-01-25	0.0061442
2005-01-26	0.00527064
2005-01-27	0.00452407
2005-01-28	0.00429581
2005-01-29	0.00408018
2005-01-30	0.00393002
2005-01-31	0.00376024
2005-02-01	0.00354501
2005-02-02	0.00336162
2005-02-03	0.00320944
2005-02-04	0.00290124
2005-02-05	0.00262977
2005-02-06	0.00224607
2005-02-07	0.00191151
2005-02-08	0.00160752
2005-02-09	0.00125957
2005-02-10	0.000966279
2005-02-11	0.000737036
2005-02-12	0.000492459
2005-02-13	0.000320841
2005-02-14	0.000204105
2005-02-15	0.000120637
2005-02-16	6.81313e-05
2005-02-17	3.66907e-05
2005-02-18	1.79838e-05
2005-02-19	1.16982e-05
2005-02-20	9.88578e-06
2005-02-21	8.97185e-06
2005-02-22	8.91357e-06
2005-02-23	8.88575e-06
2005-02-24	8.63765e-06
2005-02-25	8.41998e-06
2005-02-26	8.16502e-06
2005-02-27	8.11273e-06
2005-02-28	8.01489e-06
2005-03-01	7.89106e-06
2005-03-02	7.73704e-06
2005-03-03	7.95686e-06
2005-03-04	7.93522e-06
2005-03-05	7.91468e-06
2005-03-06	7.67122e-06
2005-03-07	7.42229e-06
2005-03-08	7.17448e-06
2005-03-09	6.89862e-06
2005-03-10	6.52516e-06
2005-03-11	6.29592e-06
2005-03-12	6.01411e-06
2005-03-13	5.68097e-06
2005-03-14	5.16144e-06
2005-03-15	4.63775e-06
2005-03-16	4.33691e-06
2005-03-17	4.09507e-06
2005-03-18	3.90564e-06
2005-03-19	3.86035e-06
2005-03-20	3.83238e-06
2005-03-21	3.8569e-06
2005-03-22	3.80628e-06
2005-03-23	3.62514e-06
2005-03-24	3.41481e-06
2005-03-25	3.44072e-06
2005-03-26	3.52749e-06
2005-03-27	3.78364e-06
2005-03-28	4.17379e-06
2005-03-29	4.4794e-06
2005-03-30	4.80746e-06
2005-03-31	4.84211e-06
2005-04-01	4.72859e-06
2005-04-02	4.32807e-06
2005-04-03	3.74507e-06
2005-04-04	3.22967e-06
2005-04-05	2.89711e-06
2005-04-06	2.49998e-06
2005-04-07	2.36309e-06
2005-04-08	2.29242e-06
2005-04-09	2.47014e-06
2005-04-10	2.81033e-06
2005-04-11	3.06645e-06
2005-04-12	3.29112e-06
2005-04-13	3.51876e-06
2005-04-14	3.69124e-06
2005-04-15	3.84393e-06
2005-04-16	3.90206e-06
2005-04-17	3.86237e-06
2005-04-18	3.87144e-06
2005-04-19	3.9041e-06
2005-04-20	4.00531e-06
2005-04-21	4.07811e-06
2005-04-22	4.00607e-06
2005-04-23	3.93594e-06
2005-04-24	3.96315e-06
2005-04-25	4.10059e-06
2005-04-26	4.38022e-06
2005-04-27	4.62896e-06
2005-04-28	4.82641e-06
2005-04-29	5.00533e-06
2005-04-30	5.1635e-06
2005-05-01	5.31395e-06
2005-05-02	5.46021e-06
2005-05-03	5.64595e-06
2005-05-04	5.85727e-06
2005-05-05	6.06213e-06
2005-05-06	6.26173e-06
2005-05-07	6.94135e-06
2005-05-08	8.44844e-06
2005-05-09	1.12654e-05
2005-05-10	1.55445e-05
2005-05-11	2.05358e-05
2005-05-12	2.58357e-05
2005-05-13	3.0977e-05
2005-05-14	3.54065e-05
2005-05-15	3.91312e-05
2005-05-16	4.18157e-05
2005-05-17	4.34024e-05
2005-05-18	4.42443e-05
2005-05-19	4.41709e-05
2005-05-20	4.37968e-05
2005-05-21	4.33572e-05
2005-05-22	4.27927e-05
2005-05-23	4.20244e-05
2005-05-24	4.05145e-05
2005-05-25	3.86374e-05
2005-05-26	3.685e-05
2005-05-27	3.55114e-05
2005-05-28	3.47738e-05
2005-05-29	3.40883e-05
2005-05-30	3.36801e-05
2005-05-31	3.37728e-05
2005-06-01	3.44694e-05
2005-06-02	3.62759e-05
2005-06-03	3.88822e-05
2005-06-04	4.25883e-05
2005-06-05	5.09579e-05
2005-06-06	7.04168e-05
2005-06-07	0.000105054
2005-06-08	0.000153872
2005-06-09	0.000213858
2005-06-10	0.000281028
2005-06-11	0.000355326
2005-06-12	0.000437365
2005-06-13	0.000525016
2005-06-14	0.000614872
2005-06-15	0.000709376
2005-06-16	0.000813667
2005-06-17	0.00093099
2005-06-18	0.00105565
2005-06-19	0.00118882
2005-06-20	0.00134769
2005-06-21	0.00154799
2005-06-22	0.00181798
[truncated: 2,019 more rows]

## Sheet: Observed_Eggs_Giatropoulos_2012
Time_Egg	Sim_Act_Pred
2000-01-02	0
2000-01-03	0
2000-01-04	0
2000-01-05	0
2000-01-06	0
2000-01-07	0
2000-01-08	0
2000-01-09	0
2000-01-10	0
2000-01-11	0
2000-01-12	0
2000-01-13	0
2000-01-14	0
2000-01-15	0
2000-01-16	0
2000-01-17	0
2000-01-18	0
2000-01-19	-5.03282e-17
2000-01-20	-1.29773e-16
2000-01-21	8.68099e-15
2000-01-22	3.37209e-14
2000-01-23	5.69264e-11
2000-01-24	3.54947e-09
2000-01-25	1.95667e-08
2000-01-26	5.47865e-08
2000-01-27	1.19738e-07
2000-01-28	2.22734e-07
2000-01-29	5.86903e-07
2000-01-30	1.23124e-06
2000-01-31	2.17941e-06
2000-02-01	3.39609e-06
2000-02-02	4.87761e-06
2000-02-03	6.58466e-06
2000-02-04	8.27186e-06
2000-02-05	9.69461e-06
2000-02-06	1.1111e-05
2000-02-07	1.21817e-05
2000-02-08	1.29314e-05
2000-02-09	1.30642e-05
2000-02-10	1.29383e-05
2000-02-11	1.27949e-05
2000-02-12	1.26593e-05
2000-02-13	1.22533e-05
2000-02-14	1.18296e-05
2000-02-15	1.16537e-05
2000-02-16	1.17393e-05
2000-02-17	1.1747e-05
2000-02-18	1.1666e-05
2000-02-19	1.12118e-05
2000-02-20	1.07107e-05
2000-02-21	1.03772e-05
2000-02-22	9.69601e-06
2000-02-23	8.92413e-06
2000-02-24	8.07524e-06
2000-02-25	7.34872e-06
2000-02-26	6.83316e-06
2000-02-27	6.1975e-06
2000-02-28	5.46393e-06
2000-02-29	4.59873e-06
2000-03-01	3.79963e-06
2000-03-02	3.13573e-06
2000-03-03	2.41545e-06
2000-03-04	1.81079e-06
2000-03-05	1.36587e-06
2000-03-06	9.03283e-07
2000-03-07	7.08562e-07
2000-03-08	6.06842e-07
2000-03-09	5.24935e-07
2000-03-10	4.55533e-07
2000-03-11	4.27382e-07
2000-03-12	4.02556e-07
2000-03-13	3.80031e-07
2000-03-14	3.61575e-07
2000-03-15	3.41656e-07
2000-03-16	3.32638e-07
2000-03-17	3.30057e-07
2000-03-18	3.32283e-07
2000-03-19	3.30725e-07
2000-03-20	3.26131e-07
2000-03-21	3.24664e-07
2000-03-22	3.21595e-07
2000-03-23	2.99781e-07
2000-03-24	2.74713e-07
2000-03-25	2.42695e-07
2000-03-26	2.19719e-07
2000-03-27	2.05057e-07
2000-03-28	1.93323e-07
2000-03-29	1.94303e-07
2000-03-30	2.09436e-07
2000-03-31	2.37707e-07
2000-04-01	2.70681e-07
2000-04-02	2.9969e-07
2000-04-03	3.3201e-07
2000-04-04	3.53413e-07
2000-04-05	3.6088e-07
2000-04-06	3.52721e-07
2000-04-07	3.4055e-07
2000-04-08	3.11571e-07
2000-04-09	2.79939e-07
2000-04-10	2.42554e-07
2000-04-11	2.18221e-07
2000-04-12	2.10272e-07
2000-04-13	2.22469e-07
2000-04-14	2.38239e-07
2000-04-15	2.70032e-07
2000-04-16	3.03384e-07
2000-04-17	3.30549e-07
2000-04-18	3.48115e-07
2000-04-19	3.56293e-07
2000-04-20	3.60061e-07
2000-04-21	3.72703e-07
2000-04-22	4.0005e-07
2000-04-23	4.41999e-07
2000-04-24	4.88788e-07
2000-04-25	5.34865e-07
2000-04-26	5.79599e-07
2000-04-27	6.30152e-07
2000-04-28	6.87554e-07
2000-04-29	7.42161e-07
2000-04-30	7.90793e-07
2000-05-01	8.21903e-07
2000-05-02	8.22639e-07
2000-05-03	8.03444e-07
2000-05-04	8.00304e-07
2000-05-05	7.60223e-07
2000-05-06	7.58812e-07
2000-05-07	-1.73864e-06
2000-05-08	0.119742
2000-05-09	0.414292
2000-05-10	0.904283
2000-05-11	1.60689
2000-05-12	2.34616
2000-05-13	3.03329
2000-05-14	3.64911
2000-05-15	4.07928
2000-05-16	4.34677
2000-05-17	4.47031
2000-05-18	4.42781
2000-05-19	4.37207
2000-05-20	4.3765
2000-05-21	4.4616
2000-05-22	4.58792
2000-05-23	4.70561
2000-05-24	4.89694
2000-05-25	5.3449
2000-05-26	6.28837
2000-05-27	7.8276
2000-05-28	10.2134
2000-05-29	13.4336
2000-05-30	17.3842
2000-05-31	21.5472
2000-06-01	25.4328
2000-06-02	28.9511
2000-06-03	32.2527
2000-06-04	35.734
2000-06-05	39.4281
2000-06-06	43.4184
2000-06-07	47.8217
2000-06-08	52.5412
2000-06-09	57.2059
2000-06-10	61.8068
2000-06-11	66.3778
2000-06-12	71.5839
2000-06-13	78.2241
2000-06-14	89.1138
2000-06-15	100.876
2000-06-16	111.602
2000-06-17	115.674
2000-06-18	116.627
2000-06-19	115.518
2000-06-20	113.842
2000-06-21	109.703
2000-06-22	106.746
2000-06-23	110.08
2000-06-24	121.251
2000-06-25	134.331
2000-06-26	147
2000-06-27	151.771
2000-06-28	153.835
2000-06-29	154.307
2000-06-30	150.696
2000-07-01	146.967
2000-07-02	149.929
2000-07-03	155.051
2000-07-04	167.216
2000-07-05	185.787
2000-07-06	204.236
2000-07-07	221.698
2000-07-08	237.002
2000-07-09	245.293
2000-07-10	246.168
2000-07-11	245.627
2000-07-12	237.407
2000-07-13	227.617
2000-07-14	216.913
2000-07-15	200.113
2000-07-16	184.469
2000-07-17	175.367
2000-07-18	166.37
2000-07-19	158.11
2000-07-20	149.815
2000-07-21	141.975
2000-07-22	141.801
2000-07-23	142.577
2000-07-24	149.185
2000-07-25	157.67
2000-07-26	172.952
2000-07-27	189.873
2000-07-28	206.59
2000-07-29	221.479
2000-07-30	227.214
2000-07-31	225.376
2000-08-01	215.588
2000-08-02	199.434
2000-08-03	182.447
2000-08-04	165.791
2000-08-05	150.591
2000-08-06	143.311
2000-08-07	142.52
2000-08-08	148.325
2000-08-09	154.423
2000-08-10	155.025
2000-08-11	155.584
2000-08-12	155.94
2000-08-13	156.543
2000-08-14	157.05
2000-08-15	157.51
2000-08-16	158.031
2000-08-17	163.974
2000-08-18	164.761
2000-08-19	170.639
2000-08-20	176.2
2000-08-21	176.92
2000-08-22	178.176
2000-08-23	179.372
2000-08-24	180.382
2000-08-25	185.823
2000-08-26	184.612
2000-08-27	176.39
2000-08-28	167.083
2000-08-29	156.733
2000-08-30	146.814
2000-08-31	137.662
2000-09-01	129.874
2000-09-02	128.186
2000-09-03	133.418
2000-09-04	138.231
2000-09-05	136.713
2000-09-06	132.703
2000-09-07	126.826
2000-09-08	119.951
2000-09-09	108.564
2000-09-10	97.1357
2000-09-11	86.9337
2000-09-12	83.5912
2000-09-13	82.6078
2000-09-14	83.6657
2000-09-15	85.6378
2000-09-16	87.5565
2000-09-17	89.6926
2000-09-18	92.2016
2000-09-19	95.0398
2000-09-20	101.335
2000-09-21	106.274
2000-09-22	105.288
2000-09-23	101.959
2000-09-24	95.98
2000-09-25	88.2882
2000-09-26	79.2341
2000-09-27	65.9736
2000-09-28	53.413
2000-09-29	46.9874
2000-09-30	43.5967
2000-10-01	43.0672
2000-10-02	44.3139
2000-10-03	46.2579
2000-10-04	47.8582
2000-10-05	49.08
2000-10-06	49.3464
2000-10-07	48.2172
2000-10-08	46.4607
2000-10-09	44.3076
2000-10-10	42.4346
2000-10-11	41.6163
2000-10-12	41.2021
2000-10-13	40.5487
2000-10-14	39.6314
2000-10-15	38.1243
2000-10-16	36.1683
2000-10-17	33.7833
2000-10-18	30.7295
2000-10-19	27.1764
2000-10-20	23.5201
2000-10-21	20.8416
2000-10-22	18.3046
2000-10-23	15.9379
2000-10-24	14.031
2000-10-25	12.9951
2000-10-26	12.7558
2000-10-27	13.2568
2000-10-28	13.4168
2000-10-29	14.0491
2000-10-30	15.0933
2000-10-31	16.4325
2000-11-01	17.6695
2000-11-02	18.7036
2000-11-03	19.5383
2000-11-04	20.3607
2000-11-05	21.2905
2000-11-06	22.2302
2000-11-07	22.8887
2000-11-08	23.4445
2000-11-09	24.0286
2000-11-10	24.3046
2000-11-11	24.0768
2000-11-12	23.0195
2000-11-13	21.3155
2000-11-14	19.3487
2000-11-15	17.1359
2000-11-16	14.9157
2000-11-17	13.1664
2000-11-18	12.0278
2000-11-19	11.6385
2000-11-20	11.6711
2000-11-21	11.4534
2000-11-22	10.9707
2000-11-23	10.7071
2000-11-24	10.3448
2000-11-25	9.8351
2000-11-26	9.17592
2000-11-27	8.45819
2000-11-28	7.867
2000-11-29	7.27472
2000-11-30	6.35491
2000-12-01	5.43513
2000-12-02	4.68564
2000-12-03	4.07195
2000-12-04	3.54685
2000-12-05	3.17996
2000-12-06	3.03194
2000-12-07	2.92682
2000-12-08	2.82177
2000-12-09	2.70681
2000-12-10	2.58928
2000-12-11	2.46121
2000-12-12	2.33339
2000-12-13	2.2095
2000-12-14	2.12146
2000-12-15	2.04447
2000-12-16	1.98796
2000-12-17	1.93989
2000-12-18	1.89223
2000-12-19	1.884
2000-12-20	1.8263
2000-12-21	1.75982
2000-12-22	1.66001
2000-12-23	1.57187
2000-12-24	1.45266
2000-12-25	1.2859
2000-12-26	1.06432
2000-12-27	0.889922
2000-12-28	0.70477
2000-12-29	0.560824
2000-12-30	0.407784
2000-12-31	0.287025
2001-01-01	0.230498
2001-01-02	0.202772
2001-01-03	0.186897
2001-01-04	0.174866
2001-01-05	0.158074
2001-01-06	0.145344
2001-01-07	0.143625
2001-01-08	0.142187
2001-01-09	0.140895
2001-01-10	0.139694
2001-01-11	0.134269
2001-01-12	0.136574
2001-01-13	0.136699
2001-01-14	0.134459
2001-01-15	0.131734
2001-01-16	0.128488
2001-01-17	0.127709
2001-01-18	0.126161
2001-01-19	0.120232
2001-01-20	0.118238
2001-01-21	0.115392
2001-01-22	0.111896
2001-01-23	0.107884
2001-01-24	0.100589
2001-01-25	0.0917756
2001-01-26	0.0824923
2001-01-27	0.0722717
2001-01-28	0.0628742
2001-01-29	0.0549499
2001-01-30	0.0483945
2001-01-31	0.0430378
2001-02-01	0.0398346
2001-02-02	0.0392873
2001-02-03	0.0379046
2001-02-04	0.0372054
2001-02-05	0.0365298
2001-02-06	0.0357239
2001-02-07	0.0340808
2001-02-08	0.0330249
2001-02-09	0.031114
2001-02-10	0.0294478
2001-02-11	0.0286009
2001-02-12	0.0276834
2001-02-13	0.0268364
2001-02-14	0.0267376
2001-02-15	0.0272039
2001-02-16	0.0275593
2001-02-17	0.027928
2001-02-18	0.0273207
2001-02-19	0.0271011
2001-02-20	0.0266516
2001-02-21	0.0254908
2001-02-22	0.0237145
2001-02-23	0.0215891
2001-02-24	0.0198964
2001-02-25	0.0185157
2001-02-26	0.0168351
2001-02-27	0.0153499
2001-02-28	0.014567
2001-03-01	0.0135209
2001-03-02	0.0133576
2001-03-03	0.0135706
2001-03-04	0.0142542
2001-03-05	0.0147385
2001-03-06	0.0155935
2001-03-07	0.0162364
2001-03-08	0.0167242
2001-03-09	0.0163673
2001-03-10	0.0156465
2001-03-11	0.0147874
2001-03-12	0.0144226
2001-03-13	0.0136389
2001-03-14	0.0133442
2001-03-15	0.013567
2001-03-16	0.0145703
2001-03-17	0.0155522
2001-03-18	0.0167307
2001-03-19	0.0180719
2001-03-20	0.0199584
2001-03-21	0.0222109
2001-03-22	0.0246421
2001-03-23	0.0276022
2001-03-24	0.0311702
2001-03-25	0.0348014
2001-03-26	0.0383418
2001-03-27	0.040994
2001-03-28	0.0418278
2001-03-29	0.0409434
2001-03-30	0.0394984
2001-03-31	0.0358748
2001-04-01	0.030682
2001-04-02	0.025367
2001-04-03	0.0203941
2001-04-04	0.0166889
2001-04-05	0.0148165
2001-04-06	0.0131083
2001-04-07	0.0128869
2001-04-08	0.013613
2001-04-09	0.0141545
2001-04-10	0.0151091
2001-04-11	0.0161106
2001-04-12	0.0165167
2001-04-13	0.016925
2001-04-14	0.0169792
2001-04-15	0.0168148
2001-04-16	0.0167484
2001-04-17	0.0168953
2001-04-18	0.017635
2001-04-19	0.0196632
2001-04-20	0.0217176
2001-04-21	0.0238667
2001-04-22	0.0263377
2001-04-23	0.0287503
2001-04-24	0.031719
2001-04-25	0.0359155
2001-04-26	0.0412735
2001-04-27	0.0482183
2001-04-28	0.0555976
2001-04-29	0.0626649
2001-04-30	0.0688723
2001-05-01	0.0734888
2001-05-02	0.0769815
2001-05-03	0.0793147
2001-05-04	0.0802175
2001-05-05	0.0812104
2001-05-06	0.0820951
2001-05-07	0.0839352
2001-05-08	0.357179
2001-05-09	1.27182
2001-05-10	2.87683
2001-05-11	5.16838
2001-05-12	7.91961
2001-05-13	10.8789
2001-05-14	14.3963
2001-05-15	18.5478
2001-05-16	23.0783
2001-05-17	28.2599
2001-05-18	33.4614
2001-05-19	38.3865
2001-05-20	43.0093
2001-05-21	46.9681
2001-05-22	49.3857
2001-05-23	50.3737
2001-05-24	49.9441
2001-05-25	48.4254
2001-05-26	47.5303
2001-05-27	48.144
2001-05-28	50.2749
2001-05-29	54.4019
2001-05-30	59.9158
2001-05-31	65.667
2001-06-01	71.8172
2001-06-02	77.3775
2001-06-03	81.9074
2001-06-04	85.4704
2001-06-05	88.584
2001-06-06	91.6629
2001-06-07	95.918
2001-06-08	102.286
2001-06-09	110.596
2001-06-10	120.915
2001-06-11	137.099
2001-06-12	153.629
2001-06-13	169.368
2001-06-14	183.495
2001-06-15	188.726
2001-06-16	193.23
2001-06-17	195.787
2001-06-18	191.172
2001-06-19	184.171
2001-06-20	175.288
2001-06-21	166.82
2001-06-22	166.931
2001-06-23	167.115
2001-06-24	167.601
2001-06-25	169.146
2001-06-26	171.894
2001-06-27	176.626
2001-06-28	181.314
2001-06-29	184.692
2001-06-30	186.423
2001-07-01	186.459
2001-07-02	186.341
2001-07-03	186.547
2001-07-04	187.664
2001-07-05	190.101
2001-07-06	199.79
2001-07-07	211.052
2001-07-08	223.905
2001-07-09	236.782
2001-07-10	249.768
2001-07-11	261.894
2001-07-12	272.692
2001-07-13	275.979
2001-07-14	278.566
2001-07-15	281.422
2001-07-16	284.605
2001-07-17	287.407
2001-07-18	290.274
2001-07-19	292.813
2001-07-20	294.276
2001-07-21	294.264
2001-07-22	292.881
2001-07-23	291.146
2001-07-24	289.861
2001-07-25	289.448
2001-07-26	290.691
2001-07-27	293.863
2001-07-28	297.912
2001-07-29	301.554
2001-07-30	303.786
2001-07-31	305.096
2001-08-01	304.495
2001-08-02	301.916
2001-08-03	298.464
2001-08-04	295.867
2001-08-05	294.155
2001-08-06	294.149
2001-08-07	295.13
2001-08-08	297.628
2001-08-09	301.272
2001-08-10	304.871
2001-08-11	305.596
2001-08-12	304.846
2001-08-13	302.384
2001-08-14	288.531
2001-08-15	274.528
2001-08-16	260.337
2001-08-17	246.15
2001-08-18	234.43
2001-08-19	232.318
2001-08-20	232.225
2001-08-21	243.285
2001-08-22	253.44
2001-08-23	262.543
2001-08-24	271.005
2001-08-25	270.357
2001-08-26	261.538
2001-08-27	260.033
2001-08-28	258.352
2001-08-29	256.308
2001-08-30	254.382
2001-08-31	253.029
2001-09-01	260.094
2001-09-02	266.707
2001-09-03	265.37
2001-09-04	255.194
2001-09-05	243.711
2001-09-06	231.391
2001-09-07	217.884
2001-09-08	204.172
2001-09-09	191.169
2001-09-10	177.072
2001-09-11	170.384
2001-09-12	164.301
2001-09-13	158.462
2001-09-14	154.617
2001-09-15	151.533
2001-09-16	148.857
2001-09-17	148.567
2001-09-18	150.45
2001-09-19	154.357
2001-09-20	159.556
2001-09-21	163.423
2001-09-22	166.428
2001-09-23	169.895
2001-09-24	172.82
2001-09-25	173.757
2001-09-26	171.314
2001-09-27	165.51
2001-09-28	157.868
2001-09-29	150.125
2001-09-30	141.963
2001-10-01	133.292
2001-10-02	125.59
2001-10-03	121.014
2001-10-04	120.47
2001-10-05	122.807
2001-10-06	125.504
2001-10-07	126.19
2001-10-08	125.333
2001-10-09	123.767
2001-10-10	121.568
2001-10-11	118.008
2001-10-12	112.467
2001-10-13	105.545
2001-10-14	98.7136
2001-10-15	92.6941
2001-10-16	86.8756
2001-10-17	80.4212
2001-10-18	73.7124
2001-10-19	68.004
2001-10-20	65.3067
2001-10-21	65.0398
2001-10-22	65.7248
2001-10-23	66.1018
2001-10-24	64.6803
2001-10-25	61.7612
2001-10-26	57.6823
2001-10-27	51.5604
2001-10-28	44.8001
2001-10-29	38.5354
2001-10-30	33.5937
2001-10-31	31.0597
2001-11-01	29.6958
2001-11-02	30.067
2001-11-03	29.5848
2001-11-04	27.752
2001-11-05	25.0296
2001-11-06	22.3147
2001-11-07	20.0133
2001-11-08	19.1833
2001-11-09	18.0989
2001-11-10	18.4545
2001-11-11	19.9912
2001-11-12	21.4023
2001-11-13	22.3374
2001-11-14	22.7298
2001-11-15	21.8515
2001-11-16	21.1768
2001-11-17	20.0469
2001-11-18	18.3598
2001-11-19	16.4115
2001-11-20	14.3859
2001-11-21	12.5816
2001-11-22	11.3758
2001-11-23	10.0741
2001-11-24	8.74043
2001-11-25	7.47094
2001-11-26	6.44681
2001-11-27	5.45767
2001-11-28	4.48981
2001-11-29	3.79519
2001-11-30	2.9973
2001-12-01	2.65087
2001-12-02	2.38815
2001-12-03	2.22097
2001-12-04	2.08042
2001-12-05	1.96188
2001-12-06	1.89338
2001-12-07	1.80943
2001-12-08	1.70904
2001-12-09	1.59479
2001-12-10	1.45075
2001-12-11	1.29888
2001-12-12	1.14522
2001-12-13	0.950673
2001-12-14	0.772271
2001-12-15	0.616585
2001-12-16	0.486803
2001-12-17	0.349962
2001-12-18	0.242817
2001-12-19	0.16443
2001-12-20	0.112139
2001-12-21	0.0794882
2001-12-22	0.0575185
2001-12-23	0.0418139
2001-12-24	0.0305441
2001-12-25	0.0220699
2001-12-26	0.0157603
2001-12-27	0.0109543
2001-12-28	0.00733542
2001-12-29	0.0054046
2001-12-30	0.00478146
2001-12-31	0.00439212
2002-01-01	0.00425962
2002-01-02	0.00406207
2002-01-03	0.00380468
2002-01-04	0.00347172
2002-01-05	0.00310358
2002-01-06	0.00276433
2002-01-07	0.00239832
2002-01-08	0.0020227
2002-01-09	0.0016736
2002-01-10	0.00136962
2002-01-11	0.00104128
2002-01-12	0.000780644
2002-01-13	0.000511225
2002-01-14	0.000317529
2002-01-15	0.00019933
2002-01-16	0.000127659
2002-01-17	8.48406e-05
2002-01-18	5.92105e-05
2002-01-19	4.30944e-05
2002-01-20	3.30457e-05
2002-01-21	2.66662e-05
2002-01-22	2.23694e-05
2002-01-23	2.01453e-05
2002-01-24	1.79602e-05
2002-01-25	1.61344e-05
2002-01-26	1.52496e-05
2002-01-27	1.45205e-05
2002-01-28	1.38321e-05
2002-01-29	1.31796e-05
2002-01-30	1.22682e-05
2002-01-31	1.17465e-05
2002-02-01	1.12399e-05
2002-02-02	1.07417e-05
2002-02-03	1.0527e-05
2002-02-04	1.03112e-05
2002-02-05	1.00927e-05
2002-02-06	1.01674e-05
2002-02-07	1.02312e-05
2002-02-08	1.0286e-05
2002-02-09	1.03343e-05
2002-02-10	1.01036e-05
2002-02-11	9.89207e-06
2002-02-12	9.52103e-06
2002-02-13	9.16002e-06
2002-02-14	8.81314e-06
2002-02-15	8.47735e-06
2002-02-16	8.35631e-06
2002-02-17	8.22161e-06
2002-02-18	8.01174e-06
2002-02-19	7.97283e-06
2002-02-20	7.74071e-06
2002-02-21	7.51236e-06
2002-02-22	7.29008e-06
2002-02-23	6.86874e-06
2002-02-24	6.47316e-06
2002-02-25	6.31988e-06
2002-02-26	6.00575e-06
2002-02-27	6.02773e-06
2002-02-28	6.35357e-06
2002-03-01	6.96251e-06
2002-03-02	7.81881e-06
2002-03-03	8.72029e-06
2002-03-04	9.29503e-06
2002-03-05	1.01337e-05
2002-03-06	1.08935e-05
2002-03-07	1.14176e-05
2002-03-08	1.17039e-05
2002-03-09	1.14219e-05
2002-03-10	1.12457e-05
2002-03-11	1.07954e-05
2002-03-12	1.00416e-05
2002-03-13	9.10583e-06
2002-03-14	8.1311e-06
2002-03-15	7.11755e-06
2002-03-16	6.43156e-06
2002-03-17	5.59281e-06
2002-03-18	5.31349e-06
2002-03-19	5.48524e-06
2002-03-20	6.05039e-06
2002-03-21	6.59323e-06
2002-03-22	7.13526e-06
2002-03-23	7.51562e-06
2002-03-24	8.016e-06
2002-03-25	8.09284e-06
2002-03-26	7.66023e-06
2002-03-27	7.06675e-06
2002-03-28	6.45968e-06
2002-03-29	5.84002e-06
2002-03-30	5.3723e-06
2002-03-31	4.69882e-06
2002-04-01	4.35177e-06
2002-04-02	4.18974e-06
2002-04-03	4.01806e-06
2002-04-04	3.92015e-06
2002-04-05	3.89934e-06
2002-04-06	3.86755e-06
2002-04-07	3.93536e-06
2002-04-08	3.93953e-06
2002-04-09	3.99976e-06
2002-04-10	3.91304e-06
2002-04-11	4.04237e-06
2002-04-12	4.34295e-06
2002-04-13	4.74091e-06
2002-04-14	5.23428e-06
2002-04-15	5.60119e-06
2002-04-16	5.8215e-06
2002-04-17	6.22683e-06
2002-04-18	6.2568e-06
2002-04-19	5.99758e-06
2002-04-20	5.5691e-06
2002-04-21	5.03305e-06
2002-04-22	4.67219e-06
2002-04-23	4.42501e-06
2002-04-24	4.08239e-06
2002-04-25	3.9654e-06
2002-04-26	4.02913e-06
2002-04-27	4.2411e-06
2002-04-28	4.71031e-06
2002-04-29	5.37974e-06
2002-04-30	6.29008e-06
2002-05-01	7.34832e-06
2002-05-02	8.40689e-06
2002-05-03	9.46399e-06
2002-05-04	1.06326e-05
2002-05-05	1.16816e-05
2002-05-06	1.24564e-05
2002-05-07	1.30589e-05
2002-05-08	1.35456e-05
2002-05-09	1.39661e-05
2002-05-10	1.45526e-05
2002-05-11	1.50202e-05
2002-05-12	1.53748e-05
2002-05-13	0.16054
2002-05-14	1.09931
2002-05-15	3.12741
2002-05-16	6.38131
2002-05-17	10.8166
2002-05-18	15.8103
2002-05-19	20.712
2002-05-20	25.098
2002-05-21	28.2667
2002-05-22	30.1006
2002-05-23	30.6418
2002-05-24	30.0087
2002-05-25	28.8686
2002-05-26	27.9111
2002-05-27	27.5216
2002-05-28	27.8527
2002-05-29	28.5891
2002-05-30	29.355
2002-05-31	30.2115
2002-06-01	30.9729
2002-06-02	31.6534
2002-06-03	32.2474
2002-06-04	32.6942
2002-06-05	33.1608
2002-06-06	33.9135
2002-06-07	34.6708
2002-06-08	35.2899
2002-06-09	35.7934
2002-06-10	36.0448
2002-06-11	36.0187
2002-06-12	35.8663
2002-06-13	35.6458
2002-06-14	35.5085
2002-06-15	35.8774
2002-06-16	36.5384
2002-06-17	38.6037
2002-06-18	39.2305
2002-06-19	39.5073
2002-06-20	39.5148
2002-06-21	39.4832
2002-06-22	39.3664
2002-06-23	40.5346
2002-06-24	40.5494
2002-06-25	42.0045
2002-06-26	43.5559
2002-06-27	43.5718
2002-06-28	43.4211
2002-06-29	43.1459
2002-06-30	42.6769
2002-07-01	42.196
2002-07-02	41.8918
2002-07-03	41.803
2002-07-04	43.356
2002-07-05	44.9988
2002-07-06	46.4622
2002-07-07	46.5955
2002-07-08	46.5475
2002-07-09	46.5205
2002-07-10	46.5448
2002-07-11	46.6687
2002-07-12	46.8102
2002-07-13	47.1127
2002-07-14	47.4906
2002-07-15	47.9119
2002-07-16	48.1783
2002-07-17	48.2776
2002-07-18	48.1471
2002-07-19	47.7535
2002-07-20	47.1459
2002-07-21	46.4989
2002-07-22	45.8086
2002-07-23	45.0736
2002-07-24	44.274
2002-07-25	43.2715
2002-07-26	40.8566
2002-07-27	38.3655
2002-07-28	35.8035
2002-07-29	33.3867
2002-07-30	31.3036
2002-07-31	29.5972
2002-08-01	29.4471
2002-08-02	31.2008
2002-08-03	33.5553
2002-08-04	36.4802
2002-08-05	39.6919
2002-08-06	42.862
2002-08-07	45.8873
2002-08-08	47.5685
2002-08-09	48.7203
2002-08-10	49.3415
2002-08-11	49.3627
2002-08-12	48.9292
2002-08-13	48.2366
2002-08-14	47.2761
2002-08-15	46.1203
2002-08-16	43.577
2002-08-17	40.8334
2002-08-18	37.9526
2002-08-19	34.9866
2002-08-20	32.1919
2002-08-21	29.7991
2002-08-22	27.9046
2002-08-23	27.7759
2002-08-24	28.0231
2002-08-25	28.4882
2002-08-26	29.2031
2002-08-27	30.429
2002-08-28	31.9937
2002-08-29	33.9301
2002-08-30	36.2526
2002-08-31	38.6564
2002-09-01	41.2726
2002-09-02	43.9958
2002-09-03	46.204
2002-09-04	47.8263
2002-09-05	48.9921
2002-09-06	49.421
2002-09-07	49.5815
2002-09-08	49.4814
2002-09-09	48.8948
2002-09-10	48.1573
2002-09-11	47.4011
2002-09-12	46.4555
2002-09-13	45.4619
2002-09-14	44.5859
2002-09-15	43.6081
2002-09-16	42.8838
2002-09-17	42.6528
2002-09-18	42.903
2002-09-19	44.0533
2002-09-20	46.3986
2002-09-21	49.9159
2002-09-22	55.0544
2002-09-23	61.393
2002-09-24	68.0937
2002-09-25	74.6004
2002-09-26	79.8929
2002-09-27	83.8395
2002-09-28	86.0577
2002-09-29	86.2444
2002-09-30	84.0993
2002-10-01	80.0758
2002-10-02	75.3292
2002-10-03	71.1493
2002-10-04	68.0112
2002-10-05	66.4868
2002-10-06	66.1128
2002-10-07	66.8418
2002-10-08	69.1086
2002-10-09	72.3006
2002-10-10	75.6227
2002-10-11	78.3075
2002-10-12	79.0924
2002-10-13	78.1894
2002-10-14	76.3224
2002-10-15	73.4839
2002-10-16	70.794
2002-10-17	68.2404
2002-10-18	65.6281
2002-10-19	63.3166
2002-10-20	61.4689
2002-10-21	60.7959
2002-10-22	61.4571
2002-10-23	62.0264
2002-10-24	61.9019
2002-10-25	60.6151
2002-10-26	58.7019
2002-10-27	56.4726
2002-10-28	53.1987
2002-10-29	48.7066
2002-10-30	43.0864
2002-10-31	37.5276
2002-11-01	33.7238
2002-11-02	31.4453
2002-11-03	30.6809
2002-11-04	30.8564
2002-11-05	31.1842
2002-11-06	31.496
2002-11-07	30.9705
2002-11-08	30.3472
2002-11-09	28.7908
2002-11-10	26.1565
2002-11-11	23.0733
2002-11-12	20.5339
2002-11-13	18.9485
2002-11-14	18.9224
2002-11-15	18.3739
2002-11-16	18.301
2002-11-17	18.7469
2002-11-18	19.4515
2002-11-19	19.7401
2002-11-20	19.7686
2002-11-21	19.1358
2002-11-22	19.133
2002-11-23	19.1519
2002-11-24	18.8733
2002-11-25	18.5283
2002-11-26	18.1846
2002-11-27	17.7248
2002-11-28	17.3216
2002-11-29	16.6566
2002-11-30	16.2439
2002-12-01	16.1518
2002-12-02	16.4417
2002-12-03	16.6967
2002-12-04	16.6931
2002-12-05	16.4655
2002-12-06	15.7239
2002-12-07	14.3435
2002-12-08	13.0599
2002-12-09	11.3905
2002-12-10	9.95024
2002-12-11	8.62513
2002-12-12	7.40146
2002-12-13	6.20934
2002-12-14	5.38198
2002-12-15	4.34786
2002-12-16	3.5317
2002-12-17	2.66342
2002-12-18	2.00815
2002-12-19	1.55498
2002-12-20	1.25922
2002-12-21	1.05844
2002-12-22	0.980187
2002-12-23	0.898371
2002-12-24	0.806812
2002-12-25	0.71128
2002-12-26	0.59319
2002-12-27	0.48638
2002-12-28	0.400546
2002-12-29	0.305513
2002-12-30	0.230173
2002-12-31	0.172687
2003-01-01	0.135646
2003-01-02	0.111566
2003-01-03	0.100699
2003-01-04	0.0919435
2003-01-05	0.0890799
2003-01-06	0.0871904
2003-01-07	0.0877927
2003-01-08	0.0911089
2003-01-09	0.0968353
2003-01-10	0.101515
2003-01-11	0.105596
2003-01-12	0.108759
2003-01-13	0.113749
2003-01-14	0.115322
2003-01-15	0.115848
2003-01-16	0.110406
2003-01-17	0.105192
2003-01-18	0.0978459
2003-01-19	0.0905649
2003-01-20	0.0813371
2003-01-21	0.0754908
2003-01-22	0.0678646
2003-01-23	0.0636582
2003-01-24	0.0584997
2003-01-25	0.056929
2003-01-26	0.0553864
2003-01-27	0.0538038
2003-01-28	0.052199
2003-01-29	0.0505281
2003-01-30	0.0487767
2003-01-31	0.0483231
2003-02-01	0.046308
2003-02-02	0.0441761
2003-02-03	0.0419338
2003-02-04	0.0405752
2003-02-05	0.038995
2003-02-06	0.0370165
2003-02-07	0.0345867
2003-02-08	0.0318879
2003-02-09	0.0296422
2003-02-10	0.0271903
2003-02-11	0.0235024
2003-02-12	0.0203296
2003-02-13	0.0172158
2003-02-14	0.0143436
2003-02-15	0.0117958
2003-02-16	0.00899717
2003-02-17	0.00669822
2003-02-18	0.00494356
2003-02-19	0.00313235
2003-02-20	0.00191092
2003-02-21	0.0011685
2003-02-22	0.000717292
2003-02-23	0.000442899
2003-02-24	0.000275873
2003-02-25	0.000173938
2003-02-26	0.000111441
2003-02-27	7.2918e-05
2003-02-28	4.9059e-05
2003-03-01	3.42145e-05
2003-03-02	2.45298e-05
2003-03-03	1.82826e-05
2003-03-04	1.42635e-05
2003-03-05	1.16254e-05
2003-03-06	9.96433e-06
2003-03-07	8.90674e-06
2003-03-08	8.20533e-06
2003-03-09	8.02945e-06
2003-03-10	7.93299e-06
2003-03-11	7.72071e-06
2003-03-12	7.58816e-06
2003-03-13	7.4034e-06
2003-03-14	7.18483e-06
2003-03-15	6.94148e-06
2003-03-16	6.82658e-06
2003-03-17	6.67398e-06
2003-03-18	6.59523e-06
2003-03-19	6.62649e-06
2003-03-20	6.61095e-06
2003-03-21	6.52036e-06
2003-03-22	6.34721e-06
2003-03-23	5.95314e-06
2003-03-24	5.51524e-06
2003-03-25	4.96674e-06
2003-03-26	4.24503e-06
2003-03-27	3.46169e-06
2003-03-28	2.73494e-06
2003-03-29	2.12385e-06
2003-03-30	1.63351e-06
2003-03-31	1.23319e-06
2003-04-01	1.01572e-06
2003-04-02	8.72396e-07
2003-04-03	8.42137e-07
2003-04-04	8.29853e-07
2003-04-05	8.08679e-07
2003-04-06	7.71685e-07
2003-04-07	7.52731e-07
2003-04-08	7.32356e-07
2003-04-09	7.15301e-07
2003-04-10	7.30428e-07
2003-04-11	7.6312e-07
2003-04-12	7.96435e-07
2003-04-13	8.44222e-07
2003-04-14	8.7424e-07
2003-04-15	8.81937e-07
2003-04-16	8.66517e-07
2003-04-17	8.2817e-07
2003-04-18	7.74778e-07
2003-04-19	7.16912e-07
2003-04-20	6.45074e-07
2003-04-21	5.75648e-07
2003-04-22	5.39467e-07
2003-04-23	5.23684e-07
2003-04-24	5.27024e-07
2003-04-25	5.65872e-07
2003-04-26	6.4667e-07
2003-04-27	7.60657e-07
2003-04-28	9.24355e-07
2003-04-29	1.1543e-06
2003-04-30	1.45285e-06
2003-05-01	1.79017e-06
2003-05-02	2.15901e-06
2003-05-03	2.48283e-06
2003-05-04	2.74601e-06
2003-05-05	2.916e-06
2003-05-06	2.96568e-06
2003-05-07	2.95258e-06
2003-05-08	2.90996e-06
2003-05-09	1.71648e-05
2003-05-10	1.08899
2003-05-11	3.82802
2003-05-12	8.30037
2003-05-13	14.6344
2003-05-14	21.7675
2003-05-15	29.0629
2003-05-16	36.2137
2003-05-17	41.8496
2003-05-18	45.3776
2003-05-19	46.8427
2003-05-20	46.3031
2003-05-21	44.4843
2003-05-22	41.8354
2003-05-23	38.7418
2003-05-24	35.7809
2003-05-25	33.5499
2003-05-26	31.9916
2003-05-27	30.6787
2003-05-28	29.9193
2003-05-29	29.8057
2003-05-30	30.4064
2003-05-31	31.6715
2003-06-01	32.9311
2003-06-02	34.218
2003-06-03	35.7071
2003-06-04	37.2187
2003-06-05	38.8594
2003-06-06	40.4946
2003-06-07	41.8758
2003-06-08	43.1274
2003-06-09	44.0634
2003-06-10	44.7999
2003-06-11	45.668
2003-06-12	46.635
2003-06-13	49.3308
2003-06-14	52.0716
2003-06-15	54.579
2003-06-16	56.7706
2003-06-17	58.5842
2003-06-18	57.9242
2003-06-19	56.815
2003-06-20	53.8017
2003-06-21	50.7435
2003-06-22	48.1608
2003-06-23	47.6869
2003-06-24	47.8434
2003-06-25	50.4839
2003-06-26	53.4248
2003-06-27	56.3027
2003-06-28	58.8617
2003-06-29	60.8444
2003-06-30	60.8582
2003-07-01	60.512
2003-07-02	59.9968
2003-07-03	59.5195
2003-07-04	59.0979
2003-07-05	58.6653
2003-07-06	58.1222
2003-07-07	57.2854
2003-07-08	54.5521
2003-07-09	51.7233
2003-07-10	48.7542
2003-07-11	45.819
2003-07-12	43.0946
2003-07-13	40.5935
2003-07-14	38.5651
2003-07-15	39.9251
2003-07-16	41.5117
2003-07-17	43.1549
2003-07-18	44.7171
2003-07-19	46.154
2003-07-20	47.5304
2003-07-21	48.7115
2003-07-22	48.3778
2003-07-23	47.9624
2003-07-24	47.5439
2003-07-25	47.1343
2003-07-26	46.759
2003-07-27	46.4702
2003-07-28	46.2873
2003-07-29	46.0839
2003-07-30	45.7185
2003-07-31	45.3058
2003-08-01	44.8332
2003-08-02	44.3297
2003-08-03	43.8533
2003-08-04	43.3686
2003-08-05	42.8531
2003-08-06	42.3103
2003-08-07	40.4565
2003-08-08	38.6854
2003-08-09	36.9783
2003-08-10	35.2983
2003-08-11	33.6395
2003-08-12	32.1002
2003-08-13	31.8158
2003-08-14	32.9963
2003-08-15	34.3956
2003-08-16	35.9795
2003-08-17	37.5759
2003-08-18	39.139
2003-08-19	40.5428
2003-08-20	40.604
2003-08-21	40.431
2003-08-22	40.0687
2003-08-23	39.5383
2003-08-24	38.9929
2003-08-25	38.51
2003-08-26	38.1354
2003-08-27	37.8947
2003-08-28	37.7772
2003-08-29	37.7598
2003-08-30	37.8184
2003-08-31	37.864
2003-09-01	37.7594
2003-09-02	37.157
2003-09-03	34.8217
2003-09-04	32.0346
2003-09-05	28.9011
2003-09-06	25.7547
2003-09-07	22.909
2003-09-08	20.4514
2003-09-09	18.6617
2003-09-10	18.7748
2003-09-11	19.1289
2003-09-12	19.4014
2003-09-13	19.351
2003-09-14	18.7291
2003-09-15	17.7767
2003-09-16	16.7108
2003-09-17	15.5266
2003-09-18	14.5427
2003-09-19	13.9034
2003-09-20	13.5571
2003-09-21	13.5072
2003-09-22	13.6204
2003-09-23	13.6758
2003-09-24	13.6204
2003-09-25	13.4768
2003-09-26	13.2732
2003-09-27	13.0669
2003-09-28	12.9418
2003-09-29	12.7424
2003-09-30	12.5245
2003-10-01	12.4205
2003-10-02	12.4298
2003-10-03	12.6727
2003-10-04	13.0687
2003-10-05	13.3739
2003-10-06	13.6356
2003-10-07	13.6331
2003-10-08	13.2423
2003-10-09	12.5648
2003-10-10	11.52
2003-10-11	10.3343
2003-10-12	9.22083
2003-10-13	8.20692
2003-10-14	7.47074
2003-10-15	7.06204
2003-10-16	6.86681
2003-10-17	6.91775
2003-10-18	7.07987
2003-10-19	7.25846
2003-10-20	7.55651
2003-10-21	8.02614
2003-10-22	8.60104
2003-10-23	9.28868
2003-10-24	9.799
2003-10-25	10.002
2003-10-26	9.77928
2003-10-27	9.02826
2003-10-28	7.99088
2003-10-29	6.82069
2003-10-30	5.69649
2003-10-31	4.89988
2003-11-01	4.41362
2003-11-02	4.27142
2003-11-03	4.40704
2003-11-04	4.51416
2003-11-05	4.5108
2003-11-06	4.27557
2003-11-07	3.90382
2003-11-08	3.32918
2003-11-09	2.71905
2003-11-10	2.14596
2003-11-11	1.75002
2003-11-12	1.48809
2003-11-13	1.34187
2003-11-14	1.13466
2003-11-15	1.02919
2003-11-16	0.985835
2003-11-17	1.00156
2003-11-18	1.02754
2003-11-19	1.08296
2003-11-20	1.15576
2003-11-21	1.28547
2003-11-22	1.40654
2003-11-23	1.49744
2003-11-24	1.6323
2003-11-25	1.77019
2003-11-26	1.94942
2003-11-27	2.13455
2003-11-28	2.29116
2003-11-29	2.40681
2003-11-30	2.55619
2003-12-01	2.55402
2003-12-02	2.43295
2003-12-03	2.23345
2003-12-04	2.00308
2003-12-05	1.76687
2003-12-06	1.56298
2003-12-07	1.35005
2003-12-08	1.20839
2003-12-09	1.14464
2003-12-10	1.11536
2003-12-11	1.10276
2003-12-12	1.06294
2003-12-13	1.02549
2003-12-14	0.960861
2003-12-15	0.918613
2003-12-16	0.8709
2003-12-17	0.836324
2003-12-18	0.783667
2003-12-19	0.745441
2003-12-20	0.692862
2003-12-21	0.626567
2003-12-22	0.528068
2003-12-23	0.441844
2003-12-24	0.349423
2003-12-25	0.277603
2003-12-26	0.221982
2003-12-27	0.186262
2003-12-28	0.165734
2003-12-29	0.158779
2003-12-30	0.15262
2003-12-31	0.147015
2004-01-01	0.141912
2004-01-02	0.13725
2004-01-03	0.129018
2004-01-04	0.123756
2004-01-05	0.121534
2004-01-06	0.117766
2004-01-07	0.114903
2004-01-08	0.109987
2004-01-09	0.103116
2004-01-10	0.0970473
2004-01-11	0.0866784
2004-01-12	0.0738658
2004-01-13	0.0615244
2004-01-14	0.0485427
2004-01-15	0.0376307
2004-01-16	0.0290869
2004-01-17	0.0202342
2004-01-18	0.0136632
2004-01-19	0.0112323
2004-01-20	0.010411
2004-01-21	0.00965791
2004-01-22	0.00913812
2004-01-23	0.00870035
2004-01-24	0.00809741
2004-01-25	0.00755338
2004-01-26	0.00685445
2004-01-27	0.00602325
2004-01-28	0.00505152
2004-01-29	0.004191
2004-01-30	0.00325923
2004-01-31	0.00251189
2004-02-01	0.00174144
2004-02-02	0.00114913
2004-02-03	0.000748359
2004-02-04	0.000606952
2004-02-05	0.000525806
2004-02-06	0.00046802
2004-02-07	0.000426275
2004-02-08	0.000391931
2004-02-09	0.000376746
2004-02-10	0.000360165
2004-02-11	0.000357828
2004-02-12	0.00033755
2004-02-13	0.000326727
2004-02-14	0.000310245
2004-02-15	0.000287783
2004-02-16	0.000259219
2004-02-17	0.000233114
2004-02-18	0.000197622
2004-02-19	0.000165873
2004-02-20	0.000131113
2004-02-21	0.000101396
2004-02-22	7.66806e-05
2004-02-23	5.11083e-05
2004-02-24	3.18707e-05
2004-02-25	1.87438e-05
2004-02-26	1.39249e-05
2004-02-27	1.09231e-05
2004-02-28	8.96157e-06
2004-02-29	8.33065e-06
2004-03-01	7.9183e-06
2004-03-02	7.60151e-06
2004-03-03	7.47326e-06
2004-03-04	7.23547e-06
2004-03-05	7.04331e-06
2004-03-06	6.75628e-06
2004-03-07	6.37287e-06
2004-03-08	6.15234e-06
2004-03-09	5.85791e-06
2004-03-10	5.31277e-06
2004-03-11	4.70924e-06
2004-03-12	4.02944e-06
2004-03-13	3.45487e-06
2004-03-14	2.98467e-06
2004-03-15	2.61778e-06
2004-03-16	2.38656e-06
2004-03-17	2.2394e-06
2004-03-18	2.2746e-06
2004-03-19	2.36235e-06
2004-03-20	2.4745e-06
2004-03-21	2.56936e-06
2004-03-22	2.65549e-06
2004-03-23	2.67007e-06
2004-03-24	2.70957e-06
2004-03-25	2.83415e-06
2004-03-26	2.93981e-06
2004-03-27	3.04681e-06
2004-03-28	3.11984e-06
2004-03-29	3.25119e-06
2004-03-30	3.26146e-06
2004-03-31	3.14903e-06
2004-04-01	2.85237e-06
2004-04-02	2.56821e-06
2004-04-03	2.26178e-06
2004-04-04	2.0577e-06
2004-04-05	1.82623e-06
2004-04-06	1.85346e-06
2004-04-07	2.0564e-06
2004-04-08	2.39499e-06
2004-04-09	2.79631e-06
2004-04-10	3.29867e-06
2004-04-11	3.83727e-06
2004-04-12	4.32326e-06
2004-04-13	4.5906e-06
2004-04-14	4.61135e-06
2004-04-15	4.60154e-06
2004-04-16	4.38864e-06
2004-04-17	4.04372e-06
2004-04-18	3.62123e-06
2004-04-19	3.24864e-06
2004-04-20	2.98337e-06
2004-04-21	2.91552e-06
2004-04-22	2.81789e-06
2004-04-23	2.84076e-06
2004-04-24	2.90076e-06
2004-04-25	2.92087e-06
2004-04-26	2.86791e-06
2004-04-27	2.85307e-06
2004-04-28	2.86315e-06
2004-04-29	2.87854e-06
2004-04-30	2.94432e-06
2004-05-01	3.06561e-06
2004-05-02	3.23979e-06
2004-05-03	3.5493e-06
2004-05-04	3.89771e-06
2004-05-05	4.22288e-06
2004-05-06	4.54341e-06
2004-05-07	4.8039e-06
2004-05-08	1.73634e-05
2004-05-09	0.00047899
2004-05-10	0.00175632
2004-05-11	0.00400061
2004-05-12	0.00723767
2004-05-13	0.0108522
2004-05-14	0.014235
2004-05-15	0.0170844
2004-05-16	0.0188651
2004-05-17	0.0195412
2004-05-18	0.0194083
2004-05-19	0.0186746
2004-05-20	0.0181179
2004-05-21	0.0182547
2004-05-22	0.0192064
2004-05-23	0.0203998
2004-05-24	0.021446
2004-05-25	0.0219784
2004-05-26	0.0217554
2004-05-27	0.0212211
2004-05-28	0.0203858
2004-05-29	0.0196038
2004-05-30	0.0213301
2004-05-31	0.0281882
2004-06-01	0.0409478
2004-06-02	0.0594294
2004-06-03	0.0820693
2004-06-04	0.106483
2004-06-05	0.132405
2004-06-06	0.158084
2004-06-07	0.180991
2004-06-08	0.201246
2004-06-09	0.217963
2004-06-10	0.232557
2004-06-11	0.2474
2004-06-12	0.26206
2004-06-13	0.275697
2004-06-14	0.288099
2004-06-15	0.29782
2004-06-16	0.303377
2004-06-17	0.305628
2004-06-18	0.30428
2004-06-19	0.300706
2004-06-20	0.298256
2004-06-21	0.295798
2004-06-22	0.293922
2004-06-23	0.294838
2004-06-24	0.297711
2004-06-25	0.304031
2004-06-26	0.322947
2004-06-27	0.341719
2004-06-28	0.361076
2004-06-29	0.379333
2004-06-30	0.396891
2004-07-01	0.414302
2004-07-02	0.430304
2004-07-03	0.433657
2004-07-04	0.434251
2004-07-05	0.432695
2004-07-06	0.417006
2004-07-07	0.401853
2004-07-08	0.399393
2004-07-09	0.398817
2004-07-10	0.401488
2004-07-11	0.406936
2004-07-12	0.411675
2004-07-13	0.426263
2004-07-14	0.435261
2004-07-15	0.412111
2004-07-16	0.385028
2004-07-17	0.35682
2004-07-18	0.329706
2004-07-19	0.308076
2004-07-20	0.296661
2004-07-21	0.301125
2004-07-22	0.360257
2004-07-23	0.458771
2004-07-24	0.589666
2004-07-25	0.748133
2004-07-26	0.92806
2004-07-27	1.11187
2004-07-28	1.2776
2004-07-29	1.3572
2004-07-30	1.39526
2004-07-31	1.39865
2004-08-01	1.41631
2004-08-02	1.41207
2004-08-03	1.4012
2004-08-04	1.4002
2004-08-05	1.44856
2004-08-06	1.4985
2004-08-07	1.54738
2004-08-08	1.55097
2004-08-09	1.54981
2004-08-10	1.54577
2004-08-11	1.54307
2004-08-12	1.54632
2004-08-13	1.54866
2004-08-14	1.54395
2004-08-15	1.48517
2004-08-16	1.41758
2004-08-17	1.35412
2004-08-18	1.30214
2004-08-19	1.29976
2004-08-20	1.34149
2004-08-21	1.43997
2004-08-22	1.65222
2004-08-23	1.96101
2004-08-24	2.28489
2004-08-25	2.66127
2004-08-26	3.00597
2004-08-27	3.29817
2004-08-28	3.5214
2004-08-29	3.66479
2004-08-30	3.7318
2004-08-31	3.79004
2004-09-01	3.78013
2004-09-02	3.73983
2004-09-03	3.6855
2004-09-04	3.60447
2004-09-05	3.49526
2004-09-06	3.3269
2004-09-07	3.12098
2004-09-08	2.89311
2004-09-09	2.64414
2004-09-10	2.40199
2004-09-11	2.1943
2004-09-12	2.05279
2004-09-13	1.99906
2004-09-14	2.01657
2004-09-15	2.08179
2004-09-16	2.17108
2004-09-17	2.26754
2004-09-18	2.35778
2004-09-19	2.4172
2004-09-20	2.45015
2004-09-21	2.4509
2004-09-22	2.42678
2004-09-23	2.40837
2004-09-24	2.39722
2004-09-25	2.40279
2004-09-26	2.42987
2004-09-27	2.44563
2004-09-28	2.43753
2004-09-29	2.41538
2004-09-30	2.37404
2004-10-01	2.31364
2004-10-02	2.23217
2004-10-03	2.11494
2004-10-04	1.96628
2004-10-05	1.80547
2004-10-06	1.64859
2004-10-07	1.50965
2004-10-08	1.40754
2004-10-09	1.36056
2004-10-10	1.36002
2004-10-11	1.37559
2004-10-12	1.39307
2004-10-13	1.39178
2004-10-14	1.39141
2004-10-15	1.40961
2004-10-16	1.42151
2004-10-17	1.43358
2004-10-18	1.4675
2004-10-19	1.51533
2004-10-20	1.58509
2004-10-21	1.64437
2004-10-22	1.65128
2004-10-23	1.62518
2004-10-24	1.57289
2004-10-25	1.50277
2004-10-26	1.44326
2004-10-27	1.38602
2004-10-28	1.33755
2004-10-29	1.31531
2004-10-30	1.30059
2004-10-31	1.293
2004-11-01	1.28857
2004-11-02	1.26073
2004-11-03	1.20736
2004-11-04	1.12861
2004-11-05	1.02289
2004-11-06	0.917644
2004-11-07	0.816906
2004-11-08	0.725344
2004-11-09	0.662951
2004-11-10	0.635914
2004-11-11	0.645024
2004-11-12	0.695269
2004-11-13	0.750124
2004-11-14	0.78486
2004-11-15	0.788172
2004-11-16	0.788443
2004-11-17	0.752642
2004-11-18	0.682034
2004-11-19	0.580163
2004-11-20	0.476537
2004-11-21	0.385549
2004-11-22	0.320973
2004-11-23	0.242751
2004-11-24	0.196105
2004-11-25	0.169935
2004-11-26	0.151388
2004-11-27	0.126053
2004-11-28	0.103102
2004-11-29	0.0824338
2004-11-30	0.0712758
2004-12-01	0.0609197
2004-12-02	0.0570175
2004-12-03	0.0553345
2004-12-04	0.0596668
2004-12-05	0.0644005
2004-12-06	0.0685012
2004-12-07	0.0698301
2004-12-08	0.0687294
2004-12-09	0.0646197
2004-12-10	0.0629974
2004-12-11	0.0591008
2004-12-12	0.0554059
2004-12-13	0.052928
2004-12-14	0.0532806
2004-12-15	0.0538428
2004-12-16	0.0547785
2004-12-17	0.0527493
2004-12-18	0.0506835
2004-12-19	0.0485555
2004-12-20	0.045574
2004-12-21	0.0424136
2004-12-22	0.039456
2004-12-23	0.0366862
2004-12-24	0.0354111
2004-12-25	0.0353316
2004-12-26	0.0360844
2004-12-27	0.0370291
2004-12-28	0.0371083
2004-12-29	0.037282
2004-12-30	0.0364769
2004-12-31	0.0364375
2005-01-01	0.0345975
2005-01-02	0.0319683
2005-01-03	0.0306685
2005-01-04	0.0292009
2005-01-05	0.0275816
2005-01-06	0.0268972
2005-01-07	0.0254031
2005-01-08	0.0240822
2005-01-09	0.0228516
2005-01-10	0.0211047
2005-01-11	0.0195153
2005-01-12	0.0180866
2005-01-13	0.0168128
2005-01-14	0.0159675
2005-01-15	0.0155927
2005-01-16	0.0150475
2005-01-17	0.0146896
2005-01-18	0.014156
2005-01-19	0.0134441
2005-01-20	0.0125658
2005-01-21	0.0110311
2005-01-22	0.00969019
2005-01-23	0.00856413
2005-01-24	0.00723983
2005-01-25	0.0061442
2005-01-26	0.00527064
2005-01-27	0.00452407
2005-01-28	0.00429581
2005-01-29	0.00408018
2005-01-30	0.00393002
2005-01-31	0.00376024
2005-02-01	0.00354501
2005-02-02	0.00336162
2005-02-03	0.00320944
2005-02-04	0.00290124
2005-02-05	0.00262977
2005-02-06	0.00224607
2005-02-07	0.00191151
2005-02-08	0.00160752
2005-02-09	0.00125957
2005-02-10	0.000966279
2005-02-11	0.000737036
2005-02-12	0.000492459
2005-02-13	0.000320841
2005-02-14	0.000204105
2005-02-15	0.000120637
2005-02-16	6.81313e-05
2005-02-17	3.66907e-05
2005-02-18	1.79838e-05
2005-02-19	1.16982e-05
2005-02-20	9.88578e-06
2005-02-21	8.97185e-06
2005-02-22	8.91357e-06
2005-02-23	8.88575e-06
2005-02-24	8.63765e-06
2005-02-25	8.41998e-06
2005-02-26	8.16502e-06
2005-02-27	8.11273e-06
2005-02-28	8.01489e-06
2005-03-01	7.89106e-06
2005-03-02	7.73704e-06
2005-03-03	7.95686e-06
2005-03-04	7.93522e-06
2005-03-05	7.91468e-06
2005-03-06	7.67122e-06
2005-03-07	7.42229e-06
2005-03-08	7.17448e-06
2005-03-09	6.89862e-06
2005-03-10	6.52516e-06
2005-03-11	6.29592e-06
2005-03-12	6.01411e-06
2005-03-13	5.68097e-06
2005-03-14	5.16144e-06
2005-03-15	4.63775e-06
2005-03-16	4.33691e-06
2005-03-17	4.09507e-06
2005-03-18	3.90564e-06
2005-03-19	3.86035e-06
2005-03-20	3.83238e-06
2005-03-21	3.8569e-06
2005-03-22	3.80628e-06
2005-03-23	3.62514e-06
2005-03-24	3.41481e-06
2005-03-25	3.44072e-06
2005-03-26	3.52749e-06
2005-03-27	3.78364e-06
2005-03-28	4.17379e-06
2005-03-29	4.4794e-06
2005-03-30	4.80746e-06
2005-03-31	4.84211e-06
2005-04-01	4.72859e-06
2005-04-02	4.32807e-06
2005-04-03	3.74507e-06
2005-04-04	3.22967e-06
2005-04-05	2.89711e-06
2005-04-06	2.49998e-06
2005-04-07	2.36309e-06
2005-04-08	2.29242e-06
2005-04-09	2.47014e-06
2005-04-10	2.81033e-06
2005-04-11	3.06645e-06
2005-04-12	3.29112e-06
2005-04-13	3.51876e-06
2005-04-14	3.69124e-06
2005-04-15	3.84393e-06
2005-04-16	3.90206e-06
2005-04-17	3.86237e-06
2005-04-18	3.87144e-06
2005-04-19	3.9041e-06
2005-04-20	4.00531e-06
2005-04-21	4.07811e-06
2005-04-22	4.00607e-06
2005-04-23	3.93594e-06
2005-04-24	3.96315e-06
2005-04-25	4.10059e-06
2005-04-26	4.38022e-06
2005-04-27	4.62896e-06
2005-04-28	4.82641e-06
2005-04-29	5.00533e-06
2005-04-30	5.1635e-06
2005-05-01	5.31395e-06
2005-05-02	5.46021e-06
2005-05-03	5.64595e-06
2005-05-04	5.85727e-06
2005-05-05	6.06213e-06
2005-05-06	6.26173e-06
2005-05-07	6.94135e-06
2005-05-08	8.44844e-06
2005-05-09	1.12654e-05
2005-05-10	1.55445e-05
2005-05-11	2.05358e-05
2005-05-12	2.58357e-05
2005-05-13	3.0977e-05
2005-05-14	3.54065e-05
2005-05-15	3.91312e-05
2005-05-16	4.18157e-05
2005-05-17	4.34024e-05
2005-05-18	4.42443e-05
2005-05-19	4.41709e-05
2005-05-20	4.37968e-05
2005-05-21	4.33572e-05
2005-05-22	4.27927e-05
2005-05-23	4.20244e-05
2005-05-24	4.05145e-05
2005-05-25	3.86374e-05
2005-05-26	3.685e-05
2005-05-27	3.55114e-05
2005-05-28	3.47738e-05
2005-05-29	3.40883e-05
2005-05-30	3.36801e-05
2005-05-31	3.37728e-05
2005-06-01	3.44694e-05
2005-06-02	3.62759e-05
2005-06-03	3.88822e-05
2005-06-04	4.25883e-05
2005-06-05	5.09579e-05
2005-06-06	7.04168e-05
2005-06-07	0.000105054
2005-06-08	0.000153872
2005-06-09	0.000213858
2005-06-10	0.000281028
2005-06-11	0.000355326
2005-06-12	0.000437365
2005-06-13	0.000525016
2005-06-14	0.000614872
2005-06-15	0.000709376
2005-06-16	0.000813667
2005-06-17	0.00093099
2005-06-18	0.00105565
2005-06-19	0.00118882
2005-06-20	0.00134769
2005-06-21	0.00154799
2005-06-22	0.00181798
[truncated: 2,019 more rows]
