# Supplementary material for: Role of vector phenotypic plasticity in disease transmission as illustrated by the spread of dengue virus by Aedes albopictus
Source: Nat Commun. 2024 Sep 7;15:7823. doi: 10.1038/s41467-024-52144-5 (PMC11379831; doi:10.1038/s41467-024-52144-5)
Supplement: Supplementary file 4 — Source Data files [file 41467_2024_52144_MOESM4_ESM.zip › Source_Data_Folder/Supplementary_Material/SF29.xlsx]

## Sheet: Simulated_Adults
Time_Ad	Sim_Ad_Pred
2010-01-01	0
2010-01-01 01:30:07	0
2010-01-01 03:33:44	0
2010-01-01 07:03:32	0
2010-01-01 12:14:03	0
2010-01-01 18:28:02	0
2010-01-02 02:19:56	0
2010-01-02 11:22:39	0
2010-01-02 21:44:52	0
2010-01-02 23:36:19	0
2010-01-02 23:59:28	0
2010-01-03 00:04:22	0
2010-01-03 00:06:08	0
2010-01-03 00:23:44	0
2010-01-03 01:15:04	0
2010-01-03 03:00:54	0
2010-01-03 05:10:56	0
2010-01-03 08:07:18	0
2010-01-03 11:36:55	0
2010-01-03 15:50:20	0
2010-01-03 20:41:51	0
2010-01-03 23:37:59	0
2010-01-03 23:57:48	0
2010-01-04 00:14:58	0
2010-01-04 00:21:11	0
2010-01-04 01:23:19	0
2010-01-04 03:30:42	0
2010-01-04 06:50:49	0
2010-01-04 11:39:52	0
2010-01-04 18:15:00	0
2010-01-04 23:26:52	0
2010-01-04 23:59:54	0
2010-01-05 00:28:48	0
2010-01-05 00:39:13	0
2010-01-05 02:23:25	0
2010-01-05 05:22:23	0
2010-01-05 09:00:41	0
2010-01-05 13:54:23	0
2010-01-05 19:46:49	0
2010-01-05 23:47:48	0
2010-01-06 01:54:08	0
2010-01-06 02:53:09	0
2010-01-06 11:34:39	0
2010-01-06 18:11:36	0
2010-01-06 23:11:13	0
2010-01-07 02:12:08	0
2010-01-07 03:37:37	0
2010-01-07 13:04:04	0
2010-01-07 19:35:16	0
2010-01-08 06:08:03	0
2010-01-08 11:54:18	0
2010-01-09 02:33:31	0
2010-01-09 10:37:46	0
2010-01-10 02:24:27	0
2010-01-10 14:40:44	0
2010-01-10 19:52:42	0
2010-01-10 23:45:43	0
2010-01-10 23:55:50	0
2010-01-10 23:59:28	0
2010-01-11 00:02:43	0
2010-01-11 00:03:54	0
2010-01-11 00:15:41	0
2010-01-11 02:11:22	0
2010-01-11 06:00:14	0
2010-01-11 10:40:58	0
2010-01-11 16:53:35	0
2010-01-11 23:52:30	0
2010-01-12 08:42:58	0
2010-01-12 18:25:33	0
2010-01-13 04:32:33	0
2010-01-13 16:58:06	0
2010-01-13 22:31:41	0
2010-01-14 09:53:31	0
2010-01-14 11:52:18	0
2010-01-14 13:40:25	0
2010-01-14 16:32:46	0
2010-01-14 19:56:38	0
2010-01-14 22:39:48	0
2010-01-15 05:03:15	0
2010-01-15 10:27:18	0
2010-01-15 18:21:51	0
2010-01-16 00:36:16	0
2010-01-16 10:36:07	0
2010-01-16 21:17:07	0
2010-01-17 06:42:33	0
2010-01-17 09:02:27	0
2010-01-17 10:08:40	0
2010-01-17 10:34:26	0
2010-01-17 10:43:40	0
2010-01-17 12:16:01	0
2010-01-17 16:42:45	0
2010-01-17 22:45:47	0
2010-01-18 03:40:01	0
2010-01-18 10:36:01	0
2010-01-18 20:40:06	0
2010-01-19 01:38:45	0
2010-01-19 04:07:22	0
2010-01-19 05:24:16	0
2010-01-19 08:51:52	0
2010-01-19 10:47:07	0
2010-01-19 15:29:07	0
2010-01-19 19:34:53	0
2010-01-20 01:44:41	0
2010-01-20 07:48:56	0
2010-01-20 14:57:01	0
2010-01-20 22:10:50	0
2010-01-21 06:10:14	0
2010-01-21 14:07:23	0
2010-01-21 22:19:47	0
2010-01-22 06:42:26	0
2010-01-22 16:26:26	0
2010-01-22 23:17:24	0
2010-01-23 10:37:05	0
2010-01-23 18:25:56	0
2010-01-24 03:37:39	6.9178e-09
2010-01-24 12:25:42	1.45105e-08
2010-01-24 17:52:03	1.79841e-08
2010-01-24 21:51:25	1.99685e-08
2010-01-25 00:48:30	2.14126e-08
2010-01-25 11:01:15	2.63239e-08
2010-01-25 16:26:31	2.88592e-08
2010-01-25 19:31:10	3.02684e-08
2010-01-25 22:09:31	3.14559e-08
2010-01-26 07:48:58	7.16718e-08
2010-01-26 13:22:31	1.80354e-07
2010-01-26 17:55:17	2.47731e-07
2010-01-26 20:10:27	2.75519e-07
2010-01-27 00:44:43	3.22847e-07
2010-01-27 05:48:41	3.64085e-07
2010-01-27 11:22:04	3.71516e-07
2010-01-27 15:00:24	3.72571e-07
2010-01-27 20:22:19	3.74708e-07
2010-01-28 02:24:47	3.77786e-07
2010-01-28 09:17:24	3.87131e-07
2010-01-28 13:37:50	4.09128e-07
2010-01-28 17:10:40	4.26404e-07
2010-01-29 01:06:51	4.57284e-07
2010-01-29 05:54:15	4.63298e-07
2010-01-29 09:31:10	4.66456e-07
2010-01-29 16:25:49	4.72307e-07
2010-01-29 19:17:30	4.74433e-07
2010-01-29 21:35:59	4.75796e-07
2010-01-30 02:04:57	4.75018e-07
2010-01-30 04:15:46	4.64076e-07
2010-01-30 09:30:04	4.28004e-07
2010-01-30 15:19:42	3.91583e-07
2010-01-30 21:16:45	3.56176e-07
2010-01-31 02:04:59	3.28647e-07
2010-01-31 10:08:16	2.85949e-07
2010-01-31 18:26:25	2.46467e-07
2010-02-01 05:14:36	2.0317e-07
2010-02-01 14:42:27	1.71768e-07
2010-02-02 00:51:44	1.43807e-07
2010-02-02 12:00:02	1.18824e-07
2010-02-02 20:20:37	1.08104e-07
2010-02-03 04:35:40	1.07979e-07
2010-02-03 12:51:48	1.07389e-07
2010-02-03 19:53:11	1.02028e-07
2010-02-04 11:30:13	7.95043e-08
2010-02-04 20:29:11	6.9428e-08
2010-02-05 10:07:42	6.68489e-08
2010-02-05 18:18:20	6.89188e-08
2010-02-06 02:37:15	7.1672e-08
2010-02-06 17:47:30	7.79901e-08
2010-02-07 01:20:54	8.15047e-08
2010-02-07 08:59:26	8.06793e-08
2010-02-07 13:35:18	7.96267e-08
2010-02-07 17:41:52	7.94198e-08
2010-02-08 03:08:48	7.9652e-08
2010-02-08 06:35:34	7.89841e-08
2010-02-08 11:54:44	7.7102e-08
2010-02-08 19:46:44	7.37297e-08
2010-02-09 05:06:59	7.03698e-08
2010-02-09 11:40:29	6.67203e-08
2010-02-10 00:05:46	6.11282e-08
2010-02-10 08:19:21	5.90069e-08
2010-02-10 21:24:33	6.23342e-08
2010-02-11 04:57:11	6.97828e-08
2010-02-11 13:10:30	7.83094e-08
2010-02-11 22:44:01	8.7933e-08
2010-02-12 05:41:29	9.39363e-08
2010-02-13 10:21:35	1.48313e-07
2010-02-13 18:46:24	1.70444e-07
2010-02-13 23:20:59	1.83528e-07
2010-02-14 12:10:05	2.24556e-07
2010-02-14 22:37:14	2.45128e-07
2010-02-15 05:56:03	2.56731e-07
2010-02-15 12:40:17	2.81246e-07
2010-02-15 17:22:28	3.04383e-07
2010-02-16 03:10:51	3.35341e-07
2010-02-16 10:54:50	2.85445e-07
2010-02-17 22:30:49	1.36438e-07
2010-02-18 14:43:56	9.73229e-08
2010-02-18 22:08:17	8.4949e-08
2010-02-19 05:34:41	8.27222e-08
2010-02-19 10:58:32	8.182e-08
2010-02-19 20:53:06	8.0641e-08
2010-02-20 04:53:44	7.99304e-08
2010-02-20 17:30:52	7.90862e-08
2010-02-20 23:17:54	7.87817e-08
2010-02-21 02:57:20	7.86101e-08
2010-02-21 09:47:11	7.83226e-08
2010-02-21 15:42:17	7.80951e-08
2010-02-21 22:35:29	7.78352e-08
2010-02-22 05:27:00	7.75482e-08
2010-02-22 08:37:28	7.73867e-08
2010-02-22 11:18:59	7.7221e-08
2010-02-22 18:16:23	7.64645e-08
2010-02-22 22:23:23	7.43508e-08
2010-02-23 01:43:27	6.93747e-08
2010-02-23 18:46:53	4.86294e-08
2010-02-24 13:24:08	3.29963e-08
2010-02-24 18:39:41	2.9572e-08
2010-02-24 20:40:36	2.83561e-08
2010-02-25 02:31:30	2.51033e-08
2010-02-25 07:22:08	2.26937e-08
2010-02-25 15:02:16	1.93427e-08
2010-02-25 23:36:32	1.62525e-08
2010-02-26 07:08:44	1.53489e-08
2010-02-26 11:45:02	1.5123e-08
2010-02-27 01:26:24	1.46531e-08
2010-02-27 11:47:03	1.43034e-08
2010-02-27 21:58:58	1.38949e-08
2010-02-28 09:16:08	1.35208e-08
2010-02-28 20:14:11	1.33015e-08
2010-03-01 06:45:06	1.3145e-08
2010-03-01 19:17:38	1.29571e-08
2010-03-02 03:16:04	1.28076e-08
2010-03-02 06:19:14	1.27363e-08
2010-03-02 08:53:41	1.26665e-08
2010-03-02 17:52:41	1.22951e-08
2010-03-02 23:42:32	1.18295e-08
2010-03-03 04:22:40	1.12486e-08
2010-03-03 15:49:28	1.00136e-08
2010-03-03 20:30:34	9.76915e-09
2010-03-04 01:47:29	9.58788e-09
2010-03-04 11:58:54	9.3755e-09
2010-03-04 22:34:58	9.24492e-09
2010-03-05 03:06:06	9.20411e-09
2010-03-05 07:10:42	9.17233e-09
2010-03-05 14:16:04	9.12528e-09
2010-03-05 19:54:32	9.09299e-09
2010-03-05 23:44:50	9.07283e-09
2010-03-06 05:36:15	9.04395e-09
2010-03-06 09:55:16	9.0237e-09
2010-03-06 15:27:23	8.99856e-09
2010-03-06 20:49:22	8.97473e-09
2010-03-07 05:28:03	8.93577e-09
2010-03-07 13:23:09	8.89824e-09
2010-03-07 17:43:08	8.87661e-09
2010-03-07 20:56:10	8.85996e-09
2010-03-08 01:05:17	8.83786e-09
2010-03-08 03:49:47	8.82298e-09
2010-03-08 09:19:18	8.79281e-09
2010-03-08 12:50:49	8.77345e-09
2010-03-08 14:59:27	8.76176e-09
2010-03-08 21:03:29	8.72939e-09
2010-03-09 02:22:04	8.70238e-09
2010-03-09 08:53:23	8.67133e-09
2010-03-09 12:37:30	8.65467e-09
2010-03-09 14:22:34	8.64717e-09
2010-03-09 15:56:15	8.64063e-09
2010-03-09 22:36:21	8.61381e-09
2010-03-10 02:57:36	8.59705e-09
2010-03-10 10:12:35	8.56996e-09
2010-03-10 17:14:40	8.54368e-09
2010-03-11 01:34:29	8.51121e-09
2010-03-11 10:14:31	8.47332e-09
2010-03-11 14:45:30	8.45073e-09
2010-03-11 20:01:27	8.42121e-09
2010-03-12 00:40:50	8.39226e-09
2010-03-12 09:29:18	8.33354e-09
2010-03-12 17:26:56	8.28139e-09
2010-03-13 02:45:51	8.22493e-09
2010-03-13 09:01:59	8.18921e-09
2010-03-13 18:53:18	8.13529e-09
2010-03-14 05:35:44	8.07896e-09
2010-03-14 13:29:03	8.03885e-09
2010-03-14 22:22:50	7.99484e-09
2010-03-15 12:19:24	7.92765e-09
2010-03-16 00:10:39	7.87117e-09
2010-03-16 10:15:30	7.8225e-09
2010-03-16 17:30:14	7.78676e-09
2010-03-16 23:54:30	7.75475e-09
2010-03-17 03:18:08	7.73777e-09
2010-03-17 05:27:22	7.72706e-09
2010-03-17 10:08:49	7.70408e-09
2010-03-17 15:01:09	7.68101e-09
2010-03-17 20:44:32	7.65546e-09
2010-03-18 03:03:43	7.62824e-09
2010-03-18 06:38:56	7.61184e-09
2010-03-18 12:50:19	7.57914e-09
2010-03-18 19:23:36	7.53957e-09
2010-03-19 03:28:11	7.4903e-09
2010-03-19 11:46:13	7.44652e-09
2010-03-19 18:53:09	7.41463e-09
2010-03-20 00:18:45	7.39265e-09
2010-03-20 09:10:22	7.35626e-09
2010-03-20 15:44:47	7.32475e-09
2010-03-20 22:21:58	7.28323e-09
2010-03-21 01:29:16	7.25642e-09
2010-03-21 04:07:55	7.22642e-09
2010-03-21 09:34:06	7.10362e-09
2010-03-21 13:09:12	6.72889e-09
2010-03-21 20:58:57	5.71886e-09
2010-03-22 03:05:39	5.03735e-09
2010-03-22 11:39:27	4.21704e-09
2010-03-22 17:56:43	4.04626e-09
2010-03-22 22:06:08	4.01792e-09
2010-03-23 02:53:12	3.99648e-09
2010-03-23 05:36:45	3.98681e-09
2010-03-23 11:01:58	3.97061e-09
2010-03-23 16:57:12	3.95581e-09
2010-03-23 20:38:56	3.9477e-09
2010-03-24 03:15:49	3.93494e-09
2010-03-24 09:24:43	3.92471e-09
2010-03-24 16:47:48	3.91382e-09
2010-03-24 23:24:11	3.90495e-09
2010-03-25 08:51:51	3.89255e-09
2010-03-25 12:45:45	3.88748e-09
2010-03-25 14:45:37	3.88497e-09
2010-03-25 16:28:04	3.88277e-09
2010-03-25 22:05:39	3.87437e-09
2010-03-26 01:40:27	3.86775e-09
2010-03-26 04:35:24	3.86194e-09
2010-03-26 06:52:36	3.85719e-09
2010-03-26 09:26:26	3.8517e-09
2010-03-26 11:15:26	3.84775e-09
2010-03-26 18:27:23	3.83237e-09
2010-03-26 21:45:34	3.82583e-09
2010-03-27 00:05:17	3.82151e-09
2010-03-27 01:13:35	3.8195e-09
2010-03-27 04:10:48	3.81455e-09
2010-03-27 06:37:17	3.81074e-09
2010-03-27 08:39:53	3.80794e-09
2010-03-27 12:46:23	3.80261e-09
2010-03-27 16:46:17	3.79817e-09
2010-03-27 21:47:36	3.79687e-09
2010-03-28 00:58:14	3.79575e-09
2010-03-28 08:25:36	3.79208e-09
2010-03-28 12:31:34	3.78983e-09
2010-03-28 15:55:38	3.78779e-09
2010-03-28 22:50:12	3.78176e-09
2010-03-29 04:19:11	3.77464e-09
2010-03-29 13:30:20	3.75986e-09
2010-03-29 19:01:37	3.75147e-09
2010-03-30 00:53:43	3.7455e-09
2010-03-30 11:41:34	3.74645e-09
2010-03-30 15:20:00	3.75277e-09
2010-03-30 16:52:30	3.75679e-09
2010-03-30 17:47:08	3.75925e-09
2010-03-30 20:06:54	3.76725e-09
2010-03-30 22:16:47	3.78007e-09
2010-03-30 23:35:51	3.79261e-09
2010-03-31 00:44:21	3.80472e-09
2010-03-31 05:43:43	3.85955e-09
2010-03-31 08:39:11	3.89475e-09
2010-03-31 13:57:07	4.03335e-09
2010-03-31 16:22:35	4.09709e-09
2010-03-31 17:42:16	4.12169e-09
2010-03-31 18:29:58	4.13276e-09
2010-03-31 18:47:38	4.13581e-09
2010-03-31 19:37:39	4.14263e-09
2010-03-31 20:21:05	4.14713e-09
2010-03-31 21:30:04	4.15268e-09
2010-03-31 22:50:02	4.15766e-09
2010-04-01 00:25:08	4.16247e-09
2010-04-01 02:34:12	4.16807e-09
2010-04-01 05:09:01	4.17432e-09
2010-04-01 08:31:19	4.18295e-09
2010-04-01 14:13:45	4.20292e-09
2010-04-01 17:29:37	4.22334e-09
2010-04-01 19:26:30	4.24673e-09
2010-04-01 20:19:13	4.26606e-09
2010-04-01 20:48:40	4.28165e-09
2010-04-01 21:13:23	4.29587e-09
2010-04-02 00:12:45	4.4157e-09
2010-04-02 01:25:00	4.46659e-09
2010-04-02 01:58:50	4.4896e-09
2010-04-02 03:04:39	4.52104e-09
2010-04-02 03:29:18	4.52899e-09
2010-04-02 04:28:18	4.54387e-09
2010-04-02 05:05:37	4.55128e-09
2010-04-02 06:29:42	4.56453e-09
2010-04-02 07:47:21	4.57393e-09
2010-04-02 09:43:59	4.58464e-09
2010-04-02 11:55:28	4.59302e-09
2010-04-02 15:18:32	4.60444e-09
2010-04-02 17:24:23	4.61591e-09
2010-04-02 19:37:45	4.63835e-09
2010-04-02 20:54:09	4.66036e-09
2010-04-02 22:02:42	4.68047e-09
2010-04-02 23:07:52	4.69567e-09
2010-04-03 00:29:45	4.70932e-09
2010-04-03 02:12:36	4.72109e-09
2010-04-03 03:52:22	4.72932e-09
2010-04-03 05:57:01	4.7373e-09
2010-04-03 08:17:27	4.74477e-09
2010-04-03 11:07:23	4.75243e-09
2010-04-03 14:25:45	4.75993e-09
2010-04-03 16:57:50	4.76496e-09
2010-04-03 18:39:02	4.76804e-09
2010-04-03 21:18:49	4.77255e-09
2010-04-04 00:38:37	4.77779e-09
2010-04-04 04:49:22	4.78431e-09
2010-04-04 09:54:02	4.79344e-09
2010-04-04 13:43:13	4.80226e-09
2010-04-04 20:50:01	4.82369e-09
2010-04-05 02:32:37	4.84316e-09
2010-04-05 09:59:46	4.86611e-09
2010-04-05 16:39:46	4.88015e-09
2010-04-05 23:38:24	4.88809e-09
2010-04-06 06:35:11	4.89581e-09
2010-04-06 12:12:41	4.90248e-09
2010-04-06 20:04:49	4.9149e-09
2010-04-07 01:41:56	4.93475e-09
2010-04-07 06:13:08	4.95781e-09
2010-04-07 12:32:42	5.00073e-09
2010-04-07 17:01:45	5.04165e-09
2010-04-08 00:03:48	5.1113e-09
2010-04-08 06:10:24	5.17555e-09
2010-04-08 13:05:42	5.25596e-09
2010-04-08 19:37:42	5.30017e-09
2010-04-09 02:45:59	5.31467e-09
2010-04-09 10:28:33	5.31909e-09
2010-04-09 18:03:51	5.32431e-09
2010-04-09 19:48:45	5.32641e-09
2010-04-10 01:06:54	5.33575e-09
2010-04-10 01:22:33	5.33634e-09
2010-04-10 01:42:27	5.33711e-09
2010-04-10 01:46:33	5.33727e-09
2010-04-10 01:48:04	5.33733e-09
2010-04-10 01:48:53	5.33736e-09
2010-04-10 01:49:13	5.33737e-09
2010-04-10 01:49:25	5.33738e-09
2010-04-10 01:49:27	5.33738e-09
2010-04-10 01:49:28	5.33738e-09
2010-04-10 01:49:35	5.33739e-09
2010-04-10 01:50:44	5.33743e-09
2010-04-10 02:02:16	5.33789e-09
2010-04-10 02:35:36	5.33928e-09
2010-04-10 03:31:07	5.34175e-09
2010-04-10 04:47:35	5.34552e-09
2010-04-10 06:30:48	5.35136e-09
2010-04-10 08:42:48	5.36029e-09
2010-04-10 11:25:13	5.3742e-09
2010-04-10 14:38:56	5.39576e-09
2010-04-10 18:25:28	5.42206e-09
2010-04-10 22:44:14	5.45193e-09
2010-04-11 03:32:06	5.48491e-09
2010-04-11 08:48:14	5.52107e-09
2010-04-11 14:29:32	5.55851e-09
2010-04-11 20:33:12	5.59257e-09
2010-04-12 02:54:55	5.63273e-09
2010-04-12 09:35:46	5.68664e-09
2010-04-12 16:31:47	5.81089e-09
2010-04-12 23:25:51	6.0198e-09
2010-04-13 06:45:04	6.29276e-09
2010-04-13 13:49:07	6.53517e-09
2010-04-13 18:28:37	6.68082e-09
2010-04-13 21:35:07	6.78973e-09
2010-04-14 00:30:38	6.89009e-09
2010-04-14 02:50:41	6.95148e-09
2010-04-14 05:12:48	7.01441e-09
2010-04-14 08:37:01	7.09437e-09
2010-04-14 11:42:06	7.18722e-09
2010-04-14 15:52:39	7.38987e-09
2010-04-14 20:27:58	7.67522e-09
2010-04-15 02:05:19	8.0405e-09
2010-04-15 08:31:26	8.4029e-09
2010-04-15 15:44:09	8.70023e-09
2010-04-16 00:22:37	8.94879e-09
2010-04-16 09:37:35	9.22873e-09
2010-04-16 18:43:51	9.7225e-09
2010-04-17 04:36:29	1.104e-08
2010-04-17 15:38:27	1.35423e-08
2010-04-17 19:17:09	1.45276e-08
2010-04-17 22:05:27	1.5307e-08
2010-04-17 23:56:42	1.58226e-08
2010-04-18 00:20:55	1.59342e-08
2010-04-18 00:23:20	1.59453e-08
2010-04-18 00:24:12	1.59494e-08
2010-04-18 00:32:55	1.59894e-08
2010-04-18 01:40:54	1.63006e-08
2010-04-18 03:47:27	1.68706e-08
2010-04-18 06:22:17	1.75475e-08
2010-04-18 09:53:04	1.84245e-08
2010-04-18 14:05:12	1.93912e-08
2010-04-18 19:09:42	2.04001e-08
2010-04-19 00:53:49	2.13564e-08
2010-04-19 05:22:51	2.19515e-08
2010-04-19 11:02:37	2.25039e-08
2010-04-19 14:38:52	2.27511e-08
2010-04-19 21:44:40	2.30669e-08
2010-04-19 23:26:30	2.31226e-08
2010-04-19 23:57:07	2.31387e-08
2010-04-20 00:14:23	2.31478e-08
2010-04-20 00:20:36	2.3151e-08
2010-04-20 01:14:49	2.31794e-08
2010-04-20 02:44:38	2.32272e-08
2010-04-20 04:29:55	2.32864e-08
2010-04-20 06:57:56	2.33805e-08
2010-04-20 10:19:22	2.35385e-08
2010-04-20 14:14:48	2.37806e-08
2010-04-20 19:05:55	2.41801e-08
2010-04-20 21:58:55	2.44707e-08
2010-04-20 23:37:42	2.46532e-08
2010-04-21 00:03:27	2.47027e-08
2010-04-21 00:14:18	2.47237e-08
2010-04-21 02:02:49	2.49409e-08
2010-04-21 03:01:45	2.5065e-08
2010-04-21 03:25:37	2.51188e-08
2010-04-21 03:34:11	2.51382e-08
2010-04-21 03:37:31	2.51458e-08
2010-04-21 03:38:47	2.51487e-08
2010-04-21 03:39:14	2.51498e-08
2010-04-21 03:43:52	2.51603e-08
2010-04-21 04:30:07	2.52668e-08
2010-04-21 05:31:26	2.54107e-08
2010-04-21 07:06:27	2.56392e-08
2010-04-21 09:30:56	2.59979e-08
2010-04-21 12:25:13	2.64457e-08
2010-04-21 15:07:59	2.6876e-08
2010-04-21 15:56:49	2.7007e-08
2010-04-21 16:21:48	2.70743e-08
2010-04-21 18:39:03	2.74478e-08
2010-04-21 21:18:30	2.78885e-08
2010-04-22 01:39:16	2.86232e-08
2010-04-22 05:42:42	2.93244e-08
2010-04-22 10:41:42	3.01955e-08
2010-04-22 16:03:38	3.11292e-08
2010-04-22 22:01:55	3.21477e-08
2010-04-23 04:24:34	3.31973e-08
2010-04-23 11:10:41	3.42645e-08
2010-04-23 17:47:54	3.53993e-08
2010-04-23 22:33:38	3.64799e-08
2010-04-24 00:53:11	3.72695e-08
2010-04-24 02:18:12	3.79912e-08
2010-04-24 03:21:53	3.88023e-08
2010-04-24 04:42:47	4.0497e-08
2010-04-24 05:42:18	4.21892e-08
2010-04-24 06:40:24	4.36131e-08
2010-04-24 07:37:22	4.46499e-08
2010-04-24 09:09:47	4.58743e-08
2010-04-24 10:28:05	4.6678e-08
2010-04-24 12:13:31	4.75871e-08
2010-04-24 14:09:05	4.84528e-08
2010-04-24 14:47:43	4.87213e-08
2010-04-24 14:57:38	4.87889e-08
2010-04-24 15:11:39	4.88833e-08
2010-04-24 15:13:58	4.88988e-08
2010-04-24 15:14:08	4.89e-08
2010-04-24 15:14:13	1.28279e-06
2010-04-24 15:14:14	1.81784e-06
2010-04-24 15:14:30	7.16705e-06
2010-04-24 15:17:08	6.05336e-05
2010-04-24 15:29:25	0.000306893
2010-04-24 15:43:43	0.000587829
2010-04-24 16:06:42	0.00102612
2010-04-24 16:36:08	0.00156543
2010-04-24 17:12:55	0.00220625
2010-04-24 17:57:04	0.00293099
2010-04-24 18:52:13	0.00377416
2010-04-24 19:56:05	0.00467303
2010-04-24 21:12:49	0.00565545
2010-04-24 22:40:55	0.00666809
2010-04-25 00:23:11	0.00771037
2010-04-25 02:19:38	0.00874951
2010-04-25 04:37:02	0.00980685
2010-04-25 07:14:20	0.010833
2010-04-25 10:18:02	0.0118306
2010-04-25 13:51:36	0.0127751
2010-04-25 14:04:00	0.0128239
2010-04-25 14:04:46	0.0128269
2010-04-25 14:05:07	0.0128283
2010-04-25 14:05:15	0.0128288
2010-04-25 14:06:31	0.0128337
2010-04-25 14:19:11	0.0128829
2010-04-25 15:05:27	0.0130572
2010-04-25 16:03:32	0.0132651
2010-04-25 18:02:57	0.0136571
2010-04-25 19:48:21	0.0139675
2010-04-25 22:22:26	0.0143685
2010-04-26 01:21:05	0.0147657
2010-04-26 03:29:22	0.0150123
2010-04-26 08:19:09	0.0154706
2010-04-26 12:26:04	0.0157731
2010-04-26 17:59:56	0.016083
2010-04-26 23:47:38	0.0163131
2010-04-27 06:35:54	0.0164935
2010-04-27 12:34:34	0.0165931
2010-04-27 19:19:10	0.0166593
2010-04-28 02:09:39	0.0166938
2010-04-28 04:51:40	0.0167016
2010-04-28 05:57:31	0.0167042
2010-04-28 06:28:26	0.0167053
2010-04-28 06:54:15	0.0167062
2010-04-28 07:03:33	0.0167065
2010-04-28 08:07:25	0.0167084
2010-04-28 08:53:51	0.0167097
2010-04-28 10:07:20	0.0167115
2010-04-28 11:23:23	0.0167132
2010-04-28 12:58:24	0.016715
2010-04-28 14:44:28	0.0167169
2010-04-28 16:47:48	0.0167189
2010-04-28 19:07:26	0.0167212
2010-04-28 21:51:42	0.016724
2010-04-29 01:00:29	0.0167277
2010-04-29 04:43:06	0.0167328
2010-04-29 09:03:19	0.0167397
2010-04-29 13:14:41	0.0167465
2010-04-29 15:01:30	0.0167492
2010-04-29 16:32:35	0.0167513
2010-04-29 17:12:49	0.0167522
2010-04-29 20:56:39	0.016756
2010-04-29 23:48:07	0.0167576
2010-04-30 04:11:47	0.0167569
2010-04-30 08:07:54	0.0167529
2010-04-30 13:02:45	0.0167433
2010-04-30 17:15:33	0.0167315
2010-04-30 22:05:17	0.0167145
2010-05-01 01:00:51	0.0167028
2010-05-01 03:29:26	0.0166924
2010-05-01 04:58:11	0.0166859
2010-05-01 06:23:13	0.0166796
2010-05-01 07:08:49	0.0166762
2010-05-01 07:38:11	0.016674
2010-05-01 07:53:04	0.0166729
2010-05-01 07:59:25	0.0166724
2010-05-01 08:01:05	0.0166723
2010-05-01 08:02:10	0.0166722
2010-05-01 08:02:33	0.0166721
2010-05-01 08:06:28	0.0166718
2010-05-01 08:24:40	0.0166705
2010-05-01 09:00:52	0.0166677
2010-05-01 09:54:01	0.0166636
2010-05-01 10:59:37	0.0166585
2010-05-01 12:34:33	0.0166509
2010-05-01 13:50:49	0.0166446
2010-05-01 15:44:34	0.0166349
2010-05-01 16:44:17	0.0166297
2010-05-01 19:27:35	0.016615
2010-05-01 21:37:59	0.0166029
2010-05-02 01:03:31	0.0165833
2010-05-02 04:26:11	0.0165637
2010-05-02 06:14:53	0.016553
2010-05-02 07:04:58	0.0165481
2010-05-02 07:13:38	0.0165472
2010-05-02 07:17:41	0.0165481
2010-05-02 07:19:08	0.0165485
2010-05-02 07:33:41	0.0165524
2010-05-02 08:14:50	0.0165633
2010-05-02 09:44:05	0.0165853
2010-05-02 11:29:45	0.0166086
2010-05-02 14:11:35	0.0166397
2010-05-02 17:23:25	0.0166701
2010-05-02 17:51:53	0.0166741
2010-05-02 17:59:57	0.0166753
2010-05-02 18:02:52	0.0166757
2010-05-02 18:31:55	0.0166796
2010-05-02 19:07:02	0.0166841
2010-05-02 19:43:09	0.0166886
2010-05-02 19:51:09	0.0166896
2010-05-02 19:52:29	0.0166897
2010-05-02 19:53:06	0.0166898
2010-05-02 19:53:20	0.0166898
2010-05-02 19:55:34	0.0166901
2010-05-02 20:14:42	0.0166924
2010-05-02 21:21:38	0.0166999
2010-05-02 22:58:43	0.0167097
2010-05-03 00:59:47	0.0167203
2010-05-03 03:34:54	0.0167311
2010-05-03 06:50:55	0.0167401
2010-05-03 10:31:33	0.0167437
2010-05-03 14:23:47	0.0167398
2010-05-03 18:58:40	0.0167276
2010-05-03 20:31:33	0.0167221
2010-05-03 21:35:21	0.016718
2010-05-03 23:52:09	0.0167046
2010-05-04 00:46:23	0.0166989
2010-05-04 04:36:33	0.0166745
2010-05-04 07:09:58	0.0166581
2010-05-04 11:03:34	0.0166326
2010-05-04 14:49:00	0.0166079
2010-05-04 18:11:14	0.0165854
2010-05-04 19:57:34	0.0165735
2010-05-04 21:25:12	0.0165651
2010-05-04 22:08:46	0.016561
2010-05-05 01:50:21	0.0165402
2010-05-05 04:13:16	0.0165269
2010-05-05 07:39:18	0.016508
2010-05-05 10:06:52	0.0164946
2010-05-05 11:38:02	0.0164855
2010-05-05 12:33:46	0.0164799
2010-05-05 16:10:04	0.0164583
2010-05-05 18:41:58	0.016443
2010-05-05 22:40:48	0.0164188
2010-05-06 02:03:55	0.016398
2010-05-06 06:39:32	0.0163697
2010-05-06 11:12:50	0.0163417
2010-05-06 16:20:09	0.0163104
2010-05-06 21:38:25	0.0162783
2010-05-07 02:12:04	0.0162507
2010-05-07 05:59:22	0.0162291
2010-05-07 08:29:13	0.0162149
2010-05-07 10:51:57	0.0162011
2010-05-07 13:26:09	0.0161861
2010-05-07 16:35:40	0.0161673
2010-05-07 19:35:10	0.0161493
2010-05-08 00:11:50	0.0161212
2010-05-08 03:35:01	0.0161007
2010-05-08 08:54:07	0.0160687
2010-05-08 13:10:32	0.0160433
2010-05-08 19:07:20	0.0160083
2010-05-09 00:19:28	0.0159775
2010-05-09 05:35:05	0.0159457
2010-05-09 11:41:01	0.015908
2010-05-09 17:43:13	0.0158703
2010-05-09 23:45:37	0.0158329
2010-05-10 02:01:55	0.015819
2010-05-10 02:54:50	0.0158137
2010-05-10 03:23:23	0.0158108
2010-05-10 03:41:21	0.0158113
2010-05-10 03:45:33	0.0158125
2010-05-10 03:48:32	0.0158135
2010-05-10 03:49:37	0.015814
2010-05-10 04:00:22	0.0158199
2010-05-10 04:26:52	0.0158455
2010-05-10 05:01:42	0.0159025
2010-05-10 05:48:13	0.0160171
2010-05-10 06:45:35	0.0162147
2010-05-10 06:50:43	0.0162352
2010-05-10 06:54:12	0.0162494
2010-05-10 06:55:48	0.016256
2010-05-10 06:56:04	0.0162571
2010-05-10 06:56:09	0.0162575
2010-05-10 06:57:07	0.0162614
2010-05-10 07:06:40	0.0163019
2010-05-10 07:26:48	0.0163921
2010-05-10 08:00:01	0.0165554
2010-05-10 08:47:04	0.0168157
2010-05-10 09:41:22	0.017156
2010-05-10 10:03:24	0.0173056
2010-05-10 10:18:15	0.01741
2010-05-10 10:21:27	0.017433
2010-05-10 10:22:48	0.0174426
2010-05-10 10:23:18	0.0174462
2010-05-10 10:23:28	0.0174474
2010-05-10 10:23:32	0.0174479
2010-05-10 10:24:08	0.0174522
2010-05-10 10:30:09	0.0174959
2010-05-10 10:54:30	0.0176769
2010-05-10 11:22:10	0.0178914
2010-05-10 12:03:34	0.0182295
2010-05-10 12:53:04	0.0186592
2010-05-10 14:05:04	0.0193301
2010-05-10 14:14:37	0.0194228
2010-05-10 14:18:31	0.0194611
2010-05-10 14:21:01	0.0194855
2010-05-10 14:21:39	0.0194918
2010-05-10 14:21:52	0.0194939
2010-05-10 14:22:01	0.0194955
2010-05-10 14:22:05	0.019496
2010-05-10 14:22:39	0.0195017
2010-05-10 14:28:25	0.0195585
2010-05-10 15:01:21	0.0198891
2010-05-10 15:37:11	0.0202597
2010-05-10 15:40:18	0.0202923
2010-05-10 15:41:23	0.0203037
2010-05-10 15:41:47	0.0203078
2010-05-10 15:45:41	0.0203491
2010-05-10 16:21:45	0.0207346
2010-05-10 17:00:55	0.0211639
2010-05-10 18:00:51	0.02184
2010-05-10 18:28:11	0.0221551
2010-05-10 18:42:54	0.0223264
2010-05-10 18:52:22	0.0224372
2010-05-10 18:59:14	0.0225176
2010-05-10 19:01:40	0.0225462
2010-05-10 19:02:20	0.0225542
2010-05-10 19:02:29	0.0225558
2010-05-10 19:02:32	0.0225564
2010-05-10 19:03:01	0.0225622
2010-05-10 19:07:56	0.0226201
2010-05-10 19:19:24	0.0227554
2010-05-10 19:37:20	0.0229683
2010-05-10 19:57:29	0.0232088
2010-05-10 20:37:04	0.0236854
2010-05-10 21:36:33	0.0244088
2010-05-10 22:57:22	0.025402
2010-05-11 00:36:27	0.0266263
2010-05-11 00:49:20	0.0267854
2010-05-11 00:51:37	0.0268138
2010-05-11 00:53:07	0.0268321
2010-05-11 00:53:20	0.0268349
2010-05-11 00:53:27	0.0268364
2010-05-11 00:53:30	0.0268369
2010-05-11 00:53:55	0.0268421
2010-05-11 00:58:07	0.026894
2010-05-11 01:07:26	0.0270091
2010-05-11 01:20:57	0.0271757
2010-05-11 01:43:31	0.027454
2010-05-11 02:11:19	0.027796
2010-05-11 03:06:44	0.0284748
2010-05-11 04:02:12	0.0291489
2010-05-11 05:21:09	0.030096
2010-05-11 06:55:55	0.0312088
2010-05-11 08:57:38	0.0325915
2010-05-11 09:11:13	0.0327425
2010-05-11 09:27:10	0.0329185
2010-05-11 09:27:42	0.0329244
2010-05-11 09:27:53	0.0329265
2010-05-11 09:28:03	0.0329282
2010-05-11 09:28:06	0.0329288
2010-05-11 09:28:39	0.0329349
2010-05-11 09:34:10	0.0329955
2010-05-11 09:45:27	0.0331193
2010-05-11 09:52:04	0.0331916
2010-05-11 10:51:01	0.033828
2010-05-11 11:49:51	0.0344493
2010-05-11 13:20:04	0.0353761
2010-05-11 15:02:06	0.0363892
2010-05-11 17:19:18	0.0377015
2010-05-11 20:10:19	0.0392792
2010-05-11 23:17:59	0.0409653
2010-05-12 02:05:33	0.0424474
2010-05-12 05:43:15	0.0443686
2010-05-12 09:13:01	0.0462327
2010-05-12 10:11:08	0.0467528
2010-05-12 10:35:53	0.0469749
2010-05-12 10:42:44	0.0470365
2010-05-12 10:47:12	0.0470883
2010-05-12 10:48:50	0.0471079
2010-05-12 11:05:03	0.0473038
2010-05-12 11:38:44	0.0477097
2010-05-12 11:56:24	0.0479224
2010-05-12 12:08:57	0.0480734
2010-05-12 12:19:29	0.0482002
2010-05-12 12:29:24	0.0483194
2010-05-12 12:31:33	0.0483452
2010-05-12 12:32:13	0.0483532
2010-05-12 12:32:23	0.0483552
2010-05-12 12:32:31	0.0483569
2010-05-12 12:32:34	0.0483575
2010-05-12 12:33:05	0.0483636
2010-05-12 12:38:08	0.0484243
2010-05-12 12:51:12	0.0485814
2010-05-12 13:11:36	0.0488268
2010-05-12 13:40:03	0.0491691
2010-05-12 13:57:21	0.0493775
2010-05-12 14:05:26	0.0494748
2010-05-12 14:08:28	0.0495113
2010-05-12 14:09:36	0.0495249
2010-05-12 14:10:20	0.0495338
2010-05-12 14:10:36	0.049537
2010-05-12 14:13:16	0.0495692
2010-05-12 14:36:49	0.0498533
2010-05-12 15:05:24	0.0501989
2010-05-12 15:56:09	0.0508155
2010-05-12 17:00:43	0.0516068
2010-05-12 18:01:11	0.052357
2010-05-12 20:00:22	0.0538737
2010-05-12 21:50:11	0.0553358
2010-05-12 23:50:25	0.0570384
2010-05-13 00:33:09	0.0576762
2010-05-13 02:10:27	0.0592073
2010-05-13 02:20:10	0.0593668
2010-05-13 02:24:35	0.05944
2010-05-13 02:27:53	0.0594947
2010-05-13 02:28:38	0.0595071
2010-05-13 02:28:53	0.0595113
2010-05-13 02:28:58	0.0595128
2010-05-13 02:29:00	0.0595133
2010-05-13 02:29:19	0.0595185
2010-05-13 02:32:29	0.0595711
2010-05-13 02:55:38	0.0599609
2010-05-13 03:35:14	0.0606471
2010-05-13 04:24:15	0.0615317
2010-05-13 05:03:22	0.0622682
2010-05-13 06:27:22	0.0639493
2010-05-13 08:24:13	0.0665447
2010-05-13 10:15:27	0.0693325
2010-05-13 10:29:24	0.0697058
2010-05-13 10:34:12	0.0698353
2010-05-13 10:38:18	0.0699379
2010-05-13 10:39:47	0.0699745
2010-05-13 10:54:40	0.0703444
2010-05-13 11:21:33	0.0710279
2010-05-13 12:04:35	0.0721618
2010-05-13 12:12:06	0.0723647
2010-05-13 12:12:45	0.0723822
2010-05-13 12:13:08	0.0723926
2010-05-13 12:13:11	0.072394
2010-05-13 12:13:12	0.0723945
2010-05-13 12:13:23	0.0723996
2010-05-13 12:15:15	0.0724502
2010-05-13 12:33:09	0.0729418
2010-05-13 12:57:24	0.0736214
2010-05-13 13:33:17	0.0746567
2010-05-13 14:29:41	0.0763559
2010-05-13 15:32:23	0.0783473
2010-05-13 16:52:15	0.0810393
2010-05-13 19:10:00	0.0860856
2010-05-13 21:39:20	0.0921128
2010-05-13 22:25:38	0.0940961
2010-05-13 22:25:57	0.0941101
2010-05-13 22:26:01	0.0941128
2010-05-13 22:26:04	0.0941146
2010-05-13 22:26:04	0.0941152
2010-05-13 22:26:13	0.0941217
2010-05-13 22:27:42	0.0941862
2010-05-13 22:42:33	0.0948342
2010-05-13 23:01:58	0.0956892
2010-05-14 00:22:48	0.0993508
2010-05-14 01:26:45	0.10236
2010-05-14 02:51:18	0.106492
2010-05-14 04:55:55	0.1129
2010-05-14 06:31:25	0.118039
2010-05-14 08:37:45	0.125018
2010-05-14 09:04:59	0.126527
2010-05-14 09:24:42	0.127617
2010-05-14 10:08:30	0.13002
2010-05-14 10:10:16	0.130117
2010-05-14 10:11:43	0.130195
2010-05-14 10:12:29	0.130237
2010-05-14 10:12:52	0.130258
2010-05-14 10:13:00	0.130265
2010-05-14 10:13:02	0.130267
2010-05-14 10:13:02	0.130268
2010-05-14 10:13:09	0.130274
2010-05-14 10:14:17	0.130335
2010-05-14 10:25:30	0.130944
2010-05-14 10:49:54	0.132259
2010-05-14 11:13:54	0.133537
2010-05-14 11:59:06	0.135894
2010-05-14 12:53:19	0.138621
2010-05-14 13:56:41	0.141644
2010-05-14 15:13:17	0.14503
2010-05-14 16:36:57	0.148362
2010-05-14 18:08:24	0.151572
2010-05-14 18:51:04	0.152925
2010-05-14 19:30:47	0.154109
2010-05-14 19:42:39	0.15445
2010-05-14 19:49:29	0.154644
2010-05-14 19:52:51	0.154738
2010-05-14 19:53:40	0.154761
2010-05-14 19:53:58	0.154769
2010-05-14 19:56:55	0.154852
2010-05-14 20:05:27	0.155088
2010-05-14 20:23:04	0.155567
2010-05-14 20:50:08	0.15628
2010-05-14 20:52:06	0.156331
2010-05-14 20:52:46	0.156348
2010-05-14 20:52:49	0.156349
2010-05-14 20:52:50	0.15635
2010-05-14 20:53:02	0.156355
2010-05-14 20:55:04	0.156407
2010-05-14 21:06:52	0.156708
2010-05-14 21:26:05	0.157188
2010-05-14 21:58:08	0.157961
2010-05-14 22:37:40	0.158872
2010-05-14 23:31:23	0.160041
2010-05-15 00:34:25	0.161321
2010-05-15 01:55:57	0.162848
2010-05-15 03:37:37	0.164578
2010-05-15 05:37:38	0.166419
2010-05-15 08:04:52	0.168445
2010-05-15 10:20:48	0.17015
2010-05-15 13:54:30	0.172616
2010-05-15 17:15:21	0.174793
2010-05-15 21:49:26	0.177683
2010-05-16 02:43:15	0.180844
2010-05-16 06:07:06	0.183168
2010-05-16 09:55:51	0.185977
2010-05-16 15:05:33	0.190176
2010-05-16 19:46:47	0.19433
2010-05-16 21:45:50	0.196137
2010-05-16 23:16:21	0.197512
2010-05-16 23:44:53	0.197944
2010-05-16 23:54:34	0.198091
2010-05-16 23:58:58	0.198157
2010-05-17 00:00:17	0.198177
2010-05-17 00:00:46	0.198184
2010-05-17 00:05:33	0.198257
2010-05-17 00:21:56	0.198504
2010-05-17 01:21:39	0.199401
2010-05-17 02:45:26	0.200646
2010-05-17 03:50:40	0.201601
2010-05-17 06:20:10	0.203726
2010-05-17 08:38:27	0.205605
2010-05-17 11:44:47	0.207995
2010-05-17 14:52:22	0.210242
2010-05-17 17:11:43	0.211817
2010-05-17 18:08:42	0.21244
2010-05-17 18:43:31	0.212816
2010-05-17 21:17:40	0.214436
2010-05-17 22:58:25	0.215466
2010-05-17 23:59:11	0.216079
2010-05-18 00:00:26	0.216091
2010-05-18 00:01:01	0.216097
2010-05-18 00:06:43	0.216155
2010-05-18 00:41:33	0.216504
2010-05-18 01:27:18	0.216962
2010-05-18 02:48:30	0.217772
2010-05-18 04:51:04	0.219001
2010-05-18 07:29:24	0.220614
2010-05-18 10:37:30	0.22261
2010-05-18 14:10:14	0.225054
2010-05-18 18:12:24	0.228248
2010-05-18 22:34:03	0.232519
2010-05-18 23:22:05	0.233428
2010-05-18 23:53:16	0.234043
2010-05-18 23:58:18	0.234144
2010-05-19 00:00:16	0.234184
2010-05-19 00:00:59	0.234198
2010-05-19 00:08:09	0.234344
2010-05-19 00:32:00	0.234835
2010-05-19 01:17:32	0.23581
2010-05-19 02:42:38	0.237764
2010-05-19 04:21:57	0.240278
2010-05-19 06:39:50	0.244219
2010-05-19 09:09:31	0.249105
2010-05-19 11:59:11	0.255352
2010-05-19 14:54:47	0.262355
2010-05-19 15:10:36	0.262998
2010-05-19 15:17:03	0.263261
2010-05-19 15:21:24	0.263438
2010-05-19 15:25:39	0.26361
2010-05-19 15:26:45	0.263656
2010-05-19 15:27:29	0.263685
2010-05-19 15:27:38	0.263691
2010-05-19 15:27:40	0.263693
2010-05-19 15:27:42	0.263694
2010-05-19 15:27:43	0.263695
2010-05-19 15:27:52	0.263701
2010-05-19 15:29:18	0.263759
2010-05-19 15:40:41	0.264223
2010-05-19 16:02:05	0.265094
2010-05-19 16:32:24	0.266326
2010-05-19 17:26:24	0.268509
2010-05-19 18:23:06	0.270776
2010-05-19 19:39:34	0.273772
2010-05-19 21:04:35	0.276997
2010-05-19 22:51:01	0.280851
2010-05-20 00:51:44	0.284964
2010-05-20 03:08:46	0.289319
2010-05-20 04:08:22	0.291124
2010-05-20 05:01:20	0.292688
2010-05-20 05:18:38	0.293191
2010-05-20 05:28:31	0.293477
2010-05-20 05:33:05	0.293608
2010-05-20 05:34:12	0.29364
2010-05-20 05:35:15	0.293695
2010-05-20 05:35:38	0.293717
2010-05-20 05:39:28	0.293931
2010-05-20 06:17:20	0.296021
2010-05-20 07:19:42	0.299356
2010-05-20 08:38:14	0.303382
2010-05-20 10:28:06	0.308711
2010-05-20 11:38:17	0.311941
2010-05-20 12:16:10	0.313631
2010-05-20 12:38:48	0.314623
2010-05-20 12:49:38	0.315092
2010-05-20 13:03:17	0.31568
2010-05-20 13:14:35	0.316163
2010-05-20 13:16:00	0.316224
2010-05-20 13:17:32	0.316289
2010-05-20 13:17:36	0.316292
2010-05-20 13:17:38	0.316293
2010-05-20 13:17:38	0.316293
2010-05-20 13:17:46	0.316299
2010-05-20 13:18:58	0.31635
2010-05-20 13:31:00	0.31686
2010-05-20 13:48:52	0.31761
2010-05-20 14:17:47	0.318806
2010-05-20 14:55:19	0.320329
2010-05-20 15:55:26	0.322697
2010-05-20 17:14:08	0.325669
2010-05-20 19:04:15	0.32959
2010-05-20 21:18:29	0.334013
2010-05-21 00:01:22	0.338883
2010-05-21 03:03:41	0.343737
2010-05-21 04:20:04	0.345595
2010-05-21 05:17:08	0.34692
2010-05-21 05:48:56	0.347636
2010-05-21 05:49:34	0.34765
2010-05-21 05:49:49	0.347655
2010-05-21 05:52:14	0.347709
2010-05-21 06:16:31	0.348244
2010-05-21 06:59:12	0.349162
2010-05-21 08:09:28	0.350615
2010-05-21 09:52:25	0.352624
2010-05-21 12:01:58	0.354962
2010-05-21 14:45:56	0.357657
2010-05-21 18:02:33	0.360558
2010-05-21 21:56:24	0.363626
2010-05-22 02:14:35	0.366641
2010-05-22 06:33:44	0.369353
2010-05-22 11:52:17	0.372305
2010-05-22 13:33:07	0.373156
2010-05-22 13:47:32	0.373235
2010-05-22 13:53:55	0.373267
2010-05-22 14:57:42	0.373576
2010-05-22 16:41:51	0.374058
2010-05-22 18:57:18	0.374644
2010-05-22 21:53:34	0.375339
2010-05-22 22:02:44	0.375373
2010-05-22 22:03:35	0.375376
2010-05-22 22:03:51	0.375377
2010-05-22 22:03:57	0.375378
2010-05-22 22:04:55	0.375381
2010-05-22 22:14:38	0.375417
2010-05-22 22:50:41	0.375549
2010-05-22 23:24:03	0.375668
2010-05-22 23:53:01	0.375769
2010-05-22 23:58:51	0.375789
2010-05-23 00:00:14	0.375794
2010-05-23 00:00:44	0.375796
2010-05-23 00:05:51	0.375813
2010-05-23 00:27:32	0.375887
2010-05-23 01:22:56	0.376072
2010-05-23 02:41:28	0.376322
2010-05-23 03:23:40	0.376451
2010-05-23 05:25:59	0.376805
2010-05-23 07:41:35	0.377162
2010-05-23 10:46:06	0.377595
2010-05-23 13:51:35	0.377974
2010-05-23 17:55:50	0.378397
2010-05-23 21:42:41	0.378732
2010-05-23 22:57:54	0.378835
2010-05-23 23:45:02	0.378898
2010-05-24 00:20:54	0.378946
2010-05-24 00:48:52	0.378983
2010-05-24 00:57:42	0.378995
2010-05-24 01:02:24	0.379001
2010-05-24 01:04:02	0.379003
2010-05-24 01:04:27	0.379003
2010-05-24 01:04:50	0.379004
2010-05-24 01:04:58	0.379004
2010-05-24 01:06:18	0.379006
2010-05-24 01:14:54	0.379017
2010-05-24 02:02:52	0.37908
2010-05-24 02:37:07	0.379126
2010-05-24 03:51:34	0.379225
2010-05-24 05:23:48	0.379351
2010-05-24 07:38:56	0.379549
2010-05-24 09:28:56	0.379731
2010-05-24 11:58:33	0.380026
2010-05-24 14:42:16	0.380444
2010-05-24 17:44:38	0.381078
2010-05-24 18:40:30	0.38132
2010-05-24 20:36:49	0.381911
2010-05-24 20:47:51	0.381974
2010-05-24 20:53:47	0.382008
2010-05-24 20:59:34	0.382042
2010-05-24 20:59:55	0.382044
2010-05-24 21:00:06	0.382045
2010-05-24 21:00:10	0.382046
2010-05-24 21:00:50	0.382049
2010-05-24 21:07:25	0.382089
2010-05-24 21:21:37	0.382175
2010-05-24 21:41:03	0.382296
2010-05-24 22:15:17	0.382521
2010-05-24 23:00:01	0.382836
2010-05-24 23:59:42	0.3833
2010-05-25 01:02:59	0.383849
2010-05-25 02:30:34	0.384719
2010-05-25 02:40:00	0.384821
2010-05-25 02:46:49	0.384896
2010-05-25 02:47:31	0.384905
2010-05-25 02:47:49	0.38491
2010-05-25 02:50:38	0.384962
2010-05-25 03:01:24	0.385161
2010-05-25 03:20:54	0.385528
2010-05-25 03:45:44	0.386007
2010-05-25 04:25:30	0.386804
2010-05-25 05:15:17	0.387856
2010-05-25 06:14:33	0.389188
2010-05-25 07:32:30	0.391083
2010-05-25 09:13:59	0.393808
2010-05-25 11:28:50	0.397909
2010-05-25 13:24:24	0.401876
2010-05-25 13:36:30	0.402316
2010-05-25 13:51:26	0.402864
2010-05-25 13:58:30	0.403127
2010-05-25 14:03:44	0.403323
2010-05-25 14:07:22	0.403459
2010-05-25 14:07:42	0.403471
2010-05-25 14:07:49	0.403475
2010-05-25 14:07:51	0.403476
2010-05-25 14:07:51	0.403477
2010-05-25 14:07:59	0.403482
2010-05-25 14:09:15	0.403529
2010-05-25 14:12:26	0.403649
2010-05-25 14:28:47	0.404269
2010-05-25 14:45:57	0.404929
2010-05-25 15:11:51	0.405943
2010-05-25 15:47:03	0.407354
2010-05-25 16:38:09	0.40947
2010-05-25 17:46:05	0.4124
2010-05-25 19:05:44	0.415993
2010-05-25 20:42:29	0.420553
2010-05-25 22:35:28	0.426079
2010-05-26 01:04:32	0.433566
2010-05-26 02:37:03	0.438295
2010-05-26 05:47:13	0.448049
2010-05-26 08:21:34	0.455926
2010-05-26 08:26:10	0.45616
2010-05-26 08:27:49	0.456244
2010-05-26 08:27:55	0.45625
2010-05-26 08:27:57	0.456251
2010-05-26 08:27:59	0.456253
2010-05-26 08:28:00	0.456254
2010-05-26 08:28:07	0.456259
2010-05-26 08:29:14	0.456316
2010-05-26 08:40:26	0.456886
2010-05-26 08:56:03	0.45768
2010-05-26 09:21:28	0.458972
2010-05-26 09:56:22	0.460744
2010-05-26 10:45:25	0.463233
2010-05-26 11:02:49	0.464109
2010-05-26 11:10:11	0.464479
2010-05-26 12:23:56	0.468185
2010-05-26 13:32:55	0.471649
2010-05-26 14:26:27	0.474331
2010-05-26 16:42:56	0.481154
2010-05-26 18:41:22	0.487068
2010-05-26 21:29:57	0.495482
2010-05-27 00:00:43	0.502993
2010-05-27 03:38:20	0.513854
2010-05-27 05:25:43	0.519266
2010-05-27 06:32:23	0.522671
2010-05-27 09:39:01	0.532285
2010-05-27 12:18:44	0.540572
2010-05-27 16:42:49	0.554169
2010-05-27 20:59:18	0.566842
2010-05-28 00:49:59	0.577217
2010-05-28 04:00:29	0.584799
2010-05-28 09:05:01	0.59525
2010-05-28 14:21:19	0.604563
2010-05-28 15:49:30	0.606972
2010-05-28 16:37:00	0.608246
2010-05-28 18:15:03	0.610833
2010-05-28 18:25:34	0.611107
2010-05-28 18:30:01	0.611223
2010-05-28 18:30:58	0.611248
2010-05-28 18:31:44	0.611268
2010-05-28 18:31:54	0.611273
2010-05-28 18:31:57	0.611274
2010-05-28 18:31:58	0.611274
2010-05-28 18:32:07	0.611278
2010-05-28 18:33:45	0.611321
2010-05-28 18:50:03	0.611745
2010-05-28 19:11:53	0.612311
2010-05-28 20:08:18	0.613766
2010-05-28 20:56:07	0.614991
2010-05-28 22:42:54	0.617706
2010-05-29 00:17:19	0.62009
2010-05-29 02:32:07	0.623481
2010-05-29 05:04:37	0.62732
2010-05-29 09:42:54	0.634421
2010-05-29 13:42:56	0.640775
2010-05-29 18:22:20	0.648664
2010-05-29 19:13:05	0.650175
2010-05-29 19:39:57	0.65102
2010-05-29 19:51:34	0.65139
2010-05-29 21:06:01	0.653798
2010-05-29 22:25:24	0.656432
2010-05-30 00:29:23	0.66069
2010-05-30 02:40:12	0.665365
2010-05-30 05:15:57	0.671121
2010-05-30 08:08:28	0.677573
2010-05-30 12:02:17	0.685997
2010-05-30 15:27:34	0.69268
2010-05-30 19:29:20	0.699518
2010-05-30 23:53:44	0.705939
2010-05-31 05:16:08	0.712953
2010-05-31 09:25:09	0.718159
2010-05-31 16:17:25	0.727003
2010-05-31 22:31:54	0.735559
2010-06-01 06:11:27	0.746776
2010-06-01 06:36:55	0.74742
2010-06-01 06:55:52	0.747902
2010-06-01 06:56:49	0.747926
2010-06-01 06:57:34	0.747945
2010-06-01 06:57:37	0.747946
2010-06-01 06:57:40	0.747947
2010-06-01 06:57:41	0.747948
2010-06-01 06:57:53	0.747953
2010-06-01 06:59:44	0.748
2010-06-01 07:18:19	0.748474
2010-06-01 08:38:37	0.750539
2010-06-01 10:09:54	0.752921
2010-06-01 12:10:26	0.756112
2010-06-01 14:14:00	0.759429
2010-06-01 16:56:53	0.76385
2010-06-01 20:00:38	0.76887
2010-06-02 00:51:36	0.776801
2010-06-02 05:32:31	0.784331
2010-06-02 10:46:05	0.792541
2010-06-02 16:43:05	0.801692
2010-06-02 23:25:20	0.811944
2010-06-03 05:29:37	0.821296
2010-06-03 06:23:09	0.822673
2010-06-03 06:44:27	0.82322
2010-06-03 06:51:42	0.823406
2010-06-03 06:52:41	0.823432
2010-06-03 06:53:02	0.823441
2010-06-03 06:56:35	0.823532
2010-06-03 07:32:00	0.824442
2010-06-03 08:25:37	0.825819
2010-06-03 09:29:45	0.827464
2010-06-03 11:26:33	0.830452
2010-06-03 13:51:18	0.83414
2010-06-03 16:48:49	0.838643
2010-06-03 20:17:07	0.843899
2010-06-03 21:19:56	0.845481
2010-06-03 21:31:53	0.845782
2010-06-03 21:38:45	0.845955
2010-06-03 21:45:30	0.846125
2010-06-03 21:46:49	0.846158
2010-06-03 21:47:20	0.846171
2010-06-03 21:47:32	0.846176
2010-06-03 21:47:36	0.846178
2010-06-03 21:47:39	0.846179
2010-06-03 21:47:41	0.84618
2010-06-03 21:47:52	0.846184
2010-06-03 21:49:46	0.846232
2010-06-03 22:08:51	0.846713
2010-06-03 23:14:37	0.848368
2010-06-04 00:22:38	0.850081
2010-06-04 02:39:41	0.853536
2010-06-04 05:24:31	0.857704
2010-06-04 08:49:23	0.862909
2010-06-04 12:59:02	0.869302
2010-06-04 17:47:33	0.876767
2010-06-04 23:12:36	0.885268
2010-06-05 04:59:09	0.894411
2010-06-05 06:42:12	0.897136
2010-06-05 07:00:02	0.897607
2010-06-05 07:16:51	0.89805
2010-06-05 07:23:25	0.898224
2010-06-05 07:25:10	0.898269
2010-06-05 07:25:33	0.89828
2010-06-05 07:25:42	0.898283
2010-06-05 07:27:07	0.898321
2010-06-05 07:41:16	0.898693
2010-06-05 08:14:35	0.899567
2010-06-05 09:01:11	0.900783
2010-06-05 10:06:25	0.902472
2010-06-05 11:28:38	0.904572
2010-06-05 11:32:10	0.904662
2010-06-05 11:36:02	0.90476
2010-06-05 11:36:05	0.904761
2010-06-05 11:36:07	0.904762
2010-06-05 11:36:18	0.904766
2010-06-05 11:38:09	0.904813
2010-06-05 11:42:47	0.90493
2010-06-05 12:02:52	0.905436
2010-06-05 12:28:58	0.90609
2010-06-05 12:54:37	0.906729
2010-06-05 13:34:03	0.907703
2010-06-05 14:22:01	0.908872
2010-06-05 15:20:56	0.910283
2010-06-05 16:36:20	0.912048
2010-06-05 18:13:42	0.914252
2010-06-05 20:45:03	0.917491
2010-06-05 23:09:36	0.920359
2010-06-06 01:49:54	0.923273
2010-06-06 03:07:40	0.924584
2010-06-06 03:28:27	0.924923
2010-06-06 03:39:34	0.925103
2010-06-06 03:44:50	0.925187
2010-06-06 03:45:39	0.9252
2010-06-06 03:45:56	0.925205
2010-06-06 03:48:51	0.925251
2010-06-06 04:18:02	0.925713
2010-06-06 05:05:56	0.92645
2010-06-06 06:21:26	0.927562
2010-06-06 08:14:43	0.929119
2010-06-06 10:40:35	0.930938
2010-06-06 13:47:06	0.932986
2010-06-06 18:44:09	0.935712
2010-06-06 22:59:16	0.937656
2010-06-07 04:58:30	0.939969
2010-06-07 10:34:33	0.941775
2010-06-07 11:36:29	0.942068
2010-06-07 12:09:56	0.94222
2010-06-07 12:26:08	0.942292
2010-06-07 12:37:51	0.942343
2010-06-07 12:39:24	0.94235
2010-06-07 12:39:58	0.942353
2010-06-07 12:45:38	0.942377
2010-06-07 13:42:21	0.942618
2010-06-07 14:51:09	0.942892
2010-06-07 16:38:18	0.94328
2010-06-07 18:51:36	0.943695
2010-06-07 21:47:50	0.944136
2010-06-08 01:41:48	0.944555
2010-06-08 06:39:20	0.944865
2010-06-08 12:01:30	0.94499
2010-06-08 16:48:35	0.944997
2010-06-08 18:36:59	0.944981
2010-06-08 22:19:38	0.944927
2010-06-08 22:28:34	0.944924
2010-06-08 22:30:56	0.944923
2010-06-08 22:32:58	0.944923
2010-06-08 22:33:06	0.944923
2010-06-08 22:33:09	0.944923
2010-06-08 22:33:38	0.944923
2010-06-08 22:38:34	0.944921
2010-06-08 23:27:50	0.944906
2010-06-09 00:58:52	0.944876
2010-06-09 02:13:13	0.944851
2010-06-09 04:02:40	0.944814
2010-06-09 06:18:15	0.94477
2010-06-09 09:01:02	0.944725
2010-06-09 12:41:59	0.944682
2010-06-09 15:36:01	0.944673
2010-06-09 17:58:58	0.944684
2010-06-09 23:47:48	0.944779
2010-06-10 04:39:36	0.944932
2010-06-10 11:12:28	0.945244
2010-06-10 12:57:25	0.945349
2010-06-10 14:21:20	0.945439
2010-06-10 14:45:41	0.945467
2010-06-10 14:46:35	0.945468
2010-06-10 14:46:54	0.945468
2010-06-10 14:50:09	0.945472
2010-06-10 15:22:31	0.945509
2010-06-10 16:21:34	0.94558
2010-06-10 17:52:33	0.945695
2010-06-10 19:50:19	0.945856
2010-06-10 22:22:15	0.946085
2010-06-11 01:32:44	0.946412
2010-06-11 05:06:51	0.946832
2010-06-11 09:13:24	0.947368
2010-06-11 13:55:24	0.947982
2010-06-11 14:00:49	0.947993
2010-06-11 14:04:14	0.948031
2010-06-11 14:05:27	0.948047
2010-06-11 14:17:41	0.948203
2010-06-11 14:40:04	0.948485
2010-06-11 15:15:14	0.948923
2010-06-11 15:42:35	0.949259
2010-06-11 16:50:52	0.950076
2010-06-11 18:17:41	0.951074
2010-06-11 20:24:49	0.952463
2010-06-11 23:38:30	0.95444
2010-06-12 03:13:54	0.956501
2010-06-12 03:35:17	0.956701
2010-06-12 03:41:28	0.956758
2010-06-12 03:43:16	0.956775
2010-06-12 03:44:51	0.95679
2010-06-12 03:45:25	0.956795
2010-06-12 03:51:07	0.956848
2010-06-12 04:16:53	0.957088
2010-06-12 04:55:27	0.957446
2010-06-12 05:58:44	0.958031
2010-06-12 07:21:13	0.958795
2010-06-12 09:28:21	0.959981
2010-06-12 12:17:53	0.961599
2010-06-12 15:33:40	0.963505
2010-06-12 18:50:21	0.965426
2010-06-12 20:14:46	0.966248
2010-06-12 20:35:47	0.966452
2010-06-12 20:44:41	0.966538
2010-06-12 20:50:30	0.966594
2010-06-12 20:51:56	0.966608
2010-06-12 20:52:27	0.966613
2010-06-12 20:52:38	0.966615
2010-06-12 20:54:31	0.966633
2010-06-12 21:13:14	0.966814
2010-06-12 21:49:14	0.967161
2010-06-12 22:16:52	0.967427
2010-06-12 22:31:09	0.967563
2010-06-12 22:32:37	0.967577
2010-06-12 22:33:09	0.967582
2010-06-12 22:38:30	0.967633
2010-06-12 23:21:35	0.968043
2010-06-13 00:11:27	0.968512
2010-06-13 01:44:13	0.969369
2010-06-13 03:47:08	0.970459
2010-06-13 06:29:50	0.971796
2010-06-13 09:28:40	0.973093
2010-06-13 10:48:09	0.973607
2010-06-13 11:23:43	0.973825
2010-06-13 11:40:03	0.973878
2010-06-13 11:46:45	0.973896
2010-06-13 12:53:47	0.974064
2010-06-13 14:34:49	0.974278
2010-06-13 16:48:59	0.974491
2010-06-13 16:55:59	0.9745
2010-06-13 17:00:29	0.974506
2010-06-13 17:01:17	0.974507
2010-06-13 17:01:34	0.974507
2010-06-13 17:04:28	0.974511
2010-06-13 17:24:09	0.974535
2010-06-13 18:27:47	0.974602
2010-06-13 19:58:36	0.974674
2010-06-13 22:27:13	0.974741
2010-06-14 01:14:47	0.974757
2010-06-14 04:25:30	0.974724
2010-06-14 08:42:22	0.974624
2010-06-14 13:14:18	0.974468
2010-06-14 14:47:05	0.974403
2010-06-14 15:00:15	0.974393
2010-06-14 15:07:35	0.974388
2010-06-14 15:11:09	0.974385
2010-06-14 15:12:04	0.974384
2010-06-14 15:12:41	0.974384
2010-06-14 15:12:54	0.974384
2010-06-14 15:15:05	0.974382
2010-06-14 15:36:52	0.974365
2010-06-14 17:01:22	0.974298
2010-06-14 18:28:53	0.974222
2010-06-14 21:30:48	0.974042
2010-06-14 23:52:03	0.973876
2010-06-15 04:27:03	0.97349
2010-06-15 09:10:23	0.973008
2010-06-15 15:15:41	0.972256
2010-06-15 21:16:21	0.971339
2010-06-16 04:08:57	0.970023
2010-06-16 11:50:44	0.96817
2010-06-16 18:39:37	0.966199
2010-06-17 01:48:34	0.963846
2010-06-17 06:41:26	0.962113
2010-06-17 16:20:32	0.958547
2010-06-17 17:00:40	0.958301
2010-06-17 17:18:14	0.958194
2010-06-17 17:32:43	0.958106
2010-06-17 17:36:09	0.958085
2010-06-17 17:38:05	0.958073
2010-06-17 17:38:23	0.958071
2010-06-17 17:38:29	0.95807
2010-06-17 17:39:33	0.958064
2010-06-17 17:50:10	0.958
2010-06-17 18:04:55	0.95791
2010-06-17 19:29:08	0.957403
2010-06-17 20:47:14	0.95694
2010-06-17 22:49:22	0.956233
2010-06-18 01:19:45	0.955393
2010-06-18 04:13:20	0.954478
2010-06-18 07:37:35	0.953482
2010-06-18 10:07:54	0.952816
2010-06-18 15:44:55	0.951544
2010-06-18 16:46:47	0.951342
2010-06-18 17:33:28	0.951195
2010-06-18 18:08:00	0.95109
2010-06-18 18:17:57	0.95106
2010-06-18 18:26:06	0.951036
2010-06-18 18:27:16	0.951032
2010-06-18 18:27:53	0.95103
2010-06-18 18:28:03	0.95103
2010-06-18 18:28:06	0.95103
2010-06-18 18:28:41	0.951028
2010-06-18 18:34:26	0.951011
2010-06-18 19:11:46	0.950902
2010-06-18 19:36:17	0.950832
2010-06-18 20:11:27	0.950733
2010-06-18 20:11:44	0.950733
2010-06-18 20:11:50	0.950733
2010-06-18 20:12:50	0.950738
2010-06-18 20:14:52	0.950748
2010-06-18 20:35:14	0.950846
2010-06-18 21:05:06	0.950989
2010-06-18 21:56:18	0.951235
2010-06-18 22:46:34	0.951475
2010-06-18 23:53:42	0.951794
2010-06-19 01:24:44	0.952224
2010-06-19 03:19:52	0.952758
2010-06-19 06:54:02	0.953716
2010-06-19 09:06:02	0.954277
2010-06-19 13:20:55	0.955288
2010-06-19 14:23:46	0.955522
2010-06-19 16:26:33	0.955963
2010-06-19 17:14:16	0.956128
2010-06-19 17:17:58	0.956141
2010-06-19 17:18:40	0.956143
2010-06-19 17:18:53	0.956144
2010-06-19 17:18:59	0.956144
2010-06-19 17:19:01	0.956145
2010-06-19 17:19:24	0.956146
2010-06-19 17:23:15	0.956159
2010-06-19 17:59:31	0.956282
2010-06-19 18:31:00	0.956387
2010-06-19 19:21:47	0.956555
2010-06-19 20:21:04	0.956745
2010-06-19 20:30:46	0.956776
2010-06-19 20:33:12	0.956784
2010-06-19 20:34:00	0.956786
2010-06-19 20:34:17	0.956787
2010-06-19 20:37:09	0.956796
2010-06-19 21:05:51	0.956886
2010-06-19 21:38:20	0.956987
2010-06-19 22:27:31	0.957137
2010-06-19 23:29:31	0.957322
2010-06-20 00:48:51	0.957552
2010-06-20 03:08:55	0.957943
2010-06-20 04:35:59	0.958176
2010-06-20 05:04:18	0.958251
2010-06-20 05:18:54	0.958289
2010-06-20 05:23:02	0.958299
2010-06-20 05:24:18	0.958303
2010-06-20 05:25:15	0.958305
2010-06-20 05:25:36	0.958306
2010-06-20 05:29:01	0.958315
2010-06-20 06:03:19	0.958403
2010-06-20 06:53:49	0.95853
2010-06-20 08:13:49	0.958728
2010-06-20 10:44:26	0.959084
2010-06-20 13:26:57	0.959447
2010-06-20 17:24:06	0.959942
2010-06-20 21:45:33	0.960443
2010-06-21 00:26:04	0.960723
2010-06-21 01:18:18	0.96081
2010-06-21 01:39:09	0.960843
2010-06-21 01:51:40	0.960841
2010-06-21 01:56:11	0.960838
2010-06-21 02:41:18	0.960812
2010-06-21 04:35:07	0.960737
2010-06-21 07:50:58	0.960576
2010-06-21 11:22:36	0.960342
2010-06-21 16:03:53	0.959905
2010-06-21 19:46:35	0.959425
2010-06-21 20:53:15	0.959255
2010-06-21 21:19:58	0.959183
2010-06-21 21:33:26	0.959177
2010-06-21 21:38:18	0.959177
2010-06-21 22:27:00	0.959172
2010-06-22 00:15:44	0.959122
2010-06-22 03:03:17	0.958956
2010-06-22 06:02:10	0.95867
2010-06-22 11:23:44	0.957912
2010-06-22 16:54:38	0.95688
2010-06-22 18:32:52	0.956539
2010-06-22 18:58:18	0.956416
2010-06-22 19:00:35	0.956405
2010-06-22 19:00:48	0.956403
2010-06-22 19:00:59	0.956402
2010-06-22 19:01:04	0.956402
2010-06-22 19:01:47	0.956398
2010-06-22 19:09:00	0.956362
2010-06-22 19:58:17	0.956109
2010-06-22 21:05:19	0.955762
2010-06-22 23:46:02	0.954925
2010-06-23 02:36:22	0.954032
2010-06-23 06:37:16	0.95278
2010-06-23 11:24:51	0.951327
2010-06-23 12:10:25	0.951103
2010-06-23 12:26:26	0.951025
2010-06-23 12:36:41	0.950975
2010-06-23 12:39:38	0.950961
2010-06-23 12:40:27	0.950957
2010-06-23 12:40:45	0.950956
2010-06-23 12:43:43	0.950941
2010-06-23 13:13:28	0.950797
2010-06-23 14:32:01	0.950422
2010-06-23 16:20:42	0.949914
2010-06-23 18:41:14	0.949279
2010-06-23 18:48:48	0.949246
2010-06-23 18:50:19	0.949239
2010-06-23 18:51:06	0.949235
2010-06-23 18:51:23	0.949234
2010-06-23 18:54:13	0.949222
2010-06-23 19:22:40	0.949097
2010-06-23 21:23:24	0.948581
2010-06-24 00:25:49	0.947843
2010-06-24 04:09:35	0.947011
2010-06-24 07:52:35	0.946269
2010-06-24 12:37:50	0.94546
2010-06-24 16:53:53	0.944878
2010-06-24 20:36:47	0.944465
2010-06-24 22:45:35	0.94427
2010-06-25 00:00:56	0.944173
2010-06-25 00:25:00	0.944145
2010-06-25 00:27:13	0.944142
2010-06-25 00:28:10	0.944141
2010-06-25 00:28:31	0.944141
2010-06-25 00:31:59	0.944137
2010-06-25 01:06:39	0.944099
2010-06-25 02:18:34	0.944031
2010-06-25 03:48:19	0.943965
2010-06-25 05:51:52	0.943911
2010-06-25 07:24:48	0.943902
2010-06-25 10:57:53	0.943974
2010-06-25 13:50:34	0.944123
2010-06-25 18:05:54	0.94449
2010-06-25 22:15:44	0.945026
2010-06-26 03:06:29	0.945872
2010-06-26 06:19:38	0.946569
2010-06-26 12:58:39	0.948348
2010-06-26 16:48:10	0.949556
2010-06-26 23:40:09	0.95194
2010-06-27 04:40:16	0.953691
2010-06-27 08:55:45	0.955328
2010-06-27 11:01:25	0.956179
2010-06-27 12:22:21	0.956733
2010-06-27 13:21:02	0.957134
2010-06-27 14:00:09	0.9574
2010-06-27 14:28:10	0.957589
2010-06-27 14:30:08	0.957602
2010-06-27 14:30:51	0.957607
2010-06-27 14:31:07	0.957608
2010-06-27 14:33:44	0.957626
2010-06-27 14:59:53	0.9578
2010-06-27 15:47:45	0.958116
2010-06-27 17:02:11	0.958594
2010-06-27 18:34:50	0.959164
2010-06-27 20:39:17	0.959879
2010-06-27 21:22:40	0.960113
2010-06-27 21:47:25	0.960243
2010-06-27 21:53:54	0.960339
2010-06-27 21:56:16	0.960378
2010-06-27 22:19:57	0.960767
2010-06-27 23:15:11	0.961648
2010-06-28 00:37:31	0.962895
2010-06-28 02:28:15	0.964453
2010-06-28 04:52:38	0.966286
2010-06-28 05:31:21	0.96674
2010-06-28 05:42:19	0.966851
2010-06-28 05:46:49	0.966866
2010-06-28 06:31:47	0.967007
2010-06-28 07:37:48	0.967195
2010-06-28 09:30:19	0.967462
2010-06-28 11:41:03	0.967685
2010-06-28 14:31:45	0.967834
2010-06-28 17:48:42	0.96782
2010-06-28 21:38:16	0.967605
2010-06-29 01:20:13	0.967292
2010-06-29 06:37:07	0.966793
2010-06-29 10:36:15	0.966423
2010-06-29 12:38:20	0.966247
2010-06-29 13:24:43	0.966183
2010-06-29 13:44:05	0.966157
2010-06-29 13:47:03	0.966153
2010-06-29 13:48:08	0.966152
2010-06-29 13:58:55	0.966137
2010-06-29 14:32:07	0.966094
2010-06-29 15:35:01	0.966014
2010-06-29 17:07:31	0.965903
2010-06-29 19:10:52	0.96577
2010-06-29 21:53:39	0.965618
2010-06-29 23:33:58	0.965539
2010-06-30 00:55:12	0.965483
2010-06-30 03:03:54	0.965407
2010-06-30 03:18:28	0.9654
2010-06-30 03:24:50	0.965396
2010-06-30 03:27:33	0.965395
2010-06-30 03:28:17	0.965395
2010-06-30 03:28:33	0.965394
2010-06-30 03:31:11	0.965393
2010-06-30 03:57:30	0.96538
2010-06-30 04:51:00	0.965356
2010-06-30 06:20:48	0.965322
2010-06-30 08:18:06	0.965287
2010-06-30 10:58:55	0.965256
2010-06-30 14:12:53	0.965239
2010-06-30 18:06:16	0.965238
2010-06-30 22:33:53	0.96525
2010-07-01 03:08:40	0.965262
2010-07-01 07:05:51	0.965311
2010-07-01 10:47:48	0.965415
2010-07-01 16:38:22	0.965698
2010-07-01 17:43:20	0.965765
2010-07-01 18:21:52	0.965806
2010-07-01 18:28:03	0.965859
2010-07-01 18:30:18	0.965882
2010-07-01 18:52:44	0.966108
2010-07-01 19:32:07	0.966501
2010-07-01 20:32:10	0.967091
2010-07-01 21:59:10	0.967925
2010-07-01 22:51:07	0.968413
2010-07-01 23:30:04	0.968772
2010-07-01 23:46:03	0.968919
2010-07-01 23:55:51	0.969008
2010-07-01 23:59:31	0.969041
2010-07-02 00:00:33	0.969051
2010-07-02 00:00:56	0.969054
2010-07-02 00:04:40	0.969088
2010-07-02 00:42:05	0.969425
2010-07-02 00:51:31	0.96945
2010-07-02 00:55:08	0.969455
2010-07-02 01:31:18	0.969505
2010-07-02 02:41:59	0.969603
2010-07-02 04:22:52	0.969743
2010-07-02 05:14:05	0.969813
2010-07-02 05:16:06	0.969816
2010-07-02 05:17:26	0.969818
2010-07-02 05:17:55	0.969818
2010-07-02 05:22:43	0.969825
2010-07-02 06:09:35	0.969888
2010-07-02 07:08:16	0.969966
2010-07-02 08:34:41	0.970078
2010-07-02 10:05:51	0.97019
2010-07-02 12:39:12	0.970367
2010-07-02 15:27:06	0.970542
2010-07-02 18:24:11	0.970713
2010-07-02 21:52:37	0.970906
2010-07-02 23:13:49	0.970983
2010-07-02 23:41:10	0.97101
2010-07-02 23:57:20	0.971026
2010-07-02 23:59:46	0.971028
2010-07-03 00:00:57	0.971029
2010-07-03 00:01:23	0.97103
2010-07-03 00:05:43	0.971034
2010-07-03 00:23:32	0.971052
2010-07-03 01:13:03	0.971102
2010-07-03 01:44:00	0.971135
2010-07-03 01:56:43	0.971148
2010-07-03 01:58:14	0.97115
2010-07-03 01:58:57	0.971151
2010-07-03 01:59:13	0.971151
2010-07-03 02:01:51	0.971154
2010-07-03 02:28:06	0.971182
2010-07-03 03:24:30	0.971246
2010-07-03 04:58:29	0.971362
2010-07-03 06:59:50	0.971531
2010-07-03 07:28:23	0.971575
2010-07-03 07:50:05	0.971609
2010-07-03 07:51:23	0.971619
2010-07-03 07:51:50	0.971624
2010-07-03 07:56:28	0.971668
2010-07-03 08:17:58	0.97187
2010-07-03 09:01:59	0.972284
2010-07-03 10:01:16	0.972839
2010-07-03 11:44:09	0.973801
2010-07-03 13:50:06	0.974983
2010-07-03 14:57:03	0.975604
2010-07-03 18:18:57	0.977408
2010-07-03 20:56:01	0.978751
2010-07-03 22:24:18	0.979488
2010-07-03 23:28:41	0.98002
2010-07-03 23:48:42	0.980184
2010-07-03 23:58:44	0.980266
2010-07-03 23:59:58	0.980277
2010-07-04 00:01:11	0.980286
2010-07-04 00:01:37	0.98029
2010-07-04 00:06:02	0.980326
2010-07-04 00:50:10	0.980687
2010-07-04 01:50:25	0.981178
2010-07-04 02:29:55	0.981499
2010-07-04 02:44:50	0.981621
2010-07-04 02:51:17	0.981673
2010-07-04 02:52:44	0.981685
2010-07-04 02:53:16	0.981689
2010-07-04 02:58:34	0.981732
2010-07-04 03:51:36	0.982163
2010-07-04 04:22:19	0.982413
2010-07-04 04:37:01	0.982533
2010-07-04 04:39:29	0.982553
2010-07-04 04:40:32	0.982561
2010-07-04 04:40:54	0.982564
2010-07-04 04:44:40	0.982595
2010-07-04 05:22:23	0.982902
2010-07-04 06:32:53	0.983476
2010-07-04 08:06:45	0.984241
2010-07-04 09:47:03	0.985056
2010-07-04 12:34:38	0.986395
2010-07-04 15:52:15	0.987898
2010-07-04 19:47:38	0.989508
2010-07-04 21:25:42	0.990104
2010-07-04 22:47:28	0.990564
2010-07-04 23:33:25	0.990807
2010-07-04 23:53:08	0.990908
2010-07-04 23:58:03	0.990933
2010-07-04 23:59:49	0.990942
2010-07-05 00:01:10	0.990948
2010-07-05 00:01:40	0.990951
2010-07-05 00:06:36	0.990976
2010-07-05 00:48:07	0.991178
2010-07-05 01:47:52	0.991454
2010-07-05 03:24:26	0.991859
2010-07-05 05:21:32	0.992287
2010-07-05 07:51:42	0.992735
2010-07-05 10:47:25	0.993124
2010-07-05 11:11:24	0.993166
2010-07-05 11:27:05	0.993192
2010-07-05 11:29:51	0.993197
2010-07-05 11:30:51	0.993199
2010-07-05 11:40:53	0.993215
2010-07-05 12:18:47	0.993272
2010-07-05 13:23:34	0.993356
2010-07-05 14:58:57	0.993449
2010-07-05 16:58:46	0.993518
2010-07-05 18:34:08	0.993533
2010-07-05 20:56:56	0.993489
2010-07-06 00:04:52	0.993336
2010-07-06 03:22:47	0.993094
2010-07-06 06:09:47	0.992849
2010-07-06 08:24:05	0.992593
2010-07-06 09:39:40	0.992439
2010-07-06 14:20:15	0.991844
2010-07-06 15:56:19	0.991634
2010-07-06 16:08:35	0.991607
2010-07-06 16:12:43	0.991598
2010-07-06 16:14:12	0.991594
2010-07-06 16:29:02	0.991561
2010-07-06 17:07:58	0.991474
2010-07-06 18:10:04	0.991334
2010-07-06 19:57:16	0.991089
2010-07-06 21:10:48	0.990917
2010-07-07 00:24:25	0.990451
2010-07-07 03:54:14	0.989933
2010-07-07 07:55:34	0.989337
2010-07-07 12:49:22	0.988653
2010-07-07 17:12:48	0.988136
2010-07-07 23:46:55	0.987534
2010-07-08 04:38:17	0.987114
2010-07-08 11:16:18	0.986448
2010-07-08 15:03:49	0.985985
2010-07-08 16:49:06	0.985752
2010-07-08 17:27:15	0.985719
2010-07-08 17:44:57	0.985707
2010-07-08 20:22:36	0.985585
2010-07-08 22:40:44	0.985452
2010-07-09 01:55:53	0.985244
2010-07-09 01:56:44	0.985243
2010-07-09 01:57:32	0.985242
2010-07-09 01:57:50	0.985242
2010-07-09 02:00:45	0.985238
2010-07-09 02:15:10	0.985223
2010-07-09 02:50:29	0.985184
2010-07-09 03:56:32	0.985113
2010-07-09 05:40:12	0.985006
2010-07-09 07:49:15	0.984887
2010-07-09 10:27:46	0.984775
2010-07-09 14:00:20	0.984711
2010-07-09 17:47:55	0.984782
2010-07-09 22:32:33	0.985121
2010-07-10 03:35:42	0.985852
2010-07-10 07:36:44	0.986748
2010-07-10 13:50:12	0.98875
2010-07-10 19:11:52	0.991109
2010-07-10 23:30:47	0.993575
2010-07-10 23:54:07	0.993827
2010-07-10 23:58:20	0.993873
2010-07-10 23:59:55	0.99389
2010-07-11 00:01:09	0.993904
2010-07-11 00:01:35	0.993909
2010-07-11 00:06:03	0.993958
2010-07-11 00:34:35	0.994277
2010-07-11 01:31:03	0.994933
2010-07-11 02:45:42	0.995852
2010-07-11 04:24:47	0.99717
2010-07-11 06:19:33	0.998834
2010-07-11 08:44:55	1.00115
2010-07-11 11:25:06	1.00398
2010-07-11 13:44:06	1.00667
2010-07-11 15:41:40	1.00906
2010-07-11 20:26:09	1.01509
2010-07-11 21:49:13	1.01685
2010-07-12 00:00:24	1.01958
2010-07-12 01:49:54	1.02179
2010-07-12 04:42:13	1.02508
2010-07-12 07:35:40	1.02812
2010-07-12 11:05:42	1.03132
2010-07-12 14:00:38	1.03363
2010-07-12 17:03:50	1.0357
2010-07-12 21:28:50	1.03815
2010-07-13 01:32:53	1.03997
2010-07-13 06:27:30	1.04177
2010-07-13 11:29:08	1.0433
2010-07-13 17:44:50	1.04486
2010-07-14 00:09:13	1.04608
2010-07-14 02:49:47	1.04647
2010-07-14 05:01:35	1.04674
2010-07-14 05:17:30	1.04677
2010-07-14 05:20:16	1.04678
2010-07-14 05:21:15	1.04678
2010-07-14 05:31:11	1.0468
2010-07-14 06:49:11	1.04693
2010-07-14 08:15:42	1.04707
2010-07-14 10:59:15	1.04726
2010-07-14 14:04:02	1.0474
2010-07-14 18:45:42	1.04745
2010-07-15 00:07:08	1.04727
2010-07-15 06:47:35	1.0467
2010-07-15 14:35:19	1.04559
2010-07-15 20:25:09	1.04447
2010-07-16 05:38:10	1.04232
2010-07-16 13:36:06	1.0402
2010-07-16 21:22:22	1.03803
2010-07-17 07:00:27	1.03544
2010-07-17 08:36:06	1.03504
2010-07-17 09:12:24	1.03496
2010-07-17 09:27:16	1.03493
2010-07-17 11:02:53	1.03475
2010-07-17 13:27:00	1.03451
2010-07-17 16:45:08	1.03425
2010-07-17 21:16:31	1.03407
2010-07-18 02:46:38	1.03422
2010-07-18 03:49:21	1.0343
2010-07-18 04:18:46	1.03434
2010-07-18 04:22:23	1.03435
2010-07-18 04:23:42	1.03435
2010-07-18 04:36:49	1.03437
2010-07-18 05:11:50	1.03443
2010-07-18 06:16:19	1.03455
[truncated: 41,933 more rows]

## Sheet: Observed_Adults_VB
FW_Time_Ad	FW_Obs_Ad
2015-03-09	0
2015-03-23	0
2015-03-30	0
2015-04-06	0.0049505
2015-04-13	0.0583333
2015-04-20	0.154545
2015-04-27	0.295652
2015-05-04	0.246305
2015-05-11	0.370229
2015-05-18	0.357143
2015-05-25	1.1
2015-06-01	2.48529
2015-06-08	1.93238
2015-06-15	2.9375
2015-06-22	2.05263
2015-06-29	2.456
2015-07-06	1.68797
2015-07-13	1.44485
2015-07-20	1.82143
2015-07-27	1.45865
2015-08-03	1.08156
2015-08-10	0.924837
2015-08-17	0.564912
2015-08-24	0.731343
2015-08-31	0.933566
2015-09-07	0.458015
2015-09-14	0.380769
2015-09-21	1.18359
2015-09-28	0.550781
2015-10-05	0.673228
2015-10-12	0.701613
2015-10-19	0.289157
2015-10-26	0.201923
2015-11-02	0.108434
2015-11-09	0.0609756
2015-11-16	0
2015-11-23	0
2015-11-30	0
2015-12-07	0.0454545
2015-12-14	0
2016-02-08	0
2016-02-15	0
2016-02-22	0
2016-02-29	0
2016-03-14	0
2016-03-21	0
2016-03-28	0.0789474
2016-04-04	0.0185185
2016-04-11	0.0235849
2016-04-18	0.0916667
2016-04-25	0.0884956
2016-05-02	0.0451128
2016-05-09	0.271739
2016-05-16	0.177966
2016-05-23	0.409091
2016-05-30	0.397436
2016-06-06	1.50654
2016-06-13	1.48026
2016-06-20	1.46831
2016-06-27	1.10561
2016-07-04	0.765517
2016-07-11	1.17857
2016-07-18	1.1315
2016-07-25	0.687919
2016-08-01	1.06333
2016-08-08	0.720779
2016-08-15	0.22541
2016-08-22	0.756579
2016-08-29	0.59542
2016-09-05	0.72
2016-09-12	0.425325
2016-09-19	0.647059
2016-09-26	0.376812
2016-10-03	0.573077
2016-10-10	0.240678
2016-10-17	0.232143
2016-10-24	0.284091
2016-10-31	0.177273
2016-11-07	0.0813953
2016-11-14	0
2017-03-06	0
2017-03-13	0
2017-03-20	0
2017-03-27	0.117647
2017-04-03	0.196629
2017-04-10	0.196629
2017-04-17	0.268939
2017-04-24	0.350943
2017-05-01	0.518006
2017-05-08	0.262712
2017-05-15	0.146341
2017-05-22	0.208763
2017-05-29	0.580556
2017-06-05	0.893048
2017-06-12	1.07812
2017-06-19	1.5101
2017-06-26	1.22556
2017-07-03	1.06364
2017-07-10	1.80203
2017-07-17	1.39152
2017-07-24	1.21103
2017-07-31	0.659517
2017-08-07	0.798561
2017-08-14	1.05412
2017-08-21	0.913043
2017-08-28	1.05362
2017-09-04	0.695767
2017-09-11	0.606383
2017-09-18	0.510582
2017-09-25	0.348765
2017-10-02	0.295337
2017-10-09	0.289326
2017-10-16	0.625
2017-10-23	0.15625
2017-10-30	0.0467626
2017-11-06	0.0263158
2017-11-13	0
2017-11-27	0
2017-12-04	0.1875
2017-12-11	0
2017-12-18	0
2017-12-25	0
