# Supplementary material for: Role of vector phenotypic plasticity in disease transmission as illustrated by the spread of dengue virus by Aedes albopictus
Source: Nat Commun. 2024 Sep 7;15:7823. doi: 10.1038/s41467-024-52144-5 (PMC11379831; doi:10.1038/s41467-024-52144-5)
Supplement: Supplementary file 4 — Source Data files [file 41467_2024_52144_MOESM4_ESM.zip › Source_Data_Folder/Supplementary_Material/SF30.xlsx]

## Sheet: Simulated_Adults
Time_Ads	Sim_Ads_Pred
2000-01-01	0
2000-01-01 01:45:45	0
2000-01-01 06:35:16	0
2000-01-01 13:06:18	0
2000-01-01 21:37:50	0
2000-01-01 23:09:58	0
2000-01-01 23:41:12	0
2000-01-01 23:56:20	0
2000-01-01 23:59:50	0
2000-01-02 00:02:47	0
2000-01-02 00:03:51	0
2000-01-02 00:14:30	0
2000-01-02 00:47:43	0
2000-01-02 01:54:41	0
2000-01-02 03:36:31	0
2000-01-02 05:48:04	0
2000-01-02 08:36:29	0
2000-01-02 11:59:07	0
2000-01-02 15:59:15	0
2000-01-02 20:36:20	0
2000-01-02 23:02:47	0
2000-01-02 23:46:21	0
2000-01-02 23:58:56	0
2000-01-03 00:06:31	0
2000-01-03 00:09:17	0
2000-01-03 00:36:58	0
2000-01-03 02:30:49	0
2000-01-03 05:22:39	0
2000-01-03 09:08:36	0
2000-01-03 13:44:56	0
2000-01-03 18:42:25	0
2000-01-03 22:56:45	0
2000-01-03 23:58:27	0
2000-01-04 00:09:27	0
2000-01-04 00:17:17	0
2000-01-04 01:35:39	0
2000-01-04 03:11:59	0
2000-01-04 05:13:57	0
2000-01-04 07:22:51	0
2000-01-04 09:06:04	0
2000-01-04 09:44:44	0
2000-01-04 10:34:29	0
2000-01-04 13:55:48	0
2000-01-04 16:23:33	0
2000-01-04 18:13:50	0
2000-01-04 22:05:08	0
2000-01-04 23:38:38	0
2000-01-05 00:21:46	0
2000-01-05 00:38:25	0
2000-01-05 03:24:55	0
2000-01-05 07:05:02	0
2000-01-05 12:30:02	0
2000-01-05 17:02:20	0
2000-01-05 19:48:06	0
2000-01-05 23:08:15	0
2000-01-06 00:17:52	0
2000-01-06 00:56:44	0
2000-01-06 04:52:45	0
2000-01-06 07:45:59	0
2000-01-06 12:46:00	0
2000-01-06 18:38:21	0
2000-01-07 00:36:52	0
2000-01-07 04:14:35	0
2000-01-07 10:12:15	0
2000-01-07 13:17:30	0
2000-01-08 01:00:06	0
2000-01-08 05:39:13	0
2000-01-08 11:37:22	0
2000-01-08 14:23:39	0
2000-01-08 19:13:06	0
2000-01-08 21:24:19	0
2000-01-08 22:33:44	0
2000-01-08 23:07:26	0
2000-01-09 00:26:16	0
2000-01-09 01:38:31	0
2000-01-09 03:33:54	0
2000-01-09 05:44:13	0
2000-01-09 08:40:08	0
2000-01-09 12:13:10	0
2000-01-09 16:39:25	0
2000-01-09 21:42:33	0
2000-01-10 04:06:57	0
2000-01-10 08:59:57	0
2000-01-10 17:33:22	0
2000-01-10 23:25:16	0
2000-01-10 23:57:04	0
2000-01-11 00:00:16	0
2000-01-11 00:01:26	0
2000-01-11 00:13:02	0
2000-01-11 00:54:28	0
2000-01-11 01:53:05	0
2000-01-11 03:03:38	0
2000-01-11 03:45:48	0
2000-01-11 07:53:26	0
2000-01-11 11:07:55	0
2000-01-11 14:20:21	0
2000-01-11 16:42:52	0
2000-01-11 17:56:11	0
2000-01-11 21:24:36	0
2000-01-12 00:03:23	0
2000-01-12 02:46:09	0
2000-01-12 07:20:44	0
2000-01-12 11:47:40	0
2000-01-12 15:08:18	0
2000-01-12 17:50:15	0
2000-01-13 00:19:07	0
2000-01-13 05:17:17	0
2000-01-13 09:14:15	0
2000-01-13 14:33:01	0
2000-01-13 19:08:52	0
2000-01-13 23:46:13	0
2000-01-14 02:57:42	0
2000-01-14 09:43:39	0
2000-01-14 13:28:12	0
2000-01-14 15:01:49	0
2000-01-14 16:36:21	0
2000-01-14 22:29:15	0
2000-01-15 00:44:55	0
2000-01-15 02:10:07	0
2000-01-15 02:48:46	0
2000-01-15 04:24:59	0
2000-01-15 05:53:23	0
2000-01-15 08:08:24	0
2000-01-15 10:43:30	0
2000-01-15 10:54:06	0
2000-01-15 11:02:01	0
2000-01-15 12:16:03	0
2000-01-15 14:00:15	0
2000-01-15 16:22:21	0
2000-01-15 18:11:36	0
2000-01-15 19:56:33	0
2000-01-15 23:41:22	0
2000-01-16 03:37:15	0
2000-01-16 08:36:27	0
2000-01-16 11:34:02	0
2000-01-16 17:44:23	0
2000-01-16 20:37:48	0
2000-01-16 22:09:30	0
2000-01-16 23:32:08	0
2000-01-17 05:13:13	0
2000-01-17 09:06:06	0
2000-01-17 12:18:12	0
2000-01-17 18:50:23	0
2000-01-17 23:55:49	0
2000-01-18 06:22:34	0
2000-01-18 11:34:45	0
2000-01-18 17:02:59	0
2000-01-18 20:57:05	6.10159e-06
2000-01-19 00:11:27	1.18128e-05
2000-01-19 02:59:50	1.66736e-05
2000-01-19 04:49:13	1.98877e-05
2000-01-19 09:39:08	2.91864e-05
2000-01-19 11:42:41	3.36397e-05
2000-01-19 13:10:44	3.70098e-05
2000-01-19 15:43:42	4.32561e-05
2000-01-19 17:23:11	4.72414e-05
2000-01-19 18:18:53	4.91453e-05
2000-01-19 20:41:26	5.31254e-05
2000-01-19 22:44:58	5.58577e-05
2000-01-20 00:13:55	5.75478e-05
2000-01-20 04:03:57	6.11628e-05
2000-01-20 07:25:43	6.36414e-05
2000-01-20 12:25:51	6.63185e-05
2000-01-20 17:14:12	6.78784e-05
2000-01-20 20:30:32	6.87556e-05
2000-01-21 04:23:55	7.06542e-05
2000-01-21 09:02:11	7.16147e-05
2000-01-21 10:29:10	7.18909e-05
2000-01-21 11:51:19	7.21422e-05
2000-01-21 18:04:33	7.32109e-05
2000-01-21 20:44:21	7.36695e-05
2000-01-21 22:42:40	7.40258e-05
2000-01-21 23:35:14	7.41905e-05
2000-01-22 01:16:56	7.45219e-05
2000-01-22 03:04:52	7.48931e-05
2000-01-22 05:37:24	7.54524e-05
2000-01-22 07:55:04	7.59911e-05
2000-01-22 11:22:38	7.68663e-05
2000-01-22 13:37:25	7.76327e-05
2000-01-22 16:16:55	7.90537e-05
2000-01-22 19:53:17	8.24834e-05
2000-01-22 21:09:23	8.46498e-05
2000-01-22 22:34:37	8.80305e-05
2000-01-22 23:41:52	9.08848e-05
2000-01-23 01:21:59	9.5308e-05
2000-01-23 02:03:23	9.71679e-05
2000-01-23 05:58:11	0.00010731
2000-01-23 08:32:56	0.000113169
2000-01-23 11:28:43	0.000118997
2000-01-23 13:05:38	0.000121814
2000-01-23 14:48:27	0.000124351
2000-01-23 15:39:33	0.000125229
2000-01-23 17:17:08	0.000126436
2000-01-23 18:57:20	0.000127259
2000-01-23 20:46:36	0.000127931
2000-01-23 22:40:14	0.000128541
2000-01-24 03:10:20	0.000129707
2000-01-24 07:06:51	0.000130461
2000-01-24 10:28:15	0.000130926
2000-01-24 12:32:17	0.000131134
2000-01-24 14:15:35	0.000131261
2000-01-24 22:09:19	0.000132269
2000-01-25 01:11:37	0.000134141
2000-01-25 12:06:46	0.000139099
2000-01-25 17:34:06	0.000140912
2000-01-26 03:33:56	0.000143245
2000-01-26 10:56:19	0.000143692
2000-01-26 18:34:42	0.00014048
2000-01-27 00:06:20	0.000128148
2000-01-27 07:02:58	0.000112899
2000-01-27 14:37:33	9.83552e-05
2000-01-27 22:51:09	8.4727e-05
2000-01-28 06:52:51	7.27626e-05
2000-01-28 15:57:49	6.12523e-05
2000-01-28 23:02:27	5.36387e-05
2000-01-29 09:59:59	4.37933e-05
2000-01-29 17:58:42	3.78659e-05
2000-01-30 01:23:28	3.31343e-05
2000-01-30 07:53:20	2.951e-05
2000-01-30 14:39:05	2.61839e-05
2000-01-31 00:23:26	2.2071e-05
2000-01-31 10:09:14	1.86772e-05
2000-01-31 21:36:03	1.5687e-05
2000-02-01 09:28:49	1.32619e-05
2000-02-01 22:49:36	1.2843e-05
2000-02-02 09:38:01	1.11316e-05
2000-02-02 21:50:44	9.16981e-06
2000-02-03 05:42:44	8.06169e-06
2000-02-03 11:22:41	7.95764e-06
2000-02-03 15:34:43	8.00727e-06
2000-02-03 21:59:34	8.10519e-06
2000-02-04 02:21:16	8.17451e-06
2000-02-04 06:03:26	8.23237e-06
2000-02-04 14:38:22	8.35872e-06
2000-02-04 21:08:15	8.44535e-06
2000-02-05 02:47:03	8.50603e-06
2000-02-05 08:26:20	8.42567e-06
2000-02-05 12:14:42	8.09755e-06
2000-02-05 15:38:52	7.80676e-06
2000-02-05 22:40:44	7.23901e-06
2000-02-06 04:00:04	6.8197e-06
2000-02-06 10:14:49	6.78829e-06
2000-02-06 14:12:38	6.89145e-06
2000-02-06 21:42:40	7.08952e-06
2000-02-07 02:14:12	7.21112e-06
2000-02-07 06:28:25	7.31842e-06
2000-02-07 08:54:48	7.35963e-06
2000-02-07 12:51:06	7.40483e-06
2000-02-07 17:30:42	7.44106e-06
2000-02-07 23:48:32	7.47559e-06
2000-02-08 07:17:10	7.50781e-06
2000-02-08 17:06:16	7.55017e-06
2000-02-08 23:41:37	7.59117e-06
2000-02-09 01:59:25	7.61411e-06
2000-02-09 04:01:34	7.64019e-06
2000-02-09 07:04:08	7.69372e-06
2000-02-09 10:12:14	7.78164e-06
2000-02-09 12:25:48	7.89485e-06
2000-02-09 13:52:56	8.01882e-06
2000-02-09 15:04:11	8.13039e-06
2000-02-09 20:11:19	8.66293e-06
2000-02-09 23:45:18	9.0699e-06
2000-02-10 03:57:02	9.88882e-06
2000-02-10 06:45:41	1.09035e-05
2000-02-10 08:34:23	1.15488e-05
2000-02-10 09:48:24	1.21191e-05
2000-02-10 14:11:20	1.65273e-05
2000-02-10 17:06:48	1.93254e-05
2000-02-10 18:46:05	2.04424e-05
2000-02-10 19:53:36	2.10588e-05
2000-02-10 22:38:50	2.24056e-05
2000-02-11 00:50:54	2.25759e-05
2000-02-11 02:53:47	2.25584e-05
2000-02-11 06:48:50	2.25245e-05
2000-02-11 10:19:23	2.24935e-05
2000-02-11 15:13:18	2.24482e-05
2000-02-11 20:19:15	2.23968e-05
2000-02-12 01:58:23	2.23299e-05
2000-02-12 04:39:12	2.22919e-05
2000-02-12 06:39:39	2.22594e-05
2000-02-12 12:08:49	2.21439e-05
2000-02-12 16:21:16	2.20174e-05
2000-02-12 20:08:12	2.18752e-05
2000-02-13 02:20:29	2.16561e-05
2000-02-13 06:37:30	2.15569e-05
2000-02-13 10:19:24	2.14969e-05
2000-02-13 12:10:00	2.14725e-05
2000-02-13 13:28:33	2.14567e-05
2000-02-13 16:42:02	2.14217e-05
2000-02-13 19:30:39	2.13941e-05
2000-02-13 23:01:40	2.13615e-05
2000-02-14 02:36:56	2.13288e-05
2000-02-14 06:44:01	2.12913e-05
2000-02-14 10:43:21	2.12523e-05
2000-02-14 13:42:28	2.12176e-05
2000-02-14 16:24:31	2.118e-05
2000-02-14 18:55:56	2.11386e-05
2000-02-15 00:28:10	2.10259e-05
2000-02-15 04:45:56	2.09361e-05
2000-02-15 10:34:51	2.08423e-05
2000-02-15 12:47:45	2.08148e-05
2000-02-15 14:27:55	2.07966e-05
2000-02-15 17:58:16	2.07635e-05
2000-02-15 21:08:15	2.07373e-05
2000-02-15 23:51:06	2.07161e-05
2000-02-16 01:51:17	2.07007e-05
2000-02-16 05:24:28	2.06735e-05
2000-02-16 08:36:50	2.06491e-05
2000-02-16 12:57:21	2.06157e-05
2000-02-16 17:36:57	2.05791e-05
2000-02-16 22:45:15	2.05365e-05
2000-02-17 02:26:18	2.05043e-05
2000-02-17 07:10:38	2.04612e-05
2000-02-17 10:44:49	2.04276e-05
2000-02-17 15:53:13	2.03785e-05
2000-02-17 21:16:33	2.0327e-05
2000-02-18 01:39:50	2.02861e-05
2000-02-18 07:43:00	2.02318e-05
2000-02-18 12:37:49	2.01896e-05
2000-02-18 18:22:25	2.01412e-05
2000-02-18 22:28:46	2.01065e-05
2000-02-19 02:27:40	2.00712e-05
2000-02-19 05:50:41	2.00383e-05
2000-02-19 09:22:07	1.99987e-05
2000-02-19 12:05:38	1.99622e-05
2000-02-19 15:12:04	1.99111e-05
2000-02-19 19:00:28	1.98264e-05
2000-02-19 21:27:27	1.9752e-05
2000-02-19 23:38:41	1.96671e-05
2000-02-20 04:55:45	1.9392e-05
2000-02-20 09:38:51	1.91431e-05
2000-02-20 15:47:30	1.89201e-05
2000-02-20 19:38:58	1.88276e-05
2000-02-20 22:14:52	1.87781e-05
2000-02-21 03:45:55	1.86943e-05
2000-02-21 05:22:15	1.86734e-05
2000-02-21 06:49:21	1.86553e-05
2000-02-21 09:35:05	1.86228e-05
2000-02-21 11:43:36	1.85992e-05
2000-02-21 14:36:09	1.85696e-05
2000-02-21 17:30:06	1.85418e-05
2000-02-21 20:40:57	1.8513e-05
2000-02-22 02:23:58	1.84655e-05
2000-02-22 06:43:27	1.84323e-05
2000-02-22 09:14:35	1.84141e-05
2000-02-22 10:35:14	1.84048e-05
2000-02-22 11:12:18	1.84007e-05
2000-02-22 11:47:17	1.83971e-05
2000-02-22 15:21:55	1.8376e-05
2000-02-22 16:21:29	1.83707e-05
2000-02-22 16:47:38	1.83684e-05
2000-02-22 16:57:34	1.83674e-05
2000-02-22 17:24:28	1.83648e-05
2000-02-22 17:49:04	1.83623e-05
2000-02-22 18:28:06	1.83583e-05
2000-02-22 19:13:35	1.83535e-05
2000-02-22 20:15:40	1.83469e-05
2000-02-22 21:33:10	1.83386e-05
2000-02-22 23:14:10	1.83279e-05
2000-02-23 01:22:33	1.83144e-05
2000-02-23 03:16:54	1.83024e-05
2000-02-23 06:14:11	1.8284e-05
2000-02-23 10:18:20	1.8259e-05
2000-02-23 15:01:19	1.82304e-05
2000-02-23 20:11:39	1.81993e-05
2000-02-24 01:07:39	1.81702e-05
2000-02-24 05:13:52	1.81469e-05
2000-02-24 08:39:32	1.81291e-05
2000-02-24 13:08:33	1.8109e-05
2000-02-24 16:26:33	1.80962e-05
2000-02-24 21:33:47	1.80787e-05
2000-02-25 02:21:23	1.80611e-05
2000-02-25 07:34:12	1.80416e-05
2000-02-25 10:07:00	1.80331e-05
2000-02-25 11:29:41	1.80301e-05
2000-02-25 12:06:14	1.803e-05
2000-02-25 12:29:09	1.80306e-05
2000-02-25 12:48:22	1.80311e-05
2000-02-25 15:55:02	1.80331e-05
2000-02-25 18:29:19	1.80322e-05
2000-02-25 22:09:13	1.80325e-05
2000-02-25 22:58:26	1.8034e-05
2000-02-25 23:30:09	1.80346e-05
2000-02-25 23:41:33	1.80346e-05
2000-02-26 00:18:22	1.80342e-05
2000-02-26 00:48:30	1.80334e-05
2000-02-26 01:24:13	1.8032e-05
2000-02-26 02:23:13	1.80292e-05
2000-02-26 03:28:24	1.80253e-05
2000-02-26 04:56:25	1.80193e-05
2000-02-26 06:42:27	1.80112e-05
2000-02-26 08:58:50	1.79996e-05
2000-02-26 11:43:06	1.79841e-05
2000-02-26 15:05:07	1.7963e-05
2000-02-26 18:05:15	1.79422e-05
2000-02-26 23:38:05	1.78992e-05
2000-02-27 03:08:59	1.7869e-05
2000-02-27 06:03:09	1.78427e-05
2000-02-27 13:34:00	1.77706e-05
2000-02-27 19:36:13	1.77113e-05
2000-02-27 23:58:41	1.7669e-05
2000-02-28 04:24:07	1.76278e-05
2000-02-28 10:37:25	1.75738e-05
2000-02-28 16:04:50	1.75308e-05
2000-02-29 00:25:32	1.74738e-05
2000-02-29 06:31:15	1.74381e-05
2000-02-29 12:08:28	1.7408e-05
2000-02-29 18:50:50	1.73766e-05
2000-03-01 01:20:08	1.73525e-05
2000-03-01 06:30:21	1.73411e-05
2000-03-01 13:23:46	1.73231e-05
2000-03-01 19:21:58	1.72987e-05
2000-03-02 02:51:52	1.72604e-05
2000-03-02 10:33:29	1.72266e-05
2000-03-02 17:35:08	1.721e-05
2000-03-03 01:14:33	1.7209e-05
2000-03-03 08:52:57	1.72107e-05
2000-03-03 15:51:41	1.71858e-05
2000-03-03 19:38:28	1.71569e-05
2000-03-03 22:59:13	1.71236e-05
2000-03-04 02:45:54	1.70782e-05
2000-03-04 08:48:52	1.69889e-05
2000-03-04 14:16:56	1.6898e-05
2000-03-04 20:03:53	1.68058e-05
2000-03-05 02:09:21	1.67251e-05
2000-03-05 05:18:26	1.66915e-05
2000-03-05 07:54:15	1.6668e-05
2000-03-05 11:09:51	1.66435e-05
2000-03-05 13:24:44	1.66312e-05
2000-03-05 16:01:20	1.66251e-05
2000-03-05 19:41:51	1.66372e-05
2000-03-05 23:13:43	1.66834e-05
2000-03-06 03:57:59	1.68137e-05
2000-03-06 07:13:23	1.693e-05
2000-03-06 09:47:05	1.70356e-05
2000-03-06 14:19:18	1.72396e-05
2000-03-06 18:39:58	1.74258e-05
2000-03-07 01:09:35	1.77478e-05
2000-03-07 05:46:47	1.80194e-05
2000-03-07 12:06:06	1.84903e-05
2000-03-07 17:28:15	1.89669e-05
2000-03-07 21:01:12	1.9236e-05
2000-03-08 00:08:35	1.93921e-05
2000-03-08 03:15:35	1.94734e-05
2000-03-08 06:31:44	1.95883e-05
2000-03-08 10:41:18	1.97329e-05
2000-03-08 15:06:40	1.98857e-05
2000-03-08 20:14:25	2.03484e-05
2000-03-08 22:44:58	2.07116e-05
2000-03-09 00:05:44	2.09858e-05
2000-03-09 00:37:29	2.11611e-05
2000-03-09 01:16:07	2.13851e-05
2000-03-09 03:16:07	2.17679e-05
2000-03-09 04:53:39	2.20284e-05
2000-03-09 08:13:22	2.25369e-05
2000-03-09 11:09:27	2.3237e-05
2000-03-09 13:42:44	2.37399e-05
2000-03-09 14:55:53	2.39371e-05
2000-03-09 15:40:08	2.40295e-05
2000-03-09 16:56:08	2.41535e-05
2000-03-09 18:17:25	2.42574e-05
2000-03-09 20:06:34	2.43698e-05
2000-03-09 22:15:43	2.44791e-05
2000-03-10 00:59:13	2.45971e-05
2000-03-10 04:18:01	2.47266e-05
2000-03-10 08:08:59	2.48716e-05
2000-03-10 12:46:28	2.50465e-05
2000-03-10 18:05:40	2.52407e-05
2000-03-11 00:11:46	2.54218e-05
2000-03-11 05:50:17	2.55064e-05
2000-03-11 09:14:35	2.55145e-05
2000-03-11 12:13:40	2.55107e-05
2000-03-11 19:33:23	2.54446e-05
2000-03-11 22:27:18	2.53901e-05
2000-03-12 01:08:35	2.53261e-05
2000-03-12 06:39:09	2.51832e-05
2000-03-12 10:27:25	2.50995e-05
2000-03-12 13:09:09	2.50526e-05
2000-03-12 17:15:18	2.49989e-05
2000-03-12 22:21:15	2.49545e-05
2000-03-13 03:37:29	2.49246e-05
2000-03-13 07:25:08	2.49267e-05
2000-03-13 11:19:12	2.49479e-05
2000-03-13 17:32:08	2.49874e-05
2000-03-14 01:06:45	2.50731e-05
2000-03-14 09:41:54	2.5214e-05
2000-03-14 18:05:26	2.54061e-05
2000-03-15 02:49:40	2.5691e-05
2000-03-15 10:55:30	2.61295e-05
2000-03-15 18:58:08	2.65464e-05
2000-03-16 00:41:59	2.67099e-05
2000-03-16 05:46:23	2.67924e-05
2000-03-16 11:38:36	2.6956e-05
2000-03-16 16:30:57	2.71027e-05
2000-03-16 20:41:44	2.71652e-05
2000-03-16 23:42:55	2.71718e-05
2000-03-17 02:01:31	2.71683e-05
2000-03-17 07:39:51	2.71074e-05
2000-03-17 10:41:07	2.7004e-05
2000-03-17 15:45:00	2.61328e-05
2000-03-17 18:45:32	2.45925e-05
2000-03-17 22:48:24	2.26767e-05
2000-03-18 06:39:30	1.94253e-05
2000-03-18 12:21:12	1.86452e-05
2000-03-18 16:18:37	1.86048e-05
2000-03-18 19:53:12	1.86306e-05
2000-03-18 22:02:59	1.86614e-05
2000-03-19 02:33:42	1.87512e-05
2000-03-19 07:52:32	1.8896e-05
2000-03-19 13:47:25	1.91281e-05
2000-03-19 19:05:06	1.94978e-05
2000-03-19 22:59:19	1.99985e-05
2000-03-20 02:20:46	2.04926e-05
2000-03-20 06:07:01	2.12113e-05
2000-03-20 10:28:04	2.23804e-05
2000-03-20 16:25:42	2.40725e-05
2000-03-20 19:16:06	2.47963e-05
2000-03-20 20:41:25	2.51476e-05
2000-03-20 21:32:25	2.5342e-05
2000-03-20 21:55:44	2.54176e-05
2000-03-20 22:59:41	2.55981e-05
2000-03-20 23:56:46	2.57378e-05
2000-03-21 01:26:58	2.5934e-05
2000-03-21 03:10:55	2.61376e-05
2000-03-21 05:31:17	2.63905e-05
2000-03-21 08:24:43	2.66824e-05
2000-03-21 12:15:11	2.70458e-05
2000-03-21 17:00:46	2.74573e-05
2000-03-21 22:02:05	2.78361e-05
2000-03-22 02:41:07	2.81239e-05
2000-03-22 05:07:33	2.82466e-05
2000-03-22 07:00:27	2.83272e-05
2000-03-22 08:23:24	2.83786e-05
2000-03-22 14:21:16	2.85306e-05
2000-03-22 15:55:11	2.85539e-05
2000-03-22 17:03:09	2.85673e-05
2000-03-22 19:30:41	2.85878e-05
2000-03-22 21:40:34	2.85984e-05
2000-03-23 00:48:06	2.86072e-05
2000-03-23 04:20:11	2.86179e-05
2000-03-23 08:22:18	2.8643e-05
2000-03-23 13:10:19	2.86996e-05
2000-03-23 18:18:29	2.87876e-05
2000-03-23 23:47:14	2.8889e-05
2000-03-24 06:07:45	2.89862e-05
2000-03-24 12:13:45	2.9063e-05
2000-03-24 16:59:06	2.91346e-05
2000-03-24 19:24:29	2.92029e-05
2000-03-24 20:24:19	2.92585e-05
2000-03-24 21:05:41	2.93226e-05
2000-03-24 21:40:38	2.93854e-05
2000-03-25 01:11:01	3.0034e-05
2000-03-25 03:45:56	3.054e-05
2000-03-25 08:02:15	3.11832e-05
2000-03-25 12:54:41	3.17703e-05
2000-03-25 18:44:20	3.23622e-05
2000-03-25 19:54:25	3.24599e-05
2000-03-25 20:37:50	3.25168e-05
2000-03-25 20:54:15	3.25361e-05
2000-03-25 21:48:29	3.25932e-05
2000-03-25 22:32:57	3.26345e-05
2000-03-25 23:44:37	3.26942e-05
2000-03-26 01:03:17	3.27533e-05
2000-03-26 02:47:38	3.28252e-05
2000-03-26 04:52:52	3.29063e-05
2000-03-26 07:30:03	3.30042e-05
2000-03-26 09:38:54	3.30823e-05
2000-03-26 12:11:38	3.31719e-05
2000-03-26 16:32:55	3.33116e-05
2000-03-26 20:27:42	3.34157e-05
2000-03-26 23:05:55	3.34714e-05
2000-03-27 03:54:42	3.35391e-05
2000-03-27 08:18:12	3.35624e-05
2000-03-27 12:31:37	3.35982e-05
2000-03-27 16:05:17	3.37099e-05
2000-03-27 18:19:40	3.38696e-05
2000-03-27 20:38:21	3.40188e-05
2000-03-27 22:48:37	3.41229e-05
2000-03-28 01:37:26	3.43026e-05
2000-03-28 04:33:14	3.45588e-05
2000-03-28 08:14:42	3.49632e-05
2000-03-28 12:17:43	3.54895e-05
2000-03-28 17:32:19	3.63278e-05
2000-03-28 22:45:06	3.74003e-05
2000-03-29 03:28:26	3.85856e-05
2000-03-29 09:47:35	4.01427e-05
2000-03-29 14:59:41	4.10761e-05
2000-03-29 21:41:22	4.18766e-05
2000-03-30 03:25:14	4.23073e-05
2000-03-30 11:06:50	4.26312e-05
2000-03-30 17:40:18	4.27093e-05
2000-03-30 21:46:00	4.26838e-05
2000-03-31 01:08:13	4.26471e-05
2000-03-31 05:01:04	4.25972e-05
2000-03-31 07:26:30	4.25644e-05
2000-03-31 09:41:50	4.25339e-05
2000-03-31 15:43:38	4.24569e-05
2000-03-31 20:00:40	4.24083e-05
2000-03-31 23:30:54	4.23788e-05
2000-04-01 04:51:41	4.23455e-05
2000-04-01 11:06:26	4.23059e-05
2000-04-01 15:53:42	4.2264e-05
2000-04-01 19:02:02	4.22282e-05
2000-04-01 23:23:37	4.21662e-05
2000-04-02 02:00:56	4.21243e-05
2000-04-02 05:52:01	4.20575e-05
2000-04-02 11:15:38	4.19536e-05
2000-04-02 17:55:33	4.18111e-05
2000-04-03 02:10:22	4.16236e-05
2000-04-03 09:19:03	4.14659e-05
2000-04-03 18:15:41	4.12807e-05
2000-04-04 02:20:54	4.11105e-05
2000-04-04 10:51:04	4.08957e-05
2000-04-04 21:11:02	4.05642e-05
2000-04-05 05:09:03	4.03281e-05
2000-04-05 10:09:49	4.02207e-05
2000-04-05 14:20:02	4.01636e-05
2000-04-05 20:03:09	4.01289e-05
2000-04-06 02:36:31	4.01308e-05
2000-04-06 09:34:07	4.01729e-05
2000-04-06 15:43:01	4.02538e-05
2000-04-06 22:11:56	4.03631e-05
2000-04-07 05:55:40	4.04314e-05
2000-04-07 09:46:49	4.05384e-05
2000-04-07 11:47:35	4.06395e-05
2000-04-07 13:16:59	4.07661e-05
2000-04-07 13:46:21	4.0829e-05
2000-04-07 14:21:22	4.09217e-05
2000-04-07 16:16:25	4.12794e-05
2000-04-07 16:59:59	4.13998e-05
2000-04-07 18:17:30	4.15989e-05
2000-04-07 18:55:22	4.16883e-05
2000-04-07 20:07:40	4.18652e-05
2000-04-07 21:28:07	4.21399e-05
2000-04-07 22:12:19	4.2385e-05
2000-04-07 22:59:40	4.27344e-05
2000-04-07 23:42:09	4.30884e-05
2000-04-08 02:43:15	4.47288e-05
2000-04-08 04:55:41	4.60339e-05
2000-04-08 08:08:26	4.78621e-05
2000-04-08 10:22:39	4.85851e-05
2000-04-08 14:15:49	4.90093e-05
2000-04-08 16:26:59	4.94181e-05
2000-04-08 18:02:26	4.96078e-05
2000-04-08 18:57:45	4.96663e-05
2000-04-08 20:36:07	4.9725e-05
2000-04-08 22:13:25	4.9746e-05
2000-04-09 00:26:19	4.97434e-05
2000-04-09 02:44:00	4.97182e-05
2000-04-09 05:30:57	4.96717e-05
2000-04-09 07:27:13	4.96349e-05
2000-04-09 10:57:32	4.95629e-05
2000-04-09 15:48:07	4.94616e-05
2000-04-09 19:59:04	4.93872e-05
2000-04-10 00:16:00	4.93403e-05
2000-04-10 05:53:40	4.93373e-05
2000-04-10 11:34:26	4.942e-05
2000-04-10 18:06:35	4.96494e-05
2000-04-11 01:10:53	5.02981e-05
2000-04-11 07:26:50	5.20445e-05
2000-04-11 16:12:02	5.66414e-05
2000-04-12 00:22:29	6.10034e-05
2000-04-12 07:37:21	6.3431e-05
2000-04-12 14:39:27	6.45411e-05
2000-04-12 19:13:04	6.48526e-05
2000-04-12 21:34:11	6.49335e-05
2000-04-12 23:12:08	6.49661e-05
2000-04-13 04:38:45	6.49793e-05
2000-04-13 08:07:28	6.49488e-05
2000-04-13 11:32:55	6.49118e-05
2000-04-13 16:01:27	6.48621e-05
2000-04-13 19:21:28	6.48412e-05
2000-04-14 01:12:03	6.4883e-05
2000-04-14 05:56:00	6.50657e-05
2000-04-14 09:20:11	6.54635e-05
2000-04-14 11:04:01	6.5977e-05
2000-04-14 12:03:32	6.65329e-05
2000-04-14 12:51:51	6.71707e-05
2000-04-14 13:51:55	6.81621e-05
2000-04-14 15:10:57	6.98129e-05
2000-04-14 16:08:14	7.11434e-05
2000-04-14 16:34:50	7.16962e-05
2000-04-14 17:45:30	7.29507e-05
2000-04-14 18:47:38	7.38528e-05
2000-04-14 20:17:50	7.49423e-05
2000-04-14 21:57:21	7.59632e-05
2000-04-14 23:32:54	7.68469e-05
2000-04-15 02:12:41	7.82253e-05
2000-04-15 04:58:50	7.96102e-05
2000-04-15 08:41:40	8.14877e-05
2000-04-15 13:02:08	8.38097e-05
2000-04-15 18:16:44	8.69776e-05
2000-04-15 19:29:51	8.77864e-05
2000-04-15 20:20:27	8.8364e-05
2000-04-15 22:19:46	8.97843e-05
2000-04-15 22:30:33	8.99166e-05
2000-04-15 22:37:45	9.00055e-05
2000-04-15 22:43:16	9.00737e-05
2000-04-15 22:45:14	9.0098e-05
2000-04-15 22:45:46	9.01046e-05
2000-04-15 22:46:02	9.0108e-05
2000-04-15 22:46:06	9.01087e-05
2000-04-15 22:46:08	9.01092e-05
2000-04-15 22:46:09	9.01094e-05
2000-04-15 22:46:18	9.01112e-05
2000-04-15 22:47:45	9.01292e-05
2000-04-15 23:02:15	9.03096e-05
2000-04-15 23:45:07	9.08502e-05
2000-04-16 00:50:07	9.16888e-05
2000-04-16 02:19:17	9.28744e-05
2000-04-16 04:16:16	9.44867e-05
2000-04-16 06:43:11	9.66026e-05
2000-04-16 09:30:06	9.91551e-05
2000-04-16 13:05:52	0.000102508
2000-04-16 17:03:37	0.000106117
2000-04-16 21:28:30	0.000109707
2000-04-17 02:15:54	0.000112757
2000-04-17 07:21:11	0.000115332
2000-04-17 12:28:30	0.000117862
2000-04-17 16:05:58	0.000120407
2000-04-17 18:14:56	0.000122797
2000-04-17 20:10:14	0.000125456
2000-04-17 21:22:42	0.000127209
2000-04-17 23:19:01	0.000129801
2000-04-18 00:06:33	0.000130683
2000-04-18 02:16:34	0.000132862
2000-04-18 03:54:47	0.000134231
2000-04-18 06:21:56	0.000136004
2000-04-18 08:06:38	0.000137154
2000-04-18 11:43:15	0.000139398
2000-04-18 15:00:14	0.000141375
2000-04-18 19:33:03	0.000144105
2000-04-19 00:29:28	0.000146927
2000-04-19 05:08:55	0.000149252
2000-04-19 08:56:59	0.000150787
2000-04-19 14:42:12	0.000152241
2000-04-19 19:04:42	0.000152648
2000-04-19 22:40:41	0.000152769
2000-04-20 01:31:45	0.000152912
2000-04-20 03:56:48	0.000153067
2000-04-20 06:28:42	0.000153338
2000-04-20 08:59:01	0.000153723
2000-04-20 12:13:06	0.000154168
2000-04-20 15:19:30	0.000154483
2000-04-20 18:41:04	0.000154721
2000-04-20 22:22:22	0.000154928
2000-04-21 02:14:52	0.000155165
2000-04-21 06:13:37	0.000155415
2000-04-21 11:34:27	0.000155741
2000-04-21 17:03:26	0.000156044
2000-04-21 22:55:38	0.00015635
2000-04-22 04:57:13	0.000156711
2000-04-22 11:45:44	0.000157325
2000-04-22 18:40:07	0.000158487
2000-04-23 02:02:49	0.000161292
2000-04-23 04:45:29	0.000162732
2000-04-23 05:50:54	0.00016327
2000-04-23 06:06:18	0.000163391
2000-04-23 06:08:46	0.00016341
2000-04-23 06:09:41	0.000163417
2000-04-23 06:18:54	0.000163488
2000-04-23 06:46:25	0.000163696
2000-04-23 07:45:30	0.000164157
2000-04-23 08:48:15	0.00016479
2000-04-23 10:42:43	0.000166332
2000-04-23 13:08:30	0.000168998
2000-04-23 15:23:37	0.000172146
2000-04-23 16:52:41	0.000174561
2000-04-23 21:44:43	0.000184582
2000-04-23 23:53:32	0.000190038
2000-04-24 01:51:16	0.000195388
2000-04-24 02:46:52	0.000197947
2000-04-24 07:39:15	0.000210606
2000-04-24 11:03:02	0.000218277
2000-04-24 15:49:07	0.00022771
2000-04-24 17:04:58	0.000230011
2000-04-24 17:23:28	0.000230561
2000-04-24 17:29:37	0.000230744
2000-04-24 17:31:52	0.00023081
2000-04-24 17:54:20	0.000231471
2000-04-24 18:41:11	0.000232834
2000-04-24 20:12:18	0.000235424
2000-04-24 22:19:22	0.000238924
2000-04-25 01:09:24	0.000243451
2000-04-25 04:51:06	0.000249171
2000-04-25 08:56:34	0.000255382
2000-04-25 13:41:56	0.000262611
2000-04-25 19:11:33	0.000271089
2000-04-26 02:07:55	0.000282152
2000-04-26 04:30:08	0.000285901
2000-04-26 05:20:07	0.000287185
2000-04-26 05:50:28	0.000287952
2000-04-26 05:58:43	0.000288158
2000-04-26 06:02:24	0.00028825
2000-04-26 06:04:12	0.000288294
2000-04-26 06:04:50	0.00028831
2000-04-26 06:11:18	0.000288471
2000-04-26 06:57:34	0.0002896
2000-04-26 08:16:27	0.000291433
2000-04-26 10:07:34	0.00029377
2000-04-26 12:31:55	0.00029626
2000-04-26 15:38:31	0.000298916
2000-04-26 17:31:25	0.000301412
2000-04-26 22:12:14	0.000306101
2000-04-27 01:08:31	0.000308598
2000-04-27 03:41:07	0.000310969
2000-04-27 07:09:56	0.000315238
2000-04-27 09:49:39	0.00032
2000-04-27 11:57:31	0.000325271
2000-04-27 16:01:41	0.000339937
2000-04-27 17:08:40	0.000344943
2000-04-27 17:59:00	0.000348905
2000-04-27 20:39:44	0.000362237
2000-04-27 22:49:34	0.000372926
2000-04-28 01:15:04	0.000384418
2000-04-28 04:20:24	0.00039798
2000-04-28 07:44:42	0.0004113
2000-04-28 11:37:23	0.000424352
2000-04-28 15:30:24	0.000435351
2000-04-28 16:51:37	0.000438752
2000-04-28 17:08:30	0.000439433
2000-04-28 17:29:22	0.000440263
2000-04-28 17:36:04	0.000440527
2000-04-28 17:37:05	0.000440567
2000-04-28 17:37:30	0.000440583
2000-04-28 17:37:35	0.000445872
2000-04-28 17:37:37	0.000448187
2000-04-28 17:37:57	0.000471335
2000-04-28 17:41:12	0.000702446
2000-04-28 17:59:04	0.00195572
2000-04-28 18:28:52	0.00400466
2000-04-28 19:04:50	0.00640935
2000-04-28 19:52:57	0.00951782
2000-04-28 20:49:57	0.0130522
2000-04-28 21:58:36	0.0171168
2000-04-28 23:17:55	0.0215855
2000-04-29 00:48:50	0.0264486
2000-04-29 02:32:48	0.0317315
2000-04-29 04:34:44	0.0376264
2000-04-29 06:54:04	0.0440592
2000-04-29 09:35:46	0.0512242
2000-04-29 12:39:10	0.0590321
2000-04-29 15:58:02	0.0670395
2000-04-29 19:36:54	0.0749818
2000-04-29 20:37:12	0.0769652
2000-04-29 21:25:36	0.0784892
2000-04-29 21:52:44	0.0793165
2000-04-29 22:15:27	0.0799944
2000-04-29 22:19:32	0.0801147
2000-04-29 22:20:46	0.0801514
2000-04-29 22:21:13	0.0801642
2000-04-29 22:21:29	0.0801723
2000-04-29 22:21:35	0.0801752
2000-04-29 22:22:34	0.0802042
2000-04-29 22:32:26	0.0804926
2000-04-29 23:04:40	0.0814174
2000-04-29 23:54:00	0.0827814
2000-04-30 01:06:26	0.0846719
2000-04-30 02:30:16	0.0866947
2000-04-30 04:12:49	0.0889273
2000-04-30 06:32:22	0.0915296
2000-04-30 06:32:55	0.091539
2000-04-30 06:33:20	0.0915461
2000-04-30 06:33:29	0.0915486
2000-04-30 06:35:00	0.091574
2000-04-30 06:50:07	0.0918243
2000-04-30 07:13:07	0.0921941
2000-04-30 07:57:19	0.0928667
2000-04-30 08:48:44	0.0935885
2000-04-30 10:01:02	0.0944986
2000-04-30 11:35:48	0.0955253
2000-04-30 12:50:57	0.0962236
2000-04-30 13:05:34	0.0963489
2000-04-30 13:11:02	0.0963949
2000-04-30 13:13:00	0.0964114
2000-04-30 13:32:00	0.0965675
2000-04-30 14:11:51	0.0968785
2000-04-30 15:11:16	0.0973039
2000-04-30 16:28:15	0.097794
2000-04-30 18:13:02	0.0983648
2000-04-30 20:24:16	0.0989494
2000-04-30 23:06:17	0.0995143
2000-05-01 02:13:20	0.100008
2000-05-01 06:06:37	0.100464
2000-05-01 10:07:23	0.100807
2000-05-01 14:48:44	0.101088
2000-05-01 19:48:20	0.101275
2000-05-02 00:42:32	0.101367
2000-05-02 05:58:16	0.101388
2000-05-02 07:06:21	0.101385
2000-05-02 07:44:04	0.101382
2000-05-02 08:12:20	0.101379
2000-05-02 08:22:52	0.101378
2000-05-02 09:30:21	0.101369
2000-05-02 09:50:32	0.101367
2000-05-02 10:02:46	0.101365
2000-05-02 11:17:57	0.101352
2000-05-02 12:11:19	0.101342
2000-05-02 13:35:54	0.101324
2000-05-02 15:02:23	0.101303
2000-05-02 16:49:42	0.101274
2000-05-02 18:53:54	0.101238
2000-05-02 21:20:17	0.101193
2000-05-03 00:11:59	0.101136
2000-05-03 03:40:44	0.101064
2000-05-03 08:46:22	0.100956
2000-05-03 11:00:32	0.100908
2000-05-03 11:56:34	0.100889
2000-05-03 12:14:40	0.100882
2000-05-03 12:31:59	0.100876
2000-05-03 12:38:12	0.100874
2000-05-03 13:40:25	0.100852
2000-05-03 15:17:52	0.100819
2000-05-03 16:43:14	0.100789
2000-05-03 19:37:00	0.10073
2000-05-03 22:20:47	0.100675
2000-05-04 00:07:33	0.100639
2000-05-04 05:04:00	0.100542
2000-05-04 08:22:13	0.100478
2000-05-04 12:50:56	0.100393
2000-05-04 17:07:27	0.100312
2000-05-04 22:08:39	0.100219
2000-05-05 03:26:09	0.100122
2000-05-05 04:25:45	0.100104
2000-05-05 05:15:48	0.100088
2000-05-05 05:34:27	0.100083
2000-05-05 07:58:27	0.100039
2000-05-05 10:15:49	0.0999965
2000-05-05 13:30:31	0.0999377
2000-05-05 15:52:12	0.0998961
2000-05-05 20:20:16	0.099824
2000-05-06 00:18:21	0.0997753
2000-05-06 04:35:34	0.09975
2000-05-06 08:10:46	0.0997532
2000-05-06 08:26:24	0.0997541
2000-05-06 08:36:47	0.0997548
2000-05-06 08:40:33	0.099755
2000-05-06 09:18:13	0.0997576
2000-05-06 10:20:34	0.0997625
2000-05-06 11:40:43	0.0997696
2000-05-06 13:22:39	0.0997792
2000-05-06 15:26:57	0.0997908
2000-05-06 16:04:19	0.0997941
2000-05-06 16:21:31	0.0997956
2000-05-06 16:30:54	0.0997964
2000-05-06 16:34:18	0.0998036
2000-05-06 16:35:32	0.0998067
2000-05-06 16:47:51	0.0998373
2000-05-06 17:19:53	0.0999148
2000-05-06 18:16:08	0.100044
2000-05-06 19:37:11	0.100216
2000-05-06 20:54:21	0.100366
2000-05-06 23:29:27	0.100629
2000-05-07 02:10:47	0.100853
2000-05-07 03:53:59	0.100973
2000-05-07 04:58:36	0.101038
2000-05-07 05:18:58	0.101057
2000-05-07 05:24:27	0.101062
2000-05-07 05:27:15	0.101065
2000-05-07 05:28:17	0.101066
2000-05-07 05:38:32	0.101075
2000-05-07 06:16:22	0.101108
2000-05-07 07:21:11	0.10116
2000-05-07 08:57:37	0.101225
2000-05-07 11:15:28	0.101295
2000-05-07 12:52:11	0.10133
2000-05-07 13:39:43	0.101342
2000-05-07 13:54:06	0.101346
2000-05-07 13:59:39	0.101347
2000-05-07 14:01:42	0.101347
2000-05-07 14:19:24	0.101351
2000-05-07 14:35:26	0.101345
2000-05-07 14:41:12	0.101343
2000-05-07 15:38:59	0.101316
2000-05-07 17:12:50	0.10127
2000-05-07 19:37:23	0.101193
2000-05-07 22:31:03	0.101092
2000-05-08 02:16:13	0.100953
2000-05-08 04:55:56	0.100853
2000-05-08 05:38:05	0.100826
2000-05-08 06:00:40	0.100812
2000-05-08 08:31:11	0.100718
2000-05-08 11:08:38	0.100621
2000-05-08 14:42:05	0.100487
2000-05-08 16:49:31	0.100406
2000-05-08 18:01:55	0.10036
2000-05-08 18:38:04	0.100337
2000-05-08 21:47:38	0.100213
2000-05-09 00:28:57	0.100106
2000-05-09 04:01:32	0.0999661
2000-05-09 05:18:42	0.0999158
2000-05-09 06:32:08	0.0998683
2000-05-09 07:03:25	0.0998481
2000-05-09 09:20:11	0.0997611
2000-05-09 10:44:48	0.099708
2000-05-09 14:16:11	0.0995788
2000-05-09 17:31:07	0.0994643
2000-05-09 20:11:19	0.0993738
2000-05-09 20:55:26	0.0993495
2000-05-09 21:17:52	0.0993372
2000-05-09 23:00:35	0.0992821
2000-05-10 01:09:07	0.0992151
2000-05-10 03:17:14	0.0991506
2000-05-10 06:36:51	0.0990544
2000-05-10 10:05:27	0.0989593
2000-05-10 14:23:28	0.09885
2000-05-10 14:55:43	0.098837
2000-05-10 15:18:32	0.098828
2000-05-10 15:26:50	0.0988247
2000-05-10 16:49:49	0.0987926
2000-05-10 18:56:08	0.098746
2000-05-10 21:31:38	0.0986927
2000-05-11 00:38:08	0.0986349
2000-05-11 03:50:04	0.0985824
2000-05-11 04:23:08	0.098574
2000-05-11 04:35:15	0.098571
2000-05-11 04:39:53	0.0985699
2000-05-11 05:13:24	0.0985616
2000-05-11 05:35:00	0.0985564
2000-05-11 06:50:47	0.0985384
2000-05-11 08:13:06	0.0985196
2000-05-11 09:33:53	0.0985015
2000-05-11 12:03:27	0.0984687
2000-05-11 13:57:26	0.0984451
2000-05-11 16:59:08	0.0984088
2000-05-11 19:58:25	0.0983728
2000-05-11 22:13:28	0.0983452
2000-05-11 22:21:13	0.0983436
2000-05-11 22:25:49	0.0983427
2000-05-11 23:01:53	0.0983351
2000-05-11 23:24:23	0.0983303
2000-05-11 23:34:45	0.0983337
2000-05-11 23:38:30	0.0983353
2000-05-12 00:08:06	0.0983477
2000-05-12 00:49:36	0.0983641
2000-05-12 02:08:00	0.0983921
2000-05-12 03:37:29	0.09842
2000-05-12 05:56:19	0.0984562
2000-05-12 08:18:11	0.0984864
2000-05-12 11:27:46	0.0985249
2000-05-12 14:32:26	0.0985712
2000-05-12 18:03:35	0.0986415
2000-05-12 21:55:49	0.098727
2000-05-12 23:07:13	0.0987502
2000-05-12 23:47:19	0.0987619
2000-05-12 23:52:42	0.0987634
2000-05-12 23:54:45	0.098764
2000-05-13 00:15:16	0.0987694
2000-05-13 00:51:59	0.0987784
2000-05-13 01:45:06	0.0992042
2000-05-13 02:07:02	0.0996011
2000-05-13 02:11:07	0.0996876
2000-05-13 02:13:52	0.0997482
2000-05-13 02:14:05	0.0997532
2000-05-13 02:14:10	0.0997549
2000-05-13 02:14:58	0.099773
2000-05-13 02:22:58	0.0999609
2000-05-13 02:33:16	0.100224
2000-05-13 02:50:44	0.10072
2000-05-13 03:13:26	0.101454
2000-05-13 03:42:54	0.102547
2000-05-13 04:19:29	0.104102
2000-05-13 04:34:55	0.104819
2000-05-13 05:02:21	0.106173
2000-05-13 05:02:53	0.1062
2000-05-13 05:03:00	0.106206
2000-05-13 05:03:02	0.106208
2000-05-13 05:03:27	0.106229
2000-05-13 05:07:31	0.106439
2000-05-13 05:14:11	0.106788
2000-05-13 05:24:01	0.107311
2000-05-13 05:36:56	0.108017
2000-05-13 05:54:11	0.108989
2000-05-13 06:18:01	0.110386
2000-05-13 06:53:30	0.112571
2000-05-13 07:36:07	0.115348
2000-05-13 08:12:37	0.117856
2000-05-13 08:35:58	0.119521
2000-05-13 08:41:24	0.119914
2000-05-13 08:45:19	0.120199
2000-05-13 08:46:30	0.120285
2000-05-13 08:47:08	0.120332
2000-05-13 08:47:14	0.12034
2000-05-13 08:47:17	0.120342
2000-05-13 08:47:39	0.120369
2000-05-13 08:49:27	0.120501
2000-05-13 08:53:24	0.120792
2000-05-13 09:06:20	0.121749
2000-05-13 09:20:30	0.122814
2000-05-13 09:49:26	0.125032
2000-05-13 10:23:40	0.127727
2000-05-13 11:10:09	0.131491
2000-05-13 12:23:20	0.137611
2000-05-13 12:45:24	0.139492
2000-05-13 13:29:00	0.143244
2000-05-13 13:32:28	0.143546
2000-05-13 13:33:01	0.143594
2000-05-13 13:33:06	0.143601
2000-05-13 13:33:08	0.143604
2000-05-13 13:33:27	0.143632
2000-05-13 13:36:11	0.14387
2000-05-13 14:00:25	0.145998
2000-05-13 14:28:59	0.148536
2000-05-13 14:58:35	0.151197
2000-05-13 15:50:28	0.15593
2000-05-13 17:02:18	0.162591
2000-05-13 18:40:45	0.171842
2000-05-13 19:11:51	0.174778
2000-05-13 19:14:50	0.17506
2000-05-13 19:16:37	0.175227
2000-05-13 19:17:40	0.175327
2000-05-13 19:17:51	0.175344
2000-05-13 19:17:55	0.17535
2000-05-13 19:17:56	0.175352
2000-05-13 19:18:10	0.175375
2000-05-13 19:20:32	0.175597
2000-05-13 19:31:45	0.176657
2000-05-13 20:03:19	0.179635
2000-05-13 20:40:00	0.183089
2000-05-13 21:46:12	0.189291
2000-05-13 22:32:49	0.19362
2000-05-14 00:07:22	0.20228
2000-05-14 01:47:17	0.21123
2000-05-14 01:51:56	0.211641
2000-05-14 01:57:19	0.212117
2000-05-14 01:57:54	0.212167
2000-05-14 01:58:03	0.212182
2000-05-14 01:58:08	0.212188
2000-05-14 01:58:09	0.212191
2000-05-14 01:58:26	0.212214
2000-05-14 02:01:08	0.212453
2000-05-14 02:21:35	0.214251
2000-05-14 03:02:29	0.217817
2000-05-14 03:53:53	0.222245
2000-05-14 05:15:51	0.229174
2000-05-14 07:09:29	0.238518
2000-05-14 09:18:44	0.248783
2000-05-14 09:35:17	0.25007
2000-05-14 09:36:02	0.250127
2000-05-14 09:36:13	0.250142
2000-05-14 09:36:18	0.250148
2000-05-14 09:36:20	0.250151
2000-05-14 09:36:38	0.250174
2000-05-14 09:39:40	0.250409
2000-05-14 10:10:01	0.25275
2000-05-14 10:53:43	0.256085
2000-05-14 11:50:25	0.26035
2000-05-14 13:20:26	0.266982
2000-05-14 15:14:13	0.275132
2000-05-14 16:02:32	0.278519
2000-05-14 17:21:46	0.283983
2000-05-14 17:55:10	0.286256
2000-05-14 17:58:22	0.286472
2000-05-14 17:59:31	0.286549
2000-05-14 17:59:57	0.28658
2000-05-14 18:00:04	0.286587
2000-05-14 18:00:06	0.28659
2000-05-14 18:00:30	0.286616
2000-05-14 18:04:27	0.286884
2000-05-14 18:42:01	0.289411
2000-05-14 19:30:13	0.292622
2000-05-14 20:29:09	0.296499
2000-05-14 21:57:12	0.302197
2000-05-15 00:02:05	0.310094
2000-05-15 02:45:40	0.320125
2000-05-15 02:46:35	0.32018
2000-05-15 02:46:41	0.320186
2000-05-15 02:46:43	0.320189
2000-05-15 02:47:06	0.320212
2000-05-15 02:50:53	0.32044
2000-05-15 03:28:44	0.322709
2000-05-15 04:18:29	0.325665
2000-05-15 05:35:23	0.330172
2000-05-15 07:33:38	0.336958
2000-05-15 10:01:46	0.345222
2000-05-15 10:46:56	0.347691
2000-05-15 11:17:58	0.349374
2000-05-15 11:38:11	0.350465
2000-05-15 11:53:22	0.351282
2000-05-15 11:59:52	0.35163
2000-05-15 12:07:43	0.35205
2000-05-15 12:09:21	0.352138
2000-05-15 12:09:42	0.352157
2000-05-15 12:09:49	0.352163
2000-05-15 12:09:51	0.352165
2000-05-15 12:10:15	0.352187
2000-05-15 12:14:17	0.352402
2000-05-15 12:52:08	0.35442
2000-05-15 13:43:40	0.357143
2000-05-15 15:09:01	0.361601
2000-05-15 16:24:42	0.36553
2000-05-15 17:00:03	0.367377
2000-05-15 19:13:06	0.374407
2000-05-15 20:49:38	0.379581
2000-05-15 23:21:07	0.387818
2000-05-16 00:59:06	0.393163
2000-05-16 03:36:58	0.401438
2000-05-16 03:37:06	0.401445
2000-05-16 03:37:12	0.401451
2000-05-16 03:38:17	0.401505
2000-05-16 03:48:41	0.402028
2000-05-16 04:01:24	0.402663
2000-05-16 04:18:35	0.403514
2000-05-16 04:28:35	0.404005
2000-05-16 04:36:02	0.404369
2000-05-16 04:38:39	0.404496
2000-05-16 04:39:42	0.404547
2000-05-16 04:40:03	0.404564
2000-05-16 04:40:14	0.404574
2000-05-16 04:40:19	0.404577
2000-05-16 04:41:00	0.404611
2000-05-16 04:47:58	0.404948
2000-05-16 05:01:27	0.405598
2000-05-16 05:21:39	0.40656
2000-05-16 05:53:50	0.408068
2000-05-16 06:37:56	0.410083
2000-05-16 07:54:44	0.413467
2000-05-16 09:31:31	0.41754
2000-05-16 11:33:46	0.422466
2000-05-16 13:47:34	0.4277
2000-05-16 16:07:53	0.433098
2000-05-16 16:33:19	0.434068
2000-05-16 16:38:00	0.434247
2000-05-16 16:39:18	0.434297
2000-05-16 16:40:02	0.434324
2000-05-16 16:40:18	0.434334
2000-05-16 16:42:55	0.434434
2000-05-16 16:50:52	0.434737
2000-05-16 17:17:33	0.435751
2000-05-16 17:46:27	0.436846
2000-05-16 18:40:36	0.438891
2000-05-16 19:54:30	0.441667
2000-05-16 21:52:15	0.44605
2000-05-16 22:42:42	0.447911
2000-05-16 22:57:20	0.448449
2000-05-16 23:00:22	0.44856
2000-05-16 23:01:05	0.448586
2000-05-16 23:01:45	0.448611
2000-05-16 23:02:00	0.44862
2000-05-16 23:04:26	0.44871
2000-05-16 23:28:53	0.449606
2000-05-17 00:09:03	0.451067
2000-05-17 00:35:05	0.452005
2000-05-17 01:56:38	0.454888
2000-05-17 03:20:22	0.457765
2000-05-17 04:46:22	0.460633
2000-05-17 05:43:21	0.462487
2000-05-17 06:21:05	0.463697
2000-05-17 06:49:01	0.464583
2000-05-17 07:01:13	0.464968
2000-05-17 07:09:07	0.465216
2000-05-17 07:10:35	0.465263
2000-05-17 07:11:23	0.465288
2000-05-17 07:11:40	0.465297
2000-05-17 07:14:36	0.465388
2000-05-17 07:43:47	0.4663
2000-05-17 08:37:16	0.467951
2000-05-17 09:51:50	0.470217
2000-05-17 11:40:14	0.47345
2000-05-17 14:04:13	0.477669
2000-05-17 15:03:46	0.479397
2000-05-17 15:24:02	0.479984
2000-05-17 15:30:51	0.480182
2000-05-17 15:31:49	0.480209
2000-05-17 15:32:10	0.48022
2000-05-17 15:35:46	0.480323
2000-05-17 15:48:23	0.480688
2000-05-17 16:15:18	0.481466
2000-05-17 17:08:16	0.482995
2000-05-17 18:23:43	0.485174
2000-05-17 19:45:27	0.48754
2000-05-17 21:43:57	0.49096
2000-05-18 00:03:44	0.494926
2000-05-18 02:53:56	0.499528
2000-05-18 05:37:29	0.503639
2000-05-18 09:30:30	0.509084
2000-05-18 13:50:47	0.514889
2000-05-18 16:52:16	0.519133
2000-05-18 22:25:54	0.527817
2000-05-19 02:27:41	0.534799
2000-05-19 04:00:01	0.537557
2000-05-19 04:18:17	0.538108
2000-05-19 04:19:57	0.538158
2000-05-19 04:21:16	0.538198
2000-05-19 04:21:45	0.538213
2000-05-19 04:26:31	0.538357
2000-05-19 04:40:55	0.538794
2000-05-19 05:08:30	0.539634
2000-05-19 05:50:14	0.540911
2000-05-19 06:43:25	0.542554
2000-05-19 08:17:32	0.545494
2000-05-19 09:01:11	0.54687
2000-05-19 09:05:27	0.547005
2000-05-19 09:07:01	0.547054
2000-05-19 09:07:31	0.54707
2000-05-19 09:07:42	0.547076
2000-05-19 09:09:30	0.547133
2000-05-19 09:27:32	0.547703
2000-05-19 09:59:35	0.54872
2000-05-19 10:44:02	0.550136
2000-05-19 11:59:54	0.552565
2000-05-19 13:02:10	0.554571
2000-05-19 15:25:49	0.559241
2000-05-19 17:35:39	0.563507
2000-05-19 20:57:49	0.570213
2000-05-20 00:01:46	0.576334
2000-05-20 01:22:04	0.579006
2000-05-20 02:17:10	0.580841
2000-05-20 03:43:25	0.583722
2000-05-20 03:52:44	0.584034
2000-05-20 03:56:43	0.584168
2000-05-20 03:57:57	0.584209
2000-05-20 03:58:28	0.584226
2000-05-20 03:58:39	0.584233
2000-05-20 04:00:34	0.584296
2000-05-20 04:19:35	0.584935
2000-05-20 04:55:54	0.586156
2000-05-20 05:52:46	0.588076
2000-05-20 06:57:16	0.590269
2000-05-20 09:08:51	0.594807
2000-05-20 11:43:03	0.600271
2000-05-20 14:59:22	0.607558
2000-05-20 16:17:21	0.61059
2000-05-20 17:13:37	0.612838
2000-05-20 17:24:56	0.613296
2000-05-20 17:29:01	0.613463
2000-05-20 17:30:36	0.613527
2000-05-20 17:31:35	0.613567
2000-05-20 17:31:57	0.613582
2000-05-20 17:35:30	0.613727
2000-05-20 18:00:21	0.614747
2000-05-20 18:52:07	0.616911
2000-05-20 20:17:55	0.620625
2000-05-20 22:09:27	0.625724
2000-05-21 00:32:19	0.632788
2000-05-21 03:33:04	0.642793
2000-05-21 05:26:11	0.649866
2000-05-21 09:19:25	0.666849
2000-05-21 12:24:25	0.682915
2000-05-21 16:01:34	0.704762
2000-05-21 19:47:34	0.730432
2000-05-21 20:56:12	0.738745
2000-05-21 21:06:55	0.740061
2000-05-21 21:12:35	0.74076
2000-05-21 21:13:39	0.740891
2000-05-21 21:14:05	0.740945
2000-05-21 21:14:14	0.740964
2000-05-21 21:15:48	0.741158
2000-05-21 21:31:31	0.743103
2000-05-21 21:50:11	0.745428
2000-05-21 22:19:29	0.7491
2000-05-21 23:04:30	0.754802
2000-05-21 23:51:09	0.760785
2000-05-22 01:18:18	0.772154
2000-05-22 02:55:14	0.785099
2000-05-22 03:27:38	0.789477
2000-05-22 04:06:23	0.794722
2000-05-22 04:15:57	0.796018
2000-05-22 04:17:18	0.796199
2000-05-22 04:17:50	0.796272
2000-05-22 04:18:02	0.796298
2000-05-22 04:20:00	0.796565
2000-05-22 04:30:12	0.797946
2000-05-22 04:49:26	0.800551
2000-05-22 05:18:05	0.804429
2000-05-22 06:09:04	0.81134
2000-05-22 07:14:23	0.82021
2000-05-22 08:39:59	0.831842
2000-05-22 09:33:54	0.839049
2000-05-22 12:23:22	0.860481
2000-05-22 14:22:49	0.874506
2000-05-22 15:35:40	0.882664
2000-05-22 16:25:48	0.888123
2000-05-22 16:59:27	0.891719
2000-05-22 17:03:56	0.892194
2000-05-22 17:05:10	0.892325
2000-05-22 17:05:58	0.89241
2000-05-22 17:06:16	0.89244
2000-05-22 17:09:09	0.892746
2000-05-22 17:38:03	0.895782
2000-05-22 18:22:29	0.90038
2000-05-22 18:40:21	0.902208
2000-05-22 18:52:34	0.903451
2000-05-22 19:00:40	0.904272
2000-05-22 19:03:37	0.904571
2000-05-22 19:05:27	0.904756
2000-05-22 19:06:27	0.904858
2000-05-22 19:06:43	0.904884
2000-05-22 19:06:48	0.904893
2000-05-22 19:06:50	0.904896
2000-05-22 19:07:08	0.904926
2000-05-22 19:09:14	0.905139
2000-05-22 19:30:19	0.907258
2000-05-22 20:06:40	0.910879
2000-05-22 20:50:37	0.915203
2000-05-22 22:11:17	0.922992
2000-05-22 23:28:21	0.930284
2000-05-23 00:09:23	0.934117
2000-05-23 00:44:02	0.937329
2000-05-23 00:48:20	0.937726
2000-05-23 00:49:05	0.937795
2000-05-23 00:49:21	0.93782
2000-05-23 00:52:02	0.938068
2000-05-23 01:18:58	0.940546
2000-05-23 02:07:28	0.94498
2000-05-23 03:14:31	0.951055
2000-05-23 04:58:55	0.960412
2000-05-23 06:40:48	0.969476
2000-05-23 08:44:50	0.980525
2000-05-23 10:42:11	0.991121
2000-05-23 13:56:11	1.0093
2000-05-23 17:29:59	1.03097
2000-05-23 20:25:07	1.05047
2000-05-23 22:21:27	1.06376
2000-05-24 01:15:03	1.0834
2000-05-24 04:10:29	1.10255
2000-05-24 07:41:42	1.12528
2000-05-24 10:56:09	1.14565
2000-05-24 13:32:20	1.16048
2000-05-24 15:19:25	1.16932
2000-05-24 17:39:19	1.17892
2000-05-24 17:49:52	1.17955
2000-05-24 17:52:41	1.17972
2000-05-24 17:54:29	1.17982
2000-05-24 17:55:09	1.17986
2000-05-24 18:01:44	1.18025
2000-05-24 18:39:54	1.18238
2000-05-24 19:27:56	1.18485
2000-05-24 20:36:42	1.18797
2000-05-24 22:29:56	1.19218
2000-05-24 23:59:27	1.19481
2000-05-25 03:30:55	1.19919
2000-05-25 06:03:34	1.20132
2000-05-25 07:51:24	1.20254
2000-05-25 09:22:21	1.20344
2000-05-25 09:29:04	1.2035
2000-05-25 09:34:35	1.20355
2000-05-25 09:36:35	1.20357
2000-05-25 09:56:36	1.20375
2000-05-25 10:53:18	1.20425
2000-05-25 12:24:15	1.205
2000-05-25 14:38:24	1.20601
2000-05-25 15:40:36	1.20646
2000-05-25 18:57:03	1.20785
2000-05-25 20:34:13	1.20857
2000-05-25 21:37:01	1.20906
2000-05-25 23:16:38	1.20989
2000-05-25 23:34:54	1.21005
2000-05-25 23:39:26	1.21009
2000-05-25 23:41:03	1.21011
2000-05-25 23:57:20	1.21026
2000-05-26 00:27:22	1.21054
2000-05-26 01:24:35	1.21111
2000-05-26 02:47:18	1.21201
2000-05-26 04:27:37	1.21327
2000-05-26 05:33:31	1.21421
2000-05-26 08:23:06	1.21703
2000-05-26 10:30:40	1.2195
2000-05-26 11:42:44	1.22098
2000-05-26 12:25:56	1.2219
2000-05-26 13:47:41	1.22365
2000-05-26 13:51:03	1.22373
2000-05-26 13:52:23	1.22376
2000-05-26 13:52:37	1.22376
2000-05-26 13:52:42	1.22376
2000-05-26 13:53:32	1.22378
2000-05-26 14:02:01	1.22397
2000-05-26 14:35:11	1.22469
2000-05-26 15:17:18	1.2256
2000-05-26 16:29:51	1.22717
2000-05-26 17:45:14	1.22878
2000-05-26 18:31:16	1.22972
2000-05-26 19:23:37	1.23076
2000-05-26 19:55:56	1.23138
2000-05-26 20:28:19	1.23199
2000-05-26 20:31:13	1.23205
2000-05-26 20:32:20	1.23207
2000-05-26 20:33:14	1.23209
2000-05-26 20:33:33	1.23209
2000-05-26 20:36:47	1.23215
2000-05-26 21:09:03	1.23274
2000-05-26 22:00:52	1.23366
2000-05-26 22:41:55	1.23437
2000-05-27 00:06:28	1.23578
2000-05-27 01:33:06	1.23718
2000-05-27 03:13:16	1.23878
2000-05-27 05:18:01	1.24077
2000-05-27 08:24:00	1.24378
2000-05-27 11:07:57	1.24655
2000-05-27 12:51:56	1.24836
2000-05-27 14:26:19	1.25004
2000-05-27 14:56:18	1.25058
2000-05-27 15:09:48	1.25082
2000-05-27 15:11:34	1.25086
2000-05-27 15:12:12	1.25089
2000-05-27 15:18:35	1.25115
2000-05-27 15:41:17	1.2521
2000-05-27 16:35:04	1.25432
2000-05-27 18:12:39	1.25829
2000-05-27 20:15:41	1.2632
2000-05-27 21:47:55	1.26683
2000-05-28 00:58:34	1.27417
2000-05-28 02:31:32	1.27768
2000-05-28 03:35:04	1.28005
2000-05-28 06:47:51	1.28714
2000-05-28 08:59:39	1.29193
2000-05-28 12:11:01	1.29883
2000-05-28 14:18:33	1.30332
2000-05-28 17:03:03	1.30904
2000-05-28 18:09:45	1.31135
2000-05-28 18:57:54	1.31301
2000-05-28 19:28:47	1.31408
2000-05-28 19:38:41	1.31442
2000-05-28 19:39:59	1.31446
2000-05-28 19:40:26	1.31448
2000-05-28 19:40:35	1.31448
2000-05-28 19:42:13	1.31454
2000-05-28 19:58:23	1.3151
2000-05-28 20:29:54	1.31619
2000-05-28 21:16:35	1.31781
2000-05-28 22:22:33	1.3201
2000-05-28 23:42:53	1.32291
2000-05-29 01:19:30	1.32636
2000-05-29 03:44:31	1.33175
2000-05-29 06:11:12	1.33771
2000-05-29 09:03:16	1.34584
2000-05-29 11:56:00	1.35594
2000-05-29 12:21:34	1.35766
2000-05-29 12:32:52	1.35832
2000-05-29 12:37:04	1.35856
2000-05-29 13:19:08	1.36109
2000-05-29 14:18:06	1.36493
2000-05-29 15:37:18	1.37074
2000-05-29 16:05:19	1.37301
2000-05-29 16:05:48	1.37304
2000-05-29 16:05:54	1.37305
2000-05-29 16:05:59	1.37306
2000-05-29 16:06:00	1.37306
2000-05-29 16:06:18	1.37309
2000-05-29 16:09:15	1.37333
2000-05-29 16:18:55	1.37415
2000-05-29 16:32:46	1.37534
2000-05-29 16:57:11	1.37751
2000-05-29 17:24:52	1.3801
2000-05-29 17:58:01	1.38339
2000-05-29 18:25:23	1.38626
2000-05-29 19:21:46	1.39269
2000-05-29 20:26:14	1.40098
2000-05-29 21:38:51	1.41172
2000-05-29 22:58:44	1.4256
2000-05-30 00:33:42	1.44556
2000-05-30 00:41:20	1.44736
2000-05-30 00:48:32	1.44908
2000-05-30 00:52:58	1.45015
2000-05-30 00:53:17	1.45023
2000-05-30 00:53:22	1.45025
2000-05-30 00:53:24	1.45026
2000-05-30 00:53:25	1.45026
2000-05-30 00:53:31	1.45029
2000-05-30 00:54:10	1.45044
2000-05-30 01:00:34	1.45202
2000-05-30 01:02:44	1.45255
2000-05-30 01:03:00	1.45262
2000-05-30 01:03:11	1.45267
2000-05-30 01:03:16	1.4527
2000-05-30 01:03:59	1.45291
2000-05-30 01:11:07	1.45505
2000-05-30 01:20:14	1.45784
2000-05-30 01:33:41	1.46205
2000-05-30 01:52:24	1.4681
2000-05-30 02:16:48	1.47634
2000-05-30 02:48:04	1.48752
2000-05-30 03:30:41	1.50396
2000-05-30 04:21:12	1.5254
2000-05-30 04:37:48	1.53293
2000-05-30 04:40:22	1.53412
2000-05-30 04:42:37	1.53516
2000-05-30 04:42:47	1.53524
2000-05-30 04:42:51	1.53527
2000-05-30 04:42:52	1.53528
2000-05-30 04:42:53	1.53529
2000-05-30 04:42:53	1.53529
2000-05-30 04:42:57	1.53532
2000-05-30 04:43:31	1.53558
2000-05-30 04:49:12	1.53825
2000-05-30 04:56:56	1.54193
2000-05-30 05:07:13	1.54691
2000-05-30 05:34:46	1.56075
2000-05-30 05:53:53	1.57079
2000-05-30 06:31:17	1.59148
2000-05-30 07:08:22	1.61339
2000-05-30 07:22:25	1.62205
2000-05-30 07:28:07	1.62561
2000-05-30 07:32:24	1.62832
2000-05-30 07:34:33	1.62968
2000-05-30 07:35:06	1.63003
2000-05-30 07:35:23	1.63022
2000-05-30 07:35:35	1.63035
2000-05-30 07:35:37	1.63036
2000-05-30 07:35:38	1.63037
2000-05-30 07:35:38	1.63037
2000-05-30 07:35:41	1.6304
2000-05-30 07:36:07	1.63068
2000-05-30 07:40:27	1.63345
2000-05-30 07:47:16	1.63785
2000-05-30 07:54:25	1.64251
2000-05-30 08:08:36	1.6519
2000-05-30 08:23:33	1.66201
2000-05-30 08:43:35	1.67589
2000-05-30 09:10:36	1.69518
2000-05-30 09:47:18	1.72238
2000-05-30 10:23:51	1.75049
2000-05-30 10:27:11	1.75309
2000-05-30 10:29:47	1.75514
2000-05-30 10:31:02	1.75612
2000-05-30 10:32:03	1.75692
2000-05-30 10:33:08	1.75777
2000-05-30 10:33:20	1.75793
2000-05-30 10:33:25	1.758
2000-05-30 10:33:26	1.75801
2000-05-30 10:33:27	1.75802
2000-05-30 10:33:27	1.75802
2000-05-30 10:33:29	1.75804
2000-05-30 10:33:47	1.75828
2000-05-30 10:36:49	1.76068
2000-05-30 10:46:18	1.7682
2000-05-30 10:54:54	1.77506
2000-05-30 11:06:32	1.78441
2000-05-30 11:20:10	1.79543
2000-05-30 11:42:42	1.81382
2000-05-30 12:06:20	1.83327
2000-05-30 12:38:58	1.86027
2000-05-30 13:16:19	1.89113
2000-05-30 14:04:40	1.93062
2000-05-30 14:56:35	1.97187
2000-05-30 15:01:05	1.97538
2000-05-30 15:05:45	1.97899
2000-05-30 15:06:37	1.97967
2000-05-30 15:07:08	1.98007
2000-05-30 15:07:24	1.98028
2000-05-30 15:07:35	1.98042
2000-05-30 15:07:40	1.98048
2000-05-30 15:07:43	1.98052
2000-05-30 15:07:44	1.98053
2000-05-30 15:07:44	1.98053
2000-05-30 15:07:46	1.98056
2000-05-30 15:08:08	1.98084
2000-05-30 15:11:43	1.9836
2000-05-30 15:18:44	1.98899
2000-05-30 15:28:12	1.9962
2000-05-30 15:39:33	2.00477
2000-05-30 16:00:37	2.02041
2000-05-30 16:20:07	2.03457
2000-05-30 16:52:41	2.05755
2000-05-30 17:30:44	2.08326
2000-05-30 18:21:30	2.11566
2000-05-30 19:18:16	2.14935
2000-05-30 20:35:05	2.1909
2000-05-30 22:10:42	2.23687
2000-05-31 00:08:40	2.28613
2000-05-31 03:24:12	2.35349
2000-05-31 05:41:14	2.39254
2000-05-31 08:49:54	2.43775
2000-05-31 12:16:23	2.47777
2000-05-31 13:01:23	2.48532
2000-05-31 13:26:32	2.48905
2000-05-31 13:38:37	2.49077
2000-05-31 14:30:15	2.49785
2000-05-31 15:43:41	2.50716
2000-05-31 17:34:12	2.51962
2000-05-31 20:18:27	2.53513
2000-05-31 23:31:52	2.54958
2000-06-01 00:32:27	2.55342
2000-06-01 00:35:17	2.5536
2000-06-01 00:36:58	2.5537
2000-06-01 00:37:40	2.55374
2000-06-01 00:37:50	2.55375
2000-06-01 00:37:54	2.55376
2000-06-01 00:37:55	2.55376
2000-06-01 00:38:11	2.55377
2000-06-01 00:40:45	2.55393
2000-06-01 01:06:28	2.55547
2000-06-01 01:39:31	2.5574
2000-06-01 02:34:00	2.5604
2000-06-01 03:00:21	2.56178
2000-06-01 04:26:34	2.56592
2000-06-01 06:00:19	2.56988
2000-06-01 08:19:10	2.57477
2000-06-01 10:46:18	2.57887
2000-06-01 13:57:43	2.58277
2000-06-01 17:17:45	2.58541
2000-06-01 21:34:21	2.58703
2000-06-02 02:36:48	2.58692
2000-06-02 07:45:10	2.58513
2000-06-02 12:10:36	2.58266
2000-06-02 19:22:56	2.57801
2000-06-03 00:03:16	2.57536
2000-06-03 00:50:21	2.57499
2000-06-03 01:02:49	2.57489
2000-06-03 01:07:48	2.57485
2000-06-03 01:10:14	2.57483
2000-06-03 01:11:06	2.57483
2000-06-03 01:11:25	2.57482
2000-06-03 01:14:34	2.5748
2000-06-03 01:46:01	2.57457
2000-06-03 02:37:40	2.57421
2000-06-03 03:54:58	2.57373
2000-06-03 05:58:34	2.57309
2000-06-03 08:20:28	2.57255
2000-06-03 11:26:41	2.57213
2000-06-03 14:43:22	2.57196
2000-06-03 15:40:09	2.57195
2000-06-03 16:05:51	2.57195
2000-06-03 16:14:17	2.57196
2000-06-03 16:18:09	2.57196
2000-06-03 16:19:33	2.57196
2000-06-03 16:33:38	2.57196
2000-06-03 17:34:29	2.57198
2000-06-03 19:08:21	2.57205
2000-06-03 21:12:29	2.57219
2000-06-03 23:46:39	2.57244
2000-06-04 02:02:34	2.57274
2000-06-04 04:35:03	2.57318
2000-06-04 07:52:55	2.574
2000-06-04 10:38:48	2.575
2000-06-04 14:48:20	2.57724
2000-06-04 18:53:09	2.58051
2000-06-04 23:33:14	2.58593
2000-06-04 23:52:33	2.58638
2000-06-04 23:59:13	2.58653
2000-06-05 00:00:14	2.58656
2000-06-05 00:00:36	2.58656
2000-06-05 00:04:17	2.58665
2000-06-05 00:39:46	2.5875
2000-06-05 01:43:45	2.58913
2000-06-05 02:19:38	2.59018
2000-06-05 02:35:23	2.59086
2000-06-05 04:30:28	2.59601
2000-06-05 06:04:08	2.60044
2000-06-05 08:21:16	2.60724
2000-06-05 10:43:44	2.61463
2000-06-05 13:31:01	2.62353
2000-06-05 16:29:48	2.63297
2000-06-05 18:31:52	2.63919
2000-06-05 23:23:41	2.65285
2000-06-05 23:35:48	2.65337
2000-06-05 23:40:04	2.65355
2000-06-05 23:42:16	2.65365
2000-06-05 23:43:04	2.65368
2000-06-05 23:51:01	2.65402
2000-06-05 23:56:55	2.65427
2000-06-05 23:59:43	2.65438
2000-06-06 00:00:48	2.65443
2000-06-06 00:01:11	2.65445
2000-06-06 00:05:05	2.65461
2000-06-06 00:44:01	2.65622
2000-06-06 01:16:38	2.65753
2000-06-06 01:43:43	2.65861
2000-06-06 01:47:16	2.65874
2000-06-06 01:48:14	2.65878
2000-06-06 01:48:36	2.6588
2000-06-06 01:52:13	2.65894
2000-06-06 02:25:43	2.66023
2000-06-06 03:30:46	2.66266
2000-06-06 04:49:40	2.66546
2000-06-06 06:33:26	2.66894
2000-06-06 08:34:52	2.67271
2000-06-06 10:57:19	2.67676
2000-06-06 11:14:50	2.67723
2000-06-06 11:27:06	2.67756
2000-06-06 11:28:44	2.6776
2000-06-06 11:29:20	2.67762
2000-06-06 11:35:20	2.67778
2000-06-06 12:14:10	2.67879
2000-06-06 13:21:08	2.68048
2000-06-06 14:44:13	2.68248
2000-06-06 16:35:34	2.68499
2000-06-06 18:52:48	2.68785
2000-06-06 21:55:53	2.69132
2000-06-06 23:17:24	2.69276
2000-06-06 23:47:14	2.69327
2000-06-06 23:54:47	2.6934
2000-06-06 23:57:20	2.69344
2000-06-06 23:58:48	2.69346
2000-06-06 23:59:19	2.69347
2000-06-07 00:04:35	2.69356
2000-06-07 00:49:03	2.69431
2000-06-07 02:06:41	2.69557
2000-06-07 03:46:33	2.69715
2000-06-07 06:01:33	2.69922
2000-06-07 08:43:04	2.70163
2000-06-07 11:58:21	2.70449
2000-06-07 15:39:06	2.70769
2000-06-07 19:51:49	2.71132
2000-06-07 21:35:04	2.71279
2000-06-07 22:12:11	2.71331
2000-06-07 22:21:53	2.71345
2000-06-07 22:26:11	2.71351
2000-06-07 22:27:53	2.71353
2000-06-07 22:28:29	2.71354
2000-06-07 22:34:34	2.71363
2000-06-07 23:31:31	2.71443
2000-06-08 00:39:03	2.71537
2000-06-08 02:45:46	2.71711
2000-06-08 05:19:33	2.71916
2000-06-08 07:47:42	2.72106
2000-06-08 10:05:12	2.72265
2000-06-08 11:15:30	2.72341
2000-06-08 15:21:06	2.72576
2000-06-08 18:22:05	2.72715
2000-06-08 22:14:26	2.72844
2000-06-09 03:17:46	2.72929
2000-06-09 05:00:02	2.72938
2000-06-09 06:29:52	2.72939
2000-06-09 07:01:42	2.72937
2000-06-09 07:13:45	2.72936
2000-06-09 07:19:18	2.72936
2000-06-09 07:21:27	2.72936
2000-06-09 07:22:13	2.72936
2000-06-09 07:29:53	2.72935
2000-06-09 08:21:35	2.7293
2000-06-09 09:40:05	2.72919
2000-06-09 11:20:41	2.72898
2000-06-09 13:36:32	2.72862
2000-06-09 16:36:54	2.72802
2000-06-09 20:08:30	2.72725
2000-06-10 00:19:55	2.7264
2000-06-10 05:16:06	2.72578
2000-06-10 05:17:00	2.72578
2000-06-10 05:17:40	2.72578
2000-06-10 05:24:15	2.72577
2000-06-10 06:14:01	2.72573
2000-06-10 07:34:33	2.72571
2000-06-10 09:19:48	2.72576
2000-06-10 11:34:27	2.72591
2000-06-10 14:13:04	2.72612
2000-06-10 17:45:50	2.72617
2000-06-10 20:58:48	2.72579
2000-06-11 00:51:55	2.72469
2000-06-11 05:51:04	2.72236
2000-06-11 09:22:14	2.72024
2000-06-11 15:34:19	2.71578
2000-06-11 20:40:38	2.71157
2000-06-11 22:45:39	2.70974
2000-06-12 00:15:51	2.70838
2000-06-12 00:57:03	2.70775
2000-06-12 01:23:02	2.70735
2000-06-12 01:37:38	2.70712
2000-06-12 01:42:10	2.70705
2000-06-12 01:43:12	2.70703
2000-06-12 01:43:34	2.70703
2000-06-12 01:47:16	2.70697
2000-06-12 02:24:10	2.70639
2000-06-12 03:38:12	2.70521
2000-06-12 05:32:19	2.70336
2000-06-12 07:53:57	2.701
2000-06-12 10:55:25	2.69788
2000-06-12 14:28:09	2.69407
2000-06-12 15:15:09	2.69321
2000-06-12 15:36:13	2.69282
2000-06-12 15:45:36	2.69264
2000-06-12 15:48:59	2.69258
2000-06-12 16:22:49	2.69195
2000-06-12 17:06:16	2.69114
2000-06-12 19:06:46	2.68886
2000-06-12 21:23:14	2.68622
2000-06-12 22:32:41	2.68487
2000-06-12 23:31:47	2.6837
2000-06-12 23:52:54	2.68328
2000-06-12 23:58:51	2.68316
2000-06-13 00:00:08	2.68314
2000-06-13 00:00:35	2.68313
2000-06-13 00:05:09	2.68304
2000-06-13 00:50:53	2.68213
2000-06-13 02:29:04	2.68016
2000-06-13 04:36:09	2.67758
2000-06-13 07:22:11	2.67418
2000-06-13 10:43:26	2.67
2000-06-13 14:36:47	2.66511
2000-06-13 19:04:58	2.65945
2000-06-13 23:58:37	2.65324
2000-06-13 23:59:53	2.65321
2000-06-14 00:01:07	2.65319
2000-06-14 00:01:34	2.65318
2000-06-14 00:06:02	2.65308
2000-06-14 00:26:36	2.65265
2000-06-14 01:12:26	2.65168
2000-06-14 02:21:56	2.65021
2000-06-14 03:50:05	2.64835
2000-06-14 04:15:28	2.64781
2000-06-14 04:28:30	2.64753
2000-06-14 04:33:16	2.64743
2000-06-14 05:20:51	2.64643
2000-06-14 06:34:59	2.64486
2000-06-14 08:08:32	2.64288
2000-06-14 10:09:52	2.64031
2000-06-14 12:34:41	2.63725
2000-06-14 15:31:15	2.63352
2000-06-14 19:02:14	2.62908
2000-06-14 22:46:38	2.62438
2000-06-15 02:52:39	2.61926
2000-06-15 07:40:14	2.61333
2000-06-15 12:56:21	2.60683
2000-06-15 18:01:52	2.60053
2000-06-15 21:14:37	2.59656
2000-06-15 23:16:42	2.59416
2000-06-16 00:30:41	2.59273
2000-06-16 04:51:58	2.58776
2000-06-16 07:27:42	2.58487
2000-06-16 11:25:06	2.58063
2000-06-16 14:58:44	2.57712
2000-06-16 19:04:27	2.5738
2000-06-16 20:42:51	2.57285
2000-06-16 20:54:58	2.57275
2000-06-16 20:58:56	2.57272
2000-06-16 21:02:54	2.57269
2000-06-16 21:04:20	2.57268
2000-06-16 21:18:44	2.57258
2000-06-16 21:44:32	2.57242
2000-06-16 22:28:58	2.57219
2000-06-16 23:24:01	2.57201
2000-06-17 00:49:07	2.57192
2000-06-17 02:45:31	2.57205
2000-06-17 04:59:13	2.5724
2000-06-17 05:03:21	2.57241
2000-06-17 05:05:45	2.57241
2000-06-17 05:06:37	2.57242
2000-06-17 05:15:17	2.57244
2000-06-17 05:37:43	2.57251
2000-06-17 06:13:06	2.57261
2000-06-17 07:14:09	2.57277
2000-06-17 08:40:33	2.57295
2000-06-17 09:32:54	2.57302
2000-06-17 11:58:11	2.57309
2000-06-17 14:05:12	2.573
2000-06-17 16:47:33	2.57267
2000-06-17 19:56:20	2.57197
2000-06-17 23:36:57	2.5707
2000-06-18 00:52:58	2.57017
2000-06-18 01:53:13	2.56971
2000-06-18 02:33:44	2.56938
2000-06-18 02:37:05	2.56936
2000-06-18 02:38:33	2.56934
2000-06-18 02:39:27	2.56934
2000-06-18 02:39:47	2.56933
2000-06-18 02:43:02	2.56931
2000-06-18 03:15:38	2.56904
2000-06-18 04:19:23	2.56849
2000-06-18 06:01:33	2.56758
2000-06-18 08:26:08	2.56623
2000-06-18 11:15:22	2.56465
2000-06-18 14:43:25	2.56286
2000-06-18 17:10:18	2.56177
2000-06-18 21:57:19	2.5604
2000-06-19 01:41:52	2.56014
2000-06-19 05:41:11	2.56058
2000-06-19 10:36:34	2.56163
2000-06-19 15:40:58	2.56248
2000-06-19 20:43:18	2.56286
2000-06-19 22:31:38	2.56296
2000-06-19 23:54:36	2.56307
2000-06-19 23:59:45	2.56307
2000-06-20 00:00:59	2.56307
2000-06-20 00:01:26	2.56308
2000-06-20 00:05:54	2.56308
2000-06-20 00:50:39	2.56315
2000-06-20 02:02:05	2.56328
2000-06-20 03:42:59	2.56351
2000-06-20 05:52:25	2.56388
2000-06-20 08:24:38	2.56438
2000-06-20 11:08:03	2.56488
2000-06-20 14:14:24	2.56513
2000-06-20 17:27:25	2.56495
2000-06-20 20:59:46	2.56425
2000-06-20 22:16:01	2.56386
2000-06-20 23:16:01	2.5635
2000-06-20 23:59:17	2.56322
2000-06-21 00:00:18	2.56321
2000-06-21 00:00:42	2.56321
2000-06-21 00:04:41	2.56318
2000-06-21 00:34:29	2.56296
2000-06-21 01:27:13	2.56255
2000-06-21 02:44:36	2.56188
2000-06-21 04:42:07	2.56071
2000-06-21 06:53:55	2.5592
2000-06-21 09:28:31	2.55718
2000-06-21 12:26:49	2.55457
2000-06-21 16:30:05	2.5506
2000-06-21 20:54:39	2.54589
2000-06-21 21:35:34	2.54513
2000-06-21 22:01:55	2.54465
2000-06-21 22:16:10	2.54438
2000-06-21 22:17:16	2.54436
2000-06-21 22:17:39	2.54436
2000-06-21 22:21:35	2.54428
2000-06-21 23:00:56	2.54355
2000-06-22 00:34:29	2.5418
2000-06-22 02:35:01	2.53953
2000-06-22 05:04:19	2.53674
[truncated: 86,671 more rows]

## Sheet: Observed_Adults_Erickson
Lub_Time_Ads	Lub_Obs_Ads
2004-02-01 18:27:08	0.0435052
2004-04-27 02:43:36	0.0446261
2004-05-13 09:13:19	1.05155
2004-06-25 01:21:33	1.5
2004-07-11 07:38:23	2.02548
2004-07-27 13:42:19	2.96529
2004-08-13 02:38:40	4.97893
2004-08-17 15:58:28	2.5
2004-09-13 07:37:50	4.49277
2004-09-24 12:58:56	4.07345
2004-10-17 11:04:09	10.0133
2004-10-26 12:26:26	3.9732
2004-11-10 10:55:54	-0.0198961
2005-01-29 11:37:07	0.0482691
2005-03-29 03:48:26	0.0490397
2005-05-05 11:55:38	0.0495301
2005-07-30 02:25:50	1.02381
2005-08-05 12:13:23	5.05074
2005-08-10 01:07:25	2.06422
2005-08-15 02:28:55	1.02402
2005-08-21 12:16:28	5.05095
2005-08-27 21:38:14	9.01076
2005-09-05 16:59:40	5.34199
2005-09-21 17:15:39	2.06478
2005-09-27 07:30:25	3.03801
2005-10-02 02:51:04	1.05821
2005-11-09 18:32:45	5.9916
2005-11-24 04:21:51	0.0186351
2006-01-11 04:31:06	0.0192656
2006-03-05 12:41:24	0.0199662
2006-05-14 03:47:11	1.09471
2006-08-23 17:41:48	1.96852
2006-08-28 19:41:59	1.02899
2006-10-15 19:51:15	1.02962
2006-11-11 05:42:39	0.056816
2006-12-18 13:49:51	0.0573064
2007-03-13 22:06:19	0.0584273
2007-04-30 22:15:34	0.0590578
2007-05-22 12:59:12	1.09961
2007-06-29 03:07:16	2.0397
2007-07-20 04:44:45	1.03327
2007-08-05 11:01:35	3
2007-08-10 12:48:52	3
2007-08-22 12:48:52	3.95323
2007-09-01 03:06:43	2.5
2007-09-22 23:51:13	3.98714
2007-09-28 01:38:30	4.5
2007-10-04 11:00:16	8
2007-10-13 19:27:51	3
2007-10-24 04:50:23	1.00097
2007-11-19 14:41:47	0.0281628
2007-12-10 22:45:54	0.028443
2008-01-27 22:55:10	0.0290735
2008-03-31 23:07:31	0.0299142
2008-05-24 13:44:26	2
2008-07-22 05:55:45	1.0381
2008-08-02 10:38:11	3.01811
2008-08-12 13:59:52	1.03838
2008-09-03 04:30:37	2.04538
2008-09-13 14:06:02	1.0388
2008-09-29 20:22:52	2.01217
2008-10-20 22:13:15	1.03929
2008-11-05 15:49:42	0.0327865
2008-12-23 15:58:58	0.0334171
