# Supplementary material for: Role of vector phenotypic plasticity in disease transmission as illustrated by the spread of dengue virus by Aedes albopictus
Source: Nat Commun. 2024 Sep 7;15:7823. doi: 10.1038/s41467-024-52144-5 (PMC11379831; doi:10.1038/s41467-024-52144-5)
Supplement: Supplementary file 4 — Source Data files [file 41467_2024_52144_MOESM4_ESM.zip › Source_Data_Folder/Supplementary_Material/SF31.xlsx]

## Sheet: Simulations
Time_Egg	Sim_Larv_Pred	Sim_Ad_Pred
2010-01-01	0.848668	0
2010-01-01 01:30:08	0.83545	0
2010-01-01 03:40:12	0.822401	0
2010-01-01 06:44:11	0.809378	0
2010-01-01 11:18:43	0.796626	0
2010-01-01 17:29:29	0.783842	0
2010-01-01 20:27:20	0.77124	0
2010-01-01 22:39:09	0.758903	0
2010-01-01 23:29:16	0.746701	0
2010-01-01 23:53:32	0.73476	0
2010-01-01 23:58:52	0.723039	0
2010-01-02 00:01:42	0.711587	0
2010-01-02 00:02:43	0.700489	0
2010-01-02 00:12:54	0.689742	0
2010-01-02 01:14:03	0.679331	0
2010-01-02 02:56:00	0.66924	0
2010-01-02 05:02:22	0.659454	0
2010-01-02 07:48:56	0.64995	0
2010-01-02 11:06:33	0.640703	0
2010-01-02 15:01:35	0.6317	0
2010-01-02 19:30:09	0.622925	0
2010-01-02 22:06:11	0.614369	0
2010-01-02 23:28:04	0.606019	0
2010-01-02 23:55:59	0.59787	0
2010-01-03 00:05:17	0.589914	0
2010-01-03 00:08:38	0.582147	0
2010-01-03 00:42:02	0.574568	0
2010-01-03 01:53:18	0.567177	0
2010-01-03 04:38:49	0.559958	0
2010-01-03 08:18:47	0.552914	0
2010-01-03 14:50:30	0.546035	0
2010-01-03 21:23:17	0.539319	0
2010-01-03 23:47:37	0.532762	0
2010-01-04 00:02:06	0.526358	0
2010-01-04 00:08:15	0.520102	0
2010-01-04 01:09:41	0.513992	0
2010-01-04 03:16:43	0.508024	0
2010-01-04 06:09:11	0.502192	0
2010-01-04 09:56:25	0.496493	0
2010-01-04 14:39:42	0.490921	0
2010-01-04 20:23:32	0.485471	0
2010-01-04 23:10:50	0.48014	0
2010-01-05 00:13:11	0.474924	0
2010-01-05 00:39:24	0.469819	0
2010-01-05 05:01:33	0.464822	0
2010-01-05 10:22:55	0.45993	0
2010-01-05 17:28:08	0.45514	0
2010-01-05 23:12:32	0.450448	0
2010-01-06 01:04:37	0.445852	0
2010-01-06 02:00:18	0.441349	0
2010-01-06 09:53:23	0.436936	0
2010-01-06 15:41:31	0.417436	0
2010-01-07 01:05:07	0.398475	0
2010-01-07 06:00:51	0.380266	0
2010-01-07 19:58:58	0.363072	2.84833e-10
2010-01-08 05:50:38	0.347291	5.3354e-09
2010-01-08 13:25:06	0.333239	1.00846e-08
2010-01-09 05:00:38	0.31995	1.39893e-08
2010-01-09 15:39:57	0.3072	1.80513e-08
2010-01-10 07:43:07	0.294648	2.20358e-08
2010-01-10 21:36:23	0.282192	2.59824e-08
2010-01-10 23:47:38	0.269757	2.96664e-08
2010-01-10 23:58:12	0.257332	3.3131e-08
2010-01-11 00:01:00	0.244912	3.62664e-08
2010-01-11 00:02:00	0.23253	3.90833e-08
2010-01-11 00:12:07	0.220381	4.15706e-08
2010-01-11 01:53:15	0.208611	4.39409e-08
2010-01-11 05:33:07	0.197293	4.61994e-08
2010-01-11 10:10:23	0.186547	4.76769e-08
2010-01-11 16:15:31	0.176443	4.89524e-08
2010-01-11 23:07:24	0.167053	5.01502e-08
2010-01-12 07:52:16	0.158419	5.12715e-08
2010-01-12 17:24:52	0.150195	5.21476e-08
2010-01-13 04:24:34	0.142179	5.30125e-08
2010-01-13 16:14:33	0.134232	5.35342e-08
2010-01-14 02:26:46	0.126308	5.38553e-08
2010-01-14 09:19:16	0.118393	5.39438e-08
2010-01-15 01:24:50	0.11056	5.39679e-08
2010-01-15 11:16:33	0.102901	5.39744e-08
2010-01-16 05:01:10	0.0956283	5.3977e-08
2010-01-16 17:40:19	0.08884	5.39788e-08
2010-01-17 09:55:59	0.0828339	5.39805e-08
2010-01-18 05:21:44	0.0775196	5.39822e-08
2010-01-19 02:12:18	0.0724384	5.39838e-08
2010-01-19 15:27:17	0.06738	5.39853e-08
2010-01-19 17:08:09	0.0623312	5.39868e-08
2010-01-19 18:04:00	0.0573774	5.39882e-08
2010-01-19 21:29:46	0.0526143	5.39888e-08
2010-01-20 07:00:36	0.048098	5.39891e-08
2010-01-20 18:09:24	0.0438869	5.39894e-08
2010-01-21 09:06:06	0.0400269	5.39896e-08
2010-01-22 03:37:57	0.0365528	5.39898e-08
2010-01-23 02:20:29	0.0332523	5.399e-08
2010-01-24 05:00:25	0.0300142	5.39902e-08
2010-01-25 12:19:57	0.026802	5.39903e-08
2010-01-25 16:45:11	0.0238379	5.39905e-08
2010-01-25 19:32:00	0.0211516	5.39906e-08
2010-01-26 03:47:30	0.0187932	5.39907e-08
2010-01-26 08:56:20	0.0166706	5.39909e-08
2010-01-26 17:00:51	0.0146195	5.3991e-08
2010-01-26 21:50:47	0.0126029	5.39911e-08
2010-01-27 01:31:36	0.0108575	5.39913e-08
2010-01-28 11:05:12	0.00928802	5.39914e-08
2010-01-29 13:54:51	0.00796647	5.39915e-08
2010-01-31 10:19:22	0.00675892	5.39916e-08
2010-02-01 12:01:24	0.00582358	5.39918e-08
2010-02-02 04:34:00	0.00504239	5.39919e-08
2010-02-02 16:07:43	0.00436208	5.3992e-08
2010-02-02 20:14:30	0.00385012	5.39921e-08
2010-02-02 21:43:19	0.00342848	5.39922e-08
2010-02-03 02:19:11	0.00311358	5.39923e-08
2010-02-03 06:05:01	0.00286883	5.39924e-08
2010-02-03 12:21:04	0.00263359	5.39925e-08
2010-02-03 19:18:38	0.00239911	5.39926e-08
2010-02-04 08:22:29	0.00216482	5.39927e-08
2010-02-04 13:08:31	0.0019306	5.39927e-08
2010-02-04 17:40:02	0.0016971	5.39928e-08
2010-02-06 07:37:26	0.00147062	5.39929e-08
2010-02-07 01:02:10	0.00125867	5.39929e-08
2010-02-07 09:11:44	0.00106373	5.3993e-08
2010-02-07 18:53:07	0.000889091	5.3993e-08
2010-02-11 08:19:05	0.000734796	5.39931e-08
2010-02-14 03:30:07	0.000602986	5.39931e-08
2010-02-18 21:57:01	0.00049193	5.39931e-08
2010-02-23 20:17:35	0.000400698	5.3993e-08
2010-02-27 06:36:10	0.000326787	5.3993e-08
2010-03-02 14:54:50	0.000265169	5.39927e-08
2010-03-05 20:55:10	0.000210613	5.39917e-08
2010-03-07 16:45:09	0.00016941	5.39906e-08
2010-03-08 12:17:44	0.000134639	5.39896e-08
2010-03-08 22:33:10	0.000108907	5.39889e-08
2010-03-09 02:27:45	8.80376e-05	5.39881e-08
2010-03-09 16:01:30	7.19647e-05	5.39875e-08
2010-03-10 01:09:35	6.00363e-05	5.39869e-08
2010-03-10 13:59:39	5.11843e-05	5.39861e-08
2010-03-10 21:55:35	4.37591e-05	5.39851e-08
2010-03-12 11:55:18	3.65029e-05	5.3984e-08
2010-03-14 01:12:36	2.93694e-05	5.39829e-08
2010-03-14 16:02:45	2.26702e-05	5.39818e-08
2010-03-15 03:51:36	1.70426e-05	5.39807e-08
2010-03-15 08:08:06	1.24548e-05	5.39795e-08
2010-03-15 17:03:09	8.96666e-06	5.39782e-08
2010-03-15 22:13:34	6.48417e-06	5.39768e-08
2010-03-16 13:00:59	4.84888e-06	5.39755e-08
2010-03-16 18:56:05	3.84865e-06	5.39742e-08
2010-03-16 21:06:57	3.28903e-06	5.39728e-08
2010-03-17 03:52:22	2.77375e-06	5.39715e-08
2010-03-17 07:00:26	2.28457e-06	5.39701e-08
2010-03-17 15:50:22	1.84363e-06	5.39688e-08
2010-03-17 22:35:15	1.4285e-06	5.39674e-08
2010-03-18 07:17:29	1.06946e-06	5.39661e-08
2010-03-18 14:17:21	7.4183e-07	5.39648e-08
2010-03-18 20:41:26	4.36334e-07	5.39634e-08
2010-03-19 02:12:29	2.7645e-07	5.39621e-08
2010-03-19 14:02:22	1.83346e-07	5.3676e-08
2010-03-19 22:16:25	1.46983e-07	4.86241e-08
2010-03-20 09:07:27	1.24248e-07	4.38736e-08
2010-03-20 18:37:51	1.07447e-07	3.99675e-08
2010-03-20 23:03:45	9.38476e-08	3.59043e-08
2010-03-21 07:12:36	8.12333e-08	3.19184e-08
2010-03-21 11:08:16	6.89559e-08	2.79705e-08
2010-03-21 14:32:04	5.76684e-08	2.42853e-08
2010-03-22 00:03:04	4.71315e-08	2.08194e-08
2010-03-22 03:18:53	3.77355e-08	1.76827e-08
2010-03-22 05:51:48	2.94622e-08	1.48646e-08
2010-03-22 11:39:18	2.29467e-08	1.2376e-08
2010-03-22 15:58:31	1.6975e-08	1.00044e-08
2010-03-22 22:26:09	1.14774e-08	7.74465e-09
2010-03-23 04:48:14	8.72417e-09	6.26589e-09
2010-03-23 13:27:11	6.72096e-09	4.98914e-09
2010-03-23 21:09:05	4.99471e-09	3.79004e-09
2010-03-24 10:10:18	3.54826e-09	2.66752e-09
2010-03-24 18:04:30	3.08928e-09	1.79024e-09
2010-03-25 08:48:50	2.92257e-09	9.24075e-10
2010-03-25 18:19:59	2.84427e-09	4.01158e-10
2010-03-26 04:39:06	2.67314e-09	7.87965e-11
2010-03-26 20:39:19	2.12865e-10	-1.08358e-11
2010-03-27 03:36:45	-7.39879e-10	-3.61269e-11
2010-03-27 10:01:52	-4.83604e-10	-4.38395e-11
2010-03-28 10:14:40	-3.46538e-10	-4.7673e-11
2010-03-28 22:14:33	-2.51377e-10	-5.06666e-11
2010-03-29 12:43:30	-1.73695e-10	-5.35327e-11
2010-03-30 01:40:24	-1.03557e-10	-5.6368e-11
2010-03-30 09:08:10	-5.75226e-11	-5.91333e-11
2010-03-30 18:31:39	-1.99201e-11	-6.18572e-11
2010-03-31 03:09:27	9.40808e-12	-6.45058e-11
2010-03-31 13:57:24	3.00807e-11	-6.70299e-11
2010-04-01 04:21:07	3.45997e-11	-6.88169e-11
2010-04-01 13:47:12	3.11137e-11	-7.02622e-11
2010-04-02 00:31:27	2.81927e-11	-7.16314e-11
2010-04-02 11:57:50	2.56575e-11	-7.29815e-11
2010-04-02 16:42:29	2.31486e-11	-7.43206e-11
2010-04-02 19:52:05	1.95715e-11	-7.56374e-11
2010-04-02 22:27:27	1.56132e-11	-7.69306e-11
2010-04-03 08:34:52	1.12685e-11	-7.81783e-11
2010-04-03 14:38:46	6.99254e-12	-7.94185e-11
2010-04-03 23:44:20	2.77091e-12	-8.06548e-11
2010-04-04 03:54:20	-1.10798e-12	-8.18851e-11
2010-04-04 06:38:39	-4.78789e-12	-8.3107e-11
2010-04-04 08:07:46	-8.01968e-12	-8.43178e-11
2010-04-04 11:37:20	-1.09961e-11	-8.5518e-11
2010-04-04 14:45:35	-1.36326e-11	-8.6698e-11
2010-04-04 19:18:23	-1.60659e-11	-8.78642e-11
2010-04-05 00:29:41	-1.82925e-11	-8.90097e-11
2010-04-05 05:49:52	-2.03499e-11	-9.01341e-11
2010-04-05 11:18:45	-2.21883e-11	-9.12379e-11
2010-04-05 15:36:17	-2.38503e-11	-9.23199e-11
2010-04-05 23:13:00	-2.5378e-11	-9.33924e-11
2010-04-06 05:02:03	-2.68205e-11	-9.44585e-11
2010-04-06 11:52:34	-2.82166e-11	-9.55161e-11
2010-04-06 18:26:40	-2.95523e-11	-9.65582e-11
2010-04-07 03:16:55	-3.08551e-11	-9.75873e-11
2010-04-07 11:47:07	-3.21315e-11	-9.86045e-11
2010-04-07 19:20:24	-3.33303e-11	-9.95967e-11
2010-04-08 04:10:28	-3.44973e-11	-1.00584e-10
2010-04-08 11:47:16	-3.56436e-11	-1.01568e-10
2010-04-08 19:45:05	-3.67454e-11	-1.02548e-10
2010-04-09 04:24:38	-3.78161e-11	-1.03524e-10
2010-04-09 14:32:44	-3.88378e-11	-1.04474e-10
2010-04-10 00:20:45	-3.98162e-11	-1.05415e-10
2010-04-10 03:29:49	-4.07305e-11	-1.06352e-10
2010-04-10 06:06:28	-4.15883e-11	-1.07285e-10
2010-04-10 13:28:05	-4.23401e-11	-1.08166e-10
2010-04-10 18:45:17	-4.30384e-11	-1.09017e-10
2010-04-11 00:41:40	-4.36518e-11	-1.0986e-10
2010-04-11 05:03:42	-4.42252e-11	-1.10698e-10
2010-04-11 10:11:07	-4.47614e-11	-1.11268e-10
2010-04-11 17:35:59	-4.52348e-11	-1.11058e-10
2010-04-11 23:03:35	-4.56817e-11	-1.10822e-10
2010-04-12 03:47:28	-4.61087e-11	-1.10714e-10
2010-04-12 09:49:10	-4.64864e-11	-1.10837e-10
2010-04-12 17:32:45	-4.68459e-11	-1.10873e-10
2010-04-12 23:35:32	-4.71731e-11	-1.11056e-10
2010-04-13 04:04:08	-4.74713e-11	-1.1122e-10
2010-04-13 08:35:44	-4.77478e-11	-1.11253e-10
2010-04-13 14:47:55	-4.79997e-11	-1.11073e-10
2010-04-13 17:42:10	-4.82325e-11	-1.10708e-10
2010-04-14 01:39:33	-4.84405e-11	-1.10359e-10
2010-04-14 08:08:44	-4.86374e-11	-1.10036e-10
2010-04-14 18:08:36	-4.88293e-11	-1.09698e-10
2010-04-15 02:38:51	-4.90193e-11	-1.09235e-10
2010-04-15 11:22:46	-4.92054e-11	-1.08687e-10
2010-04-15 16:02:05	-4.93876e-11	-1.08115e-10
2010-04-15 19:56:56	-4.95705e-11	-1.07527e-10
2010-04-16 02:21:30	-4.97508e-11	-1.06931e-10
2010-04-16 07:01:55	-4.99224e-11	-1.06323e-10
2010-04-16 11:05:31	-5.00895e-11	-1.05724e-10
2010-04-16 18:14:02	-5.02486e-11	-1.05136e-10
2010-04-16 23:36:24	-5.04045e-11	-1.04549e-10
2010-04-17 04:00:36	7.29584e-08	-1.03964e-10
2010-04-17 12:52:58	1.77873e-07	-1.0338e-10
2010-04-17 18:41:16	6.01824e-07	-1.02797e-10
2010-04-18 03:55:56	4.21446e-06	-1.02216e-10
2010-04-18 13:20:51	3.95466e-05	-1.01637e-10
2010-04-18 21:58:57	0.000171777	-1.01062e-10
2010-04-19 10:21:48	0.000452819	-1.0049e-10
2010-04-19 17:17:06	0.000921861	-9.99232e-11
2010-04-19 23:11:43	0.00162836	-9.93588e-11
2010-04-20 08:34:38	0.00249726	-9.88e-11
2010-04-20 17:44:01	0.00349248	-9.82453e-11
2010-04-21 03:24:02	0.00471173	-9.76954e-11
2010-04-21 12:10:37	0.0061236	-9.715e-11
2010-04-21 21:46:10	0.00766757	-9.6611e-11
2010-04-22 06:29:37	0.00934404	-9.60775e-11
2010-04-22 13:09:39	0.0113114	-9.55476e-11
2010-04-22 20:31:25	0.0134714	-9.50221e-11
2010-04-23 02:36:31	0.0158475	-9.44998e-11
2010-04-23 08:34:33	0.0183908	-9.3981e-11
2010-04-23 17:38:07	0.0210711	-9.34673e-11
2010-04-23 23:38:53	0.0238449	-9.29616e-11
2010-04-24 05:51:25	0.0266637	-9.2465e-11
2010-04-24 15:36:44	0.029513	-9.1972e-11
2010-04-25 00:06:45	0.0323847	-9.14823e-11
2010-04-25 07:12:26	0.0352636	-9.10017e-11
2010-04-25 14:38:52	0.038148	-9.05303e-11
2010-04-26 03:12:25	0.0410362	-9.00706e-11
2010-04-26 12:19:17	0.0439375	-8.96301e-11
2010-04-26 18:35:19	0.0468416	-8.92009e-11
2010-04-27 00:00:03	0.0497474	-8.87832e-11
2010-04-27 13:51:12	0.0526511	-8.83763e-11
2010-04-27 21:14:59	0.0555523	-8.79734e-11
2010-04-28 09:07:46	0.05845	-8.7575e-11
2010-04-28 14:13:19	0.0613473	-8.7182e-11
2010-04-28 19:06:12	0.0642446	-8.67935e-11
2010-04-29 00:55:43	0.067142	-8.64085e-11
2010-04-29 05:37:56	0.0700397	-8.60273e-11
2010-04-29 13:23:15	0.0729388	-8.56522e-11
2010-04-29 18:14:41	0.075841	-8.52809e-11
2010-04-29 23:07:17	0.0787452	-8.49191e-11
2010-04-30 07:55:45	0.0816485	-8.4566e-11
2010-04-30 14:35:39	0.0845461	-8.42252e-11
2010-04-30 19:26:21	0.0874374	-8.38932e-11
2010-05-01 05:20:20	0.090327	-8.35684e-11
2010-05-01 05:45:33	0.0932155	-8.32469e-11
2010-05-01 06:21:26	0.0961019	-8.29281e-11
2010-05-01 06:42:43	0.0989859	-8.26136e-11
2010-05-01 06:43:38	0.101866	-8.23024e-11
2010-05-01 06:43:43	0.104742	-8.19944e-11
2010-05-01 06:43:45	0.107612	-8.16934e-11
2010-05-01 06:43:46	0.110474	-8.13994e-11
2010-05-01 06:43:53	0.113325	-8.11126e-11
2010-05-01 06:45:06	0.116162	-8.08444e-11
2010-05-01 06:57:16	0.118981	-8.05892e-11
2010-05-01 07:35:09	0.121775	-8.0354e-11
2010-05-01 08:35:38	0.124536	-8.01375e-11
2010-05-01 09:56:26	0.127257	-7.99363e-11
2010-05-01 11:46:31	0.129963	-7.97546e-11
2010-05-01 13:07:46	0.132664	-7.95817e-11
2010-05-01 14:14:51	0.135364	-7.94153e-11
2010-05-01 16:23:33	0.138062	-7.92573e-11
2010-05-01 18:26:03	0.140754	-7.91059e-11
2010-05-01 19:57:48	0.143425	-7.89601e-11
2010-05-01 21:37:21	0.146072	-7.88192e-11
2010-05-02 01:50:15	0.148688	-7.86832e-11
2010-05-02 05:13:47	0.151267	-7.85515e-11
2010-05-02 09:56:43	0.1538	-7.84227e-11
2010-05-02 14:41:15	0.156297	-7.82974e-11
2010-05-02 19:55:09	0.158731	-7.81747e-11
2010-05-03 00:55:29	0.161111	-7.80543e-11
2010-05-03 04:13:07	0.163457	-7.79385e-11
2010-05-03 07:08:10	0.165786	-7.7826e-11
2010-05-03 09:57:49	0.168108	-7.77172e-11
2010-05-03 11:05:11	0.170428	-7.76142e-11
2010-05-03 12:06:04	0.172748	-7.75158e-11
2010-05-03 12:51:55	0.175059	-7.74211e-11
2010-05-03 16:41:21	0.177355	-7.73308e-11
2010-05-03 18:14:09	0.17963	-7.725e-11
2010-05-03 19:48:20	0.181886	-7.71775e-11
2010-05-04 00:41:23	0.184137	-7.71109e-11
2010-05-04 02:10:01	0.186384	-7.70492e-11
2010-05-04 03:44:39	0.188629	-7.69992e-11
2010-05-04 03:52:21	0.190862	-7.69548e-11
2010-05-04 03:54:20	0.193075	-7.69206e-11
2010-05-04 03:55:03	0.195264	-7.68917e-11
2010-05-04 04:02:16	0.197423	-7.6869e-11
2010-05-04 04:37:46	0.199547	-7.68549e-11
2010-05-04 06:15:11	0.20163	-7.68473e-11
2010-05-04 08:27:54	0.20367	-7.68483e-11
2010-05-04 11:20:12	0.205674	-7.6853e-11
2010-05-04 14:52:27	0.207663	-7.68608e-11
2010-05-04 17:09:49	0.209647	-7.68735e-11
2010-05-04 17:43:51	0.211625	-7.68893e-11
2010-05-04 18:01:23	0.213576	-7.69065e-11
2010-05-04 18:40:24	0.215507	-7.69268e-11
2010-05-04 19:18:07	0.217418	-7.69465e-11
2010-05-04 20:13:10	0.219308	-7.69656e-11
2010-05-04 21:16:34	0.221124	-7.69821e-11
2010-05-04 22:39:07	0.222899	-7.69969e-11
2010-05-05 00:18:11	0.224595	-7.70088e-11
2010-05-05 02:14:45	0.226243	-7.70191e-11
2010-05-05 04:43:28	0.227844	-7.70278e-11
2010-05-05 07:38:38	0.229267	-7.70297e-11
2010-05-05 11:12:46	0.230572	-7.70268e-11
2010-05-05 15:28:51	0.231792	-7.70219e-11
2010-05-05 20:37:14	0.232822	-7.70126e-11
2010-05-05 22:16:23	0.233672	-7.7002e-11
2010-05-05 22:58:11	0.234288	-7.69892e-11
2010-05-05 23:08:15	0.234644	-7.69754e-11
2010-05-05 23:13:00	0.23479	-7.69591e-11
2010-05-06 00:00:33	0.234766	-7.69402e-11
2010-05-06 02:15:09	0.234474	-7.69187e-11
2010-05-06 04:47:01	0.233928	-7.68933e-11
2010-05-06 08:17:27	0.233207	-7.68653e-11
2010-05-06 12:23:39	0.232336	-7.68365e-11
2010-05-06 17:22:21	0.231148	-7.6807e-11
2010-05-06 21:25:34	0.229688	-7.67718e-11
2010-05-07 04:24:18	0.227958	-7.67313e-11
2010-05-07 10:26:21	0.22605	-7.669e-11
2010-05-07 14:08:14	0.224004	-7.66479e-11
2010-05-07 16:02:54	0.221863	-7.66036e-11
2010-05-07 16:44:04	0.219677	-7.65567e-11
2010-05-07 16:59:42	0.217458	-7.65085e-11
2010-05-07 17:05:21	0.215207	-7.64589e-11
2010-05-07 18:01:43	0.212914	-7.64067e-11
2010-05-07 19:38:18	0.210566	-7.63508e-11
2010-05-07 22:05:31	0.208154	-7.62904e-11
2010-05-08 00:08:17	0.205657	-7.62141e-11
2010-05-08 00:48:26	0.203115	-7.61311e-11
2010-05-08 01:11:38	0.200524	-7.60415e-11
2010-05-08 01:20:03	0.197914	-7.5944e-11
2010-05-08 02:44:11	0.195294	-7.58453e-11
2010-05-08 04:53:11	0.192661	-7.57449e-11
2010-05-08 07:36:56	0.19001	-7.56433e-11
2010-05-08 11:07:59	0.18734	-7.55401e-11
2010-05-08 15:19:41	0.184649	-7.54354e-11
2010-05-08 20:11:36	0.181942	-7.53293e-11
2010-05-09 01:33:28	0.179213	-7.5221e-11
2010-05-09 06:02:18	0.176465	-7.511e-11
2010-05-09 07:38:21	0.173701	-7.49967e-11
2010-05-09 08:20:10	0.17093	-7.48811e-11
2010-05-09 08:57:36	0.168152	-7.4763e-11
2010-05-09 11:49:30	0.165376	-7.46441e-11
2010-05-09 13:51:45	0.1626	-7.45248e-11
2010-05-09 15:42:54	0.159818	-7.44046e-11
2010-05-09 17:23:59	0.157032	-7.42839e-11
2010-05-09 22:22:30	0.154244	-7.41628e-11
2010-05-10 00:37:50	0.151454	-7.40411e-11
2010-05-10 04:10:30	0.148663	-7.3919e-11
2010-05-10 05:57:00	0.145873	-7.37964e-11
2010-05-10 07:31:54	0.14309	-7.36738e-11
2010-05-10 13:56:15	0.140317	-7.35512e-11
2010-05-10 18:33:31	0.137558	-7.34288e-11
2010-05-10 20:48:15	0.134817	-7.33065e-11
2010-05-11 01:47:39	0.132097	-7.31844e-11
2010-05-11 03:53:19	0.129406	-7.30624e-11
2010-05-11 07:19:41	0.126753	-7.29406e-11
2010-05-11 09:19:47	0.12411	-7.28184e-11
2010-05-11 13:37:33	0.121469	-7.26953e-11
2010-05-11 17:59:44	0.118826	-7.25714e-11
2010-05-11 22:41:34	0.116182	-7.24467e-11
2010-05-12 04:56:31	0.113542	-7.23213e-11
2010-05-12 08:40:23	0.11092	-7.21956e-11
2010-05-12 09:59:59	0.108317	-7.20694e-11
2010-05-12 11:49:46	0.105745	-7.19428e-11
2010-05-12 17:37:47	0.103209	-7.18166e-11
2010-05-12 22:02:49	0.100717	-7.16907e-11
2010-05-12 22:57:21	0.0982616	-7.15649e-11
2010-05-12 23:03:40	0.0958681	-7.14397e-11
2010-05-12 23:05:14	0.0935286	-7.13153e-11
2010-05-12 23:05:48	0.0912215	-7.11911e-11
2010-05-12 23:11:32	0.0889309	-7.10665e-11
2010-05-12 23:26:31	0.0866458	-7.0941e-11
2010-05-13 00:30:51	0.084362	-7.08142e-11
2010-05-13 02:05:17	0.0820771	-7.06846e-11
2010-05-13 04:18:40	0.0797988	-7.05526e-11
2010-05-13 07:22:20	0.0775338	-7.04192e-11
2010-05-13 09:28:55	0.0752902	-7.02854e-11
2010-05-13 12:17:22	0.0730641	-7.0151e-11
2010-05-13 13:43:20	0.0708436	-7.00161e-11
2010-05-13 14:35:53	0.0686263	-6.98807e-11
2010-05-13 16:07:35	0.0664096	-6.97447e-11
2010-05-13 17:47:00	0.0642053	-6.96089e-11
2010-05-13 20:01:58	0.0620198	-6.9474e-11
2010-05-13 22:40:33	0.0598585	-6.93396e-11
2010-05-14 01:14:24	0.0577277	-6.92059e-11
2010-05-14 05:06:14	0.0556321	-6.90728e-11
2010-05-14 09:02:59	0.0535763	-6.89401e-11
2010-05-14 12:47:05	0.051564	3.05527e-08
2010-05-14 16:00:35	0.0495886	1.29177e-07
2010-05-14 21:25:04	0.047627	9.07082e-07
2010-05-14 23:15:30	0.0456713	8.40251e-06
2010-05-15 00:29:37	0.0437211	2.41586e-05
2010-05-15 05:07:24	0.0417973	5.24064e-05
2010-05-15 08:40:17	0.0398941	9.96645e-05
2010-05-15 12:32:02	0.0380113	0.000169267
2010-05-15 16:50:19	0.0361489	0.000268057
2010-05-15 22:01:10	0.0343603	0.000393514
2010-05-16 02:45:36	0.0326129	0.000547846
2010-05-16 04:21:06	0.0309435	0.000719553
2010-05-16 04:45:18	0.0293226	0.000914042
2010-05-16 04:54:34	0.0277485	0.00112584
2010-05-16 06:18:58	0.0263518	0.00134328
2010-05-16 08:48:46	0.0250705	0.00156376
2010-05-16 11:46:59	0.023842	0.00178835
2010-05-16 15:29:06	0.0227066	0.00201621
2010-05-16 19:18:01	0.0216021	0.00224753
2010-05-17 00:53:52	0.0205427	0.00248109
2010-05-17 05:24:43	0.0195069	0.0027183
2010-05-17 09:41:38	0.0185178	0.00295831
2010-05-17 14:30:39	0.0175721	0.0032015
2010-05-17 19:30:20	0.016671	0.00344694
2010-05-18 02:49:38	0.0158308	0.00369552
2010-05-18 09:18:17	0.0150323	0.00394631
2010-05-18 12:13:00	0.0142513	0.00419914
2010-05-18 14:18:40	0.0134966	0.00445334
2010-05-18 17:33:47	0.01282	0.00470836
2010-05-18 18:51:50	0.0121978	0.00496413
2010-05-18 20:01:25	0.0115861	0.00522036
2010-05-19 00:48:35	0.0109752	0.00547799
2010-05-19 04:11:40	0.0103648	0.00573642
2010-05-19 07:22:03	0.00975445	0.00599569
2010-05-19 10:54:41	0.00914714	0.00625564
2010-05-19 17:50:24	0.008548	0.00651674
2010-05-19 23:38:36	0.00798411	0.00677893
2010-05-20 03:49:29	0.00746816	0.00704235
2010-05-20 06:22:44	0.00701275	0.00730689
2010-05-20 09:42:07	0.00662837	0.00757234
2010-05-20 12:04:57	0.00628543	0.00783847
2010-05-20 13:59:22	0.00599022	0.00810482
2010-05-20 18:27:14	0.0057165	0.00837123
2010-05-20 22:36:59	0.00545486	0.00863767
2010-05-21 02:57:23	0.00521748	0.00890423
2010-05-21 03:09:22	0.00500244	0.00917084
2010-05-21 03:13:43	0.00483146	0.00943762
2010-05-21 03:15:44	0.00469647	0.00970449
2010-05-21 03:17:01	0.00461029	0.00997138
2010-05-21 03:17:15	0.00456686	0.0102383
2010-05-21 03:17:20	0.00457904	0.0105053
2010-05-21 03:18:10	0.00463078	0.0107723
2010-05-21 03:26:35	0.00470394	0.0110394
2010-05-21 03:37:10	0.00480002	0.0113066
2010-05-21 03:53:44	0.00492672	0.0115738
2010-05-21 04:20:25	0.00509651	0.0118412
2010-05-21 04:54:32	0.00528616	0.0121086
2010-05-21 05:45:04	0.00548932	0.0123761
2010-05-21 06:39:47	0.00570181	0.0126435
2010-05-21 07:53:43	0.00592929	0.0129109
2010-05-21 08:49:05	0.00617127	0.0131782
2010-05-21 10:20:49	0.00643064	0.0134454
2010-05-21 11:53:11	0.00670565	0.0137126
2010-05-21 12:30:49	0.00699893	0.0139796
2010-05-21 12:57:15	0.00730554	0.0142465
2010-05-21 13:43:30	0.00763464	0.0145132
2010-05-21 14:31:48	0.00798967	0.0147798
2010-05-21 15:37:15	0.00835461	0.0150462
2010-05-21 16:29:38	0.00872682	0.0153126
2010-05-21 18:16:01	0.00910362	0.0155791
2010-05-21 19:59:27	0.00949787	0.0158453
2010-05-21 22:25:04	0.00990504	0.0161115
2010-05-22 00:31:05	0.0103337	0.0163775
2010-05-22 04:11:11	0.0107764	0.0166433
2010-05-22 07:30:20	0.0112468	0.0169088
2010-05-22 11:33:27	0.0117357	0.0171742
2010-05-22 15:12:14	0.0122569	0.0174391
2010-05-22 18:04:32	0.012801	0.0177038
2010-05-22 19:54:23	0.0133709	0.0179681
2010-05-22 21:00:55	0.0139622	0.0182323
2010-05-23 01:03:52	0.0145829	0.0184961
2010-05-23 03:52:52	0.0152295	0.0187597
2010-05-23 07:15:08	0.0159155	0.019023
2010-05-23 10:09:42	0.0166479	0.019286
2010-05-23 15:04:50	0.0174459	0.0195484
2010-05-23 19:29:58	0.018325	0.0198104
2010-05-24 00:34:19	0.0192937	0.0200719
2010-05-24 05:52:54	0.0203656	0.0203327
2010-05-24 11:44:52	0.0215519	0.0205929
2010-05-24 18:13:28	0.0228752	0.0208524
2010-05-24 21:03:16	0.0243511	0.0211111
2010-05-24 21:48:48	0.0260119	0.0213691
2010-05-24 22:15:28	0.0278967	0.0216264
2010-05-25 00:04:14	0.0300157	0.021883
2010-05-25 00:59:19	0.0323495	0.0221391
2010-05-25 03:52:54	0.0348651	0.0223947
2010-05-25 05:23:57	0.037541	0.02265
2010-05-25 08:04:36	0.0404196	0.0229046
2010-05-25 09:47:06	0.0434183	0.0231588
2010-05-25 12:37:58	0.0465471	0.0234124
2010-05-25 14:33:08	0.0497494	0.0236653
2010-05-25 15:25:57	0.0530035	0.0239177
2010-05-25 16:11:18	0.0562995	0.0241688
2010-05-25 18:07:22	0.0596365	0.0244128
2010-05-25 21:05:53	0.0629775	0.0246484
2010-05-25 22:01:02	0.0663205	0.0248715
2010-05-25 22:38:52	0.069664	0.0250756
2010-05-25 22:57:52	0.0730079	0.0252573
2010-05-25 23:43:00	0.0763522	0.0254099
2010-05-26 00:24:33	0.0796983	0.0255358
2010-05-26 01:26:15	0.0830519	0.0256327
2010-05-26 02:36:36	0.086423	0.0257122
2010-05-26 04:08:33	0.0898246	0.0257688
2010-05-26 05:18:46	0.0932698	0.0258078
2010-05-26 07:15:52	0.0967709	0.025841
2010-05-26 09:36:09	0.100345	0.0258707
2010-05-26 10:20:14	0.104023	0.025896
2010-05-26 10:45:53	0.107833	0.0259176
2010-05-26 10:55:08	0.111816	0.0259351
2010-05-26 12:27:35	0.116002	0.0259499
2010-05-26 13:40:12	0.120325	0.0259607
2010-05-26 16:08:22	0.124722	0.0259686
2010-05-26 17:44:10	0.129169	0.0259731
2010-05-26 21:27:57	0.133636	0.0259752
2010-05-26 23:48:32	0.138114	0.0259743
2010-05-27 04:14:00	0.142594	0.0259711
2010-05-27 07:16:22	0.147076	0.0259658
2010-05-27 10:25:55	0.151565	0.0259592
2010-05-27 12:47:32	0.156084	0.0259516
2010-05-27 15:49:56	0.160635	0.0259432
2010-05-27 18:17:09	0.165231	0.0259342
2010-05-27 21:37:27	0.169891	0.0259236
2010-05-28 01:15:15	0.174624	0.0259118
2010-05-28 05:55:06	0.179441	0.025899
2010-05-28 11:06:39	0.184352	0.025885
2010-05-28 16:18:57	0.189308	0.0258698
2010-05-28 21:56:23	0.194284	0.0258533
2010-05-29 03:49:33	0.199261	0.0258357
2010-05-29 10:22:55	0.204239	0.0258169
2010-05-29 16:58:05	0.209225	0.0257972
2010-05-30 00:00:23	0.214235	0.0257767
2010-05-30 07:28:14	0.219259	0.0257559
2010-05-30 14:32:23	0.224346	0.0257349
2010-05-30 20:47:34	0.229504	0.0257135
2010-05-31 02:11:35	0.23475	0.0256917
2010-05-31 07:14:54	0.240099	0.0256694
2010-05-31 14:27:53	0.245552	0.0256463
2010-05-31 19:38:01	0.251008	0.0256231
2010-06-01 03:00:25	0.256434	0.0255998
2010-06-01 08:59:50	0.26184	0.0255765
2010-06-01 14:54:16	0.267209	0.0255532
2010-06-01 20:43:59	0.272561	0.0255297
2010-06-02 02:06:06	0.277928	0.0255061
2010-06-02 02:33:36	0.283324	0.0254821
2010-06-02 02:48:13	0.288742	0.0254579
2010-06-02 02:50:15	0.294175	0.0254332
2010-06-02 02:51:59	0.299606	0.0254084
2010-06-02 02:52:36	0.305052	0.025389
2010-06-02 02:58:53	0.310504	0.0253747
2010-06-02 03:23:18	0.315968	0.0253776
2010-06-02 04:21:53	0.321427	0.0253835
2010-06-02 06:02:20	0.326873	0.0253902
2010-06-02 08:21:51	0.332306	0.0253972
2010-06-02 11:13:05	0.337721	0.0254046
2010-06-02 14:38:53	0.343122	0.0254121
2010-06-02 19:00:28	0.348504	0.0254203
2010-06-02 23:53:13	0.353866	0.0254328
2010-06-03 05:29:36	0.359228	0.0254523
2010-06-03 11:22:17	0.364592	0.0254791
2010-06-03 15:07:54	0.369962	0.0255156
2010-06-03 17:15:02	0.375329	0.0255658
2010-06-03 18:48:51	0.380699	0.0256357
2010-06-03 19:28:35	0.386066	0.0257316
2010-06-03 19:47:19	0.391439	0.0258621
2010-06-03 19:51:43	0.396795	0.0260125
2010-06-03 19:53:19	0.402139	0.0261695
2010-06-03 20:09:20	0.407453	0.0263284
2010-06-03 21:13:02	0.412746	0.0264881
2010-06-03 22:24:00	0.418016	0.0266536
2010-06-04 00:08:59	0.423271	0.02683
2010-06-04 02:39:22	0.428504	0.0270216
2010-06-04 05:40:57	0.433719	0.0272314
2010-06-04 09:14:55	0.4389	0.0274498
2010-06-04 13:19:42	0.444036	0.0276723
2010-06-04 15:18:14	0.449109	0.0278972
2010-06-04 16:05:48	0.454103	0.0281236
2010-06-04 16:10:29	0.459008	0.0283508
2010-06-04 16:12:10	0.463813	0.0285788
2010-06-04 16:28:59	0.468503	0.0288075
2010-06-04 17:25:00	0.473058	0.0290374
2010-06-04 18:02:30	0.477464	0.0292735
2010-06-04 20:37:17	0.481689	0.0295197
2010-06-04 23:37:26	0.485695	0.0297787
2010-06-05 03:43:17	0.489475	0.0300536
2010-06-05 08:35:12	0.493045	0.0303379
2010-06-05 14:35:52	0.496436	0.0306268
2010-06-05 15:30:30	0.499677	0.0309316
2010-06-05 15:39:13	0.502725	0.0312482
2010-06-05 15:47:34	0.505674	0.031583
2010-06-05 15:50:35	0.508522	0.0319334
2010-06-05 16:20:53	0.511341	0.0323017
2010-06-05 17:45:09	0.51417	0.0326883
2010-06-05 19:52:44	0.517034	0.0330941
2010-06-05 22:30:58	0.519944	0.0335187
2010-06-06 01:45:55	0.52287	0.0339477
2010-06-06 02:18:56	0.525806	0.0343791
2010-06-06 03:48:25	0.528746	0.0348116
2010-06-06 04:26:09	0.531732	0.0352536
2010-06-06 05:55:25	0.534764	0.0357054
2010-06-06 06:07:58	0.537854	0.0361709
2010-06-06 06:11:18	0.541003	0.0366523
2010-06-06 06:12:34	0.544208	0.0371542
2010-06-06 06:13:07	0.547462	0.0376815
2010-06-06 06:13:19	0.550758	0.0382411
2010-06-06 06:15:17	0.554087	0.0388401
2010-06-06 06:32:43	0.557359	0.0394465
2010-06-06 06:59:19	0.560528	0.0400541
2010-06-06 07:26:56	0.563566	0.0406623
2010-06-06 08:01:47	0.566431	0.0412713
2010-06-06 08:49:00	0.569094	0.0418808
2010-06-06 09:54:54	0.571621	0.0424914
2010-06-06 11:20:00	0.574088	0.0431087
2010-06-06 13:14:45	0.576527	0.0437372
2010-06-06 14:22:15	0.578979	0.0443831
2010-06-06 14:44:31	0.581469	0.0450548
2010-06-06 14:49:54	0.584009	0.0457572
2010-06-06 14:51:51	0.586619	0.0465018
2010-06-06 15:11:17	0.589274	0.0472725
2010-06-06 15:50:55	0.592007	0.0480835
2010-06-06 16:47:24	0.594765	0.0489124
2010-06-06 18:00:18	0.597532	0.0497574
2010-06-06 18:36:10	0.600247	0.050606
2010-06-06 18:52:00	0.602894	0.051456
2010-06-06 19:01:14	0.605459	0.0523067
2010-06-06 19:05:16	0.607931	0.0531579
2010-06-06 19:06:52	0.610362	0.0540107
2010-06-06 19:07:33	0.612794	0.0548679
2010-06-06 19:07:48	0.615285	0.0557404
2010-06-06 19:10:17	0.617792	0.0566169
2010-06-06 19:35:08	0.620294	0.0574938
2010-06-06 20:19:56	0.622774	0.058371
2010-06-06 21:20:54	0.625238	0.0592483
2010-06-06 22:45:35	0.627643	0.0601264
2010-06-06 23:40:27	0.629999	0.0610102
2010-06-07 00:06:57	0.632307	0.0619056
2010-06-07 01:56:06	0.634607	0.0628255
2010-06-07 03:22:06	0.636865	0.063767
2010-06-07 05:58:34	0.639253	0.0647474
2010-06-07 08:24:31	0.641762	0.0657648
2010-06-07 11:31:52	0.644363	0.0668158
2010-06-07 14:59:39	0.647011	0.0678884
2010-06-07 18:54:47	0.649685	0.0689786
2010-06-07 23:01:08	0.652349	0.0700791
2010-06-07 23:59:49	0.654974	0.07118
2010-06-08 00:34:04	0.65755	0.0722814
2010-06-08 00:47:32	0.66007	0.073383
2010-06-08 03:02:17	0.662582	0.0744854
2010-06-08 05:19:50	0.66508	0.0755888
2010-06-08 08:25:55	0.667586	0.0766983
2010-06-08 11:52:40	0.67009	0.0778058
2010-06-08 15:55:16	0.672615	0.0789295
2010-06-08 20:22:29	0.675165	0.0800819
2010-06-09 01:15:17	0.677739	0.0812788
2010-06-09 06:24:09	0.68032	0.0825278
2010-06-09 07:15:35	0.682885	0.083835
2010-06-09 07:21:47	0.685415	0.0852101
2010-06-09 07:23:06	0.687928	0.0866006
2010-06-09 07:24:23	0.690431	0.0879916
2010-06-09 07:24:51	0.692922	0.089382
2010-06-09 07:29:32	0.695405	0.0907652
2010-06-09 08:16:23	0.697862	0.0921594
2010-06-09 09:32:43	0.700282	0.0935702
2010-06-09 11:28:50	0.702659	0.0950017
2010-06-09 14:11:50	0.70499	0.096458
2010-06-09 17:15:37	0.707288	0.0979631
2010-06-09 21:13:08	0.709567	0.0995371
2010-06-09 23:33:27	0.711834	0.101183
2010-06-10 03:02:29	0.714099	0.102922
2010-06-10 04:33:01	0.716361	0.104661
2010-06-10 05:52:32	0.718618	0.106392
2010-06-10 06:08:53	0.720868	0.108109
2010-06-10 06:14:54	0.72311	0.109808
2010-06-10 06:16:45	0.725349	0.111499
2010-06-10 06:17:25	0.727586	0.113188
2010-06-10 06:24:08	0.729823	0.114885
2010-06-10 06:46:07	0.732061	0.116604
2010-06-10 08:00:43	0.734303	0.11835
2010-06-10 08:19:48	0.736552	0.120131
2010-06-10 08:22:16	0.738803	0.12192
2010-06-10 08:23:00	0.741056	0.123711
2010-06-10 08:23:16	0.743306	0.125497
2010-06-10 08:25:55	0.745554	0.127279
2010-06-10 08:52:25	0.747804	0.129066
2010-06-10 09:46:36	0.750061	0.130865
2010-06-10 11:40:42	0.75234	0.132692
2010-06-10 13:18:57	0.754653	0.134552
2010-06-10 16:16:39	0.757014	0.136439
2010-06-10 19:00:48	0.759448	0.138358
2010-06-10 21:26:17	0.761887	0.140273
2010-06-10 22:58:32	0.764302	0.142174
2010-06-11 00:12:20	0.766671	0.144058
2010-06-11 00:55:01	0.76898	0.145924
2010-06-11 00:55:51	0.771215	0.147773
2010-06-11 00:56:35	0.773386	0.149613
2010-06-11 00:56:51	0.775572	0.151463
2010-06-11 00:59:30	0.777804	0.153331
2010-06-11 01:25:58	0.780113	0.155226
2010-06-11 02:12:37	0.782429	0.157128
2010-06-11 03:15:15	0.784728	0.159031
2010-06-11 04:33:46	0.786981	0.160924
2010-06-11 06:34:43	0.789173	0.162803
2010-06-11 09:37:53	0.791292	0.164662
2010-06-11 13:12:53	0.793342	0.1665
2010-06-11 17:14:52	0.795353	0.168327
2010-06-11 22:04:03	0.797348	0.170149
2010-06-11 23:28:35	0.799425	0.172004
2010-06-11 23:59:31	0.801634	0.173914
2010-06-12 00:28:36	0.804016	0.175895
2010-06-12 00:39:11	0.806613	0.17796
2010-06-12 02:24:59	0.809301	0.180061
2010-06-12 05:00:58	0.812094	0.182201
2010-06-12 08:20:44	0.81489	0.184341
2010-06-12 12:34:01	0.817668	0.186471
2010-06-12 17:19:51	0.820412	0.188584
2010-06-12 22:21:59	0.823111	0.190672
2010-06-13 03:11:22	0.825761	0.19273
2010-06-13 09:23:46	0.828382	0.194762
2010-06-13 09:45:00	0.831019	0.196793
2010-06-13 09:58:40	0.833653	0.198821
2010-06-13 10:02:54	0.836395	0.200887
2010-06-13 10:04:08	0.839186	0.202973
2010-06-13 10:04:35	0.842297	0.205159
2010-06-13 10:09:01	0.845666	0.207418
2010-06-13 10:53:25	0.849413	0.209773
2010-06-13 12:30:47	0.85338	0.212179
2010-06-13 14:29:36	0.857464	0.214609
2010-06-13 17:06:40	0.861599	0.217049
2010-06-13 17:50:19	0.866033	0.219543
2010-06-13 17:58:23	0.870698	0.222078
2010-06-13 18:01:17	0.875767	0.224678
2010-06-13 18:30:18	0.881281	0.227347
2010-06-13 19:47:52	0.887323	0.230091
2010-06-13 22:06:39	0.893563	0.232863
2010-06-14 01:15:45	0.899968	0.235655
2010-06-14 04:39:54	0.906389	0.238444
2010-06-14 08:51:36	0.91274	0.241213
2010-06-14 13:28:30	0.919015	0.243963
2010-06-14 14:51:21	0.925145	0.246675
2010-06-14 14:57:57	0.931153	0.249349
2010-06-14 15:00:06	0.937081	0.251992
2010-06-14 15:00:52	0.943097	0.254632
2010-06-14 15:08:36	0.949345	0.257288
2010-06-14 16:09:42	0.95581	0.259965
2010-06-14 17:39:10	0.962384	0.262656
2010-06-14 19:52:16	0.969555	0.265426
2010-06-14 22:38:51	0.977148	0.268251
2010-06-15 00:18:18	0.985338	0.271152
2010-06-15 01:11:44	0.994301	0.27414
2010-06-15 01:35:46	1.00406	0.277207
2010-06-15 01:41:54	1.01492	0.280367
2010-06-15 01:44:08	1.02626	0.283551
2010-06-15 02:01:26	1.03785	0.286727
2010-06-15 03:16:57	1.04951	0.289865
2010-06-15 05:11:48	1.06122	0.292955
2010-06-15 07:28:47	1.07296	0.295989
2010-06-15 10:22:10	1.08497	0.298971
2010-06-15 13:42:19	1.09743	0.301965
2010-06-15 17:22:45	1.11045	0.30499
2010-06-15 18:48:23	1.1242	0.308054
2010-06-15 20:23:47	1.13879	0.311166
2010-06-15 20:37:43	1.15435	0.314308
2010-06-15 20:40:21	1.17096	0.317473
2010-06-15 20:41:20	1.18881	0.320663
2010-06-15 20:41:42	1.2079	0.323872
2010-06-15 20:45:17	1.22808	0.327088
2010-06-15 21:21:05	1.24892	0.330281
2010-06-15 22:18:06	1.27088	0.333502
2010-06-15 23:40:48	1.29356	0.3367
2010-06-16 01:44:59	1.31778	0.340063
2010-06-16 03:00:12	1.34245	0.343475
2010-06-16 06:42:44	1.36755	0.346939
2010-06-16 09:25:45	1.39278	0.350419
2010-06-16 13:04:52	1.41802	0.353901
2010-06-16 15:05:00	1.44327	0.357381
2010-06-16 16:10:43	1.46852	0.360852
2010-06-16 16:46:23	1.49378	0.364302
2010-06-16 19:50:45	1.51911	0.367734
2010-06-16 21:53:45	1.54461	0.371154
2010-06-17 01:08:41	1.57042	0.374606
2010-06-17 04:36:01	1.59671	0.378124
2010-06-17 08:34:07	1.62354	0.381717
2010-06-17 10:02:27	1.65098	0.385398
2010-06-17 11:24:35	1.67912	0.389172
2010-06-17 11:52:11	1.70782	0.393007
2010-06-17 12:04:48	1.73765	0.396982
2010-06-17 12:09:33	1.76849	0.401076
2010-06-17 12:11:10	1.80071	0.405323
2010-06-17 12:11:46	1.83303	0.409553
2010-06-17 12:17:45	1.86547	0.413787
2010-06-17 13:14:26	1.89798	0.41803
2010-06-17 15:04:40	1.93053	0.422278
2010-06-17 16:40:56	1.96308	0.426527
2010-06-17 17:25:11	1.99563	0.430775
2010-06-17 21:27:17	2.02817	0.435013
2010-06-18 00:15:36	2.06068	0.43924
2010-06-18 04:09:52	2.09331	0.443468
2010-06-18 09:05:33	2.12622	0.447715
2010-06-18 13:54:46	2.15959	0.45201
2010-06-18 19:50:38	2.1937	0.456391
2010-06-18 22:16:47	2.22886	0.460896
2010-06-18 23:31:57	2.26483	0.465498
2010-06-18 23:58:21	2.30138	0.470172
2010-06-19 00:10:28	2.33869	0.474952
2010-06-19 00:16:29	2.37625	0.479757
2010-06-19 01:16:34	2.41398	0.48457
2010-06-19 03:09:17	2.45166	0.489349
2010-06-19 05:22:47	2.48923	0.494077
2010-06-19 08:08:57	2.52664	0.498735
2010-06-19 11:11:35	2.56383	0.503309
2010-06-19 14:35:04	2.60094	0.507848
2010-06-19 18:12:31	2.63795	0.512349
2010-06-19 22:33:10	2.67508	0.516867
2010-06-20 03:12:55	2.71237	0.521411
2010-06-20 07:33:01	2.74973	0.52597
2010-06-20 10:24:30	2.78713	0.530535
2010-06-20 15:42:20	2.82483	0.535157
2010-06-20 19:10:15	2.86287	0.539837
2010-06-21 01:55:04	2.90143	0.544608
2010-06-21 03:38:08	2.94038	0.54944
2010-06-21 05:14:56	2.98005	0.554383
2010-06-21 05:42:43	3.0203	0.559414
2010-06-21 05:45:04	3.06119	0.564497
2010-06-21 05:46:09	3.10193	0.569521
2010-06-21 05:46:32	3.14236	0.574459
2010-06-21 05:50:28	3.18258	0.579349
2010-06-21 06:05:13	3.22268	0.584212
2010-06-21 06:43:41	3.26272	0.589062
2010-06-21 07:47:46	3.30239	0.593843
2010-06-21 09:26:59	3.34182	0.59858
2010-06-21 11:10:27	3.38089	0.603257
2010-06-21 13:07:07	3.41969	0.607891
2010-06-21 15:18:06	3.45824	0.612487
2010-06-21 16:58:42	3.49695	0.617102
2010-06-21 20:20:38	3.53595	0.621751
2010-06-21 23:17:27	3.57555	0.626466
2010-06-22 03:08:42	3.61588	0.631253
2010-06-22 03:39:32	3.65713	0.636123
2010-06-22 04:00:50	3.69867	0.641018
2010-06-22 04:12:00	3.74044	0.645932
2010-06-22 04:18:47	3.78229	0.650852
2010-06-22 04:19:45	3.824	0.655754
2010-06-22 04:20:27	3.86546	0.660622
2010-06-22 04:20:43	3.90668	0.66546
2010-06-22 04:23:17	3.94779	0.670283
2010-06-22 04:48:59	3.98831	0.675027
2010-06-22 05:45:37	4.02847	0.679721
2010-06-22 07:04:29	4.06816	0.68435
2010-06-22 08:59:14	4.10729	0.688903
2010-06-22 11:33:27	4.14592	0.693391
2010-06-22 13:31:31	4.1839	0.697809
2010-06-22 14:52:34	4.22159	0.702201
2010-06-22 16:41:50	4.25928	0.706593
2010-06-22 17:21:46	4.29725	0.711009
2010-06-22 17:56:13	4.3352	0.715423
2010-06-22 18:02:15	4.37313	0.719835
2010-06-22 18:06:20	4.41083	0.72423
2010-06-22 18:06:58	4.44812	0.728596
2010-06-22 18:07:31	4.4851	0.732939
2010-06-22 18:07:43	4.52182	0.737265
2010-06-22 18:09:44	4.55817	0.741571
2010-06-22 18:28:17	4.59422	0.745867
2010-06-22 18:50:10	4.62951	0.750122
2010-06-22 19:01:49	4.66381	0.754322
2010-06-22 19:06:01	4.69706	0.758455
2010-06-22 19:47:59	4.72928	0.762514
2010-06-22 20:40:41	4.76088	0.766523
2010-06-22 22:01:26	4.79137	0.770431
2010-06-22 23:09:47	4.82115	0.774268
2010-06-23 01:09:42	4.84938	0.777936
2010-06-23 02:45:22	4.87717	0.781552
2010-06-23 04:58:12	4.90458	0.785118
2010-06-23 05:12:58	4.9321	0.788685
2010-06-23 05:23:13	4.96001	0.792281
2010-06-23 05:24:47	4.98835	0.795911
2010-06-23 05:25:10	5.01729	0.799589
2010-06-23 05:25:20	5.04721	0.803348
2010-06-23 05:25:23	5.0781	0.807192
2010-06-23 05:25:58	5.10984	0.811111
2010-06-23 05:31:50	5.14134	0.814994
2010-06-23 05:56:12	5.17236	0.818812
2010-06-23 06:35:00	5.20287	0.822555
2010-06-23 07:23:35	5.23276	0.826205
2010-06-23 08:31:10	5.26194	0.829745
2010-06-23 10:03:25	5.29056	0.833197
2010-06-23 11:47:52	5.31803	0.836472
2010-06-23 13:56:45	5.34451	0.8396
2010-06-23 14:38:38	5.36972	0.842546
2010-06-23 15:11:53	5.3951	0.845502
2010-06-23 15:22:49	5.42088	0.848496
2010-06-23 15:24:35	5.44723	0.851548
2010-06-23 15:24:58	5.47433	0.854681
2010-06-23 15:25:17	5.50182	0.857859
2010-06-23 15:25:23	5.52959	0.861069
2010-06-23 15:26:30	5.55747	0.864292
2010-06-23 15:34:35	5.58595	0.867586
2010-06-23 15:52:53	5.61448	0.870885
2010-06-23 16:23:24	5.64279	0.874155
2010-06-23 17:07:03	5.67069	0.877373
2010-06-23 18:13:06	5.69783	0.880497
2010-06-23 18:42:30	5.72392	0.883492
2010-06-23 19:21:07	5.74918	0.886389
2010-06-23 20:13:49	5.77387	0.889214
2010-06-23 20:16:11	5.79783	0.891934
2010-06-23 20:16:57	5.82157	0.894616
2010-06-23 20:17:15	5.84521	0.897276
2010-06-23 20:20:09	5.8692	0.899978
2010-06-23 20:46:30	5.89368	0.90274
2010-06-23 21:34:29	5.9185	0.905547
2010-06-23 22:23:43	5.94409	0.908452
2010-06-23 23:33:59	5.97052	0.911464
2010-06-24 00:02:26	5.99831	0.914648
2010-06-24 00:26:53	6.02609	0.917824
2010-06-24 00:44:05	6.05378	0.920981
2010-06-24 00:47:42	6.08145	0.92413
2010-06-24 00:49:43	6.10911	0.927277
2010-06-24 00:50:17	6.13649	0.930367
2010-06-24 00:50:31	6.16348	0.933383
2010-06-24 00:50:36	6.18989	0.936284
2010-06-24 00:51:26	6.2158	0.939086
2010-06-24 00:56:25	6.24084	0.941722
2010-06-24 01:22:15	6.26523	0.94424
2010-06-24 02:05:35	6.28877	0.946618
2010-06-24 02:54:28	6.31244	0.949008
2010-06-24 04:00:35	6.3364	0.951433
2010-06-24 05:52:16	6.36084	0.953914
2010-06-24 07:52:05	6.38601	0.956481
2010-06-24 09:53:09	6.41212	0.959156
2010-06-24 10:00:26	6.43958	0.96198
2010-06-24 10:02:47	6.4686	0.964967
2010-06-24 10:04:12	6.49812	0.968004
2010-06-24 10:04:38	6.52772	0.971041
2010-06-24 10:04:51	6.55725	0.974061
2010-06-24 10:04:56	6.58658	0.97705
2010-06-24 10:05:43	6.61543	0.97998
2010-06-24 10:13:35	6.64361	0.982835
2010-06-24 10:32:24	6.67104	0.985614
2010-06-24 11:16:29	6.69755	0.98831
2010-06-24 12:22:25	6.72379	0.990983
2010-06-24 13:42:02	6.74994	0.99365
2010-06-24 15:20:13	6.77649	0.99636
2010-06-24 16:12:27	6.80372	0.999136
2010-06-24 16:47:48	6.83199	1.00201
2010-06-24 17:02:26	6.8615	1.00501
2010-06-24 18:20:53	6.8913	1.00804
2010-06-24 18:48:08	6.92127	1.01109
2010-06-24 19:07:02	6.95121	1.01413
2010-06-24 19:21:38	6.98104	1.01717
2010-06-24 19:22:06	7.01065	1.02018
2010-06-24 19:22:16	7.04	1.02318
2010-06-24 19:22:19	7.06923	1.02617
2010-06-24 19:22:53	7.09886	1.02921
2010-06-24 19:28:34	7.12906	1.03232
2010-06-24 19:37:25	7.1599	1.0355
2010-06-24 19:56:37	7.19202	1.03883
2010-06-24 20:46:20	7.22523	1.04229
2010-06-24 21:50:28	7.25867	1.04577
2010-06-24 22:34:07	7.29224	1.04928
2010-06-25 00:08:16	7.32568	1.05278
2010-06-25 01:46:04	7.35868	1.05626
2010-06-25 04:18:28	7.39121	1.0597
2010-06-25 04:31:14	7.42308	1.0631
2010-06-25 04:38:41	7.45469	1.06649
2010-06-25 04:44:46	7.48608	1.06986
2010-06-25 04:47:56	7.51735	1.07322
2010-06-25 04:49:16	7.54902	1.07663
2010-06-25 04:49:41	7.58102	1.08009
2010-06-25 04:49:48	7.61372	1.08365
2010-06-25 04:49:51	7.64728	1.08734
2010-06-25 04:50:19	7.68194	1.0912
2010-06-25 04:54:59	7.71785	1.09528
2010-06-25 05:07:34	7.75521	1.09968
2010-06-25 05:31:37	7.79369	1.1044
2010-06-25 06:08:42	7.83191	1.10912
2010-06-25 06:56:53	7.86978	1.11383
2010-06-25 08:07:17	7.90715	1.11852
2010-06-25 09:32:54	7.94354	1.12312
2010-06-25 11:31:06	7.9789	1.12764
2010-06-25 13:38:28	8.01322	1.13206
2010-06-25 14:21:23	8.04748	1.13647
2010-06-25 14:41:12	8.08173	1.14089
2010-06-25 14:57:40	8.11596	1.1453
2010-06-25 15:08:59	8.15022	1.14972
2010-06-25 15:09:36	8.18465	1.15418
2010-06-25 15:09:43	8.21927	1.1587
2010-06-25 15:09:46	8.25416	1.1633
2010-06-25 15:10:13	8.28931	1.16799
2010-06-25 15:12:25	8.32476	1.1728
2010-06-25 15:23:11	8.36054	1.17779
2010-06-25 16:00:40	8.3968	1.18307
2010-06-25 16:51:45	8.43351	1.18867
2010-06-25 18:08:14	8.46975	1.1943
2010-06-25 19:38:28	8.50609	1.20007
2010-06-25 19:58:25	8.54234	1.20588
2010-06-25 20:11:28	8.57849	1.21168
2010-06-25 20:13:46	8.61403	1.21741
2010-06-25 20:14:47	8.64937	1.22311
2010-06-25 20:15:09	8.68456	1.2288
2010-06-25 20:18:50	8.71964	1.23448
2010-06-25 20:44:56	8.75471	1.24015
2010-06-25 21:29:37	8.78979	1.24583
2010-06-25 22:31:21	8.82488	1.25151
2010-06-25 23:45:41	8.86001	1.25721
2010-06-26 01:21:25	8.89511	1.26291
2010-06-26 02:44:03	8.93015	1.2686
2010-06-26 03:01:54	8.9651	1.2743
2010-06-26 03:14:11	8.99992	1.28005
2010-06-26 03:23:16	9.03448	1.28584
2010-06-26 03:24:09	9.06912	1.29175
2010-06-26 03:24:23	9.10344	1.29774
2010-06-26 03:24:28	9.13771	1.30394
2010-06-26 03:24:31	9.17143	1.31029
2010-06-26 03:24:52	9.20609	1.31707
2010-06-26 03:28:23	9.24186	1.32432
2010-06-26 04:01:46	9.27769	1.3316
2010-06-26 04:28:31	9.3136	1.33893
2010-06-26 05:24:30	9.34953	1.34627
2010-06-26 06:34:29	9.38547	1.35362
2010-06-26 08:05:04	9.42142	1.36097
2010-06-26 09:54:34	9.45737	1.36832
2010-06-26 12:11:04	9.49332	1.37567
2010-06-26 14:21:05	9.52922	1.38301
2010-06-26 14:33:21	9.565	1.39034
2010-06-26 14:43:54	9.60054	1.39764
2010-06-26 14:52:50	9.63574	1.4049
2010-06-26 14:54:07	9.67053	1.41214
2010-06-26 14:54:48	9.70488	1.41941
2010-06-26 14:55:04	9.73856	1.42669
2010-06-26 14:55:08	9.77126	1.43397
2010-06-26 14:55:09	9.80286	1.44127
2010-06-26 14:55:23	9.83456	1.44879
2010-06-26 14:57:39	9.86698	1.45667
2010-06-26 15:15:25	9.90034	1.46501
2010-06-26 15:34:09	9.93439	1.47367
2010-06-26 16:01:27	9.97034	1.48309
2010-06-26 16:35:27	10.0086	1.4934
2010-06-26 17:20:41	10.0473	1.50388
2010-06-26 18:32:58	10.086	1.51438
2010-06-26 20:19:19	10.1247	1.5249
2010-06-26 22:17:30	10.1633	1.5354
2010-06-26 22:51:27	10.2014	1.54586
2010-06-26 23:47:56	10.2389	1.55626
2010-06-27 00:07:23	10.2753	1.56655
2010-06-27 00:09:34	10.3104	1.57672
2010-06-27 00:10:50	10.3453	1.58686
2010-06-27 00:11:20	10.38	1.59699
2010-06-27 00:11:33	10.4148	1.60718
2010-06-27 00:11:37	10.4499	1.61747
2010-06-27 00:11:38	10.4854	1.62793
2010-06-27 00:11:50	10.5215	1.63858
2010-06-27 00:13:54	10.5579	1.6495
2010-06-27 00:18:19	10.5947	1.66073
2010-06-27 00:20:21	10.6317	1.67229
2010-06-27 00:21:06	10.6693	1.68434
2010-06-27 00:28:29	10.7074	1.69693
2010-06-27 00:57:40	10.7469	1.71038
2010-06-27 01:24:49	10.7887	1.72476
2010-06-27 02:13:57	10.8328	1.74016
2010-06-27 03:06:08	10.8774	1.7558
2010-06-27 04:34:48	10.9224	1.77163
2010-06-27 06:11:20	10.9675	1.78749
2010-06-27 08:15:02	11.0125	1.80335
2010-06-27 10:31:28	11.0576	1.81921
2010-06-27 10:44:22	11.1027	1.83507
2010-06-27 10:58:43	11.1477	1.85093
2010-06-27 11:01:35	11.1923	1.86674
2010-06-27 11:03:06	11.2366	1.88249
2010-06-27 11:04:06	11.2801	1.89816
2010-06-27 11:04:22	11.3229	1.91376
2010-06-27 11:04:26	11.3649	1.92931
2010-06-27 11:04:29	11.4061	1.94482
2010-06-27 11:04:30	11.4462	1.96027
2010-06-27 11:04:42	11.4856	1.97572
2010-06-27 11:06:41	11.5257	1.9916
2010-06-27 11:15:42	11.5664	2.00794
2010-06-27 11:49:35	11.6078	2.02488
2010-06-27 12:20:05	11.65	2.04253
2010-06-27 13:03:59	11.6929	2.06122
2010-06-27 13:55:17	11.7365	2.08076
2010-06-27 15:07:16	11.7805	2.1009
2010-06-27 16:52:47	11.8248	2.12143
2010-06-27 18:55:20	11.8692	2.14202
2010-06-27 20:19:03	11.9137	2.16266
2010-06-27 23:20:55	11.9579	2.18327
2010-06-28 02:40:11	12.002	2.20386
2010-06-28 03:17:17	12.0459	2.22438
2010-06-28 03:20:45	12.0894	2.24482
2010-06-28 03:24:19	12.1325	2.26513
2010-06-28 03:25:50	12.1749	2.28522
2010-06-28 03:26:32	12.2162	2.30497
2010-06-28 03:26:38	12.2565	2.32432
2010-06-28 03:26:40	12.2965	2.34357
2010-06-28 03:26:41	12.3359	2.36263
2010-06-28 03:26:49	12.3753	2.38169
2010-06-28 03:28:06	12.4147	2.40083
2010-06-28 03:40:58	12.4543	2.42008
2010-06-28 04:02:38	12.494	2.43948
2010-06-28 04:38:07	12.5341	2.45909
2010-06-28 05:20:34	12.5745	2.47894
2010-06-28 06:20:22	12.6155	2.49912
2010-06-28 07:34:39	12.6575	2.51982
2010-06-28 08:57:22	12.701	2.5411
2010-06-28 10:50:12	12.7466	2.56312
2010-06-28 13:01:56	12.795	2.58595
2010-06-28 16:08:23	12.8469	2.60969
2010-06-28 19:15:47	12.9034	2.6345
2010-06-28 22:46:31	12.965	2.66048
2010-06-28 23:39:42	13.0277	2.68666
2010-06-29 00:20:44	13.0924	2.71323
2010-06-29 00:27:00	13.1574	2.7398
2010-06-29 00:27:53	13.222	2.76617
2010-06-29 00:28:28	13.2861	2.79227
2010-06-29 00:28:36	13.3494	2.818
2010-06-29 00:28:39	13.4116	2.84325
2010-06-29 00:28:39	13.4737	2.86847
2010-06-29 00:28:47	13.5356	2.89364
2010-06-29 00:30:07	13.5976	2.91879
2010-06-29 00:43:23	13.6595	2.94394
2010-06-29 01:10:11	13.7214	2.96909
2010-06-29 01:53:09	13.7833	2.99424
2010-06-29 02:48:51	13.8453	3.0194
2010-06-29 04:03:17	13.9075	3.04461
2010-06-29 05:48:36	13.9701	3.06992
2010-06-29 07:46:20	14.034	3.09554
2010-06-29 10:12:40	14.0994	3.1215
2010-06-29 13:06:01	14.1668	3.14789
2010-06-29 17:26:24	14.2364	3.17473
2010-06-29 21:04:17	14.3091	3.20216
2010-06-29 23:42:16	14.3859	3.23026
2010-06-30 01:23:06	14.4698	3.25938
2010-06-30 01:41:10	14.5569	3.28877
2010-06-30 01:53:41	14.6433	3.31781
2010-06-30 02:01:16	14.7287	3.3464
2010-06-30 02:07:35	14.8134	3.37467
2010-06-30 02:11:18	14.897	3.40229
2010-06-30 02:15:48	14.9797	3.42924
2010-06-30 02:16:45	15.0638	3.45629
2010-06-30 02:16:51	15.1504	3.48368
2010-06-30 02:16:54	15.2406	3.51152
2010-06-30 02:16:55	15.3363	3.54004
2010-06-30 02:17:06	15.4385	3.5693
2010-06-30 02:18:53	15.5485	3.59939
2010-06-30 02:36:49	15.6695	3.63064
2010-06-30 02:58:29	15.7974	3.66267
2010-06-30 03:28:37	15.9321	3.69568
2010-06-30 04:09:24	16.0701	3.72963
2010-06-30 05:01:54	16.2078	3.76444
2010-06-30 06:07:13	16.3412	3.80022
2010-06-30 07:32:48	16.4672	3.83693
2010-06-30 09:46:54	16.5832	3.8747
2010-06-30 12:19:09	16.689	3.91338
2010-06-30 15:33:39	16.7859	3.95278
2010-06-30 19:04:06	16.8767	3.99252
2010-06-30 22:59:20	16.9654	4.03176
2010-07-01 03:46:27	17.0521	4.07032
2010-07-01 09:11:17	17.1362	4.1079
2010-07-01 10:24:53	17.2179	4.14452
2010-07-01 12:50:17	17.297	4.18011
2010-07-01 13:35:45	17.3756	4.21544
2010-07-01 14:00:56	17.4537	4.25059
2010-07-01 14:18:04	17.5318	4.2857
2010-07-01 14:34:12	17.6098	4.32081
2010-07-01 14:36:10	17.6875	4.35597
2010-07-01 14:37:16	17.7648	4.39121
2010-07-01 14:37:42	17.8414	4.42655
2010-07-01 14:37:53	17.917	4.46203
2010-07-01 14:37:56	17.9913	4.49776
2010-07-01 14:37:57	18.0639	4.53373
2010-07-01 14:38:06	18.1344	4.56999
2010-07-01 14:39:36	18.2029	4.60642
2010-07-01 14:54:40	18.2689	4.64302
2010-07-01 15:17:41	18.3323	4.67973
2010-07-01 16:36:06	18.3928	4.7165
2010-07-01 17:59:55	18.4501	4.75322
2010-07-01 19:54:34	18.503	4.79002
2010-07-01 22:10:41	18.5517	4.82674
2010-07-02 00:57:34	18.5963	4.86337
2010-07-02 04:13:12	18.6396	4.89907
2010-07-02 08:56:14	18.6822	4.93395
2010-07-02 11:01:55	18.7242	4.96825
2010-07-02 11:12:23	18.7659	5.00217
2010-07-02 11:18:42	18.8076	5.03603
2010-07-02 11:21:00	18.8491	5.06983
2010-07-02 11:43:53	18.8907	5.10361
2010-07-02 12:30:17	18.9322	5.13737
2010-07-02 13:22:42	18.9736	5.17112
2010-07-02 14:36:42	19.0148	5.20492
2010-07-02 16:15:26	19.0558	5.23876
2010-07-02 18:41:54	19.0967	5.27267
2010-07-02 21:29:26	19.1373	5.30667
2010-07-03 00:48:23	19.1778	5.34079
2010-07-03 05:50:22	19.2182	5.37503
2010-07-03 09:35:39	19.2591	5.40944
2010-07-03 14:43:02	19.3009	5.44393
2010-07-03 19:58:47	19.345	5.47856
2010-07-04 01:17:16	19.3926	5.51324
2010-07-04 07:34:07	19.4435	5.54789
2010-07-04 13:56:02	19.5011	5.58253
2010-07-04 21:22:02	19.5675	5.61711
2010-07-05 04:30:13	19.6452	5.65155
2010-07-05 11:14:59	19.7236	5.68549
2010-07-05 16:09:25	19.8015	5.71886
2010-07-05 16:41:57	19.8778	5.75147
2010-07-05 16:52:37	19.9515	5.78328
2010-07-05 16:54:21	20.0218	5.81417
2010-07-05 16:55:30	20.0875	5.84396
2010-07-05 16:55:50	20.1477	5.87248
2010-07-05 16:55:53	20.207	5.90072
2010-07-05 16:55:55	20.2669	5.92841
2010-07-05 16:56:06	20.3312	5.95594
2010-07-05 16:58:04	20.403	5.98343
2010-07-05 17:17:38	20.4841	6.01093
2010-07-05 17:47:28	20.5775	6.03844
2010-07-05 18:32:19	20.6864	6.06607
2010-07-05 19:32:27	20.8117	6.09384
2010-07-05 21:14:04	20.9545	6.12179
2010-07-05 23:05:31	21.1157	6.14998
2010-07-06 01:37:32	21.28	6.17823
2010-07-06 03:57:23	21.4445	6.20648
2010-07-06 06:45:46	21.6091	6.23473
2010-07-06 09:36:52	21.7738	6.26297
2010-07-06 12:46:26	21.9386	6.29116
2010-07-06 16:17:08	22.1043	6.31928
2010-07-06 21:32:34	22.271	6.34713
2010-07-07 02:47:44	22.4401	6.37471
2010-07-07 09:24:56	22.6133	6.40195
2010-07-07 10:43:35	22.7901	6.42879
2010-07-07 11:03:08	22.9721	6.4552
2010-07-07 11:19:17	23.1612	6.48124
2010-07-07 11:25:36	23.3524	6.50657
2010-07-07 11:25:42	23.5531	6.53212
2010-07-07 11:25:44	23.7688	6.55858
2010-07-07 11:26:04	23.9866	6.58517
2010-07-07 11:29:23	24.2051	6.61179
2010-07-07 11:36:57	24.423	6.6383
2010-07-07 12:18:06	24.6394	6.66459
2010-07-07 12:58:46	24.8541	6.69061
2010-07-07 13:48:28	25.0663	6.71629
2010-07-07 14:56:10	25.2767	6.74161
2010-07-07 16:34:14	25.484	6.7664
2010-07-07 18:29:48	25.6881	6.79067
2010-07-07 21:01:17	25.8898	6.81444
2010-07-07 23:51:24	26.0876	6.83753
2010-07-08 03:43:32	26.2872	6.86042
2010-07-08 07:23:03	26.4903	6.88307
2010-07-08 10:08:47	26.701	6.90564
2010-07-08 14:29:43	26.9281	6.92886
2010-07-08 18:59:04	27.1714	6.95266
2010-07-08 23:44:41	27.4313	6.97736
2010-07-09 00:24:03	27.7023	7.00123
2010-07-09 00:46:13	27.9836	7.02421
2010-07-09 00:56:37	28.2745	7.04672
2010-07-09 01:01:37	28.5709	7.06869
2010-07-09 01:02:34	28.8679	7.09062
2010-07-09 01:03:28	29.1652	7.11259
2010-07-09 01:03:48	29.4625	7.13457
2010-07-09 01:07:08	29.7599	7.15654
2010-07-09 01:40:22	30.0573	7.17852
2010-07-09 02:38:02	30.3546	7.20049
2010-07-09 04:07:11	30.652	7.22247
2010-07-09 06:00:18	30.9494	7.24445
2010-07-09 08:32:12	31.247	7.2665
2010-07-09 11:50:11	31.5453	7.28874
2010-07-09 15:33:51	31.8444	7.31115
2010-07-09 19:47:11	32.1448	7.33385
2010-07-10 00:36:32	32.4466	7.35691
2010-07-10 01:27:22	32.7501	7.38043
2010-07-10 01:30:06	33.0551	7.40466
2010-07-10 01:32:18	33.3609	7.42967
2010-07-10 01:33:06	33.6657	7.4558
2010-07-10 01:41:02	33.9682	7.48294
2010-07-10 02:01:00	34.2668	7.51106
2010-07-10 02:39:39	34.566	7.53909
2010-07-10 03:44:06	34.8665	7.56691
2010-07-10 05:25:40	35.1689	7.59444
2010-07-10 07:11:08	35.4736	7.62157
2010-07-10 09:35:14	35.7815	7.64812
2010-07-10 12:45:19	36.0897	7.67458
2010-07-10 15:17:49	36.3979	7.70103
2010-07-10 18:36:04	36.7062	7.72747
2010-07-10 22:04:47	37.0145	7.7539
2010-07-10 22:36:31	37.3227	7.78033
2010-07-10 22:46:01	37.631	7.80676
2010-07-10 22:47:23	37.9393	7.83319
2010-07-10 22:48:00	38.2475	7.85962
2010-07-10 22:48:14	38.5558	7.88604
2010-07-10 22:50:29	38.8644	7.9124
2010-07-10 23:12:57	39.173	7.93871
2010-07-10 23:43:36	39.4817	7.96499
2010-07-11 00:26:44	39.7895	7.99133
2010-07-11 01:32:42	40.0961	8.01775
2010-07-11 02:57:54	40.4006	8.0443
2010-07-11 04:41:29	40.7023	8.07099
2010-07-11 06:43:30	40.9986	8.09801
2010-07-11 08:52:19	41.2874	8.12531
2010-07-11 12:15:55	41.5669	8.15292
2010-07-11 15:14:21	41.8418	8.1805
2010-07-11 18:20:52	42.1084	8.20799
2010-07-11 18:58:23	42.3656	8.2353
2010-07-11 19:24:42	42.611	8.26243
2010-07-11 20:17:44	42.8546	8.28954
2010-07-11 20:35:48	43.097	8.31665
2010-07-11 20:39:01	43.3376	8.34384
2010-07-11 20:44:53	43.5761	8.37116
2010-07-11 20:45:23	43.8118	8.39867
2010-07-11 20:45:33	44.0437	8.42641
2010-07-11 20:45:34	44.2703	8.45445
2010-07-11 20:45:34	44.4907	8.4828
2010-07-11 20:45:38	44.7002	8.51151
2010-07-11 20:46:12	44.8963	8.54054
2010-07-11 20:51:54	45.0813	8.56965
2010-07-11 21:11:35	45.2562	8.59871
2010-07-11 21:31:48	45.4185	8.62768
2010-07-11 22:03:02	45.5652	8.65653
2010-07-11 22:44:12	45.6954	8.68523
2010-07-11 23:39:14	45.808	8.71377
2010-07-12 00:56:34	45.9002	8.74213
2010-07-12 02:28:17	45.987	8.77054
2010-07-12 04:28:37	46.0702	8.79907
2010-07-12 06:34:30	46.1496	8.82775
2010-07-12 08:49:18	46.2258	8.85654
2010-07-12 09:22:21	46.2979	8.88548
2010-07-12 09:45:17	46.3661	8.91452
2010-07-12 10:19:08	46.4296	8.94364
2010-07-12 10:36:59	46.4873	8.97279
2010-07-12 10:41:05	46.5374	9.00191
2010-07-12 10:44:04	46.581	9.03088
2010-07-12 10:46:07	46.616	9.05959
2010-07-12 10:46:59	46.6394	9.08783
2010-07-12 10:47:30	46.6531	9.11559
2010-07-12 10:47:42	46.6535	9.14258
2010-07-12 10:47:47	46.6386	9.16863
2010-07-12 10:47:49	46.6213	9.19452
2010-07-12 10:47:50	46.6034	9.22036
2010-07-12 10:47:51	46.5853	9.2462
2010-07-12 10:47:56	46.5674	9.27206
2010-07-12 10:48:45	46.5497	9.29793
2010-07-12 10:52:25	46.532	9.32383
2010-07-12 11:10:03	46.5126	9.34966
2010-07-12 11:36:42	46.4908	9.37538
2010-07-12 12:11:04	46.4655	9.40091
2010-07-12 12:54:10	46.4353	9.42614
2010-07-12 14:06:19	46.3993	9.45094
2010-07-12 15:26:37	46.3583	9.47516
2010-07-12 16:58:55	46.3137	9.49863
2010-07-12 17:16:51	46.2694	9.52121
2010-07-12 17:36:54	46.2108	9.54221
2010-07-12 17:39:28	46.1407	9.56156
2010-07-12 17:40:03	46.0613	9.57891
2010-07-12 17:40:16	45.9804	9.59582
2010-07-12 17:42:23	45.8985	9.61243
2010-07-12 18:03:40	45.8152	9.6284
2010-07-12 18:31:56	45.7335	9.64414
2010-07-12 19:14:37	45.6556	9.65982
2010-07-12 20:14:45	45.5837	9.67541
2010-07-12 21:37:32	45.5198	9.69095
2010-07-12 23:16:27	45.465	9.70644
2010-07-13 01:35:53	45.4211	9.72186
2010-07-13 04:19:41	45.3876	9.73721
2010-07-13 05:28:36	45.3633	9.75245
2010-07-13 05:37:59	45.3417	9.76766
2010-07-13 05:40:00	45.3218	9.78275
2010-07-13 05:41:37	45.302	9.7976
2010-07-13 05:42:12	45.2822	9.81219
2010-07-13 05:48:00	45.2618	9.82639
2010-07-13 06:30:31	45.241	9.84008
2010-07-13 07:29:40	45.2199	9.85308
2010-07-13 09:03:32	45.2	9.86508
2010-07-13 10:54:56	45.1826	9.87592
2010-07-13 12:50:11	45.1691	9.88528
2010-07-13 15:35:42	45.1602	9.89318
2010-07-13 18:25:47	45.1557	9.89965
2010-07-13 21:46:00	45.1519	9.90579
2010-07-14 01:38:32	45.1492	9.91172
2010-07-14 06:01:36	45.1481	9.91736
2010-07-14 06:33:29	45.1472	9.92282
2010-07-14 06:53:27	45.1448	9.92821
2010-07-14 07:00:18	45.1416	9.93354
2010-07-14 07:03:58	45.1373	9.93883
2010-07-14 07:04:45	45.133	9.94411
2010-07-14 07:05:30	45.1287	9.94939
2010-07-14 07:05:46	45.1244	9.95466
2010-07-14 07:08:29	45.12	9.95993
2010-07-14 07:21:39	45.1146	9.96518
2010-07-14 08:10:13	45.1068	9.97038
2010-07-14 09:28:51	45.0955	9.97551
2010-07-14 11:34:21	45.0792	9.98055
2010-07-14 14:09:45	45.0567	9.98547
2010-07-14 17:28:51	45.0286	9.99025
2010-07-14 21:21:20	44.9918	9.99472
2010-07-15 01:50:30	44.9537	9.99892
2010-07-15 06:11:47	44.9165	10.0028
2010-07-15 11:40:28	44.8814	10.0064
2010-07-15 17:07:35	44.8505	10.0096
2010-07-15 22:46:48	44.8245	10.0122
2010-07-15 23:35:21	44.8043	10.0143
2010-07-15 23:51:23	44.7851	10.0164
2010-07-15 23:58:50	44.7663	10.0183
2010-07-16 00:00:11	44.7465	10.0202
2010-07-16 00:00:41	44.7251	10.022
2010-07-16 00:05:32	44.7013	10.0239
2010-07-16 00:54:11	44.6748	10.0256
2010-07-16 02:23:04	44.6453	10.0271
2010-07-16 04:30:56	44.6118	10.0284
2010-07-16 07:08:50	44.5746	10.0294
2010-07-16 09:58:49	44.5343	10.0299
2010-07-16 13:24:56	44.4935	10.0301
2010-07-16 16:57:01	44.456	10.0298
2010-07-16 20:46:30	44.4262	10.0292
2010-07-16 22:13:44	44.4047	10.0282
2010-07-16 23:23:30	44.3861	10.0271
2010-07-16 23:46:09	44.3672	10.0259
2010-07-16 23:59:59	44.3476	10.0248
2010-07-17 00:01:20	44.3267	10.0236
2010-07-17 00:01:49	44.3042	10.0224
2010-07-17 00:06:40	44.28	10.0211
2010-07-17 00:55:06	44.2549	10.0197
2010-07-17 02:20:33	44.2295	10.0182
2010-07-17 04:12:06	44.2052	10.0164
2010-07-17 06:47:06	44.1829	10.0145
2010-07-17 09:51:15	44.1635	10.0124
2010-07-17 10:47:56	44.1479	10.0101
2010-07-17 11:00:12	44.1356	10.0077
2010-07-17 11:04:50	44.1257	10.0052
2010-07-17 11:51:12	44.1179	10.0025
2010-07-17 13:07:27	44.1118	9.99978
2010-07-17 13:55:54	44.1058	9.99701
2010-07-17 14:38:09	44.1	9.99424
2010-07-17 14:43:39	44.0942	9.99147
2010-07-17 14:44:37	44.0885	9.9887
2010-07-17 14:44:58	44.0836	9.98592
2010-07-17 14:48:30	44.0801	9.98313
2010-07-17 15:23:42	44.0788	9.98033
2010-07-17 16:50:11	44.0806	9.97751
2010-07-17 18:39:10	44.0862	9.97469
2010-07-17 21:07:21	44.0971	9.97186
2010-07-17 23:59:49	44.1147	9.96904
2010-07-18 02:41:40	44.1402	9.96629
2010-07-18 07:00:13	44.1733	9.96365
2010-07-18 08:20:24	44.2143	9.96116
2010-07-18 08:47:46	44.2634	9.95885
2010-07-18 09:01:31	44.323	9.9568
2010-07-18 09:06:32	44.3883	9.95486
2010-07-18 09:07:11	44.453	9.95294
2010-07-18 09:07:24	44.5111	9.95104
2010-07-18 09:09:43	44.558	9.94917
2010-07-18 09:32:53	44.6031	9.9473
2010-07-18 10:07:28	44.6474	9.94544
2010-07-18 10:54:36	44.6916	9.94358
2010-07-18 12:00:52	44.7364	9.94173
2010-07-18 13:26:00	44.7825	9.9399
2010-07-18 15:34:48	44.8302	9.93809
2010-07-18 18:35:30	44.8781	9.93631
2010-07-18 22:04:06	44.9251	9.93457
2010-07-19 02:04:01	44.9696	9.93288
2010-07-19 05:37:12	45.0103	9.93123
2010-07-19 07:21:24	45.0449	9.92964
2010-07-19 07:24:27	45.0745	9.9281
2010-07-19 07:26:04	45.0985	9.92663
2010-07-19 07:39:07	45.1141	9.92525
2010-07-19 08:02:53	45.1275	9.92391
2010-07-19 08:41:40	45.1393	9.9226
2010-07-19 09:35:40	45.1505	9.9213
2010-07-19 10:51:55	45.1615	9.92001
2010-07-19 12:24:17	45.1725	9.91872
2010-07-19 14:42:24	45.1836	9.91743
2010-07-19 17:21:49	45.1954	9.91614
2010-07-19 20:32:20	45.2081	9.91486
2010-07-19 23:54:09	45.222	9.91363
2010-07-20 03:38:20	45.2382	9.91244
2010-07-20 04:57:00	45.2586	9.91132
2010-07-20 06:03:02	45.2849	9.91031
2010-07-20 06:37:34	45.3165	9.90934
2010-07-20 06:54:22	45.3519	9.90842
2010-07-20 06:59:26	45.3893	9.90757
2010-07-20 07:00:50	45.4277	9.90678
2010-07-20 07:01:34	45.4675	9.90607
2010-07-20 07:01:50	45.5082	9.90541
2010-07-20 07:04:33	45.5496	9.90481
2010-07-20 07:31:37	45.5911	9.90421
2010-07-20 08:22:05	45.6326	9.90361
2010-07-20 09:42:30	45.6741	9.90301
2010-07-20 11:22:55	45.7157	9.90241
2010-07-20 13:32:22	45.7579	9.90186
2010-07-20 16:22:54	45.8017	9.90141
2010-07-20 19:47:45	45.8475	9.90107
2010-07-20 23:37:45	45.8962	9.90091
2010-07-21 03:07:00	45.9477	9.90098
2010-07-21 06:43:24	46.0007	9.9013
2010-07-21 10:31:01	46.0572	9.90202
2010-07-21 15:50:37	46.1092	9.90309
2010-07-21 19:28:27	46.1548	9.90454
2010-07-21 21:07:25	46.2002	9.90604
2010-07-21 21:15:01	46.2452	9.90756
2010-07-21 21:16:53	46.2902	9.9091
2010-07-21 21:17:43	46.3351	9.91063
2010-07-21 21:18:01	46.3801	9.91217
2010-07-21 21:21:04	46.4258	9.91374
2010-07-21 21:49:10	46.4722	9.91535
2010-07-21 22:38:23	46.5191	9.91707
2010-07-21 23:43:57	46.5667	9.91893
2010-07-22 01:08:23	46.6147	9.92102
2010-07-22 03:09:40	46.6655	9.9233
2010-07-22 05:29:16	46.7205	9.92581
2010-07-22 08:15:30	46.7808	9.92855
2010-07-22 10:08:26	46.8477	9.93148
2010-07-22 14:00:31	46.9202	9.93455
2010-07-22 17:09:58	46.9953	9.93768
2010-07-22 17:44:22	47.0704	9.94081
2010-07-22 18:04:50	47.1454	9.94396
2010-07-22 18:11:27	47.22	9.94716
2010-07-22 18:14:32	47.2939	9.95047
2010-07-22 18:15:26	47.3671	9.95391
2010-07-22 18:15:45	47.4391	9.95756
2010-07-22 18:19:00	47.5103	9.96145
2010-07-22 18:51:27	47.5809	9.9656
2010-07-22 19:54:40	47.652	9.97001
2010-07-22 21:30:52	47.7245	9.97467
2010-07-22 23:40:37	47.7992	9.97946
2010-07-23 02:34:24	47.8755	9.98437
2010-07-23 05:50:10	47.9522	9.98935
2010-07-23 09:46:05	48.0286	9.99435
2010-07-23 14:06:37	48.1046	9.99937
2010-07-23 18:56:01	48.1804	10.0044
2010-07-23 20:39:17	48.256	10.0094
2010-07-23 22:07:22	48.3316	10.0145
2010-07-23 22:48:34	48.4072	10.0195
2010-07-23 23:57:51	48.4832	10.0246
2010-07-23 23:59:58	48.5599	10.0297
2010-07-24 00:01:21	48.6378	10.035
2010-07-24 00:01:50	48.717	10.0402
2010-07-24 00:06:49	48.7973	10.0456
2010-07-24 00:50:14	48.8781	10.0511
2010-07-24 02:11:54	48.9573	10.0566
2010-07-24 03:52:07	49.0322	10.0621
2010-07-24 06:05:23	49.1014	10.0677
2010-07-24 08:43:10	49.1638	10.0732
2010-07-24 11:51:00	49.218	10.0787
2010-07-24 15:23:31	49.2645	10.084
2010-07-24 19:23:25	49.3032	10.0891
2010-07-24 23:19:20	49.3335	10.0939
2010-07-24 23:40:17	49.3525	10.0985
2010-07-24 23:56:45	49.3639	10.103
2010-07-24 23:59:52	49.3713	10.1074
2010-07-25 00:01:11	49.377	10.1118
2010-07-25 00:01:40	49.3806	10.1162
2010-07-25 00:06:29	49.3814	10.1207
2010-07-25 00:23:49	49.3784	10.1251
2010-07-25 00:58:39	49.3705	10.1296
2010-07-25 01:54:52	49.3554	10.1341
2010-07-25 03:20:34	49.3307	10.1386
2010-07-25 04:13:17	49.2989	10.1431
2010-07-25 05:09:44	49.2611	10.1475
2010-07-25 05:47:47	49.2215	10.152
2010-07-25 06:02:34	49.1864	10.1564
2010-07-25 06:07:02	49.1613	10.1607
2010-07-25 06:08:18	49.1494	10.165
2010-07-25 06:08:45	49.146	10.1691
2010-07-25 06:13:22	49.1493	10.1731
2010-07-25 06:42:03	49.1568	10.177
2010-07-25 07:28:50	49.1621	10.1808
2010-07-25 08:34:37	49.1662	10.1846
2010-07-25 10:14:50	49.1696	10.1884
2010-07-25 12:17:17	49.1727	10.1922
2010-07-25 14:44:43	49.1756	10.1959
2010-07-25 17:36:21	49.1783	10.1997
2010-07-25 20:47:38	49.18	10.2035
2010-07-25 22:06:42	49.1799	10.2073
2010-07-25 23:33:22	49.1772	10.2111
2010-07-25 23:49:19	49.1712	10.2149
2010-07-25 23:57:05	49.1612	10.2187
2010-07-25 23:59:52	49.1476	10.2225
2010-07-26 00:01:12	49.1299	10.2262
2010-07-26 00:01:41	49.1071	10.2299
2010-07-26 00:06:33	49.0787	10.2335
2010-07-26 00:22:20	49.0441	10.237
2010-07-26 01:34:00	49.0015	10.2404
2010-07-26 03:09:17	48.9514	10.2438
2010-07-26 05:19:56	48.8972	10.2472
2010-07-26 08:05:49	48.8413	10.2504
2010-07-26 11:21:49	48.7874	10.2537
2010-07-26 15:10:46	48.735	10.2569
2010-07-26 18:41:45	48.6829	10.2601
2010-07-26 23:35:29	48.6314	10.2633
2010-07-26 23:58:21	48.5808	10.2664
2010-07-26 23:59:58	48.5316	10.2695
2010-07-27 00:01:45	48.4846	10.2725
2010-07-27 00:02:23	48.4409	10.2754
2010-07-27 00:08:47	48.4018	10.2781
2010-07-27 00:32:37	48.3688	10.2806
2010-07-27 01:13:56	48.3436	10.2828
2010-07-27 02:04:43	48.3266	10.2846
2010-07-27 03:12:05	48.3113	10.2864
2010-07-27 04:32:50	48.2977	10.2881
2010-07-27 06:10:27	48.2856	10.2898
2010-07-27 08:05:10	48.2756	10.2914
2010-07-27 10:21:00	48.2668	10.293
2010-07-27 13:03:19	48.259	10.2946
2010-07-27 16:26:02	48.252	10.296
2010-07-27 21:06:16	48.2461	10.2973
2010-07-28 00:59:05	48.2422	10.2985
2010-07-28 06:40:04	48.2413	10.2995
2010-07-28 11:09:16	48.2406	10.3002
2010-07-28 17:00:10	48.2354	10.3009
2010-07-28 22:57:49	48.2213	10.3014
2010-07-29 04:26:53	48.1909	10.3017
2010-07-29 09:35:29	48.1408	10.3019
2010-07-29 15:01:41	48.0724	10.3017
2010-07-29 20:50:09	47.9887	10.3012
2010-07-30 01:06:36	47.9017	10.3006
2010-07-30 02:10:57	47.8134	10.2998
2010-07-30 02:41:40	47.7252	10.2989
2010-07-30 02:56:47	47.6383	10.2979
2010-07-30 03:07:29	47.5535	10.2966
2010-07-30 03:11:14	47.4711	10.2952
2010-07-30 03:12:42	47.3913	10.2935
2010-07-30 03:13:36	47.3136	10.2916
2010-07-30 03:13:55	47.2372	10.2895
2010-07-30 03:17:08	47.1608	10.2874
2010-07-30 03:36:38	47.0842	10.2852
2010-07-30 04:52:42	47.0063	10.2829
2010-07-30 06:46:52	46.9279	10.2806
2010-07-30 09:17:08	46.847	10.2781
2010-07-30 12:24:44	46.7639	10.2755
2010-07-30 16:04:47	46.6786	10.2728
2010-07-30 20:25:39	46.5914	10.2699
2010-07-31 01:15:05	46.5025	10.2668
2010-07-31 05:28:59	46.413	10.2636
2010-07-31 11:06:47	46.3228	10.2603
2010-07-31 15:37:02	46.2313	10.257
2010-07-31 17:32:30	46.1378	10.2536
2010-07-31 17:53:22	46.0417	10.2501
2010-07-31 18:04:22	45.9431	10.2466
2010-07-31 18:08:45	45.8448	10.2429
2010-07-31 18:09:54	45.7501	10.2392
2010-07-31 18:10:36	45.6587	10.2354
2010-07-31 18:10:51	45.5714	10.2314
2010-07-31 18:13:20	45.4884	10.2274
2010-07-31 18:32:46	45.4092	10.2232
2010-07-31 19:26:00	45.3321	10.2188
2010-07-31 20:38:39	45.2582	10.2143
2010-07-31 22:13:04	45.1864	10.2095
2010-08-01 00:09:08	45.1173	10.2045
2010-08-01 02:27:42	45.051	10.1994
2010-08-01 06:11:19	44.9889	10.1941
2010-08-01 09:46:21	44.9325	10.1887
2010-08-01 14:05:58	44.8804	10.1832
2010-08-01 18:41:02	44.8333	10.1776
2010-08-01 23:49:37	44.7918	10.172
2010-08-02 04:29:08	44.7567	10.1663
2010-08-02 11:18:38	44.7299	10.1607
2010-08-02 17:39:08	44.7086	10.155
2010-08-03 01:25:40	44.6912	10.1493
2010-08-03 08:09:02	44.6727	10.1435
2010-08-03 16:28:44	44.647	10.1378
2010-08-04 01:32:57	44.6081	10.132
2010-08-04 10:44:28	44.5545	10.1263
2010-08-04 20:09:16	44.4883	10.1206
2010-08-04 22:51:01	44.4135	10.1149
2010-08-05 00:30:11	44.3382	10.1092
2010-08-05 01:28:51	44.2702	10.1035
2010-08-05 01:53:26	44.2098	10.0975
2010-08-05 02:06:21	44.1559	10.0914
2010-08-05 02:12:41	44.1024	10.0854
2010-08-05 02:14:51	44.0491	10.0793
2010-08-05 02:15:38	43.9962	10.0732
2010-08-05 02:15:56	43.9442	10.0671
2010-08-05 02:18:47	43.8938	10.0609
2010-08-05 02:34:40	43.8453	10.0547
2010-08-05 03:42:51	43.7989	10.0484
2010-08-05 04:16:00	43.7543	10.042
2010-08-05 07:01:29	43.7113	10.0356
2010-08-05 09:38:49	43.6706	10.029
2010-08-05 13:04:25	43.6346	10.0223
2010-08-05 16:53:25	43.6055	10.0155
2010-08-05 21:21:47	43.5846	10.0085
2010-08-05 22:03:27	43.5729	10.0014
2010-08-05 22:14:10	43.5659	9.99412
2010-08-05 22:15:45	43.5625	9.98685
2010-08-05 22:16:49	43.5597	9.97961
2010-08-05 22:17:11	43.5548	9.97241
2010-08-05 22:21:00	43.5485	9.96523
2010-08-05 22:59:06	43.5418	9.95806
2010-08-06 00:11:10	43.535	9.95088
2010-08-06 01:35:11	43.5288	9.94369
2010-08-06 03:38:19	43.5236	9.93647
2010-08-06 06:19:39	43.5191	9.9292
2010-08-06 09:36:22	43.5142	9.92186
2010-08-06 12:00:53	43.5067	9.91445
2010-08-06 17:01:38	43.494	9.90697
2010-08-06 21:08:08	43.473	9.89945
2010-08-07 02:07:28	43.4455	9.89192
2010-08-07 05:46:10	43.4073	9.8844
2010-08-07 09:53:33	43.3626	9.87692
2010-08-07 14:19:44	43.3133	9.86951
2010-08-07 15:52:40	43.263	9.86222
2010-08-07 17:10:38	43.2127	9.855
2010-08-07 17:57:25	43.1616	9.84784
2010-08-07 17:58:14	43.1104	9.84073
2010-08-07 17:58:33	43.059	9.83368
2010-08-07 18:01:38	43.0073	9.82668
2010-08-07 18:18:34	42.9553	9.81975
2010-08-07 19:02:25	42.9047	9.81287
2010-08-07 20:10:59	42.8606	9.80607
2010-08-07 21:50:07	42.8272	9.79934
2010-08-07 23:50:36	42.8117	9.79274
2010-08-08 02:05:05	42.8178	9.78639
2010-08-08 05:07:04	42.8454	9.78038
2010-08-08 09:26:56	42.892	9.77479
2010-08-08 14:27:52	42.9467	9.76935
2010-08-08 20:03:31	43.0081	9.76403
2010-08-09 01:39:08	43.0752	9.7588
2010-08-09 01:41:40	43.1429	9.7536
2010-08-09 01:43:35	43.211	9.7484
2010-08-09 02:02:35	43.2792	9.74321
2010-08-09 03:01:09	43.3474	9.73802
2010-08-09 04:47:43	43.4158	9.73283
2010-08-09 07:05:57	43.4841	9.72764
2010-08-09 10:07:30	43.5525	9.72245
2010-08-09 13:44:06	43.622	9.71728
2010-08-09 18:00:06	43.6945	9.71218
2010-08-09 22:45:23	43.7695	9.70711
2010-08-10 04:05:25	43.8492	9.70218
2010-08-10 09:02:50	43.9324	9.69738
2010-08-10 12:42:37	44.0184	9.69275
2010-08-10 18:56:35	44.1065	9.68829
2010-08-11 00:23:15	44.1965	9.68404
2010-08-11 01:06:58	44.2866	9.67983
2010-08-11 02:07:30	44.3768	9.67563
2010-08-11 02:11:05	44.467	9.67142
2010-08-11 02:11:52	44.5571	9.66722
2010-08-11 02:12:09	44.6473	9.66302
2010-08-11 02:15:01	44.7372	9.65882
2010-08-11 02:43:40	44.8251	9.65465
2010-08-11 03:52:27	44.9095	9.65054
2010-08-11 05:36:11	44.9903	9.64648
2010-08-11 07:49:48	45.0668	9.64249
2010-08-11 10:45:58	45.1393	9.6386
2010-08-11 14:17:09	45.2089	9.63482
2010-08-11 18:24:39	45.2777	9.6311
2010-08-11 21:21:56	45.3444	9.62753
2010-08-12 02:57:13	45.4085	9.62405
2010-08-12 07:04:08	45.4659	9.62066
2010-08-12 12:54:36	45.5126	9.61727
2010-08-12 18:14:32	45.5531	9.61398
2010-08-12 20:11:17	45.5888	9.61084
2010-08-12 20:20:26	45.623	9.60775
2010-08-12 20:21:34	45.6559	9.60471
2010-08-12 20:22:33	45.688	9.60169
2010-08-12 20:22:55	45.7201	9.59868
2010-08-12 20:26:31	45.7514	9.59565
2010-08-12 20:49:56	45.7807	9.59259
2010-08-12 21:44:32	45.8063	9.58948
2010-08-12 23:03:57	45.8266	9.58633
2010-08-13 00:43:45	45.8393	9.58313
2010-08-13 02:55:05	45.8472	9.57995
2010-08-13 06:00:15	45.8428	9.57672
2010-08-13 09:19:22	45.829	9.57346
2010-08-13 13:11:41	45.8038	9.57018
2010-08-13 17:22:00	45.7656	9.56688
2010-08-13 21:55:16	45.7139	9.56357
2010-08-13 22:13:02	45.6477	9.56022
2010-08-13 22:19:51	45.5731	9.55693
2010-08-13 22:22:54	45.4975	9.55362
2010-08-13 22:23:56	45.4217	9.5503
2010-08-13 22:24:53	45.3454	9.54699
2010-08-13 22:25:14	45.2682	9.5437
2010-08-13 22:28:44	45.1893	9.54045
2010-08-13 23:03:39	45.1086	9.53725
2010-08-14 00:36:17	45.0247	9.5341
2010-08-14 02:42:49	44.9368	9.53097
2010-08-14 05:24:43	44.8446	9.52789
2010-08-14 08:42:18	44.7474	9.52484
2010-08-14 10:02:28	44.6441	9.52185
2010-08-14 11:08:04	44.5351	9.51889
2010-08-14 11:54:31	44.4229	9.51599
2010-08-14 12:11:45	44.309	9.51326
2010-08-14 12:13:03	44.1982	9.51071
2010-08-14 12:13:53	44.088	9.50818
2010-08-14 12:14:11	43.9789	9.50568
2010-08-14 12:17:11	43.8696	9.50315
2010-08-14 12:38:35	43.7598	9.50058
2010-08-14 13:38:30	43.649	9.49794
2010-08-14 15:32:36	43.537	9.49518
2010-08-14 18:13:27	43.4244	9.49241
2010-08-14 21:33:13	43.3105	9.48967
2010-08-15 01:02:12	43.196	9.48697
2010-08-15 04:59:15	43.0818	9.48434
2010-08-15 08:48:11	42.9702	9.48178
2010-08-15 13:02:48	42.8637	9.47928
2010-08-15 17:30:04	42.7648	9.47681
2010-08-15 22:46:42	42.6715	9.4743
2010-08-16 03:54:25	42.588	9.47179
2010-08-16 05:28:54	42.5097	9.46927
2010-08-16 06:00:34	42.4346	9.46671
2010-08-16 06:02:30	42.3585	9.46407
2010-08-16 06:03:17	42.2811	9.4614
2010-08-16 06:03:34	42.2036	9.45871
2010-08-16 06:06:24	42.1258	9.45596
2010-08-16 06:34:47	42.048	9.45315
2010-08-16 07:48:55	41.97	9.45024
2010-08-16 09:44:25	41.8921	9.44723
2010-08-16 12:08:25	41.8145	9.44412
2010-08-16 15:12:50	41.7366	9.44094
2010-08-16 16:50:43	41.6591	9.43757
2010-08-16 21:37:48	41.5809	9.43413
2010-08-17 01:11:53	41.501	9.43064
2010-08-17 05:33:27	41.418	9.4271
2010-08-17 10:30:08	41.3314	9.42351
2010-08-17 15:30:03	41.2402	9.41986
2010-08-17 21:02:40	41.1448	9.41613
2010-08-17 23:00:01	41.0455	9.41228
2010-08-17 23:38:28	40.947	9.40837
2010-08-17 23:51:26	40.8498	9.40437
2010-08-17 23:58:44	40.7546	9.40026
2010-08-18 00:00:01	40.6622	9.39603
2010-08-18 00:00:29	40.5736	9.39166
2010-08-18 00:05:06	40.4904	9.38714
2010-08-18 00:47:00	40.4158	9.38244
2010-08-18 02:07:11	40.3517	9.37755
2010-08-18 03:46:45	40.2983	9.37246
2010-08-18 05:58:47	40.2546	9.36718
2010-08-18 08:36:52	40.2171	9.36167
2010-08-18 11:41:22	40.1795	9.35597
2010-08-18 13:12:53	40.1375	9.35004
2010-08-18 14:06:10	40.093	9.34405
2010-08-18 14:15:53	40.0466	9.338
2010-08-18 14:23:57	39.9991	9.33192
2010-08-18 14:26:53	39.9497	9.32578
2010-08-18 14:56:13	39.9002	9.31965
2010-08-18 16:03:39	39.8507	9.31351
2010-08-18 17:51:45	39.8012	9.30738
2010-08-18 20:32:05	39.7517	9.30124
2010-08-18 21:04:54	39.7025	9.2951
2010-08-18 21:23:22	39.6538	9.28896
2010-08-18 21:30:27	39.6062	9.28278
2010-08-18 21:31:47	39.5591	9.27657
2010-08-18 21:32:16	39.5119	9.27032
2010-08-18 21:37:03	39.4635	9.26401
2010-08-18 22:24:56	39.4138	9.25764
2010-08-18 23:49:55	39.3632	9.25121
2010-08-18 23:57:32	39.3146	9.24471
2010-08-18 23:59:34	39.2731	9.23814
2010-08-19 00:00:41	39.2431	9.23151
2010-08-19 00:01:05	39.2183	9.22469
2010-08-19 00:05:06	39.1928	9.21764
2010-08-19 00:45:14	39.1663	9.21054
2010-08-19 01:54:57	39.1391	9.2034
2010-08-19 03:36:16	39.1114	9.19625
2010-08-19 05:50:23	39.0836	9.18909
2010-08-19 08:34:04	39.0558	9.18192
2010-08-19 11:07:27	39.0295	9.17477
2010-08-19 12:34:37	39.0066	9.16766
2010-08-19 17:12:06	38.9886	9.16063
2010-08-19 18:40:32	38.9775	9.15369
2010-08-19 19:12:08	38.9702	9.14678
2010-08-19 19:17:34	38.9737	9.14001
2010-08-19 19:19:31	38.9847	9.13334
2010-08-19 19:39:05	39.0042	9.12681
2010-08-19 20:52:06	39.0323	9.12044
2010-08-19 22:40:45	39.0676	9.11424
2010-08-20 00:57:59	39.1098	9.10823
2010-08-20 03:59:45	39.153	9.10225
2010-08-20 07:47:55	39.1967	9.0963
2010-08-20 11:57:24	39.2407	9.09035
2010-08-20 16:45:53	39.2848	9.0844
2010-08-20 21:42:12	39.3288	9.07845
2010-08-21 03:36:56	39.3716	9.07248
2010-08-21 09:25:05	39.412	9.06645
2010-08-21 15:03:01	39.4501	9.06037
2010-08-21 20:45:52	39.485	9.05426
2010-08-22 03:08:49	39.5156	9.04811
2010-08-22 09:14:12	39.546	9.042
2010-08-22 15:58:58	39.5768	9.03597
2010-08-22 18:12:07	39.6095	9.03006
2010-08-22 19:52:05	39.6427	9.0242
2010-08-22 20:56:17	39.6764	9.01838
2010-08-22 22:39:06	39.7101	9.01257
2010-08-22 22:43:23	39.7439	9.00676
2010-08-22 22:44:55	39.7777	9.00095
2010-08-22 22:45:41	39.8117	8.99516
2010-08-22 22:45:58	39.8453	8.98941
2010-08-22 22:48:44	39.8766	8.98368
2010-08-22 23:16:25	39.9041	8.97798
2010-08-23 00:42:34	39.9257	8.9722
2010-08-23 02:41:25	39.9397	8.96631
2010-08-23 05:13:22	39.9453	8.96027
2010-08-23 08:22:25	39.9475	8.95418
2010-08-23 12:05:34	39.9496	8.94808
2010-08-23 16:23:24	39.9517	8.94199
2010-08-23 21:10:57	39.9539	8.93593
2010-08-24 02:10:38	39.9562	8.92993
2010-08-24 07:09:30	39.9571	8.9239
2010-08-24 12:40:52	39.9553	8.91782
2010-08-24 18:20:12	39.9502	8.91167
2010-08-24 19:27:42	39.9423	8.90547
2010-08-24 20:12:20	39.9293	8.89915
2010-08-24 20:32:53	39.9121	8.89275
2010-08-24 20:48:51	39.8901	8.88627
2010-08-24 21:18:59	39.8634	8.87972
2010-08-24 21:40:26	39.8316	8.8731
2010-08-24 21:45:45	39.7996	8.86659
2010-08-24 21:46:13	39.7672	8.86018
2010-08-24 21:46:14	39.7346	8.85382
2010-08-24 21:46:14	39.7009	8.84762
2010-08-24 21:46:14	39.6666	8.84147
2010-08-24 21:46:16	39.6315	8.83531
2010-08-24 21:46:33	39.5948	8.82912
2010-08-24 21:49:29	39.5564	8.82288
2010-08-24 22:09:11	39.5154	8.81658
2010-08-24 22:50:12	39.471	8.81023
2010-08-24 23:49:01	39.4225	8.80385
2010-08-24 23:58:51	39.3694	8.79744
2010-08-25 00:00:06	39.3097	8.791
2010-08-25 00:00:33	39.2418	8.78452
2010-08-25 00:05:05	39.1628	8.77797
2010-08-25 00:42:28	39.0718	8.77139
2010-08-25 01:54:43	38.9711	8.76485
2010-08-25 03:25:35	38.8595	8.75845
2010-08-25 05:27:47	38.7361	8.75223
2010-08-25 07:55:45	38.5999	8.74618
2010-08-25 08:56:12	38.4518	8.7403
2010-08-25 09:46:58	38.2945	8.73461
2010-08-25 10:02:55	38.1329	8.72907
2010-08-25 10:14:39	37.9742	8.72371
2010-08-25 10:18:19	37.8169	8.71841
2010-08-25 10:19:48	37.6611	8.71316
2010-08-25 10:20:25	37.5039	8.70789
2010-08-25 10:20:38	37.3451	8.70259
2010-08-25 10:22:53	37.1825	8.6972
2010-08-25 10:45:16	37.0155	8.69169
2010-08-25 11:55:26	36.8484	8.68618
2010-08-25 13:41:09	36.6812	8.68066
2010-08-25 15:57:40	36.5135	8.67511
2010-08-25 18:51:54	36.3446	8.66951
2010-08-25 22:25:19	36.1746	8.66387
2010-08-25 23:54:56	36.0038	8.6582
2010-08-25 23:59:05	35.8334	8.65248
2010-08-26 00:00:08	35.6652	8.64673
2010-08-26 00:00:32	35.501	8.64094
2010-08-26 00:04:29	35.3409	8.63516
2010-08-26 00:44:04	35.1826	8.62947
2010-08-26 02:05:11	35.0298	8.62373
2010-08-26 03:53:30	34.8799	8.61802
2010-08-26 05:23:56	34.7337	8.61231
2010-08-26 08:35:45	34.5921	8.60663
2010-08-26 11:29:42	34.4514	8.60073
2010-08-26 15:18:29	34.3081	8.59458
2010-08-26 19:18:33	34.1602	8.58819
2010-08-26 23:52:40	34.0062	8.58151
2010-08-26 23:57:40	33.8458	8.5745
2010-08-26 23:59:38	33.6811	8.56719
2010-08-27 00:00:51	33.5151	8.55962
[truncated: 23,169 more rows]

## Sheet: Observed_Larvae_Armstrong_2017
Strat_Time_Larv	Strat_Obs_Larv
2013-05-04	31.8666
2013-05-18	25.9164
2013-06-01	0
2013-06-15	4.2153
2013-06-29	21.1781
2013-07-13	5.15585
2013-07-27	34.6907
2013-08-10	33.3675
2013-08-24	52.7385
2013-09-07	6.11067
2013-09-21	17.1499
2013-10-05	2.10676
2013-10-19	0.777825
2014-05-03	0.687755
2014-05-17	0.191071
2014-05-31	0
2014-06-14	0
2014-06-28	0.410075
2014-07-12	0.515031
2014-07-26	2.65681
2014-08-09	2.75697
2014-08-23	9.64609
2014-09-06	5.40882
2014-09-20	2.34392
2014-10-04	0.694532
2014-10-18	3.00457
2015-07-11	0.102763
2015-07-25	0.538522
2015-08-08	2.31948
2015-08-22	10.5951
2015-09-05	10.2322
2015-09-19	11.0134
2015-10-03	12.0223
2015-10-17	0
2016-06-11	0
2016-06-25	10.2495
2016-07-09	13.559
2016-07-23	27.8206
2016-08-06	41.7313
2016-08-20	89.0939
2016-09-03	34.4275
2016-09-17	30.2368
2016-10-01	5.92716

## Sheet: Observed_Adults_Armstrong_2017
Strat_Time_Ad	Strat_Obs_Ad
2013-05-21	0.539918
2013-06-04	6.03077
2013-07-02	2.21643
2013-07-16	0.214196
2013-07-30	3.59754
2013-08-13	3.55338
2013-08-27	11.1747
2013-09-10	2.04379
2013-09-24	8.63512
2013-10-08	4.42773
2014-06-17	1.9788
2014-07-15	1.33117
2014-07-29	1.57093
2014-08-12	1.1755
2014-08-26	2.91817
2014-09-09	2.09987
2014-09-23	0.412823
2014-10-07	0.794778
2015-07-14	1.00956
2015-07-28	0.642447
2015-08-11	1.00956
2015-08-25	3.92352
2015-09-08	2.38623
2015-09-22	2.17973
2015-10-06	0.780115
2016-06-14	2.41897
2016-07-12	0.806324
2016-07-26	7.35178
2016-08-09	14.9881
2016-08-23	20.7273
2016-09-06	1.2332
2016-09-20	10.2213
2016-10-04	4.22134
