# Supplementary material for: Role of vector phenotypic plasticity in disease transmission as illustrated by the spread of dengue virus by Aedes albopictus
Source: Nat Commun. 2024 Sep 7;15:7823. doi: 10.1038/s41467-024-52144-5 (PMC11379831; doi:10.1038/s41467-024-52144-5)
Supplement: Supplementary file 4 — Source Data files [file 41467_2024_52144_MOESM4_ESM.zip › Source_Data_Folder/Supplementary_Material/SF34.xlsx]

## Sheet: Simulated_Oviposition
Time_Ovi	Sim_Ovi_Pred
2014-01-02	0
2014-01-03	0
2014-01-04	0
2014-01-05	0
2014-01-06	0
2014-01-07	0
2014-01-08	0
2014-01-09	0
2014-01-10	0
2014-01-11	0
2014-01-12	0
2014-01-13	0
2014-01-14	0
2014-01-15	0
2014-01-16	0
2014-01-17	0
2014-01-18	0
2014-01-19	0
2014-01-20	0
2014-01-21	0
2014-01-22	2.20473e-19
2014-01-23	9.87777e-18
2014-01-24	9.11926e-16
2014-01-25	8.44101e-14
2014-01-26	-4.79564e-12
2014-01-27	-5.36748e-11
2014-01-28	2.21001e-09
2014-01-29	7.47896e-09
2014-01-30	1.62012e-08
2014-01-31	3.56749e-08
2014-02-01	1.26248e-07
2014-02-02	3.92378e-07
2014-02-03	6.31701e-07
2014-02-04	9.29612e-07
2014-02-05	1.18529e-06
2014-02-06	1.39029e-06
2014-02-07	1.56521e-06
2014-02-08	1.67316e-06
2014-02-09	1.67362e-06
2014-02-10	1.49284e-06
2014-02-11	1.35371e-06
2014-02-12	1.43715e-06
2014-02-13	1.22985e-06
2014-02-14	1.06901e-06
2014-02-15	9.34012e-07
2014-02-16	7.96064e-07
2014-02-17	6.96343e-07
2014-02-18	6.22196e-07
2014-02-19	5.48158e-07
2014-02-20	4.59323e-07
2014-02-21	3.09756e-07
2014-02-22	1.4598e-07
2014-02-23	1.12035e-07
2014-02-24	1.11026e-07
2014-02-25	1.09781e-07
2014-02-26	9.46429e-08
2014-02-27	1.00301e-07
2014-02-28	4.94407e-08
2014-03-01	5.15253e-08
2014-03-02	4.21574e-08
2014-03-03	4.31487e-08
2014-03-04	3.38024e-08
2014-03-05	2.43171e-08
2014-03-06	1.54095e-08
2014-03-07	9.98319e-09
2014-03-08	6.69197e-09
2014-03-09	4.69594e-09
2014-03-10	3.5125e-09
2014-03-11	2.60503e-09
2014-03-12	1.23734e-09
2014-03-13	9.34462e-10
2014-03-14	7.92849e-10
2014-03-15	7.64169e-10
2014-03-16	8.18305e-10
2014-03-17	7.87635e-10
2014-03-18	6.03163e-10
2014-03-19	6.31036e-10
2014-03-20	3.44032e-10
2014-03-21	2.83389e-10
2014-03-22	2.58277e-10
2014-03-23	2.73206e-10
2014-03-24	2.12729e-10
2014-03-25	2.13198e-10
2014-03-26	2.083e-10
2014-03-27	1.91152e-10
2014-03-28	1.98112e-10
2014-03-29	1.72913e-10
2014-03-30	1.21403e-10
2014-03-31	9.39854e-11
2014-04-01	5.36933e-11
2014-04-02	4.75012e-11
2014-04-03	7.83483e-11
2014-04-04	1.0079e-10
2014-04-05	1.40243e-10
2014-04-06	1.74082e-10
2014-04-07	1.45756e-10
2014-04-08	1.15136e-10
2014-04-09	9.82252e-11
2014-04-10	7.12333e-11
2014-04-11	8.87557e-11
2014-04-12	1.04507e-10
2014-04-13	1.14711e-10
2014-04-14	1.48574e-10
2014-04-15	1.82949e-10
2014-04-16	2.01989e-10
2014-04-17	1.65117e-10
2014-04-18	1.72294e-10
2014-04-19	1.26627e-10
2014-04-20	1.33538e-10
2014-04-21	8.85509e-11
2014-04-22	4.52983e-11
2014-04-23	5.91816e-11
2014-04-24	8.31148e-11
2014-04-25	8.2698e-11
2014-04-26	1.00643e-10
2014-04-27	1.13757e-10
2014-04-28	1.59625e-10
2014-04-29	2.17494e-10
2014-04-30	2.51343e-10
2014-05-01	3.30171e-10
2014-05-02	3.95742e-10
2014-05-03	4.22154e-10
2014-05-04	4.52379e-10
2014-05-05	4.64753e-10
2014-05-06	4.69635e-10
2014-05-07	3.42277e-10
2014-05-08	0.133158
2014-05-09	0.451248
2014-05-10	0.834402
2014-05-11	1.23572
2014-05-12	1.46606
2014-05-13	1.54029
2014-05-14	1.58754
2014-05-15	1.61347
2014-05-16	1.5859
2014-05-17	1.40871
2014-05-18	1.10991
2014-05-19	0.821159
2014-05-20	0.60115
2014-05-21	0.541138
2014-05-22	0.713714
2014-05-23	0.949343
2014-05-24	1.65599
2014-05-25	2.54553
2014-05-26	3.6017
2014-05-27	5.19402
2014-05-28	7.07075
2014-05-29	9.98383
2014-05-30	13.4905
2014-05-31	15.7809
2014-06-01	17.4507
2014-06-02	17.5975
2014-06-03	16.7351
2014-06-04	17.6458
2014-06-05	19.727
2014-06-06	22.6253
2014-06-07	24.3716
2014-06-08	25.0438
2014-06-09	24.8561
2014-06-10	24.4324
2014-06-11	26.6453
2014-06-12	29.2542
2014-06-13	30.4288
2014-06-14	31.5858
2014-06-15	31.5051
2014-06-16	30.7276
2014-06-17	32.5774
2014-06-18	35.3257
2014-06-19	38.2639
2014-06-20	49.8012
2014-06-21	52.7746
2014-06-22	54.0446
2014-06-23	53.2479
2014-06-24	40.6621
2014-06-25	41.1588
2014-06-26	43.0719
2014-06-27	47.1612
2014-06-28	50.3877
2014-06-29	50.3583
2014-06-30	48.6871
2014-07-01	46.8853
2014-07-02	46.752
2014-07-03	49.8205
2014-07-04	63.7585
2014-07-05	66.1833
2014-07-06	65.597
2014-07-07	63.6472
2014-07-08	48.249
2014-07-09	49.5893
2014-07-10	64.589
2014-07-11	66.3507
2014-07-12	67.1289
2014-07-13	66.8674
2014-07-14	50.774
2014-07-15	52.139
2014-07-16	66.7346
2014-07-17	65.784
2014-07-18	64.0348
2014-07-19	47.5197
2014-07-20	43.6464
2014-07-21	42.5558
2014-07-22	42.2274
2014-07-23	41.6946
2014-07-24	43.6009
2014-07-25	47.1599
2014-07-26	46.8959
2014-07-27	47.1658
2014-07-28	46.9298
2014-07-29	47.1189
2014-07-30	47.1969
2014-07-31	45.1836
2014-08-01	42.407
2014-08-02	37.9868
2014-08-03	34.4141
2014-08-04	33.4154
2014-08-05	33.0317
2014-08-06	34.1056
2014-08-07	38.6892
2014-08-08	41.5838
2014-08-09	42.3743
2014-08-10	40.0586
2014-08-11	35.7293
2014-08-12	33.4732
2014-08-13	33.1569
2014-08-14	34.965
2014-08-15	36.3733
2014-08-16	36.2642
2014-08-17	36.3054
2014-08-18	36.8969
2014-08-19	39.5519
2014-08-20	40.6922
2014-08-21	41.1034
2014-08-22	41.904
2014-08-23	53.1535
2014-08-24	52.5181
2014-08-25	51.9271
2014-08-26	39.083
2014-08-27	36.3168
2014-08-28	35.5727
2014-08-29	37.495
2014-08-30	40.6715
2014-08-31	43.3098
2014-09-01	45.6866
2014-09-02	58.3948
2014-09-03	59.9354
2014-09-04	60.4163
2014-09-05	60.5169
2014-09-06	60.3752
2014-09-07	60.1941
2014-09-08	47.0971
2014-09-09	43.8368
2014-09-10	40.3432
2014-09-11	37.5624
2014-09-12	37.3192
2014-09-13	40.4388
2014-09-14	41.5041
2014-09-15	38.6064
2014-09-16	33.851
2014-09-17	31.3499
2014-09-18	30.2122
2014-09-19	30.5531
2014-09-20	31.4209
2014-09-21	29.9974
2014-09-22	30.4215
2014-09-23	31.9743
2014-09-24	29.6511
2014-09-25	25.2691
2014-09-26	21.3009
2014-09-27	18.3752
2014-09-28	19.0677
2014-09-29	22.1432
2014-09-30	23.1702
2014-10-01	22.3926
2014-10-02	22.4102
2014-10-03	22.9213
2014-10-04	24.0874
2014-10-05	24.7001
2014-10-06	20.3388
2014-10-07	16.0529
2014-10-08	13.4929
2014-10-09	13.959
2014-10-10	17.4571
2014-10-11	20.5976
2014-10-12	22.4888
2014-10-13	19.094
2014-10-14	19.2873
2014-10-15	20.3933
2014-10-16	19.2629
2014-10-17	19.324
2014-10-18	16.7429
2014-10-19	13.7786
2014-10-20	10.4806
2014-10-21	8.7431
2014-10-22	8.51957
2014-10-23	6.51902
2014-10-24	5.90306
2014-10-25	6.24009
2014-10-26	5.12212
2014-10-27	6.32926
2014-10-28	7.00874
2014-10-29	8.58527
2014-10-30	11.1545
2014-10-31	10.4516
2014-11-01	9.32512
2014-11-02	6.80721
2014-11-03	7.12729
2014-11-04	3.55856
2014-11-05	1.8826
2014-11-06	1.71174
2014-11-07	2.04573
2014-11-08	1.94043
2014-11-09	1.87489
2014-11-10	1.82084
2014-11-11	1.40116
2014-11-12	0.878618
2014-11-13	1.1273
2014-11-14	1.1703
2014-11-15	1.1416
2014-11-16	1.08108
2014-11-17	1.12469
2014-11-18	0.905709
2014-11-19	0.932942
2014-11-20	0.486377
2014-11-21	0.497013
2014-11-22	0.310101
2014-11-23	0.21269
2014-11-24	0.149013
2014-11-25	0.141053
2014-11-26	0.111728
2014-11-27	0.0968456
2014-11-28	0.102257
2014-11-29	0.107757
2014-11-30	0.111816
2014-12-01	0.117474
2014-12-02	0.0900364
2014-12-03	0.0632834
2014-12-04	0.0563168
2014-12-05	0.0388094
2014-12-06	0.0308316
2014-12-07	0.0280185
2014-12-08	0.0332261
2014-12-09	0.0315135
2014-12-10	0.0282788
2014-12-11	0.0298295
2014-12-12	0.0251566
2014-12-13	0.0257514
2014-12-14	0.0205743
2014-12-15	0.0154439
2014-12-16	0.0156569
2014-12-17	0.0106482
2014-12-18	0.00435971
2014-12-19	0.00299337
2014-12-20	0.00214038
2014-12-21	0.00162185
2014-12-22	0.00130192
2014-12-23	0.00106938
2014-12-24	0.000874963
2014-12-25	0.000714886
2014-12-26	0.000383077
2014-12-27	0.0002771
2014-12-28	0.000217185
2014-12-29	0.000158798
2014-12-30	0.000158696
2014-12-31	0.000136337
2015-01-01	0.000146488
2015-01-02	0.000104307
2015-01-03	8.96648e-05
2015-01-04	7.74412e-05
2015-01-05	7.89405e-05
2015-01-06	6.45801e-05
2015-01-07	5.12207e-05
2015-01-08	4.29313e-05
2015-01-09	3.77676e-05
2015-01-10	3.41152e-05
2015-01-11	3.03573e-05
2015-01-12	3.0625e-05
2015-01-13	1.1696e-05
2015-01-14	1.18458e-05
2015-01-15	7.85992e-06
2015-01-16	4.87005e-06
2015-01-17	3.05136e-06
2015-01-18	1.94632e-06
2015-01-19	1.27833e-06
2015-01-20	8.74489e-07
2015-01-21	4.53073e-07
2015-01-22	3.25003e-07
2015-01-23	1.79718e-07
2015-01-24	1.51853e-07
2015-01-25	1.3491e-07
2015-01-26	1.19668e-07
2015-01-27	1.26422e-07
2015-01-28	1.09201e-07
2015-01-29	9.12091e-08
2015-01-30	9.40967e-08
2015-01-31	7.43297e-08
2015-02-01	5.46921e-08
2015-02-02	4.08985e-08
2015-02-03	3.1276e-08
2015-02-04	1.83811e-08
2015-02-05	1.3863e-08
2015-02-06	1.03872e-08
2015-02-07	7.87366e-09
2015-02-08	6.19716e-09
2015-02-09	5.15492e-09
2015-02-10	4.57966e-09
2015-02-11	2.87032e-09
2015-02-12	2.32574e-09
2015-02-13	1.93345e-09
2015-02-14	1.65413e-09
2015-02-15	1.45708e-09
2015-02-16	1.49786e-09
2015-02-17	1.27177e-09
2015-02-18	1.28963e-09
2015-02-19	9.46247e-10
2015-02-20	6.23614e-10
2015-02-21	4.09788e-10
2015-02-22	2.71027e-10
2015-02-23	1.79e-10
2015-02-24	1.18912e-10
2015-02-25	7.95757e-11
2015-02-26	5.35918e-11
2015-02-27	3.64496e-11
2015-02-28	2.52621e-11
2015-03-01	1.76835e-11
2015-03-02	1.28115e-11
2015-03-03	9.56352e-12
2015-03-04	7.03731e-12
2015-03-05	4.87198e-12
2015-03-06	2.8871e-12
2015-03-07	1.80444e-12
2015-03-08	1.62399e-12
2015-03-09	1.44355e-12
2015-03-10	1.44355e-12
2015-03-11	1.44355e-12
2015-03-12	1.98488e-12
2015-03-13	1.98488e-12
2015-03-14	1.98488e-12
2015-03-15	1.98488e-12
2015-03-16	1.98488e-12
2015-03-17	1.44355e-12
2015-03-18	1.98488e-12
2015-03-19	1.80444e-12
2015-03-20	1.98488e-12
2015-03-21	1.80444e-12
2015-03-22	1.62399e-12
2015-03-23	9.02219e-13
2015-03-24	1.08266e-12
2015-03-25	1.08266e-12
2015-03-26	9.02219e-13
2015-03-27	1.26311e-12
2015-03-28	1.26311e-12
2015-03-29	1.26311e-12
2015-03-30	1.26311e-12
2015-03-31	1.08266e-12
2015-04-01	9.02219e-13
2015-04-02	5.41331e-13
2015-04-03	3.60887e-13
2015-04-04	5.41331e-13
2015-04-05	9.02219e-13
2015-04-06	7.21775e-13
2015-04-07	9.02219e-13
2015-04-08	9.02219e-13
2015-04-09	9.02219e-13
2015-04-10	1.44355e-12
2015-04-11	1.80444e-12
2015-04-12	1.98488e-12
2015-04-13	1.98488e-12
2015-04-14	1.80444e-12
2015-04-15	1.80444e-12
2015-04-16	1.44355e-12
2015-04-17	1.26311e-12
2015-04-18	1.26311e-12
2015-04-19	1.26311e-12
2015-04-20	1.62399e-12
2015-04-21	2.16532e-12
2015-04-22	2.34577e-12
2015-04-23	2.34577e-12
2015-04-24	2.34577e-12
2015-04-25	1.80444e-12
2015-04-26	1.44355e-12
2015-04-27	1.62399e-12
2015-04-28	7.21775e-13
2015-04-29	3.60887e-13
2015-04-30	5.41331e-13
2015-05-01	7.21775e-13
2015-05-02	7.21775e-13
2015-05-03	1.44355e-12
2015-05-04	1.62399e-12
2015-05-05	2.34577e-12
2015-05-06	3.96976e-12
2015-05-07	5.7742e-12
2015-05-08	2.0641e-09
2015-05-09	0.486519
2015-05-10	2.57332
2015-05-11	4.90227
2015-05-12	7.43964
2015-05-13	10.013
2015-05-14	10.8056
2015-05-15	10.0449
2015-05-16	9.26501
2015-05-17	8.78216
2015-05-18	9.10453
2015-05-19	11.0974
2015-05-20	13.0099
2015-05-21	13.9738
2015-05-22	13.4946
2015-05-23	11.4638
2015-05-24	9.71818
2015-05-25	8.54983
2015-05-26	8.82654
2015-05-27	10.9166
2015-05-28	13.4606
2015-05-29	15.7834
2015-05-30	17.8641
2015-05-31	19.3801
2015-06-01	20.5158
2015-06-02	21.9865
2015-06-03	22.4812
2015-06-04	21.0894
2015-06-05	18.7798
2015-06-06	16.74
2015-06-07	17.4022
2015-06-08	20.2217
2015-06-09	24.2388
2015-06-10	28.2119
2015-06-11	30.2206
2015-06-12	32.452
2015-06-13	34.3597
2015-06-14	44.198
2015-06-15	46.3078
2015-06-16	49.5982
2015-06-17	52.9628
2015-06-18	56.0853
2015-06-19	58.5822
2015-06-20	60.5265
2015-06-21	61.573
2015-06-22	63.1538
2015-06-23	65.275
2015-06-24	67.7548
2015-06-25	70.4069
2015-06-26	72.2944
2015-06-27	71.7486
2015-06-28	69.2263
2015-06-29	65.9689
2015-06-30	47.967
2015-07-01	47.925
2015-07-02	49.2431
2015-07-03	51.3976
2015-07-04	51.4866
2015-07-05	50.1069
2015-07-06	49.5193
2015-07-07	48.3819
2015-07-08	50.3477
2015-07-09	52.4634
2015-07-10	67.0492
2015-07-11	69.1935
2015-07-12	70.7298
2015-07-13	69.3
2015-07-14	68.2634
2015-07-15	67.2736
2015-07-16	67.251
2015-07-17	66.7949
2015-07-18	68.5099
2015-07-19	70.3607
2015-07-20	71.8995
2015-07-21	72.8
2015-07-22	75.252
2015-07-23	76.658
2015-07-24	75.0647
2015-07-25	71.9969
2015-07-26	69.1572
2015-07-27	51.2265
2015-07-28	52.0868
2015-07-29	54.4022
2015-07-30	56.3625
2015-07-31	71.6679
2015-08-01	73.897
2015-08-02	74.8537
2015-08-03	75.0894
2015-08-04	75.3713
2015-08-05	75.6108
2015-08-06	76.7898
2015-08-07	77.3145
2015-08-08	74.9988
2015-08-09	72.4352
2015-08-10	53.2479
2015-08-11	51.1572
2015-08-12	52.6919
2015-08-13	53.4899
2015-08-14	53.4276
2015-08-15	53.3197
2015-08-16	53.0712
2015-08-17	53.9594
2015-08-18	55.8688
2015-08-19	55.6195
2015-08-20	54.0151
2015-08-21	53.3189
2015-08-22	52.4764
2015-08-23	52.1741
2015-08-24	52.1579
2015-08-25	52.4463
2015-08-26	51.6266
2015-08-27	50.5934
2015-08-28	49.4569
2015-08-29	46.6028
2015-08-30	44.7817
2015-08-31	45.4376
2015-09-01	44.552
2015-09-02	45.3461
2015-09-03	47.0487
2015-09-04	47.4915
2015-09-05	50.4481
2015-09-06	50.3078
2015-09-07	46.9365
2015-09-08	44.4865
2015-09-09	42.7727
2015-09-10	42.4851
2015-09-11	44.5376
2015-09-12	44.4116
2015-09-13	42.6456
2015-09-14	38.6751
2015-09-15	32.5078
2015-09-16	28.5778
2015-09-17	25.8809
2015-09-18	26.0803
2015-09-19	28.6223
2015-09-20	31.5857
2015-09-21	34.2387
2015-09-22	35.2813
2015-09-23	35.0497
2015-09-24	33.2111
2015-09-25	30.1712
2015-09-26	26.585
2015-09-27	23.6206
2015-09-28	21.7461
2015-09-29	22.4294
2015-09-30	25.1084
2015-10-01	28.4575
2015-10-02	27.8285
2015-10-03	22.512
2015-10-04	16.7386
2015-10-05	12.8417
2015-10-06	10.4497
2015-10-07	11.2402
2015-10-08	12.9564
2015-10-09	13.4012
2015-10-10	15.9959
2015-10-11	17.0458
2015-10-12	15.4224
2015-10-13	13.4359
2015-10-14	12.3184
2015-10-15	12.2805
2015-10-16	12.6421
2015-10-17	11.8432
2015-10-18	8.76805
2015-10-19	5.76449
2015-10-20	6.09736
2015-10-21	3.96598
2015-10-22	2.38866
2015-10-23	2.27646
2015-10-24	2.92429
2015-10-25	3.26593
2015-10-26	3.9046
2015-10-27	3.85276
2015-10-28	2.955
2015-10-29	3.25198
2015-10-30	3.72927
2015-10-31	3.7888
2015-11-01	3.74267
2015-11-02	3.14591
2015-11-03	2.45577
2015-11-04	2.56669
2015-11-05	3.55375
2015-11-06	4.48207
2015-11-07	6.11304
2015-11-08	8.11004
2015-11-09	7.62122
2015-11-10	6.42729
2015-11-11	4.99834
2015-11-12	5.68444
2015-11-13	3.63019
2015-11-14	3.82088
2015-11-15	3.78647
2015-11-16	2.99992
2015-11-17	2.54925
2015-11-18	1.93325
2015-11-19	1.67321
2015-11-20	2.83205
2015-11-21	3.101
2015-11-22	3.08972
2015-11-23	3.07385
2015-11-24	2.59322
2015-11-25	2.689
2015-11-26	1.27815
2015-11-27	1.33034
2015-11-28	0.885263
2015-11-29	0.565452
2015-11-30	0.507296
2015-12-01	0.506519
2015-12-02	0.510523
2015-12-03	0.543664
2015-12-04	0.484163
2015-12-05	0.339111
2015-12-06	0.370238
2015-12-07	0.332574
2015-12-08	0.297337
2015-12-09	0.319991
2015-12-10	0.224098
2015-12-11	0.19953
2015-12-12	0.176885
2015-12-13	0.234297
2015-12-14	0.303563
2015-12-15	0.383859
2015-12-16	0.463297
2015-12-17	0.390327
2015-12-18	0.338154
2015-12-19	0.233196
2015-12-20	0.254046
2015-12-21	0.129417
2015-12-22	0.137817
2015-12-23	0.138771
2015-12-24	0.146288
2015-12-25	0.166698
2015-12-26	0.219168
2015-12-27	0.250863
2015-12-28	0.265587
2015-12-29	0.233554
2015-12-30	0.210493
2015-12-31	0.212843
2016-01-01	0.200723
2016-01-02	0.17165
2016-01-03	0.181174
2016-01-04	0.137486
2016-01-05	0.141715
2016-01-06	0.0832901
2016-01-07	0.0849805
2016-01-08	0.0860714
2016-01-09	0.0370651
2016-01-10	0.0379829
2016-01-11	0.0199224
2016-01-12	0.0140547
2016-01-13	0.0104161
2016-01-14	0.00814711
2016-01-15	0.00671436
2016-01-16	0.00578637
2016-01-17	0.00508068
2016-01-18	0.00430386
2016-01-19	0.00269987
2016-01-20	0.0027619
2016-01-21	0.0018935
2016-01-22	0.0013378
2016-01-23	0.000979303
2016-01-24	0.000756156
2016-01-25	0.000657098
2016-01-26	0.000586084
2016-01-27	0.000555347
2016-01-28	0.000604719
2016-01-29	0.0006825
2016-01-30	0.000749671
2016-01-31	0.000793568
2016-02-01	0.000792533
2016-02-02	0.000843355
2016-02-03	0.000731789
2016-02-04	0.00060525
2016-02-05	0.000595326
2016-02-06	0.000595083
2016-02-07	0.000517788
2016-02-08	0.000540522
2016-02-09	0.000471222
2016-02-10	0.000479613
2016-02-11	0.000329934
2016-02-12	0.000333035
2016-02-13	0.000153537
2016-02-14	0.000154689
2016-02-15	9.42995e-05
2016-02-16	5.73143e-05
2016-02-17	3.49008e-05
2016-02-18	2.14011e-05
2016-02-19	1.32101e-05
2016-02-20	8.23076e-06
2016-02-21	3.32969e-06
2016-02-22	2.31573e-06
2016-02-23	1.30771e-06
2016-02-24	7.6605e-07
2016-02-25	7.07695e-07
2016-02-26	5.83632e-07
2016-02-27	5.30896e-07
2016-02-28	5.85086e-07
2016-02-29	6.22131e-07
2016-03-01	4.66512e-07
2016-03-02	3.751e-07
2016-03-03	3.34256e-07
2016-03-04	2.99946e-07
2016-03-05	2.79868e-07
2016-03-06	2.67843e-07
2016-03-07	2.92319e-07
2016-03-08	2.58358e-07
2016-03-09	2.60754e-07
2016-03-10	3.23788e-07
2016-03-11	4.04662e-07
2016-03-12	6.32565e-07
2016-03-13	8.23521e-07
2016-03-14	9.45986e-07
2016-03-15	9.95836e-07
2016-03-16	9.04494e-07
2016-03-17	9.2338e-07
2016-03-18	8.85041e-07
2016-03-19	7.76938e-07
2016-03-20	6.62069e-07
2016-03-21	6.97039e-07
2016-03-22	4.66549e-07
2016-03-23	4.96984e-07
2016-03-24	3.68406e-07
2016-03-25	3.78877e-07
2016-03-26	4.84304e-07
2016-03-27	5.45078e-07
2016-03-28	5.51025e-07
2016-03-29	5.69492e-07
2016-03-30	4.18706e-07
2016-03-31	3.42611e-07
2016-04-01	4.14479e-07
2016-04-02	5.65251e-07
2016-04-03	8.4241e-07
2016-04-04	8.59851e-07
2016-04-05	8.4759e-07
2016-04-06	9.16411e-07
2016-04-07	6.76961e-07
2016-04-08	5.38947e-07
2016-04-09	5.78241e-07
2016-04-10	5.2017e-07
2016-04-11	5.90713e-07
2016-04-12	5.96591e-07
2016-04-13	5.39133e-07
2016-04-14	5.31574e-07
2016-04-15	5.22937e-07
2016-04-16	5.17787e-07
2016-04-17	5.07606e-07
2016-04-18	3.91385e-07
2016-04-19	5.68648e-07
2016-04-20	1.06458e-06
2016-04-21	1.47496e-06
2016-04-22	1.81754e-06
2016-04-23	2.06025e-06
2016-04-24	1.97506e-06
2016-04-25	1.82187e-06
2016-04-26	1.85869e-06
2016-04-27	2.04677e-06
2016-04-28	2.4477e-06
2016-04-29	2.9004e-06
2016-04-30	3.03334e-06
2016-05-01	2.79091e-06
2016-05-02	2.43583e-06
2016-05-03	2.48395e-06
2016-05-04	2.64122e-06
2016-05-05	2.75273e-06
2016-05-06	0.0884123
2016-05-07	0.215827
2016-05-08	0.76226
2016-05-09	2.64395
2016-05-10	4.91171
2016-05-11	7.96627
2016-05-12	10.3884
2016-05-13	11.3415
2016-05-14	11.661
2016-05-15	10.8086
2016-05-16	8.79553
2016-05-17	6.83868
2016-05-18	5.53606
2016-05-19	4.42077
2016-05-20	4.53442
2016-05-21	4.84668
2016-05-22	5.10604
2016-05-23	5.2731
2016-05-24	5.01806
2016-05-25	5.37299
2016-05-26	6.17572
2016-05-27	7.63281
2016-05-28	9.77973
2016-05-29	10.9398
2016-05-30	11.3694
2016-05-31	11.5957
2016-06-01	12.5233
2016-06-02	14.64
2016-06-03	17.2763
2016-06-04	20.9277
2016-06-05	24.4079
2016-06-06	27.3381
2016-06-07	29.0059
2016-06-08	29.4776
2016-06-09	28.8801
2016-06-10	26.9263
2016-06-11	26.9159
2016-06-12	29.1722
2016-06-13	33.6813
2016-06-14	37.8361
2016-06-15	39.9145
2016-06-16	39.6971
2016-06-17	38.7156
2016-06-18	38.6396
2016-06-19	37.0509
2016-06-20	35.3707
2016-06-21	34.184
2016-06-22	35.4385
2016-06-23	40.0136
2016-06-24	44.8372
2016-06-25	56.2156
2016-06-26	57.9311
2016-06-27	56.6103
2016-06-28	42.2602
2016-06-29	40.6648
2016-06-30	39.9756
2016-07-01	40.777
2016-07-02	42.1835
2016-07-03	44.6799
2016-07-04	44.8507
2016-07-05	43.6915
2016-07-06	44.9443
2016-07-07	45.0803
2016-07-08	47.2274
2016-07-09	59.4022
2016-07-10	62.6135
2016-07-11	62.0132
2016-07-12	61.6428
2016-07-13	61.1864
2016-07-14	49.6463
2016-07-15	64.4125
2016-07-16	66.8168
2016-07-17	67.2189
2016-07-18	67.7384
2016-07-19	68.4376
2016-07-20	53.8288
2016-07-21	67.3147
2016-07-22	68.1491
2016-07-23	69.8079
2016-07-24	71.0026
2016-07-25	71.8985
2016-07-26	74.3338
2016-07-27	77.3488
2016-07-28	79.2817
2016-07-29	80.2693
2016-07-30	80.9568
2016-07-31	80.8674
2016-08-01	80.3706
2016-08-02	78.1486
2016-08-03	76.6975
2016-08-04	73.2759
2016-08-05	55.0164
2016-08-06	55.0075
2016-08-07	54.9969
2016-08-08	56.929
2016-08-09	57.4791
2016-08-10	57.1966
2016-08-11	57.0284
2016-08-12	56.7961
2016-08-13	71.8301
2016-08-14	73.6199
2016-08-15	76.072
2016-08-16	77.3911
2016-08-17	78.593
2016-08-18	79.6186
2016-08-19	79.3952
2016-08-20	78.2509
2016-08-21	76.9597
2016-08-22	76.4284
2016-08-23	75.1432
2016-08-24	57.6925
2016-08-25	56.5402
2016-08-26	55.0813
2016-08-27	56.5108
2016-08-28	60.1114
2016-08-29	75.6391
2016-08-30	76.8642
2016-08-31	77.6969
2016-09-01	76.9
2016-09-02	75.2378
2016-09-03	70.7281
2016-09-04	50.6447
2016-09-05	45.9805
2016-09-06	40.9442
2016-09-07	42.0467
2016-09-08	46.7073
2016-09-09	50.3844
2016-09-10	55.0037
2016-09-11	56.7972
2016-09-12	70.6435
2016-09-13	54.3299
2016-09-14	51.9583
2016-09-15	50.5304
2016-09-16	49.2735
2016-09-17	48.6294
2016-09-18	47.9381
2016-09-19	47.6957
2016-09-20	46.0511
2016-09-21	44.6069
2016-09-22	42.4203
2016-09-23	39.4133
2016-09-24	38.4049
2016-09-25	39.2784
2016-09-26	39.6601
2016-09-27	38.0855
2016-09-28	36.7175
2016-09-29	33.8181
2016-09-30	33.0354
2016-10-01	34.0045
2016-10-02	34.2463
2016-10-03	34.4538
2016-10-04	33.0496
2016-10-05	31.0953
2016-10-06	27.3859
2016-10-07	23.8124
2016-10-08	22.3944
2016-10-09	22.0954
2016-10-10	20.8308
2016-10-11	18.6759
2016-10-12	14.1233
2016-10-13	10.0802
2016-10-14	9.66449
2016-10-15	10.9993
2016-10-16	12.3257
2016-10-17	13.3171
2016-10-18	14.5886
2016-10-19	16.3817
2016-10-20	20.0217
2016-10-21	23.0426
2016-10-22	23.4228
2016-10-23	19.3347
2016-10-24	13.6857
2016-10-25	9.81567
2016-10-26	6.43288
2016-10-27	7.02454
2016-10-28	7.13956
2016-10-29	6.99906
2016-10-30	7.75331
2016-10-31	11.054
2016-11-01	12.5305
2016-11-02	11.1327
2016-11-03	11.5302
2016-11-04	11.4149
2016-11-05	11.1688
2016-11-06	10.2442
2016-11-07	8.16104
2016-11-08	4.84814
2016-11-09	5.28926
2016-11-10	2.93192
2016-11-11	2.56493
2016-11-12	2.22912
2016-11-13	2.13172
2016-11-14	1.93975
2016-11-15	2.10136
2016-11-16	1.74156
2016-11-17	1.46721
2016-11-18	1.16975
2016-11-19	0.742198
2016-11-20	0.851904
2016-11-21	0.81091
2016-11-22	0.740034
2016-11-23	0.775845
2016-11-24	0.673139
2016-11-25	0.691104
2016-11-26	0.574027
2016-11-27	0.228223
2016-11-28	0.187443
2016-11-29	0.163034
2016-11-30	0.168026
2016-12-01	0.264548
2016-12-02	0.426395
2016-12-03	0.449143
2016-12-04	0.47269
2016-12-05	0.453099
2016-12-06	0.474535
2016-12-07	0.327075
2016-12-08	0.346342
2016-12-09	0.180706
2016-12-10	0.153004
2016-12-11	0.125994
2016-12-12	0.105364
2016-12-13	0.10884
2016-12-14	0.0703921
2016-12-15	0.0543128
2016-12-16	0.0567934
2016-12-17	0.0398435
2016-12-18	0.0276982
2016-12-19	0.0169374
2016-12-20	0.014168
2016-12-21	0.0112437
2016-12-22	0.0115095
2016-12-23	0.00850772
2016-12-24	0.00617422
2016-12-25	0.00479124
2016-12-26	0.0039975
2016-12-27	0.00211831
2016-12-28	0.00131797
2016-12-29	0.000990934
2016-12-30	0.000840815
2016-12-31	0.000825201
2017-01-01	0.000894
2017-01-02	0.000813787
2017-01-03	0.000860784
2017-01-04	0.000571083
2017-01-05	0.000502149
2017-01-06	0.000421357
2017-01-07	0.000335584
2017-01-08	0.000282934
2017-01-09	0.000247464
2017-01-10	0.000206503
2017-01-11	0.000210221
2017-01-12	0.000164246
2017-01-13	0.000112845
2017-01-14	5.04177e-05
2017-01-15	2.6921e-05
2017-01-16	2.33758e-05
2017-01-17	1.97171e-05
2017-01-18	1.73321e-05
2017-01-19	2.47917e-05
2017-01-20	1.95503e-05
2017-01-21	1.93497e-05
2017-01-22	1.7686e-05
2017-01-23	1.92746e-05
2017-01-24	1.42665e-05
2017-01-25	1.41706e-05
2017-01-26	1.38914e-05
2017-01-27	1.64666e-05
2017-01-28	1.46761e-05
2017-01-29	1.60397e-05
2017-01-30	1.44257e-05
2017-01-31	1.49421e-05
2017-02-01	1.30144e-05
2017-02-02	1.12944e-05
2017-02-03	5.78945e-06
2017-02-04	3.96814e-06
2017-02-05	2.78793e-06
2017-02-06	2.06363e-06
2017-02-07	1.63231e-06
2017-02-08	1.41128e-06
2017-02-09	1.46265e-06
2017-02-10	9.62484e-07
2017-02-11	8.62704e-07
2017-02-12	8.12699e-07
2017-02-13	9.74921e-07
2017-02-14	6.76909e-07
2017-02-15	7.45317e-07
2017-02-16	7.06985e-07
2017-02-17	6.25733e-07
2017-02-18	6.72172e-07
2017-02-19	3.6316e-07
2017-02-20	3.93061e-07
2017-02-21	4.10714e-07
2017-02-22	3.21577e-07
2017-02-23	3.68768e-07
2017-02-24	4.96613e-07
2017-02-25	5.89766e-07
2017-02-26	7.02652e-07
2017-02-27	6.53372e-07
2017-02-28	6.96476e-07
2017-03-01	6.79966e-07
2017-03-02	8.09274e-07
2017-03-03	6.96815e-07
2017-03-04	6.94634e-07
2017-03-05	6.82686e-07
2017-03-06	7.01669e-07
2017-03-07	5.60876e-07
2017-03-08	2.74524e-07
2017-03-09	2.01147e-07
2017-03-10	1.94949e-07
2017-03-11	1.70642e-07
2017-03-12	1.7046e-07
2017-03-13	1.44299e-07
2017-03-14	1.50333e-07
2017-03-15	9.68102e-08
2017-03-16	9.94656e-08
2017-03-17	6.52376e-08
2017-03-18	6.63492e-08
2017-03-19	4.15093e-08
2017-03-20	2.76757e-08
2017-03-21	1.88477e-08
2017-03-22	1.18847e-08
2017-03-23	9.58589e-09
2017-03-24	9.68261e-09
2017-03-25	9.858e-09
2017-03-26	1.2416e-08
2017-03-27	1.68534e-08
2017-03-28	2.6251e-08
2017-03-29	3.87983e-08
2017-03-30	4.52452e-08
2017-03-31	4.42549e-08
2017-04-01	4.4906e-08
2017-04-02	4.02794e-08
2017-04-03	3.4215e-08
2017-04-04	3.47838e-08
2017-04-05	3.92386e-08
2017-04-06	4.38175e-08
2017-04-07	4.99295e-08
2017-04-08	4.48641e-08
2017-04-09	3.03759e-08
2017-04-10	3.45961e-08
2017-04-11	2.82892e-08
2017-04-12	3.0264e-08
2017-04-13	4.12783e-08
2017-04-14	5.28245e-08
2017-04-15	6.1737e-08
2017-04-16	8.34906e-08

## Sheet: Observed_Oviposition_Reed_2019
Rag_Time_Ovi	Rag_Obs_Ovi
2016-04-17	1.5
2016-04-24	0
2016-05-01	1.75
2016-05-08	0
2016-05-15	20
2016-05-22	2.25
2016-05-29	25
2016-06-05	21.75
2016-06-12	44.2222
2016-06-19	55.4667
2016-06-26	46.3333
2016-07-03	62.3333
2016-07-10	60.5
2016-07-17	57.6667
2016-07-24	80
2016-07-31	60.9333
2016-08-07	67.9333
2016-08-14	46.5833
2016-08-21	87.8
2016-08-28	70
2016-09-04	42.5
2016-09-11	62.5333
2016-09-18	66.3333
2016-09-25	41.3125
2016-10-02	17.6667
2016-10-09	1.86667
2016-10-16	12.4
2016-10-23	38.2143
