# Supplementary material for: Role of vector phenotypic plasticity in disease transmission as illustrated by the spread of dengue virus by Aedes albopictus
Source: Nat Commun. 2024 Sep 7;15:7823. doi: 10.1038/s41467-024-52144-5 (PMC11379831; doi:10.1038/s41467-024-52144-5)
Supplement: Supplementary file 4 — Source Data files [file 41467_2024_52144_MOESM4_ESM.zip › Source_Data_Folder/Supplementary_Material/SF35.xlsx]

## Sheet: Simulated_Oviposition
Time_Ovi	Sim_Ovi_Pred
2014-01-02	0
2014-01-03	0
2014-01-04	0
2014-01-05	0
2014-01-06	0
2014-01-07	0
2014-01-08	0
2014-01-09	0
2014-01-10	0
2014-01-11	0
2014-01-12	0
2014-01-13	0
2014-01-14	0
2014-01-15	0
2014-01-16	0
2014-01-17	0
2014-01-18	0
2014-01-19	0
2014-01-20	0
2014-01-21	0
2014-01-22	-6.74849e-13
2014-01-23	6.49582e-13
2014-01-24	-1.21048e-11
2014-01-25	4.14143e-11
2014-01-26	-1.66957e-10
2014-01-27	-1.25958e-10
2014-01-28	1.16664e-09
2014-01-29	-9.76488e-10
2014-01-30	-6.25559e-09
2014-01-31	7.4494e-09
2014-02-01	6.17025e-08
2014-02-02	1.39714e-07
2014-02-03	2.02783e-07
2014-02-04	2.61517e-07
2014-02-05	3.02103e-07
2014-02-06	3.2832e-07
2014-02-07	3.49993e-07
2014-02-08	3.69812e-07
2014-02-09	3.67648e-07
2014-02-10	3.23219e-07
2014-02-11	2.53972e-07
2014-02-12	1.98861e-07
2014-02-13	1.47902e-07
2014-02-14	1.14559e-07
2014-02-15	9.41596e-08
2014-02-16	8.16923e-08
2014-02-17	7.40373e-08
2014-02-18	6.79656e-08
2014-02-19	6.13496e-08
2014-02-20	5.53673e-08
2014-02-21	4.25016e-08
2014-02-22	3.07736e-08
2014-02-23	2.62743e-08
2014-02-24	2.18132e-08
2014-02-25	1.5355e-08
2014-02-26	1.67019e-08
2014-02-27	1.47487e-08
2014-02-28	1.25324e-08
2014-03-01	1.28329e-08
2014-03-02	1.03478e-08
2014-03-03	1.04868e-08
2014-03-04	8.05636e-09
2014-03-05	5.71542e-09
2014-03-06	3.54534e-09
2014-03-07	2.22879e-09
2014-03-08	1.4303e-09
2014-03-09	9.46845e-10
2014-03-10	4.76486e-10
2014-03-11	3.48621e-10
2014-03-12	2.27257e-10
2014-03-13	1.05596e-10
2014-03-14	8.37546e-11
2014-03-15	7.06583e-11
2014-03-16	6.30436e-11
2014-03-17	5.58723e-11
2014-03-18	4.76655e-11
2014-03-19	4.95106e-11
2014-03-20	3.95279e-11
2014-03-21	2.97258e-11
2014-03-22	2.23358e-11
2014-03-23	1.81404e-11
2014-03-24	1.48669e-11
2014-03-25	8.40971e-12
2014-03-26	7.1357e-12
2014-03-27	6.35483e-12
2014-03-28	6.58449e-12
2014-03-29	5.6771e-12
2014-03-30	4.74904e-12
2014-03-31	3.73051e-12
2014-04-01	2.62944e-12
2014-04-02	1.37728e-12
2014-04-03	1.21107e-12
2014-04-04	1.67908e-12
2014-04-05	2.03598e-12
2014-04-06	1.89042e-12
2014-04-07	2.04189e-12
2014-04-08	1.76329e-12
2014-04-09	1.26874e-12
2014-04-10	1.40735e-12
2014-04-11	8.7397e-13
2014-04-12	9.8261e-13
2014-04-13	1.21529e-12
2014-04-14	1.46628e-12
2014-04-15	1.56956e-12
2014-04-16	1.43068e-12
2014-04-17	1.5274e-12
2014-04-18	1.20199e-12
2014-04-19	1.25304e-12
2014-04-20	7.61245e-13
2014-04-21	8.0909e-13
2014-04-22	5.1601e-13
2014-04-23	3.88763e-13
2014-04-24	3.23878e-13
2014-04-25	3.20729e-13
2014-04-26	3.58169e-13
2014-04-27	4.1349e-13
2014-04-28	5.1226e-13
2014-04-29	6.95377e-13
2014-04-30	8.17851e-13
2014-05-01	8.64617e-13
2014-05-02	8.10939e-13
2014-05-03	5.86242e-13
2014-05-04	4.47822e-13
2014-05-05	6.27599e-13
2014-05-06	7.62635e-13
2014-05-07	9.22987e-13
2014-05-08	1.23987e-12
2014-05-09	1.44826e-12
2014-05-10	1.70411e-12
2014-05-11	1.21028e-10
2014-05-12	1.33389e-06
2014-05-13	0.0424928
2014-05-14	0.126506
2014-05-15	0.213937
2014-05-16	0.277972
2014-05-17	0.247164
2014-05-18	0.258543
2014-05-19	0.185682
2014-05-20	0.109599
2014-05-21	0.0843925
2014-05-22	0.140426
2014-05-23	0.199437
2014-05-24	0.272755
2014-05-25	0.296533
2014-05-26	0.287845
2014-05-27	0.269863
2014-05-28	0.258332
2014-05-29	0.269538
2014-05-30	0.291902
2014-05-31	0.305551
2014-06-01	0.331715
2014-06-02	0.359644
2014-06-03	0.378277
2014-06-04	0.424906
2014-06-05	0.511173
2014-06-06	0.606984
2014-06-07	0.698568
2014-06-08	0.803863
2014-06-09	0.944745
2014-06-10	1.1352
2014-06-11	1.48225
2014-06-12	1.82455
2014-06-13	2.03393
2014-06-14	2.20119
2014-06-15	2.33231
2014-06-16	2.66469
2014-06-17	3.20122
2014-06-18	3.79641
2014-06-19	4.3542
2014-06-20	4.82027
2014-06-21	5.22875
2014-06-22	5.64417
2014-06-23	6.05483
2014-06-24	6.3756
2014-06-25	6.407
2014-06-26	6.50576
2014-06-27	6.78397
2014-06-28	7.12039
2014-06-29	7.47713
2014-06-30	7.68834
2014-07-01	7.56353
2014-07-02	7.90061
2014-07-03	8.68044
2014-07-04	8.99947
2014-07-05	8.80067
2014-07-06	7.87525
2014-07-07	6.87896
2014-07-08	6.70166
2014-07-09	7.36257
2014-07-10	8.05216
2014-07-11	8.46477
2014-07-12	8.49576
2014-07-13	8.38647
2014-07-14	8.55466
2014-07-15	8.97787
2014-07-16	9.05473
2014-07-17	8.41634
2014-07-18	7.50711
2014-07-19	6.29969
2014-07-20	5.19876
2014-07-21	5.01072
2014-07-22	5.31909
2014-07-23	5.92658
2014-07-24	6.81666
2014-07-25	7.41368
2014-07-26	7.56206
2014-07-27	7.80527
2014-07-28	8.35351
2014-07-29	8.60445
2014-07-30	8.08708
2014-07-31	7.06519
2014-08-01	5.87566
2014-08-02	4.87271
2014-08-03	4.80659
2014-08-04	5.28938
2014-08-05	5.69388
2014-08-06	6.39964
2014-08-07	7.04392
2014-08-08	7.47279
2014-08-09	7.44593
2014-08-10	7.29212
2014-08-11	6.75783
2014-08-12	6.28894
2014-08-13	6.61249
2014-08-14	6.37252
2014-08-15	6.23018
2014-08-16	6.24398
2014-08-17	5.99928
2014-08-18	6.51106
2014-08-19	7.28322
2014-08-20	7.56584
2014-08-21	7.84329
2014-08-22	7.90933
2014-08-23	8.17139
2014-08-24	8.646
2014-08-25	8.57045
2014-08-26	8.09988
2014-08-27	7.36795
2014-08-28	6.86039
2014-08-29	7.01953
2014-08-30	7.8875
2014-08-31	8.50236
2014-09-01	9.09978
2014-09-02	9.38006
2014-09-03	9.37635
2014-09-04	9.49975
2014-09-05	9.00068
2014-09-06	8.6461
2014-09-07	8.34503
2014-09-08	8.0797
2014-09-09	7.79486
2014-09-10	7.47232
2014-09-11	7.15091
2014-09-12	7.29571
2014-09-13	7.81193
2014-09-14	7.883
2014-09-15	7.17886
2014-09-16	6.43742
2014-09-17	5.8671
2014-09-18	5.40632
2014-09-19	5.49882
2014-09-20	5.19142
2014-09-21	4.74848
2014-09-22	4.70474
2014-09-23	4.47196
2014-09-24	3.82667
2014-09-25	3.08903
2014-09-26	2.66277
2014-09-27	2.56923
2014-09-28	2.9552
2014-09-29	3.50628
2014-09-30	3.60058
2014-10-01	3.74049
2014-10-02	3.97857
2014-10-03	4.25453
2014-10-04	4.33109
2014-10-05	3.49956
2014-10-06	2.5674
2014-10-07	2.69073
2014-10-08	1.81372
2014-10-09	1.44906
2014-10-10	1.82391
2014-10-11	2.22072
2014-10-12	2.64769
2014-10-13	2.4411
2014-10-14	2.21365
2014-10-15	2.21481
2014-10-16	1.72101
2014-10-17	1.41765
2014-10-18	1.55066
2014-10-19	1.48594
2014-10-20	0.9411
2014-10-21	0.779525
2014-10-22	0.762689
2014-10-23	0.729829
2014-10-24	0.798135
2014-10-25	0.576037
2014-10-26	0.5053
2014-10-27	0.495705
2014-10-28	0.514713
2014-10-29	0.526795
2014-10-30	0.534611
2014-10-31	0.531495
2014-11-01	0.466303
2014-11-02	0.492811
2014-11-03	0.377333
2014-11-04	0.388852
2014-11-05	0.217087
2014-11-06	0.163287
2014-11-07	0.125419
2014-11-08	0.0914992
2014-11-09	0.0700473
2014-11-10	0.0566732
2014-11-11	0.0489349
2014-11-12	0.044057
2014-11-13	0.0389715
2014-11-14	0.0318195
2014-11-15	0.0265031
2014-11-16	0.0230102
2014-11-17	0.0202272
2014-11-18	0.0210052
2014-11-19	0.0177658
2014-11-20	0.014214
2014-11-21	0.0144322
2014-11-22	0.010544
2014-11-23	0.00710904
2014-11-24	0.00479837
2014-11-25	0.00329267
2014-11-26	0.00150921
2014-11-27	0.00102237
2014-11-28	0.000714795
2014-11-29	0.000521779
2014-11-30	0.000400302
2014-12-01	0.00032269
2014-12-02	0.000277927
2014-12-03	0.000235234
2014-12-04	0.000192147
2014-12-05	0.000115441
2014-12-06	0.000105563
2014-12-07	8.96299e-05
2014-12-08	8.85697e-05
2014-12-09	9.63034e-05
2014-12-10	8.63892e-05
2014-12-11	7.39691e-05
2014-12-12	7.57737e-05
2014-12-13	6.13135e-05
2014-12-14	6.20116e-05
2014-12-15	4.71322e-05
2014-12-16	3.23603e-05
2014-12-17	1.99542e-05
2014-12-18	1.23795e-05
2014-12-19	7.72666e-06
2014-12-20	4.86801e-06
2014-12-21	3.11138e-06
2014-12-22	2.03637e-06
2014-12-23	1.36863e-06
2014-12-24	9.51823e-07
2014-12-25	6.98695e-07
2014-12-26	5.14359e-07
2014-12-27	3.69573e-07
2014-12-28	2.78028e-07
2014-12-29	2.21469e-07
2014-12-30	1.44809e-07
2014-12-31	1.23449e-07
2015-01-01	1.05988e-07
2015-01-02	8.50944e-08
2015-01-03	6.4324e-08
2015-01-04	5.13702e-08
2015-01-05	4.2662e-08
2015-01-06	3.40492e-08
2015-01-07	2.49857e-08
2015-01-08	1.64658e-08
2015-01-09	1.12106e-08
2015-01-10	7.89945e-09
2015-01-11	5.7734e-09
2015-01-12	4.4129e-09
2015-01-13	4.47018e-09
2015-01-14	3.0684e-09
2015-01-15	1.95797e-09
2015-01-16	1.27177e-09
2015-01-17	8.43576e-10
2015-01-18	5.73377e-10
2015-01-19	3.99595e-10
2015-01-20	2.85655e-10
2015-01-21	2.09985e-10
2015-01-22	1.59028e-10
2015-01-23	1.22619e-10
2015-01-24	9.33587e-11
2015-01-25	7.05046e-11
2015-01-26	5.33537e-11
2015-01-27	4.09142e-11
2015-01-28	3.21527e-11
2015-01-29	2.61603e-11
2015-01-30	2.02918e-11
2015-01-31	1.42993e-11
2015-02-01	9.7946e-12
2015-02-02	6.94301e-12
2015-02-03	5.04195e-12
2015-02-04	3.84345e-12
2015-02-05	3.09956e-12
2015-02-06	2.60363e-12
2015-02-07	2.19035e-12
2015-02-08	2.1077e-12
2015-02-09	2.19035e-12
2015-02-10	2.39699e-12
2015-02-11	2.64496e-12
2015-02-12	2.97558e-12
2015-02-13	3.18221e-12
2015-02-14	3.26487e-12
2015-02-15	3.18221e-12
2015-02-16	3.09956e-12
2015-02-17	2.76894e-12
2015-02-18	2.39699e-12
2015-02-19	2.39699e-12
2015-02-20	1.90106e-12
2015-02-21	1.40513e-12
2015-02-22	9.09204e-13
2015-02-23	6.19912e-13
2015-02-24	3.71947e-13
2015-02-25	2.47965e-13
2015-02-26	1.6531e-13
2015-02-27	1.23982e-13
2015-02-28	8.26549e-14
2015-03-01	8.26549e-14
2015-03-02	8.26549e-14
2015-03-03	8.26549e-14
2015-03-04	8.26549e-14
2015-03-05	0
2015-03-06	0
2015-03-07	0
2015-03-08	0
2015-03-09	0
2015-03-10	0
2015-03-11	4.13274e-14
2015-03-12	4.13274e-14
2015-03-13	4.13274e-14
2015-03-14	4.13274e-14
2015-03-15	4.13274e-14
2015-03-16	4.13274e-14
2015-03-17	0
2015-03-18	0
2015-03-19	0
2015-03-20	0
2015-03-21	0
2015-03-22	0
2015-03-23	0
2015-03-24	0
2015-03-25	0
2015-03-26	0
2015-03-27	0
2015-03-28	0
2015-03-29	0
2015-03-30	0
2015-03-31	0
2015-04-01	0
2015-04-02	0
2015-04-03	0
2015-04-04	0
2015-04-05	0
2015-04-06	0
2015-04-07	0
2015-04-08	0
2015-04-09	0
2015-04-10	0
2015-04-11	0
2015-04-12	0
2015-04-13	0
2015-04-14	0
2015-04-15	0
2015-04-16	0
2015-04-17	0
2015-04-18	0
2015-04-19	0
2015-04-20	0
2015-04-21	0
2015-04-22	0
2015-04-23	0
2015-04-24	0
2015-04-25	0
2015-04-26	0
2015-04-27	0
2015-04-28	0
2015-04-29	0
2015-04-30	0
2015-05-01	0
2015-05-02	0
2015-05-03	0
2015-05-04	0
2015-05-05	0
2015-05-06	0
2015-05-07	0
2015-05-08	-4.04513e-10
2015-05-09	0.0700649
2015-05-10	0.149319
2015-05-11	0.232827
2015-05-12	0.329331
2015-05-13	0.344873
2015-05-14	0.318012
2015-05-15	0.272275
2015-05-16	0.233629
2015-05-17	0.212519
2015-05-18	0.231743
2015-05-19	0.265329
2015-05-20	0.715649
2015-05-21	1.28956
2015-05-22	1.80983
2015-05-23	1.86098
2015-05-24	1.67328
2015-05-25	1.4369
2015-05-26	1.96009
2015-05-27	1.88472
2015-05-28	2.23132
2015-05-29	2.57953
2015-05-30	2.77473
2015-05-31	2.97999
2015-06-01	3.21266
2015-06-02	3.36296
2015-06-03	3.36718
2015-06-04	3.12886
2015-06-05	2.84516
2015-06-06	2.74003
2015-06-07	2.98781
2015-06-08	3.47774
2015-06-09	4.0228
2015-06-10	4.38841
2015-06-11	4.76591
2015-06-12	5.0555
2015-06-13	5.26784
2015-06-14	5.68017
2015-06-15	6.07915
2015-06-16	6.62353
2015-06-17	7.44742
2015-06-18	8.23483
2015-06-19	9.11167
2015-06-20	9.62249
2015-06-21	9.77377
2015-06-22	9.97111
2015-06-23	10.2741
2015-06-24	10.7689
2015-06-25	11.7078
2015-06-26	12.4646
2015-06-27	12.9783
2015-06-28	12.9927
2015-06-29	11.6149
2015-06-30	10.3983
2015-07-01	9.59827
2015-07-02	9.09451
2015-07-03	9.51467
2015-07-04	9.73245
2015-07-05	9.22203
2015-07-06	8.9556
2015-07-07	9.01674
2015-07-08	9.4215
2015-07-09	10.3066
2015-07-10	11.344
2015-07-11	12.1315
2015-07-12	12.316
2015-07-13	11.9544
2015-07-14	11.6131
2015-07-15	11.4909
2015-07-16	11.2878
2015-07-17	11.1255
2015-07-18	11.1771
2015-07-19	11.2425
2015-07-20	11.7582
2015-07-21	12.5223
2015-07-22	12.7624
2015-07-23	12.6626
2015-07-24	12.3066
2015-07-25	11.5524
2015-07-26	11.1286
2015-07-27	11.0858
2015-07-28	11.4923
2015-07-29	12.0513
2015-07-30	12.4229
2015-07-31	12.7005
2015-08-01	12.4009
2015-08-02	12.1219
2015-08-03	11.7186
2015-08-04	11.5948
2015-08-05	11.8179
2015-08-06	12.3357
2015-08-07	12.4455
2015-08-08	11.7282
2015-08-09	11.1904
2015-08-10	10.8478
2015-08-11	10.8814
2015-08-12	11.1314
2015-08-13	10.9462
2015-08-14	10.1626
2015-08-15	9.69699
2015-08-16	9.17518
2015-08-17	9.14561
2015-08-18	9.37375
2015-08-19	9.19348
2015-08-20	9.53389
2015-08-21	9.50807
2015-08-22	9.4075
2015-08-23	9.33256
2015-08-24	8.88544
2015-08-25	8.5396
2015-08-26	8.09981
2015-08-27	7.44693
2015-08-28	7.02972
2015-08-29	6.80978
2015-08-30	6.83174
2015-08-31	6.97525
2015-09-01	6.84725
2015-09-02	7.16208
2015-09-03	7.69282
2015-09-04	8.43665
2015-09-05	9.27785
2015-09-06	9.04604
2015-09-07	8.47798
2015-09-08	8.02467
2015-09-09	7.53575
2015-09-10	7.36794
2015-09-11	7.26577
2015-09-12	7.01895
2015-09-13	6.54523
2015-09-14	5.20973
2015-09-15	3.83887
2015-09-16	4.68692
2015-09-17	4.00523
2015-09-18	3.7093
2015-09-19	4.19453
2015-09-20	4.86754
2015-09-21	5.37768
2015-09-22	5.5292
2015-09-23	5.36092
2015-09-24	4.8907
2015-09-25	4.36043
2015-09-26	3.52083
2015-09-27	2.91813
2015-09-28	3.44673
2015-09-29	3.26391
2015-09-30	3.40518
2015-10-01	3.66491
2015-10-02	3.98062
2015-10-03	3.41823
2015-10-04	3.58431
2015-10-05	2.8469
2015-10-06	2.29965
2015-10-07	2.14754
2015-10-08	2.69262
2015-10-09	3.08376
2015-10-10	3.29822
2015-10-11	3.18317
2015-10-12	2.75967
2015-10-13	2.22034
2015-10-14	2.78073
2015-10-15	2.32498
2015-10-16	2.00168
2015-10-17	1.78143
2015-10-18	1.52782
2015-10-19	1.05922
2015-10-20	1.11592
2015-10-21	0.783419
2015-10-22	0.818324
2015-10-23	0.617495
2015-10-24	0.370493
2015-10-25	0.31527
2015-10-26	0.391173
2015-10-27	0.393587
2015-10-28	0.371182
2015-10-29	0.301801
2015-10-30	0.234248
2015-10-31	0.259137
2015-11-01	0.166585
2015-11-02	0.150662
2015-11-03	0.162123
2015-11-04	0.185283
2015-11-05	0.188796
2015-11-06	0.241481
2015-11-07	0.355952
2015-11-08	0.40254
2015-11-09	0.382066
2015-11-10	0.34984
2015-11-11	0.294932
2015-11-12	0.314
2015-11-13	0.196669
2015-11-14	0.125923
2015-11-15	0.138138
2015-11-16	0.116874
2015-11-17	0.0997243
2015-11-18	0.0840753
2015-11-19	0.0689823
2015-11-20	0.0592072
2015-11-21	0.0451229
2015-11-22	0.0356046
2015-11-23	0.0298102
2015-11-24	0.0260632
2015-11-25	0.0225236
2015-11-26	0.0229177
2015-11-27	0.0192011
2015-11-28	0.0106918
2015-11-29	0.0109558
2015-11-30	0.00470179
2015-12-01	0.00232621
2015-12-02	0.00158672
2015-12-03	0.00159779
2015-12-04	0.00157632
2015-12-05	0.00145508
2015-12-06	0.00154616
2015-12-07	0.00133582
2015-12-08	0.0013786
2015-12-09	0.00113827
2015-12-10	0.000888522
2015-12-11	0.000909918
2015-12-12	0.000662954
2015-12-13	0.000259113
2015-12-14	0.000179859
2015-12-15	0.000178557
2015-12-16	0.000180504
2015-12-17	0.000180371
2015-12-18	0.000143402
2015-12-19	0.000164369
2015-12-20	0.000153686
2015-12-21	0.000161557
2015-12-22	0.000115518
2015-12-23	0.000119814
2015-12-24	7.83042e-05
2015-12-25	6.8759e-05
2015-12-26	5.33925e-05
2015-12-27	5.70016e-05
2015-12-28	7.40758e-05
2015-12-29	7.06167e-05
2015-12-30	7.15381e-05
2015-12-31	6.09379e-05
2016-01-01	6.52307e-05
2016-01-02	4.77044e-05
2016-01-03	5.00399e-05
2016-01-04	3.6945e-05
2016-01-05	3.78108e-05
2016-01-06	1.89845e-05
2016-01-07	1.93084e-05
2016-01-08	1.38096e-05
2016-01-09	1.39313e-05
2016-01-10	9.71337e-06
2016-01-11	9.7598e-06
2016-01-12	5.94477e-06
2016-01-13	3.62788e-06
2016-01-14	2.2202e-06
2016-01-15	1.36307e-06
2016-01-16	8.40181e-07
2016-01-17	5.21297e-07
2016-01-18	3.26919e-07
2016-01-19	2.0844e-07
2016-01-20	1.36277e-07
2016-01-21	9.19868e-08
2016-01-22	6.44565e-08
2016-01-23	4.73806e-08
2016-01-24	3.7366e-08
2016-01-25	3.24808e-08
2016-01-26	3.13203e-08
2016-01-27	3.24501e-08
2016-01-28	3.4633e-08
2016-01-29	3.684e-08
2016-01-30	3.8349e-08
2016-01-31	3.92175e-08
2016-02-01	3.9646e-08
2016-02-02	3.76525e-08
2016-02-03	3.59078e-08
2016-02-04	2.67351e-08
2016-02-05	1.72321e-08
2016-02-06	1.42354e-08
2016-02-07	1.20178e-08
2016-02-08	1.04996e-08
2016-02-09	1.08071e-08
2016-02-10	9.06955e-09
2016-02-11	7.19833e-09
2016-02-12	7.27231e-09
2016-02-13	5.2919e-09
2016-02-14	5.32041e-09
2016-02-15	3.3376e-09
2016-02-16	2.08489e-09
2016-02-17	1.30057e-09
2016-02-18	8.06298e-10
2016-02-19	5.01467e-10
2016-02-20	3.11609e-10
2016-02-21	1.9366e-10
2016-02-22	1.20676e-10
2016-02-23	4.71959e-11
2016-02-24	1.94239e-11
2016-02-25	1.34727e-11
2016-02-26	1.00839e-11
2016-02-27	7.85221e-12
2016-02-28	6.44708e-12
2016-02-29	5.53788e-12
2016-03-01	4.71133e-12
2016-03-02	3.88478e-12
2016-03-03	3.05823e-12
2016-03-04	2.31434e-12
2016-03-05	2.39699e-12
2016-03-06	1.6531e-12
2016-03-07	1.32248e-12
2016-03-08	1.15717e-12
2016-03-09	9.09204e-13
2016-03-10	8.26549e-13
2016-03-11	7.43894e-13
2016-03-12	1.07451e-12
2016-03-13	1.48779e-12
2016-03-14	1.81841e-12
2016-03-15	1.73575e-12
2016-03-16	2.06637e-12
2016-03-17	2.14903e-12
2016-03-18	1.73575e-12
2016-03-19	1.40513e-12
2016-03-20	1.32248e-12
2016-03-21	1.07451e-12
2016-03-22	1.15717e-12
2016-03-23	6.61239e-13
2016-03-24	7.43894e-13
2016-03-25	6.61239e-13
2016-03-26	6.61239e-13
2016-03-27	4.13274e-13
2016-03-28	3.3062e-13
2016-03-29	1.6531e-13
2016-03-30	8.26549e-14
2016-03-31	8.26549e-14
2016-04-01	8.26549e-14
2016-04-02	2.47965e-13
2016-04-03	2.47965e-13
2016-04-04	2.47965e-13
2016-04-05	2.47965e-13
2016-04-06	2.47965e-13
2016-04-07	1.6531e-13
2016-04-08	0
2016-04-09	0
2016-04-10	0
2016-04-11	0
2016-04-12	0
2016-04-13	0
2016-04-14	3.3062e-13
2016-04-15	3.3062e-13
2016-04-16	3.3062e-13
2016-04-17	3.3062e-13
2016-04-18	3.3062e-13
2016-04-19	0
2016-04-20	8.26549e-14
2016-04-21	1.6531e-13
2016-04-22	1.6531e-13
2016-04-23	1.6531e-13
2016-04-24	8.26549e-14
2016-04-25	8.26549e-14
2016-04-26	8.26549e-14
2016-04-27	1.6531e-13
2016-04-28	2.47965e-13
2016-04-29	3.3062e-13
2016-04-30	3.3062e-13
2016-05-01	3.3062e-13
2016-05-02	3.3062e-13
2016-05-03	3.3062e-13
2016-05-04	3.3062e-13
2016-05-05	2.47965e-13
2016-05-06	2.47965e-13
2016-05-07	1.6531e-13
2016-05-08	-1.66963e-11
2016-05-09	2.41283e-07
2016-05-10	0.000486245
2016-05-11	0.255573
2016-05-12	0.592992
2016-05-13	0.977934
2016-05-14	1.25689
2016-05-15	1.15737
2016-05-16	1.2075
2016-05-17	0.918757
2016-05-18	0.64166
2016-05-19	0.56379
2016-05-20	0.547404
2016-05-21	0.54322
2016-05-22	0.600533
2016-05-23	0.616546
2016-05-24	0.541415
2016-05-25	0.589867
2016-05-26	0.862979
2016-05-27	0.941957
2016-05-28	1.13319
2016-05-29	1.26743
2016-05-30	1.21715
2016-05-31	1.30325
2016-06-01	1.58724
2016-06-02	1.97139
2016-06-03	2.49995
2016-06-04	3.00128
2016-06-05	3.43538
2016-06-06	3.60805
2016-06-07	3.57651
2016-06-08	3.53378
2016-06-09	3.18855
2016-06-10	3.05004
2016-06-11	3.32657
2016-06-12	3.84507
2016-06-13	4.66997
2016-06-14	5.72685
2016-06-15	6.63304
2016-06-16	7.08787
2016-06-17	7.52373
2016-06-18	7.79068
2016-06-19	7.58511
2016-06-20	7.37717
2016-06-21	7.21923
2016-06-22	7.63987
2016-06-23	8.60313
2016-06-24	10.192
2016-06-25	11.4624
2016-06-26	11.8232
2016-06-27	11.8856
2016-06-28	11.4208
2016-06-29	10.8777
2016-06-30	10.6041
2016-07-01	10.1806
2016-07-02	10.0468
2016-07-03	10.5701
2016-07-04	11.3147
2016-07-05	12.1782
2016-07-06	12.7452
2016-07-07	12.6772
2016-07-08	12.1849
2016-07-09	11.9694
2016-07-10	11.7599
2016-07-11	11.7215
2016-07-12	12.0221
2016-07-13	11.8849
2016-07-14	11.9077
2016-07-15	12.2214
2016-07-16	11.9549
2016-07-17	11.8325
2016-07-18	11.6169
2016-07-19	11.3512
2016-07-20	11.7805
2016-07-21	12.3782
2016-07-22	12.9625
2016-07-23	13.1657
2016-07-24	16.6485
2016-07-25	16.8138
2016-07-26	17.1476
2016-07-27	17.5324
2016-07-28	18.0279
2016-07-29	18.4242
2016-07-30	18.702
2016-07-31	18.6447
2016-08-01	18.9121
2016-08-02	15.4624
2016-08-03	15.6291
2016-08-04	15.804
2016-08-05	15.1324
2016-08-06	14.3121
2016-08-07	14.0753
2016-08-08	14.2566
2016-08-09	14.409
2016-08-10	14.5792
2016-08-11	14.1646
2016-08-12	13.7034
2016-08-13	13.8747
2016-08-14	14.1572
2016-08-15	14.7253
2016-08-16	15.0316
2016-08-17	15.2028
2016-08-18	15.0964
2016-08-19	14.6381
2016-08-20	13.8894
2016-08-21	12.9931
2016-08-22	12.2993
2016-08-23	11.4772
2016-08-24	11.1653
2016-08-25	11.0423
2016-08-26	11.1932
2016-08-27	12.2598
2016-08-28	13.1973
2016-08-29	13.6363
2016-08-30	13.7017
2016-08-31	13.3511
2016-09-01	13.0261
2016-09-02	12.8726
2016-09-03	12.077
2016-09-04	10.9112
2016-09-05	9.88744
2016-09-06	9.46636
2016-09-07	9.89049
2016-09-08	10.7758
2016-09-09	11.6425
2016-09-10	12.2077
2016-09-11	12.7711
2016-09-12	12.7706
2016-09-13	12.1077
2016-09-14	11.2875
2016-09-15	10.668
2016-09-16	10.7121
2016-09-17	10.7142
2016-09-18	10.6357
2016-09-19	10.1058
2016-09-20	9.27613
2016-09-21	8.98968
2016-09-22	8.90969
2016-09-23	8.91777
2016-09-24	8.91969
2016-09-25	9.11665
2016-09-26	9.48349
2016-09-27	9.6136
2016-09-28	9.2449
2016-09-29	8.52045
2016-09-30	7.12741
2016-10-01	5.6096
2016-10-02	4.6662
2016-10-03	3.92684
2016-10-04	3.79903
2016-10-05	4.19718
2016-10-06	4.2973
2016-10-07	4.01644
2016-10-08	3.74472
2016-10-09	3.60815
2016-10-10	2.88846
2016-10-11	3.17542
2016-10-12	2.80628
2016-10-13	2.2566
2016-10-14	1.61164
2016-10-15	2.09679
2016-10-16	2.64527
2016-10-17	3.23988
2016-10-18	3.51885
2016-10-19	3.86919
2016-10-20	4.30685
2016-10-21	4.86717
2016-10-22	4.48482
2016-10-23	4.64571
2016-10-24	3.6742
2016-10-25	2.6097
2016-10-26	1.30875
2016-10-27	0.847598
2016-10-28	0.988795
2016-10-29	1.29979
2016-10-30	1.65283
2016-10-31	2.01039
2016-11-01	2.27552
2016-11-02	2.56723
2016-11-03	2.67819
2016-11-04	2.7298
2016-11-05	2.4814
2016-11-06	1.89022
2016-11-07	2.02984
2016-11-08	1.4792
2016-11-09	0.994699
2016-11-10	0.623158
2016-11-11	0.593454
2016-11-12	0.678093
2016-11-13	0.61327
2016-11-14	0.551458
2016-11-15	0.604353
2016-11-16	0.533915
2016-11-17	0.464462
2016-11-18	0.409386
2016-11-19	0.321468
2016-11-20	0.303383
2016-11-21	0.278148
2016-11-22	0.29505
2016-11-23	0.257324
2016-11-24	0.21971
2016-11-25	0.183113
2016-11-26	0.119179
2016-11-27	0.126263
2016-11-28	0.0885947
2016-11-29	0.0636474
2016-11-30	0.0387198
2016-12-01	0.0381249
2016-12-02	0.0336587
2016-12-03	0.0279198
2016-12-04	0.0222348
2016-12-05	0.018793
2016-12-06	0.0167846
2016-12-07	0.0148989
2016-12-08	0.0154344
2016-12-09	0.0158353
2016-12-10	0.00931532
2016-12-11	0.00685536
2016-12-12	0.00509788
2016-12-13	0.00375755
2016-12-14	0.00284078
2016-12-15	0.00216338
2016-12-16	0.00218038
2016-12-17	0.00158029
2016-12-18	0.00105176
2016-12-19	0.000411774
2016-12-20	0.000266625
2016-12-21	0.000177869
2016-12-22	0.000121097
2016-12-23	8.07923e-05
2016-12-24	5.55078e-05
2016-12-25	3.96366e-05
2016-12-26	3.0164e-05
2016-12-27	1.81769e-05
2016-12-28	1.11899e-05
2016-12-29	1.01889e-05
2016-12-30	9.93688e-06
2016-12-31	9.68749e-06
2017-01-01	9.1608e-06
2017-01-02	8.23234e-06
2017-01-03	8.54794e-06
2017-01-04	7.47826e-06
2017-01-05	5.85127e-06
2017-01-06	4.58514e-06
2017-01-07	3.26308e-06
2017-01-08	3.34506e-06
2017-01-09	2.41224e-06
2017-01-10	1.83503e-06
2017-01-11	1.47038e-06
2017-01-12	1.16752e-06
2017-01-13	8.65024e-07
2017-01-14	5.66639e-07
2017-01-15	2.35131e-07
2017-01-16	1.15797e-07
2017-01-17	7.7445e-08
2017-01-18	7.84567e-08
2017-01-19	7.99707e-08
2017-01-20	8.08553e-08
2017-01-21	8.10734e-08
2017-01-22	8.06887e-08
2017-01-23	7.97201e-08
2017-01-24	7.8377e-08
2017-01-25	7.57383e-08
2017-01-26	8.4505e-08
2017-01-27	7.95894e-08
2017-01-28	7.26014e-08
2017-01-29	7.63615e-08
2017-01-30	6.56824e-08
2017-01-31	5.43558e-08
2017-02-01	5.52103e-08
2017-02-02	4.34999e-08
2017-02-03	2.43637e-08
2017-02-04	2.49153e-08
2017-02-05	1.67419e-08
2017-02-06	1.08149e-08
2017-02-07	7.208e-09
2017-02-08	5.0717e-09
2017-02-09	2.98483e-09
2017-02-10	2.43848e-09
2017-02-11	1.84833e-09
2017-02-12	1.37091e-09
2017-02-13	9.71691e-10
2017-02-14	9.02922e-10
2017-02-15	8.04563e-10
2017-02-16	8.51841e-10
2017-02-17	7.18602e-10
2017-02-18	5.88007e-10
2017-02-19	5.08658e-10
2017-02-20	4.51957e-10
2017-02-21	2.8797e-10
2017-02-22	2.20689e-10
2017-02-23	1.34893e-10
2017-02-24	1.12741e-10
2017-02-25	1.31587e-10
2017-02-26	1.20346e-10
2017-02-27	1.17039e-10
2017-02-28	1.25305e-10
2017-03-01	1.16047e-10
2017-03-02	1.14229e-10
2017-03-03	8.52998e-11
2017-03-04	9.02591e-11
2017-03-05	6.97607e-11
2017-03-06	7.19097e-11
2017-03-07	5.19073e-11
2017-03-08	4.62867e-11
2017-03-09	2.38046e-11
2017-03-10	1.78535e-11
2017-03-11	1.48779e-11
2017-03-12	1.32248e-11
2017-03-13	1.20676e-11
2017-03-14	1.02492e-11
2017-03-15	8.59611e-12
2017-03-16	8.92673e-12
2017-03-17	7.10832e-12
2017-03-18	7.10832e-12
2017-03-19	5.28991e-12
2017-03-20	3.4715e-12
2017-03-21	2.31434e-12
2017-03-22	1.32248e-12
2017-03-23	6.61239e-13
2017-03-24	3.3062e-13
2017-03-25	3.3062e-13
2017-03-26	3.3062e-13
2017-03-27	0
2017-03-28	1.6531e-13
2017-03-29	3.3062e-13
2017-03-30	6.61239e-13
2017-03-31	6.61239e-13
2017-04-01	8.26549e-13
2017-04-02	8.26549e-13
2017-04-03	6.61239e-13
2017-04-04	3.3062e-13
2017-04-05	6.61239e-13
2017-04-06	4.95929e-13
2017-04-07	3.3062e-13
2017-04-08	3.3062e-13
2017-04-09	3.3062e-13
2017-04-10	3.3062e-13
2017-04-11	1.6531e-13
2017-04-12	3.3062e-13
2017-04-13	3.3062e-13
2017-04-14	6.61239e-13
2017-04-15	4.95929e-13
2017-04-16	6.61239e-13
2017-04-17	6.61239e-13
2017-04-18	6.61239e-13
2017-04-19	6.61239e-13
2017-04-20	3.3062e-13
2017-04-21	6.61239e-13
2017-04-22	6.61239e-13
2017-04-23	6.61239e-13
2017-04-24	6.61239e-13
2017-04-25	6.61239e-13
2017-04-26	3.3062e-13
2017-04-27	4.95929e-13
2017-04-28	3.3062e-13
2017-04-29	3.3062e-13
2017-04-30	6.61239e-13
2017-05-01	8.26549e-13
2017-05-02	9.91859e-13
2017-05-03	9.91859e-13
2017-05-04	9.91859e-13
2017-05-05	8.26549e-13
2017-05-06	6.61239e-13
2017-05-07	6.61239e-13
2017-05-08	6.61239e-13
2017-05-09	3.3062e-13
2017-05-10	-7.00913e-11
2017-05-11	-1.43033e-08
2017-05-12	0.204608
2017-05-13	0.496114
2017-05-14	0.701803
2017-05-15	0.896754
2017-05-16	1.03203
2017-05-17	1.22196
2017-05-18	1.51977
2017-05-19	1.79871
2017-05-20	1.949
2017-05-21	1.99699
2017-05-22	1.86826
2017-05-23	1.70022
2017-05-24	1.47606
2017-05-25	1.16213
2017-05-26	0.899291
2017-05-27	0.816947
2017-05-28	0.922176
2017-05-29	1.05686
2017-05-30	1.28913
2017-05-31	1.41388
2017-06-01	1.44053
2017-06-02	1.53826
2017-06-03	1.68768
2017-06-04	1.9654
2017-06-05	2.27757
2017-06-06	2.54798
2017-06-07	2.87027
2017-06-08	3.01058
2017-06-09	2.94893
2017-06-10	3.10906
2017-06-11	3.6706
2017-06-12	4.49539
2017-06-13	5.52274
2017-06-14	6.35187
2017-06-15	6.80892
2017-06-16	7.21867
2017-06-17	7.4478
2017-06-18	7.73849
2017-06-19	8.04856
2017-06-20	8.14809
2017-06-21	8.06392
2017-06-22	8.02335
2017-06-23	7.68877
2017-06-24	7.90046
2017-06-25	8.41939
2017-06-26	8.27712
2017-06-27	7.86553
2017-06-28	6.91647
2017-06-29	6.13036
2017-06-30	6.19395
2017-07-01	6.55568
2017-07-02	7.41605
2017-07-03	8.01526
2017-07-04	8.32819
2017-07-05	8.59204
2017-07-06	8.6637
2017-07-07	8.90806
2017-07-08	8.92708
2017-07-09	9.08517
2017-07-10	8.85398
2017-07-11	8.84488
2017-07-12	9.11262
2017-07-13	9.49825
2017-07-14	10.0782
2017-07-15	10.4219
2017-07-16	10.3677
2017-07-17	10.1681
2017-07-18	9.98986
2017-07-19	9.75414
2017-07-20	10.0986
2017-07-21	10.756
2017-07-22	11.4176
2017-07-23	14.7353
2017-07-24	15.4202
2017-07-25	15.6427
2017-07-26	15.7533
2017-07-27	15.8947
2017-07-28	12.5113
2017-07-29	12.6936
2017-07-30	12.4661
2017-07-31	11.8711
2017-08-01	11.7263
2017-08-02	11.7112
2017-08-03	11.8212
2017-08-04	12.1323
2017-08-05	12.0724
2017-08-06	11.7428
2017-08-07	11.368
2017-08-08	11.032
2017-08-09	10.503
2017-08-10	9.82329
2017-08-11	9.1997
2017-08-12	8.84758
2017-08-13	9.21261
2017-08-14	9.76897
2017-08-15	10.3557
2017-08-16	10.7276
2017-08-17	10.8632
2017-08-18	11.3026
2017-08-19	11.6325
2017-08-20	11.764
2017-08-21	11.7404
2017-08-22	11.6224
2017-08-23	11.6775
2017-08-24	11.5778
2017-08-25	11.0651
2017-08-26	9.99945
2017-08-27	9.18814
2017-08-28	8.47398
2017-08-29	7.8303
2017-08-30	7.44826
2017-08-31	7.18265
2017-09-01	6.88467
2017-09-02	6.9629
2017-09-03	6.79058
2017-09-04	6.16401
2017-09-05	6.19201
2017-09-06	6.18238
2017-09-07	5.87325
2017-09-08	5.18959
2017-09-09	4.22169
2017-09-10	3.5453
2017-09-11	4.09395
2017-09-12	3.20396
2017-09-13	3.13938
2017-09-14	3.21124
2017-09-15	3.15326
2017-09-16	3.77718
2017-09-17	4.57587
2017-09-18	5.35937
2017-09-19	5.84108
2017-09-20	6.34445
2017-09-21	6.51397
2017-09-22	6.64968
2017-09-23	7.10868
2017-09-24	7.53052
2017-09-25	7.7928
2017-09-26	8.22065
2017-09-27	8.50925
2017-09-28	8.69786
2017-09-29	9.01232
2017-09-30	8.69698
2017-10-01	7.82723
2017-10-02	6.04156
2017-10-03	4.19681
2017-10-04	4.90243
2017-10-05	3.99918
2017-10-06	3.70284
2017-10-07	3.97689
2017-10-08	4.62683
2017-10-09	5.12355
2017-10-10	6.10409
2017-10-11	6.83149
2017-10-12	7.59101
2017-10-13	7.94203
2017-10-14	7.15444
2017-10-15	6.60099
2017-10-16	5.8725
2017-10-17	4.6276
2017-10-18	4.82527
2017-10-19	3.70902
2017-10-20	2.48281
2017-10-21	1.46995
2017-10-22	1.43745
2017-10-23	1.66734
2017-10-24	2.09272
2017-10-25	2.10807
2017-10-26	1.87104
2017-10-27	1.43971
2017-10-28	1.51338
2017-10-29	1.15731
2017-10-30	0.60854
2017-10-31	0.640859
2017-11-01	0.474894
2017-11-02	0.356272
2017-11-03	0.309924
2017-11-04	0.217704
2017-11-05	0.211157
2017-11-06	0.206677
2017-11-07	0.263022
2017-11-08	0.298685
2017-11-09	0.269392
2017-11-10	0.248058
2017-11-11	0.219058
2017-11-12	0.231313
2017-11-13	0.164718
2017-11-14	0.170449
2017-11-15	0.0976692
2017-11-16	0.100246
2017-11-17	0.0786001
2017-11-18	0.0803749
2017-11-19	0.0569753
2017-11-20	0.0271368
2017-11-21	0.020252
2017-11-22	0.0208835
2017-11-23	0.011552
2017-11-24	0.00937894
2017-11-25	0.00964409
2017-11-26	0.00785747
2017-11-27	0.00631723
2017-11-28	0.00492202
2017-11-29	0.00505311
2017-11-30	0.00368468
2017-12-01	0.0021939
2017-12-02	0.00172162
2017-12-03	0.00114997
2017-12-04	0.00079712
2017-12-05	0.000706735
2017-12-06	0.000670955
2017-12-07	0.000661631
2017-12-08	0.000622769
2017-12-09	0.000560455
2017-12-10	0.000581023
2017-12-11	0.000496418
2017-12-12	0.000504362
2017-12-13	0.000410505
2017-12-14	0.000316286
2017-12-15	0.000222936
2017-12-16	0.000224151
2017-12-17	0.00014007
2017-12-18	8.70447e-05
2017-12-19	5.41516e-05
2017-12-20	2.1171e-05
2017-12-21	1.35688e-05
2017-12-22	5.77681e-06
2017-12-23	4.14854e-06
2017-12-24	3.26063e-06
2017-12-25	2.34076e-06
2017-12-26	2.20433e-06
2017-12-27	1.99011e-06
2017-12-28	2.06764e-06
2017-12-29	1.77461e-06
2017-12-30	1.4619e-06
2017-12-31	1.151e-06
2018-01-01	1.16394e-06
2018-01-02	8.45621e-07
2018-01-03	8.51254e-07
2018-01-04	5.35757e-07
2018-01-05	3.35081e-07
2018-01-06	2.11652e-07
2018-01-07	1.35195e-07
2018-01-08	8.73708e-08
2018-01-09	5.72273e-08
2018-01-10	3.7806e-08
2018-01-11	2.52704e-08
2018-01-12	1.71686e-08
2018-01-13	8.25954e-09
2018-01-14	6.1973e-09
2018-01-15	4.90226e-09
2018-01-16	4.0653e-09
2018-01-17	3.47283e-09
2018-01-18	3.01145e-09
2018-01-19	2.6595e-09
2018-01-20	2.31715e-09
2018-01-21	1.9285e-09
2018-01-22	1.95396e-09
2018-01-23	1.48878e-09
2018-01-24	7.6836e-10
2018-01-25	5.4949e-10
2018-01-26	3.93107e-10
2018-01-27	2.81688e-10
2018-01-28	2.0267e-10
2018-01-29	1.50432e-10
2018-01-30	1.18031e-10
2018-01-31	9.63756e-11
2018-02-01	7.62078e-11
2018-02-02	5.62053e-11
2018-02-03	4.2154e-11
2018-02-04	3.33926e-11
2018-02-05	2.74414e-11
2018-02-06	2.28127e-11
2018-02-07	1.83494e-11
2018-02-08	1.85147e-11
2018-02-09	1.35554e-11
2018-02-10	9.91859e-12
2018-02-11	7.43894e-12
2018-02-12	3.80212e-12
2018-02-13	1.81841e-12
2018-02-14	1.48779e-12
2018-02-15	1.15717e-12
2018-02-16	9.91859e-13
2018-02-17	8.26549e-13
2018-02-18	9.91859e-13
2018-02-19	9.91859e-13
2018-02-20	9.91859e-13
2018-02-21	9.91859e-13
2018-02-22	9.91859e-13
2018-02-23	1.15717e-12
2018-02-24	1.32248e-12
2018-02-25	1.32248e-12
2018-02-26	9.91859e-13
2018-02-27	1.15717e-12
2018-02-28	9.91859e-13
2018-03-01	9.91859e-13
2018-03-02	8.26549e-13
2018-03-03	6.61239e-13
2018-03-04	4.95929e-13
2018-03-05	4.95929e-13
2018-03-06	4.95929e-13
2018-03-07	4.95929e-13
2018-03-08	1.6531e-13
2018-03-09	0
2018-03-10	1.6531e-13
2018-03-11	0
2018-03-12	0
2018-03-13	-1.6531e-13
2018-03-14	-1.6531e-13
2018-03-15	-1.6531e-13
2018-03-16	-1.6531e-13
2018-03-17	0
2018-03-18	0
2018-03-19	-1.6531e-13
2018-03-20	0
2018-03-21	3.3062e-13
2018-03-22	3.3062e-13
2018-03-23	3.3062e-13
2018-03-24	3.3062e-13
2018-03-25	3.3062e-13
2018-03-26	3.3062e-13
2018-03-27	3.3062e-13
2018-03-28	0
2018-03-29	0
2018-03-30	0
2018-03-31	0
2018-04-01	0
2018-04-02	0
2018-04-03	1.6531e-13
2018-04-04	0
2018-04-05	0
2018-04-06	0
2018-04-07	0
2018-04-08	0
2018-04-09	-1.6531e-13
2018-04-10	-1.6531e-13
2018-04-11	-1.6531e-13
2018-04-12	-1.6531e-13
2018-04-13	0
2018-04-14	0
2018-04-15	1.6531e-13
2018-04-16	1.6531e-13
2018-04-17	1.6531e-13
2018-04-18	0
2018-04-19	0
2018-04-20	0
2018-04-21	0
2018-04-22	0
2018-04-23	0
2018-04-24	0
2018-04-25	0
2018-04-26	0
2018-04-27	0
2018-04-28	0
2018-04-29	0
2018-04-30	0
2018-05-01	0
2018-05-02	0
2018-05-03	0
2018-05-04	0
2018-05-05	0
2018-05-06	0
2018-05-07	0
2018-05-08	0
2018-05-09	0
2018-05-10	0
2018-05-11	0
2018-05-12	0
2018-05-13	0
2018-05-14	0
2018-05-15	5.1246e-11
2018-05-16	4.1219e-08
2018-05-17	0.0691892
2018-05-18	0.496626
2018-05-19	1.06178
2018-05-20	1.72127
2018-05-21	2.43982
2018-05-22	2.84289
2018-05-23	3.06165
2018-05-24	3.23501
2018-05-25	3.25758
2018-05-26	3.11828
2018-05-27	3.01013
2018-05-28	2.94043
2018-05-29	2.72559
2018-05-30	2.6603
2018-05-31	2.73677
2018-06-01	2.80285
2018-06-02	3.06468
2018-06-03	3.21241
2018-06-04	3.28173
2018-06-05	3.14248
2018-06-06	2.90467
2018-06-07	2.85615
2018-06-08	2.97164
2018-06-09	3.42429
2018-06-10	4.02896
2018-06-11	4.58879
2018-06-12	4.9293
2018-06-13	4.82183
2018-06-14	4.87369
2018-06-15	5.13289
2018-06-16	5.68624
2018-06-17	6.65959
2018-06-18	7.43368
2018-06-19	8.02334
2018-06-20	8.65188
2018-06-21	9.13175
2018-06-22	9.31062
2018-06-23	9.26997
2018-06-24	9.10006
2018-06-25	9.14443
2018-06-26	9.46148
2018-06-27	9.87311
2018-06-28	9.9691
2018-06-29	9.83572
2018-06-30	10.0014
2018-07-01	10.3541
2018-07-02	10.6535
2018-07-03	10.9367
2018-07-04	11.2676
2018-07-05	11.5929
2018-07-06	11.6717
2018-07-07	11.6481
2018-07-08	10.724
2018-07-09	9.56795
2018-07-10	9.21998
2018-07-11	9.25711
2018-07-12	10.0933
2018-07-13	11.0493
2018-07-14	11.1957
2018-07-15	10.9847
2018-07-16	10.719
2018-07-17	10.3479
2018-07-18	10.5171
2018-07-19	10.7151
2018-07-20	10.3168
2018-07-21	10.0248
2018-07-22	9.60457
2018-07-23	8.8782
2018-07-24	8.48346
2018-07-25	8.14454
2018-07-26	7.79894
2018-07-27	8.08844
2018-07-28	8.86263
2018-07-29	9.32051
2018-07-30	9.6237
2018-07-31	9.57117
2018-08-01	9.02408
2018-08-02	8.16307
2018-08-03	7.52443
2018-08-04	7.06746
2018-08-05	6.86154
2018-08-06	7.71036
2018-08-07	8.64942
2018-08-08	9.31681
2018-08-09	9.67127
2018-08-10	9.38425
2018-08-11	8.87087
2018-08-12	8.31671
2018-08-13	8.20468
2018-08-14	8.06823
2018-08-15	7.99593
2018-08-16	8.28951
2018-08-17	8.56752
2018-08-18	8.96391
2018-08-19	8.99806
2018-08-20	8.88163
2018-08-21	8.60466
2018-08-22	8.29521
2018-08-23	8.2825
2018-08-24	7.73355
2018-08-25	6.80056
2018-08-26	6.10229
2018-08-27	6.00246
2018-08-28	6.61472
2018-08-29	7.77197
2018-08-30	8.76794
2018-08-31	9.17432
2018-09-01	9.16714
2018-09-02	8.8626
2018-09-03	8.60955
2018-09-04	8.51061
2018-09-05	8.66839
2018-09-06	8.67236
2018-09-07	8.80086
2018-09-08	9.08153
2018-09-09	9.22535
2018-09-10	9.43868
2018-09-11	9.2147
2018-09-12	8.62651
2018-09-13	8.18345
2018-09-14	8.12523
2018-09-15	8.38611
2018-09-16	8.61024
2018-09-17	8.08163
2018-09-18	7.70523
2018-09-19	7.3867
2018-09-20	7.23347
2018-09-21	8.02446
2018-09-22	8.34018
2018-09-23	8.37421
2018-09-24	8.35856
2018-09-25	7.60799
2018-09-26	6.66094
2018-09-27	6.27339
2018-09-28	5.83793
2018-09-29	6.01428
2018-09-30	6.22935
2018-10-01	6.10913
2018-10-02	6.04532
2018-10-03	5.87164
2018-10-04	6.11872
2018-10-05	6.37807
2018-10-06	6.7766
2018-10-07	7.28455
2018-10-08	7.35418
2018-10-09	7.29153
2018-10-10	6.77047
2018-10-11	6.13443
2018-10-12	5.73139
2018-10-13	4.26712
2018-10-14	4.45152
2018-10-15	3.36446
2018-10-16	2.83633
2018-10-17	2.31219
2018-10-18	2.61428
2018-10-19	2.59725
2018-10-20	2.50677
2018-10-21	2.01291
2018-10-22	1.30331
2018-10-23	1.38147
2018-10-24	0.892111
2018-10-25	0.766847
2018-10-26	0.638265
2018-10-27	0.659574
2018-10-28	0.367847
2018-10-29	0.253071
2018-10-30	0.185784
2018-10-31	0.142984
2018-11-01	0.110117
2018-11-02	0.0749929
2018-11-03	0.0661114
2018-11-04	0.0634687
2018-11-05	0.0688325
2018-11-06	0.0637629
2018-11-07	0.0659484
2018-11-08	0.0523435
2018-11-09	0.0399488
2018-11-10	0.0368909
2018-11-11	0.0354441
2018-11-12	0.0334297
2018-11-13	0.0356204
2018-11-14	0.0257902
2018-11-15	0.0269835
2018-11-16	0.0227562
2018-11-17	0.0232983
2018-11-18	0.0186183
2018-11-19	0.0189398
2018-11-20	0.0140942
2018-11-21	0.00768457
2018-11-22	0.00573211
2018-11-23	0.0042855
2018-11-24	0.0031851
2018-11-25	0.00246945
2018-11-26	0.00196864
2018-11-27	0.00159615
2018-11-28	0.00130186
2018-11-29	0.0009993
2018-11-30	0.0010116
2018-12-01	0.000685299
2018-12-02	0.000307327
2018-12-03	0.000224512
2018-12-04	0.000134484
2018-12-05	0.000104778
2018-12-06	8.23783e-05
2018-12-07	6.70949e-05
2018-12-08	5.68703e-05
2018-12-09	4.90691e-05
2018-12-10	4.01029e-05
2018-12-11	4.06294e-05
2018-12-12	3.08442e-05
2018-12-13	3.10653e-05
2018-12-14	2.10694e-05
2018-12-15	1.35882e-05
2018-12-16	8.83401e-06
2018-12-17	5.66943e-06
2018-12-18	3.62452e-06
2018-12-19	2.30709e-06
2018-12-20	1.48302e-06
2018-12-21	9.69623e-07
2018-12-22	6.42351e-07
2018-12-23	4.28865e-07
2018-12-24	2.91577e-07
2018-12-25	2.0465e-07
2018-12-26	1.48951e-07
2018-12-27	1.12064e-07
2018-12-28	8.56055e-08
2018-12-29	6.57118e-08
2018-12-30	3.76341e-08
2018-12-31	2.94564e-08
2019-01-01	2.388e-08
2019-01-02	1.72081e-08
2019-01-03	1.41145e-08
2019-01-04	1.4719e-08
2019-01-05	1.37538e-08
2019-01-06	1.56558e-08
2019-01-07	1.52776e-08
2019-01-08	1.46605e-08
2019-01-09	1.28823e-08
2019-01-10	1.19757e-08
2019-01-11	1.27662e-08
2019-01-12	1.1083e-08
2019-01-13	9.2466e-09
2019-01-14	7.52655e-09
2019-01-15	7.6383e-09
2019-01-16	6.15696e-09
2019-01-17	4.72075e-09
2019-01-18	3.30124e-09
2019-01-19	3.31711e-09
2019-01-20	2.02686e-09
2019-01-21	1.24247e-09
2019-01-22	7.62739e-10
2019-01-23	4.68984e-10
2019-01-24	2.89953e-10
2019-01-25	1.82171e-10
2019-01-26	1.18858e-10
2019-01-27	8.23243e-11
2019-01-28	6.23218e-11
2019-01-29	5.14113e-11
2019-01-30	4.44683e-11
2019-01-31	4.03356e-11
2019-02-01	3.71947e-11
2019-02-02	3.48804e-11
2019-02-03	3.24007e-11
2019-02-04	2.89292e-11
2019-02-05	1.88453e-11
2019-02-06	1.32248e-11
2019-02-07	5.95115e-12
2019-02-08	5.1246e-12
2019-02-09	4.29805e-12
2019-02-10	4.13274e-12
2019-02-11	3.96743e-12
2019-02-12	3.63681e-12
2019-02-13	3.80212e-12
2019-02-14	3.3062e-12
2019-02-15	3.3062e-12
2019-02-16	1.32248e-12
2019-02-17	1.15717e-12
2019-02-18	8.26549e-13
2019-02-19	4.95929e-13
2019-02-20	4.95929e-13
2019-02-21	3.3062e-13
2019-02-22	1.6531e-13
2019-02-23	0
2019-02-24	0
2019-02-25	0
2019-02-26	-1.6531e-13
2019-02-27	1.6531e-13
2019-02-28	1.6531e-13
2019-03-01	1.6531e-13
2019-03-02	1.6531e-13

## Sheet: Observed_Oviposition_Reed_2019
Ashe_Time_Ovi	Ashe_Obs_Ovi
2016-05-02	0
2016-05-09	0
2016-05-16	0
2016-05-23	9.875
2016-05-30	3
2016-06-06	1.75
2016-06-13	6.92308
2016-06-20	6.66667
2016-06-27	19.4615
2016-07-04	13.8
2016-07-11	5.78571
2016-07-18	9.5
2016-07-25	10.1333
2016-08-01	20.6842
2016-08-08	16.4167
2016-08-15	21.4118
2016-08-22	23.7692
2016-08-29	17.2
2016-09-05	4.3
2016-09-12	9.46154
2016-09-19	5.9
2016-09-26	1.66667
2016-10-03	0
2016-10-10	0.4
2016-10-17	2.5
2016-10-24	0
2016-10-31	0
2016-11-07	0
