# Supplementary material for: Role of vector phenotypic plasticity in disease transmission as illustrated by the spread of dengue virus by Aedes albopictus
Source: Nat Commun. 2024 Sep 7;15:7823. doi: 10.1038/s41467-024-52144-5 (PMC11379831; doi:10.1038/s41467-024-52144-5)
Supplement: Supplementary file 4 — Source Data files [file 41467_2024_52144_MOESM4_ESM.zip › Source_Data_Folder/Supplementary_Material/SF36.xlsx]

## Sheet: Simulated_Oviposition
Time_Ovi	Sim_Ovi_Pred
2014-01-02	0
2014-01-03	0
2014-01-04	0
2014-01-05	0
2014-01-06	0
2014-01-07	0
2014-01-08	0
2014-01-09	0
2014-01-10	0
2014-01-11	0
2014-01-12	0
2014-01-13	0
2014-01-14	0
2014-01-15	0
2014-01-16	0
2014-01-17	0
2014-01-18	0
2014-01-19	0
2014-01-20	0
2014-01-21	0
2014-01-22	-2.82636e-15
2014-01-23	-7.96391e-15
2014-01-24	-4.37054e-15
2014-01-25	3.49226e-12
2014-01-26	-1.67842e-11
2014-01-27	3.94304e-11
2014-01-28	1.65214e-10
2014-01-29	-3.04564e-11
2014-01-30	6.91207e-09
2014-01-31	3.28688e-08
2014-02-01	7.53037e-08
2014-02-02	1.19755e-07
2014-02-03	1.57129e-07
2014-02-04	1.85823e-07
2014-02-05	2.09976e-07
2014-02-06	2.33928e-07
2014-02-07	2.57888e-07
2014-02-08	2.70901e-07
2014-02-09	2.60406e-07
2014-02-10	2.31224e-07
2014-02-11	1.99772e-07
2014-02-12	1.76377e-07
2014-02-13	1.63172e-07
2014-02-14	1.55702e-07
2014-02-15	1.48777e-07
2014-02-16	1.41231e-07
2014-02-17	1.34733e-07
2014-02-18	1.28321e-07
2014-02-19	1.21145e-07
2014-02-20	1.14133e-07
2014-02-21	9.58177e-08
2014-02-22	6.86708e-08
2014-02-23	4.4539e-08
2014-02-24	4.08177e-08
2014-02-25	3.95942e-08
2014-02-26	3.65529e-08
2014-02-27	3.83464e-08
2014-02-28	2.82994e-08
2014-03-01	2.89596e-08
2014-03-02	2.26142e-08
2014-03-03	1.74109e-08
2014-03-04	1.76792e-08
2014-03-05	1.25133e-08
2014-03-06	7.75964e-09
2014-03-07	4.87141e-09
2014-03-08	3.11427e-09
2014-03-09	2.05872e-09
2014-03-10	1.02985e-09
2014-03-11	7.19677e-10
2014-03-12	3.20267e-10
2014-03-13	1.90567e-10
2014-03-14	1.76337e-10
2014-03-15	1.57747e-10
2014-03-16	1.70159e-10
2014-03-17	1.21075e-10
2014-03-18	1.32244e-10
2014-03-19	1.10673e-10
2014-03-20	9.15685e-11
2014-03-21	7.9252e-11
2014-03-22	7.5516e-11
2014-03-23	7.30599e-11
2014-03-24	5.97269e-11
2014-03-25	5.7075e-11
2014-03-26	6.17099e-11
2014-03-27	5.46328e-11
2014-03-28	4.65738e-11
2014-03-29	3.83754e-11
2014-03-30	3.00157e-11
2014-03-31	2.13401e-11
2014-04-01	1.4784e-11
2014-04-02	1.17742e-11
2014-04-03	1.12863e-11
2014-04-04	1.42968e-11
2014-04-05	1.7817e-11
2014-04-06	1.73294e-11
2014-04-07	1.84423e-11
2014-04-08	1.54076e-11
2014-04-09	1.02978e-11
2014-04-10	5.48821e-12
2014-04-11	5.39689e-12
2014-04-12	6.96738e-12
2014-04-13	1.08052e-11
2014-04-14	1.60351e-11
2014-04-15	1.94347e-11
2014-04-16	1.77755e-11
2014-04-17	1.85664e-11
2014-04-18	1.42701e-11
2014-04-19	1.49019e-11
2014-04-20	9.20391e-12
2014-04-21	4.61803e-12
2014-04-22	4.41895e-12
2014-04-23	6.11303e-12
2014-04-24	6.29591e-12
2014-04-25	6.84308e-12
2014-04-26	6.53443e-12
2014-04-27	6.58428e-12
2014-04-28	1.00932e-11
2014-04-29	1.50424e-11
2014-04-30	1.85533e-11
2014-05-01	2.12901e-11
2014-05-02	1.86564e-11
2014-05-03	1.35836e-11
2014-05-04	9.73123e-12
2014-05-05	1.40777e-11
2014-05-06	1.49914e-11
2014-05-07	1.51153e-11
2014-05-08	0.0871801
2014-05-09	0.199821
2014-05-10	0.325189
2014-05-11	0.418946
2014-05-12	0.455224
2014-05-13	0.502652
2014-05-14	0.545039
2014-05-15	0.610484
2014-05-16	0.580323
2014-05-17	0.437268
2014-05-18	0.28649
2014-05-19	0.317124
2014-05-20	0.200535
2014-05-21	0.187831
2014-05-22	0.291613
2014-05-23	0.397623
2014-05-24	0.501919
2014-05-25	0.52507
2014-05-26	0.572701
2014-05-27	0.765938
2014-05-28	1.17237
2014-05-29	1.8109
2014-05-30	2.71363
2014-05-31	3.55914
2014-06-01	4.35401
2014-06-02	4.86235
2014-06-03	4.93571
2014-06-04	4.90868
2014-06-05	5.09008
2014-06-06	5.29386
2014-06-07	5.60092
2014-06-08	6.18589
2014-06-09	6.61526
2014-06-10	6.88249
2014-06-11	7.27454
2014-06-12	7.62389
2014-06-13	7.52115
2014-06-14	7.52655
2014-06-15	7.55954
2014-06-16	7.78672
2014-06-17	8.85523
2014-06-18	10.2886
2014-06-19	11.6917
2014-06-20	12.8353
2014-06-21	13.3896
2014-06-22	13.594
2014-06-23	14.0898
2014-06-24	14.8691
2014-06-25	15.7362
2014-06-26	16.5014
2014-06-27	17.3017
2014-06-28	18.0897
2014-06-29	18.4528
2014-06-30	18.8931
2014-07-01	18.3634
2014-07-02	18.4171
2014-07-03	19.5997
2014-07-04	20.1281
2014-07-05	19.8302
2014-07-06	18.5626
2014-07-07	16.9284
2014-07-08	16.7512
2014-07-09	18.3716
2014-07-10	18.8314
2014-07-11	18.7177
2014-07-12	18.5318
2014-07-13	18.1551
2014-07-14	19.1353
2014-07-15	20.5464
2014-07-16	20.1978
2014-07-17	18.1754
2014-07-18	16.0202
2014-07-19	13.6252
2014-07-20	11.8866
2014-07-21	12.4639
2014-07-22	13.5615
2014-07-23	14.9476
2014-07-24	16.8278
2014-07-25	17.1033
2014-07-26	16.4468
2014-07-27	15.982
2014-07-28	16.3364
2014-07-29	16.2547
2014-07-30	15.3332
2014-07-31	13.7612
2014-08-01	11.8391
2014-08-02	11.4797
2014-08-03	12.1322
2014-08-04	13.0599
2014-08-05	13.6084
2014-08-06	13.9903
2014-08-07	14.6907
2014-08-08	15.5025
2014-08-09	15.3133
2014-08-10	14.9997
2014-08-11	14.3678
2014-08-12	13.7965
2014-08-13	14.0963
2014-08-14	13.4528
2014-08-15	12.7151
2014-08-16	12.0854
2014-08-17	11.7884
2014-08-18	12.6537
2014-08-19	13.2852
2014-08-20	13.5059
2014-08-21	13.9473
2014-08-22	13.736
2014-08-23	14.7223
2014-08-24	15.6041
2014-08-25	15.8116
2014-08-26	15.7674
2014-08-27	14.8562
2014-08-28	14.1804
2014-08-29	14.1715
2014-08-30	15.1806
2014-08-31	16.2881
2014-09-01	17.1743
2014-09-02	17.7846
2014-09-03	18.0364
2014-09-04	17.8195
2014-09-05	17.7574
2014-09-06	17.3004
2014-09-07	17.1845
2014-09-08	17.4085
2014-09-09	17.2406
2014-09-10	17.1267
2014-09-11	16.8629
2014-09-12	17.0824
2014-09-13	17.1902
2014-09-14	16.2645
2014-09-15	14.5722
2014-09-16	13.2359
2014-09-17	11.7881
2014-09-18	11.3473
2014-09-19	11.1785
2014-09-20	10.5788
2014-09-21	10.7926
2014-09-22	11.0914
2014-09-23	10.6079
2014-09-24	9.35411
2014-09-25	8.03688
2014-09-26	7.40095
2014-09-27	8.14989
2014-09-28	9.37936
2014-09-29	10.204
2014-09-30	10.1212
2014-10-01	9.66177
2014-10-02	9.45317
2014-10-03	9.37621
2014-10-04	9.63757
2014-10-05	7.96432
2014-10-06	5.79464
2014-10-07	6.26164
2014-10-08	4.93316
2014-10-09	4.10615
2014-10-10	4.78993
2014-10-11	5.80878
2014-10-12	6.30389
2014-10-13	6.16589
2014-10-14	6.2825
2014-10-15	6.80076
2014-10-16	6.03692
2014-10-17	4.77747
2014-10-18	3.6071
2014-10-19	4.36611
2014-10-20	2.59623
2014-10-21	1.9802
2014-10-22	2.02044
2014-10-23	1.71118
2014-10-24	1.10444
2014-10-25	1.00269
2014-10-26	0.906607
2014-10-27	1.0345
2014-10-28	1.30159
2014-10-29	1.67701
2014-10-30	1.63858
2014-10-31	1.33251
2014-11-01	1.42448
2014-11-02	1.0142
2014-11-03	1.05193
2014-11-04	0.548389
2014-11-05	0.565796
2014-11-06	0.361697
2014-11-07	0.26233
2014-11-08	0.184015
2014-11-09	0.132746
2014-11-10	0.102091
2014-11-11	0.067362
2014-11-12	0.0588692
2014-11-13	0.050474
2014-11-14	0.0564115
2014-11-15	0.046579
2014-11-16	0.0404033
2014-11-17	0.0354952
2014-11-18	0.0380116
2014-11-19	0.0335705
2014-11-20	0.0286105
2014-11-21	0.0298757
2014-11-22	0.0234813
2014-11-23	0.0180824
2014-11-24	0.0146074
2014-11-25	0.0107238
2014-11-26	0.0061945
2014-11-27	0.0045408
2014-11-28	0.00350666
2014-11-29	0.00285241
2014-11-30	0.00243281
2014-12-01	0.00217838
2014-12-02	0.00143112
2014-12-03	0.00115657
2014-12-04	0.000923197
2014-12-05	0.000628986
2014-12-06	0.000612198
2014-12-07	0.0005187
2014-12-08	0.000607157
2014-12-09	0.000556652
2014-12-10	0.000589473
2014-12-11	0.000502944
2014-12-12	0.000515112
2014-12-13	0.000417806
2014-12-14	0.000320166
2014-12-15	0.000322961
2014-12-16	0.000223821
2014-12-17	0.000136528
2014-12-18	8.35364e-05
2014-12-19	5.12829e-05
2014-12-20	3.16474e-05
2014-12-21	1.97085e-05
2014-12-22	1.24476e-05
2014-12-23	8.03682e-06
2014-12-24	5.39945e-06
2014-12-25	2.76025e-06
2014-12-26	1.48951e-06
2014-12-27	1.28039e-06
2014-12-28	1.14635e-06
2014-12-29	1.07829e-06
2014-12-30	1.0246e-06
2014-12-31	9.37207e-07
2015-01-01	9.82007e-07
2015-01-02	7.74679e-07
2015-01-03	7.94271e-07
2015-01-04	4.46575e-07
2015-01-05	3.68364e-07
2015-01-06	2.97176e-07
2015-01-07	2.19675e-07
2015-01-08	1.55456e-07
2015-01-09	1.1406e-07
2015-01-10	8.64549e-08
2015-01-11	6.82914e-08
2015-01-12	5.29687e-08
2015-01-13	5.36268e-08
2015-01-14	3.69382e-08
2015-01-15	2.3428e-08
2015-01-16	1.51007e-08
2015-01-17	9.94266e-09
2015-01-18	6.68353e-09
2015-01-19	4.60204e-09
2015-01-20	3.2415e-09
2015-01-21	2.34357e-09
2015-01-22	1.75136e-09
2015-01-23	1.34089e-09
2015-01-24	1.01358e-09
2015-01-25	7.56854e-10
2015-01-26	5.67439e-10
2015-01-27	4.32422e-10
2015-01-28	3.3855e-10
2015-01-29	2.75623e-10
2015-01-30	2.15808e-10
2015-01-31	1.52708e-10
2015-02-01	1.01767e-10
2015-02-02	6.92083e-11
2015-02-03	4.85207e-11
2015-02-04	3.60736e-11
2015-02-05	2.81213e-11
2015-02-06	2.21282e-11
2015-02-07	1.76911e-11
2015-02-08	1.45216e-11
2015-02-09	1.22166e-11
2015-02-10	1.05455e-11
2015-02-11	7.14557e-12
2015-02-12	5.64731e-12
2015-02-13	4.37954e-12
2015-02-14	3.45754e-12
2015-02-15	2.82365e-12
2015-02-16	2.30502e-12
2015-02-17	1.90164e-12
2015-02-18	1.95927e-12
2015-02-19	1.44064e-12
2015-02-20	9.79635e-13
2015-02-21	6.91507e-13
2015-02-22	4.61005e-13
2015-02-23	2.88128e-13
2015-02-24	1.72877e-13
2015-02-25	1.15251e-13
2015-02-26	5.76256e-14
2015-02-27	0
2015-02-28	0
2015-03-01	0
2015-03-02	0
2015-03-03	0
2015-03-04	0
2015-03-05	0
2015-03-06	0
2015-03-07	0
2015-03-08	0
2015-03-09	0
2015-03-10	0
2015-03-11	0
2015-03-12	0
2015-03-13	0
2015-03-14	0
2015-03-15	0
2015-03-16	0
2015-03-17	0
2015-03-18	0
2015-03-19	0
2015-03-20	0
2015-03-21	0
2015-03-22	0
2015-03-23	0
2015-03-24	0
2015-03-25	0
2015-03-26	0
2015-03-27	0
2015-03-28	0
2015-03-29	0
2015-03-30	0
2015-03-31	0
2015-04-01	0
2015-04-02	0
2015-04-03	0
2015-04-04	0
2015-04-05	0
2015-04-06	0
2015-04-07	0
2015-04-08	0
2015-04-09	0
2015-04-10	0
2015-04-11	0
2015-04-12	0
2015-04-13	0
2015-04-14	0
2015-04-15	0
2015-04-16	0
2015-04-17	0
2015-04-18	0
2015-04-19	0
2015-04-20	0
2015-04-21	0
2015-04-22	0
2015-04-23	0
2015-04-24	0
2015-04-25	0
2015-04-26	0
2015-04-27	0
2015-04-28	0
2015-04-29	0
2015-04-30	0
2015-05-01	0
2015-05-02	0
2015-05-03	0
2015-05-04	0
2015-05-05	0
2015-05-06	0
2015-05-07	1.05455e-11
2015-05-08	0.350226
2015-05-09	0.738474
2015-05-10	1.17564
2015-05-11	1.62284
2015-05-12	1.90091
2015-05-13	2.08409
2015-05-14	1.98109
2015-05-15	1.85899
2015-05-16	1.71725
2015-05-17	1.63354
2015-05-18	1.86057
2015-05-19	2.20123
2015-05-20	2.34751
2015-05-21	2.44652
2015-05-22	2.32143
2015-05-23	1.81518
2015-05-24	1.49994
2015-05-25	1.36672
2015-05-26	1.57444
2015-05-27	2.34312
2015-05-28	3.03134
2015-05-29	3.8898
2015-05-30	4.75521
2015-05-31	5.64251
2015-06-01	6.65892
2015-06-02	7.36162
2015-06-03	7.45784
2015-06-04	7.33268
2015-06-05	7.20695
2015-06-06	7.79191
2015-06-07	9.41625
2015-06-08	11.2497
2015-06-09	13.0703
2015-06-10	13.6607
2015-06-11	14.0084
2015-06-12	14.2554
2015-06-13	14.3879
2015-06-14	15.3836
2015-06-15	16.3882
2015-06-16	17.4807
2015-06-17	18.8589
2015-06-18	19.8997
2015-06-19	25.4284
2015-06-20	26.0784
2015-06-21	20.9146
2015-06-22	21.2286
2015-06-23	22.2243
2015-06-24	23.903
2015-06-25	25.5935
2015-06-26	27.1373
2015-06-27	27.4431
2015-06-28	26.2205
2015-06-29	23.6288
2015-06-30	20.982
2015-07-01	19.3544
2015-07-02	18.6585
2015-07-03	19.0105
2015-07-04	18.8539
2015-07-05	18.1497
2015-07-06	17.7758
2015-07-07	18.1241
2015-07-08	19.4066
2015-07-09	21.2322
2015-07-10	22.9788
2015-07-11	24.7552
2015-07-12	24.9958
2015-07-13	24.0179
2015-07-14	22.9436
2015-07-15	22.3378
2015-07-16	21.4494
2015-07-17	21.2939
2015-07-18	21.9476
2015-07-19	22.2507
2015-07-20	23.5427
2015-07-21	24.3136
2015-07-22	24.462
2015-07-23	23.937
2015-07-24	22.6245
2015-07-25	21.4219
2015-07-26	20.9723
2015-07-27	21.3031
2015-07-28	22.7204
2015-07-29	24.2964
2015-07-30	24.9241
2015-07-31	25.198
2015-08-01	24.3801
2015-08-02	23.4718
2015-08-03	22.8504
2015-08-04	22.6516
2015-08-05	23.6365
2015-08-06	24.6753
2015-08-07	24.5593
2015-08-08	23.2712
2015-08-09	22.1795
2015-08-10	21.7218
2015-08-11	22.4235
2015-08-12	23.0257
2015-08-13	22.6259
2015-08-14	21.3473
2015-08-15	20.0611
2015-08-16	19.7613
2015-08-17	19.7585
2015-08-18	20.4066
2015-08-19	20.1563
2015-08-20	20.0252
2015-08-21	19.6739
2015-08-22	18.7115
2015-08-23	18.4422
2015-08-24	17.8859
2015-08-25	17.4687
2015-08-26	16.7513
2015-08-27	15.277
2015-08-28	14.0706
2015-08-29	13.8609
2015-08-30	14.4623
2015-08-31	15.6743
2015-09-01	16.2118
2015-09-02	16.749
2015-09-03	17.2836
2015-09-04	17.9239
2015-09-05	19.0071
2015-09-06	18.9677
2015-09-07	18.2358
2015-09-08	17.6929
2015-09-09	17.2084
2015-09-10	16.7437
2015-09-11	16.032
2015-09-12	15.3082
2015-09-13	13.7386
2015-09-14	10.7788
2015-09-15	8.53617
2015-09-16	6.78131
2015-09-17	6.15376
2015-09-18	7.3698
2015-09-19	8.9187
2015-09-20	10.1035
2015-09-21	11.1542
2015-09-22	11.0055
2015-09-23	10.8826
2015-09-24	10.6945
2015-09-25	10.2189
2015-09-26	9.76472
2015-09-27	9.09745
2015-09-28	8.5076
2015-09-29	8.46542
2015-09-30	9.37237
2015-10-01	10.1111
2015-10-02	9.91129
2015-10-03	8.30753
2015-10-04	6.38941
2015-10-05	5.51829
2015-10-06	5.37096
2015-10-07	6.25333
2015-10-08	7.35148
2015-10-09	7.57414
2015-10-10	7.76093
2015-10-11	7.02894
2015-10-12	6.33943
2015-10-13	5.18494
2015-10-14	4.45569
2015-10-15	4.23397
2015-10-16	3.9096
2015-10-17	3.71805
2015-10-18	2.66699
2015-10-19	2.84536
2015-10-20	1.96104
2015-10-21	2.04505
2015-10-22	1.35799
2015-10-23	0.84382
2015-10-24	0.677891
2015-10-25	0.87695
2015-10-26	1.01397
2015-10-27	1.05978
2015-10-28	0.86656
2015-10-29	1.11482
2015-10-30	0.993936
2015-10-31	0.766028
2015-11-01	0.651816
2015-11-02	0.726486
2015-11-03	0.664356
2015-11-04	0.772714
2015-11-05	0.983507
2015-11-06	1.40558
2015-11-07	2.0042
2015-11-08	2.12814
2015-11-09	1.89135
2015-11-10	1.99795
2015-11-11	1.53322
2015-11-12	0.847447
2015-11-13	0.537432
2015-11-14	0.516707
2015-11-15	0.590558
2015-11-16	0.52916
2015-11-17	0.454145
2015-11-18	0.477855
2015-11-19	0.430363
2015-11-20	0.284244
2015-11-21	0.232785
2015-11-22	0.206867
2015-11-23	0.192166
2015-11-24	0.176745
2015-11-25	0.182079
2015-11-26	0.134167
2015-11-27	0.137262
2015-11-28	0.0785875
2015-11-29	0.0593585
2015-11-30	0.0314357
2015-12-01	0.0222733
2015-12-02	0.0201108
2015-12-03	0.0205497
2015-12-04	0.0205639
2015-12-05	0.0225569
2015-12-06	0.0190391
2015-12-07	0.0198913
2015-12-08	0.0161532
2015-12-09	0.0124417
2015-12-10	0.0132751
2015-12-11	0.0105079
2015-12-12	0.00858992
2015-12-13	0.00688737
2015-12-14	0.00729128
2015-12-15	0.0102715
2015-12-16	0.00906368
2015-12-17	0.00990281
2015-12-18	0.00831649
2015-12-19	0.00711471
2015-12-20	0.0075568
2015-12-21	0.00401271
2015-12-22	0.00418455
2015-12-23	0.00347852
2015-12-24	0.00300627
2015-12-25	0.00224066
2015-12-26	0.00219384
2015-12-27	0.00260701
2015-12-28	0.00324481
2015-12-29	0.0032734
2015-12-30	0.00333997
2015-12-31	0.00271283
2016-01-01	0.00186819
2016-01-02	0.0019992
2016-01-03	0.00207915
2016-01-04	0.00131273
2016-01-05	0.0013427
2016-01-06	0.000629824
2016-01-07	0.000641265
2016-01-08	0.000486921
2016-01-09	0.000491745
2016-01-10	0.000336519
2016-01-11	0.000209959
2016-01-12	0.00013287
2016-01-13	8.58608e-05
2016-01-14	5.71509e-05
2016-01-15	3.95594e-05
2016-01-16	2.87223e-05
2016-01-17	2.20131e-05
2016-01-18	1.76205e-05
2016-01-19	1.32086e-05
2016-01-20	9.10304e-06
2016-01-21	6.4907e-06
2016-01-22	4.79298e-06
2016-01-23	3.68039e-06
2016-01-24	2.94596e-06
2016-01-25	2.47602e-06
2016-01-26	2.214e-06
2016-01-27	2.06712e-06
2016-01-28	1.97448e-06
2016-01-29	1.92784e-06
2016-01-30	1.91323e-06
2016-01-31	1.89326e-06
2016-02-01	1.86398e-06
2016-02-02	1.85838e-06
2016-02-03	1.64444e-06
2016-02-04	1.3498e-06
2016-02-05	9.47334e-07
2016-02-06	8.65812e-07
2016-02-07	7.96926e-07
2016-02-08	7.06335e-07
2016-02-09	7.24613e-07
2016-02-10	6.15213e-07
2016-02-11	6.22093e-07
2016-02-12	3.21144e-07
2016-02-13	3.23736e-07
2016-02-14	2.02295e-07
2016-02-15	1.24008e-07
2016-02-16	7.61446e-08
2016-02-17	4.67261e-08
2016-02-18	2.86835e-08
2016-02-19	1.76196e-08
2016-02-20	1.08389e-08
2016-02-21	6.71407e-09
2016-02-22	2.62727e-09
2016-02-23	1.19677e-09
2016-02-24	6.87819e-10
2016-02-25	6.40796e-10
2016-02-26	6.27427e-10
2016-02-27	5.85706e-10
2016-02-28	5.2324e-10
2016-02-29	5.47674e-10
2016-03-01	4.24355e-10
2016-03-02	3.49211e-10
2016-03-03	2.72223e-10
2016-03-04	2.07913e-10
2016-03-05	1.71263e-10
2016-03-06	1.49596e-10
2016-03-07	1.58125e-10
2016-03-08	1.41528e-10
2016-03-09	1.24471e-10
2016-03-10	1.19631e-10
2016-03-11	1.09489e-10
2016-03-12	1.66884e-10
2016-03-13	2.47329e-10
2016-03-14	3.04033e-10
2016-03-15	2.97118e-10
2016-03-16	2.85823e-10
2016-03-17	2.74067e-10
2016-03-18	2.27736e-10
2016-03-19	2.08144e-10
2016-03-20	1.58586e-10
2016-03-21	1.7449e-10
2016-03-22	1.01191e-10
2016-03-23	1.09489e-10
2016-03-24	8.64384e-11
2016-03-25	7.86013e-11
2016-03-26	7.62963e-11
2016-03-27	5.73951e-11
2016-03-28	7.23777e-11
2016-03-29	7.72183e-11
2016-03-30	6.63847e-11
2016-03-31	5.78561e-11
2016-04-01	7.42218e-11
2016-04-02	8.20588e-11
2016-04-03	7.88318e-11
2016-04-04	7.83708e-11
2016-04-05	7.88318e-11
2016-04-06	6.13136e-11
2016-04-07	6.79982e-11
2016-04-08	4.37954e-11
2016-04-09	4.10294e-11
2016-04-10	3.94159e-11
2016-04-11	4.28734e-11
2016-04-12	4.12599e-11
2016-04-13	3.25008e-11
2016-04-14	2.90433e-11
2016-04-15	3.20398e-11
2016-04-16	3.25008e-11
2016-04-17	3.38838e-11
2016-04-18	3.87244e-11
2016-04-19	4.17209e-11
2016-04-20	5.55511e-11
2016-04-21	7.60658e-11
2016-04-22	9.33534e-11
2016-04-23	9.8655e-11
2016-04-24	8.75909e-11
2016-04-25	7.44523e-11
2016-04-26	7.12252e-11
2016-04-27	7.99843e-11
2016-04-28	1.02343e-10
2016-04-29	1.19631e-10
2016-04-30	1.28851e-10
2016-05-01	1.35535e-10
2016-05-02	1.34383e-10
2016-05-03	-2.60698e-10
2016-05-04	-5.97162e-09
2016-05-05	0.176844
2016-05-06	0.263774
2016-05-07	0.359671
2016-05-08	0.653511
2016-05-09	1.39329
2016-05-10	2.0127
2016-05-11	2.90054
2016-05-12	3.51988
2016-05-13	3.80693
2016-05-14	3.8189
2016-05-15	3.21646
2016-05-16	2.4248
2016-05-17	1.57351
2016-05-18	1.96779
2016-05-19	1.72397
2016-05-20	1.60907
2016-05-21	1.78831
2016-05-22	1.77421
2016-05-23	1.65087
2016-05-24	1.78305
2016-05-25	1.89877
2016-05-26	2.34519
2016-05-27	2.8662
2016-05-28	3.42158
2016-05-29	4.00945
2016-05-30	4.49138
2016-05-31	5.17702
2016-06-01	6.7074
2016-06-02	8.59684
2016-06-03	10.4669
2016-06-04	11.8662
2016-06-05	13.0106
2016-06-06	12.9013
2016-06-07	12.8595
2016-06-08	13.2886
2016-06-09	12.376
2016-06-10	12.1184
2016-06-11	12.7165
2016-06-12	13.9524
2016-06-13	16.2893
2016-06-14	18.8242
2016-06-15	20.0707
2016-06-16	20.525
2016-06-17	20.6749
2016-06-18	20.7028
2016-06-19	20.9347
2016-06-20	21.0854
2016-06-21	21.1093
2016-06-22	22.4126
2016-06-23	23.2276
2016-06-24	25.2755
2016-06-25	26.4411
2016-06-26	26.0045
2016-06-27	26.5428
2016-06-28	25.6647
2016-06-29	25.0809
2016-06-30	24.845
2016-07-01	23.8455
2016-07-02	23.4513
2016-07-03	24.0887
2016-07-04	24.8549
2016-07-05	26.5175
2016-07-06	27.0432
2016-07-07	26.7371
2016-07-08	25.6688
2016-07-09	24.3605
2016-07-10	23.5108
2016-07-11	23.2911
2016-07-12	23.9168
2016-07-13	24.1492
2016-07-14	24.6916
2016-07-15	25.2111
2016-07-16	25.1683
2016-07-17	24.7571
2016-07-18	24.3583
2016-07-19	24.2623
2016-07-20	24.8913
2016-07-21	25.6659
2016-07-22	26.5942
2016-07-23	27.1311
2016-07-24	34.3652
2016-07-25	34.883
2016-07-26	36.1756
2016-07-27	37.4154
2016-07-28	38.4514
2016-07-29	39.3133
2016-07-30	39.1583
2016-07-31	38.6402
2016-08-01	30.9213
2016-08-02	31.4812
2016-08-03	32.0391
2016-08-04	32.7377
2016-08-05	32.6784
2016-08-06	31.589
2016-08-07	31.732
2016-08-08	31.981
2016-08-09	31.554
2016-08-10	32.6594
2016-08-11	33.1993
2016-08-12	33.5397
2016-08-13	42.341
2016-08-14	43.4223
2016-08-15	43.6091
2016-08-16	44.1359
2016-08-17	44.6203
2016-08-18	44.951
2016-08-19	43.8984
2016-08-20	33.2345
2016-08-21	31.2009
2016-08-22	29.0255
2016-08-23	27.327
2016-08-24	27.1338
2016-08-25	27.9513
2016-08-26	29.052
2016-08-27	31.7964
2016-08-28	33.981
2016-08-29	34.4652
2016-08-30	34.086
2016-08-31	33.2731
2016-09-01	32.4024
2016-09-02	31.6672
2016-09-03	30.4996
2016-09-04	28.1707
2016-09-05	26.2946
2016-09-06	25.5006
2016-09-07	26.4101
2016-09-08	28.3973
2016-09-09	30.2202
2016-09-10	31.7223
2016-09-11	32.7221
2016-09-12	40.135
2016-09-13	30.6652
2016-09-14	29.4509
2016-09-15	28.5391
2016-09-16	29.0241
2016-09-17	30.3465
2016-09-18	30.8397
2016-09-19	29.7442
2016-09-20	27.5487
2016-09-21	25.6648
2016-09-22	24.1347
2016-09-23	23.8847
2016-09-24	24.2764
2016-09-25	24.8892
2016-09-26	25.6168
2016-09-27	25.8108
2016-09-28	24.2439
2016-09-29	22.0661
2016-09-30	18.1042
2016-10-01	13.544
2016-10-02	11.2206
2016-10-03	9.27325
2016-10-04	9.45797
2016-10-05	11.5605
2016-10-06	12.6675
2016-10-07	13.1949
2016-10-08	12.884
2016-10-09	11.8019
2016-10-10	9.5789
2016-10-11	7.56805
2016-10-12	6.2827
2016-10-13	4.95044
2016-10-14	5.6221
2016-10-15	7.04692
2016-10-16	8.68767
2016-10-17	10.2109
2016-10-18	11.3247
2016-10-19	11.9847
2016-10-20	12.7496
2016-10-21	13.3638
2016-10-22	12.1612
2016-10-23	9.4766
2016-10-24	9.76825
2016-10-25	6.943
2016-10-26	3.93979
2016-10-27	2.93637
2016-10-28	3.32456
2016-10-29	3.74964
2016-10-30	4.38868
2016-10-31	5.53694
2016-11-01	6.34451
2016-11-02	6.88758
2016-11-03	7.28253
2016-11-04	7.08646
2016-11-05	6.33431
2016-11-06	4.62825
2016-11-07	3.21568
2016-11-08	3.53315
2016-11-09	2.13953
2016-11-10	1.25195
2016-11-11	1.18917
2016-11-12	1.0939
2016-11-13	0.90046
2016-11-14	0.999645
2016-11-15	0.856176
2016-11-16	0.710676
2016-11-17	0.601875
2016-11-18	0.55278
2016-11-19	0.460202
2016-11-20	0.442641
2016-11-21	0.413093
2016-11-22	0.439216
2016-11-23	0.376504
2016-11-24	0.386706
2016-11-25	0.300585
2016-11-26	0.180151
2016-11-27	0.124283
2016-11-28	0.087112
2016-11-29	0.0645088
2016-11-30	0.0578341
2016-12-01	0.0513846
2016-12-02	0.0459352
2016-12-03	0.041094
2016-12-04	0.0390834
2016-12-05	0.0403075
2016-12-06	0.0445105
2016-12-07	0.039562
2016-12-08	0.0302122
2016-12-09	0.0330669
2016-12-10	0.0300562
2016-12-11	0.0270245
2016-12-12	0.0239787
2016-12-13	0.0196566
2016-12-14	0.0157745
2016-12-15	0.0159726
2016-12-16	0.0116428
2016-12-17	0.00748329
2016-12-18	0.00467543
2016-12-19	0.00296342
2016-12-20	0.00191467
2016-12-21	0.00126997
2016-12-22	0.000860027
2016-12-23	0.000546864
2016-12-24	0.000354144
2016-12-25	0.000237485
2016-12-26	0.0001228
2016-12-27	6.28384e-05
2016-12-28	3.91278e-05
2016-12-29	3.69126e-05
2016-12-30	3.61303e-05
2016-12-31	3.44146e-05
2017-01-01	3.64892e-05
2017-01-02	3.05045e-05
2017-01-03	2.38476e-05
2017-01-04	1.93367e-05
2017-01-05	1.51126e-05
2017-01-06	1.1365e-05
2017-01-07	8.55734e-06
2017-01-08	6.80842e-06
2017-01-09	5.68912e-06
2017-01-10	5.81563e-06
2017-01-11	4.64021e-06
2017-01-12	3.4442e-06
2017-01-13	2.25479e-06
2017-01-14	9.44832e-07
2017-01-15	5.18916e-07
2017-01-16	4.07686e-07
2017-01-17	4.48738e-07
2017-01-18	5.32812e-07
2017-01-19	5.27264e-07
2017-01-20	5.0786e-07
2017-01-21	5.22682e-07
2017-01-22	5.06555e-07
2017-01-23	4.38486e-07
2017-01-24	4.35518e-07
2017-01-25	4.29902e-07
2017-01-26	4.99924e-07
2017-01-27	4.56166e-07
2017-01-28	4.26858e-07
2017-01-29	4.58548e-07
2017-01-30	3.97188e-07
2017-01-31	4.09003e-07
2017-02-01	3.36898e-07
2017-02-02	2.6751e-07
2017-02-03	2.04615e-07
2017-02-04	1.41829e-07
2017-02-05	9.35153e-08
2017-02-06	6.40059e-08
2017-02-07	4.61613e-08
2017-02-08	3.59252e-08
2017-02-09	2.3278e-08
2017-02-10	1.76108e-08
2017-02-11	1.3119e-08
2017-02-12	1.04731e-08
2017-02-13	9.21226e-09
2017-02-14	8.53227e-09
2017-02-15	9.13942e-09
2017-02-16	7.49271e-09
2017-02-17	6.27681e-09
2017-02-18	5.47397e-09
2017-02-19	4.88204e-09
2017-02-20	2.67429e-09
2017-02-21	1.95743e-09
2017-02-22	1.58954e-09
2017-02-23	1.16634e-09
2017-02-24	1.20322e-09
2017-02-25	1.70157e-09
2017-02-26	1.80161e-09
2017-02-27	1.71171e-09
2017-02-28	1.60291e-09
2017-03-01	1.69719e-09
2017-03-02	1.6036e-09
2017-03-03	1.01605e-09
2017-03-04	7.99843e-10
2017-03-05	8.39951e-10
2017-03-06	7.2055e-10
2017-03-07	6.54396e-10
2017-03-08	6.10831e-10
2017-03-09	3.38608e-10
2017-03-10	2.07913e-10
2017-03-11	1.66653e-10

## Sheet: Observed_Oviposition_Reed_2019
Gre_Time_Ovi	GreObs_Ovi
2016-04-24	0
2016-05-01	0
2016-05-08	0
2016-05-15	15
2016-05-22	4.5
2016-05-29	31.8333
2016-06-05	4.5
2016-06-12	13.8333
2016-06-19	17.6667
2016-06-26	33.3333
2016-07-03	28.1667
2016-07-10	14.1667
2016-07-17	16.3333
2016-07-24	28.8333
2016-07-31	41.5
2016-08-07	19.1667
2016-08-14	65.5
2016-08-21	34.5
2016-08-28	62
2016-09-04	9.33333
2016-09-11	16.5
2016-09-18	30
2016-09-25	8.33333
2016-10-02	32.8333
2016-10-09	5.33333
2016-10-16	14
2016-10-23	6.33333
2016-10-30	0
2016-11-06	0
