# Supplementary material for: Role of vector phenotypic plasticity in disease transmission as illustrated by the spread of dengue virus by Aedes albopictus
Source: Nat Commun. 2024 Sep 7;15:7823. doi: 10.1038/s41467-024-52144-5 (PMC11379831; doi:10.1038/s41467-024-52144-5)
Supplement: Supplementary file 4 — Source Data files [file 41467_2024_52144_MOESM4_ESM.zip › Source_Data_Folder/Supplementary_Material/SF38.xlsx]

## Sheet: Simulated_Ads
Time_Ads	Sim_Ads_Pred
2000-01-01	0
2000-01-01 01:30:05	0
2000-01-01 03:50:00	0
2000-01-01 07:05:52	0
2000-01-01 12:02:18	0
2000-01-01 18:16:54	0
2000-01-01 21:08:44	0
2000-01-01 23:17:04	0
2000-01-01 23:47:04	0
2000-01-01 23:56:52	0
2000-01-02 00:00:16	0
2000-01-02 00:01:29	0
2000-01-02 00:13:40	0
2000-01-02 01:18:10	0
2000-01-02 03:04:06	0
2000-01-02 03:57:04	0
2000-01-02 07:02:27	0
2000-01-02 08:23:35	0
2000-01-02 10:49:03	0
2000-01-02 11:59:35	0
2000-01-02 12:40:57	0
2000-01-02 13:37:11	0
2000-01-02 14:48:53	0
2000-01-02 16:21:01	0
2000-01-02 18:17:34	0
2000-01-02 20:45:27	0
2000-01-02 22:51:55	0
2000-01-02 23:39:18	0
2000-01-02 23:59:33	0
2000-01-03 00:10:44	0
2000-01-03 00:14:47	0
2000-01-03 00:55:20	0
2000-01-03 02:05:22	0
2000-01-03 03:45:14	0
2000-01-03 06:08:16	0
2000-01-03 09:27:11	0
2000-01-03 12:22:47	0
2000-01-03 14:53:46	0
2000-01-03 20:21:58	0
2000-01-03 23:20:14	0
2000-01-03 23:57:31	0
2000-01-04 00:15:40	0
2000-01-04 00:22:15	0
2000-01-04 01:28:03	0
2000-01-04 03:11:41	0
2000-01-04 05:32:58	0
2000-01-04 08:29:29	0
2000-01-04 12:02:22	0
2000-01-04 16:09:22	0
2000-01-04 20:47:11	0
2000-01-04 23:18:23	0
2000-01-05 00:13:31	0
2000-01-05 00:42:26	0
2000-01-05 03:06:40	0
2000-01-05 05:08:11	0
2000-01-05 07:58:18	0
2000-01-05 10:51:20	0
2000-01-05 12:42:47	0
2000-01-05 15:36:10	0
2000-01-05 16:59:37	0
2000-01-05 17:42:45	0
2000-01-05 18:21:42	0
2000-01-05 22:08:17	0
2000-01-05 23:54:57	0
2000-01-06 01:22:26	0
2000-01-06 02:36:15	0
2000-01-06 10:48:55	0
2000-01-06 16:32:57	0
2000-01-07 00:33:06	0
2000-01-07 04:44:24	0
2000-01-07 08:40:39	0
2000-01-07 10:33:11	0
2000-01-07 14:58:28	0
2000-01-07 18:58:35	0
2000-01-08 00:59:00	0
2000-01-08 04:54:44	0
2000-01-08 15:03:55	0
2000-01-08 23:36:42	0
2000-01-09 11:20:24	0
2000-01-09 20:32:13	0
2000-01-10 10:59:18	0
2000-01-10 17:16:03	0
2000-01-10 20:15:23	0
2000-01-10 22:53:34	0
2000-01-10 23:49:42	0
2000-01-10 23:57:30	0
2000-01-11 00:00:24	0
2000-01-11 00:01:28	0
2000-01-11 00:12:13	0
2000-01-11 01:34:57	0
2000-01-11 04:14:45	0
2000-01-11 07:59:35	0
2000-01-11 12:16:36	0
2000-01-11 17:23:45	0
2000-01-11 23:38:01	0
2000-01-12 06:30:22	0
2000-01-12 12:48:38	0
2000-01-12 19:42:16	0
2000-01-13 01:28:10	0
2000-01-13 10:02:27	0
2000-01-13 17:56:54	0
2000-01-13 22:57:39	0
2000-01-14 03:45:57	0
2000-01-14 08:47:10	0
2000-01-14 21:33:03	0
2000-01-15 04:52:10	0
2000-01-15 12:16:45	0
2000-01-15 19:32:05	0
2000-01-16 06:29:06	0
2000-01-16 15:19:23	0
2000-01-16 23:51:26	0
2000-01-17 05:02:13	0
2000-01-17 10:16:07	0
2000-01-17 20:27:39	0
2000-01-18 03:03:53	0
2000-01-18 08:42:15	0
2000-01-18 17:01:09	0
2000-01-19 02:23:37	0
2000-01-19 05:16:05	0
2000-01-19 06:54:30	0
2000-01-19 07:34:26	0
2000-01-19 09:05:54	0
2000-01-19 14:13:08	0
2000-01-19 20:25:07	0
2000-01-20 04:06:13	0
2000-01-20 16:16:25	0
2000-01-21 00:30:50	0
2000-01-21 07:27:56	0
2000-01-21 12:19:07	0
2000-01-22 02:58:20	0
2000-01-22 09:04:36	0
2000-01-22 13:47:42	0
2000-01-22 18:09:08	0
2000-01-22 21:26:44	0
2000-01-23 15:04:18	0
2000-01-24 06:10:43	0
2000-01-25 07:16:20	0
2000-01-26 07:22:35	0
2000-01-27 12:51:03	0
2000-01-29 01:49:18	5.37601e-08
2000-01-30 19:33:01	2.70354e-07
2000-02-01 15:00:51	6.20719e-06
2000-02-02 23:10:59	5.06597e-06
2000-02-04 21:12:32	3.15124e-06
2000-02-07 06:36:03	1.6429e-06
2000-02-10 17:22:22	5.95697e-07
2000-02-13 17:07:12	3.26353e-07
2000-02-17 11:37:34	1.83259e-07
2000-02-19 00:20:49	8.60213e-08
2000-02-19 12:26:51	6.6861e-08
2000-02-19 16:33:31	6.50556e-08
2000-02-19 18:08:03	6.48452e-08
2000-02-20 00:19:58	6.42879e-08
2000-02-20 03:52:13	6.40279e-08
2000-02-20 09:50:32	6.34955e-08
2000-02-20 13:08:03	6.30115e-08
2000-02-20 18:37:49	5.951e-08
2000-02-20 21:34:02	5.598e-08
2000-02-22 02:56:18	3.03988e-08
2000-02-23 02:28:38	1.86251e-08
2000-02-23 08:25:23	1.64552e-08
2000-02-23 10:54:33	1.56246e-08
2000-02-23 16:37:42	1.38696e-08
2000-02-23 19:50:18	1.29724e-08
2000-02-24 03:22:59	1.12652e-08
2000-02-24 08:06:10	1.10157e-08
2000-02-24 09:54:03	1.0964e-08
2000-02-24 17:26:12	1.08298e-08
2000-02-24 21:42:05	1.07826e-08
2000-02-25 05:27:42	1.07198e-08
2000-02-25 09:37:23	1.06931e-08
2000-02-25 13:40:52	1.06697e-08
2000-02-25 21:13:16	1.06296e-08
2000-02-26 03:24:57	1.05971e-08
2000-02-26 05:28:12	1.05859e-08
2000-02-26 07:05:04	1.05768e-08
2000-02-26 09:08:14	1.05647e-08
2000-02-26 11:38:12	1.05492e-08
2000-02-26 14:49:59	1.05276e-08
2000-02-26 17:13:25	1.05098e-08
2000-02-26 22:18:26	1.04672e-08
2000-02-27 00:16:56	1.04491e-08
2000-02-27 02:01:57	1.04325e-08
2000-02-27 09:03:19	1.03662e-08
2000-02-27 13:17:14	1.03293e-08
2000-02-27 19:50:22	1.02787e-08
2000-02-28 02:10:12	1.02353e-08
2000-02-28 08:44:39	1.01927e-08
2000-02-28 14:37:28	1.01546e-08
2000-02-28 18:52:13	1.01259e-08
2000-02-28 21:17:59	1.01087e-08
2000-02-28 23:03:21	1.00958e-08
2000-02-29 02:50:41	1.00662e-08
2000-02-29 06:06:14	1.0038e-08
2000-02-29 10:43:56	9.99219e-09
2000-02-29 15:51:48	9.93026e-09
2000-02-29 20:57:03	9.85417e-09
2000-03-01 01:46:50	9.7693e-09
2000-03-01 10:43:30	9.60911e-09
2000-03-01 18:07:19	9.50003e-09
2000-03-02 02:53:39	9.39913e-09
2000-03-02 10:22:00	9.32753e-09
2000-03-02 19:26:53	9.24591e-09
2000-03-03 01:02:33	9.19183e-09
2000-03-03 07:42:11	9.11053e-09
2000-03-03 14:32:40	8.96664e-09
2000-03-03 21:31:51	8.40502e-09
2000-03-04 02:42:10	7.54647e-09
2000-03-04 16:37:09	5.64729e-09
2000-03-05 02:03:25	4.74434e-09
2000-03-05 15:53:36	4.54409e-09
2000-03-05 22:19:05	4.50045e-09
2000-03-06 05:53:09	4.45712e-09
2000-03-06 14:15:19	4.41099e-09
2000-03-07 01:34:27	4.34374e-09
2000-03-07 09:50:09	4.29032e-09
2000-03-07 15:42:46	4.25367e-09
2000-03-07 20:01:52	4.23011e-09
2000-03-08 01:35:19	4.20594e-09
2000-03-08 08:44:12	4.18487e-09
2000-03-08 12:27:11	4.17765e-09
2000-03-08 15:55:50	4.17401e-09
2000-03-08 22:31:38	4.17603e-09
2000-03-09 03:48:29	4.18197e-09
2000-03-09 09:32:16	4.192e-09
2000-03-09 11:53:16	4.19638e-09
2000-03-09 15:09:55	4.20211e-09
2000-03-09 16:48:58	4.20513e-09
2000-03-09 17:55:06	4.2068e-09
2000-03-09 18:21:33	4.20715e-09
2000-03-09 19:31:06	4.20763e-09
2000-03-09 20:33:20	4.20775e-09
2000-03-09 22:12:14	4.20765e-09
2000-03-10 00:08:22	4.20736e-09
2000-03-10 03:05:43	4.20709e-09
2000-03-10 04:38:16	4.2074e-09
2000-03-10 06:36:28	4.20928e-09
2000-03-10 07:57:35	4.2128e-09
2000-03-10 09:07:02	4.21618e-09
2000-03-10 13:12:43	4.22895e-09
2000-03-10 16:16:32	4.23894e-09
2000-03-10 20:36:03	4.25351e-09
2000-03-10 23:27:30	4.26366e-09
2000-03-11 04:12:36	4.27917e-09
2000-03-11 09:07:43	4.28963e-09
2000-03-11 14:11:48	4.29352e-09
2000-03-11 20:18:00	4.2902e-09
2000-03-12 00:41:11	4.28406e-09
2000-03-12 04:19:32	4.27824e-09
2000-03-12 12:05:37	4.26562e-09
2000-03-12 18:05:13	4.25687e-09
2000-03-12 22:42:15	4.24869e-09
2000-03-13 07:22:14	4.21975e-09
2000-03-13 13:35:55	4.16206e-09
2000-03-13 18:03:22	3.97147e-09
2000-03-13 21:06:29	3.72989e-09
2000-03-14 01:33:52	3.40354e-09
2000-03-14 08:14:22	2.96784e-09
2000-03-14 17:12:27	2.51724e-09
2000-03-14 23:02:41	2.45992e-09
2000-03-15 01:59:43	2.44669e-09
2000-03-15 09:51:14	2.42463e-09
2000-03-15 13:56:04	2.41691e-09
2000-03-15 22:04:20	2.40552e-09
2000-03-16 06:31:27	2.3973e-09
2000-03-16 10:52:53	2.39454e-09
2000-03-16 13:40:22	2.3937e-09
2000-03-16 20:03:13	2.39439e-09
2000-03-17 01:38:30	2.4004e-09
2000-03-17 08:24:43	2.41403e-09
2000-03-17 10:15:37	2.41808e-09
2000-03-17 11:34:42	2.4197e-09
2000-03-17 13:30:16	2.42067e-09
2000-03-17 15:46:04	2.42058e-09
2000-03-17 18:42:50	2.41909e-09
2000-03-17 21:56:13	2.41605e-09
2000-03-18 00:22:55	2.41307e-09
2000-03-18 06:38:05	2.40038e-09
2000-03-18 09:41:06	2.38712e-09
2000-03-18 15:07:13	2.22456e-09
2000-03-18 17:46:21	2.10593e-09
2000-03-19 01:37:48	1.79019e-09
2000-03-19 05:43:05	1.64501e-09
2000-03-19 10:12:23	1.49911e-09
2000-03-19 13:03:44	1.41309e-09
2000-03-19 22:51:05	1.15414e-09
2000-03-20 02:36:41	1.06783e-09
2000-03-20 10:19:29	9.10514e-10
2000-03-20 16:02:36	8.09126e-10
2000-03-20 19:42:27	7.50228e-10
2000-03-21 02:34:09	6.51335e-10
2000-03-21 08:07:15	5.8107e-10
2000-03-21 17:10:40	4.82656e-10
2000-03-22 02:30:10	3.99007e-10
2000-03-22 13:15:28	3.20509e-10
2000-03-23 01:17:20	2.51014e-10
2000-03-23 10:35:48	2.32905e-10
2000-03-23 16:29:34	2.30548e-10
2000-03-24 01:50:17	2.28784e-10
2000-03-24 08:26:46	2.28031e-10
2000-03-24 20:13:47	2.27021e-10
2000-03-25 05:52:54	2.2634e-10
2000-03-25 11:32:12	2.26006e-10
2000-03-25 15:05:47	2.25859e-10
2000-03-25 18:39:50	2.25776e-10
2000-03-26 04:09:35	2.25866e-10
2000-03-26 11:43:01	2.26321e-10
2000-03-26 19:43:10	2.27326e-10
2000-03-26 22:49:20	2.28063e-10
2000-03-27 01:20:12	2.28758e-10
2000-03-27 03:12:43	2.2914e-10
2000-03-27 10:14:56	2.29872e-10
2000-03-27 14:56:52	2.30279e-10
2000-03-27 20:22:40	2.30817e-10
2000-03-28 03:30:16	2.31319e-10
2000-03-28 07:50:50	2.31614e-10
2000-03-28 14:28:08	2.31946e-10
2000-03-28 20:01:32	2.31983e-10
2000-03-29 04:19:11	2.31429e-10
2000-03-29 13:18:20	2.30114e-10
2000-03-29 21:54:29	2.28363e-10
2000-03-30 06:02:52	2.26449e-10
2000-03-30 12:18:02	2.25105e-10
2000-03-30 17:11:59	2.24177e-10
2000-03-30 22:35:18	2.23231e-10
2000-03-31 01:32:22	2.22711e-10
2000-03-31 08:04:14	2.21512e-10
2000-03-31 14:09:59	2.20277e-10
2000-03-31 22:33:01	2.18338e-10
2000-04-01 06:42:55	2.16311e-10
2000-04-01 18:02:43	2.13814e-10
2000-04-02 04:15:57	2.1211e-10
2000-04-02 08:55:06	2.11526e-10
2000-04-02 12:52:16	2.11103e-10
2000-04-02 18:28:51	2.10564e-10
2000-04-02 21:04:46	2.10357e-10
2000-04-03 04:22:13	2.09927e-10
2000-04-03 09:49:34	2.09777e-10
2000-04-03 19:07:32	2.10113e-10
2000-04-04 00:22:45	2.1088e-10
2000-04-04 07:37:48	2.14398e-10
2000-04-04 13:48:57	2.18481e-10
2000-04-04 20:57:33	2.2605e-10
2000-04-05 00:25:23	2.31948e-10
2000-04-05 03:12:57	2.34265e-10
2000-04-05 05:46:46	2.35449e-10
2000-04-05 09:24:49	2.36287e-10
2000-04-05 12:23:28	2.36442e-10
2000-04-05 14:43:04	2.36382e-10
2000-04-05 17:36:38	2.36187e-10
2000-04-05 21:43:39	2.35606e-10
2000-04-06 00:31:43	2.34981e-10
2000-04-06 02:46:02	2.34386e-10
2000-04-06 08:40:27	2.32878e-10
2000-04-06 13:01:17	2.32102e-10
2000-04-06 16:24:08	2.31689e-10
2000-04-06 22:07:55	2.31254e-10
2000-04-07 04:13:08	2.311e-10
2000-04-07 08:21:23	2.31263e-10
2000-04-07 15:49:32	2.3217e-10
2000-04-07 21:18:37	2.33742e-10
2000-04-07 23:42:03	2.34948e-10
2000-04-08 02:16:34	2.36615e-10
2000-04-08 07:13:42	2.40277e-10
2000-04-08 11:19:55	2.42521e-10
2000-04-08 16:19:06	2.43891e-10
2000-04-08 21:10:43	2.44743e-10
2000-04-09 02:12:23	2.46199e-10
2000-04-09 07:38:09	2.46958e-10
2000-04-09 10:55:15	2.4689e-10
2000-04-09 13:38:46	2.46616e-10
2000-04-09 17:02:00	2.46021e-10
2000-04-09 19:21:08	2.45309e-10
2000-04-09 21:21:18	2.44288e-10
2000-04-10 02:21:03	2.34652e-10
2000-04-10 04:53:47	2.22698e-10
2000-04-10 09:06:12	2.05065e-10
2000-04-10 10:46:26	2.01403e-10
2000-04-10 14:42:53	1.97656e-10
2000-04-10 17:11:23	1.96481e-10
2000-04-10 21:43:46	1.95124e-10
2000-04-11 00:43:17	1.94498e-10
2000-04-11 03:56:40	1.93935e-10
2000-04-11 08:42:28	1.93223e-10
2000-04-11 13:34:19	1.92567e-10
2000-04-11 20:08:37	1.91735e-10
2000-04-12 03:49:04	1.90809e-10
2000-04-12 11:30:23	1.89922e-10
2000-04-12 20:04:53	1.88932e-10
2000-04-13 06:09:50	1.87561e-10
2000-04-13 12:21:38	1.86349e-10
2000-04-13 16:34:54	1.85154e-10
2000-04-13 20:17:38	1.83657e-10
2000-04-14 04:44:36	1.7795e-10
2000-04-14 11:56:24	1.73009e-10
2000-04-14 20:58:44	1.69484e-10
2000-04-15 03:07:57	1.6803e-10
2000-04-15 08:48:15	1.67009e-10
2000-04-15 14:53:07	1.66129e-10
2000-04-15 17:42:27	1.6578e-10
2000-04-15 19:47:41	1.65541e-10
2000-04-15 21:05:28	1.65402e-10
2000-04-16 00:08:53	1.65096e-10
2000-04-16 01:59:22	1.64927e-10
2000-04-16 03:17:54	1.64815e-10
2000-04-16 06:38:28	1.64566e-10
2000-04-16 09:27:13	1.64395e-10
2000-04-16 13:15:06	1.6422e-10
2000-04-16 17:33:26	1.64107e-10
2000-04-16 22:31:04	1.64119e-10
2000-04-17 00:56:40	1.64234e-10
2000-04-17 02:15:48	1.64407e-10
2000-04-17 03:14:23	1.64697e-10
2000-04-17 04:04:21	1.64963e-10
2000-04-17 08:08:10	1.65884e-10
2000-04-17 10:30:41	1.66268e-10
2000-04-17 11:39:10	1.66641e-10
2000-04-17 13:45:53	1.67128e-10
2000-04-17 14:39:14	1.67272e-10
2000-04-17 16:42:47	1.67543e-10
2000-04-17 18:19:40	1.67711e-10
2000-04-17 21:28:00	1.67922e-10
2000-04-18 00:45:54	1.67994e-10
2000-04-18 04:08:19	1.67934e-10
2000-04-18 07:04:21	1.67789e-10
2000-04-18 11:47:17	1.67393e-10
2000-04-18 14:41:00	1.67067e-10
2000-04-18 17:45:30	1.66629e-10
2000-04-18 21:24:53	1.65944e-10
2000-04-19 00:50:40	1.65119e-10
2000-04-19 05:33:20	1.63797e-10
2000-04-19 09:31:02	1.62715e-10
2000-04-19 15:48:13	1.61333e-10
2000-04-19 20:00:00	1.6064e-10
2000-04-20 02:35:43	1.59801e-10
2000-04-20 09:26:45	1.59116e-10
2000-04-20 15:06:35	1.58642e-10
2000-04-20 20:32:28	1.58253e-10
2000-04-21 05:38:34	1.57698e-10
2000-04-21 09:00:07	1.57524e-10
2000-04-21 10:55:14	1.57448e-10
2000-04-21 12:18:34	1.57435e-10
2000-04-21 13:27:12	1.57427e-10
2000-04-21 17:46:21	1.57379e-10
2000-04-21 20:21:24	1.57325e-10
2000-04-21 23:28:23	1.57224e-10
2000-04-22 01:43:39	1.5713e-10
2000-04-22 07:47:19	1.56837e-10
2000-04-22 12:13:31	1.56558e-10
2000-04-22 16:31:52	1.56227e-10
2000-04-22 20:36:08	1.55871e-10
2000-04-23 02:01:12	1.55328e-10
2000-04-23 07:29:23	1.54724e-10
2000-04-23 11:49:43	1.54233e-10
2000-04-23 17:49:51	1.53569e-10
2000-04-23 22:39:54	1.5306e-10
2000-04-24 04:29:51	1.52476e-10
2000-04-24 10:27:42	1.51905e-10
2000-04-24 19:11:02	1.51101e-10
2000-04-25 03:25:02	1.50365e-10
2000-04-25 12:53:41	1.49541e-10
2000-04-25 18:32:30	1.49057e-10
2000-04-26 00:28:48	1.4854e-10
2000-04-26 06:06:15	1.48021e-10
2000-04-26 13:11:42	1.47288e-10
2000-04-26 23:02:25	1.46042e-10
2000-04-27 02:12:54	1.45574e-10
2000-04-27 04:42:37	1.4518e-10
2000-04-27 09:04:37	1.44458e-10
2000-04-27 11:49:41	1.43997e-10
2000-04-27 17:16:49	1.43097e-10
2000-04-27 22:50:40	1.42227e-10
2000-04-28 05:40:59	1.41241e-10
2000-04-28 11:19:03	1.40496e-10
2000-04-28 19:23:30	1.39527e-10
2000-04-29 03:12:28	1.38687e-10
2000-04-29 11:13:06	1.37915e-10
2000-04-29 23:56:58	1.36836e-10
2000-04-30 07:30:34	1.36271e-10
2000-04-30 17:37:45	1.3558e-10
2000-05-01 00:02:18	1.35166e-10
2000-05-01 05:53:47	1.34793e-10
2000-05-01 16:12:41	1.34156e-10
2000-05-01 17:49:08	1.3406e-10
2000-05-01 19:02:40	1.33989e-10
2000-05-01 19:07:30	1.33984e-10
2000-05-01 19:12:00	1.3398e-10
2000-05-01 19:12:20	1.33979e-10
2000-05-01 19:12:24	1.33979e-10
2000-05-01 19:12:27	1.33979e-10
2000-05-01 19:12:28	1.33979e-10
2000-05-01 19:12:37	1.33979e-10
2000-05-01 19:14:10	1.33978e-10
2000-05-01 19:29:38	1.33963e-10
2000-05-01 20:07:13	1.33927e-10
2000-05-01 21:02:52	1.33875e-10
2000-05-01 22:21:40	1.33803e-10
2000-05-01 23:56:13	1.33721e-10
2000-05-02 01:32:08	1.33647e-10
2000-05-02 02:53:37	1.33601e-10
2000-05-02 04:00:26	1.33568e-10
2000-05-02 07:40:23	1.33494e-10
2000-05-02 10:30:48	1.33524e-10
2000-05-02 14:41:41	1.33859e-10
2000-05-02 16:48:44	1.34223e-10
2000-05-02 18:12:30	1.34501e-10
2000-05-02 19:05:08	1.34638e-10
2000-05-02 20:50:33	1.34865e-10
2000-05-02 22:34:58	1.35057e-10
2000-05-03 01:05:36	1.353e-10
2000-05-03 04:07:16	1.35553e-10
2000-05-03 05:37:58	1.35622e-10
2000-05-03 06:17:44	1.35639e-10
2000-05-03 06:23:06	1.35641e-10
2000-05-03 06:25:19	1.35641e-10
2000-05-03 06:26:07	1.35641e-10
2000-05-03 06:34:08	1.35644e-10
2000-05-03 07:33:38	1.35654e-10
2000-05-03 09:09:56	1.35649e-10
2000-05-03 11:21:30	1.35608e-10
2000-05-03 13:55:26	1.35524e-10
2000-05-03 16:37:39	1.35408e-10
2000-05-03 19:13:32	1.35303e-10
2000-05-03 20:25:08	1.35266e-10
2000-05-03 21:27:15	1.35235e-10
2000-05-04 01:57:07	1.3517e-10
2000-05-04 05:04:20	1.35144e-10
2000-05-04 09:59:16	1.35095e-10
2000-05-04 14:34:41	1.35242e-10
2000-05-04 16:20:48	1.35345e-10
2000-05-04 17:16:35	1.35414e-10
2000-05-04 17:32:48	1.35437e-10
2000-05-04 17:38:39	1.35445e-10
2000-05-04 18:37:18	1.35537e-10
2000-05-04 20:17:15	1.35728e-10
2000-05-04 22:37:31	1.36051e-10
2000-05-04 23:39:27	1.36196e-10
2000-05-05 01:57:27	1.36527e-10
2000-05-05 03:13:52	1.367e-10
2000-05-05 08:05:49	1.37347e-10
2000-05-05 11:24:29	1.37616e-10
2000-05-05 16:20:36	1.38144e-10
2000-05-05 21:09:30	1.3906e-10
2000-05-05 22:01:35	1.39313e-10
2000-05-05 22:35:55	1.39485e-10
2000-05-05 23:48:11	1.39856e-10
2000-05-06 00:57:01	1.40204e-10
2000-05-06 02:34:58	1.40732e-10
2000-05-06 04:26:45	1.4126e-10
2000-05-06 06:32:49	1.41743e-10
2000-05-06 08:46:55	1.42216e-10
2000-05-06 12:27:17	1.42955e-10
2000-05-06 14:44:24	1.43364e-10
2000-05-06 19:36:11	1.44175e-10
2000-05-06 22:57:33	1.45161e-10
2000-05-07 03:30:25	1.47983e-10
2000-05-07 08:55:28	1.54241e-10
2000-05-07 12:52:10	1.60713e-10
2000-05-07 15:51:27	1.64891e-10
2000-05-07 19:23:09	1.67546e-10
2000-05-07 22:33:09	1.68534e-10
2000-05-08 03:13:16	1.69217e-10
2000-05-08 07:13:33	1.69961e-10
2000-05-08 12:17:43	1.71183e-10
2000-05-08 17:12:04	1.72337e-10
2000-05-08 23:36:58	1.7373e-10
2000-05-09 05:25:38	1.75776e-10
2000-05-09 12:26:38	1.79947e-10
2000-05-09 17:23:46	1.83389e-10
2000-05-10 02:47:22	1.88619e-10
2000-05-10 11:04:23	1.90578e-10
2000-05-10 11:25:57	1.90626e-10
2000-05-10 11:41:35	1.90662e-10
2000-05-10 11:44:42	1.90669e-10
2000-05-10 11:45:25	1.9067e-10
2000-05-10 11:45:40	1.90671e-10
2000-05-10 11:48:13	1.90677e-10
2000-05-10 12:13:45	1.90735e-10
2000-05-10 12:49:31	1.9082e-10
2000-05-10 13:40:09	1.90943e-10
2000-05-10 14:53:23	1.91129e-10
2000-05-10 16:23:01	1.91372e-10
2000-05-10 18:19:21	1.9171e-10
2000-05-10 20:28:51	1.9211e-10
2000-05-10 23:09:50	1.92635e-10
2000-05-11 01:41:52	1.93143e-10
2000-05-11 03:27:22	1.93496e-10
2000-05-11 03:52:21	1.93578e-10
2000-05-11 04:14:30	1.93652e-10
2000-05-11 04:22:32	1.93678e-10
2000-05-11 05:16:35	1.93856e-10
2000-05-11 05:30:30	1.93901e-10
2000-05-11 05:36:31	1.93921e-10
2000-05-11 06:36:47	1.94116e-10
2000-05-11 07:48:16	1.94343e-10
2000-05-11 09:25:24	1.94645e-10
2000-05-11 11:24:04	1.95e-10
2000-05-11 13:53:19	1.95421e-10
2000-05-11 17:01:03	1.95907e-10
2000-05-11 20:47:11	1.96433e-10
2000-05-12 00:39:05	1.96937e-10
2000-05-12 04:55:39	1.97532e-10
2000-05-12 07:05:19	1.97898e-10
2000-05-12 08:39:50	1.98199e-10
2000-05-12 09:27:50	1.98362e-10
2000-05-12 12:58:40	1.99169e-10
2000-05-12 15:43:57	1.99882e-10
2000-05-12 19:19:02	2.00826e-10
2000-05-12 21:21:51	2.01421e-10
2000-05-12 22:32:14	2.01804e-10
2000-05-13 03:52:35	2.04142e-10
2000-05-13 04:38:27	2.04587e-10
2000-05-13 05:15:34	2.04973e-10
2000-05-13 05:37:01	2.05207e-10
2000-05-13 05:51:20	2.05367e-10
2000-05-13 06:02:30	2.05495e-10
2000-05-13 06:11:46	2.05603e-10
2000-05-13 06:22:58	2.05735e-10
2000-05-13 06:23:46	2.05744e-10
2000-05-13 06:24:10	2.05749e-10
2000-05-13 06:24:13	4.339e-05
2000-05-13 06:24:14	6.21122e-05
2000-05-13 06:24:27	0.00024931
2000-05-13 06:26:34	0.00211895
2000-05-13 06:38:20	0.0124284
2000-05-13 06:51:27	0.0237807
2000-05-13 07:11:03	0.0404305
2000-05-13 07:36:38	0.0616069
2000-05-13 08:11:00	0.0890902
2000-05-13 08:56:34	0.123817
2000-05-13 09:51:06	0.162781
2000-05-13 10:56:05	0.205558
2000-05-13 10:59:15	0.207536
2000-05-13 11:03:13	0.210008
2000-05-13 11:03:41	0.210299
2000-05-13 11:03:47	0.21036
2000-05-13 11:03:51	0.210404
2000-05-13 11:03:52	0.210419
2000-05-13 11:04:07	0.210573
2000-05-13 11:06:37	0.212114
2000-05-13 11:24:43	0.223151
2000-05-13 11:42:16	0.233549
2000-05-13 12:07:16	0.247886
2000-05-13 12:39:09	0.265337
2000-05-13 13:31:38	0.292136
2000-05-13 14:29:34	0.319041
2000-05-13 15:53:26	0.353473
2000-05-13 17:29:10	0.387101
2000-05-13 17:31:45	0.387936
2000-05-13 17:33:49	0.388596
2000-05-13 17:33:56	0.388635
2000-05-13 17:33:59	0.38865
2000-05-13 17:34:25	0.388793
2000-05-13 17:38:53	0.390218
2000-05-13 17:48:31	0.393257
2000-05-13 18:07:29	0.399101
2000-05-13 18:32:35	0.406558
2000-05-13 19:08:26	0.416703
2000-05-13 19:59:33	0.430221
2000-05-13 21:05:57	0.446312
2000-05-13 22:20:05	0.462592
2000-05-13 22:51:03	0.468926
2000-05-13 22:59:18	0.47057
2000-05-13 23:05:24	0.471878
2000-05-13 23:07:35	0.472353
2000-05-13 23:29:32	0.477028
2000-05-14 00:04:18	0.484163
2000-05-14 00:53:55	0.493784
2000-05-14 02:07:21	0.506917
2000-05-14 03:30:40	0.520354
2000-05-14 04:06:29	0.525685
2000-05-14 04:19:03	0.527496
2000-05-14 04:28:31	0.528837
2000-05-14 04:33:12	0.529496
2000-05-14 04:35:32	0.529821
2000-05-14 04:35:49	0.529861
2000-05-14 04:35:55	0.529875
2000-05-14 04:36:57	0.530019
2000-05-14 04:41:28	0.530647
2000-05-14 04:54:17	0.532404
2000-05-14 05:14:29	0.535115
2000-05-14 05:43:26	0.538864
2000-05-14 06:22:06	0.543636
2000-05-14 07:27:48	0.551149
2000-05-14 08:58:50	0.560401
2000-05-14 10:44:33	0.569629
2000-05-14 11:43:53	0.574164
2000-05-14 14:29:49	0.584676
2000-05-14 15:20:31	0.587312
2000-05-14 15:41:08	0.588313
2000-05-14 15:51:28	0.5888
2000-05-14 15:57:40	0.589089
2000-05-14 15:59:29	0.589172
2000-05-14 16:00:16	0.589208
2000-05-14 16:00:33	0.589221
2000-05-14 16:03:23	0.589351
2000-05-14 16:23:42	0.59026
2000-05-14 16:42:16	0.591053
2000-05-14 16:50:14	0.591369
2000-05-14 17:32:50	0.592974
2000-05-14 18:28:27	0.59487
2000-05-14 19:53:29	0.597376
2000-05-14 21:37:04	0.599874
2000-05-14 23:45:08	0.602275
2000-05-15 02:14:03	0.604332
2000-05-15 05:05:31	0.605992
2000-05-15 05:21:34	0.606117
2000-05-15 05:25:50	0.606149
2000-05-15 05:28:44	0.606171
2000-05-15 05:29:47	0.606179
2000-05-15 05:40:17	0.606257
2000-05-15 06:16:42	0.606513
2000-05-15 07:28:03	0.606956
2000-05-15 09:00:32	0.60743
2000-05-15 09:50:18	0.607644
2000-05-15 13:04:33	0.608256
2000-05-15 15:25:51	0.608522
2000-05-15 19:10:26	0.608717
2000-05-15 23:05:15	0.608692
2000-05-16 03:51:02	0.608423
2000-05-16 09:18:16	0.607864
2000-05-16 11:05:43	0.607634
2000-05-16 12:02:55	0.607503
2000-05-16 12:15:31	0.607474
2000-05-16 12:20:05	0.607463
2000-05-16 13:05:47	0.607354
2000-05-16 14:51:09	0.60709
2000-05-16 17:34:19	0.606656
2000-05-16 21:03:57	0.606062
2000-05-16 22:32:50	0.605802
2000-05-16 23:51:30	0.605569
2000-05-17 00:17:06	0.605493
2000-05-17 00:33:27	0.605445
2000-05-17 00:39:20	0.605427
2000-05-17 01:38:09	0.605251
2000-05-17 02:28:02	0.605102
2000-05-17 03:39:46	0.604888
2000-05-17 04:55:48	0.604661
2000-05-17 06:28:33	0.604385
2000-05-17 07:52:35	0.604136
2000-05-17 10:12:35	0.603727
2000-05-17 12:50:57	0.603271
2000-05-17 15:04:01	0.602895
2000-05-17 18:54:29	0.602257
2000-05-17 21:13:16	0.60188
2000-05-18 00:51:24	0.601294
2000-05-18 04:02:35	0.600784
2000-05-18 07:52:42	0.600166
2000-05-18 12:00:42	0.599489
2000-05-18 16:22:03	0.598752
2000-05-18 21:53:54	0.597773
2000-05-19 03:11:12	0.596797
2000-05-19 06:57:25	0.59608
2000-05-19 08:03:40	0.595867
2000-05-19 09:02:48	0.595675
2000-05-19 09:26:49	0.595597
2000-05-19 12:01:49	0.595089
2000-05-19 14:00:52	0.594694
2000-05-19 15:03:54	0.594483
2000-05-19 15:35:21	0.594378
2000-05-19 18:39:28	0.593755
2000-05-19 20:13:23	0.593435
2000-05-19 21:13:01	0.593231
2000-05-20 00:09:26	0.592624
2000-05-20 01:32:27	0.592337
2000-05-20 02:09:11	0.592209
2000-05-20 02:25:08	0.592153
2000-05-20 02:29:32	0.592138
2000-05-20 02:30:56	0.592133
2000-05-20 02:32:05	0.592129
2000-05-20 02:32:29	0.592128
2000-05-20 02:36:37	0.592113
2000-05-20 02:56:05	0.592046
2000-05-20 03:39:50	0.591893
2000-05-20 04:37:16	0.591691
2000-05-20 05:29:29	0.591508
2000-05-20 07:17:06	0.591127
2000-05-20 08:18:25	0.590909
2000-05-20 10:52:14	0.590356
2000-05-20 13:38:02	0.589749
2000-05-20 16:50:57	0.589019
2000-05-20 20:17:37	0.588197
2000-05-20 23:21:47	0.587421
2000-05-21 03:47:14	0.586228
2000-05-21 07:06:54	0.58528
2000-05-21 12:24:35	0.58371
2000-05-21 17:09:39	0.582268
2000-05-21 22:41:18	0.580589
2000-05-21 23:40:09	0.580293
2000-05-21 23:55:49	0.580214
2000-05-21 23:59:50	0.580194
2000-05-22 00:02:56	0.580179
2000-05-22 00:04:03	0.580173
2000-05-22 00:15:14	0.580117
2000-05-22 00:57:57	0.579903
2000-05-22 02:36:38	0.579409
2000-05-22 04:45:24	0.578768
2000-05-22 07:20:45	0.577999
2000-05-22 10:41:34	0.577014
2000-05-22 14:26:28	0.575922
2000-05-22 18:43:47	0.574687
2000-05-22 23:23:42	0.573363
2000-05-22 23:55:39	0.573213
2000-05-22 23:59:48	0.573193
2000-05-23 00:03:22	0.573177
2000-05-23 00:04:39	0.573171
2000-05-23 00:17:34	0.57311
2000-05-23 01:12:04	0.572855
2000-05-23 02:55:16	0.572374
2000-05-23 05:01:01	0.571792
2000-05-23 07:48:28	0.571023
2000-05-23 11:07:18	0.570121
2000-05-23 15:04:50	0.569061
2000-05-23 19:41:32	0.567857
2000-05-23 22:23:33	0.56717
2000-05-23 23:34:04	0.566876
2000-05-23 23:54:46	0.56679
2000-05-24 00:03:51	0.566752
2000-05-24 00:07:07	0.566739
2000-05-24 00:39:44	0.566604
2000-05-24 01:53:21	0.566303
2000-05-24 03:35:48	0.565889
2000-05-24 05:51:32	0.56535
2000-05-24 08:42:52	0.564684
2000-05-24 12:10:16	0.563898
2000-05-24 16:10:45	0.563008
2000-05-24 20:36:37	0.562043
2000-05-25 01:27:52	0.561021
2000-05-25 04:54:24	0.56038
2000-05-25 07:51:31	0.55983
2000-05-25 09:19:27	0.559557
2000-05-25 10:09:40	0.559401
2000-05-25 11:08:38	0.559218
2000-05-25 11:14:35	0.559199
2000-05-25 11:17:04	0.559192
2000-05-25 11:41:51	0.559115
2000-05-25 12:46:53	0.558913
2000-05-25 14:12:59	0.558645
2000-05-25 16:01:08	0.558309
2000-05-25 18:18:05	0.557884
2000-05-25 20:27:57	0.557482
2000-05-25 21:37:43	0.557264
2000-05-25 22:27:13	0.557108
2000-05-26 00:59:42	0.556619
2000-05-26 02:43:41	0.556275
2000-05-26 05:01:28	0.555808
2000-05-26 06:37:25	0.555468
2000-05-26 09:19:56	0.554891
2000-05-26 09:45:20	0.5548
2000-05-26 09:55:45	0.554763
2000-05-26 09:59:29	0.55475
2000-05-26 10:36:54	0.554617
2000-05-26 11:56:55	0.554332
2000-05-26 14:02:45	0.553884
2000-05-26 16:03:30	0.553452
2000-05-26 18:30:37	0.552924
2000-05-26 22:20:03	0.552095
2000-05-27 01:50:12	0.551328
2000-05-27 06:30:19	0.550294
2000-05-27 09:59:35	0.549511
2000-05-27 12:21:29	0.548974
2000-05-27 17:08:33	0.547874
2000-05-27 20:45:16	0.547026
2000-05-28 01:04:24	0.54599
2000-05-28 05:19:25	0.544938
2000-05-28 06:58:16	0.54452
2000-05-28 08:09:26	0.544216
2000-05-28 08:32:21	0.544117
2000-05-28 08:34:28	0.544108
2000-05-28 08:35:37	0.544103
2000-05-28 08:36:02	0.544101
2000-05-28 08:40:12	0.544083
2000-05-28 09:10:36	0.543951
2000-05-28 10:17:41	0.543658
2000-05-28 12:07:22	0.543172
2000-05-28 14:31:07	0.542522
2000-05-28 17:41:35	0.54164
2000-05-28 21:23:39	0.540586
2000-05-29 01:46:01	0.539321
2000-05-29 05:30:16	0.538239
2000-05-29 10:38:03	0.536771
2000-05-29 15:37:20	0.535378
2000-05-29 21:17:40	0.53383
2000-05-29 22:53:08	0.533401
2000-05-29 23:41:46	0.533182
2000-05-29 23:57:06	0.533113
2000-05-30 00:06:36	0.533071
2000-05-30 00:10:02	0.533055
2000-05-30 00:44:24	0.532901
2000-05-30 02:06:13	0.532533
2000-05-30 03:53:23	0.53205
2000-05-30 06:13:56	0.531412
2000-05-30 09:05:18	0.530626
2000-05-30 12:30:35	0.529669
2000-05-30 16:29:00	0.528532
2000-05-30 21:02:45	0.527195
2000-05-30 23:40:38	0.526412
2000-05-30 23:57:56	0.526326
2000-05-31 00:13:07	0.52625
2000-05-31 00:18:37	0.526223
2000-05-31 01:13:34	0.525949
2000-05-31 03:18:09	0.525327
2000-05-31 06:01:20	0.524515
2000-05-31 06:41:48	0.524315
2000-05-31 07:01:17	0.524219
2000-05-31 07:08:18	0.524184
2000-05-31 08:18:24	0.523839
2000-05-31 10:33:44	0.523179
2000-05-31 13:31:14	0.522328
2000-05-31 15:48:15	0.521685
2000-05-31 20:59:20	0.520282
2000-06-01 01:36:18	0.519102
2000-06-01 04:39:19	0.51836
2000-06-01 06:15:38	0.517981
2000-06-01 12:45:39	0.516521
2000-06-01 17:03:03	0.515613
2000-06-01 22:41:02	0.51447
2000-06-02 04:00:34	0.513416
2000-06-02 05:07:51	0.513196
2000-06-02 05:32:53	0.513123
2000-06-02 05:45:34	0.513248
2000-06-02 06:46:17	0.517754
2000-06-02 06:56:37	0.51917
2000-06-02 07:05:38	0.520562
2000-06-02 07:06:26	0.520692
2000-06-02 07:06:43	0.52074
2000-06-02 07:09:36	0.521222
2000-06-02 07:26:46	0.524396
2000-06-02 07:58:19	0.531596
2000-06-02 08:34:04	0.541857
2000-06-02 09:02:06	0.551409
2000-06-02 09:21:54	0.55893
2000-06-02 09:23:51	0.559701
2000-06-02 09:24:17	0.559876
2000-06-02 09:24:33	0.55998
2000-06-02 09:24:38	0.560018
2000-06-02 09:25:35	0.560393
2000-06-02 09:32:48	0.563335
2000-06-02 09:46:52	0.569293
2000-06-02 10:10:17	0.579873
2000-06-02 10:39:32	0.594205
2000-06-02 11:19:52	0.615859
2000-06-02 12:06:34	0.643354
2000-06-02 13:21:43	0.692048
2000-06-02 14:39:59	0.746974
2000-06-02 15:46:15	0.795469
2000-06-02 16:15:21	0.817011
2000-06-02 16:23:09	0.822786
2000-06-02 16:29:39	0.827601
2000-06-02 16:31:42	0.829124
2000-06-02 16:32:04	0.829402
2000-06-02 16:32:11	0.829479
2000-06-02 16:32:13	0.829508
2000-06-02 16:32:36	0.829796
2000-06-02 16:36:29	0.832675
2000-06-02 16:47:04	0.840517
2000-06-02 17:00:31	0.850474
2000-06-02 17:18:13	0.863553
2000-06-02 17:44:47	0.883116
2000-06-02 18:24:43	0.912317
2000-06-02 19:08:56	0.944286
2000-06-02 20:14:22	0.990796
2000-06-02 21:15:30	1.03304
2000-06-02 21:38:33	1.0485
2000-06-02 21:56:31	1.06029
2000-06-02 22:08:17	1.06788
2000-06-02 22:11:08	1.0697
2000-06-02 22:12:45	1.07073
2000-06-02 22:13:07	1.07096
2000-06-02 22:13:28	1.07118
2000-06-02 22:13:35	1.07126
2000-06-02 22:14:51	1.07206
2000-06-02 22:20:03	1.07535
2000-06-02 22:33:08	1.08348
2000-06-02 22:55:12	1.09676
2000-06-02 23:21:59	1.11209
2000-06-02 23:57:13	1.13087
2000-06-03 00:39:24	1.15129
2000-06-03 01:34:30	1.17493
2000-06-03 02:45:11	1.20122
2000-06-03 03:39:28	1.21912
2000-06-03 05:25:13	1.2504
2000-06-03 07:05:07	1.27801
2000-06-03 09:20:26	1.31629
2000-06-03 11:04:58	1.34832
2000-06-03 12:42:28	1.37835
2000-06-03 14:38:29	1.4101
2000-06-03 16:21:25	1.43408
2000-06-03 17:40:29	1.45072
2000-06-03 18:22:02	1.4591
2000-06-03 18:29:06	1.46061
2000-06-03 18:32:07	1.46146
2000-06-03 19:02:17	1.46994
2000-06-03 19:44:43	1.48163
2000-06-03 20:49:01	1.49899
2000-06-03 22:09:04	1.5203
2000-06-03 23:51:51	1.54759
2000-06-04 01:53:55	1.58039
2000-06-04 02:49:54	1.59573
2000-06-04 03:11:32	1.60172
2000-06-04 03:34:27	1.60811
2000-06-04 03:35:26	1.60839
2000-06-04 03:36:21	1.60864
2000-06-04 03:36:41	1.60874
2000-06-04 03:40:01	1.60967
2000-06-04 04:13:28	1.61911
2000-06-04 05:03:13	1.63337
2000-06-04 06:11:58	1.65354
2000-06-04 07:44:31	1.68165
2000-06-04 09:36:43	1.71721
2000-06-04 11:43:02	1.75897
2000-06-04 14:20:58	1.81283
2000-06-04 17:15:13	1.87292
2000-06-04 20:27:33	1.93905
2000-06-04 23:50:17	2.0086
2000-06-05 04:27:11	2.10493
2000-06-05 07:27:32	2.1695
2000-06-05 09:39:57	2.21736
2000-06-05 10:56:15	2.24537
2000-06-05 14:36:16	2.32815
2000-06-05 17:59:21	2.40711
2000-06-05 22:17:15	2.51018
2000-06-06 01:18:42	2.58363
2000-06-06 04:30:44	2.66101
2000-06-06 06:49:03	2.71603
2000-06-06 07:07:50	2.72337
2000-06-06 07:33:02	2.73317
2000-06-06 07:39:31	2.73569
2000-06-06 07:41:50	2.73659
2000-06-06 07:42:34	2.73687
2000-06-06 07:42:50	2.73697
2000-06-06 07:42:58	2.73703
2000-06-06 07:43:01	2.73704
2000-06-06 07:43:30	2.73723
2000-06-06 07:48:20	2.7391
2000-06-06 08:10:28	2.74762
2000-06-06 08:57:31	2.76556
2000-06-06 09:36:35	2.78026
2000-06-06 11:05:32	2.813
2000-06-06 12:24:59	2.84132
2000-06-06 14:15:05	2.87901
2000-06-06 16:10:34	2.91645
2000-06-06 18:37:12	2.96079
2000-06-06 21:08:52	3.00285
2000-06-07 00:03:42	3.04669
2000-06-07 01:07:36	3.06155
2000-06-07 01:54:57	3.07217
2000-06-07 02:30:48	3.08
2000-06-07 02:34:38	3.08083
2000-06-07 02:35:50	3.08109
2000-06-07 02:36:36	3.08125
2000-06-07 02:36:52	3.08131
2000-06-07 02:39:37	3.0819
2000-06-07 03:07:07	3.08775
2000-06-07 03:59:17	3.09857
2000-06-07 05:10:18	3.11274
2000-06-07 06:44:34	3.13054
2000-06-07 07:42:06	3.14083
2000-06-07 10:43:30	3.17081
2000-06-07 12:31:50	3.18703
2000-06-07 16:25:46	3.21806
2000-06-07 19:48:18	3.24091
2000-06-08 00:05:09	3.26517
2000-06-08 04:16:54	3.28459
2000-06-08 09:01:23	3.30253
2000-06-08 13:58:40	3.31839
2000-06-08 17:52:16	3.32986
2000-06-08 18:42:14	3.33229
2000-06-08 19:09:03	3.33359
2000-06-08 19:10:08	3.33365
2000-06-08 19:10:32	3.33367
2000-06-08 19:14:26	3.33386
2000-06-08 19:52:46	3.33573
2000-06-08 21:02:14	3.33914
2000-06-08 22:29:58	3.34354
2000-06-09 00:24:29	3.34947
2000-06-09 02:34:00	3.35655
2000-06-09 05:55:13	3.3689
2000-06-09 06:56:47	3.37304
2000-06-09 07:13:32	3.3742
2000-06-09 07:18:52	3.37457
2000-06-09 07:20:51	3.37471
2000-06-09 07:40:46	3.37612
2000-06-09 08:30:01	3.37968
2000-06-09 09:55:06	3.38617
2000-06-09 11:59:08	3.39642
2000-06-09 14:39:54	3.4113
2000-06-09 17:54:31	3.43209
2000-06-09 21:08:14	3.45647
2000-06-10 01:00:51	3.49214
2000-06-10 04:14:21	3.52902
2000-06-10 09:02:52	3.60301
2000-06-10 12:27:52	3.67495
2000-06-10 12:35:00	3.67776
2000-06-10 12:36:39	3.67841
2000-06-10 12:37:15	3.67865
2000-06-10 12:43:14	3.68102
2000-06-10 13:00:15	3.68785
2000-06-10 13:31:33	3.70067
2000-06-10 14:19:37	3.72105
2000-06-10 15:20:03	3.7478
2000-06-10 16:40:44	3.78562
2000-06-10 18:18:31	3.83508
2000-06-10 19:10:29	3.86322
2000-06-10 19:55:28	3.88874
2000-06-10 20:12:19	3.89858
2000-06-10 20:18:44	3.90238
2000-06-10 20:21:13	3.90386
2000-06-10 20:22:23	3.90454
2000-06-10 20:22:47	3.90479
2000-06-10 20:26:55	3.90725
2000-06-10 20:44:13	3.91767
2000-06-10 21:20:23	3.94006
2000-06-10 22:24:13	3.98155
2000-06-10 23:43:18	4.03657
2000-06-11 01:18:11	4.10776
2000-06-11 01:58:13	4.13933
2000-06-11 02:36:51	4.17189
2000-06-11 02:52:53	4.18569
2000-06-11 03:56:44	4.24127
2000-06-11 05:11:46	4.3073
2000-06-11 06:57:58	4.40023
2000-06-11 08:44:48	4.49138
2000-06-11 11:07:59	4.60881
2000-06-11 15:04:49	4.79031
2000-06-11 15:05:32	4.79083
2000-06-11 15:06:00	4.79118
2000-06-11 15:10:47	4.79466
2000-06-11 15:51:51	4.82414
2000-06-11 16:39:50	4.85775
2000-06-11 17:48:36	4.90418
2000-06-11 19:14:00	4.95879
2000-06-11 21:15:22	5.02993
2000-06-11 22:29:07	5.06945
2000-06-11 23:23:36	5.09682
2000-06-12 00:37:51	5.13165
2000-06-12 01:09:56	5.14583
2000-06-12 01:16:53	5.14883
2000-06-12 01:18:14	5.14941
2000-06-12 01:18:59	5.14973
2000-06-12 01:19:06	5.14978
2000-06-12 01:19:08	5.1498
2000-06-12 01:19:32	5.14997
2000-06-12 01:23:33	5.15169
2000-06-12 01:31:21	5.155
2000-06-12 01:59:02	5.16653
2000-06-12 02:27:38	5.17805
2000-06-12 03:07:51	5.19362
2000-06-12 04:07:12	5.21532
2000-06-12 05:17:59	5.23938
2000-06-12 06:23:07	5.26011
2000-06-12 06:57:49	5.27064
2000-06-12 08:51:48	5.30308
2000-06-12 09:08:29	5.30757
2000-06-12 09:10:37	5.30814
2000-06-12 09:12:34	5.30865
2000-06-12 09:12:44	5.3087
2000-06-12 09:12:47	5.30872
2000-06-12 09:13:23	5.30888
2000-06-12 09:19:26	5.31048
2000-06-12 09:31:28	5.31366
2000-06-12 09:59:43	5.32101
2000-06-12 10:29:18	5.32856
2000-06-12 11:14:23	5.33978
2000-06-12 12:37:42	5.35969
2000-06-12 13:39:12	5.37367
2000-06-12 15:10:51	5.3932
2000-06-12 15:22:29	5.39555
2000-06-12 15:27:11	5.39649
2000-06-12 15:27:32	5.39657
2000-06-12 15:27:44	5.3966
2000-06-12 15:27:48	5.39662
2000-06-12 15:28:29	5.39675
2000-06-12 15:35:21	5.39812
2000-06-12 15:44:38	5.39994
2000-06-12 15:57:53	5.4025
2000-06-12 16:19:20	5.40656
2000-06-12 16:50:35	5.41225
2000-06-12 17:32:08	5.4194
2000-06-12 18:25:26	5.4279
2000-06-12 19:32:36	5.43754
2000-06-12 20:53:36	5.44773
2000-06-12 22:35:04	5.45863
2000-06-12 22:52:00	5.46029
2000-06-12 23:00:11	5.46107
2000-06-12 23:08:07	5.46182
2000-06-12 23:09:35	5.46196
2000-06-12 23:09:52	5.46199
2000-06-12 23:09:58	5.462
2000-06-12 23:10:59	5.46209
2000-06-12 23:16:12	5.46258
2000-06-12 23:31:56	5.46404
2000-06-12 23:58:30	5.46643
2000-06-13 00:30:22	5.4692
2000-06-13 01:36:46	5.47473
2000-06-13 02:27:04	5.47877
2000-06-13 03:44:12	5.48479
2000-06-13 05:12:07	5.49148
2000-06-13 07:02:41	5.49969
2000-06-13 09:17:49	5.50941
2000-06-13 12:30:42	5.52254
2000-06-13 12:53:03	5.524
2000-06-13 13:16:18	5.5255
2000-06-13 13:20:56	5.5258
2000-06-13 13:21:22	5.52583
2000-06-13 13:21:49	5.52586
2000-06-13 13:21:58	5.52587
2000-06-13 13:23:34	5.52597
2000-06-13 13:39:30	5.52699
2000-06-13 14:04:38	5.52859
2000-06-13 14:46:31	5.53123
2000-06-13 15:34:33	5.53419
2000-06-13 16:26:59	5.53737
2000-06-13 17:49:42	5.54226
2000-06-13 19:30:51	5.54802
2000-06-13 21:46:54	5.5554
2000-06-14 00:40:38	5.56426
2000-06-14 04:02:50	5.57391
2000-06-14 04:07:25	5.57412
2000-06-14 04:09:28	5.57422
2000-06-14 04:10:08	5.57425
2000-06-14 04:10:22	5.57426
2000-06-14 04:12:46	5.57437
2000-06-14 04:36:40	5.57547
2000-06-14 05:19:15	5.57741
2000-06-14 06:29:07	5.58056
2000-06-14 07:54:22	5.58436
2000-06-14 08:35:56	5.5862
2000-06-14 08:49:54	5.58682
2000-06-14 08:54:08	5.587
2000-06-14 08:55:59	5.58708
2000-06-14 08:56:28	5.58711
2000-06-14 08:56:39	5.58711
2000-06-14 08:58:27	5.58719
2000-06-14 09:16:23	5.58798
2000-06-14 09:59:36	5.58989
2000-06-14 10:53:28	5.59227
2000-06-14 12:07:49	5.59557
2000-06-14 13:47:21	5.60007
2000-06-14 16:07:08	5.60668
2000-06-14 17:16:45	5.61015
2000-06-14 20:53:18	5.62218
2000-06-14 23:27:07	5.63237
2000-06-15 02:41:16	5.64834
2000-06-15 05:43:49	5.66816
2000-06-15 05:52:38	5.66928
2000-06-15 05:56:40	5.66979
2000-06-15 05:59:00	5.67009
2000-06-15 05:59:48	5.67019
2000-06-15 06:00:05	5.67023
2000-06-15 06:00:21	5.67027
2000-06-15 06:00:27	5.67028
2000-06-15 06:01:27	5.67041
2000-06-15 06:11:27	5.67171
2000-06-15 06:30:10	5.67421
2000-06-15 07:00:16	5.67841
2000-06-15 07:42:35	5.68469
2000-06-15 08:34:14	5.69304
2000-06-15 09:44:32	5.70576
2000-06-15 11:10:07	5.72368
2000-06-15 12:55:43	5.75025
2000-06-15 15:17:07	5.79528
2000-06-15 17:16:40	5.84337
2000-06-15 17:51:37	5.85931
2000-06-15 18:14:05	5.87002
2000-06-15 18:27:07	5.87641
2000-06-15 18:29:24	5.87753
2000-06-15 18:29:40	5.87767
2000-06-15 18:29:50	5.87775
2000-06-15 18:29:54	5.87778
2000-06-15 18:30:30	5.87808
2000-06-15 18:36:28	5.88106
2000-06-15 18:59:01	5.89254
2000-06-15 19:08:14	5.89734
2000-06-15 19:22:51	5.90507
2000-06-15 19:24:14	5.90582
2000-06-15 19:24:39	5.90604
2000-06-15 19:24:43	5.90607
2000-06-15 19:24:45	5.90609
2000-06-15 19:25:00	5.90622
2000-06-15 19:27:31	5.90757
2000-06-15 19:46:26	5.91787
2000-06-15 20:02:11	5.92665
2000-06-15 20:28:20	5.94159
2000-06-15 20:59:44	5.96015
2000-06-15 21:49:35	5.991
2000-06-15 22:51:29	6.0315
2000-06-16 00:37:39	6.10622
2000-06-16 01:58:05	6.16692
2000-06-16 03:41:46	6.25036
2000-06-16 04:18:38	6.2814
2000-06-16 04:38:28	6.2984
2000-06-16 04:42:27	6.30183
2000-06-16 04:47:03	6.30581
2000-06-16 04:47:22	6.30609
2000-06-16 04:47:25	6.30613
2000-06-16 04:47:26	6.30615
2000-06-16 04:47:38	6.30632
2000-06-16 04:49:39	6.30807
2000-06-16 04:54:17	6.3121
2000-06-16 05:28:21	6.34202
2000-06-16 06:02:23	6.37248
2000-06-16 06:53:47	6.41953
2000-06-16 07:26:11	6.44998
2000-06-16 08:41:46	6.5254
2000-06-16 09:04:48	6.55013
2000-06-16 09:20:41	6.56779
2000-06-16 09:25:04	6.57276
2000-06-16 09:25:52	6.57367
2000-06-16 09:26:26	6.57431
2000-06-16 09:26:38	6.57453
2000-06-16 09:28:37	6.57682
2000-06-16 09:44:40	6.59548
2000-06-16 10:07:57	6.62365
2000-06-16 10:40:27	6.66532
2000-06-16 11:23:51	6.72572
2000-06-16 12:09:58	6.79634
2000-06-16 13:08:54	6.897
2000-06-16 13:59:21	6.99252
2000-06-16 15:22:54	7.16886
2000-06-16 15:23:19	7.1698
2000-06-16 15:23:38	7.17051
2000-06-16 15:23:41	7.17062
2000-06-16 15:23:42	7.17066
2000-06-16 15:23:42	7.17068
2000-06-16 15:23:46	7.17082
2000-06-16 15:24:25	7.17227
2000-06-16 15:30:52	7.1868
2000-06-16 15:38:23	7.20389
2000-06-16 15:56:02	7.24463
2000-06-16 16:14:59	7.28926
2000-06-16 16:33:03	7.33267
2000-06-16 17:03:59	7.40856
2000-06-16 17:44:29	7.51023
2000-06-16 18:33:32	7.6356
2000-06-16 19:32:24	7.78725
2000-06-16 20:35:45	7.94982
2000-06-16 21:53:03	8.14506
2000-06-16 22:35:31	8.2503
2000-06-16 22:42:20	8.26704
2000-06-16 22:44:49	8.27392
2000-06-16 22:45:43	8.27648
2000-06-16 22:54:45	8.302
2000-06-16 23:23:56	8.38354
2000-06-16 23:57:37	8.47579
2000-06-17 00:07:31	8.5025
2000-06-17 00:14:29	8.52118
2000-06-17 00:15:28	8.52384
2000-06-17 00:15:49	8.52476
2000-06-17 00:15:56	8.52508
2000-06-17 00:17:10	8.52838
2000-06-17 00:29:31	8.56114
2000-06-17 00:53:30	8.62395
2000-06-17 01:02:44	8.64778
2000-06-17 01:10:36	8.66791
2000-06-17 01:15:47	8.68112
2000-06-17 01:18:00	8.68677
2000-06-17 01:18:28	8.68796
2000-06-17 01:18:29	8.688
2000-06-17 01:18:30	8.68802
2000-06-17 01:18:33	8.68817
2000-06-17 01:19:09	8.68968
2000-06-17 01:25:06	8.70472
2000-06-17 01:39:40	8.74119
2000-06-17 02:01:20	8.79453
2000-06-17 02:24:48	8.85106
2000-06-17 02:57:19	8.92735
2000-06-17 03:20:39	8.98072
2000-06-17 04:10:03	9.08981
2000-06-17 05:06:36	9.20827
2000-06-17 06:28:59	9.36909
2000-06-17 08:06:55	9.54324
2000-06-17 09:58:11	9.72114
2000-06-17 10:35:43	9.77693
2000-06-17 10:56:36	9.8071
2000-06-17 11:08:54	9.82462
2000-06-17 11:19:35	9.83968
2000-06-17 11:27:27	9.85066
2000-06-17 11:36:23	9.86305
2000-06-17 11:39:28	9.8673
2000-06-17 11:40:46	9.86909
2000-06-17 11:41:30	9.8701
2000-06-17 11:42:02	9.87084
2000-06-17 11:42:12	9.87106
2000-06-17 11:42:17	9.87117
2000-06-17 11:42:19	9.87121
2000-06-17 11:42:19	9.87123
2000-06-17 11:42:27	9.8714
2000-06-17 11:43:41	9.8731
2000-06-17 11:48:38	9.87987
2000-06-17 12:10:00	9.90881
2000-06-17 12:44:18	9.95415
2000-06-17 13:37:40	10.0222
2000-06-17 14:40:51	10.0992
2000-06-17 16:25:45	10.2197
2000-06-17 18:32:41	10.3556
2000-06-17 20:27:36	10.472
2000-06-17 21:02:44	10.5068
2000-06-17 21:25:22	10.5284
2000-06-17 21:34:35	10.5371
2000-06-17 23:06:47	10.6235
2000-06-18 00:27:04	10.6975
2000-06-18 01:09:04	10.7359
2000-06-18 01:23:22	10.7489
2000-06-18 01:30:29	10.7554
2000-06-18 01:31:14	10.756
2000-06-18 01:31:30	10.7563
2000-06-18 01:34:12	10.7587
2000-06-18 02:01:16	10.7833
2000-06-18 02:11:52	10.7928
2000-06-18 02:23:18	10.8032
2000-06-18 02:24:39	10.8044
2000-06-18 02:25:32	10.8052
2000-06-18 02:25:47	10.8054
2000-06-18 02:25:52	10.8055
2000-06-18 02:25:55	10.8055
2000-06-18 02:25:56	10.8055
2000-06-18 02:26:07	10.8057
2000-06-18 02:27:59	10.8074
2000-06-18 02:32:50	10.8117
2000-06-18 02:40:51	10.819
2000-06-18 03:09:29	10.8447
2000-06-18 03:34:01	10.8666
2000-06-18 04:16:31	10.9044
2000-06-18 05:13:04	10.9543
2000-06-18 06:24:18	11.0164
2000-06-18 08:00:54	11.099
2000-06-18 09:57:48	11.1958
2000-06-18 11:47:43	11.2828
2000-06-18 14:27:37	11.4007
2000-06-18 17:09:01	11.5086
2000-06-18 20:52:08	11.6392
2000-06-19 00:36:16	11.7511
2000-06-19 01:24:55	11.7732
2000-06-19 02:07:10	11.7919
2000-06-19 03:23:07	11.8241
2000-06-19 03:23:41	11.8244
2000-06-19 03:23:52	11.8245
2000-06-19 03:23:58	11.8245
2000-06-19 03:24:00	11.8245
2000-06-19 03:24:21	11.8247
2000-06-19 03:27:49	11.8261
2000-06-19 03:47:57	11.8344
2000-06-19 04:15:14	11.8455
2000-06-19 04:54:01	11.8609
2000-06-19 05:47:52	11.8818
2000-06-19 06:57:26	11.908
2000-06-19 08:25:34	11.9398
2000-06-19 10:42:12	11.9868
2000-06-19 12:52:01	12.029
2000-06-19 16:13:01	12.0908
2000-06-19 19:38:29	12.1502
2000-06-19 23:46:45	12.2179
2000-06-19 23:57:48	12.2208
2000-06-19 23:59:50	12.2214
2000-06-20 00:01:10	12.2217
2000-06-20 00:01:39	12.2218
2000-06-20 00:06:26	12.2231
2000-06-20 00:31:59	12.2298
2000-06-20 01:39:42	12.2474
2000-06-20 03:10:22	12.2707
2000-06-20 05:02:14	12.2988
2000-06-20 07:21:31	12.3331
2000-06-20 09:57:15	12.3706
2000-06-20 12:58:47	12.4135
2000-06-20 16:15:07	12.4594
2000-06-20 17:09:44	12.4721
2000-06-20 17:48:56	12.4812
2000-06-20 18:54:49	12.4965
2000-06-20 19:02:07	12.4982
2000-06-20 19:03:06	12.4984
2000-06-20 19:03:23	12.4985
2000-06-20 19:03:32	12.4985
2000-06-20 19:03:35	12.4986
2000-06-20 19:04:07	12.4987
2000-06-20 19:09:28	12.4999
2000-06-20 19:21:06	12.5026
2000-06-20 20:23:30	12.5172
2000-06-20 22:06:35	12.5414
2000-06-20 23:36:41	12.5628
2000-06-20 23:59:00	12.5681
2000-06-21 00:00:14	12.5684
2000-06-21 00:00:45	12.5686
2000-06-21 00:05:52	12.5698
2000-06-21 00:34:42	12.5767
2000-06-21 01:50:30	12.595
2000-06-21 03:04:49	12.6132
2000-06-21 04:43:17	12.6376
2000-06-21 05:03:42	12.6428
2000-06-21 05:09:04	12.6441
2000-06-21 05:10:34	12.6445
2000-06-21 05:11:38	12.6448
2000-06-21 05:12:01	12.6449
2000-06-21 05:15:51	12.6458
2000-06-21 05:27:42	12.6488
2000-06-21 06:15:38	12.661
2000-06-21 07:10:04	12.675
2000-06-21 08:49:06	12.7007
2000-06-21 10:34:07	12.7286
2000-06-21 12:51:08	12.7657
2000-06-21 15:20:47	12.807
2000-06-21 18:05:55	12.8534
2000-06-21 21:11:56	12.9061
2000-06-22 00:36:43	12.9634
2000-06-22 04:24:25	13.025
2000-06-22 08:43:38	13.091
2000-06-22 09:59:58	13.1095
2000-06-22 10:50:12	13.1214
2000-06-22 11:20:04	13.1284
2000-06-22 11:40:26	13.1331
2000-06-22 11:54:57	13.1364
2000-06-22 12:02:53	13.1382
2000-06-22 12:13:07	13.1406
2000-06-22 12:14:31	13.1409
2000-06-22 12:15:06	13.141
2000-06-22 12:15:15	13.1411
2000-06-22 12:15:24	13.1411
2000-06-22 12:15:27	13.1411
2000-06-22 12:15:58	13.1412
2000-06-22 12:21:15	13.1424
2000-06-22 12:33:58	13.1453
2000-06-22 12:57:49	13.1507
2000-06-22 13:34:19	13.1588
2000-06-22 14:32:25	13.1715
2000-06-22 15:54:22	13.1889
2000-06-22 17:53:56	13.2133
2000-06-22 19:45:28	13.2348
2000-06-22 22:27:42	13.2641
2000-06-23 01:42:10	13.2962
2000-06-23 02:52:52	13.3071
2000-06-23 03:40:14	13.3141
2000-06-23 03:48:06	13.3153
2000-06-23 03:48:57	13.3154
2000-06-23 03:49:15	13.3154
2000-06-23 03:52:19	13.3159
2000-06-23 04:23:02	13.3203
2000-06-23 05:01:58	13.3259
2000-06-23 05:58:07	13.3337
2000-06-23 07:19:23	13.3446
2000-06-23 09:01:31	13.3578
2000-06-23 11:31:52	13.3762
2000-06-23 14:27:14	13.3967
2000-06-23 17:51:10	13.4199
2000-06-23 21:49:55	13.4477
2000-06-24 01:20:29	13.4743
2000-06-24 05:40:12	13.5114
2000-06-24 10:39:30	13.5643
2000-06-24 12:11:06	13.5835
2000-06-24 12:30:16	13.5877
2000-06-24 12:45:44	13.5912
2000-06-24 12:58:18	13.594
2000-06-24 12:59:39	13.5943
2000-06-24 13:00:13	13.5945
2000-06-24 13:00:28	13.5945
2000-06-24 13:00:37	13.5946
2000-06-24 13:00:41	13.5946
2000-06-24 13:01:14	13.5947
2000-06-24 13:06:51	13.596
2000-06-24 13:17:08	13.5984
2000-06-24 13:35:10	13.6026
2000-06-24 14:01:58	13.609
2000-06-24 14:39:32	13.6183
2000-06-24 15:39:53	13.634
2000-06-24 15:43:19	13.6349
2000-06-24 15:44:43	13.6353
2000-06-24 15:45:25	13.6355
2000-06-24 15:45:41	13.6355
2000-06-24 15:48:14	13.6362
2000-06-24 16:03:39	13.6404
2000-06-24 16:44:17	13.6517
2000-06-24 17:04:10	13.6573
2000-06-24 17:05:38	13.6577
2000-06-24 17:06:49	13.6582
2000-06-24 17:07:15	13.6584
2000-06-24 17:11:33	13.66
2000-06-24 17:46:41	13.674
2000-06-24 18:32:07	13.6926
2000-06-24 19:34:16	13.7189
2000-06-24 21:18:23	13.7654
2000-06-24 23:07:12	13.8173
2000-06-25 01:15:40	13.8828
2000-06-25 03:50:55	13.9674
2000-06-25 07:19:59	14.0891
2000-06-25 10:07:25	14.1906
2000-06-25 13:16:23	14.3056
2000-06-25 17:22:43	14.4493
2000-06-25 21:14:26	14.5729
2000-06-25 22:44:46	14.6177
2000-06-25 23:02:20	14.6262
2000-06-25 23:20:19	14.6339
2000-06-25 23:26:48	14.6366
2000-06-26 00:31:42	14.6631
2000-06-26 02:01:18	14.6983
2000-06-26 03:53:29	14.7406
2000-06-26 06:26:25	14.7956
2000-06-26 09:19:35	14.8552
2000-06-26 12:43:56	14.923
2000-06-26 14:29:00	14.9571
2000-06-26 14:56:43	14.966
2000-06-26 15:15:51	14.9733
2000-06-26 15:22:50	14.9761
2000-06-26 16:21:26	14.999
2000-06-26 17:47:15	15.0323
2000-06-26 19:49:57	15.079
2000-06-26 22:17:56	15.1338
2000-06-27 01:34:56	15.2033
2000-06-27 05:20:33	15.276
2000-06-27 06:36:56	15.2987
2000-06-27 07:13:39	15.3075
2000-06-27 07:28:22	15.3109
2000-06-27 09:11:27	15.3333
2000-06-27 11:08:44	15.3565
2000-06-27 14:02:10	15.3864
2000-06-27 15:10:04	15.3968
2000-06-27 16:01:46	15.4042
2000-06-27 16:03:12	15.4044
2000-06-27 16:03:56	15.4045
2000-06-27 16:04:12	15.4045
2000-06-27 16:06:53	15.4049
2000-06-27 16:20:34	15.4067
2000-06-27 17:06:10	15.4128
2000-06-27 18:23:37	15.4224
2000-06-27 20:10:56	15.4343
2000-06-27 22:45:24	15.4491
2000-06-28 01:29:33	15.4622
2000-06-28 04:25:45	15.4738
2000-06-28 04:48:59	15.4751
2000-06-28 05:14:36	15.4766
2000-06-28 05:22:28	15.4771
2000-06-28 05:22:45	15.4771
2000-06-28 05:23:01	15.4771
2000-06-28 05:23:06	15.4771
2000-06-28 05:24:03	15.4771
2000-06-28 05:33:27	15.4777
2000-06-28 06:00:26	15.4791
2000-06-28 06:37:07	15.4811
2000-06-28 07:47:43	15.4846
2000-06-28 08:59:46	15.488
2000-06-28 09:24:33	15.4891
2000-06-28 09:33:03	15.4895
2000-06-28 09:34:27	15.4896
2000-06-28 09:34:58	15.4896
2000-06-28 09:40:05	15.4901
2000-06-28 10:24:08	15.4942
2000-06-28 11:12:18	15.4984
2000-06-28 12:46:07	15.5063
2000-06-28 14:10:50	15.5129
2000-06-28 16:29:59	15.5228
2000-06-28 18:55:41	15.5322
2000-06-28 22:13:02	15.5437
2000-06-29 01:56:08	15.5557
2000-06-29 05:40:30	15.5677
2000-06-29 10:57:17	15.587
2000-06-29 15:49:20	15.6106
2000-06-29 20:20:34	15.6418
2000-06-29 22:16:25	15.6592
2000-06-29 23:26:57	15.6713
2000-06-29 23:53:04	15.6761
2000-06-29 23:58:24	15.6771
2000-06-29 23:59:51	15.6774
2000-06-30 00:01:08	15.6776
2000-06-30 00:01:36	15.6777
2000-06-30 00:06:14	15.6786
2000-06-30 00:28:49	15.683
2000-06-30 01:21:08	15.6937
2000-06-30 02:29:49	15.709
2000-06-30 03:59:04	15.7312
2000-06-30 05:53:13	15.7639
2000-06-30 07:13:00	15.7899
2000-06-30 09:31:12	15.8417
2000-06-30 10:44:39	15.8725
2000-06-30 11:27:54	15.8917
2000-06-30 13:17:44	15.9447
2000-06-30 15:36:49	16.0204
2000-06-30 16:31:35	16.0531
2000-06-30 17:22:33	16.085
2000-06-30 17:36:24	16.094
2000-06-30 17:46:55	16.1009
2000-06-30 17:48:00	16.1016
2000-06-30 17:48:24	16.1018
2000-06-30 17:52:27	16.1045
2000-06-30 18:03:33	16.1119
2000-06-30 18:28:31	16.1288
2000-06-30 19:10:04	16.1577
2000-06-30 20:07:14	16.1991
2000-06-30 21:22:18	16.2564
2000-06-30 22:24:26	16.306
2000-06-30 23:17:33	16.3498
2000-06-30 23:43:36	16.3716
2000-06-30 23:56:34	16.3826
2000-06-30 23:59:43	16.3853
2000-07-01 00:01:03	16.3864
2000-07-01 00:01:32	16.3868
2000-07-01 00:06:22	16.3909
2000-07-01 00:40:37	16.4202
2000-07-01 00:55:56	16.4335
2000-07-01 02:02:40	16.4917
2000-07-01 03:16:34	16.5565
2000-07-01 04:52:50	16.6399
2000-07-01 05:45:26	16.685
2000-07-01 08:14:30	16.8099
2000-07-01 10:09:27	16.9026
2000-07-01 12:45:26	17.0223
2000-07-01 15:22:29	17.1348
2000-07-01 18:24:36	17.2543
2000-07-01 21:59:00	17.3798
2000-07-02 02:19:33	17.511
2000-07-02 06:40:11	17.6203
2000-07-02 11:25:16	17.7177
2000-07-02 16:30:28	17.8001
2000-07-02 22:08:43	17.8704
2000-07-03 04:21:43	17.9279
2000-07-03 11:04:46	17.9724
2000-07-03 14:05:40	17.9899
2000-07-03 16:13:22	18.001
2000-07-03 22:01:21	18.0252
2000-07-04 02:19:06	18.0383
2000-07-04 07:44:23	18.05
2000-07-04 12:50:59	18.0566
2000-07-04 18:35:08	18.0588
2000-07-05 00:13:06	18.0562
2000-07-05 02:02:16	18.0545
2000-07-05 03:23:30	18.053
2000-07-05 04:15:50	18.0519
2000-07-05 04:25:38	18.0517
2000-07-05 04:30:02	18.0516
2000-07-05 04:30:45	18.0516
2000-07-05 04:31:01	18.0516
2000-07-05 04:33:39	18.0516
2000-07-05 04:59:59	18.051
2000-07-05 06:13:05	18.0493
2000-07-05 06:55:46	18.0482
2000-07-05 09:30:09	18.0439
2000-07-05 11:58:20	18.0394
2000-07-05 15:31:11	18.0327
2000-07-05 19:26:58	18.0251
2000-07-06 00:11:06	18.0162
2000-07-06 04:34:22	18.0084
2000-07-06 10:15:21	17.9984
2000-07-06 15:45:13	17.988
2000-07-06 17:30:36	17.9845
2000-07-06 18:31:31	17.9824
2000-07-06 18:55:16	17.9816
2000-07-06 19:11:59	17.981
2000-07-06 19:13:57	17.981
2000-07-06 19:14:47	17.9809
2000-07-06 19:15:06	17.9809
2000-07-06 19:18:10	17.9808
2000-07-06 19:34:32	17.9802
2000-07-06 20:25:55	17.9784
2000-07-06 21:41:27	17.9757
2000-07-06 23:15:51	17.9722
2000-07-07 01:13:22	17.9678
2000-07-07 03:59:45	17.9613
2000-07-07 07:38:36	17.9528
2000-07-07 07:51:07	17.9523
2000-07-07 07:56:46	17.952
2000-07-07 08:00:43	17.9519
2000-07-07 08:01:11	17.9519
2000-07-07 08:01:37	17.9519
2000-07-07 08:01:46	17.9518
2000-07-07 08:03:21	17.9518
2000-07-07 08:19:10	17.9512
2000-07-07 09:05:12	17.9494
2000-07-07 09:53:55	17.9474
2000-07-07 11:05:01	17.9446
2000-07-07 12:42:31	17.9408
2000-07-07 14:48:10	17.9358
2000-07-07 17:24:49	17.9295
2000-07-07 20:35:11	17.9217
2000-07-08 00:23:04	17.912
2000-07-08 04:39:22	17.9
2000-07-08 09:45:14	17.884
2000-07-08 15:05:28	17.8647
2000-07-08 21:01:26	17.8401
2000-07-09 00:43:42	17.8233
2000-07-09 02:47:09	17.8137
2000-07-09 03:17:09	17.8113
2000-07-09 03:46:52	17.8091
2000-07-09 03:57:36	17.8083
2000-07-09 05:02:45	17.8036
2000-07-09 06:38:33	17.7966
2000-07-09 08:51:52	17.7866
2000-07-09 11:43:02	17.7735
2000-07-09 15:16:44	17.757
2000-07-09 19:25:24	17.7379
2000-07-09 23:57:35	17.7173
2000-07-10 04:58:04	17.6956
2000-07-10 09:46:19	17.676
2000-07-10 15:07:03	17.6568
2000-07-10 20:12:44	17.6414
2000-07-11 01:58:30	17.6263
2000-07-11 02:43:43	17.6245
2000-07-11 03:37:46	17.6223
2000-07-11 03:40:21	17.6222
2000-07-11 03:41:21	17.6221
2000-07-11 03:41:42	17.6221
2000-07-11 03:45:19	17.622
2000-07-11 04:21:23	17.6205
2000-07-11 05:20:47	17.6181
2000-07-11 06:48:57	17.6146
2000-07-11 08:49:01	17.6099
2000-07-11 11:17:00	17.6041
2000-07-11 14:17:57	17.5972
2000-07-11 17:46:50	17.5895
2000-07-11 20:22:01	17.5841
2000-07-12 01:15:15	17.5754
2000-07-12 04:28:01	17.5717
2000-07-12 10:09:33	17.5726
2000-07-12 13:47:51	17.58
2000-07-12 17:59:02	17.5952
2000-07-12 23:02:36	17.6201
2000-07-12 23:46:25	17.6239
2000-07-12 23:59:41	17.6251
2000-07-13 00:00:44	17.6252
2000-07-13 00:01:07	17.6252
2000-07-13 00:04:53	17.6255
2000-07-13 00:29:02	17.6276
2000-07-13 01:26:57	17.6325
2000-07-13 02:43:22	17.6389
2000-07-13 04:36:42	17.6478
2000-07-13 06:45:58	17.6572
2000-07-13 10:05:15	17.6699
2000-07-13 13:38:48	17.6813
2000-07-13 17:33:30	17.6914
2000-07-13 22:00:58	17.7
2000-07-14 02:21:52	17.705
2000-07-14 07:18:42	17.7062
2000-07-14 08:57:29	17.7055
2000-07-14 10:10:00	17.7046
2000-07-14 10:16:32	17.7046
2000-07-14 10:19:33	17.7045
2000-07-14 10:20:34	17.7045
2000-07-14 10:21:29	17.7045
2000-07-14 10:21:49	17.7045
2000-07-14 10:25:07	17.7044
2000-07-14 10:58:05	17.704
2000-07-14 12:12:51	17.7027
2000-07-14 13:53:13	17.7006
2000-07-14 16:04:56	17.6974
2000-07-14 18:52:01	17.6925
2000-07-14 21:40:10	17.6868
2000-07-15 01:01:35	17.6792
2000-07-15 04:36:31	17.6701
2000-07-15 09:03:35	17.6579
2000-07-15 13:54:23	17.6434
2000-07-15 19:11:31	17.626
2000-07-15 21:01:55	17.6194
2000-07-15 22:31:19	17.614
2000-07-15 23:30:29	17.6103
2000-07-15 23:53:30	17.6089
2000-07-15 23:59:36	17.6085
2000-07-16 00:00:37	17.6084
2000-07-16 00:01:00	17.6084
2000-07-16 00:04:43	17.6082
2000-07-16 00:34:19	17.6063
2000-07-16 01:53:53	17.6011
2000-07-16 03:46:16	17.5937
2000-07-16 06:12:23	17.5836
2000-07-16 09:15:12	17.5705
2000-07-16 12:52:29	17.5542
2000-07-16 17:00:19	17.5346
2000-07-16 18:43:27	17.5273
2000-07-16 19:50:05	17.5225
2000-07-16 21:27:12	17.5155
2000-07-16 23:34:23	17.5059
2000-07-16 23:49:35	17.5048
2000-07-16 23:56:16	17.5043
2000-07-16 23:59:52	17.504
2000-07-17 00:01:05	17.5039
2000-07-17 00:01:32	17.5039
2000-07-17 00:05:58	17.5035
2000-07-17 00:50:23	17.5001
2000-07-17 02:28:02	17.4924
2000-07-17 04:32:35	17.4823
2000-07-17 07:16:30	17.4686
2000-07-17 10:33:06	17.4517
2000-07-17 14:25:20	17.4309
2000-07-17 18:48:03	17.4067
2000-07-17 23:29:32	17.3799
2000-07-17 23:51:25	17.3778
2000-07-17 23:57:07	17.3772
2000-07-17 23:59:41	17.377
2000-07-18 00:00:53	17.3769
2000-07-18 00:01:18	17.3768
2000-07-18 00:05:38	17.3764
2000-07-18 00:43:22	17.3727
2000-07-18 01:54:18	17.3658
2000-07-18 03:21:21	17.3573
2000-07-18 05:15:51	17.3459
2000-07-18 07:31:35	17.3323
2000-07-18 10:11:51	17.316
2000-07-18 13:15:15	17.297
2000-07-18 16:47:47	17.2745
2000-07-18 20:45:51	17.2488
2000-07-19 01:05:34	17.2202
2000-07-19 05:47:57	17.1888
2000-07-19 09:36:59	17.1635
2000-07-19 13:33:22	17.1374
2000-07-19 18:15:56	17.1068
2000-07-19 22:42:50	17.0784
2000-07-20 03:25:10	17.0487
2000-07-20 08:44:51	17.015
2000-07-20 09:20:31	17.0112
2000-07-20 09:32:00	17.01
2000-07-20 09:34:26	17.0098
2000-07-20 09:35:06	17.0097
2000-07-20 09:35:21	17.0097
2000-07-20 09:37:48	17.0094
2000-07-20 09:59:51	17.007
2000-07-20 10:58:10	17.0008
2000-07-20 12:32:49	16.9906
2000-07-20 14:34:45	16.9772
2000-07-20 17:12:25	16.9597
2000-07-20 20:24:12	16.9381
2000-07-21 00:14:55	16.9119
2000-07-21 04:05:50	16.8863
2000-07-21 08:38:47	16.8581
2000-07-21 13:27:50	16.8318
2000-07-21 18:32:07	16.8093
2000-07-21 23:46:43	16.7925
2000-07-21 23:58:55	16.792
2000-07-22 00:00:12	16.792
2000-07-22 00:00:41	16.792
2000-07-22 00:05:24	16.7918
2000-07-22 00:37:59	16.7904
2000-07-22 01:46:43	16.7878
2000-07-22 02:51:05	16.7856
2000-07-22 04:48:46	16.7819
2000-07-22 06:44:40	16.7785
2000-07-22 09:09:44	16.7743
2000-07-22 11:43:21	16.7691
2000-07-22 14:34:20	16.7619
2000-07-22 17:36:46	16.7521
2000-07-22 21:01:54	16.7384
2000-07-23 00:46:58	16.7204
2000-07-23 05:09:17	16.6965
2000-07-23 09:09:39	16.6725
2000-07-23 13:41:38	16.6437
2000-07-23 14:36:16	16.6378
2000-07-23 15:26:23	16.6322
2000-07-23 15:46:02	16.6301
2000-07-23 18:23:56	16.6124
2000-07-23 20:31:30	16.5979
2000-07-23 23:29:49	16.5773
2000-07-24 02:40:43	16.555
2000-07-24 06:18:20	16.5293
2000-07-24 10:39:22	16.4983
2000-07-24 16:00:43	16.4598
2000-07-24 21:25:56	16.4223
2000-07-25 01:15:44	16.396
2000-07-25 06:39:47	16.3587
2000-07-25 06:59:09	16.3564
2000-07-25 07:00:05	16.3563
2000-07-25 07:00:25	16.3563
2000-07-25 07:03:47	16.3559
2000-07-25 07:37:20	16.352
2000-07-25 09:04:26	16.342
2000-07-25 11:01:07	16.3286
2000-07-25 13:31:50	16.3112
2000-07-25 16:35:17	16.2901
2000-07-25 20:17:36	16.2646
2000-07-26 00:27:35	16.2359
2000-07-26 04:25:30	16.2084
2000-07-26 09:27:58	16.173
2000-07-26 14:27:41	16.1373
2000-07-26 16:21:00	16.1236
2000-07-26 17:49:07	16.1129
2000-07-26 18:46:06	16.1059
2000-07-26 19:32:53	16.1002
2000-07-26 19:38:39	16.0995
2000-07-26 19:41:31	16.0991
2000-07-26 19:42:16	16.099
2000-07-26 19:42:33	16.099
2000-07-26 19:45:17	16.0987
2000-07-26 20:12:43	16.0953
2000-07-26 21:14:40	16.0877
2000-07-26 22:34:41	16.0779
2000-07-27 00:20:53	16.0648
2000-07-27 02:31:39	16.0487
2000-07-27 04:59:11	16.0306
2000-07-27 07:53:33	16.0094
2000-07-27 11:09:25	15.9858
2000-07-27 14:50:21	15.9596
2000-07-27 16:14:03	15.9497
2000-07-27 16:28:44	15.948
2000-07-27 16:36:30	15.9471
2000-07-27 16:37:39	15.947
2000-07-27 16:38:03	15.9469
2000-07-27 16:42:09	15.9465
2000-07-27 17:23:08	15.9417
2000-07-27 18:52:36	15.9313
2000-07-27 19:53:51	15.9242
2000-07-27 22:49:28	15.9039
2000-07-28 01:18:51	15.887
2000-07-28 04:30:23	15.8655
2000-07-28 08:20:26	15.8403
2000-07-28 12:34:27	15.8131
2000-07-28 17:18:12	15.7837
[truncated: 84,601 more rows]

## Sheet: Observed_Ads_VB
Wash_Time_Ads	Wash_Obs_Ads
2010-06-13	9.25
2010-07-13	37.6667
2010-08-13	69.7333
2010-09-13	19.925
2010-10-13	1
2011-06-13	20.875
2011-07-13	42.1786
2011-08-13	28.8056
2011-09-13	27.1364
2012-05-13	0.5
2012-06-13	19.8462
2012-07-13	26.15
2012-08-13	38.1136
2012-09-13	29.7273
2013-05-13	8.83333
2013-06-13	17.375
2013-07-13	44.25
2013-08-13	22.78
2013-09-13	20.3548
2013-10-13	16.1667
2014-05-13	5.5
2014-06-13	14.2105
2014-07-13	23.2667
2014-08-13	13.5312
2014-09-13	21.25
2015-05-13	1.75
2015-06-13	2.86667
2015-07-13	8.34375
2015-08-13	7.5
2015-09-13	29.8
2016-04-13	0
2016-05-13	0.142857
2016-06-13	0.928571
2016-07-13	5.66667
2016-08-13	9.38889
2016-09-13	5.79412
2017-05-13	2.125
2017-06-13	2.575
2017-07-13	9.36538
2017-08-13	32.2708
2017-09-13	5.61111
2018-07-13	7.78571
2018-08-13	36.1
2018-09-13	66.8333
2018-10-13	83.5
2019-05-13	8.33333
2019-06-13	10.5
2019-07-13	16.875
2019-08-13	17.125
2019-09-13	15.5
2019-10-13	10.3333
