# Supplementary material for: Role of vector phenotypic plasticity in disease transmission as illustrated by the spread of dengue virus by Aedes albopictus
Source: Nat Commun. 2024 Sep 7;15:7823. doi: 10.1038/s41467-024-52144-5 (PMC11379831; doi:10.1038/s41467-024-52144-5)
Supplement: Supplementary file 4 — Source Data files [file 41467_2024_52144_MOESM4_ESM.zip › Source_Data_Folder/Supplementary_Material/SF39.xlsx]

## Sheet: Simulated_Adults
Time_Ads	Sim_Ads_Pred
2014-01-01	0
2014-01-01 01:30:09	0
2014-01-01 03:31:10	0
2014-01-01 06:38:06	0
2014-01-01 11:18:18	0
2014-01-01 17:43:10	0
2014-01-01 20:41:25	0
2014-01-01 22:48:36	0
2014-01-02 00:11:53	0
2014-01-02 01:11:38	0
2014-01-02 01:42:27	0
2014-01-02 02:17:31	0
2014-01-02 03:22:50	0
2014-01-02 04:09:00	0
2014-01-02 04:51:27	0
2014-01-02 06:12:14	0
2014-01-02 06:41:50	0
2014-01-02 07:01:01	0
2014-01-02 07:27:10	0
2014-01-02 08:29:36	0
2014-01-02 08:31:41	0
2014-01-02 08:32:28	0
2014-01-02 08:33:19	0
2014-01-02 08:34:10	0
2014-01-02 08:34:55	0
2014-01-02 08:37:27	0
2014-01-02 08:38:22	0
2014-01-02 08:47:30	0
2014-01-02 10:18:56	0
2014-01-02 10:21:53	0
2014-01-02 10:23:00	0
2014-01-02 10:24:15	0
2014-01-02 10:26:30	0
2014-01-02 10:48:55	0
2014-01-02 10:56:05	0
2014-01-02 11:30:05	0
2014-01-02 12:07:55	0
2014-01-02 12:13:59	0
2014-01-02 12:35:19	0
2014-01-02 12:48:00	0
2014-01-02 13:07:21	0
2014-01-02 13:10:03	0
2014-01-02 13:25:06	0
2014-01-02 13:29:01	0
2014-01-02 13:30:27	0
2014-01-02 13:31:56	0
2014-01-02 13:33:11	0
2014-01-02 13:34:31	0
2014-01-02 13:35:39	0
2014-01-02 13:36:43	0
2014-01-02 13:37:51	0
2014-01-02 13:39:00	0
2014-01-02 13:40:08	0
2014-01-02 13:41:07	0
2014-01-02 13:42:03	0
2014-01-02 13:45:47	0
2014-01-02 13:47:08	0
2014-01-02 13:48:26	0
2014-01-02 13:49:36	0
2014-01-02 13:50:54	0
2014-01-02 13:52:13	0
2014-01-02 13:53:19	0
2014-01-02 13:54:27	0
2014-01-02 13:55:27	0
2014-01-02 13:56:25	0
2014-01-02 13:57:29	0
2014-01-02 13:58:22	0
2014-01-02 13:59:14	0
2014-01-02 14:00:04	0
2014-01-02 14:00:59	0
2014-01-02 14:04:59	0
2014-01-02 14:10:52	0
2014-01-02 14:23:37	0
2014-01-02 14:27:35	0
2014-01-02 14:29:01	0
2014-01-02 14:30:21	0
2014-01-02 14:34:40	0
2014-01-02 14:39:23	0
2014-01-02 14:41:08	0
2014-01-02 14:42:57	0
2014-01-02 14:44:41	0
2014-01-02 14:46:22	0
2014-01-02 14:47:47	0
2014-01-02 14:49:16	0
2014-01-02 14:50:32	0
2014-01-02 14:51:53	0
2014-01-02 14:53:10	0
2014-01-02 14:54:17	0
2014-01-02 14:55:21	0
2014-01-02 14:56:35	0
2014-01-02 14:57:40	0
2014-01-02 14:58:40	0
2014-01-02 14:59:45	0
2014-01-02 15:00:48	0
2014-01-02 15:01:44	0
2014-01-02 15:02:42	0
2014-01-02 15:03:46	0
2014-01-02 15:04:47	0
2014-01-02 15:05:53	0
2014-01-02 15:06:55	0
2014-01-02 15:07:54	0
2014-01-02 15:09:00	0
2014-01-02 15:09:54	0
2014-01-02 15:10:51	0
2014-01-02 15:11:42	0
2014-01-02 15:12:32	0
2014-01-02 15:13:24	0
2014-01-02 15:14:15	0
2014-01-02 15:15:02	0
2014-01-02 15:20:59	0
2014-01-02 15:41:09	0
2014-01-02 15:44:25	0
2014-01-02 15:45:39	0
2014-01-02 15:46:48	0
2014-01-02 15:47:58	0
2014-01-02 15:49:01	0
2014-01-02 15:50:01	0
2014-01-02 15:51:07	0
2014-01-02 15:54:42	0
2014-01-02 16:02:20	0
2014-01-02 17:18:34	0
2014-01-02 17:23:21	0
2014-01-02 17:25:27	0
2014-01-02 17:26:19	0
2014-01-02 17:27:08	0
2014-01-02 17:28:02	0
2014-01-02 17:28:49	0
2014-01-02 17:29:40	0
2014-01-02 17:30:26	0
2014-01-02 17:33:05	0
2014-01-02 17:34:04	0
2014-01-02 17:35:12	0
2014-01-02 17:36:09	0
2014-01-02 17:37:06	0
2014-01-02 17:37:59	0
2014-01-02 17:38:50	0
2014-01-02 17:39:39	0
2014-01-02 17:40:32	0
2014-01-02 17:42:44	0
2014-01-02 17:43:34	0
2014-01-02 17:44:33	0
2014-01-02 17:45:29	0
2014-01-02 17:46:24	0
2014-01-02 17:47:18	0
2014-01-02 17:48:07	0
2014-01-02 17:48:55	0
2014-01-02 17:49:46	0
2014-01-02 17:50:32	0
2014-01-02 17:51:21	0
2014-01-02 17:52:05	0
2014-01-02 17:52:53	0
2014-01-02 17:53:35	0
2014-01-02 17:54:27	0
2014-01-02 17:55:10	0
2014-01-02 17:55:58	0
2014-01-02 17:56:50	0
2014-01-02 17:57:34	0
2014-01-02 17:58:17	0
2014-01-02 17:59:03	0
2014-01-02 17:59:45	0
2014-01-02 18:00:27	0
2014-01-02 18:02:27	0
2014-01-02 18:05:03	0
2014-01-02 18:06:05	0
2014-01-02 18:07:09	0
2014-01-02 18:08:07	0
2014-01-02 18:09:07	0
2014-01-02 18:10:06	0
2014-01-02 18:11:00	0
2014-01-02 18:12:03	0
2014-01-02 18:13:07	0
2014-01-02 18:14:07	0
2014-01-02 18:15:06	0
2014-01-02 18:16:03	0
2014-01-02 18:17:02	0
2014-01-02 18:18:03	0
2014-01-02 18:19:07	0
2014-01-02 18:20:00	0
2014-01-02 18:20:57	0
2014-01-02 18:21:52	0
2014-01-02 18:22:51	0
2014-01-02 18:23:53	0
2014-01-02 18:24:50	0
2014-01-02 18:25:50	0
2014-01-02 18:26:47	0
2014-01-02 18:27:45	0
2014-01-02 18:28:37	0
2014-01-02 18:29:32	0
2014-01-02 18:30:26	0
2014-01-02 18:31:19	0
2014-01-02 18:32:08	0
2014-01-02 18:40:20	0
2014-01-02 18:45:04	0
2014-01-02 18:54:58	0
2014-01-02 19:18:14	0
2014-01-02 19:23:22	0
2014-01-02 19:25:16	0
2014-01-02 19:27:07	0
2014-01-02 19:28:52	0
2014-01-02 19:30:22	0
2014-01-02 19:32:06	0
2014-01-02 19:33:40	0
2014-01-02 19:35:02	0
2014-01-02 19:36:20	0
2014-01-02 19:37:44	0
2014-01-02 19:39:04	0
2014-01-02 19:44:11	0
2014-01-02 19:46:07	0
2014-01-02 19:48:02	0
2014-01-02 19:49:40	0
2014-01-02 19:51:19	0
2014-01-02 19:52:45	0
2014-01-02 19:54:05	0
2014-01-02 19:55:21	0
2014-01-02 19:56:48	0
2014-01-02 19:58:05	0
2014-01-02 19:59:13	0
2014-01-02 20:00:24	0
2014-01-02 20:01:29	0
2014-01-02 20:02:37	0
2014-01-02 20:07:03	0
2014-01-02 20:08:40	0
2014-01-02 20:10:10	0
2014-01-02 20:11:33	0
2014-01-02 20:12:51	0
2014-01-02 20:14:13	0
2014-01-02 20:15:30	0
2014-01-02 20:16:45	0
2014-01-02 20:17:52	0
2014-01-02 20:19:01	0
2014-01-02 20:20:11	0
2014-01-02 20:21:13	0
2014-01-02 20:22:13	0
2014-01-02 20:23:09	0
2014-01-02 20:24:03	0
2014-01-02 20:25:02	0
2014-01-02 20:25:58	0
2014-01-02 20:26:50	0
2014-01-02 20:27:48	0
2014-01-02 20:28:46	0
2014-01-02 20:32:04	0
2014-01-02 20:33:16	0
2014-01-02 20:35:58	0
2014-01-02 20:36:59	0
2014-01-02 20:38:09	0
2014-01-02 20:39:10	0
2014-01-02 20:40:08	0
2014-01-02 20:41:08	0
2014-01-02 20:42:07	0
2014-01-02 20:43:08	0
2014-01-02 20:44:03	0
2014-01-02 20:45:02	0
2014-01-02 20:45:55	0
2014-01-02 20:52:10	0
2014-01-02 20:54:26	0
2014-01-02 20:56:42	0
2014-01-02 20:58:37	0
2014-01-02 21:00:39	0
2014-01-02 21:02:29	0
2014-01-02 21:04:21	0
2014-01-02 21:05:53	0
2014-01-02 21:07:21	0
2014-01-02 21:08:42	0
2014-01-02 21:10:11	0
2014-01-02 21:11:25	0
2014-01-02 21:12:36	0
2014-01-02 21:13:51	0
2014-01-02 21:15:05	0
2014-01-02 21:16:16	0
2014-01-02 21:17:25	0
2014-01-02 21:23:21	0
2014-01-02 21:25:18	0
2014-01-02 21:27:20	0
2014-01-02 21:29:24	0
2014-01-02 21:31:03	0
2014-01-02 21:32:44	0
2014-01-02 21:34:27	0
2014-01-02 21:35:53	0
2014-01-02 21:37:13	0
2014-01-02 21:44:11	0
2014-01-02 21:46:41	0
2014-01-02 21:49:09	0
2014-01-02 21:51:09	0
2014-01-02 21:53:08	0
2014-01-02 21:54:57	0
2014-01-02 21:59:04	0
2014-01-02 22:00:33	0
2014-01-02 22:02:06	0
2014-01-02 22:03:38	0
2014-01-02 22:07:21	0
2014-01-02 22:08:51	0
2014-01-02 22:10:13	0
2014-01-02 22:11:30	0
2014-01-02 22:12:52	0
2014-01-02 22:14:12	0
2014-01-02 22:15:28	0
2014-01-02 22:16:45	0
2014-01-02 22:17:52	0
2014-01-02 22:18:58	0
2014-01-02 22:19:59	0
2014-01-02 22:21:12	0
2014-01-02 22:22:25	0
2014-01-02 22:23:28	0
2014-01-02 22:24:28	0
2014-01-02 22:25:31	0
2014-01-02 22:26:27	0
2014-01-02 22:27:29	0
2014-01-02 22:28:31	0
2014-01-02 22:29:26	0
2014-01-02 22:30:24	0
2014-01-02 22:31:18	0
2014-01-02 22:32:14	0
2014-01-02 22:33:05	0
2014-01-02 22:33:56	0
2014-01-02 22:34:51	0
2014-01-02 22:35:39	0
2014-01-02 22:36:32	0
2014-01-02 22:37:20	0
2014-01-02 22:38:07	0
2014-01-02 22:38:53	0
2014-01-02 22:39:42	0
2014-01-02 22:40:33	0
2014-01-02 22:41:24	0
2014-01-02 22:42:10	0
2014-01-02 22:42:56	0
2014-01-02 22:43:44	0
2014-01-02 22:44:35	0
2014-01-02 22:45:30	0
2014-01-02 22:46:17	0
2014-01-02 22:47:11	0
2014-01-02 22:48:05	0
2014-01-02 22:48:52	0
2014-01-02 22:49:47	0
2014-01-02 22:50:39	0
2014-01-02 22:54:01	0
2014-01-02 23:00:12	0
2014-01-02 23:02:29	0
2014-01-02 23:04:49	0
2014-01-02 23:07:11	0
2014-01-02 23:09:19	0
2014-01-02 23:11:25	0
2014-01-02 23:13:35	0
2014-01-02 23:15:35	0
2014-01-02 23:17:26	0
2014-01-02 23:19:11	0
2014-01-02 23:20:52	0
2014-01-02 23:22:22	0
2014-01-02 23:23:54	0
2014-01-02 23:25:14	0
2014-01-02 23:26:30	0
2014-01-02 23:27:43	0
2014-01-02 23:28:53	0
2014-01-02 23:29:58	0
2014-01-02 23:31:16	0
2014-01-02 23:32:27	0
2014-01-02 23:33:31	0
2014-01-02 23:34:33	0
2014-01-02 23:35:37	0
2014-01-02 23:36:43	0
2014-01-02 23:43:03	0
2014-01-02 23:49:19	0
2014-01-02 23:53:19	0
2014-01-02 23:54:47	0
2014-01-02 23:56:11	0
2014-01-02 23:57:30	0
2014-01-02 23:58:44	0
2014-01-02 23:59:54	0
2014-01-03 00:01:01	0
2014-01-03 00:02:16	0
2014-01-03 00:03:28	0
2014-01-03 00:04:43	0
2014-01-03 00:05:53	0
2014-01-03 00:07:07	0
2014-01-03 00:08:12	0
2014-01-03 00:13:06	0
2014-01-03 00:15:46	0
2014-01-03 00:24:13	0
2014-01-03 00:35:30	0
2014-01-03 00:39:39	0
2014-01-03 00:41:13	0
2014-01-03 00:42:42	0
2014-01-03 00:44:15	0
2014-01-03 00:45:43	0
2014-01-03 00:49:44	0
2014-01-03 00:51:16	0
2014-01-03 00:52:50	0
2014-01-03 00:54:20	0
2014-01-03 00:59:00	0
2014-01-03 01:03:05	0
2014-01-03 01:04:36	0
2014-01-03 01:06:04	0
2014-01-03 01:07:26	0
2014-01-03 01:12:58	0
2014-01-03 01:14:58	0
2014-01-03 01:17:03	0
2014-01-03 01:21:44	0
2014-01-03 01:23:34	0
2014-01-03 01:25:26	0
2014-01-03 01:27:10	0
2014-01-03 01:28:55	0
2014-01-03 01:30:37	0
2014-01-03 01:32:19	0
2014-01-03 01:33:47	0
2014-01-03 01:35:18	0
2014-01-03 01:36:52	0
2014-01-03 01:38:11	0
2014-01-03 01:39:34	0
2014-01-03 01:43:19	0
2014-01-03 01:48:01	0
2014-01-03 01:52:26	0
2014-01-03 01:54:07	0
2014-01-03 01:55:49	0
2014-01-03 01:57:19	0
2014-01-03 01:58:44	0
2014-01-03 02:00:11	0
2014-01-03 02:01:29	0
2014-01-03 02:02:45	0
2014-01-03 02:04:02	0
2014-01-03 02:05:21	0
2014-01-03 02:06:47	0
2014-01-03 02:07:57	0
2014-01-03 02:09:07	0
2014-01-03 02:10:28	0
2014-01-03 02:11:35	0
2014-01-03 02:12:49	0
2014-01-03 02:13:55	0
2014-01-03 02:15:04	0
2014-01-03 02:16:06	0
2014-01-03 02:17:17	0
2014-01-03 02:18:23	0
2014-01-03 02:22:27	0
2014-01-03 02:24:00	0
2014-01-03 02:25:28	0
2014-01-03 02:27:03	0
2014-01-03 02:28:24	0
2014-01-03 02:29:52	0
2014-01-03 02:31:21	0
2014-01-03 02:32:37	0
2014-01-03 02:34:07	0
2014-01-03 02:35:22	0
2014-01-03 02:36:34	0
2014-01-03 02:37:44	0
2014-01-03 02:39:06	0
2014-01-03 02:46:17	0
2014-01-03 03:47:20	0
2014-01-03 03:51:11	0
2014-01-03 03:52:42	0
2014-01-03 04:07:51	0
2014-01-03 04:23:48	0
2014-01-03 04:39:45	0
2014-01-03 05:25:49	0
2014-01-03 05:32:58	0
2014-01-03 05:38:08	0
2014-01-03 05:40:01	0
2014-01-03 05:41:49	0
2014-01-03 05:43:30	0
2014-01-03 05:45:13	0
2014-01-03 05:46:47	0
2014-01-03 05:48:14	0
2014-01-03 05:49:38	0
2014-01-03 05:51:11	0
2014-01-03 05:52:30	0
2014-01-03 05:54:00	0
2014-01-03 05:55:18	0
2014-01-03 05:56:45	0
2014-01-03 05:58:06	0
2014-01-03 05:59:30	0
2014-01-03 06:00:54	0
2014-01-03 06:02:18	0
2014-01-03 06:03:45	0
2014-01-03 06:05:00	0
2014-01-03 06:06:12	0
2014-01-03 06:14:49	0
2014-01-03 06:17:57	0
2014-01-03 06:22:02	0
2014-01-03 06:23:33	0
2014-01-03 06:25:11	0
2014-01-03 06:26:37	0
2014-01-03 06:28:00	0
2014-01-03 06:29:20	0
2014-01-03 06:30:49	0
2014-01-03 06:32:04	0
2014-01-03 06:33:18	0
2014-01-03 06:37:23	0
2014-01-03 06:38:53	0
2014-01-03 06:40:22	0
2014-01-03 06:42:01	0
2014-01-03 06:43:27	0
2014-01-03 06:45:02	0
2014-01-03 06:46:24	0
2014-01-03 06:47:56	0
2014-01-03 06:49:25	0
2014-01-03 06:50:45	0
2014-01-03 06:52:12	0
2014-01-03 06:53:28	0
2014-01-03 06:54:59	0
2014-01-03 06:56:15	0
2014-01-03 06:57:36	0
2014-01-03 06:58:55	0
2014-01-03 07:04:57	0
2014-01-03 07:11:17	0
2014-01-03 07:13:36	0
2014-01-03 07:15:45	0
2014-01-03 07:17:48	0
2014-01-03 07:38:11	0
2014-01-03 07:45:54	0
2014-01-03 07:52:25	0
2014-01-03 07:54:49	0
2014-01-03 07:57:34	0
2014-01-03 08:00:02	0
2014-01-03 08:02:09	0
2014-01-03 08:04:29	0
2014-01-03 08:06:36	0
2014-01-03 08:08:45	0
2014-01-03 08:10:35	0
2014-01-03 08:12:22	0
2014-01-03 08:30:11	0
2014-01-03 08:40:22	0
2014-01-03 08:45:03	0
2014-01-03 08:46:46	0
2014-01-03 08:48:28	0
2014-01-03 08:50:04	0
2014-01-03 08:51:52	0
2014-01-03 08:53:45	0
2014-01-03 08:55:20	0
2014-01-03 08:56:51	0
2014-01-03 08:58:29	0
2014-01-03 09:00:10	0
2014-01-03 09:01:38	0
2014-01-03 09:03:11	0
2014-01-03 09:06:14	0
2014-01-03 09:07:20	0
2014-01-03 09:08:43	0
2014-01-03 09:10:02	0
2014-01-03 09:11:24	0
2014-01-03 09:12:49	0
2014-01-03 09:14:05	0
2014-01-03 09:15:19	0
2014-01-03 09:16:32	0
2014-01-03 09:17:49	0
2014-01-03 09:19:08	0
2014-01-03 09:20:36	0
2014-01-03 09:21:49	0
2014-01-03 09:23:09	0
2014-01-03 09:24:21	0
2014-01-03 09:25:41	0
2014-01-03 09:26:58	0
2014-01-03 09:28:11	0
2014-01-03 09:29:21	0
2014-01-03 09:30:29	0
2014-01-03 09:31:38	0
2014-01-03 09:32:43	0
2014-01-03 09:33:49	0
2014-01-03 09:34:53	0
2014-01-03 09:35:56	0
2014-01-03 09:37:12	0
2014-01-03 09:38:17	0
2014-01-03 09:39:31	0
2014-01-03 09:40:36	0
2014-01-03 09:41:56	0
2014-01-03 09:43:04	0
2014-01-03 09:44:11	0
2014-01-03 09:45:22	0
2014-01-03 09:46:37	0
2014-01-03 09:47:43	0
2014-01-03 09:48:58	0
2014-01-03 09:50:11	0
2014-01-03 09:51:20	0
2014-01-03 09:52:35	0
2014-01-03 09:53:44	0
2014-01-03 09:54:52	0
2014-01-03 09:56:04	0
2014-01-03 09:57:26	0
2014-01-03 09:58:41	0
2014-01-03 09:59:52	0
2014-01-03 10:01:17	0
2014-01-03 10:02:41	0
2014-01-03 10:03:54	0
2014-01-03 10:05:13	0
2014-01-03 10:06:31	0
2014-01-03 10:07:43	0
2014-01-03 10:08:55	0
2014-01-03 10:10:16	0
2014-01-03 10:15:45	0
2014-01-03 10:17:44	0
2014-01-03 10:19:41	0
2014-01-03 10:21:30	0
2014-01-03 10:23:28	0
2014-01-03 10:25:10	0
2014-01-03 10:26:58	0
2014-01-03 10:28:34	0
2014-01-03 10:30:22	0
2014-01-03 10:31:54	0
2014-01-03 10:33:23	0
2014-01-03 10:35:04	0
2014-01-03 10:36:38	0
2014-01-03 10:38:24	0
2014-01-03 10:39:54	0
2014-01-03 10:41:20	0
2014-01-03 10:42:43	0
2014-01-03 10:44:12	0
2014-01-03 10:45:31	0
2014-01-03 10:46:49	0
2014-01-03 10:48:06	0
2014-01-03 10:49:33	0
2014-01-03 10:50:49	0
2014-01-03 10:52:10	0
2014-01-03 10:58:47	0
2014-01-03 11:01:15	0
2014-01-03 11:03:33	0
2014-01-03 11:05:55	0
2014-01-03 11:08:01	0
2014-01-03 11:10:02	0
2014-01-03 11:11:56	0
2014-01-03 11:13:46	0
2014-01-03 11:15:29	0
2014-01-03 11:17:07	0
2014-01-03 11:18:50	0
2014-01-03 11:20:44	0
2014-01-03 11:22:34	0
2014-01-03 11:24:27	0
2014-01-03 11:26:12	0
2014-01-03 11:27:48	0
2014-01-03 11:29:33	0
2014-01-03 11:31:06	0
2014-01-03 11:32:35	0
2014-01-03 11:34:16	0
2014-01-03 11:35:52	0
2014-01-03 11:37:27	0
2014-01-03 11:38:53	0
2014-01-03 11:40:18	0
2014-01-03 11:41:54	0
2014-01-03 11:43:24	0
2014-01-03 11:53:57	0
2014-01-03 12:11:36	0
2014-01-03 12:22:14	0
2014-01-03 12:29:35	0
2014-01-03 12:32:18	0
2014-01-03 12:35:05	0
2014-01-03 12:37:55	0
2014-01-03 12:40:21	0
2014-01-03 12:42:39	0
2014-01-03 12:44:51	0
2014-01-03 12:46:53	0
2014-01-03 12:48:59	0
2014-01-03 12:50:52	0
2014-01-03 12:52:43	0
2014-01-03 12:54:36	0
2014-01-03 12:56:36	0
2014-01-03 12:58:18	0
2014-01-03 13:00:15	0
2014-01-03 13:02:08	0
2014-01-03 13:03:48	0
2014-01-03 13:05:34	0
2014-01-03 13:07:18	0
2014-01-03 13:10:48	0
2014-01-03 13:12:15	0
2014-01-03 13:13:48	0
2014-01-03 13:15:33	0
2014-01-03 13:26:44	0
2014-01-03 13:30:23	0
2014-01-03 13:33:43	0
2014-01-03 13:36:45	0
2014-01-03 13:39:49	0
2014-01-03 13:42:51	0
2014-01-03 13:45:26	0
2014-01-03 13:48:18	0
2014-01-03 13:50:54	0
2014-01-03 13:53:37	0
2014-01-03 13:55:57	0
2014-01-03 13:58:20	0
2014-01-03 14:00:45	0
2014-01-03 14:03:02	0
2014-01-03 14:05:07	0
2014-01-03 14:07:21	0
2014-01-03 14:18:45	0
2014-01-03 14:22:29	0
2014-01-03 14:26:17	0
2014-01-03 14:29:29	0
2014-01-03 14:38:12	0
2014-01-03 14:45:52	0
2014-01-03 14:48:39	0
2014-01-03 14:51:34	0
2014-01-03 14:58:51	0
2014-01-03 15:01:32	0
2014-01-03 15:04:09	0
2014-01-03 15:06:36	0
2014-01-03 15:11:49	0
2014-01-03 15:13:46	0
2014-01-03 15:15:43	0
2014-01-03 15:17:43	0
2014-01-03 15:19:31	0
2014-01-03 15:21:31	0
2014-01-03 15:23:29	0
2014-01-03 15:25:14	0
2014-01-03 15:27:06	0
2014-01-03 15:29:00	0
2014-01-03 15:30:41	0
2014-01-03 15:32:22	0
2014-01-03 15:33:58	0
2014-01-03 15:43:29	0
2014-01-03 15:53:13	0
2014-01-03 15:56:44	0
2014-01-03 16:00:04	0
2014-01-03 16:03:22	0
2014-01-03 16:06:45	0
2014-01-03 16:09:37	0
2014-01-03 16:12:40	0
2014-01-03 16:15:18	0
2014-01-03 16:18:07	0
2014-01-03 16:20:34	0
2014-01-03 16:23:17	0
2014-01-03 16:25:36	0
2014-01-03 16:28:06	0
2014-01-03 16:30:28	0
2014-01-03 16:32:36	0
2014-01-03 16:34:59	0
2014-01-03 16:37:03	0
2014-01-03 16:39:02	0
2014-01-03 16:40:55	0
2014-01-03 16:43:03	0
2014-01-03 16:45:19	0
2014-01-03 16:47:26	0
2014-01-03 16:49:22	0
2014-01-03 16:51:32	0
2014-01-03 16:53:34	0
2014-01-03 16:55:24	0
2014-01-03 16:57:12	0
2014-01-03 16:59:13	0
2014-01-03 17:01:07	0
2014-01-03 17:03:06	0
2014-01-03 17:04:50	0
2014-01-03 17:06:33	0
2014-01-03 17:08:29	0
2014-01-03 17:10:19	0
2014-01-03 17:12:09	0
2014-01-03 17:13:52	0
2014-01-03 17:15:32	0
2014-01-03 17:17:22	0
2014-01-03 17:19:22	0
2014-01-03 17:21:04	0
2014-01-03 17:22:53	0
2014-01-03 17:24:49	0
2014-01-03 17:26:44	0
2014-01-03 17:28:40	0
2014-01-03 17:30:23	0
2014-01-03 17:32:21	0
2014-01-03 17:34:03	0
2014-01-03 17:35:52	0
2014-01-03 17:37:48	0
2014-01-03 17:39:30	0
2014-01-03 17:41:22	0
2014-01-03 17:43:11	0
2014-01-03 17:45:01	0
2014-01-03 17:46:58	0
2014-01-03 17:48:50	0
2014-01-03 17:50:32	0
2014-01-03 17:52:14	0
2014-01-03 18:02:27	0
2014-01-03 18:06:10	0
2014-01-03 18:09:56	0
2014-01-03 18:13:30	0
2014-01-03 18:16:40	0
2014-01-03 18:20:01	0
2014-01-03 18:28:37	0
2014-01-03 18:31:45	0
2014-01-03 18:35:02	0
2014-01-03 18:38:22	0
2014-01-03 18:41:14	0
2014-01-03 18:44:23	0
2014-01-03 18:47:01	0
2014-01-03 18:49:47	0
2014-01-03 18:52:33	0
2014-01-03 18:55:31	0
2014-01-03 18:58:17	0
2014-01-03 19:00:43	0
2014-01-03 19:03:26	0
2014-01-03 19:06:08	0
2014-01-03 19:08:45	0
2014-01-03 19:11:06	0
2014-01-03 19:13:22	0
2014-01-03 19:15:33	0
2014-01-03 19:17:49	0
2014-01-03 19:24:27	0
2014-01-03 19:27:13	0
2014-01-03 19:29:44	0
2014-01-03 19:32:32	0
2014-01-03 19:34:57	0
2014-01-03 19:46:43	0
2014-01-03 20:05:03	0
2014-01-03 20:14:02	0
2014-01-03 21:43:54	0
2014-01-03 21:59:54	0
2014-01-03 22:30:52	0
2014-01-03 22:39:08	0
2014-01-03 22:42:06	0
2014-01-03 22:45:18	0
2014-01-03 22:48:47	0
2014-01-03 22:51:53	0
2014-01-03 22:54:40	0
2014-01-03 22:57:19	0
2014-01-03 23:12:04	0
2014-01-04 01:22:44	0
2014-01-04 03:11:02	0
2014-01-04 03:21:25	0
2014-01-04 03:48:46	0
2014-01-04 05:09:34	0
2014-01-04 06:28:38	0
2014-01-04 06:40:43	0
2014-01-04 07:46:21	0
2014-01-04 09:02:15	0
2014-01-04 11:16:16	0
2014-01-04 13:20:00	0
2014-01-04 15:12:35	0
2014-01-04 16:12:25	0
2014-01-04 17:06:29	0
2014-01-04 17:22:28	0
2014-01-04 17:34:35	0
2014-01-04 17:39:03	0
2014-01-04 18:09:07	0
2014-01-04 20:56:46	0
2014-01-04 23:27:22	0
2014-01-05 04:10:34	0
2014-01-05 09:38:47	0
2014-01-05 12:03:50	0
2014-01-05 18:12:06	0
2014-01-05 18:53:56	0
2014-01-05 19:27:59	0
2014-01-05 22:24:09	0
2014-01-06 01:00:33	0
2014-01-06 02:46:56	0
2014-01-06 06:56:36	0
2014-01-06 12:16:43	0
2014-01-06 19:14:54	0
2014-01-06 23:17:01	0
2014-01-07 01:22:12	0
2014-01-07 02:21:40	0
2014-01-07 02:38:44	0
2014-01-07 02:50:22	0
2014-01-07 02:54:34	0
2014-01-07 03:36:30	0
2014-01-07 06:46:37	0
2014-01-07 09:08:28	0
2014-01-07 10:17:52	0
2014-01-07 11:19:36	0
2014-01-07 11:43:30	0
2014-01-07 12:07:55	0
2014-01-07 16:12:07	0
2014-01-07 20:39:02	0
2014-01-08 02:57:13	0
2014-01-08 10:15:40	0
2014-01-08 14:35:58	0
2014-01-08 17:07:31	0
2014-01-08 17:49:18	0
2014-01-08 18:03:44	0
2014-01-08 18:16:54	0
2014-01-08 18:21:41	0
2014-01-08 19:09:34	0
2014-01-08 22:31:28	0
2014-01-09 03:41:30	0
2014-01-09 10:06:57	0
2014-01-09 18:16:19	0
2014-01-09 22:27:15	0
2014-01-10 12:29:07	0
2014-01-10 21:53:37	0
2014-01-10 23:15:22	0
2014-01-10 23:58:01	0
2014-01-11 00:00:43	0
2014-01-11 00:01:42	0
2014-01-11 00:11:34	0
2014-01-11 01:50:09	0
2014-01-11 05:28:21	0
2014-01-11 10:05:00	0
2014-01-11 14:36:44	0
2014-01-11 16:48:24	0
2014-01-11 21:28:29	0
2014-01-12 01:14:51	0
2014-01-12 07:50:31	0
2014-01-12 12:37:18	0
2014-01-12 16:27:43	0
2014-01-12 22:10:10	0
2014-01-13 04:17:56	0
2014-01-13 13:14:14	0
2014-01-13 21:06:52	0
2014-01-14 03:00:59	0
2014-01-14 08:36:24	0
2014-01-14 13:44:08	0
2014-01-14 18:51:58	0
2014-01-15 00:20:11	0
2014-01-15 05:24:30	0
2014-01-15 11:33:05	0
2014-01-15 17:15:22	0
2014-01-15 23:20:52	0
2014-01-16 11:23:14	0
2014-01-16 18:39:49	0
2014-01-17 13:06:32	0
2014-01-18 00:06:59	0
2014-01-18 13:02:32	0
2014-01-19 10:24:46	0
2014-01-19 12:44:47	0
2014-01-19 14:36:28	0
2014-01-19 15:16:43	0
2014-01-19 21:59:18	0
2014-01-20 03:41:12	0
2014-01-20 06:05:24	0
2014-01-20 11:28:52	0
2014-01-20 16:41:27	0
2014-01-21 00:17:43	0
2014-01-21 05:25:08	0
2014-01-21 09:36:18	0
2014-01-21 19:18:30	0
2014-01-22 13:59:34	0
2014-01-22 14:49:12	0
2014-01-22 15:00:39	0
2014-01-22 15:04:57	0
2014-01-22 15:48:01	0
2014-01-22 22:21:24	0
2014-01-23 11:00:46	0
2014-01-24 00:38:06	0
2014-01-25 00:33:05	0
2014-01-25 04:58:30	0
2014-01-25 07:47:18	0
2014-01-25 08:46:01	0
2014-01-25 08:59:21	0
2014-01-25 09:04:11	0
2014-01-25 09:52:37	0
2014-01-25 12:14:13	0
2014-01-25 17:56:06	0
2014-01-26 09:04:09	0
2014-01-27 05:52:26	0
2014-01-27 16:31:19	0
2014-01-28 03:36:04	0
2014-01-28 07:42:35	0
2014-01-28 08:08:47	0
2014-01-28 08:22:00	0
2014-01-28 08:26:48	0
2014-01-28 09:14:53	0
2014-01-28 17:15:42	0
2014-01-29 11:06:08	1.38468e-08
2014-01-30 07:15:33	2.71741e-08
2014-01-30 19:03:16	3.26553e-08
2014-01-30 23:39:13	3.44277e-08
2014-01-31 00:26:35	7.77021e-08
2014-01-31 00:43:00	9.23541e-08
2014-01-31 00:56:48	1.04538e-07
2014-01-31 01:03:35	1.04414e-07
2014-01-31 02:11:29	1.03191e-07
2014-01-31 13:30:26	9.2401e-08
2014-01-31 19:20:19	8.77507e-08
2014-02-02 20:43:44	6.52058e-08
2014-02-03 19:42:49	6.04893e-08
2014-02-05 02:20:43	5.6926e-08
2014-02-07 05:12:02	7.17725e-08
2014-02-07 05:44:51	7.15604e-08
2014-02-07 05:58:35	7.14723e-08
2014-02-07 06:03:34	7.14405e-08
2014-02-07 06:53:20	7.11254e-08
2014-02-07 15:11:04	6.85983e-08
2014-02-08 04:19:58	6.67408e-08
2014-02-09 03:15:51	6.24733e-08
2014-02-09 05:49:37	6.19851e-08
2014-02-09 07:02:06	6.17638e-08
2014-02-09 07:13:49	6.17286e-08
2014-02-09 07:18:03	6.17159e-08
2014-02-09 08:00:23	6.15899e-08
2014-02-09 15:03:47	6.06439e-08
2014-02-10 07:29:17	6.2706e-08
2014-02-10 19:04:49	6.14627e-08
2014-02-10 21:33:43	6.12261e-08
2014-02-10 21:47:22	6.12048e-08
2014-02-10 22:01:55	6.11825e-08
2014-02-10 22:07:09	6.11746e-08
2014-02-10 22:59:22	6.10955e-08
2014-02-11 07:41:38	6.03652e-08
2014-02-12 02:36:30	5.90823e-08
2014-02-13 02:24:36	5.8031e-08
2014-02-13 07:39:10	5.78615e-08
2014-02-13 09:00:16	5.78207e-08
2014-02-13 09:24:07	5.78089e-08
2014-02-13 09:38:55	5.78017e-08
2014-02-13 09:44:13	5.77991e-08
2014-02-13 10:37:15	5.77734e-08
2014-02-13 19:27:37	5.75414e-08
2014-02-16 20:51:22	5.67081e-08
2014-02-21 13:16:25	8.12517e-09
2014-02-21 17:26:03	7.97968e-09
2014-02-21 20:23:58	7.92775e-09
2014-02-22 04:19:22	7.82831e-09
2014-02-22 10:21:21	7.75077e-09
2014-02-22 18:07:57	7.57727e-09
2014-02-23 01:27:04	6.63189e-09
2014-02-23 06:47:13	5.9342e-09
2014-02-25 12:08:33	2.02313e-09
2014-02-28 23:52:51	5.62854e-10
2014-03-01 22:32:45	3.51118e-10
2014-03-02 13:50:48	2.55287e-10
2014-03-02 19:26:57	2.27164e-10
2014-03-03 08:52:55	1.71716e-10
2014-03-03 16:38:25	1.46089e-10
2014-03-03 23:13:49	1.27348e-10
2014-03-06 17:07:50	3.64553e-11
2014-03-08 10:08:07	1.56516e-11
2014-03-09 19:36:41	7.91873e-12
2014-03-11 02:44:17	4.62526e-12
2014-03-11 07:27:19	4.57503e-12
2014-03-11 09:09:22	4.57199e-12
2014-03-11 17:02:24	4.58074e-12
2014-03-11 20:58:00	4.59046e-12
2014-03-12 06:12:45	4.61378e-12
2014-03-12 14:24:19	4.6205e-12
2014-03-12 18:43:23	4.59495e-12
2014-03-12 23:40:40	4.22939e-12
2014-03-13 02:31:22	4.00309e-12
2014-03-14 06:58:28	2.34204e-12
2014-03-17 21:52:17	1.20703e-12
2014-03-18 17:33:51	9.04375e-13
2014-03-19 00:10:03	8.26204e-13
2014-03-19 04:11:08	7.83265e-13
2014-03-19 05:41:08	7.68072e-13
2014-03-19 10:38:03	7.26103e-13
2014-03-19 14:33:35	7.31267e-13
2014-03-19 17:35:43	7.4289e-13
2014-03-20 02:23:17	7.83048e-13
2014-03-20 10:52:17	8.19383e-13
2014-03-20 18:50:20	8.26542e-13
2014-03-21 00:04:35	7.74686e-13
2014-03-21 05:50:26	7.19443e-13
2014-03-21 10:28:31	6.7943e-13
2014-03-21 14:05:01	6.5075e-13
2014-03-22 00:00:30	5.81769e-13
2014-03-22 05:41:08	5.84691e-13
2014-03-22 07:49:18	5.93471e-13
2014-03-22 14:12:25	6.24045e-13
2014-03-22 18:13:12	6.47963e-13
2014-03-23 00:31:05	6.93422e-13
2014-03-23 04:51:46	7.26835e-13
2014-03-23 07:55:12	7.4921e-13
2014-03-23 09:57:58	7.62575e-13
2014-03-23 14:15:55	7.69619e-13
2014-03-23 16:44:25	7.47815e-13
2014-03-24 01:49:40	6.72161e-13
2014-03-24 06:46:19	6.36301e-13
2014-03-24 10:46:18	6.09778e-13
2014-03-26 02:46:13	4.37539e-13
2014-03-27 04:15:35	3.78132e-13
2014-03-27 16:52:42	3.50744e-13
2014-03-27 21:35:19	3.40226e-13
2014-03-28 04:49:11	3.23373e-13
2014-03-28 09:40:18	3.15647e-13
2014-03-28 13:03:38	3.25869e-13
2014-03-28 19:42:54	3.46729e-13
2014-03-29 00:07:39	3.59563e-13
2014-03-29 03:53:08	3.69605e-13
2014-03-29 12:04:18	3.87803e-13
2014-03-29 16:28:26	3.87477e-13
2014-03-29 20:02:39	3.67316e-13
2014-03-30 01:54:22	3.35766e-13
2014-03-30 04:03:25	3.24734e-13
2014-03-30 10:31:23	2.93092e-13
2014-03-30 15:38:44	2.69755e-13
2014-03-30 23:59:53	2.3523e-13
2014-03-31 13:17:12	1.87789e-13
2014-03-31 18:23:59	1.72261e-13
2014-03-31 22:14:43	1.61615e-13
2014-04-01 01:10:30	1.54846e-13
2014-04-01 05:26:58	1.54799e-13
2014-04-01 07:03:03	1.5554e-13
2014-04-01 13:17:32	1.59746e-13
2014-04-01 16:44:27	1.62179e-13
2014-04-02 00:25:27	1.67068e-13
2014-04-02 07:56:21	1.71079e-13
2014-04-02 14:32:39	1.7396e-13
2014-04-02 23:58:20	1.76983e-13
2014-04-03 07:54:25	1.78426e-13
2014-04-03 14:36:45	1.78949e-13
2014-04-03 20:06:56	1.79187e-13
2014-04-03 22:48:28	1.79334e-13
2014-04-04 00:49:44	1.79472e-13
2014-04-04 04:27:56	1.79781e-13
2014-04-04 08:08:48	1.80148e-13
2014-04-04 12:20:06	1.80781e-13
2014-04-04 14:41:20	1.81377e-13
2014-04-04 18:38:06	1.82609e-13
2014-04-04 20:05:55	1.83092e-13
2014-04-04 21:45:00	1.83627e-13
2014-04-05 02:04:25	1.84848e-13
2014-04-05 05:39:32	1.855e-13
2014-04-05 08:41:02	1.85709e-13
2014-04-05 11:23:39	1.85708e-13
2014-04-05 14:02:04	1.85607e-13
2014-04-05 19:21:20	1.84659e-13
2014-04-05 22:28:10	1.81627e-13
2014-04-06 01:18:49	1.72018e-13
2014-04-06 07:53:08	1.50643e-13
2014-04-06 12:15:01	1.3795e-13
2014-04-06 13:50:38	1.33589e-13
2014-04-06 18:39:59	1.21214e-13
2014-04-06 22:30:49	1.12169e-13
2014-04-07 04:38:54	1.00441e-13
2014-04-07 10:34:41	9.80482e-14
2014-04-07 14:12:49	9.73334e-14
2014-04-08 01:12:34	9.60823e-14
2014-04-08 06:35:28	9.56907e-14
2014-04-08 15:33:02	9.52674e-14
2014-04-09 02:19:54	9.48282e-14
2014-04-09 10:40:47	9.4366e-14
2014-04-09 18:53:42	9.37378e-14
2014-04-10 01:47:51	9.30958e-14
2014-04-10 10:28:59	9.2265e-14
2014-04-10 17:03:48	9.1696e-14
2014-04-11 06:25:35	9.08185e-14
2014-04-11 11:41:59	9.05716e-14
2014-04-11 15:59:28	9.04087e-14
2014-04-11 19:26:40	9.02921e-14
2014-04-11 20:44:15	9.02502e-14
2014-04-11 22:01:32	9.02097e-14
2014-04-12 02:51:49	9.00673e-14
2014-04-12 06:21:10	8.99534e-14
2014-04-12 11:14:20	8.97692e-14
2014-04-12 16:09:47	8.95687e-14
2014-04-12 19:49:10	8.94079e-14
2014-04-13 01:22:46	8.91572e-14
2014-04-13 07:00:11	8.89201e-14
2014-04-13 12:43:10	8.87011e-14
2014-04-13 17:10:15	8.85505e-14
2014-04-13 23:34:33	8.83553e-14
2014-04-14 05:51:54	8.81922e-14
2014-04-14 11:42:16	8.80794e-14
2014-04-14 14:26:08	8.80404e-14
2014-04-14 16:32:16	8.79966e-14
2014-04-14 17:00:24	8.79853e-14
2014-04-14 17:14:40	8.79791e-14
2014-04-14 17:48:03	8.79639e-14
2014-04-14 18:19:47	8.7949e-14
2014-04-14 19:08:21	8.79258e-14
2014-04-14 20:05:41	8.78981e-14
2014-04-14 21:24:00	8.786e-14
2014-04-14 23:10:54	8.78083e-14
2014-04-15 00:54:19	8.77596e-14
2014-04-15 01:34:36	8.77425e-14
2014-04-15 02:18:44	8.77256e-14
2014-04-15 05:18:16	8.76493e-14
2014-04-15 07:12:22	8.75905e-14
2014-04-15 09:07:35	8.75193e-14
2014-04-15 11:35:50	8.74042e-14
2014-04-15 13:00:07	8.73239e-14
2014-04-15 14:57:48	8.7186e-14
2014-04-15 18:12:55	8.68241e-14
2014-04-15 20:11:08	8.63743e-14
2014-04-15 23:28:41	8.14023e-14
2014-04-16 01:22:59	7.82398e-14
2014-04-16 05:36:38	7.16546e-14
2014-04-16 11:34:57	6.3286e-14
2014-04-16 14:46:31	5.92205e-14
2014-04-16 22:26:30	5.04936e-14
2014-04-17 04:20:50	4.46587e-14
2014-04-17 10:59:21	3.88991e-14
2014-04-17 15:13:43	3.56179e-14
2014-04-17 19:20:29	3.3775e-14
2014-04-17 22:59:28	3.34248e-14
2014-04-18 04:29:01	3.31537e-14
2014-04-18 07:59:32	3.30352e-14
2014-04-18 13:54:48	3.28819e-14
2014-04-18 20:57:21	3.2742e-14
2014-04-19 04:35:32	3.26031e-14
2014-04-19 13:26:00	3.24331e-14
2014-04-19 21:44:29	3.2262e-14
2014-04-20 03:04:45	3.21456e-14
2014-04-20 07:26:40	3.20483e-14
2014-04-20 09:55:13	3.19926e-14
2014-04-20 11:11:56	3.19635e-14
2014-04-20 14:40:23	3.18848e-14
2014-04-20 17:45:36	3.18158e-14
2014-04-20 22:36:11	3.17117e-14
2014-04-21 03:51:11	3.16066e-14
2014-04-21 07:48:53	3.15342e-14
2014-04-21 11:56:06	3.14656e-14
2014-04-21 13:47:19	3.14369e-14
2014-04-21 14:54:36	3.14203e-14
2014-04-21 15:47:50	3.14074e-14
2014-04-21 20:16:51	3.13477e-14
2014-04-21 22:55:29	3.13175e-14
2014-04-22 03:01:46	3.12842e-14
2014-04-22 05:35:16	3.12721e-14
2014-04-22 09:28:10	3.12555e-14
2014-04-22 11:04:36	3.12485e-14
2014-04-22 12:28:04	3.12421e-14
2014-04-22 14:52:13	3.12304e-14
2014-04-22 17:15:50	3.12179e-14
2014-04-22 20:32:27	3.11992e-14
2014-04-23 00:17:35	3.11736e-14
2014-04-23 04:51:27	3.11318e-14
2014-04-23 10:02:17	3.10612e-14
2014-04-23 13:57:59	3.09856e-14
2014-04-23 17:18:45	3.09016e-14
2014-04-23 21:04:17	3.07734e-14
2014-04-23 23:34:06	3.06603e-14
2014-04-24 02:58:07	3.04638e-14
2014-04-24 08:57:47	3.00376e-14
2014-04-24 14:55:51	2.96469e-14
2014-04-24 21:30:11	2.93344e-14
2014-04-25 04:36:50	2.90942e-14
2014-04-25 10:13:09	2.89443e-14
2014-04-25 18:23:15	2.87627e-14
2014-04-26 01:22:54	2.86312e-14
2014-04-26 09:53:45	2.84941e-14
2014-04-26 15:13:41	2.84185e-14
2014-04-27 02:42:23	2.82629e-14
2014-04-27 08:58:33	2.81684e-14
2014-04-27 14:33:13	2.80718e-14
2014-04-27 18:07:48	2.80029e-14
2014-04-27 22:14:12	2.79168e-14
2014-04-28 06:03:48	2.7742e-14
2014-04-28 12:50:03	2.7601e-14
2014-04-28 15:27:39	2.75551e-14
2014-04-28 17:49:50	2.75195e-14
2014-04-28 22:38:00	2.74572e-14
2014-04-29 01:08:37	2.74312e-14
2014-04-29 05:07:43	2.73986e-14
2014-04-29 06:13:00	2.73925e-14
2014-04-29 06:27:17	2.73913e-14
2014-04-29 06:42:34	2.73903e-14
2014-04-29 06:43:20	2.73902e-14
2014-04-29 06:43:28	2.73902e-14
2014-04-29 06:43:31	2.73902e-14
2014-04-29 06:43:58	2.73902e-14
2014-04-29 06:48:32	2.73899e-14
2014-04-29 07:06:16	2.73889e-14
2014-04-29 07:49:10	2.73873e-14
2014-04-29 08:54:55	2.73881e-14
2014-04-29 10:20:41	2.74003e-14
2014-04-29 12:15:12	2.74385e-14
2014-04-29 14:41:00	2.74824e-14
2014-04-29 17:42:43	2.75061e-14
2014-04-29 21:14:24	2.75095e-14
2014-04-30 01:21:22	2.75054e-14
2014-04-30 06:01:56	2.75039e-14
2014-04-30 10:32:10	2.75246e-14
2014-04-30 13:33:08	2.7554e-14
2014-04-30 15:49:09	2.75853e-14
2014-04-30 19:09:47	2.76124e-14
2014-04-30 20:48:53	2.76135e-14
2014-04-30 23:56:05	2.76034e-14
2014-05-01 02:55:30	2.75846e-14
2014-05-01 04:29:44	2.75722e-14
2014-05-01 05:06:25	2.7567e-14
2014-05-01 05:19:03	2.75652e-14
2014-05-01 05:21:40	2.75648e-14
2014-05-01 05:23:41	2.75645e-14
2014-05-01 05:24:25	2.75644e-14
2014-05-01 05:31:42	2.75633e-14
2014-05-01 06:32:29	2.75541e-14
2014-05-01 08:17:16	2.75371e-14
2014-05-01 10:40:42	2.75119e-14
2014-05-01 14:00:01	2.74738e-14
2014-05-01 18:08:52	2.74241e-14
2014-05-01 22:58:31	2.73621e-14
2014-05-02 03:56:45	2.72917e-14
2014-05-02 07:45:32	2.72338e-14
2014-05-02 12:42:39	2.71534e-14
2014-05-02 19:11:51	2.70392e-14
2014-05-03 01:48:00	2.69145e-14
2014-05-03 09:46:24	2.67612e-14
2014-05-03 16:23:38	2.66408e-14
2014-05-04 01:40:16	2.64942e-14
2014-05-04 08:04:05	2.6412e-14
2014-05-04 13:08:34	2.63634e-14
2014-05-04 18:26:12	2.63321e-14
2014-05-04 19:58:43	2.63295e-14
2014-05-04 21:59:23	2.63239e-14
2014-05-05 02:58:37	2.63214e-14
2014-05-05 06:52:18	2.63249e-14
2014-05-05 10:39:57	2.63046e-14
2014-05-05 13:22:27	2.62831e-14
2014-05-05 18:59:05	2.62113e-14
2014-05-05 22:35:02	2.61464e-14
2014-05-06 01:57:29	2.60757e-14
2014-05-06 04:26:50	2.6021e-14
2014-05-06 10:43:30	2.58924e-14
2014-05-06 14:27:12	2.58304e-14
2014-05-06 19:14:09	2.57679e-14
2014-05-07 00:33:46	2.57185e-14
2014-05-07 03:42:29	2.5699e-14
2014-05-07 05:34:17	2.56949e-14
2014-05-07 08:49:35	2.56992e-14
2014-05-07 10:48:27	2.57046e-14
2014-05-07 11:34:05	2.57074e-14
2014-05-07 11:59:11	2.5709e-14
2014-05-07 12:03:45	2.57094e-14
2014-05-07 12:05:36	2.57095e-14
2014-05-07 12:06:16	2.57095e-14
2014-05-07 12:12:56	2.571e-14
2014-05-07 12:37:06	2.57118e-14
2014-05-07 13:35:29	2.57169e-14
2014-05-07 14:29:19	2.57223e-14
2014-05-07 15:09:31	2.5727e-14
2014-05-07 15:24:48	2.5729e-14
2014-05-07 17:02:48	2.5744e-14
2014-05-07 18:41:12	2.57649e-14
2014-05-07 20:38:07	2.58033e-14
2014-05-07 22:32:16	2.5877e-14
2014-05-07 23:39:20	2.59839e-14
2014-05-08 00:33:42	2.60836e-14
2014-05-08 04:41:08	2.6431e-14
2014-05-08 06:44:14	2.6616e-14
2014-05-08 07:36:10	2.66951e-14
2014-05-08 08:59:01	2.67845e-14
2014-05-08 09:29:24	2.68067e-14
2014-05-08 10:50:42	2.68529e-14
2014-05-08 11:59:50	2.68831e-14
2014-05-08 13:47:28	2.69214e-14
2014-05-08 15:48:43	2.69576e-14
2014-05-08 18:31:19	2.7e-14
2014-05-08 21:54:11	2.70575e-14
2014-05-09 02:23:49	2.71682e-14
2014-05-09 07:15:31	2.73642e-14
2014-05-09 11:29:34	2.7718e-14
2014-05-09 14:49:43	2.8324e-14
2014-05-09 16:26:23	2.88452e-14
2014-05-09 17:10:06	2.91762e-14
2014-05-09 17:57:28	2.95916e-14
2014-05-09 19:03:27	3.01523e-14
2014-05-09 22:27:18	3.13393e-14
2014-05-10 00:44:57	3.15623e-14
2014-05-10 01:39:56	3.17014e-14
2014-05-10 02:17:04	3.1786e-14
2014-05-10 02:31:42	3.18137e-14
2014-05-10 03:13:45	3.18814e-14
2014-05-10 03:49:22	3.19295e-14
2014-05-10 04:45:25	3.19929e-14
2014-05-10 05:49:08	3.20474e-14
2014-05-10 07:31:56	3.21328e-14
2014-05-10 08:40:20	3.22096e-14
2014-05-10 09:12:51	3.22625e-14
2014-05-10 09:41:12	3.23118e-14
2014-05-10 10:48:26	3.24542e-14
2014-05-10 13:14:08	3.26805e-14
2014-05-10 15:42:14	3.28428e-14
2014-05-10 17:28:11	3.29628e-14
2014-05-10 18:00:12	3.29958e-14
2014-05-10 18:14:39	3.30085e-14
2014-05-10 18:49:58	3.30349e-14
2014-05-10 19:07:32	3.30462e-14
2014-05-10 19:09:35	3.30474e-14
2014-05-10 19:11:37	3.30486e-14
2014-05-10 19:12:21	3.30491e-14
2014-05-10 19:19:42	3.30534e-14
2014-05-10 19:37:57	3.30634e-14
2014-05-10 20:02:52	3.30759e-14
2014-05-10 20:37:29	3.30912e-14
2014-05-10 21:22:49	3.31085e-14
2014-05-10 22:21:40	3.31274e-14
2014-05-10 23:36:23	3.31474e-14
2014-05-11 01:10:23	3.31677e-14
2014-05-11 01:35:12	3.31724e-14
2014-05-11 01:49:31	3.31749e-14
2014-05-11 02:57:52	3.31863e-14
2014-05-11 04:17:38	3.31978e-14
2014-05-11 06:12:06	3.32116e-14
2014-05-11 08:33:31	3.32256e-14
2014-05-11 11:31:14	3.3247e-14
2014-05-11 15:01:58	3.32829e-14
2014-05-11 19:02:43	3.33483e-14
2014-05-11 23:52:28	3.35e-14
2014-05-12 05:26:26	3.37643e-14
2014-05-12 11:03:25	3.417e-14
2014-05-12 13:53:18	3.44354e-14
2014-05-12 14:37:55	3.45115e-14
2014-05-12 14:46:22	3.45262e-14
2014-05-12 14:53:01	3.45378e-14
2014-05-12 14:55:25	3.4542e-14
2014-05-12 15:19:23	3.45843e-14
2014-05-12 16:10:18	3.46762e-14
2014-05-12 17:49:28	3.48613e-14
2014-05-12 20:35:35	3.51799e-14
2014-05-12 21:40:09	3.53029e-14
2014-05-13 02:56:47	3.58635e-14
2014-05-13 07:15:49	3.62462e-14
2014-05-13 10:58:30	3.64859e-14
2014-05-13 15:33:29	3.66578e-14
2014-05-13 17:59:09	3.6692e-14
2014-05-14 00:33:42	3.68772e-14
2014-05-14 02:11:32	3.69727e-14
2014-05-14 02:39:21	3.70034e-14
2014-05-14 02:46:08	3.70116e-14
2014-05-14 02:50:05	3.70164e-14
2014-05-14 02:50:24	1.02213e-05
2014-05-14 02:50:31	1.46351e-05
2014-05-14 02:51:42	5.87442e-05
2014-05-14 02:55:24	0.000197186
2014-05-14 03:21:12	0.00114662
2014-05-14 03:56:47	0.00241176
2014-05-14 04:42:27	0.00395835
2014-05-14 05:40:54	0.00580701
2014-05-14 06:54:09	0.00791868
2014-05-14 08:18:07	0.010075
2014-05-14 09:55:17	0.0122594
2014-05-14 11:45:10	0.0143916
2014-05-14 13:16:52	0.0159425
2014-05-14 15:23:43	0.0178013
2014-05-14 17:59:57	0.0197008
2014-05-14 20:50:00	0.0213576
2014-05-14 23:51:09	0.0227445
2014-05-15 03:24:38	0.0239935
2014-05-15 05:33:30	0.0245894
2014-05-15 05:48:29	0.0246521
2014-05-15 05:55:08	0.0246749
2014-05-15 05:57:32	0.0246745
2014-05-15 06:21:42	0.0246708
2014-05-15 07:19:30	0.0246619
2014-05-15 08:57:25	0.0246468
2014-05-15 10:57:43	0.0246282
2014-05-15 12:35:19	0.024613
2014-05-15 16:09:31	0.0245792
2014-05-15 18:08:00	0.0245602
2014-05-15 22:57:11	0.0245125
2014-05-16 02:57:38	0.0244703
2014-05-16 06:58:07	0.0244241
2014-05-16 11:06:22	0.0243696
2014-05-16 13:37:26	0.0243317
2014-05-16 15:36:53	0.0242982
2014-05-16 18:44:59	0.0242379
2014-05-16 23:13:34	0.0241314
2014-05-17 02:28:18	0.0240376
2014-05-17 04:46:53	0.0239635
2014-05-17 06:54:18	0.0238916
2014-05-17 09:17:15	0.0238086
2014-05-17 10:56:45	0.0237507
2014-05-17 11:41:10	0.023725
2014-05-17 12:11:11	0.0237077
2014-05-17 12:14:40	0.0237057
2014-05-17 12:15:57	0.023705
2014-05-17 12:28:39	0.0236977
2014-05-17 12:58:45	0.0236805
2014-05-17 13:51:20	0.0236508
2014-05-17 15:20:52	0.0236011
2014-05-17 15:58:24	0.0235807
2014-05-17 16:51:43	0.0235521
2014-05-17 18:38:00	0.0234967
2014-05-17 20:27:01	0.023442
2014-05-17 23:08:10	0.0233648
2014-05-18 02:15:31	0.0232797
2014-05-18 05:50:41	0.0231868
2014-05-18 10:22:40	0.0230746
2014-05-18 12:26:44	0.0230252
2014-05-18 13:37:53	0.0229973
2014-05-18 14:09:05	0.0229852
2014-05-18 16:56:48	0.0229213
2014-05-18 18:42:18	0.0228821
2014-05-18 21:22:28	0.0228243
2014-05-18 23:58:10	0.0227703
2014-05-19 03:12:46	0.0227062
2014-05-19 06:42:42	0.0226415
2014-05-19 10:55:06	0.0225696
2014-05-19 15:34:21	0.0224972
2014-05-19 18:53:30	0.0224495
2014-05-19 21:07:00	0.0224191
2014-05-20 01:25:36	0.0223633
2014-05-20 04:06:32	0.0223304
2014-05-20 09:50:21	0.0222637
2014-05-20 14:20:25	0.0222145
2014-05-20 19:37:19	0.0221597
2014-05-21 01:11:50	0.0221052
2014-05-21 07:20:26	0.0220486
2014-05-21 10:31:57	0.0220205
2014-05-21 12:53:58	0.0220001
2014-05-21 18:38:02	0.021952
2014-05-21 21:36:17	0.0219275
2014-05-21 23:31:19	0.0219118
2014-05-22 00:09:08	0.0219067
2014-05-22 00:28:55	0.021904
2014-05-22 00:36:01	0.0219031
2014-05-22 01:47:07	0.0218934
2014-05-22 03:21:27	0.0218807
2014-05-22 05:26:20	0.0218639
2014-05-22 08:03:44	0.0218428
2014-05-22 11:24:59	0.0218158
2014-05-22 15:30:05	0.0217831
2014-05-22 20:00:17	0.021747
2014-05-23 00:33:06	0.0217104
2014-05-23 03:29:58	0.0216866
2014-05-23 05:13:42	0.0216725
2014-05-23 05:47:57	0.0216679
2014-05-23 06:25:14	0.0216628
2014-05-23 06:56:10	0.0216585
2014-05-23 10:28:27	0.0216292
2014-05-23 10:41:17	0.0216274
2014-05-23 10:42:48	0.0216272
2014-05-23 10:44:03	0.0216388
2014-05-23 10:44:30	0.0216438
2014-05-23 10:49:01	0.0216936
2014-05-23 10:59:11	0.021802
2014-05-23 11:08:41	0.0218991
2014-05-23 11:26:31	0.0220665
2014-05-23 11:34:32	0.0221366
2014-05-23 11:38:47	0.0221727
2014-05-23 11:39:44	0.0221808
2014-05-23 11:40:06	0.0221838
2014-05-23 11:43:43	0.0222137
2014-05-23 11:51:04	0.0222728
2014-05-23 12:06:09	0.0223872
2014-05-23 12:33:00	0.0225698
2014-05-23 13:22:55	0.022848
2014-05-23 14:09:48	0.0230519
2014-05-23 15:14:03	0.0232656
2014-05-23 15:54:30	0.0233716
2014-05-23 16:18:35	0.0234266
2014-05-23 16:22:15	0.0234345
2014-05-23 16:23:38	0.0234375
2014-05-23 16:37:30	0.0234662
2014-05-23 17:15:16	0.0235369
2014-05-23 18:04:43	0.0236157
2014-05-23 19:12:46	0.023704
2014-05-23 20:40:19	0.0237924
2014-05-23 21:01:36	0.0238106
2014-05-23 21:11:52	0.0238189
2014-05-23 21:15:34	0.0238219
2014-05-23 21:52:41	0.0238499
2014-05-23 22:59:24	0.0238936
2014-05-24 00:24:06	0.0239391
2014-05-24 01:09:00	0.0239589
2014-05-24 01:52:47	0.0239732
2014-05-24 02:58:08	0.0239878
2014-05-24 04:13:54	0.0239981
2014-05-24 05:49:47	0.0240049
2014-05-24 06:53:09	0.0240068
2014-05-24 07:43:16	0.0240071
2014-05-24 08:07:30	0.024007
2014-05-24 10:32:18	0.0240029
2014-05-24 12:20:13	0.0239971
2014-05-24 15:22:44	0.0239837
2014-05-24 18:37:54	0.0239661
2014-05-24 22:56:36	0.0239396
2014-05-25 03:48:05	0.0239078
2014-05-25 09:11:48	0.023872
2014-05-25 15:09:43	0.0238329
2014-05-25 20:34:13	0.0237977
2014-05-26 00:43:44	0.0237822
2014-05-26 03:24:14	0.0237727
2014-05-26 10:12:22	0.0237436
2014-05-26 15:18:30	0.023717
2014-05-26 22:08:07	0.0236757
2014-05-27 02:24:07	0.023647
2014-05-27 05:29:31	0.0236252
2014-05-27 08:49:37	0.0236009
2014-05-27 13:10:34	0.0235678
2014-05-27 17:11:38	0.0235352
2014-05-27 21:40:15	0.0234985
2014-05-28 01:00:00	0.023471
2014-05-28 04:59:05	0.0234383
2014-05-28 07:59:27	0.0234146
2014-05-28 10:38:29	0.0233933
2014-05-28 10:59:33	0.0233905
2014-05-28 11:13:12	0.0233886
2014-05-28 11:15:33	0.0233883
2014-05-28 11:17:31	0.0233881
2014-05-28 11:18:13	0.023388
2014-05-28 11:25:18	0.023387
2014-05-28 12:05:56	0.0233815
2014-05-28 13:17:18	0.0233718
2014-05-28 13:54:02	0.0233668
2014-05-28 15:28:52	0.0233538
2014-05-28 17:02:16	0.023341
2014-05-28 19:35:00	0.0233199
2014-05-28 21:44:30	0.0233016
2014-05-29 01:16:11	0.0232717
2014-05-29 04:40:30	0.0232429
2014-05-29 07:13:35	0.0232214
2014-05-29 12:47:43	0.0231744
2014-05-29 16:49:29	0.0231404
2014-05-29 22:48:33	0.0230908
2014-05-30 02:55:24	0.0230566
2014-05-30 08:25:03	0.0230105
2014-05-30 14:43:20	0.0229569
2014-05-30 18:02:29	0.0229284
2014-05-30 18:15:06	0.0229266
2014-05-30 18:22:16	0.0229256
2014-05-30 18:24:53	0.0229252
2014-05-30 18:51:03	0.0229215
2014-05-30 19:44:57	0.0229138
2014-05-30 21:28:42	0.0228989
2014-05-30 23:09:27	0.0228844
2014-05-31 02:13:34	0.022858
2014-05-31 05:41:55	0.0228281
2014-05-31 08:48:02	0.0228015
2014-05-31 13:51:15	0.0227585
2014-05-31 18:27:10	0.0227195
2014-06-01 00:08:36	0.0226717
2014-06-01 02:42:18	0.0226503
2014-06-01 04:04:10	0.0226636
2014-06-01 04:49:18	0.0227089
2014-06-01 08:52:08	0.0233502
2014-06-01 11:02:38	0.0239003
2014-06-01 12:24:32	0.0242959
2014-06-01 12:57:25	0.0244636
2014-06-01 13:03:07	0.0244931
2014-06-01 13:05:09	0.0245036
2014-06-01 13:05:53	0.0245075
2014-06-01 13:13:15	0.0245459
2014-06-01 13:59:21	0.024791
2014-06-01 15:19:48	0.0252359
2014-06-01 17:01:17	0.0258217
2014-06-01 19:19:14	0.0266493
2014-06-01 22:08:59	0.0276961
2014-06-01 22:45:14	0.0279218
2014-06-01 23:11:47	0.0280873
2014-06-01 23:15:24	0.0281099
2014-06-01 23:16:47	0.0281185
2014-06-01 23:17:18	0.0281216
2014-06-01 23:22:21	0.0281532
2014-06-01 23:45:36	0.0282983
2014-06-02 00:49:53	0.0287001
2014-06-02 01:29:12	0.0289482
2014-06-02 03:50:45	0.0298594
2014-06-02 05:55:40	0.0306821
2014-06-02 07:54:59	0.0314739
2014-06-02 09:46:07	0.0321963
2014-06-02 09:58:02	0.0322726
2014-06-02 10:00:01	0.0322852
2014-06-02 10:01:40	0.0322958
2014-06-02 10:02:16	0.0322996
2014-06-02 10:08:15	0.0323378
2014-06-02 10:28:28	0.0324663
2014-06-02 11:03:52	0.0326893
2014-06-02 11:58:09	0.0330262
2014-06-02 13:23:15	0.0335395
2014-06-02 14:50:44	0.0340443
2014-06-02 17:25:18	0.0348617
2014-06-02 19:58:27	0.0355447
2014-06-02 23:03:31	0.0361464
2014-06-02 23:21:15	0.0361896
2014-06-02 23:25:40	0.0362
2014-06-02 23:29:51	0.0362096
2014-06-02 23:31:23	0.0362131
2014-06-02 23:46:36	0.0362469
2014-06-03 00:25:42	0.0363247
2014-06-03 01:39:09	0.0364361
2014-06-03 03:02:36	0.0365291
2014-06-03 03:39:48	0.0365726
2014-06-03 04:39:53	0.0366477
2014-06-03 05:00:40	0.0366752
2014-06-03 05:02:08	0.0366772
2014-06-03 05:03:27	0.036679
2014-06-03 05:03:55	0.0366796
2014-06-03 05:08:40	0.0366861
2014-06-03 05:42:31	0.0367334
2014-06-03 06:42:26	0.0368232
2014-06-03 07:58:49	0.0369493
2014-06-03 09:46:59	0.0371486
2014-06-03 12:02:40	0.037426
2014-06-03 12:50:38	0.0375426
2014-06-03 13:16:31	0.0376076
2014-06-03 15:52:05	0.0380077
2014-06-03 17:53:37	0.0383317
2014-06-03 21:09:07	0.0388829
2014-06-04 00:56:54	0.039587
2014-06-04 03:56:40	0.0401976
2014-06-04 09:23:57	0.0414377
2014-06-04 14:21:24	0.0426973
2014-06-04 16:22:26	0.043242
2014-06-04 18:36:23	0.0439632
2014-06-04 22:09:38	0.0455604
2014-06-04 23:36:45	0.0463642
2014-06-04 23:55:39	0.0465494
2014-06-05 00:00:08	0.0465937
2014-06-05 00:01:45	0.0466098
2014-06-05 00:18:00	0.0467728
2014-06-05 00:50:51	0.0471104
2014-06-05 01:51:41	0.0477621
2014-06-05 03:31:31	0.0489001
2014-06-05 04:27:44	0.0495735
2014-06-05 04:41:06	0.0497367
2014-06-05 04:48:18	0.0498252
2014-06-05 04:52:17	0.0498742
2014-06-05 04:53:08	0.0498847
2014-06-05 04:53:26	0.0498884
2014-06-05 04:56:29	0.0499262
2014-06-05 05:27:02	0.0503066
2014-06-05 06:11:58	0.0508767
2014-06-05 07:20:30	0.0517679
2014-06-05 08:49:14	0.0529578
2014-06-05 10:53:31	0.0546841
2014-06-05 13:28:48	0.056928
2014-06-05 16:37:00	0.0597663
2014-06-05 17:54:27	0.0609715
2014-06-05 18:59:31	0.062001
2014-06-05 19:42:44	0.0626933
2014-06-05 19:52:21	0.0628485
2014-06-05 19:59:30	0.0629639
2014-06-05 20:00:09	0.0629745
2014-06-05 20:00:23	0.0629783
2014-06-05 20:02:45	0.0630164
2014-06-05 20:26:18	0.0633987
2014-06-05 21:33:15	0.0644964
2014-06-05 22:59:14	0.0659317
2014-06-05 23:58:24	0.0669359
2014-06-06 00:02:25	0.0670046
2014-06-06 00:04:13	0.0670354
2014-06-06 00:22:11	0.0673435
2014-06-06 01:50:22	0.0688737
2014-06-06 03:28:37	0.0706148
2014-06-06 05:54:07	0.0732625
2014-06-06 09:28:25	0.0773097
2014-06-06 11:14:53	0.0793826
2014-06-06 11:23:14	0.0795469
2014-06-06 11:26:02	0.0796021
2014-06-06 11:26:47	0.0796168
2014-06-06 11:27:24	0.079629
2014-06-06 11:27:38	0.0796335
2014-06-06 11:29:53	0.0796779
2014-06-06 11:44:09	0.0799596
2014-06-06 13:04:02	0.0815485
2014-06-06 14:55:41	0.0838036
2014-06-06 17:59:19	0.0875935
2014-06-06 21:24:24	0.0919293
2014-06-06 23:29:29	0.094618
2014-06-06 23:59:37	0.0952699
2014-06-07 00:14:39	0.0955958
2014-06-07 00:20:03	0.0957133
2014-06-07 01:14:11	0.0968902
2014-06-07 02:52:51	0.0990468
2014-06-07 05:12:03	0.102109
2014-06-07 05:58:01	0.103124
2014-06-07 06:19:48	0.103606
2014-06-07 06:45:52	0.104182
2014-06-07 06:47:35	0.10422
2014-06-07 06:48:12	0.104233
2014-06-07 06:48:25	0.104238
2014-06-07 06:50:35	0.104286
2014-06-07 07:12:16	0.104766
2014-06-07 08:07:19	0.105983
2014-06-07 09:49:34	0.108243
2014-06-07 11:50:22	0.1109
2014-06-07 14:34:01	0.114457
2014-06-07 18:02:26	0.118864
2014-06-07 22:08:11	0.123779
2014-06-08 02:33:45	0.128617
2014-06-08 06:56:27	0.132831
2014-06-08 10:20:16	0.135777
2014-06-08 12:39:07	0.137661
2014-06-08 14:27:40	0.13905
2014-06-08 14:55:43	0.139396
2014-06-08 14:57:06	0.139413
2014-06-08 14:58:08	0.139426
2014-06-08 14:58:31	0.139431
2014-06-08 15:02:17	0.139477
2014-06-08 15:39:58	0.139933
2014-06-08 16:45:44	0.140708
2014-06-08 18:23:20	0.141812
2014-06-08 20:28:56	0.143155
2014-06-08 23:20:55	0.144869
2014-06-09 00:21:15	0.145442
2014-06-09 00:55:03	0.145757
2014-06-09 01:12:15	0.145915
2014-06-09 01:16:17	0.145952
2014-06-09 01:17:52	0.145967
2014-06-09 01:18:26	0.145972
2014-06-09 01:24:08	0.146024
2014-06-09 01:50:54	0.146268
2014-06-09 03:02:43	0.14691
2014-06-09 04:47:38	0.147821
2014-06-09 05:55:42	0.148397
2014-06-09 06:30:33	0.148688
2014-06-09 06:50:40	0.148855
2014-06-09 07:00:27	0.148936
2014-06-09 07:02:31	0.148953
2014-06-09 07:04:07	0.148966
2014-06-09 07:04:42	0.148971
2014-06-09 07:10:28	0.149018
2014-06-09 08:05:26	0.149468
2014-06-09 09:50:49	0.150316
2014-06-09 12:03:56	0.151367
2014-06-09 14:47:40	0.152638
2014-06-09 18:22:41	0.154288
2014-06-09 22:23:17	0.156137
2014-06-09 22:42:20	0.156285
2014-06-09 23:02:02	0.156482
2014-06-09 23:09:10	0.156556
2014-06-10 00:20:35	0.157302
2014-06-10 01:35:42	0.158087
2014-06-10 04:54:52	0.160182
2014-06-10 07:45:51	0.162019
2014-06-10 12:21:04	0.165121
2014-06-10 16:49:24	0.168408
2014-06-10 17:25:10	0.168872
2014-06-10 17:49:04	0.169185
2014-06-10 17:54:54	0.169263
2014-06-10 17:58:30	0.16931
2014-06-10 17:59:47	0.169327
2014-06-10 18:12:40	0.169498
2014-06-10 19:06:14	0.17022
2014-06-10 20:29:09	0.171371
2014-06-10 22:10:14	0.172835
2014-06-11 00:16:28	0.174767
2014-06-11 02:43:04	0.177172
2014-06-11 07:21:38	0.182299
2014-06-11 11:18:17	0.187316
2014-06-11 13:06:11	0.189828
2014-06-11 14:28:16	0.191838
2014-06-11 14:59:07	0.192617
2014-06-11 15:21:08	0.19318
2014-06-11 15:24:31	0.193267
2014-06-11 15:26:32	0.193319
2014-06-11 15:27:16	0.193338
2014-06-11 15:34:33	0.193526
2014-06-11 16:37:21	0.195179
2014-06-11 18:35:16	0.198426
2014-06-11 21:02:52	0.202755
2014-06-12 00:18:20	0.208946
2014-06-12 03:42:02	0.215958
2014-06-12 08:33:03	0.226979
2014-06-12 13:43:11	0.240085
2014-06-12 16:46:25	0.248526
2014-06-12 18:43:21	0.254139
2014-06-12 20:23:30	0.259123
2014-06-12 21:17:13	0.261862
2014-06-12 21:54:18	0.263779
2014-06-12 22:23:00	0.265277
2014-06-12 22:46:10	0.266495
2014-06-12 22:57:40	0.267103
2014-06-12 23:01:31	0.267307
2014-06-12 23:03:45	0.267425
2014-06-12 23:04:07	0.267445
2014-06-12 23:04:15	0.267452
2014-06-12 23:05:35	0.267522
2014-06-12 23:18:52	0.268228
2014-06-12 23:48:36	0.269817
2014-06-13 00:01:04	0.270487
2014-06-13 00:05:39	0.270734
2014-06-13 00:51:15	0.273207
2014-06-13 01:58:21	0.276894
2014-06-13 03:33:30	0.282218
2014-06-13 04:20:41	0.284894
2014-06-13 07:33:52	0.296044
2014-06-13 09:35:20	0.303138
2014-06-13 10:53:33	0.3077
2014-06-13 11:48:58	0.310915
2014-06-13 12:28:04	0.313172
2014-06-13 12:44:31	0.314116
2014-06-13 12:50:20	0.31445
2014-06-13 12:53:09	0.314612
2014-06-13 12:54:01	0.314661
2014-06-13 12:54:20	0.31468
2014-06-13 12:57:30	0.314861
2014-06-13 13:29:13	0.316673
2014-06-13 14:51:04	0.321294
2014-06-13 16:12:51	0.325823
2014-06-13 18:50:43	0.334265
2014-06-13 21:37:09	0.342679
2014-06-13 23:38:15	0.348459
2014-06-13 23:56:37	0.34931
2014-06-14 00:06:35	0.349768
2014-06-14 00:10:09	0.349932
2014-06-14 00:45:52	0.351555
2014-06-14 02:12:09	0.355368
2014-06-14 03:02:44	0.357529
2014-06-14 03:49:11	0.359466
2014-06-14 03:50:18	0.359512
2014-06-14 03:50:42	0.359528
2014-06-14 03:54:45	0.359695
2014-06-14 04:26:27	0.360987
2014-06-14 05:36:47	0.363777
2014-06-14 07:20:58	0.367722
2014-06-14 09:43:37	0.372765
2014-06-14 12:39:00	0.378429
2014-06-14 16:12:51	0.384603
2014-06-14 20:21:14	0.390899
2014-06-14 23:42:20	0.395436
2014-06-15 00:12:46	0.396086
2014-06-15 00:29:38	0.396443
2014-06-15 02:38:04	0.399084
2014-06-15 05:05:30	0.401973
2014-06-15 08:24:49	0.405704
2014-06-15 12:14:35	0.409853
2014-06-15 16:40:01	0.414577
2014-06-15 20:40:06	0.418887
2014-06-16 02:40:07	0.425573
2014-06-16 07:39:43	0.43143
2014-06-16 13:10:03	0.438223
2014-06-16 16:09:22	0.442067
2014-06-16 18:03:05	0.444567
2014-06-16 18:33:40	0.445248
2014-06-16 18:47:48	0.445665
2014-06-16 18:52:52	0.445822
2014-06-16 19:43:38	0.447393
2014-06-16 21:17:24	0.450299
2014-06-16 23:14:35	0.453937
2014-06-17 01:54:06	0.45891
2014-06-17 05:04:13	0.464898
2014-06-17 08:45:54	0.472055
2014-06-17 12:41:07	0.48005
2014-06-17 17:05:33	0.489953
2014-06-17 18:36:36	0.493713
2014-06-17 19:42:39	0.496589
2014-06-17 20:23:52	0.498455
2014-06-17 20:28:55	0.498688
2014-06-17 20:29:39	0.498721
2014-06-17 20:29:54	0.498734
2014-06-17 20:32:33	0.498855
2014-06-17 20:58:54	0.500087
2014-06-17 21:49:25	0.502518
2014-06-17 22:54:34	0.505794
2014-06-18 00:18:16	0.510233
2014-06-18 02:07:02	0.516349
2014-06-18 03:01:10	0.519515
2014-06-18 03:44:27	0.522092
2014-06-18 04:10:22	0.523653
2014-06-18 04:22:11	0.524367
2014-06-18 04:30:03	0.524846
2014-06-18 04:30:43	0.524887
2014-06-18 04:30:58	0.524902
2014-06-18 04:33:28	0.525054
2014-06-18 04:58:27	0.526582
2014-06-18 05:43:28	0.52937
2014-06-18 06:49:35	0.533528
2014-06-18 07:18:14	0.535321
2014-06-18 09:34:29	0.544185
2014-06-18 11:11:28	0.550878
2014-06-18 13:55:38	0.563091
2014-06-18 16:58:00	0.578177
2014-06-18 18:59:02	0.589184
2014-06-18 19:20:44	0.59125
2014-06-18 19:29:31	0.592095
2014-06-18 19:40:35	0.593165
2014-06-18 19:41:58	0.5933
2014-06-18 19:42:49	0.593382
2014-06-18 19:43:01	0.593402
2014-06-18 19:43:10	0.593416
2014-06-18 19:43:13	0.593421
2014-06-18 19:43:44	0.593472
2014-06-18 19:48:55	0.593978
2014-06-18 19:55:46	0.594659
2014-06-18 19:58:14	0.594905
2014-06-18 20:17:55	0.596889
2014-06-18 20:51:47	0.600354
2014-06-18 21:35:25	0.60492
2014-06-18 22:21:43	0.609883
2014-06-18 23:35:34	0.618044
2014-06-19 00:59:19	0.627635
2014-06-19 02:39:13	0.639449
2014-06-19 04:32:20	0.653113
2014-06-19 06:46:52	0.669334
2014-06-19 06:51:37	0.669901
2014-06-19 06:51:43	0.669913
2014-06-19 06:51:45	0.669917
2014-06-19 06:52:06	0.669959
2014-06-19 06:55:36	0.670377
2014-06-19 07:21:43	0.673485
2014-06-19 07:40:05	0.675661
2014-06-19 08:13:20	0.679574
2014-06-19 08:26:28	0.681105
2014-06-19 09:29:43	0.688395
2014-06-19 10:39:58	0.696314
2014-06-19 11:40:56	0.703019
2014-06-19 13:25:33	0.714121
2014-06-19 15:23:58	0.726011
2014-06-19 17:46:37	0.739329
2014-06-19 18:31:11	0.743263
2014-06-19 18:59:42	0.745724
2014-06-19 19:17:10	0.747212
2014-06-19 19:22:38	0.747673
2014-06-19 19:25:46	0.747937
2014-06-19 19:28:06	0.748134
2014-06-19 19:29:01	0.748211
2014-06-19 19:29:09	0.748222
2014-06-19 19:29:12	0.748226
2014-06-19 19:29:41	0.748266
2014-06-19 19:34:26	0.748665
2014-06-19 19:58:47	0.750689
2014-06-19 20:15:26	0.752057
2014-06-19 21:20:00	0.757227
2014-06-19 22:30:11	0.762623
2014-06-20 00:12:04	0.770069
2014-06-20 02:03:48	0.777759
2014-06-20 02:58:52	0.781386
2014-06-20 03:44:47	0.784335
2014-06-20 03:52:42	0.784837
2014-06-20 03:55:14	0.784998
2014-06-20 03:55:58	0.785044
2014-06-20 03:56:14	0.785061
2014-06-20 03:58:54	0.785229
2014-06-20 04:25:30	0.786898
2014-06-20 05:37:01	0.791293
2014-06-20 06:56:35	0.796052
2014-06-20 08:45:56	0.802426
2014-06-20 11:23:44	0.811438
2014-06-20 11:41:52	0.812468
2014-06-20 11:59:52	0.81349
2014-06-20 12:03:11	0.813679
2014-06-20 12:04:48	0.813771
2014-06-20 12:05:03	0.813785
2014-06-20 12:05:16	0.813797
2014-06-20 12:05:21	0.813802
2014-06-20 12:06:09	0.813847
2014-06-20 12:14:06	0.814299
2014-06-20 12:30:40	0.815241
2014-06-20 13:43:56	0.819417
2014-06-20 14:42:10	0.822757
2014-06-20 16:31:08	0.8291
[truncated: 28,125 more rows]

## Sheet: Observed_Adults_VB
Colombus_Time_Ads	Colombus_Obs_Ads
2018-05-21	1.6
2018-05-28	4
2018-06-04	1
2018-06-11	1.83333
2018-06-18	1.25
2018-06-25	2.28571
2018-07-02	1
2018-07-09	1.71429
2018-07-16	4.77778
2018-07-23	3
2018-07-30	3.72727
2018-08-06	7.27273
2018-08-13	6.66667
2018-08-20	6
2018-08-27	6.53333
2018-09-03	8.91667
2018-09-10	4.75
2018-09-17	8.75
2018-09-24	8.22222
