# Supplementary material for: Role of vector phenotypic plasticity in disease transmission as illustrated by the spread of dengue virus by Aedes albopictus
Source: Nat Commun. 2024 Sep 7;15:7823. doi: 10.1038/s41467-024-52144-5 (PMC11379831; doi:10.1038/s41467-024-52144-5)
Supplement: Supplementary file 4 — Source Data files [file 41467_2024_52144_MOESM4_ESM.zip › Source_Data_Folder/Supplementary_Material/SF4.csv]

Time	Total_Larvae	Duration_Larvae	Surivial_Larvae
2004-01-01T00:00:00.0	150.0	12.3554075473251	0.003470294269542364
2004-01-01T01:30:06.735	145.84972887065553	12.355298430210787	0.0034704144273000706
2004-01-01T03:38:55.369	140.10923098568645	12.35477566123275	0.003470994948920158
2004-01-01T06:40:18.274	132.39555945569884	12.353342353090968	0.0034725992920704614
2004-01-01T11:22:24.21	121.21276092148568	12.349615163990798	0.0034768214646480437
2004-01-01T17:28:11.648	108.0793648351388	12.342371353414045	0.0034851766668892864
2004-01-01T20:26:40.243	102.18964212217207	12.337968366502112	0.0034903375265179135
2004-01-01T22:38:49.875	98.03368468989969	12.334381692217269	0.00349458540636177
2004-01-01T23:29:41.244	96.47940627245275	12.332932344424242	0.003496312964144209
2004-01-01T23:53:50.243	95.74990132200293	12.332231066939125	0.0034971510555146077
2004-01-01T23:59:07.188	95.59106503090312	12.332076588782057	0.0034973358752833287
2004-01-02T00:01:43.265	95.51382866202438	12.332000375516314	0.003497427085344398
2004-01-02T00:02:40.178	95.48574401132021	12.331972561068072	0.0034974603771872176
2004-01-02T00:12:09.312	95.20533220112172	12.331693728129448	0.003497794242707675
2004-01-02T01:12:00.444	93.45410009498399	12.329905560585516	0.003499940433092788
2004-01-02T02:49:28.793	90.66819131760403	12.326890869586965	0.0035035790656120147
2004-01-02T04:56:49.595	87.14898214602407	12.322772713067653	0.0035085921226562754
2004-01-02T07:39:32.809	82.84466809725406	12.317239417784702	0.0035154069843566934
2004-01-02T10:56:37.413	77.90886067716586	12.310175978697705	0.0035242425274073677
2004-01-02T14:49:07.967	72.45645947430695	12.301409633288829	0.003535431125277031
2004-01-02T19:16:24.527	66.65429708885064	12.290867184323298	0.003549233661927093
2004-01-02T21:51:09.364	63.509046681358946	12.284585226680779	0.003557649740445018
2004-01-02T23:12:24.186	61.91759787050422	12.281245547115095	0.003562185445659827
2004-01-02T23:51:49.846	61.15977243159061	12.279616007183717	0.003564414561370233
2004-01-03T00:01:01.374	60.984299773837854	12.279235298926453	0.003564936858213478
2004-01-03T00:04:26.213	60.919006651096	12.27909383051965	0.0035651310885369313
2004-01-03T00:38:34.599	60.26996878907771	12.277677143380009	0.003567080715191767
2004-01-03T03:26:13.341	57.183367298952234	12.270672556670025	0.0035768436191176076
2004-01-03T07:23:42.345	53.08426177851394	12.260656925036308	0.0035911808594381155
2004-01-03T13:21:22.0	47.469565512094235	12.245525892497795	0.003613783450228114
2004-01-03T20:10:36.626	41.7869296937411	12.228432806640162	0.0036409314780881264
2004-01-03T22:36:21.895	39.9365719329719	12.222465736542512	0.0036508870236385046
2004-01-03T23:45:09.22	39.092912164941026	12.219679050746683	0.0036556326238376523
2004-01-04T00:03:06.289	38.8759548473048	12.21895527663657	0.003656875785467674
2004-01-04T00:09:33.439	38.79855310769526	12.218695468505981	0.0036573231120345744
2004-01-04T01:14:04.938	38.03316947820823	12.21610806103503	0.0036618098709349763
2004-01-04T03:11:36.033	36.67875555391171	12.211448603031897	0.003670042430495156
2004-01-04T05:54:44.09	34.88035531076932	12.205105655055394	0.003681592680762538
2004-01-04T09:35:41.001	32.58851354147672	12.196777385078468	0.0036974411213041244
2004-01-04T14:09:33.906	29.962121294475605	12.18692194754239	0.0037173712083714444
2004-01-04T18:25:24.957	27.70329984931212	12.17792821807724	0.003736267741017679
2004-01-04T21:50:52.671	26.0137252974741	12.170705772604313	0.003751642663108767
2004-01-04T23:57:49.051	25.02198078047889	12.166243559580845	0.003761228004533696
2004-01-05T01:15:10.578	24.435630597833054	12.163524224794852	0.0037671011130834117
2004-01-05T01:44:23.082	24.217808572979344	12.162497484402644	0.003769324793594888
2004-01-05T04:15:23.354	23.122509559181157	12.157189337390918	0.0037808742506573473
2004-01-05T07:32:19.464	21.768677095043966	12.150266625361148	0.0037960683337183595
2004-01-05T11:58:52.109	20.06253284510398	12.140897005075557	0.003816863577479107
2004-01-05T17:30:03.307	18.128880269775138	12.129255053966334	0.003843058849141242
2004-01-05T22:38:29.774	16.497030981631394	12.118412658450705	0.0038677972921056037
2004-01-06T00:29:53.236	15.944863300563936	12.114497014349288	0.0038768101119578515
2004-01-06T01:28:31.076	15.662017579767088	12.112436015170362	0.0038815704830198815
2004-01-06T07:34:25.529	14.00711004430808	12.09957354633401	0.003911531191016244
2004-01-06T12:00:39.163	12.914451284019222	12.09021506375342	0.003933596383545981
2004-01-06T19:04:55.937	11.347261263978645	12.075300688072259	0.003969209380949869
2004-01-07T02:02:42.745	9.990711437611571	12.060614781779936	0.0040047979930484855
2004-01-07T06:37:43.171	9.187616528168006	12.050947666589742	0.004028498489435582
2004-01-07T13:09:53.645	8.15301643827452	12.03716185342418	0.004062663371523642
2004-01-07T17:42:24.411	7.503657012895889	12.027582420209226	0.004086652543780341
2004-01-07T20:40:22.016	7.107906390711895	12.021326724970558	0.004102426592645449
2004-01-08T08:37:28.532	5.7148950143277295	11.996118753714502	0.004166839564781583
2004-01-08T13:35:51.01	5.2194061442352195	11.985630217937462	0.00419403441786562
2004-01-09T03:15:30.863	4.069317634643961	11.956817187157094	0.004269905615248362
2004-01-09T11:36:27.19	3.495666499284903	11.939208068244245	0.00431710158364021
2004-01-09T16:15:01.734	3.2127044905987896	11.929415507706308	0.004343615783984239
2004-01-09T18:54:18.999	3.0614771661726308	11.923816187178383	0.004358862064606853
2004-01-10T02:57:47.552	2.6452936204433164	11.906820928344455	0.004405517964914205
2004-01-10T08:22:05.583	2.3987563487216614	11.895421039687381	0.0044371322725408596
2004-01-10T16:20:16.701	2.076966387865481	11.878611756650022	0.0044842135820448905
2004-01-10T23:54:55.325	1.8115690889736349	11.862630012334167	0.004529490588981128
2004-01-10T23:59:38.148	1.8090057065097085	11.86246431456286	0.004529962638279127
2004-01-11T00:02:56.616	1.8072090404046952	11.86234803791094	0.0045302939259641555
2004-01-11T00:04:08.109	1.806562281080165	11.862306152343885	0.004530413270015709
2004-01-11T00:16:03.038	1.8001076282293995	11.86188729667335	0.004531606899480758
2004-01-11T01:36:41.418	1.757037705270463	11.859052631720168	0.004539693985435394
2004-01-11T04:00:16.31	1.6829342443369761	11.85400541979232	0.004554132252533839
2004-01-11T06:54:07.837	1.597465954083197	11.84789389444804	0.004571681921202767
2004-01-11T10:51:25.86	1.4879446300559804	11.839552255322625	0.004595753618301008
2004-01-11T15:43:56.173	1.3635039315494022	11.829270042766366	0.00462561300066047
2004-01-11T21:39:28.652	1.2265974903479058	11.816771969854853	0.004662186668673111
2004-01-12T04:41:42.164	1.0822805374108508	11.80192980942655	0.0047060191178177405
2004-01-12T13:36:46.673	0.923774229578528	11.783120721349796	0.0047621916867296755
2004-01-12T19:02:48.923	0.8387497662701585	11.771708470675062	0.004796689247573816
2004-01-13T04:00:39.266	0.715256830834841	11.757173718051604	0.004847430032439009
2004-01-13T09:41:13.89	0.6468046914773024	11.751431650813041	0.004874203419511172
2004-01-13T19:51:52.361	0.5401794888093152	11.746237489945523	0.0049136060277289095
2004-01-14T01:19:01.106	0.49023716314165994	11.745528897799574	0.004930873276418667
2004-01-14T14:24:46.614	0.38897748251990316	11.747667819462952	0.004963645556040383
2004-01-15T00:53:51.65	0.32396785858731764	11.751512017654061	0.004982894893712386
2004-01-15T10:09:06.481	0.2762315008273176	11.755217598752465	0.0049960085957197545
2004-01-15T16:36:45.231	0.24763073356963108	11.757489857579067	0.0050034904070271734
2004-01-15T23:32:04.281	0.22062088508846553	11.75928588710015	0.005010309066626665
2004-01-16T06:32:26.235	0.1965659539367925	11.760122994486473	0.005016227205824161
2004-01-16T21:50:49.63	0.15366773919751897	11.760211586102146	0.005026709062342781
2004-01-17T09:58:12.298	0.12729962209466517	11.760211586102146	0.005033139740453515
2004-01-17T17:36:39.779	0.1134114989096533	11.760211586102146	0.005036511638409501
2004-01-17T22:17:45.52	0.10564368319813709	11.760211586102146	0.005038355763185554
2004-01-18T07:14:29.21	0.09230742334329069	11.760211586102146	0.005041463923821581
2004-01-18T16:13:07.59	0.0808374169750815	11.760211586102146	0.005044108746392558
2004-01-19T03:14:46.727	0.06912182816881525	11.760211586102146	0.005046813381164834
2004-01-19T07:04:07.152	0.06559484658745642	11.760211586102146	0.005047630142301066
2004-01-19T08:47:00.121	0.06400327456733702	11.760211586102146	0.005047978344179588
2004-01-19T09:46:27.24	0.06285325781946283	11.760211586102146	0.005048174627228658
2004-01-19T17:05:21.156	0.05497672331011387	11.760211586102146	0.00504951868785191
2004-01-19T22:21:29.814	0.0499194137520925	11.760211586102146	0.005050381389621423
2004-01-20T06:52:10.302	0.04271146216719057	11.760211586102146	0.0050516109970013354
2004-01-20T16:11:40.44	0.036000293551706856	11.760211586102146	0.0050527560058290545
2004-01-21T03:08:05.652	0.029454727885722395	11.760211586102146	0.005053873078983823
2004-01-21T13:45:13.818	0.024236576617358337	11.760211586102146	0.005054763786027933
2004-01-21T20:18:41.532	0.02148322218428385	11.760211586102146	0.005055233761184823
2004-01-22T00:33:10.9	0.01986986420034794	11.760211586102146	0.005055509197028236
2004-01-22T08:29:47.882	0.017165053410908477	11.760211586102146	0.005055971163386775
2004-01-22T13:22:41.769	0.01568770407875625	11.760211586102146	0.0050562236238874386
2004-01-23T16:30:36.871	0.009499260253212733	11.760211586102146	0.005057284636053458
2004-01-24T10:47:59.72	0.006757215893787261	11.760211586102146	0.005057760301493551
2004-01-26T11:21:52.463	0.002749840162532995	11.760211586102146	0.005058477289086398
2004-01-27T13:50:25.991	0.0016599535410252223	11.760211586102146	0.00505867519830592
2004-01-29T12:02:49.693	0.0006586860765858165	11.760211586102146	0.0050588679518083135
2004-01-30T07:45:25.89	0.0004326457263451382	11.760211586102146	0.00505891810867589
2004-01-30T16:18:04.729	0.0003578449828563736	11.760211586102146	0.005058936203156081
2004-01-30T20:14:18.834	0.00032705539579673814	11.760211586102146	0.005058943860015779
2004-01-31T06:41:00.968	0.0002579632887786591	11.760211586102146	0.005058962027146038
2004-01-31T11:50:30.335	0.00023472628857192389	11.760211586102146	0.005058969693792034
2004-02-01T16:55:05.441	0.00013797772270309017	11.760211586102146	0.0050590004376014856
2004-02-02T11:43:25.293	9.783483369589106e-5	11.760211586102146	0.005059013442135633
2004-02-03T12:53:01.634	6.177435249793433e-5	11.760211586102146	0.005059027180361244
2004-02-05T03:03:20.314	3.0813025919008494e-5	11.760211586102146	0.005059038590336754
2004-02-07T09:15:24.322	1.164963728961139e-5	11.760211586102146	0.0050590385991348815
2004-02-10T07:55:42.89	3.997719847829612e-6	11.760211586102146	0.005059033383242212
2004-02-11T15:50:11.6	2.5694457722424356e-6	11.760211586102146	0.005059029143437192
2004-02-12T02:09:50.02	2.229800347624958e-6	11.760211586102146	0.005059026830887415
2004-02-12T08:51:02.502	2.0343296674015354e-6	11.760211586102146	0.0050590251463795985
2004-02-12T11:28:55.631	1.964093612199204e-6	11.760211586102146	0.005059024447547521
2004-02-12T22:02:25.712	1.7163196254811828e-6	11.760211586102146	0.005059021365845017
2004-02-13T05:09:52.112	1.6108438868443803e-6	11.760211586102146	0.005167950627705656
2004-02-13T12:02:40.154	1.573585463362137e-6	11.760211586102146	0.005459161053314121
2004-02-13T21:37:58.371	1.5498072240390956e-6	11.760211586102146	0.005987066266384695
2004-02-14T06:44:58.126	1.515235528557593e-6	11.760211586102146	0.006500103865234622
2004-02-14T17:07:29.936	1.3514152911926525e-6	11.760211586102146	0.00658439303658518
2004-02-14T23:20:15.571	1.2438866375590519e-6	11.760211586102146	0.006584392581685717
2004-02-15T08:18:07.23	1.1001728699744479e-6	11.760211586102146	0.006584393018628009
2004-02-15T15:06:35.957	1.003878412753687e-6	11.760211586102146	0.006584393552184561
2004-02-17T14:44:41.153	5.714621403873566e-7	11.760211586102146	0.00658439627269284
2004-02-19T11:52:46.341	3.819794445611557e-7	11.760211586102146	0.006584404304954991
2004-02-19T18:53:45.543	3.6155776432589736e-7	11.760211586102146	0.006584405890620279
2004-02-19T22:14:05.134	3.520636184682086e-7	11.760211586102146	0.0065844065944705
2004-02-20T07:16:46.068	3.27310092482631e-7	11.760211586102146	0.0065844081008237495
2004-02-20T14:54:12.156	3.074442974525718e-7	11.760211586102146	0.006584408749472102
2004-02-21T02:51:25.162	2.7738550976668074e-7	11.760211586102146	0.006584408856311194
2004-02-21T17:11:27.984	2.4499817747764827e-7	11.760211586102146	0.0065844091266619555
2004-02-22T12:24:09.497	2.108502837665968e-7	11.760211586102146	0.00658441150170474
2004-02-23T03:33:39.941	1.9375757108277776e-7	11.760211586102146	0.006584414537040285
2004-02-23T13:36:12.857	1.9107063418723287e-7	11.760211586102146	0.006584417173761823
2004-02-23T21:53:53.373	1.9550973121686938e-7	11.760211586102146	0.006584419744511202
2004-02-24T03:56:41.96	1.970736313479268e-7	11.760211586102146	0.006584421796815671
2004-02-25T02:50:45.614	1.9101912500569969e-7	11.760211586102146	0.00638149163018683
2004-02-25T11:35:39.339	1.854895833610455e-7	11.760211586102146	0.005893251714270595
2004-02-26T07:34:33.373	1.67894992642112e-7	11.760211586102146	0.005064621711665739
2004-02-26T21:34:30.196	1.5132461225166657e-7	11.760211586102146	0.005064622623682334
2004-03-03T17:33:58.423	3.9274915120040505e-8	11.760211586102146	0.0050646234678942414
2004-03-06T05:28:13.434	1.4524511459475202e-8	11.760211586102146	0.005064623559666102
2004-03-08T01:11:10.049	6.561206425534077e-9	11.760211586102146	0.005064623616838169
2004-03-09T19:58:35.316	3.3249562630895133e-9	11.760211586102146	0.0050646186481171805
2004-03-10T11:24:25.629	2.797244358180253e-9	11.760211586102146	0.005064615346204751
2004-03-10T19:17:46.594	2.608673906572177e-9	11.760211586102146	0.0050646133220244695
2004-03-10T22:07:57.928	2.5606352794636557e-9	11.760211586102146	0.005064612526727202
2004-03-11T07:25:26.069	2.4757750891334445e-9	11.760211586102146	0.005064609645724987
2004-03-11T14:31:42.606	2.5146066866050454e-9	11.760211586102146	0.005163510653145538
2004-03-11T21:33:00.221	2.6412157866333403e-9	11.760211586102146	0.005431836672802022
2004-03-12T09:13:01.127	2.801092566316373e-9	11.760211586102146	0.005989424478560054
2004-03-12T18:25:37.054	2.821018600039034e-9	11.760211586102146	0.006432812341057122
2004-03-13T05:40:23.954	2.7285982791380555e-9	11.760211586102146	0.0069081070741140995
2004-03-13T17:44:59.698	2.5788414760197315e-9	11.760211586102146	0.007410853050671014
2004-03-14T06:06:25.377	2.381243701662947e-9	11.760211586102146	0.007936450956345889
2004-03-14T20:43:46.258	2.0130455687814514e-9	11.760211586102146	0.008152506550094776
2004-03-15T09:16:27.541	1.690592687475835e-9	11.760211586102146	0.008152494376836985
2004-03-16T03:28:35.629	1.3412172377073225e-9	11.760211586102146	0.008219450496715386
2004-03-16T11:23:47.339	1.2574116965491634e-9	11.760211586102146	0.008546123112623101
2004-03-16T15:33:40.72	1.2274754480396177e-9	11.760211586102146	0.0088067385886824
2004-03-16T18:00:16.543	1.2120613274289402e-9	11.760211586102146	0.008982205093858789
2004-03-17T01:16:46.026	1.1739487245220276e-9	11.760211586102146	0.009594927583017743
2004-03-17T06:15:49.907	1.154597648743369e-9	11.760211586102146	0.010094913160305679
2004-03-17T14:36:11.669	1.1337743507373211e-9	11.760211586102146	0.011083347736358799
2004-03-18T00:51:56.457	1.1276157328566464e-9	11.761817227645839	0.012564019419430878
2004-03-18T07:52:10.798	1.1373803887050474e-9	11.775482562010385	0.013683967535249598
2004-03-18T16:23:16.119	1.16493809855619e-9	11.806166423793027	0.015142615065865287
2004-03-19T01:39:15.542	1.2092998120949198e-9	11.844327961166996	0.01689177674023436
2004-03-19T10:57:47.71	1.2597605701252923e-9	11.867909016935263	0.018903076089762303
2004-03-19T18:08:10.266	1.2939202486752466e-9	11.868873512956249	0.020619555083957325
2004-03-20T01:28:24.781	1.3142331557306507e-9	11.868873512956249	0.022292471230295516
2004-03-20T11:58:56.724	1.3085878532320338e-9	11.868873512956249	0.02437759682986033
2004-03-21T00:14:18.854	1.2608954835131963e-9	11.868873512956249	0.02638925667881965
2004-03-21T15:30:17.123	1.1898172602868277e-9	11.868873512956249	0.029050473976199365
2004-03-22T05:33:59.827	1.1579305581401412e-9	11.868873512956249	0.0327781623480382
2004-03-22T18:48:19.082	1.1624273315726372e-9	11.868873512956249	0.037935450790259694
2004-03-23T05:22:33.485	1.2005753243001148e-9	11.868873512956249	0.043021198092403255
2004-03-23T17:15:52.732	1.2625918430799384e-9	11.868873512956249	0.046219221255745416
2004-03-24T02:59:04.368	1.2967520221360072e-9	11.868873512956249	0.047104290461570504
2004-03-24T15:20:50.494	1.2839458662842566e-9	11.868873512956249	0.048703030253951826
2004-03-25T04:50:58.292	1.2731010857869673e-9	11.868873512956249	0.05255121197926918
2004-03-25T15:13:08.709	1.2957696228069035e-9	11.87117653560107	0.05630768960000331
2004-03-26T03:36:54.977	1.348059643713433e-9	11.879651013392255	0.06140999978955581
2004-03-26T13:30:25.288	1.3961134574483351e-9	11.88205688323973	0.06769178994288949
2004-03-26T21:03:02.441	1.429731088630585e-9	11.88205688323973	0.07435633277098858
2004-03-27T07:21:33.27	1.4714099845141212e-9	11.883744575684812	0.08456033718498329
2004-03-27T16:33:13.439	1.5125572069227539e-9	11.897141985348815	0.09466635306567377
2004-03-27T23:13:31.002	1.549622170122508e-9	11.914323561150882	0.10256159343993027
2004-03-28T06:33:41.333	1.6002577828001487e-9	11.936994114168922	0.10947315243203554
2004-03-28T14:26:03.114	1.664333924439418e-9	11.961223694068622	0.11462068733421596
2004-03-29T00:08:29.335	1.7445345721882377e-9	11.985830314780323	0.11903762203357472
2004-03-29T08:58:55.181	1.807658170720626e-9	12.00010998373701	0.1214951922790669
2004-03-29T20:20:49.762	1.8717376731031703e-9	12.005510749741084	0.12265976443513307
2004-03-30T04:05:39.31	1.915365934309673e-9	11.999229333916583	0.12237292648898893
2004-03-30T12:21:56.623	1.949209887110031e-9	11.972898701908058	0.12144953246837425
2004-03-31T01:28:15.543	1.9560670057947084e-9	11.914700781325756	0.11908070534417799
2004-03-31T11:06:34.596	1.935232725762583e-9	11.89658565193686	0.11701652232574733
2004-03-31T19:15:14.174	1.9076286619464397e-9	11.89658565193686	0.11572228609943175
2004-04-01T08:39:44.03	1.8589894743901334e-9	11.89658565193686	0.11591300805033873
2004-04-01T21:21:31.811	1.7841735573976476e-9	11.89658565193686	0.11752978816681334
2004-04-02T11:06:36.65	1.6225793511337631e-9	11.89658565193686	0.11556409858181808
2004-04-02T21:50:11.607	1.419379512012668e-9	11.89658565193686	0.10665519901371247
2004-04-03T04:45:12.072	1.2929047165101367e-9	11.89658565193686	0.0998033936909994
2004-04-03T11:46:03.281	1.1727791349172407e-9	11.89658565193686	0.09246653866955097
2004-04-03T20:19:33.714	1.0372441019301626e-9	11.89658565193686	0.08363445063684118
2004-04-04T07:09:18.148	8.849870396539322e-10	11.89658565193686	0.07384824693151587
2004-04-04T14:45:29.461	8.095551274045836e-10	11.89658565193686	0.06960803010809395
2004-04-05T02:24:31.792	7.225013439683409e-10	11.89658565193686	0.06537654116366663
2004-04-05T08:52:51.267	6.791621889915993e-10	11.89658565193686	0.06294509412509322
2004-04-05T14:40:15.941	6.423446684063494e-10	11.89658565193686	0.060479902079265735
2004-04-06T01:38:01.592	5.899263113297793e-10	11.89658565193686	0.05656829370550461
2004-04-06T10:34:38.193	5.710922784115395e-10	11.895779953051692	0.054977612623452576
2004-04-06T19:44:16.526	5.705102223587835e-10	11.890260038890686	0.054579031592542834
2004-04-07T00:32:31.885	5.758351531129095e-10	11.89369354548519	0.05460395511278075
2004-04-07T04:39:14.359	5.828718671543393e-10	11.902704390506441	0.05466745028264075
2004-04-07T13:53:59.724	6.059795869450872e-10	11.933230569123626	0.054885625819492134
2004-04-07T20:58:37.562	6.307045033238202e-10	11.958324603458461	0.055087992242685305
2004-04-08T06:04:10.612	6.747353516143864e-10	11.989101593479084	0.05530942592540889
2004-04-08T14:27:50.333	7.317029544228526e-10	12.009548973529801	0.055446927926833686
2004-04-09T00:00:57.432	8.029553089477852e-10	12.014353179415139	0.05547820046559481
2004-04-09T06:18:14.824	8.46642673501525e-10	11.99934180791783	0.05536186685284671
2004-04-09T10:58:06.583	8.731506323186821e-10	11.983534087691114	0.05507868229589381
2004-04-09T20:50:18.914	9.014666690644195e-10	11.954617563889833	0.053402063792893036
2004-04-10T05:25:13.99	8.889252706107477e-10	11.938025316948206	0.05042261452639627
2004-04-10T14:52:17.954	8.510245749510417e-10	11.930448237302137	0.04626197463775825
2004-04-11T00:19:30.211	8.276322992043716e-10	11.93012235115392	0.04340670436315836
2004-04-11T09:36:26.705	8.180200140619964e-10	11.93012235115392	0.04181965341629908
2004-04-12T00:44:45.808	8.537711683179531e-10	11.93012235115392	0.04063030393963766
2004-04-12T10:38:30.443	8.925145628455315e-10	11.93012235115392	0.04031796629138874
2004-04-12T18:31:44.289	9.131763871476678e-10	11.93012235115392	0.040234828224087076
2004-04-13T08:20:03.085	9.431679094271271e-10	11.93012235115392	0.04104391416535634
2004-04-13T17:33:21.336	9.744895978237367e-10	11.93104573438555	0.04272839197946437
2004-04-14T01:26:30.0	1.0004756869234776e-9	11.945889396914112	0.04485063431557311
2004-04-14T08:07:59.306	1.009692429807583e-9	11.969138097959473	0.04721548780492848
2004-04-14T14:24:57.665	1.0204771391219737e-9	11.994716899675373	0.05026671296705531
2004-04-14T18:42:26.876	1.0323402679978992e-9	12.012673354187088	0.05287300892607888
2004-04-15T02:14:02.902	1.0629428129274093e-9	12.04250989001466	0.05779446001500641
2004-04-15T08:24:57.566	1.0936121569268266e-9	12.062876582713734	0.06222471615056818
2004-04-15T16:02:48.892	1.1297171522059125e-9	12.078073500620924	0.06828782259286839
2004-04-15T23:22:36.906	1.1554723261779464e-9	12.079288953274448	0.07475500010291987
2004-04-16T06:39:25.265	1.1657994170906132e-9	12.079288953274448	0.08112165281627216
2004-04-16T13:43:41.9	1.1565921018640284e-9	12.079288953274448	0.08535701497550034
2004-04-16T22:37:49.39	1.1159247093691868e-9	12.079288953274448	0.08745316078786587
2004-04-17T07:36:07.48	1.0681299310565868e-9	12.079288953274448	0.08863659914085821
2004-04-17T16:15:59.801	1.0473350325069148e-9	12.079288953274448	0.09204985071417729
2004-04-18T01:36:13.307	1.048616578071461e-9	12.079288953274448	0.09680111578385302
2004-04-18T12:21:56.692	1.0696599821829515e-9	12.07973863136728	0.1002219226972607
2004-04-18T21:55:07.075	1.1324340886290265e-9	12.087878111879284	0.10101244145977856
2004-04-19T05:29:35.093	1.1945130372078845e-9	12.08627726567041	0.1009944109997543
2004-04-19T17:37:41.175	1.2836036045400264e-9	12.061687606391216	0.10069647621177638
2004-04-20T03:54:32.351	1.3206512417093755e-9	12.026250074627757	0.10020220012866769
2004-04-20T12:09:12.936	1.3102231117407045e-9	11.994107245013135	0.09925132177348725
2004-04-21T01:47:46.637	1.243457939670078e-9	11.954258991949686	0.09593553811829954
2004-04-21T13:09:25.908	1.1731011802450302e-9	11.952421179445677	0.09259537956307749
2004-04-21T21:46:51.582	1.1223753018151403e-9	11.952421179445677	0.09196842113077637
2004-04-22T06:13:24.773	1.0825426125270555e-9	11.952421179445677	0.09471474485635437
2004-04-22T10:41:46.842	1.0666706051357026e-9	11.952421179445677	0.09746757885232644
2004-04-22T14:12:08.323	1.0569708025510285e-9	11.952421179445677	0.09976635848550348
2004-04-22T21:04:25.665	1.0439300213077202e-9	11.952421179445677	0.1038430040620468
2004-04-23T03:58:10.678	1.0369276092291752e-9	11.952421179445677	0.10726120920793998
2004-04-23T13:58:59.641	1.0429972699567563e-9	11.959951400623497	0.11123738813040993
2004-04-23T19:53:42.108	1.0543257307241179e-9	11.9734468467964	0.11315234030731901
2004-04-24T08:28:06.432	1.0884913197674075e-9	12.0229866909392	0.11704392064572966
2004-04-24T14:20:53.458	1.1051398926062539e-9	12.053814527687663	0.11908806032795399
2004-04-24T17:02:17.99	1.1112243654723664e-9	12.068754911911551	0.12008413520706604
2004-04-24T19:20:17.711	1.1169127140550955e-9	12.08171546457401	0.12095807576467191
2004-04-25T03:48:29.709	1.145843485318357e-9	12.129344157825301	0.12416758686968336
2004-04-25T09:52:31.498	1.176195050256064e-9	12.162600836292828	0.1261485554213377
2004-04-25T17:52:58.008	1.2323956409321796e-9	12.20560551911032	0.1280216140649704
2004-04-26T01:21:11.718	1.3034756816346356e-9	12.24357984471695	0.12907199454567597
2004-04-26T08:15:19.051	1.3826147157605432e-9	12.265987995467599	0.12978551948408662
2004-04-26T10:41:43.326	1.4128419826882902e-9	12.271482962378508	0.13000199035619464
2004-04-26T12:24:38.17	1.4346558181090788e-9	12.27480139789795	0.13014631016256595
2004-04-26T15:15:45.051	1.4714935500106799e-9	12.279555379298897	0.13037513359111574
2004-04-26T18:16:30.252	1.5108538830831717e-9	12.283846294866635	0.13060597901113383
2004-04-26T22:29:40.249	1.566521888089546e-9	12.289210989791169	0.13091935566536583
2004-04-27T04:14:37.09	1.6437444742637107e-9	12.29661106303557	0.13134698956747637
2004-04-27T08:01:09.352	1.7047313756848913e-9	12.302325766078887	0.13163996965066652
2004-04-27T10:10:06.192	1.7466766725341874e-9	12.30611710724047	0.1318143442119981
2004-04-27T12:09:37.14	1.7902498610364717e-9	12.310087170249535	0.13198234217299196
2004-04-27T20:50:14.507	2.035679916641871e-9	12.334571500628781	0.1328154394763928
2004-04-28T02:56:57.604	2.269031990705895e-9	12.36145079706792	0.13354938360716623
2004-04-28T09:11:22.143	2.561213890795501e-9	12.395180929492016	0.13458755514772483
2004-04-28T11:55:23.513	2.704910025271349e-9	12.410126977067195	0.13521914731409848
2004-04-28T14:07:10.367	2.826404553314272e-9	12.42215068165657	0.13583046753573885
2004-04-28T17:47:37.18	3.0398632858544816e-9	12.442268562810956	0.13710602225643234
2004-04-28T21:00:53.163	3.2351052005567134e-9	12.459872826532568	0.1385408245991836
2004-04-28T23:23:11.719	3.3823019497142533e-9	12.472786147510117	0.13980983178213363
2004-04-29T04:19:00.86	3.6939249550095583e-9	12.4993644918687	0.14305370577263152
2004-04-29T11:04:40.636	4.125975120127003e-9	12.534740415912843	0.1489995034956732
2004-04-29T17:16:20.631	4.520760844266124e-9	12.565320306665619	0.15542979945975188
2004-04-30T01:40:33.075	5.0525353599174064e-9	12.602605364755819	0.1632765636330063
2004-04-30T03:14:46.076	5.151659994838274e-9	12.608922976045442	0.1645255438635732
2004-04-30T04:23:21.658	5.223817198901848e-9	12.613380178605537	0.1653918684451545
2004-04-30T04:33:20.699	5.234320083893628e-9	12.614018653391884	0.16551503371635584
2004-04-30T04:48:52.085	5.2506501027267565e-9	12.61500604403479	0.16570507708758667
2004-04-30T04:52:58.527	5.254971025832749e-9	12.615266221004074	0.16575506758115646
2004-04-30T04:54:18.294	5.256369610057939e-9	12.615350336709229	0.16577122201176192
2004-04-30T04:54:20.831	0.00014073255782853143	12.61535301128847	0.16577173560431607
2004-04-30T04:54:21.748	0.0004456952047110121	12.61535397727721	0.165771921099659
2004-04-30T04:54:30.911	0.003495123888690817	12.6153636368189	0.16577377595619014
2004-04-30T04:56:02.544	0.03396964018959508	12.61546019765981	0.16579231483472998
2004-04-30T05:11:18.875	0.33674567163817254	12.616422342748779	0.16597673801017726
2004-04-30T05:52:23.647	1.133636054566514	12.618978661178334	0.16646422424491333
2004-04-30T06:51:17.265	2.2327221196984177	12.622560920363885	0.16713843869797956
2004-04-30T08:11:54.957	3.6580198917164704	12.627301167563116	0.16801132529908175
2004-04-30T10:07:14.025	5.5463929289686185	12.633731046842033	0.1691658370228144
2004-04-30T12:24:56.443	7.587498039434207	12.64082316458737	0.17041445160159388
2004-04-30T15:15:25.446	9.822788538107975	12.648611055422297	0.17179406422266696
2004-04-30T18:36:17.061	12.089692995218753	12.656148433105928	0.17323636176860543
2004-04-30T22:34:17.845	14.332045689826554	12.662300054735415	0.17477022024340605
2004-05-01T02:59:54.331	16.3544508781154	12.664688338526853	0.17635720283465686
2004-05-01T07:56:07.08	18.117430991682582	12.658084323842058	0.1781408991164123
2004-05-01T13:18:32.303	19.5593384792598	12.636824945332641	0.18024809560814167
2004-05-01T19:01:27.61	20.660046498203542	12.599415649909712	0.18274167837842425
2004-05-02T01:13:38.391	21.46150471809687	12.545876309212247	0.18578056299141377
2004-05-02T07:41:39.702	21.963553127252652	12.484376178739485	0.1893373942366515
2004-05-02T14:29:58.766	22.215937749391106	12.423108199709617	0.19363454326983304
2004-05-02T21:02:34.502	22.260734152110505	12.362514410516033	0.19897146960817827
2004-05-03T04:02:42.914	22.15189781585136	12.295369391619838	0.2067924145298321
2004-05-03T11:14:54.681	21.918309958287818	12.223944673689957	0.21789567533576723
2004-05-03T18:23:13.285	21.600251794259997	12.156092442571532	0.23148582176232926
2004-05-04T02:04:57.487	21.188872467579287	12.099785681370498	0.2466436066956925
2004-05-04T10:06:33.743	20.704789652895062	12.078722751601253	0.2590436718860574
2004-05-04T17:38:56.597	20.208543300196872	12.096674424550464	0.2662686441484038
2004-05-05T01:37:49.233	19.64176228172614	12.137534615726333	0.2705015834501969
2004-05-05T03:00:00.648	19.540833554399235	12.14524451773764	0.2709975317697954
2004-05-05T03:53:56.884	19.474184391522506	12.150324698574984	0.2712956319451554
2004-05-05T04:21:59.889	19.43941176997649	12.152969635980389	0.27144273023267895
2004-05-05T04:33:01.135	19.425730597672825	12.154009114870258	0.2714991030500686
2004-05-05T04:36:40.541	19.421188827333268	12.154354056609147	0.2715176338895684
2004-05-05T04:39:39.733	19.418682076616246	12.154635786565061	0.27153270437711535
2004-05-05T04:40:44.654	19.417860017708968	12.154737856554764	0.2715381502842058
2004-05-05T04:51:33.859	19.409605173691116	12.155758552512326	0.27159220037816295
2004-05-05T06:12:10.796	19.346219694255947	12.163362323976532	0.2719724041354015
2004-05-05T08:25:29.527	19.234806419870853	12.175917804153908	0.27252245164332206
2004-05-05T11:18:51.694	19.079736242186275	12.192132002507735	0.27311719913928756
2004-05-05T14:05:46.97	18.92203833082695	12.206687206094854	0.2736211687571389
2004-05-05T18:41:34.18	18.649165636512286	12.227931594214375	0.2743753863321569
2004-05-05T23:06:18.529	18.378537002126695	12.24502831462254	0.27504865872425305
2004-05-06T04:36:32.777	18.03528037422673	12.261227781505742	0.275861691448332
2004-05-06T10:25:05.761	17.670783335345828	12.270896096933495	0.27670708410351313
2004-05-06T17:00:47.386	17.257765384551174	12.27167973747079	0.2776359375029178
2004-05-07T00:08:46.222	16.814094100965455	12.262881685821416	0.27853803183535036
2004-05-07T08:03:35.221	16.326233795934673	12.249446606069943	0.27928500078498886
2004-05-07T13:09:37.0	16.014210519531257	12.242343047301041	0.27959171209295053
2004-05-07T15:10:31.04	15.891462773279187	12.240126582951435	0.2796763096562454
2004-05-07T15:45:17.317	15.855626666641745	12.239554611759274	0.27969696473072325
2004-05-07T15:58:56.31	15.841524960895924	12.239337975773044	0.2797046354090507
2004-05-07T18:13:22.293	15.703029459609013	12.237442421077787	0.2797672016455097
2004-05-07T21:38:54.364	15.492591477086243	12.235341936774892	0.2798196105720606
2004-05-08T02:13:36.487	15.213667032272632	12.233859366973016	0.2798153548724852
2004-05-08T08:05:17.326	14.860379707247327	12.23366586810505	0.2797025457942819
2004-05-08T12:29:00.339	14.598326810489052	12.234408495989292	0.2795497527307862
2004-05-08T14:03:08.74	14.50541649539335	12.234802302660038	0.2794831005811117
2004-05-08T14:58:25.01	14.451703341159432	12.235057797538104	0.2794413393637211
2004-05-08T15:18:35.686	14.432164654768245	12.23515504692454	0.2794256393787258
2004-05-08T18:40:22.448	14.237445789870383	12.236222657284165	0.279256769550697
2004-05-08T22:06:48.625	14.039712239048244	12.23743777794354	0.2790662223131955
2004-05-09T04:12:57.727	13.693811810164124	12.239709550128278	0.27870755293229543
2004-05-09T10:36:28.104	13.33958642356385	12.242056878116431	0.27833527287659765
2004-05-09T18:29:38.545	12.914033104054287	12.244825059987274	0.2778856376856375
2004-05-10T00:39:12.253	12.588279639866645	12.246934180571914	0.2774979388137271
2004-05-10T04:32:17.674	12.383852747449644	12.24808976725143	0.2772045326203014
2004-05-10T14:13:27.986	11.872254777152612	12.247709935239829	0.2762205713264763
2004-05-10T19:28:51.376	11.59233762610366	12.243993199284986	0.27553145471001295
2004-05-11T03:21:07.966	11.175781461733381	12.234751145680184	0.2743599627101901
2004-05-11T07:55:54.729	10.940458162576402	12.229559488756903	0.27365628288275967
2004-05-11T18:09:45.979	10.443099462037791	12.22445233351715	0.27210151353475887
2004-05-12T01:10:43.753	10.122894525872887	12.227153093919027	0.2709913172391732
2004-05-12T08:31:25.276	9.798730298319787	12.234402346591501	0.26965812649856824
2004-05-12T09:41:31.332	9.747858060961056	12.235909549142656	0.26942328315363634
2004-05-12T10:23:45.175	9.71729211195224	12.236864422956186	0.26927857701662206
2004-05-12T10:32:21.239	9.711074232330434	12.237063303198436	0.26924880796566797
2004-05-12T10:35:13.937	9.708994021431497	12.237130192652367	0.2692388235018806
2004-05-12T10:36:44.472	9.701371678968776	12.237165326025364	0.2692335850235648
2004-05-12T10:37:16.971	9.698168542625806	12.237177949139832	0.2692317041002038
2004-05-12T10:42:41.963	9.666204923128996	12.237304509068727	0.2692128819020968
2004-05-12T11:36:51.887	9.35324795986138	12.238603580051418	0.26902334669075023
2004-05-12T13:14:36.703	8.818113758075777	12.241110552830929	0.2686751090141925
2004-05-12T15:44:41.483	8.065695513471695	12.245415346374013	0.26812474932501623
2004-05-12T18:26:17.936	7.341012770781307	12.250800411492191	0.2675117919986922
2004-05-12T22:10:13.768	6.467245141644479	12.259947496804728	0.2666335371859756
2004-05-13T02:31:50.29	5.613168862645208	12.273990168405927	0.2655833248630953
2004-05-13T08:31:59.855	4.678715161097479	12.300842033345376	0.2641392922401008
2004-05-13T12:20:08.226	4.202042135151108	12.322535899905489	0.2632357315976764
2004-05-13T19:15:43.742	3.5052155387926764	12.37011505759811	0.2616004431310319
2004-05-14T00:55:00.595	3.06115261833794	12.41552846372465	0.26023165104666374
2004-05-14T08:09:40.396	2.6137398383696056	12.482377229078793	0.25831485741677046
2004-05-14T15:15:20.037	2.273966370871765	12.55669733309214	0.25619683927448
2004-05-14T23:27:24.051	1.9670942542928502	12.649638788691053	0.25354844527611603
2004-05-15T07:40:24.003	1.7260452227172178	12.744908130758718	0.25095016150171756
2004-05-15T17:15:17.832	1.5046555844546146	12.85011827424797	0.24832448503711396
2004-05-16T01:52:21.601	1.346669928717816	12.935474003473923	0.2463499057552183
2004-05-16T10:18:36.472	1.2230308760315198	13.016544610791584	0.24452492400008918
2004-05-16T18:38:40.448	1.1247800458262205	13.098712416803023	0.24266444850135022
2004-05-17T02:42:29.253	1.0461601115234758	13.176236961488543	0.24088438581820507
2004-05-17T08:50:16.52	0.9942096262999917	13.226927331789883	0.23971444989411833
2004-05-17T13:32:17.887	0.9579228949048418	13.256335429667791	0.23904107873959782
2004-05-17T18:54:42.959	0.9197091958002933	13.276523549711342	0.23860412102348807
2004-05-18T00:48:11.423	0.8816282158265821	13.282076175749221	0.23858408801076053
2004-05-18T02:22:35.249	0.8721342532307224	13.281365045626854	0.23865267617994232
2004-05-18T02:44:49.148	0.8699396783911462	13.281111459238598	0.2386725902622853
2004-05-18T03:04:53.353	0.8679719687944306	13.280859590040453	0.23869170074108642
2004-05-18T03:12:23.003	0.867240496143651	13.280760398286352	0.23869910215703904
2004-05-18T03:17:43.817	0.8667196928933817	13.280687989336776	0.23870447078519239
2004-05-18T03:21:29.298	0.8663541923641903	13.280636325722327	0.23870828698054286
2004-05-18T03:21:56.584	0.8663099929834435	13.280630031958498	0.23870875115657983
2004-05-18T03:22:07.53	0.8662922631051649	13.280627504520158	0.23870893751638708
2004-05-18T03:22:11.487	0.8662858547753349	13.280626590603086	0.23870900489768118
2004-05-18T03:22:51.053	0.8662217790309976	13.280617441019064	0.23870967930137435
2004-05-18T03:29:26.717	0.8655817760647865	13.2805249093685	0.23871648218152924
2004-05-18T03:55:02.268	0.8631109185179103	13.28014907691241	0.23874386784078974
2004-05-18T04:32:06.681	0.8595679485964588	13.279564207190662	0.2387861713318108
2004-05-18T05:19:25.465	0.8551081799595042	13.278766346386794	0.2388442451584005
2004-05-18T06:21:47.134	0.8493339964131911	13.277664495646325	0.23892682062459786
2004-05-18T07:40:09.589	0.8422403708343124	13.276265538119974	0.23903829317497036
2004-05-18T09:12:36.091	0.8340975858124867	13.274687271080401	0.2391772559820917
2004-05-18T11:00:12.884	0.824906436434966	13.273042874392285	0.2393442662953085
2004-05-18T11:12:21.375	0.823649262642722	13.272873212882166	0.23936323975657284
2004-05-18T11:20:09.875	0.8220788164976386	13.272765935299775	0.23937544327607058
2004-05-18T12:09:06.912	0.8124239910976963	13.272126044067845	0.23945187031897372
2004-05-18T13:02:31.299	0.8022528788992557	13.271492643287987	0.23953472696837363
2004-05-18T14:16:49.814	0.788698386959146	13.270721667569683	0.23964828539576738
2004-05-18T15:47:04.894	0.7731112449550948	13.269947042028223	0.23978198980560678
2004-05-18T17:35:52.439	0.7554967482324934	13.269217383116624	0.23993478954195585
2004-05-18T19:42:31.06	0.7364588174356835	13.268591462780018	0.24009816381776525
2004-05-18T22:09:03.613	0.7161905565239016	13.268079840923088	0.24026440231729695
2004-05-19T00:57:35.872	0.6949432021788428	13.26766983457407	0.24042210903208078
2004-05-19T04:11:05.57	0.6729276159142039	13.267370466735096	0.24055694357715454
2004-05-19T04:47:01.398	0.6690921561215081	13.267336354662197	0.2405765011106991
2004-05-19T04:59:38.17	0.6677634337084163	13.267326258394245	0.24058296061132525
2004-05-19T05:01:27.709	0.6675718576182363	13.267324876827386	0.24058387821163055
2004-05-19T05:02:43.684	0.6674390942208736	13.267323931667347	0.2405845120482708
2004-05-19T05:03:11.395	0.667390693676577	13.267323589861263	0.24058474269569377
2004-05-19T05:07:48.501	0.6669073532829649	13.26732025768413	0.24058703348927135
2004-05-19T05:31:02.169	0.6644946577788262	13.267305853073585	0.24059812404558736
2004-05-19T06:33:26.014	0.6581603723702301	13.267286811891429	0.2406244329182628
2004-05-19T07:49:32.634	0.6507129244996975	13.2673080377294	0.24064973576360807
2004-05-19T09:38:04.524	0.6405924275283812	13.267440772294904	0.24067327199996086
2004-05-19T11:53:30.058	0.6287259921280398	13.267817003544804	0.24068283984655503
2004-05-19T14:40:32.417	0.6151438071797349	13.268678004420735	0.2406665970110827
2004-05-19T18:10:12.66	0.5995481937711251	13.270485019819736	0.24060802053003588
2004-05-19T22:19:58.388	0.5827759588261446	13.273744600384486	0.24049574214147595
2004-05-20T03:10:05.319	0.5653332265391099	13.278767549461866	0.24033455617607705
2004-05-20T08:34:46.208	0.5479048977879301	13.284855522372876	0.24016774755194606
2004-05-20T14:28:41.758	0.5308998577987663	13.289458898030174	0.24009531826499608
2004-05-20T20:32:49.695	0.5151215741255099	13.288030115898867	0.2402616114668725
2004-05-21T00:08:12.842	0.5073547932171459	13.282232015255499	0.24053105605465036
2004-05-21T02:34:55.269	0.5023378694337822	13.27540436239003	0.24080796860762604
2004-05-21T08:43:01.928	0.4901924620770963	13.245374722536068	0.241903918161709
2004-05-21T13:14:14.246	0.4816038707994177	13.209876769704984	0.24311994699075798
2004-05-21T17:50:28.213	0.47313019463390177	13.16200964791702	0.24472009889539592
2004-05-21T20:12:45.06	0.4683521476194197	13.133252347116933	0.24567441510356675
2004-05-21T20:45:18.895	0.46730695773349024	13.12633264265406	0.2459038151976664
2004-05-21T21:20:34.695	0.47053332275848514	13.118710777847635	0.2461564684961755
2004-05-21T23:38:39.969	0.5559811789285924	13.087726214172418	0.24718371788959037
2004-05-22T01:18:23.521	0.6813564067466922	13.064437073600596	0.24795635860969323
2004-05-22T03:54:23.929	0.9650587808163089	13.027015993246383	0.2491990160941341
2004-05-22T06:22:44.112	1.3130992405747453	12.990896054013184	0.25040006723345865
2004-05-22T09:11:38.861	1.7776307550772563	12.949828284414416	0.2517696290534964
2004-05-22T12:10:25.082	2.3262425276891605	12.907136525316645	0.2532035177204814
2004-05-22T15:33:41.714	3.001969002238919	12.860298342565462	0.25480185863391913
2004-05-22T19:19:41.376	3.805200201515458	12.811079236315464	0.2565384162088623
2004-05-22T20:04:31.719	3.9706564706816647	12.801726438868823	0.25687917817407485
2004-05-22T20:19:45.114	4.027285657465144	12.79858471009081	0.2569946732591719
2004-05-22T20:28:13.69	4.058916542273502	12.796842856332997	0.25705894572474536
2004-05-22T21:52:59.445	4.37922674312884	12.77972861689691	0.25770049506582726
2004-05-22T23:15:41.335	4.69894480792924	12.763590478531961	0.25832499370110323
2004-05-23T00:41:14.637	5.037446305177146	12.747514273383434	0.2589703748169546
2004-05-23T01:54:56.148	5.335563969730408	12.734200046609587	0.25952611854277813
2004-05-23T02:00:31.94	5.358460437806592	12.733209681155678	0.2595683271828582
2004-05-23T02:03:26.301	5.370363935035847	12.73269660518684	0.2595902443229838
2004-05-23T02:32:29.919	5.489943356113872	12.727610098070652	0.25980942171534555
2004-05-23T03:35:22.459	5.7521148809179925	12.716884794627365	0.2602837038396422
2004-05-23T05:07:25.289	6.14471241809179	12.701887650374356	0.2609781352756125
2004-05-23T05:41:47.415	6.294072380837048	12.69650490448222	0.2612374107397375
2004-05-23T05:58:43.308	6.368221919862529	12.693896593682526	0.2613651296367236
2004-05-23T06:05:02.141	6.395969733131239	12.692931273579422	0.261412755063282
2004-05-23T06:08:04.243	6.410022926228301	12.692468676408716	0.261435647682676
2004-05-23T06:09:10.013	6.4151514096836735	12.69230182685268	0.26144391571985065
2004-05-23T06:20:07.715	6.466510751815998	12.690639938966486	0.26152659268977163
2004-05-23T07:05:34.562	6.680907699821956	12.683877045294452	0.2618692770412819
2004-05-23T08:33:09.313	7.100865526978929	12.671415466513345	0.2625289870342648
2004-05-23T10:26:23.284	7.657699531032053	12.656371649795393	0.2633797132277328
2004-05-23T12:58:40.078	8.432688679000247	12.637850120153113	0.26451671244932556
2004-05-23T16:59:37.161	9.725093452880143	12.611592857240305	0.26628503297553346
2004-05-23T18:21:23.429	10.183437591971016	12.603226873398125	0.2668724138915527
2004-05-23T18:37:59.013	10.277732966879219	12.601549758241031	0.2669906730537251
2004-05-23T18:44:20.225	10.313956025142625	12.600909086945023	0.2670358689241217
2004-05-23T19:47:52.352	10.679802947705207	12.594540093632999	0.2674851591999641
2004-05-23T20:44:47.349	11.013242881007091	12.588875297973829	0.2678834541210719
2004-05-23T21:04:53.104	11.132292376786337	12.586880191505008	0.26802313047851145
2004-05-23T21:12:06.991	11.175302920066416	12.586162624309273	0.26807327028312006
2004-05-23T22:24:25.859	11.610476031048623	12.57898751023294	0.26857113150636935
2004-05-24T00:28:06.817	12.376935891018759	12.566640324836406	0.2694081507166379
2004-05-24T00:56:28.545	12.556803786491452	12.563781754396189	0.2695976581966891
2004-05-24T01:10:33.892	12.646742072075222	12.5623566530545	0.2696914815481101
2004-05-24T03:31:27.359	13.56833330976164	12.547880301457413	0.2706190566746579
2004-05-24T06:28:24.571	14.78675623348926	12.528975349713667	0.27176202316562686
2004-05-24T10:24:20.733	16.528627052092833	12.502289785526386	0.27326796223991917
2004-05-24T15:05:26.033	18.803599085318112	12.468256961434621	0.27508662534612704
2004-05-24T17:50:34.565	20.254342271739787	12.447209365773091	0.27619539367733836
2004-05-24T18:54:40.764	20.841711797021603	12.43883457971675	0.2766369198552096
2004-05-24T19:28:54.515	21.160988432707736	12.434315491222476	0.2768754600630735
2004-05-24T19:38:32.866	21.250982021824598	12.433036872636784	0.2769429922978087
2004-05-24T19:42:00.614	21.283336736903166	12.432576932287215	0.276967289036117
2004-05-24T20:16:38.097	21.609000592853164	12.427958520924703	0.27721138506471743
2004-05-24T21:43:37.464	22.444120030421107	12.41620129875536	0.27783348500072397
2004-05-24T23:37:36.081	23.574604157800426	12.40044386022209	0.27866659683557987
2004-05-25T02:02:35.095	25.070290252375127	12.379756135871261	0.2797543618485721
2004-05-25T05:33:45.774	27.355922000219987	12.348020843468982	0.28138484687073895
2004-05-25T09:32:06.244	30.064414747575363	12.309044869273812	0.28325874060358647
2004-05-25T14:21:33.202	33.47706540775716	12.255760990398025	0.2855047187722498
2004-05-25T17:23:28.23	35.649407061174394	12.218991418180261	0.28686565110622486
2004-05-26T00:26:24.977	40.63202857700004	12.126908993327806	0.2898470790649971
2004-05-26T05:46:37.291	44.2401120997611	12.051693679390764	0.292071121166807
2004-05-26T12:57:19.656	48.78094867516602	11.937359234728742	0.295450706147337
2004-05-26T19:08:26.588	52.41095838310791	11.825788612542636	0.29882922507551823
2004-05-27T01:10:36.038	55.77336662732853	11.710865402997271	0.3022093903950539
2004-05-27T09:42:34.252	60.307587027113776	11.558816697401786	0.3062654356551741
2004-05-27T17:06:58.133	64.1553745943076	11.442495995513259	0.3091024146508769
2004-05-28T01:51:30.656	68.7863059921769	11.301369996048177	0.3125362173770146
2004-05-28T10:14:36.256	73.4628873661289	11.14821338758868	0.31643146005487127
2004-05-28T21:30:27.229	80.21113011075245	10.911896372434402	0.3226668111024312
2004-05-29T06:27:02.236	85.96599614160208	10.678829026997995	0.3292885463729818
2004-05-29T16:25:04.069	92.82903589001644	10.352892230200537	0.33958751915923313
2004-05-30T02:09:02.498	100.03955487999134	9.98398351570461	0.3516739087370097
2004-05-30T12:18:43.531	108.0861947480902	9.597719940690055	0.36361652394170535
2004-05-30T22:15:10.348	116.30404281053367	9.322966927177058	0.3708461693826183
2004-05-31T05:29:46.338	122.30738163573203	9.21075319255764	0.3728295781543278
2004-05-31T12:00:58.765	127.3173864237913	9.15212915689355	0.37305696196944677
2004-05-31T20:40:32.647	133.60609530855803	9.106886650547207	0.3721321010976261
2004-06-01T04:04:21.652	138.73147983657313	9.079196171055724	0.37090677549652723
2004-06-01T13:07:13.002	144.7100045243848	9.038317603761277	0.3696160859292053
2004-06-01T20:03:09.452	149.20984352085387	8.995176230265105	0.3690241556087162
2004-06-02T05:14:18.512	155.15886565553984	8.928813817267688	0.3685337619835141
2004-06-02T13:32:31.634	160.3520706746742	8.874493510264289	0.3678465546087733
2004-06-02T22:05:14.364	165.05364935680913	8.826694584266244	0.366815075094881
2004-06-03T01:19:11.359	166.54623027956742	8.808235910232076	0.36643343205982865
2004-06-03T04:22:27.497	167.77435301597959	8.789068404557947	0.36613427500142964
2004-06-03T05:16:33.394	168.10034416990368	8.78296705644127	0.3660620301719574
2004-06-03T05:46:23.723	168.2727647856318	8.779503568893372	0.36602577436854483
2004-06-03T08:06:20.501	169.0098281201328	8.762256518906934	0.3658925919979933
2004-06-03T09:40:02.099	169.43616126595776	8.749726204388633	0.365839863816949
2004-06-03T12:16:17.94	170.0255476323743	8.726984723141477	0.36582102542752437
2004-06-03T14:49:56.619	170.4555041264764	8.70238801251597	0.36588739827029015
2004-06-03T17:38:22.282	170.75800420310966	8.673088673958327	0.3660502660915318
2004-06-03T20:43:59.429	170.8973777502306	8.63854705409595	0.36631908237612915
2004-06-03T21:08:45.652	170.90158475242762	8.633805151490003	0.3663604304156988
2004-06-03T21:36:16.819	170.90249511004416	8.628509817623007	0.3664075470442913
2004-06-03T21:45:45.695	170.90190554292744	8.626679431453697	0.3664240441957945
2004-06-03T21:46:12.808	170.90186600576436	8.626592124011777	0.3664248336527906
2004-06-03T21:46:22.661	170.90185137990136	8.626560392774731	0.3664251206318699
2004-06-03T21:48:01.194	170.90169758798433	8.626243034222886	0.3664279925012302
2004-06-03T22:04:26.529	170.8994103934609	8.623065012251551	0.3664569145111009
2004-06-03T22:38:32.373	170.890379780174	8.61644376287233	0.36651805027957035
2004-06-03T23:25:53.918	170.8685202414232	8.607208707644503	0.36660493870657496
2004-06-04T00:33:02.137	170.81985320883612	8.594079359960949	0.3667306896602374
2004-06-04T02:03:05.812	170.7243455450186	8.57650227449654	0.36690051068469254
2004-06-04T04:04:18.138	170.54703435598032	8.553154418000588	0.36712277865070164
2004-06-04T04:22:45.4	170.51562247120614	8.549649540653832	0.36715534165592323
2004-06-04T04:32:19.584	170.49890810396667	8.54783845722525	0.3671720536315389
2004-06-04T04:37:30.811	170.48972915623142	8.546858695535535	0.3671810598490443
2004-06-04T04:39:06.487	170.48689071221062	8.546557775422349	0.36718382094950164
2004-06-04T04:39:23.984	170.48637078016375	8.546502758050051	0.3671843255037654
2004-06-04T04:39:30.301	170.48618301064707	8.54648289677699	0.3671845076281224
2004-06-04T04:40:33.468	170.48430346139045	8.546284315396633	0.367186328006703
2004-06-04T04:50:31.136	170.46634461831147	8.544408261783376	0.3672034729679948
2004-06-04T05:12:57.582	170.42471084878977	8.540201330639135	0.36724155394029445
2004-06-04T06:31:02.368	170.26797775813122	8.525798369989994	0.3673674123948139
2004-06-04T06:55:10.136	170.21610718684443	8.521429022544071	0.3674039542871415
2004-06-04T07:02:24.808	170.2002413762817	8.520125333570157	0.36741468797251003
2004-06-04T07:05:00.958	170.19450968122575	8.51965794089018	0.3674185164111906
2004-06-04T07:31:02.461	170.13628518288849	8.515011969530294	0.3674559818092608
2004-06-04T08:24:03.618	170.0128969894232	8.505711845106338	0.36752746081554655
2004-06-04T10:14:18.567	169.73920446489748	8.487153010025063	0.36765291993691307
2004-06-04T12:04:25.306	169.44944535217448	8.469790952835616	0.3677430581349724
2004-06-04T12:11:55.377	169.4293143891455	8.468654164052984	0.3677478127800198
2004-06-04T12:16:33.496	169.41685673743302	8.46795472385348	0.3677506592128165
2004-06-04T12:19:57.189	169.40772465928163	8.467443935116364	0.3677526992900126
2004-06-04T12:20:24.676	169.4064918658548	8.467375105262919	0.36775297168056514
2004-06-04T12:20:39.706	169.4058177081765	8.46733747788875	0.36775312033544516
2004-06-04T12:20:45.19	169.40557171729634	8.467323750373726	0.3677531745242407
2004-06-04T12:21:40.029	169.40311154750526	8.467186525215913	0.36775371490124886
2004-06-04T12:30:48.428	169.3784847482871	8.465819286984114	0.3677589671285323
2004-06-04T12:56:32.376	169.30894059134118	8.46201944929552	0.3677722586287991
2004-06-04T14:08:37.919	169.11327077882285	8.451773896240889	0.3677973735557095
2004-06-04T15:55:08.401	168.82607565427688	8.437776766242074	0.3677997240111362
2004-06-04T18:07:49.266	168.48112064649854	8.422394039417755	0.36773942952487637
2004-06-04T20:44:00.711	168.10836579003288	8.407475909996942	0.36756899557762523
2004-06-04T21:03:38.528	168.06484562143515	8.405860536849357	0.36753940403081165
2004-06-04T21:09:04.513	168.05294775059295	8.405424030980095	0.36753087907678295
2004-06-04T21:10:41.343	168.0494261262799	8.405295260334803	0.3675283187487587
2004-06-04T21:11:13.817	168.0482463638637	8.405252165664242	0.3675274572041038
2004-06-04T21:11:26.928	168.0477702159983	8.405234779099546	0.36752710894290364
2004-06-04T21:11:31.668	168.04759809293492	8.405228494907325	0.36752698297249736
2004-06-04T21:12:19.072	168.04587762113437	8.405165706701046	0.3675257215680505
2004-06-04T21:20:13.106	168.02874914693584	8.404543203528492	0.3675129372401915
2004-06-04T22:04:35.658	167.93519076203185	8.401230298437866	0.36743531150886405
2004-06-04T22:07:30.096	167.9292223948337	8.40102423200059	0.3674298771018785
2004-06-04T22:08:41.996	167.94010379958175	8.400939692957179	0.36742762431537795
2004-06-04T22:09:08.014	167.9450046450983	8.400909158035908	0.36742680708217557
2004-06-04T22:13:28.197	167.99394687373712	8.40060548691633	0.3674185758588625
2004-06-04T22:51:37.325	168.41944812299852	8.398066141317592	0.36734151288636857
2004-06-05T00:05:33.691	169.21921137787174	8.39383466706041	0.367168030414509
2004-06-05T01:29:42.906	170.09254061341815	8.390157829021213	0.36693090104581305
2004-06-05T03:51:54.389	171.488083007659	8.386790780494183	0.3664318527778998
2004-06-05T06:30:46.561	172.94092305287333	8.387346929785055	0.3657265924094035
2004-06-05T07:18:49.544	173.35977601959132	8.388417858867324	0.36548273117864416
2004-06-05T07:58:20.524	173.69730433475436	8.389612303915746	0.3652716313687315
2004-06-05T08:22:55.798	173.9041847264503	8.390498211862713	0.36513549688091573
2004-06-05T08:42:57.976	174.07099616764197	8.391300988396189	0.36502186103340484
2004-06-05T08:50:19.955	174.13192441270732	8.39161439915376	0.3649794728227349
2004-06-05T08:55:01.092	174.17056842232859	8.391818862026524	0.36495233979926633
2004-06-05T08:56:06.505	174.179547319212	8.391867005084428	0.36494600771784624
2004-06-05T08:56:33.194	174.18320951107847	8.39188671006555	0.36494342206219094
2004-06-05T08:56:42.415	174.18447452837992	8.391893525984326	0.36494252850308756
2004-06-05T08:56:45.884	174.1849504212153	8.391896091333509	0.3649421922969286
2004-06-05T08:57:20.573	174.18970862245024	8.391921778085687	0.3649388291271388
2004-06-05T09:03:07.463	174.23721789832328	8.392181968219584	0.36490508674074207
2004-06-05T09:30:18.705	174.45885625462108	8.393486505473494	0.3647437189689119
2004-06-05T09:40:05.053	174.53780925845257	8.393988094638715	0.36468462903725646
2004-06-05T11:17:48.531	175.30649849634355	8.39995474584953	0.3640622888888939
2004-06-05T13:15:23.6	176.18039425760034	8.40941572125509	0.36323865421537194
2004-06-05T15:30:23.252	177.11148464020917	8.423246220868712	0.3621967500499752
2004-06-05T18:12:53.129	178.12276000988794	8.443746988570515	0.3608188139860507
2004-06-05T21:16:24.596	179.1146457213779	8.471225421653607	0.3591257447752718
2004-06-06T00:43:57.862	180.04592802294	8.506546031622307	0.35708145318845713
2004-06-06T01:46:17.197	180.28816551517326	8.517793185069811	0.3564493551497175
2004-06-06T02:39:42.388	180.4829876807242	8.527609321041004	0.3559030453477355
2004-06-06T02:51:32.551	180.5246111936039	8.529803611778789	0.3557815334876541
2004-06-06T02:55:05.051	180.53695956164142	8.530461477216502	0.3557451440138096
2004-06-06T02:56:07.474	180.54057770372572	8.530654839156078	0.35573445182328806
2004-06-06T02:56:29.592	180.54185869193796	8.530723363937257	0.3557306630421311
2004-06-06T02:56:40.673	180.5425002432611	8.530757695825454	0.3557287648841339
2004-06-06T02:56:44.659	180.54273096869227	8.530770044946866	0.35572808213221374
2004-06-06T02:57:24.515	180.5450372814985	8.530893547232063	0.3557212543575388
2004-06-06T03:04:03.074	180.5680064974636	8.532129668981074	0.35565295137001446
2004-06-06T03:44:38.65	180.704722690127	8.539724908101624	0.3552346346857504
2004-06-06T05:02:28.762	180.9501552620191	8.554463342831454	0.3544290034051729
2004-06-06T06:38:11.6	181.22456027131108	8.572837651023322	0.3534343589522598
2004-06-06T08:57:37.211	181.57881575345996	8.599952839880663	0.3519829540776006
2004-06-06T11:27:30.358	181.9149491563159	8.629412727390937	0.3504247401416725
2004-06-06T14:35:40.695	182.30232486916745	8.6667635556622	0.34847419285406916
2004-06-06T18:06:07.895	182.73953049131936	8.709216135414362	0.34629200522787024
2004-06-06T22:06:46.543	183.3168671487469	8.759477307875109	0.3437641679925554
2004-06-06T23:14:08.785	183.51140420050334	8.77407201021667	0.34304304973696365
2004-06-07T00:06:12.616	183.6758066897271	8.785557630176811	0.3424799182680059
2004-06-07T00:29:20.13	183.753146903492	8.790723121050549	0.342227928065921
2004-06-07T00:56:06.516	183.8461957707686	8.79675585715719	0.34193463291129045
2004-06-07T01:05:55.134	183.88126215933414	8.798980967935965	0.34182672669246134
2004-06-07T01:09:52.912	183.89557810405242	8.799882090835405	0.3417830687126757
2004-06-07T01:11:43.756	183.90228151322685	8.800302612804298	0.341762703323582
2004-06-07T01:12:20.404	183.90450200360868	8.800441710612933	0.34175596813181214
2004-06-07T01:12:32.049	183.9052080143998	8.800485916418259	0.3417538277826184
2004-06-07T01:12:36.298	183.90546569735176	8.800502048362505	0.3417530467232904
2004-06-07T01:13:18.792	183.9080440663321	8.800663391034236	0.34174523542937457
2004-06-07T01:20:23.732	183.93398221944335	8.802279149546953	0.3416670520943728
2004-06-07T01:41:30.584	184.01299700818544	8.807121633355422	0.341433195639232
2004-06-07T02:37:04.9	184.2334137061919	8.820056592574801	0.3408118888132847
2004-06-07T03:45:13.942	184.52949892159572	8.836316927540828	0.3400376206920249
2004-06-07T05:18:36.839	184.98357762470732	8.85935641385876	0.3389527038637825
2004-06-07T07:15:18.606	185.63218890508531	8.889455172796554	0.33755479747216627
2004-06-07T09:48:31.61	186.62017729397652	8.931260545302624	0.33564381539460963
2004-06-07T12:44:13.849	187.93047443493734	8.982384492304531	0.33334361965083886
2004-06-07T16:01:54.145	189.5869487741928	9.04370512362364	0.3306195984952102
2004-06-07T19:59:09.208	191.73980019593992	9.121845553951653	0.32717538201182356
2004-06-07T21:50:28.409	192.7796936284818	9.159884692931712	0.325501760212221
2004-06-07T23:13:58.16	193.56512842951744	9.18887434681383	0.3242257701937303
2004-06-07T23:53:17.314	193.935618895509	9.202643335053926	0.3236193936867941
2004-06-07T23:59:43.7	193.99629372094068	9.204905036496575	0.3235197657069944
2004-06-08T00:03:20.837	194.02939107986873	9.206176816433699	0.32346374052883825
2004-06-08T00:04:39.833	194.0413594442465	9.20663963612767	0.32344335157915244
2004-06-08T00:17:49.792	194.1610386246279	9.211271838881888	0.3232392703202257
2004-06-08T01:24:55.633	194.7703652284888	9.234985722951366	0.32219407588250276
2004-06-08T03:12:47.328	195.744126377535	9.273435289635128	0.32049797470172475
2004-06-08T05:05:42.196	196.7472762657427	9.314039012460649	0.31870549796467845
2004-06-08T08:05:46.446	198.29329127873584	9.379359578946138	0.315822251880431
2004-06-08T11:19:21.195	199.85807997287432	9.450162114755807	0.31270557811406186
2004-06-08T15:19:46.942	201.62127552282638	9.538721113052452	0.30883646434342454
2004-06-08T19:38:40.772	203.2439266655372	9.634642271143422	0.3047040602314604
2004-06-08T21:16:42.547	203.77646743992264	9.671063728484366	0.30315470770289643
2004-06-08T21:24:01.288	203.81434201804615	9.673781945579135	0.3030395448326804
2004-06-08T21:28:00.223	203.83485991167296	9.675262330029208	0.3029768531272088
2004-06-08T21:28:30.423	203.83744784199922	9.675449446981997	0.30296893044997975
2004-06-08T21:28:41.359	203.83838462989831	9.675517202149816	0.3029660617210618
2004-06-08T21:30:30.714	203.84774371142683	9.676194759038848	0.3029373764801529
2004-06-08T21:48:44.264	203.94045479300314	9.682970830548138	0.3026507305040919
2004-06-08T22:47:07.829	204.2267220697661	9.70468550575755	0.3017349643906977
2004-06-09T00:31:00.085	204.69552782609506	9.743320098548296	0.30011643142094396
2004-06-09T02:44:20.059	205.22164684727406	9.792891467567872	0.29806018168122433
2004-06-09T05:04:46.13	205.6843500038327	9.845011122638432	0.2959231393404375
2004-06-09T08:49:09.203	206.24691677208799	9.927887286095306	0.29257718786235
2004-06-09T12:39:40.366	206.64201243247797	10.01215817958139	0.28923882960441794
2004-06-09T17:14:03.015	206.97493476890597	10.11062968522469	0.28541409561141207
2004-06-09T22:02:06.59	207.34977758384628	10.210842852573933	0.28159565323832914
2004-06-10T04:03:00.451	208.14879118404335	10.329812489784253	0.27713751771994505
2004-06-10T10:14:23.934	209.55102248812753	10.441496181979014	0.2729844962157807
2004-06-10T16:17:15.531	211.41940768003653	10.537024818065193	0.26940297160096816
2004-06-10T22:22:38.711	213.38167564442287	10.617530969111911	0.2663035150827635
2004-06-11T04:39:44.249	214.883441694805	10.683945816279893	0.26362788470709897
2004-06-11T12:35:43.836	215.50546881759462	10.746476562816275	0.2609232958670054
2004-06-11T18:53:59.479	215.05268767703157	10.782050580627773	0.2592305189787514
2004-06-11T21:13:27.243	214.7646317192386	10.792614659843581	0.2586914347353232
2004-06-11T22:59:19.777	214.53167068524638	10.799872384389433	0.2583082465345006
2004-06-12T00:10:41.471	214.37474312146085	10.804420663155168	0.2580618513666533
2004-06-12T00:16:56.304	214.3611604789274	10.80480606273606	0.25804072457004085
2004-06-12T00:19:34.392	214.35544259949282	10.804967998437297	0.2580318354099312
2004-06-12T00:21:16.441	214.35175506864118	10.805072340184884	0.25802610391590297
2004-06-12T00:21:53.079	214.3504318471891	10.805109764451158	0.25802404746315993
2004-06-12T00:27:59.457	214.33721996299735	10.80548294416876	0.25800351993188086
2004-06-12T01:26:36.811	214.21267072293793	10.808967966892098	0.2578098479135177
2004-06-12T03:20:57.73	213.9874033504452	10.815270447765998	0.25744934678271486
2004-06-12T05:23:55.525	213.78485187641024	10.821356186881575	0.25708590331553577
2004-06-12T08:21:15.334	213.5980236124472	10.828983720863945	0.25660228238091914
2004-06-12T11:20:36.493	213.5774304599769	10.83549398386	0.2561560254864595
2004-06-12T15:03:01.793	213.84865136477225	10.842198807307742	0.2556520019889373
2004-06-12T18:18:51.186	214.40717429132118	10.847139842484301	0.25524349991854917
2004-06-12T19:31:15.491	214.69790001363748	10.84879270637912	0.25509891355837
2004-06-12T20:25:27.387	214.9472143587512	10.849980237229328	0.25499253705259084
2004-06-12T20:28:09.431	214.96036499711937	10.850038397338194	0.2549872739979628
2004-06-12T20:29:09.31	214.96524208720743	10.850059865361322	0.2549853300570372
2004-06-12T20:29:30.858	214.96699954836018	10.85006758802854	0.25498463060129545
2004-06-12T20:33:06.345	214.98464213207046	10.850144725583684	0.2549776393551031
2004-06-12T21:09:01.207	215.1679152250831	10.850907512240424	0.254908046271715
2004-06-12T22:02:16.78	215.46301678260215	10.852013018248837	0.2548058036747404
2004-06-12T23:42:57.709	216.0996292823459	10.854044798580068	0.25461476792250665
2004-06-13T01:19:01.614	216.8074477597392	10.855970063552219	0.2544333259296013
2004-06-13T03:12:43.371	217.7789056466267	10.858340660193186	0.2542160882115021
2004-06-13T05:42:00.429	219.28865807375902	10.861818741594893	0.2539197377118646
2004-06-13T08:43:52.835	221.51572361765423	10.86703504655307	0.25352816781170123
2004-06-13T12:11:24.937	224.626424359117	10.87497154344483	0.253018770124192
2004-06-13T16:10:51.295	229.05102342226533	10.887726892291939	0.2523170224849813
2004-06-13T17:34:07.26	230.8169528807241	10.893247290211393	0.2520385624842967
2004-06-13T18:42:14.252	232.35306208146775	10.898221988739763	0.2517962097894148
2004-06-13T19:03:23.185	232.84703725335194	10.89985335123422	0.2517182103588781
2004-06-13T19:15:53.262	233.14286408700278	10.900837352132113	0.25167147998622247
2004-06-13T19:17:00.986	233.1697147847928	10.900926920714072	0.2516672377754616
2004-06-13T19:17:25.354	233.17938139001816	10.900959176933675	0.2516657104932939
2004-06-13T19:21:29.025	233.27621356506492	10.901282593923264	0.25165041055476944
2004-06-13T19:39:09.493	233.70115389612045	10.902708216676144	0.25158325002309506
2004-06-13T20:35:50.565	235.1029228826897	10.907481725599556	0.2513614747061795
2004-06-13T21:57:08.536	237.21823444432607	10.914873648048577	0.25102611353966875
2004-06-13T23:49:37.076	240.35192035222056	10.926179844839357	0.25052801714315587
2004-06-14T02:06:02.931	244.481914166474	10.94157168962159	0.24987092846793943
2004-06-14T03:10:36.168	246.56314134657828	10.949479962180604	0.24954031857772513
2004-06-14T03:21:48.888	246.93295823979668	10.950893482525789	0.24948163668791992
2004-06-14T03:28:44.656	247.16275332850327	10.951772949507038	0.24944518455887588
2004-06-14T03:31:33.327	247.25624636606528	10.952131008692763	0.2494303563983843
2004-06-14T03:32:23.292	247.28397155001534	10.952237217360999	0.24942595941898885
2004-06-14T03:33:11.236	247.3172682160186	10.952339190167772	0.24942173835666348
2004-06-14T03:33:28.711	247.32989346769648	10.952376372864265	0.24942019932875722
2004-06-14T03:36:23.459	247.4562055930722	10.952748643765888	0.24940479398132287
2004-06-14T04:05:30.941	248.7252703576574	10.95651551519661	0.24924924097515253
2004-06-14T05:26:54.384	252.32836707981454	10.967460511161248	0.24880032898303697
2004-06-14T07:24:05.817	257.6583168307264	10.98426188441239	0.2481185014889543
2004-06-14T09:57:02.014	264.84947742749347	11.00791980264205	0.24716945815899752
2004-06-14T13:09:08.149	274.21142632163713	11.040144180606395	0.24589038745958056
2004-06-14T16:55:59.165	285.62566056261295	11.08128348361892	0.24426970393762995
2004-06-14T21:15:29.191	298.9816027782249	11.131600157668673	0.24229173078498698
2004-06-15T02:05:17.528	314.0936555301344	11.190637679386988	0.23995635467788623
2004-06-15T06:19:25.309	327.4363949496147	11.243673459156632	0.2378239147060103
2004-06-15T11:57:17.296	345.35555457213826	11.313892899107977	0.2349101727593641
2004-06-15T17:21:17.631	362.9970208558088	11.378551711329273	0.2320792586820551
2004-06-15T23:22:19.216	383.62446757155107	11.444524282173195	0.2289400632203221
2004-06-15T23:50:35.3	385.2908422981709	11.449323688722048	0.22869681414770543
2004-06-15T23:58:15.05	385.7438705513424	11.450614076427014	0.2286309699364287
2004-06-16T00:00:21.339	385.86815508174664	11.450967734967229	0.22861289027010173
2004-06-16T00:01:07.915	385.91352731193786	11.451098076847831	0.22860622328692085
2004-06-16T00:08:53.667	386.3675527588019	11.452398898267477	0.2285395774110205
2004-06-16T01:09:53.882	389.9548203783887	11.462453125835877	0.22801742907724581
2004-06-16T02:57:53.614	396.38905017329375	11.479473172457707	0.22710102439760577
2004-06-16T03:53:43.505	399.75699091046323	11.487850764829428	0.2266319063826755
2004-06-16T04:47:10.918	403.0077593140915	11.495582850823133	0.22618613839990884
2004-06-16T05:07:38.276	404.25834148831484	11.498463472846746	0.22601650834583695
2004-06-16T05:11:49.313	404.5145751803585	11.499047187250612	0.22598188101228858
2004-06-16T05:12:59.523	404.58626628734646	11.499210106738632	0.22597220053144787
2004-06-16T05:13:24.897	404.6121775472944	11.499268947940243	0.2259687025646557
2004-06-16T05:17:38.63	404.87137472679836	11.49985630466034	0.22593373608414216
2004-06-16T05:59:55.966	407.47171772009006	11.505622645407533	0.22558542572483334
2004-06-16T07:42:51.968	413.8621528046462	11.5188019790102	0.22474880637047895
2004-06-16T09:55:41.221	422.22254979263295	11.533842260073872	0.22369642303950762
2004-06-16T11:57:39.683	429.93960951961327	11.545460707370447	0.22276248374554572
2004-06-16T12:58:54.609	433.7100880099991	11.55041214709521	0.22230844545282064
2004-06-16T16:50:52.918	448.0507984767541	11.563008356068563	0.22069976070150557
2004-06-16T19:41:03.786	458.5081896102962	11.5650799510197	0.21965257451779155
2004-06-16T23:42:20.432	473.042745651111	11.555459093005414	0.2184081255832479
2004-06-17T03:45:16.391	487.18031258494995	11.527690897480339	0.21751026659678635
2004-06-17T08:41:48.434	503.7102038789355	11.465476618060046	0.21697917024124885
2004-06-17T13:46:41.209	520.1177970074245	11.374047244110704	0.2169551566377035
2004-06-17T19:19:26.57	537.9539460069428	11.260744189248703	0.21707200257699755
2004-06-18T01:13:49.588	557.5790339893845	11.137753273678285	0.21703165065386948
2004-06-18T07:34:53.088	579.9861031231023	10.993101698776002	0.21706740841140232
2004-06-18T14:50:34.922	607.8552075866435	10.780941963006999	0.2181313562281684
2004-06-18T21:12:22.604	635.3311464589485	10.565773134497183	0.2199182402990339
2004-06-18T22:52:56.274	643.1882154261901	10.50944240024864	0.22038987413482974
2004-06-18T23:37:29.284	646.7594108518958	10.484698857993969	0.22059043413819174
2004-06-18T23:46:29.757	647.4883517636902	10.479712050866965	0.22063024337949205
2004-06-18T23:49:45.511	647.7529389955652	10.477907215125672	0.22064459723249188
2004-06-19T00:22:23.049	650.4156995590046	10.459897550494077	0.2207861800390475
2004-06-19T01:29:08.268	655.9604235253574	10.423263310492832	0.22106397738236688
2004-06-19T03:21:12.549	665.5654343654141	10.362374090598896	0.22148987114142932
2004-06-19T05:50:34.67	678.9526194564611	10.282403306224602	0.2219651875514865
2004-06-19T09:04:44.733	697.3605611177404	10.18079090778971	0.22239334445204578
2004-06-19T13:05:16.771	721.7122504929425	10.060134692402494	0.2225557357489245
2004-06-19T17:24:01.934	749.6931264325633	9.940114273605326	0.22216477865278203
2004-06-19T18:14:19.731	755.3291633034459	9.918321568769441	0.2220107391173841
2004-06-19T18:16:24.399	755.5633012822515	9.917433494178546	0.22200379398558479
2004-06-19T18:17:21.59	755.6707464115686	9.917026419392217	0.22200059239855707
2004-06-19T18:17:42.426	755.7098964678243	9.916878164396707	0.2219994235633117
2004-06-19T18:21:10.786	756.1015556001395	9.915397128083633	0.22198766387480937
2004-06-19T18:37:47.024	757.9781825189538	9.90835441173674	0.2219296308305552
2004-06-19T19:16:30.454	762.3802153730868	9.892181933764068	0.22178256247637204
2004-06-19T20:30:24.083	770.8764211736723	9.86234328808318	0.2214555448163577
2004-06-19T21:53:39.685	780.5954699922455	9.830423808724335	0.22101231404856178
2004-06-20T00:29:05.017	799.1440177795416	9.775978114380992	0.21996801244749886
2004-06-20T02:39:13.011	815.078554530276	9.735699967136359	0.21887644526569472
2004-06-20T05:46:21.12	838.6441919596442	9.686056819089885	0.21697333429711768
2004-06-20T09:08:24.876	864.9716443206275	9.642397530784724	0.21451284394846054
2004-06-20T13:43:11.299	902.2890698137462	9.596380112030841	0.21058738882919426
2004-06-20T16:53:04.634	929.1076339732217	9.571015564935546	0.20755434036106016
2004-06-20T17:34:24.713	935.0543152114394	9.565977772652406	0.20686502623821745
2004-06-20T17:57:56.133	938.4553392443975	9.563172768563664	0.20646848160881395
2004-06-20T18:10:35.159	940.2892654346932	9.561681594249754	0.20625398719108726
2004-06-20T18:12:02.281	940.4999863670794	9.561511180248816	0.20622931217157542
2004-06-20T18:13:04.853	940.6513557961993	9.561388880771775	0.20621158340603785
2004-06-20T18:13:27.409	940.7059252154925	9.561344814897254	0.20620519134317852
2004-06-20T18:17:12.961	941.2517847881271	9.560904709855135	0.20614122935058252
2004-06-20T18:54:48.485	946.7267333432933	9.556556792627333	0.20549752975812027
2004-06-20T20:03:17.003	956.77343588975	9.548858922200832	0.20430661320384885
2004-06-20T21:21:40.801	968.3851578894299	9.540330107694965	0.20291571679281842
2004-06-20T23:04:00.945	983.6978980206346	9.529517327042626	0.20105952696433557
2004-06-21T00:40:52.402	998.3242545408959	9.519470688614412	0.19926417376113828
2004-06-21T03:04:48.332	1020.2224771526134	9.50458635647478	0.1965347579393498
2004-06-21T05:44:28.389	1044.5956910684813	9.487749196039754	0.19343182541161322
2004-06-21T07:44:47.844	1062.894443175416	9.47462040287839	0.191047981125469
2004-06-21T09:06:52.021	1075.2833281137355	9.465387453244766	0.18940195342846128
2004-06-21T09:51:09.606	1081.9243215760287	9.460302151257693	0.18850728786708604
2004-06-21T11:16:48.989	1094.6513124122675	9.450258022573918	0.1867652554625452
2004-06-21T11:27:12.67	1096.1838416469698	9.44902022641415	0.1865528244627893
2004-06-21T11:31:06.163	1096.7568593963185	9.448555768479485	0.1864732391844929
2004-06-21T11:31:50.756	1096.8662496108477	9.448467000182726	0.18645803641493083
2004-06-21T11:32:09.313	1096.9117686874845	9.44843005253294	0.1864517093641383
2004-06-21T11:32:13.673	1096.9224626857492	9.448421371431023	0.18645022284298493
2004-06-21T11:32:15.24	1096.9263051650503	9.448418252132193	0.1864496887111075
2004-06-21T11:32:30.906	1096.9647289586926	9.448387057720295	0.18644434731748064
2004-06-21T11:35:07.566	1097.3488667106933	9.448074971222232	0.18639092590234438
2004-06-21T12:01:14.164	1101.1799723457082	9.444939845676895	0.18585596955234673
2004-06-21T13:11:49.433	1111.4358985671893	9.436332625646624	0.18440319317507867
2004-06-21T14:14:28.671	1120.3994723678104	9.42852542890126	0.18310626708275057
2004-06-21T15:54:40.828	1134.4163300729615	9.415683353885456	0.18101937646656302
2004-06-21T17:54:43.18	1150.6068025240907	9.399633931359164	0.17850327865713492
2004-06-21T20:01:13.783	1166.8535475091126	9.381749650644254	0.17584044605943294
2004-06-21T20:47:56.996	1172.6215356086425	9.374840256846804	0.1748561853196881
2004-06-21T21:54:37.125	1180.6226695832083	9.36464592409966	0.17345256445073667
2004-06-21T22:21:10.443	1183.7322617998755	9.360464629414164	0.1728941251623206
2004-06-21T22:29:48.987	1184.73459063588	9.35908791281535	0.17271249434436475
2004-06-21T22:30:11.599	1184.7781903956336	9.359027696014843	0.17270457535205905
2004-06-21T22:30:16.526	1184.7876887288967	9.35901457390934	0.17270284997306634
2004-06-21T22:30:18.298	1184.7911049598604	9.359009854005395	0.17270222939445765
2004-06-21T22:30:36.019	1184.8252641915199	9.358962649788536	0.17269602364883113
2004-06-21T22:32:01.691	1184.9903334720245	9.358734300563507	0.17266602202781742
2004-06-21T22:45:38.228	1186.5570150105273	9.356546737351534	0.172380169101575
2004-06-21T23:20:42.607	1190.539273445265	9.35081249807391	0.17164431212148185
2004-06-21T23:53:51.03	1194.2278653675974	9.345259261690115	0.1709503319445328
2004-06-22T00:42:38.682	1199.5254099970914	9.336824500459244	0.1699314624209275
2004-06-22T01:45:27.519	1206.107326356303	9.325467030091819	0.1686261977337741
2004-06-22T03:13:31.28	1214.8762295837814	9.308472421878884	0.16681160887212468
2004-06-22T04:51:56.54	1224.0337054813338	9.287762952326394	0.1648107274552837
2004-06-22T06:52:29.334	1234.319080889513	9.259472268022085	0.1624101751146446
2004-06-22T08:48:41.214	1243.2683443496692	9.228578961821793	0.16016170267368685
2004-06-22T08:51:07.747	1243.4463836243604	9.22788719310841	0.16011523171004768
2004-06-22T08:52:48.749	1243.5688639758926	9.227409303844585	0.16008322007007642
2004-06-22T08:53:09.037	1243.593442901054	9.227313205937115	0.1600767919122135
2004-06-22T08:53:16.827	1243.60287764438	9.227276300762663	0.16007432406055713
2004-06-22T08:53:22.932	1243.6102721701016	9.227247369358379	0.16007238972592108
2004-06-22T08:53:25.14	1243.6129461711196	9.22723690574223	0.16007169020260806
2004-06-22T08:53:47.221	1243.6396810604363	9.227132246649264	0.1600646953991337
2004-06-22T08:57:28.029	1243.9065180566326	9.226083358873879	0.15999479041449016
2004-06-22T09:04:39.855	1244.425674259408	9.224019964595444	0.15985830723139285
2004-06-22T09:19:01.318	1245.4507553696862	9.219855178713914	0.15958694269865195
2004-06-22T09:38:30.45	1246.8194013215132	9.214098134791927	0.1592206293127001
2004-06-22T10:06:52.373	1248.7656449197066	9.205497479495564	0.15869153102944475
2004-06-22T10:49:02.101	1251.5584995416816	9.192217666656116	0.15791448202750988
2004-06-22T11:42:14.624	1254.9147179448225	9.174581890069058	0.15695053863201933
2004-06-22T13:04:21.139	1259.7340317557203	9.145363064997394	0.1555014621643456
2004-06-22T14:32:43.354	1264.4506349196881	9.111086977318417	0.15399649067739185
2004-06-22T16:37:57.98	1270.4362442438155	9.057300141235606	0.1519648068878166
2004-06-22T18:54:06.9	1276.175677512744	8.991836011088285	0.14989293798926714
2004-06-22T19:37:25.884	1277.84709988716	8.969531311097498	0.14926285564810673
2004-06-22T20:10:52.801	1279.0900961848029	8.95184729626421	0.148785461994791
2004-06-22T20:51:28.483	1280.5451545136095	8.929873267599307	0.1482163123503466
2004-06-22T21:14:03.268	1281.3301470749193	8.91742019683162	0.1479043797511778
2004-06-22T21:15:26.702	1281.3779383804667	8.916648097009192	0.14788527438489524
2004-06-22T21:16:01.395	1281.3977920882812	8.916326873880337	0.14787733360657895
2004-06-22T21:16:20.429	1281.4086799198903	8.916150596133443	0.14787297787938894
2004-06-22T21:16:25.742	1281.4117188216385	8.91610138033549	0.14787176202862723
2004-06-22T21:16:27.653	1281.4128114339483	8.916083683604356	0.14787132486617172
2004-06-22T21:16:46.759	1281.4237357377053	8.915906699430979	0.1478669535843614
2004-06-22T21:19:57.814	1281.5327971591312	8.914135175770456	0.14782327496633266
2004-06-22T21:41:04.423	1282.247572250108	8.902314903812902	0.1475352548525556
2004-06-22T22:11:47.992	1283.2629512637145	8.884884593532357	0.14712065982079825
2004-06-22T22:57:56.844	1284.7352286834096	8.85824738068943	0.1465074997945758
2004-06-22T23:52:37.933	1286.3803597774834	8.826063232002324	0.14579417690479055
2004-06-23T00:30:31.426	1287.3961857400407	8.803421932956576	0.1453080847909097
2004-06-23T02:31:01.217	1290.471541579948	8.730091246357974	0.14379936819909514
2004-06-23T04:04:46.626	1292.7539955646223	8.672284235504922	0.14265356302557464
2004-06-23T06:25:00.955	1296.1008296814418	8.585940023829105	0.14096369199901707
2004-06-23T08:53:28.658	1299.6888272457895	8.49625908719539	0.13918190296495142
2004-06-23T11:50:42.78	1304.169786489364	8.39340550739924	0.13703855805326032
2004-06-23T12:08:48.469	1304.64163898197	8.383220301329304	0.1368181088071105
2004-06-23T12:39:15.903	1305.4419020216337	8.366219321733697	0.1364462789749489
2004-06-23T12:40:25.054	1305.4723321447732	8.365579556572113	0.1364321894902773
2004-06-23T12:40:49.101	1305.482916480279	8.365357144581205	0.13642728965761944
2004-06-23T12:40:57.042	1305.486412406566	8.365283696480914	0.13642567137402983
2004-06-23T12:40:59.91	1305.4876745810877	8.365257180241757	0.1364250871179624
2004-06-23T12:41:28.582	1305.5002973363614	8.364992042564479	0.13641924442491085
2004-06-23T12:46:15.307	1305.6266257643224	8.362343140657844	0.136360804227028
2004-06-23T13:17:45.768	1306.4640871772513	8.344991713953732	0.13597487992411925
2004-06-23T14:14:28.333	1307.9904755715093	8.314265133338855	0.13527757113459288
2004-06-23T15:27:03.327	1309.9762957652654	8.275901162479746	0.1343799786186126
2004-06-23T17:01:51.672	1312.6120228436828	8.227432582066626	0.13319929677404135
2004-06-23T19:18:01.504	1316.434208901698	8.161001080428504	0.13148942546596626
2004-06-23T22:14:09.379	1321.321827465196	8.08020085915466	0.12926215484296263
2004-06-24T02:01:07.329	1327.2979330117198	7.983112516939374	0.12639359991274202
2004-06-24T02:21:02.098	1327.7988382490455	7.974894023726577	0.12614327965814195
2004-06-24T02:24:59.618	1327.897850566141	7.973265103048194	0.12609355513846723
2004-06-24T02:26:36.651	1327.9382446301333	7.972600116325047	0.126073245432833
2004-06-24T02:27:13.043	1327.9533863024533	7.972350781002481	0.12606562882385675
2004-06-24T02:27:23.034	1327.957542446222	7.972282336199593	0.12606353785015784
2004-06-24T02:27:31.625	1327.9611159187239	7.972223484855743	0.12606173990441777
2004-06-24T02:27:34.743	1327.9624127162028	7.972202127464677	0.12606108741117153
2004-06-24T02:28:05.92	1327.975378885738	7.97198856872087	0.1260545626068228
2004-06-24T02:33:17.695	1328.1048597515764	7.969854493425716	0.12598932744753763
2004-06-24T03:04:55.359	1328.8857962168233	7.95692299194061	0.12559279191943412
2004-06-24T03:51:39.049	1330.0166005354451	7.937990795995913	0.12500873190154532
2004-06-24T04:54:55.192	1331.5031251846897	7.912662335358648	0.12422173466796581
2004-06-24T06:23:05.289	1333.4894071025763	7.877899820497271	0.12313312225425964
2004-06-24T08:07:23.386	1335.7187235179551	7.837503468246905	0.12185863457985723
2004-06-24T10:15:03.023	1338.300226293548	7.789070144490287	0.12031814796056818
2004-06-24T12:49:38.932	1341.2944232955829	7.731922561435094	0.11847903355197802
2004-06-24T13:34:04.319	1342.1445894478554	7.715826888215205	0.11795526444791489
2004-06-24T13:59:15.136	1342.626668896834	7.70677287977398	0.11765917278267192
2004-06-24T14:47:39.269	1343.5567783571314	7.689516992024329	0.11709146215840896
2004-06-24T14:49:00.596	1343.582927730431	7.689036645165345	0.11707558946413334
2004-06-24T14:49:06.232	1343.584740355072	7.689003359226335	0.1170744894049326
2004-06-24T14:49:08.266	1343.5853944212167	7.688991348696848	0.11707409246694976
2004-06-24T14:49:28.605	1343.5919353266213	7.688871248973846	0.11707012313098877
2004-06-24T14:52:51.993	1343.6573691367382	7.687670809718995	0.1170304341377711
2004-06-24T15:21:04.29	1344.2037740994763	7.677722342691155	0.11670049657586606
2004-06-24T15:50:10.51	1344.7719651901596	7.667533032947292	0.11636054937235568
2004-06-24T16:33:12.553	1345.6226076313462	7.652614835810295	0.11585866483468775
2004-06-24T17:31:06.869	1346.7931355341375	7.632836259512424	0.11518443042381223
2004-06-24T19:13:28.537	1348.9626165105828	7.598758448055797	0.11399418160410969
2004-06-24T20:44:20.459	1351.0318674822145	7.569511725416831	0.11293774316286032
2004-06-24T22:37:51.511	1353.8644374688597	7.534349659981941	0.111616445497283
2004-06-24T23:39:10.665	1355.5306981677809	7.5159977831760605	0.11090163019263051
2004-06-25T00:24:10.322	1356.8217865768593	7.502815459016458	0.11037658547995709
2004-06-25T00:43:48.638	1357.4046248284492	7.497136106018453	0.1101472833596638
2004-06-25T00:48:05.543	1357.5333073280776	7.495903781408221	0.11009727922575578
2004-06-25T00:50:25.922	1357.6038683919749	7.495231302544796	0.1100699543408939
2004-06-25T00:51:16.312	1357.629239481472	7.494990063419185	0.11006014556503195
2004-06-25T00:59:40.215	1357.8841921580138	7.492582121850188	0.10996205061577911
2004-06-25T01:10:30.397	1358.2165197339812	7.489487075292276	0.10983546055311136
2004-06-25T01:20:35.87	1358.5294437091052	7.486616843267437	0.10971755723173475
2004-06-25T01:26:45.898	1358.7223386392432	7.484868384733132	0.10964549378140667
2004-06-25T01:30:24.337	1358.836804415153	7.483838217716067	0.1096029497078521
2004-06-25T01:33:36.13	1358.9376728440477	7.482934932649596	0.10956559352903164
2004-06-25T01:34:57.028	1358.9803214505034	7.482554271976356	0.10954983636873526
2004-06-25T01:35:48.906	1359.0077031232395	7.482310269624884	0.10953973152432217
2004-06-25T01:36:03.094	1359.015195976312	7.482243553093442	0.10953696798024838
2004-06-25T01:36:06.426	1359.0169562212873	7.482227883160803	0.10953631885893837
2004-06-25T01:36:09.213	1359.018427950156	7.482214782608143	0.10953577616200869
2004-06-25T01:36:10.223	1359.0189615067254	7.482210033388041	0.1095355794206643
2004-06-25T01:36:20.323	1359.0242975961237	7.482162542921129	0.10953361200494763
2004-06-25T01:38:01.328	1359.0777108884365	7.481687811577107	0.10951393762154364
2004-06-25T01:54:04.676	1359.591957029693	7.4771757782104675	0.10932627171191514
2004-06-25T02:16:17.955	1360.3182210937393	7.470977778482605	0.10906648797318551
2004-06-25T03:06:57.45	1362.038706980191	7.457045460140726	0.10847410179022021
2004-06-25T03:55:57.142	1363.7915859938328	7.443819247660784	0.10790113425521264
2004-06-25T05:16:16.046	1366.8640350963342	7.422622007658262	0.1069625036720989
2004-06-25T06:44:24.403	1370.535591685438	7.3999600907113985	0.10593467485121974
2004-06-25T08:44:22.833	1376.066221507079	7.369883804676396	0.10454302336135672
2004-06-25T10:47:11.766	1382.3884476764706	7.339628131391727	0.10313327626046523
2004-06-25T11:21:06.838	1384.2564044903636	7.331307664184294	0.1027475254704021
2004-06-25T11:43:50.491	1385.5382732049084	7.325732131252961	0.10249004229358759
2004-06-25T11:53:40.029	1386.1000149295705	7.32332090721788	0.10237898570103666
2004-06-25T12:07:44.52	1386.9126805897265	7.319865557711682	0.10222018224401314
2004-06-25T12:09:38.146	1387.022744679114	7.319400494292288	0.1021988409892203
2004-06-25T12:11:58.462	1387.1588986328982	7.318826134881255	0.10217249524721965
2004-06-25T12:12:18.817	1387.1786721137707	7.31874280771626	0.10216867406483082
2004-06-25T12:12:20.915	1387.1807105962116	7.318734218616523	0.10216828020419073
2004-06-25T12:12:21.68	1387.1814535226122	7.318731088370617	0.1021681366647259
2004-06-25T12:12:29.327	1387.1888832135326	7.318699785808213	0.10216670128544703
2004-06-25T12:13:45.793	1387.2632228207783	7.3183867497670905	0.10215234903082773
2004-06-25T12:26:30.456	1388.0108951935033	7.3152552653438265	0.10200898152118032
2004-06-25T12:48:58.746	1389.3482416521792	7.309727775536338	0.10175688948197233
2004-06-25T13:28:44.699	1391.7747529633693	7.299921740488421	0.10131306372768326
2004-06-25T14:10:22.009	1394.3973612375949	7.289613748380706	0.10085180056207198
2004-06-25T15:10:17.479	1398.3240131615537	7.274669442638828	0.10019393129291651
2004-06-25T16:33:58.765	1404.1104460570086	7.253535304214159	0.0992883326167843
2004-06-25T18:21:00.085	1412.034691991543	7.225943407336294	0.09815427121521508
2004-06-25T20:23:42.484	1421.8609792271432	7.193357606314553	0.09688964375608344
2004-06-25T22:36:33.955	1433.4052962686594	7.156760867690675	0.09556590886536852
2004-06-25T23:22:29.871	1437.6185202414154	7.143769846007017	0.0951196102587344
2004-06-26T00:49:35.514	1445.9249012776493	7.118648889325912	0.09428957905492533
2004-06-26T01:17:41.525	1448.6939416123953	7.1104083459467535	0.09402630354593028
2004-06-26T01:33:37.144	1450.2827402998325	7.105708776157007	0.09387805630404711
2004-06-26T01:40:19.432	1450.955763660613	7.103724211049315	0.09381585853396439
2004-06-26T01:44:37.497	1451.3888091690706	7.10244921133357	0.09377602449565065
2004-06-26T01:48:40.413	1451.797365066763	7.101247699418737	0.09373857554832508
2004-06-26T01:50:22.362	1451.9691021424646	7.100743042260231	0.0937228719743058
2004-06-26T01:50:40.55	1451.9997572205832	7.100652985804335	0.09372007125182183
2004-06-26T01:50:45.634	1452.0083268578394	7.100627811839339	0.0937192884369726
2004-06-26T01:50:47.839	1452.012043154412	7.100616895116832	0.09371894897999919
2004-06-26T01:50:48.64	1452.0133937290432	7.10061292779445	0.09371882561732264
2004-06-26T01:50:56.652	1452.0269000163557	7.100573253785472	0.09371759201754828
2004-06-26T01:52:16.771	1452.1620169898222	7.100176435216319	0.09370525871837855
2004-06-26T02:05:37.964	1453.5185969649222	7.096200439452263	0.09358219503726056
2004-06-26T02:25:06.429	1455.5146764995416	7.090376649669493	0.0934035918243285
2004-06-26T03:13:15.658	1460.540108296619	7.0758509397384275	0.0929663739877644
2004-06-26T04:07:57.74	1466.403753288741	7.059142601450247	0.09247719773877942
2004-06-26T05:20:51.135	1474.4720126560494	7.036553463437087	0.09183751730377276
2004-06-26T07:10:56.112	1487.2032806482107	7.001781291746707	0.09089721516542579
2004-06-26T09:04:41.311	1501.0276844558998	6.96507647336823	0.08995771900580232
2004-06-26T11:16:26.602	1517.8391777038405	6.921630956689985	0.08891052375796153
2004-06-26T14:05:54.822	1540.6026481577524	6.864288986763824	0.08763027325284324
2004-06-26T17:26:06.013	1568.8092817462511	6.7942579341524105	0.08622270899656684
2004-06-26T20:55:45.081	1599.1972251058112	6.717677936275006	0.08488947987047764
2004-06-26T21:12:29.96	1601.632317725876	6.711393108863335	0.08479003705531182
2004-06-26T21:37:59.295	1605.3343103193915	6.701777808055108	0.08464083517826465
2004-06-26T21:44:19.072	1606.25265244276	6.699380583243461	0.0846041888298207
2004-06-26T21:49:03.934	1606.9411801847277	6.6975800103251135	0.08457680777828998
2004-06-26T21:51:08.62	1607.2424707850203	6.696791214185194	0.08456485159705777
2004-06-26T21:53:44.638	1607.6193948443765	6.695803635186217	0.08454991576219599
2004-06-26T21:53:54.683	1607.6436578352393	6.695740034232257	0.08454895515344767
2004-06-26T21:53:58.534	1607.652961901775	6.695715644389976	0.08454858681778481
2004-06-26T21:54:01.552	1607.6602523984518	6.6956965325873075	0.08454829820694754
2004-06-26T21:54:02.644	1607.662888893189	6.69568962102159	0.08454819383754716
2004-06-26T21:54:13.558	1607.6892536084101	6.695620503649264	0.08454715021759361
2004-06-26T21:55:57.315	1607.9398604736439	6.694963304786068	0.08453723608976534
2004-06-26T21:59:54.192	1608.5118540645274	6.693461850167049	0.08451464759268949
2004-06-26T22:24:54.031	1612.1282791449203	6.683920968657317	0.08437310697402618
2004-06-26T23:20:28.821	1620.1274578111538	6.662495716766061	0.0840677317540939
2004-06-27T00:20:40.866	1628.7028914400212	6.638963226527416	0.0837517999159493
2004-06-27T01:33:20.573	1638.8876998899336	6.610124516119539	0.0833914529396194
2004-06-27T03:27:45.764	1654.4455456927658	6.563827239738177	0.08287132607403364
2004-06-27T05:41:26.523	1671.6821851134994	6.508592352555721	0.08233740397205952
2004-06-27T09:22:52.31	1697.5055462433293	6.415590412591225	0.0816202125401993
2004-06-27T12:44:06.009	1717.7026596574262	6.33160772840425	0.08112068986933695
2004-06-27T17:22:37.54	1740.5915206179895	6.220856080973939	0.08057787677579152
2004-06-27T22:36:50.881	1760.5344516881223	6.109156937981613	0.08001115999595967
2004-06-28T04:22:40.725	1777.7542322217928	6.007954339540183	0.0791980061132493
2004-06-28T05:28:23.232	1780.6622655516999	5.991708488956525	0.07899840003556965
2004-06-28T06:09:48.168	1782.4483805565771	5.981984036830666	0.07886332262484512
2004-06-28T07:36:06.34	1786.0630676380088	5.962998664560962	0.07855775251099945
2004-06-28T08:04:13.917	1787.2115214368862	5.957181772384539	0.07845096651888789
2004-06-28T08:10:34.279	1787.468458003109	5.9558955976735355	0.07842640449939804
2004-06-28T08:12:50.533	1787.5603284684003	5.955437102676209	0.07841756080089846
2004-06-28T08:13:14.019	1787.576154457642	5.955358194122648	0.07841603409550628
2004-06-28T08:13:16.903	1787.578097886013	5.955348505661251	0.07841584655045046
2004-06-28T08:13:19.015	1787.5795211246075	5.955341410679193	0.07841570919568772
2004-06-28T08:13:19.777	1787.5800344953386	5.955338851519442	0.07841565964909926
2004-06-28T08:13:27.396	1787.5851680483388	5.955313261945025	0.0784151641427505
2004-06-28T08:14:43.588	1787.6364881532252	5.95505756843452	0.07841020503372138
2004-06-28T08:27:25.507	1788.148152520322	5.952520776392016	0.07836021039016446
2004-06-28T08:47:16.229	1788.942239254296	5.948628945227887	0.078280618651518
2004-06-28T08:48:08.701	1789.029517816699	5.948459486744602	0.07827706990799946
2004-06-28T08:48:27.556	1789.1550520870094	5.948398636321425	0.07827579329557052
2004-06-28T08:51:36.112	1790.407966477822	5.947791468966299	0.07826297233507058
2004-06-28T09:23:01.674	1802.6966063051198	5.941851787542621	0.07812935707850589
2004-06-28T10:16:20.155	1822.5660363679158	5.9323170008317785	0.07788077662546969
2004-06-28T11:21:02.423	1845.1025313304788	5.921625462898602	0.07754380113524575
2004-06-28T12:48:10.457	1872.8720858394347	5.908673945707311	0.07703337427295139
2004-06-28T14:44:42.268	1905.7417565431813	5.893792929739528	0.07625869608401942
2004-06-28T17:39:55.926	1947.0526729099388	5.876263479646811	0.0749228421949452
2004-06-28T19:52:33.22	1972.7692719937477	5.866311081589108	0.0738033225646985
2004-06-29T00:19:05.183	2013.164929067065	5.852087852900414	0.0713831922970703
2004-06-29T03:47:09.137	2037.2433433497285	5.843432446533582	0.0694392260328098
2004-06-29T08:05:15.923	2062.236866047693	5.832210242986543	0.06707553387860918
2004-06-29T11:58:21.282	2082.7789630054776	5.819606372539252	0.06504630016954323
2004-06-29T17:11:31.026	2110.403333721212	5.798451450303625	0.06249263275176536
2004-06-29T18:48:19.843	2119.3181801193564	5.791562929924698	0.06172804529768821
2004-06-29T19:47:58.515	2124.9471474599513	5.787447602889394	0.06125796024227393
2004-06-29T19:55:56.855	2125.708200239463	5.786909733705046	0.06119507293201077
2004-06-29T19:57:02.464	2125.8127520708704	5.7868362138877085	0.06118644553817665
2004-06-29T19:57:32.05	2125.84704226818	5.786803081053778	0.06118255495658036
2004-06-29T19:57:42.659	2125.836270080972	5.786791203145493	0.06118115990441126
2004-06-29T19:59:28.749	2125.7288453420783	5.786672500701323	0.06116721171446291
2004-06-29T20:17:09.647	2124.684212840437	5.785493782659767	0.06102794676660947
2004-06-29T20:49:13.827	2122.925440954261	5.783398456223897	0.06077624842506335
2004-06-29T21:45:15.22	2120.2634895022316	5.779897428127057	0.060338504016689026
2004-06-29T22:59:09.165	2117.522787961677	5.77566340261022	0.05976275898428129
2004-06-30T00:42:56.582	2115.0773767142923	5.77064704759024	0.05895188441037061
2004-06-30T02:47:14.99	2114.1641697890154	5.766407512662299	0.0579677649705007
2004-06-30T05:43:15.415	2116.334138640599	5.764381318345171	0.05653180114853107
2004-06-30T08:41:13.672	2122.276562910916	5.76773959462138	0.05501235786911348
2004-06-30T11:50:08.806	2132.3547087133043	5.777697161154087	0.05331623161830423
2004-06-30T12:36:09.658	2135.364006289322	5.7811358350656725	0.05289015289644293
2004-06-30T14:17:39.315	2142.735955773822	5.790113727653669	0.05193327188237304
2004-06-30T14:28:15.84	2143.5636192705215	5.791161789135694	0.05183195009300809
2004-06-30T14:31:36.927	2143.827304720914	5.791497168656504	0.05179989144445914
2004-06-30T14:33:29.558	2143.9754593543767	5.79168592047971	0.05178192459966892
2004-06-30T14:35:42.537	2144.1508069026395	5.791909605981277	0.051760702130494364
2004-06-30T14:35:44.352	2144.153202234246	5.791912663789995	0.051760412535727336
2004-06-30T14:35:45.009	2144.154070314212	5.791913771969231	0.05176030758724419
2004-06-30T14:35:51.583	2144.162751734719	5.791924854972619	0.051759258088389964
2004-06-30T14:36:57.327	2144.2496280171413	5.79203580607805	0.051748761698580836
2004-06-30T14:47:54.763	2145.1245911588526	5.79315739250378	0.051643658681910856
2004-06-30T15:05:50.618	2146.5806689403535	5.795040013373796	0.05147112503480245
2004-06-30T15:24:45.736	2148.1494243385264	5.797089758691609	0.0512883716879544
2004-06-30T15:54:35.363	2150.6898455108703	5.800452750119384	0.05099878701416298
2004-06-30T16:30:12.096	2153.829380737208	5.804677381561357	0.05065076619554218
2004-06-30T17:15:52.93	2158.023852162725	5.810428267814007	0.05020086342528022
2004-06-30T18:16:32.801	2163.8799619619003	5.818636876616168	0.04959763955491101
2004-06-30T19:31:20.777	2171.540578884295	5.829651506386995	0.04884538450573193
2004-06-30T21:02:10.017	2181.4808740428853	5.844356107173185	0.04792027383752726
2004-06-30T23:19:12.537	2197.7726899717145	5.869282935746482	0.04650325395185266
2004-07-01T01:52:23.431	2217.7688860515086	5.900879346739656	0.044897589358418255
2004-07-01T02:19:40.507	2221.5194289372666	5.906899047574558	0.044610050651156016
2004-07-01T02:36:23.042	2223.8435361206984	5.910641493103223	0.04443381786405288
2004-07-01T02:47:45.737	2225.437897132543	5.913213992696218	0.044313755477545194
2004-07-01T02:51:53.281	2226.01834260322	5.914151539846287	0.0442702117389006
2004-07-01T02:52:42.167	2226.175886248449	5.914336987970726	0.044261612042836726
2004-07-01T02:52:59.799	2226.3098139897484	5.914403899322291	0.044258510113226145
2004-07-01T02:55:56.116	2227.6475913002396	5.915073770297051	0.04422747806696312
2004-07-01T03:25:19.295	2240.8765556045973	5.921847432376151	0.04391592943746881
2004-07-01T04:27:45.13	2268.102930087539	5.936676605988289	0.04324741017943489
2004-07-01T06:05:43.647	2308.5338148594255	5.96106951372662	0.04218425819563745
2004-07-01T08:04:02.038	2353.8851330023167	5.992163206254486	0.04088676615256897
2004-07-01T10:43:37.41	2409.693886742569	6.036576581724671	0.03913046622128825
2004-07-01T13:50:43.909	2468.4844424103717	6.091664888556427	0.0370880581201298
2004-07-01T17:35:03.043	2531.7457458218555	6.161037527435571	0.03469667001286205
2004-07-01T22:06:06.127	2601.8641408263966	6.248103044038619	0.03192884956348606
2004-07-02T03:08:34.573	2679.0549631196004	6.347027541962342	0.029029386932742398
2004-07-02T08:26:44.446	2768.4667891777553	6.450210717438256	0.026207569048947988
2004-07-02T14:04:41.47	2879.8193110176544	6.556405731575288	0.02345789433521098
2004-07-02T19:59:55.74	3015.0739195762258	6.662914077401512	0.02082123307922493
2004-07-02T21:34:47.899	3053.040478777292	6.690472465733911	0.02015813341605143
2004-07-02T22:47:33.991	3082.2029438321038	6.711388423033833	0.019660753451543757
2004-07-03T00:42:53.371	3127.9659169992174	6.74419364588975	0.018892098779342247
2004-07-03T01:30:22.608	3146.5065290858097	6.757599182200971	0.01858245660370671
2004-07-03T01:36:16.676	3148.794272368861	6.759261432402288	0.018544255186324878
2004-07-03T01:36:34.588	3148.909905184636	6.759345504229161	0.018542324225257374
2004-07-03T01:36:50.918	3148.986357126588	6.759422145311883	0.018540564036147955
2004-07-03T01:36:56.87	3149.012113921148	6.759450081708248	0.018539922457761482
2004-07-03T01:37:56.393	3149.269680030527	6.7597294323199915	0.0185335077775884
2004-07-03T01:47:51.62	3151.845062607931	6.762521615514645	0.018469471172829988
2004-07-03T02:43:31.464	3166.267139351219	6.778146464734631	0.018113842046824008
2004-07-03T04:01:26.464	3186.259875365673	6.7999111362367035	0.017626355409444624
2004-07-03T05:56:14.525	3214.907824952302	6.831796291484138	0.016929439159920873
2004-07-03T08:19:28.925	3248.481292583863	6.871349353210475	0.016094545833819435
2004-07-03T11:15:01.614	3284.9390468051674	6.919553803387435	0.015122579935900124
2004-07-03T14:40:14.17	3319.1145409162195	6.975524438125637	0.014056739540472839
2004-07-03T18:18:30.681	3343.7321800085538	7.034376289658141	0.013005723236358365
2004-07-03T22:48:58.589	3356.103837773283	7.105470882243537	0.011821671531331795
2004-07-04T03:56:53.824	3345.3587487672153	7.181694552251852	0.010633940131443033
2004-07-04T08:43:06.972	3313.5022440483517	7.245577399651083	0.009680455304653455
2004-07-04T14:13:16.746	3256.8798917700638	7.310506757170848	0.008742540176175762
2004-07-04T20:18:41.962	3181.873016311789	7.376418072077107	0.007862774699153302
2004-07-04T22:21:00.779	3156.688365826872	7.399013412020206	0.007594598879302577
2004-07-04T23:50:56.898	3138.8237632407777	7.416407763419644	0.007403111049909118
2004-07-05T02:26:45.855	3110.0252418235573	7.449007895113718	0.007079343943967144
2004-07-05T02:39:19.342	3107.8514650532943	7.451802683611079	0.007053579028098682
2004-07-05T02:42:33.125	3107.2963326235267	7.452525887015508	0.00704695933084077
2004-07-05T02:43:30.503	3107.3803984830574	7.452740377470985	0.007044999688636331
2004-07-05T02:43:51.062	3107.4282398237497	7.452817271317363	0.007044297533859403
2004-07-05T02:47:16.652	3107.9045863236443	7.453587395182253	0.007037275850231008
2004-07-05T03:21:32.55	3112.4668414534135	7.46140857863807	0.0069670460064998364
2004-07-05T04:44:53.937	3122.159752002752	7.481366608121013	0.0067961449643602736
2004-07-05T06:31:51.131	3132.1025194163485	7.508935267574198	0.006577077944480971
2004-07-05T08:59:08.553	3142.212442402139	7.550495807892779	0.006276827751898906
2004-07-05T11:57:32.882	3150.5317111706568	7.606171865889954	0.0059177451822546995
2004-07-05T15:28:12.375	3157.1318639601604	7.678621918156492	0.005504623737483668
2004-07-05T19:25:22.674	3163.3467682049404	7.767247432642863	0.005059577822298022
2004-07-05T23:43:41.056	3171.7207838353975	7.86970660598417	0.00460529983307327
2004-07-06T04:34:08.096	3185.2618942799177	7.988225293332622	0.004138434237635795
2004-07-06T09:01:54.542	3202.23988128348	8.096973236768747	0.00375153406385634
2004-07-06T14:51:27.002	3229.1295561686675	8.234503529756951	0.0033068406711735123
2004-07-06T20:05:04.808	3253.082517445331	8.352002842060191	0.0029622705408038907
2004-07-06T22:02:46.462	3261.087386925676	8.39477650014687	0.0028447242087773533
2004-07-06T23:30:49.463	3266.648509452327	8.426449767120685	0.00276041544453842
2004-07-06T23:57:50.121	3268.284250860763	8.43612702979512	0.0027351273889410963
2004-07-06T23:59:42.627	3268.396639421404	8.436798310279642	0.002733381493125466
2004-07-07T00:00:42.612	3268.430990584653	8.43715619257882	0.002732451139051283
2004-07-07T00:01:04.432	3268.441626278127	8.43728636792711	0.0027321128118997667
2004-07-07T00:04:42.628	3268.5478993328315	8.438587995603093	0.0027287321525615808
2004-07-07T00:41:04.592	3269.6027227141844	8.45159356610056	0.002695182358163451
2004-07-07T02:18:02.581	3272.3615434962835	8.486225259919523	0.0026078887688682816
2004-07-07T04:33:19.468	3276.175077436595	8.534647942980406	0.002490847361249319
2004-07-07T07:32:55.898	3281.4934925262937	8.59965695011632	0.0023428206117340525
2004-07-07T07:55:45.067	3282.214354078193	8.608005904673748	0.002324550102135835
2004-07-07T08:35:56.085	3283.5189983726177	8.622766954821774	0.002292650254739935
2004-07-07T08:36:14.833	3283.529334188453	8.622882042317299	0.002292403546639513
2004-07-07T08:36:29.965	3283.5376785640296	8.622974933872628	0.0022922044415502824
2004-07-07T08:36:35.443	3283.540700064194	8.623008565164083	0.0022921323607213158
2004-07-07T08:37:30.226	3283.570929638209	8.623344900888416	0.0022914116486785516
2004-07-07T08:46:38.052	3283.874700174719	8.626710553017178	0.002284214126292501
2004-07-07T09:34:49.041	3285.524883098283	8.644543089178617	0.0022465158652264614
2004-07-07T10:55:02.228	3288.47547395002	8.674514782554274	0.0021847801712130102
2004-07-07T12:15:34.518	3291.7473987335447	8.7049888164885	0.0021240346930315552
2004-07-07T14:01:47.609	3296.651289634867	8.74580977591658	0.0020457258770739486
2004-07-07T16:20:47.87	3304.3443064803864	8.800371508908297	0.0019462193111870938
2004-07-07T19:00:10.556	3315.336306142457	8.864564356116544	0.0018361394975550237
2004-07-07T21:41:26.133	3328.8489993434296	8.93127137776873	0.0017290528294193629
2004-07-08T01:51:27.494	3353.125918154978	9.037937895320104	0.0015716336577852358
2004-07-08T06:06:25.753	3377.7765426321776	9.15017473943352	0.0014222172751630477
2004-07-08T07:39:57.667	3385.424892268206	9.192080853273776	0.0013702933769899454
2004-07-08T07:55:31.323	3386.5727015485086	9.199086659535366	0.0013618070200749
2004-07-08T08:09:17.24	3387.5539053176226	9.205291734795285	0.0013543362941905554
2004-07-08T08:10:16.039	3387.6224978435566	9.205733769962533	0.0013538057280713478
2004-07-08T08:11:14.117	3387.726412507708	9.20617040902757	0.0013532818494166696
2004-07-08T08:11:35.308	3387.7669226584135	9.206329740272073	0.0013530907352913121
2004-07-08T08:15:07.223	3388.170257792127	9.20792331413133	0.0013511807850959492
2004-07-08T08:50:26.369	3392.022681435155	9.223884768032743	0.0013322007413315365
2004-07-08T10:14:34.138	3399.773533420055	9.262084381161442	0.001287872264031439
2004-07-08T12:18:02.398	3406.992097734801	9.318562216350974	0.0012250938906500073
2004-07-08T14:50:46.052	3407.795537496211	9.389000208363909	0.0011512520146382422
2004-07-08T17:52:56.957	3395.0321719396384	9.473665194812483	0.0010687586086436623
2004-07-08T21:09:17.204	3363.8725250227267	9.565424973084276	0.000986688306377394
2004-07-09T01:07:41.417	3304.3571417051808	9.67714680531999	0.0008964133577440867
2004-07-09T05:22:58.577	3221.2780693179784	9.796621107965278	0.0008106548052126015
2004-07-09T10:16:07.516	3114.0177233677773	9.933024352602235	0.0007249535671798534
2004-07-09T12:51:10.081	3057.4451990074904	10.004682551941235	0.0006845947764145455
2004-07-09T13:01:38.224	3053.7162327418755	10.009507819754166	0.0006819835254697552
2004-07-09T13:07:18.376	3051.7034569516013	10.012120085237703	0.0006805752897783249
2004-07-09T14:03:59.892	3031.8565960837036	10.038215273685744	0.0006667139086869113
2004-07-09T15:29:47.651	3002.977481109647	10.077611318869923	0.000646476638927251
2004-07-09T17:29:10.508	2965.6527059128066	10.132241011436252	0.0006197140927074688
2004-07-09T19:57:28.7	2924.7620410954455	10.199819253577118	0.0005885443982030195
2004-07-09T22:59:57.353	2883.667684164053	10.282593262186824	0.0005530018176505689
2004-07-09T23:33:52.539	2877.1804558558715	10.29794140400474	0.0005467043717328067
2004-07-09T23:59:20.574	2872.545544604086	10.309458162583157	0.0005420358033246695
2004-07-10T00:00:31.329	2872.3347354060534	10.309991307395732	0.000541820845410058
2004-07-10T00:00:56.767	2872.257133067832	10.310182986725964	0.0005417435875697741
2004-07-10T00:05:11.152	2871.4842453586507	10.312099700295667	0.0005409717716755587
2004-07-10T00:47:35.0	2864.067118359505	10.331259307943498	0.0005333288359347602
2004-07-10T02:20:45.803	2849.7149586071623	10.37332496233899	0.0005169940842269348
2004-07-10T04:19:38.454	2835.0849603182564	10.426924711850923	0.000497017051776505
2004-07-10T06:58:15.918	2821.2514518335697	10.49836142120742	0.0004717333039996831
2004-07-10T10:08:26.216	2811.3363390006625	10.58389571738985	0.0004432869673925834
2004-07-10T13:56:06.681	2804.6848518538854	10.686092884322258	0.00041161387002978424
2004-07-10T18:12:05.687	2796.3776810384807	10.800443070942908	0.00037887881597781475
2004-07-10T22:40:20.81	2779.5242615197494	10.918958899699238	0.0003477673255117566
2004-07-10T23:23:49.874	2775.7309872988376	10.937975131836158	0.0003430318174491052
2004-07-10T23:54:07.545	2772.9022247477774	10.95118273940579	0.00033978362432298493
2004-07-10T23:58:27.875	2772.4845341117107	10.953071482626946	0.0003393218405320023
2004-07-10T23:59:57.706	2772.33967269948	10.953723054797178	0.0003391626935732068
2004-07-11T00:01:18.248	2772.214838593083	10.954307169432983	0.0003390200917406138
2004-07-11T00:01:47.529	2772.169766275047	10.954519511685753	0.0003389682679257847
2004-07-11T00:06:40.344	2771.7167472831934	10.95664241709415	0.00033845062481149525
2004-07-11T00:55:28.492	2766.95734982656	10.977818048152095	0.00033333372264866666
2004-07-11T02:31:05.603	2756.4384135871983	11.019000603291811	0.00032362238989011637
2004-07-11T04:32:59.88	2740.8250652052193	11.070832957451355	0.00031184370489421994
2004-07-11T07:12:29.313	2717.0174359481985	11.137326849340408	0.0002974431468303729
2004-07-11T10:22:59.509	2684.4630076041794	11.21448316589838	0.0002817084113744304
2004-07-11T14:06:52.44	2642.3886506481244	11.301556525652638	0.0002651709003959686
2004-07-11T18:19:21.998	2593.1612510070095	11.394569858780596	0.0002488825650546974
2004-07-11T20:10:31.377	2571.712396344669	11.433675022688675	0.0002424457208597599
2004-07-11T21:37:07.533	2555.3082828118377	11.463347921412954	0.00023772001141235855
2004-07-11T22:42:03.921	2543.243586557784	11.485143732008154	0.0002343348395950569
2004-07-11T22:45:23.219	2542.63266302805	11.486248182672373	0.00023416522845588666
2004-07-11T22:47:23.374	2542.2646487863226	11.486913556125968	0.0002340631358809887
2004-07-11T22:48:06.897	2542.1314005614977	11.48715448252398	0.00023402618551595568
2004-07-11T22:55:22.131	2540.8005946152502	11.489561099859726	0.00023365757017881843
2004-07-11T23:32:31.475	2534.0332044344564	11.501813208212509	0.00023179452528192314
2004-07-11T23:53:36.778	2530.2304368397104	11.508711597013868	0.00023075552580048653
2004-07-11T23:58:43.507	2529.312906452159	11.510377856218078	0.00023050563545804772
2004-07-12T00:00:19.605	2529.0253799242273	11.510899412612615	0.00023042750288693688
2004-07-12T00:00:54.889	2528.919086092897	11.511090852761313	0.00023039883416081885
2004-07-12T00:06:47.729	2527.857444866394	11.513003557273084	0.00023011270404891195
2004-07-12T00:31:48.942	2523.3672639181204	11.521107136095468	0.00022890655195315432
2004-07-12T01:31:51.384	2512.776470732112	11.540327965292295	0.00022608494528329913
2004-07-12T03:10:38.931	2495.9610654212174	11.571275682382703	0.0002216568954591644
2004-07-12T05:12:02.757	2476.442370038416	11.60817803210334	0.00021655961675345748
2004-07-12T07:49:25.203	2453.2141258150655	11.654211053426849	0.00021047403618366302
2004-07-12T10:54:30.11	2429.179114339916	11.705758077081315	0.0002040096615143418
2004-07-12T14:28:24.563	2406.178771987004	11.761696462455834	0.00019740091851258254
2004-07-12T18:24:00.164	2387.104440924096	11.818197321522494	0.00019114747945219183
2004-07-12T20:22:28.193	2380.010088298104	11.844294567456755	0.000188404230915021
2004-07-12T21:16:55.358	2377.298642009687	11.855714898499004	0.00018723385875099802
2004-07-12T21:54:30.512	2375.625055541419	11.86337452687903	0.00018645956029541403
2004-07-12T21:59:20.2	2375.4216660217357	11.86434490582497	0.00018636209165851205
2004-07-12T22:01:13.772	2375.34264416242	11.864724487335671	0.00018632400384901472
2004-07-12T22:20:09.486	2374.5745444089844	11.86849370262437	0.00018594698937257888
2004-07-12T23:26:29.379	2372.1963615039153	11.881311968110625	0.00018468150660855712
2004-07-12T23:48:27.902	2371.5143312530886	11.885420879857277	0.00018428151516776322
2004-07-12T23:59:23.553	2371.194485104279	11.887437891465789	0.00018408621413788063
2004-07-13T00:00:51.843	2371.1543352612302	11.88770816163795	0.00018406009797568323
2004-07-13T00:01:23.699	2371.1400441564447	11.887805600013179	0.00018405068560466774
2004-07-13T00:06:42.26	2370.9987272190738	11.888777694115454	0.00018395687283757377
2004-07-13T00:48:12.479	2369.9915936195916	11.896225886874442	0.00018324669559610068
2004-07-13T01:39:02.023	2368.992562084436	11.904966493381307	0.0001824383739944972
2004-07-13T03:57:57.66	2367.5168530337423	11.926616436385387	0.00018057821192441276
2004-07-13T06:25:37.25	2367.7901107426455	11.945817828778011	0.0001791668676000094
2004-07-13T07:44:13.875	2368.6164300896567	11.95434208719823	0.0001786569211572913
2004-07-13T12:45:54.474	2375.1564029847013	11.975256686892045	0.000178306695807637
2004-07-13T16:05:20.636	2381.311421569901	11.978201865263562	0.0001795286153747354
2004-07-13T21:06:49.27	2391.3378746298204	11.965968095986618	0.00018366393961268186
2004-07-13T23:01:30.685	2395.1169262930907	11.956379872471175	0.00018596523574827484
2004-07-13T23:48:40.847	2396.6545848123037	11.95173534128878	0.0001870259810213757
2004-07-13T23:57:07.349	2396.928813690142	11.950863795189766	0.000187222745344655
2004-07-13T23:59:49.324	2397.0164530825737	11.950582559109947	0.00018728611098566447
2004-07-14T00:02:27.472	2397.100796207299	11.95030679855928	0.00018734818518486332
2004-07-14T00:03:25.151	2397.131458449884	11.950205935608684	0.00018737087563478356
2004-07-14T00:13:01.946	2397.437701192652	11.94918890528028	0.00018759926951942798
2004-07-14T00:50:20.568	2398.6198302610374	11.945099940411847	0.00018851126350572992
2004-07-14T01:51:12.444	2400.527513238147	11.93796835382323	0.0001900856343550621
2004-07-14T03:06:18.458	2402.852493768673	11.928439709525437	0.0001921751441848068
2004-07-14T04:44:32.347	2405.8663236396183	11.914883104392471	0.0001951524827237843
2004-07-14T06:42:20.13	2409.4947885570355	11.897182677666956	0.0001990925572326291
2004-07-14T09:04:32.559	2414.026072497962	11.873962382212078	0.00020440974165173963
2004-07-14T11:52:39.706	2419.8709451941527	11.844188331199398	0.00021154662816251393
2004-07-14T15:13:13.98	2428.100059586172	11.805605013173059	0.00022140962969180767
2004-07-14T19:09:09.0	2440.4912862592746	11.755574116821888	0.00023523484536717168
2004-07-14T22:59:21.212	2456.000764708157	11.700670508229065	0.0002514461095911646
2004-07-15T03:14:59.764	2477.015983626028	11.63136624372231	0.0002730573393634474
2004-07-15T07:35:21.591	2501.517104293441	11.552342897955379	0.0002993262676638634
2004-07-15T09:49:19.585	2514.8151789146486	11.50973871405342	0.00031432702038077697
2004-07-15T11:12:28.245	2523.145882737822	11.48327516521463	0.0003239955578395491
2004-07-15T16:10:20.295	2552.291185438367	11.393869975904323	0.0003591991881309738
2004-07-15T19:42:09.626	2571.018097400199	11.338323992281994	0.0003834348789340509
2004-07-16T00:51:30.235	2593.4132694474656	11.265068750950878	0.00041768159998741743
2004-07-16T05:55:32.259	2609.393368281764	11.18627926302758	0.00045428841008691236
2004-07-16T11:22:44.339	2620.8701049691044	11.052237936187566	0.0005136717275677496
2004-07-16T17:12:56.603	2628.51071397337	10.801352246070945	0.0006323474613946895
2004-07-16T20:30:26.472	2631.579791448295	10.62176889032058	0.0007297487820869486
2004-07-16T23:14:40.389	2633.8614502396995	10.479490407224644	0.0008177562330742198
2004-07-17T03:54:57.746	2637.5298164811857	10.272044615551152	0.0009690377152909738
2004-07-17T08:17:38.165	2640.7283194126903	10.095860954262147	0.0011229402742716232
2004-07-17T13:56:13.508	2644.7746586497296	9.825115271338124	0.0014070078136110679
2004-07-17T19:26:43.341	2649.8834636283214	9.457322433509308	0.0019090457308463592
2004-07-18T00:26:06.188	2658.381473699015	9.047949583327252	0.002677515494250799
2004-07-18T04:09:20.503	2670.0094948772835	8.73840023373757	0.0034144826603543727
2004-07-18T05:07:57.562	2674.0375349673304	8.660560573058676	0.0036192791273121482
2004-07-18T05:56:38.836	2677.7089689967347	8.597227305356864	0.003791466334488911
2004-07-18T06:15:53.199	2679.241734651372	8.572525484952347	0.003859988916370816
2004-07-18T08:10:45.163	2689.367118464337	8.428546906402836	0.004275367641110158
2004-07-18T10:03:47.852	2700.976475911216	8.29147886380487	0.004699017382250479
2004-07-18T12:34:03.277	2718.9364627172185	8.113607629438743	0.005298739239501484
2004-07-18T15:23:18.236	2742.690864123025	7.919178523068745	0.006032787968738169
2004-07-18T18:14:57.616	2770.739827233677	7.734568610516982	0.006811516570689597
2004-07-18T21:32:00.602	2807.7965121953107	7.550212079209659	0.007657149234627602
2004-07-19T01:08:19.998	2853.8421482408544	7.386512209732353	0.008435186825138443
2004-07-19T04:26:46.6	2900.0888810183064	7.265796126828874	0.008994876629163238
2004-07-19T06:50:09.441	2935.3930222647423	7.191150523968539	0.009321128634671496
2004-07-19T11:58:33.428	3015.093446544685	7.052069276066041	0.009865208510334495
2004-07-19T13:07:34.159	3033.3877244289197	7.023652469253723	0.009964413383725185
2004-07-19T13:35:28.912	3040.8137802929796	7.012378884778114	0.01000255967456742
2004-07-19T13:39:53.662	3041.98884069327	7.010607877891804	0.010008488668993388
2004-07-19T13:41:23.041	3042.385601274518	7.010010669743603	0.010010484101208875
2004-07-19T13:42:17.589	3042.9186190553723	7.009646366729456	0.010011700229473062
2004-07-19T13:42:37.135	3043.130369524244	7.009515862346142	0.010012135604844447
2004-07-19T13:45:52.597	3045.2450249637777	7.00821184672717	0.01001647785234593
2004-07-19T14:05:58.773	3058.1805379049742	7.000205846729974	0.01004281439307952
2004-07-19T14:54:03.787	3088.340489885711	6.981337138835873	0.010102665136566212
2004-07-19T16:10:52.378	3134.3212013566704	6.951992044818021	0.01018940714884448
2004-07-19T17:33:43.01	3181.0402988941632	6.921419418503989	0.010271226022292083
2004-07-19T19:22:06.865	3237.9493919833026	6.8831382736957005	0.01036042086326993
2004-07-19T20:37:29.363	3274.8650645139855	6.857740009403257	0.010410548542226523
2004-07-19T21:24:10.561	3296.6877822553242	6.8425490719156254	0.010436633768479421
2004-07-19T23:34:40.908	3353.6534243992646	6.8024630211133275	0.01048895688875965
2004-07-20T01:35:09.771	3401.198487312943	6.768800410853772	0.010509836941445826
2004-07-20T03:50:48.023	3449.1972011226744	6.734993961265276	0.010501669372657944
2004-07-20T06:14:09.247	3493.8795012530613	6.704132755196796	0.010457173508864943
2004-07-20T08:49:52.148	3535.882573622386	6.676334005888631	0.010368722955962122
2004-07-20T12:05:56.23	3580.165485949565	6.649693051849568	0.010201982992468947
2004-07-20T12:55:27.603	3590.011342798585	6.644401516473408	0.010150824199023677
2004-07-20T13:40:47.585	3598.6018204251104	6.640053263164249	0.010101003478003481
2004-07-20T14:06:05.449	3603.229353564448	6.637830336618705	0.010071994882111237
2004-07-20T14:11:19.486	3604.172427626312	6.637388512933406	0.01006588735825596
2004-07-20T14:13:53.591	3604.6334463742965	6.637173960237319	0.0100628771220747
2004-07-20T14:15:01.104	3604.835053795789	6.637080432823871	0.010061555618136167
2004-07-20T14:15:31.932	3604.8283883231097	6.637037821030046	0.010060951673530535
2004-07-20T14:15:43.12	3604.8188121902203	6.637022370295076	0.010060732417970132
2004-07-20T14:17:35.0	3604.723200218548	6.636868277357863	0.010058537843947633
2004-07-20T14:36:13.805	3603.7820138293405	6.6353687254878295	0.010036391042993578
2004-07-20T15:05:53.819	3602.3406017810785	6.6331372640253505	0.010000410203244629
2004-07-20T16:01:49.734	3599.8118842604963	6.62944068722422	0.009930140353999256
2004-07-20T16:59:15.881	3597.4772930202594	6.626330559202887	0.009854773469130263
2004-07-20T18:32:12.272	3594.292193256995	6.622742672480526	0.009726259990120577
2004-07-20T21:14:52.481	3590.701589578093	6.620654698144948	0.009483210935798132
2004-07-20T22:35:24.701	3590.0166901072275	6.621548963838725	0.009355017784233952
2004-07-21T01:17:45.817	3591.3612297045156	6.627108524146684	0.009082469867795201
2004-07-21T03:45:06.374	3596.320640242388	6.636308832493371	0.008820902720974933
2004-07-21T07:05:20.297	3609.4164448634447	6.654717663078669	0.008448150458180323
2004-07-21T11:20:56.593	3636.595341392391	6.687246714043772	0.007951767536901466
2004-07-21T14:48:24.172	3665.6280852868044	6.720324782889368	0.007539234626875032
2004-07-21T16:24:54.851	3680.4516529559614	6.737577103481954	0.007346084655550114
2004-07-21T17:30:46.224	3690.7718914065977	6.749998340427491	0.007214187403023627
2004-07-21T18:20:23.213	3698.5560842076106	6.7596966697114365	0.007114862069556397
2004-07-21T18:53:09.78	3703.6664207400354	6.766261262037059	0.007049303253994307
2004-07-21T19:15:28.971	3707.119788947615	6.7708028934374305	0.00700469395605208
2004-07-21T19:22:34.611	3708.2115944599786	6.772258368518922	0.00699052270882237
2004-07-21T19:26:31.843	3708.8187585000505	6.773072087556685	0.006982625908960475
2004-07-21T19:27:09.49	3708.958764689629	6.7732013864650575	0.006981372824030263
2004-07-21T19:27:23.222	3709.089569981521	6.773248558591877	0.0069809157677213985
2004-07-21T19:29:40.538	3710.395782179908	6.7737206364486156	0.006976344620451984
2004-07-21T19:43:24.196	3718.160427712126	6.776565866674329	0.0069489040224031415
2004-07-21T20:19:50.145	3738.1809529708357	6.78422911006033	0.006875916384345575
2004-07-21T21:42:58.297	3780.645471563713	6.802315121231866	0.006708738136924931
2004-07-21T23:30:02.117	3828.649882116821	6.826799634867943	0.006492972303820678
2004-07-22T01:53:41.062	3881.2177936905155	6.861679720297988	0.006204527820817232
2004-07-22T04:50:41.628	3927.826110931735	6.907688788406788	0.0058540318211371635
2004-07-22T07:15:09.678	3951.862191588665	6.947546001908057	0.005574468098686213
2004-07-22T11:52:21.829	3967.010103270504	7.029196458618178	0.005060564657260337
2004-07-22T16:05:46.416	3952.276865001942	7.1088987575536455	0.004622231648081926
2004-07-22T21:19:55.058	3909.062865362432	7.21285160559973	0.004125745339692896
2004-07-23T02:33:13.067	3851.74157974227	7.32031906018475	0.0036840718525708257
2004-07-23T08:38:43.763	3779.1338232287353	7.447728280163943	0.0032346550408122446
2004-07-23T14:49:16.287	3707.6476815051365	7.5760954245636905	0.0028464639159579003
2004-07-23T21:13:36.795	3639.940435979116	7.704975991165629	0.002508640053837219
2004-07-24T03:47:29.003	3576.9327356344797	7.828478039185869	0.002223991026185662
2004-07-24T11:00:53.835	3514.7502994598626	7.948787159516261	0.0019753576867432053
2004-07-24T17:30:08.48	3463.9499283674104	8.038240060274473	0.001803179699642522
2004-07-24T19:54:41.276	3445.5245532542367	8.066405620851258	0.0017501317364857119
2004-07-24T21:43:08.629	3431.6705846023024	8.08581597359474	0.0017136997889127944
2004-07-24T22:52:03.114	3422.8244280806234	8.097434164051345	0.0016919175462590701
2004-07-24T23:47:15.517	3415.703031113308	8.106370029410634	0.0016751731501688067
2004-07-24T23:58:21.01	3414.2681498674106	8.108127436039734	0.0016718811045240201
2004-07-24T23:59:53.57	3414.0684636287256	8.108370882134546	0.001671425096548148
2004-07-25T00:01:10.388	3413.892635578579	8.108572740819396	0.0016710469929070932
2004-07-25T00:01:38.234	3413.82816511895	8.108645873531618	0.0016709100092534193
2004-07-25T00:06:16.695	3413.183390227563	8.109376033530324	0.001669542421242507
2004-07-25T00:48:59.931	3407.241697686783	8.1159987944531	0.0016571431077780077
2004-07-25T02:07:25.584	3396.295243206435	8.12771823342392	0.0016352285215285006
2004-07-25T03:47:28.893	3382.2337737471257	8.141927939951614	0.0016087285869457305
2004-07-25T05:58:43.583	3363.582115965496	8.159492349843168	0.001576155052805034
2004-07-25T08:37:04.392	3340.713129684799	8.179379763023402	0.0015396802376541723
2004-07-25T11:45:28.973	3312.935742372034	8.20165138104469	0.0014996320342352007
2004-07-25T15:22:44.254	3280.1410889466556	8.226059796232033	0.0014571378851187468
2004-07-25T19:30:00.926	3241.9037606564466	8.252921964866792	0.0014125998199376135
2004-07-25T20:59:16.423	3227.919660214263	8.262525277997783	0.0013973416189542213
2004-07-25T22:08:32.285	3217.032818481627	8.269984006817246	0.0013857529282505982
2004-07-25T22:54:03.913	3209.870363056774	8.27489971920308	0.0013782444253347566
2004-07-25T23:10:52.405	3207.226185219101	8.27671887383231	0.0013754923566836903
2004-07-25T23:24:47.174	3205.037916039178	8.278226768256648	0.0013732221492518926
2004-07-25T23:25:32.01	3204.9203975171313	8.278307812307329	0.0013731004139706773
2004-07-25T23:26:06.551	3204.829861793052	8.278370252943757	0.0013730066421820063
2004-07-25T23:26:19.035	3204.7971421478746	8.278392820019935	0.0013729727556933322
2004-07-25T23:28:23.87	3204.469953173154	8.278618515299339	0.0013726339762121737
2004-07-25T23:49:12.223	3201.19894048486	8.280878062673112	0.001369254574178744
2004-07-26T01:15:40.493	3187.633561203052	8.290332435928288	0.0013553596519132046
2004-07-26T03:52:51.17	3163.2162947837696	8.307889007753259	0.0013306100430096504
2004-07-26T07:07:01.241	3133.813351994683	8.330531167872001	0.0013006432492124592
2004-07-26T10:32:45.218	3104.05174391399	8.355995036494853	0.001269302033750929
2004-07-26T15:15:13.96	3066.465018165442	8.393504364432342	0.0012268466541024562
2004-07-26T21:01:09.607	3027.475460311394	8.44201844775347	0.0011768671549550547
2004-07-27T01:54:04.545	3002.218997577375	8.482322480019285	0.0011384827653255008
2004-07-27T08:30:10.466	2981.081836979424	8.528353531784992	0.00109740754925311
2004-07-27T15:32:42.329	2976.413961954056	8.557031265625694	0.0010737280352306447
2004-07-27T23:20:31.035	2993.852486883818	8.55620917114718	0.0010772557548750388
2004-07-28T07:50:25.221	3038.6242716734146	8.512717174012767	0.001123733122152505
2004-07-28T15:59:23.357	3098.4746027390743	8.426617029184724	0.0012265399858648308
2004-07-29T00:33:09.564	3160.6923020837207	8.289478127990186	0.001406653964098935
2004-07-29T08:40:58.19	3196.283154912043	8.121409078198592	0.001650174963456881
2004-07-29T17:46:40.503	3190.955619366853	7.900498451449755	0.0020310794193322576
2004-07-29T22:03:42.576	3171.9868288288103	7.780758563249337	0.0022807599940113978
2004-07-30T00:14:17.907	3159.191698710464	7.713852801293188	0.002435107458835412
2004-07-30T00:57:08.816	3154.6122075193825	7.690890406958742	0.00249034598276703
2004-07-30T01:16:37.903	3152.4740485560874	7.680277968629187	0.002516256679943423
2004-07-30T01:23:56.701	3151.6629217254163	7.676266990788262	0.002526111932881675
2004-07-30T02:37:04.687	3143.310076037861	7.635317708701811	0.002628664446373226
2004-07-30T04:18:10.394	3131.130753198121	7.576200156899945	0.002782869400131959
2004-07-30T06:37:22.46	3113.4578085477388	7.490226636963989	0.0030200176183679136
2004-07-30T09:47:10.673	3088.424727748971	7.365843569763748	0.003390764150904986
2004-07-30T13:29:38.339	3059.0646366479214	7.214355170920562	0.0038897951155104716
2004-07-30T18:20:22.312	3023.262083040296	7.019416877417882	0.004618719549315691
2004-07-30T18:55:24.441	3019.2872621664633	6.996889452454163	0.0047099394158375265
2004-07-30T19:26:05.181	3015.8825575587057	6.977414439451394	0.004790049609546348
2004-07-30T19:37:38.561	3014.6191582256024	6.9701435824577915	0.004820259969753165
2004-07-30T20:48:16.384	3007.1387135426944	6.926548378307854	0.005004913761208308
2004-07-30T22:20:55.819	2998.009001456814	6.871832202236394	0.00524549604547135
2004-07-31T00:40:33.344	2985.915176459247	6.795607173291108	0.00559804543101482
2004-07-31T03:22:46.236	2974.7342360581015	6.717763488626979	0.005980916015775528
2004-07-31T07:08:05.331	2964.941400845532	6.630782774577697	0.006440546186154369
2004-07-31T10:50:03.041	2962.1437159698507	6.568974326469806	0.0067932293366501735
2004-07-31T13:24:50.629	2964.0476312147766	6.537796204784909	0.0069823225047075214
2004-07-31T14:00:55.678	2964.9150532554872	6.531715908490591	0.0070203147043152135
2004-07-31T14:14:16.727	2965.274270386194	6.529569796479699	0.00703382219349595
2004-07-31T14:19:11.79	2965.4117281297845	6.528793033977098	0.007038724114837447
2004-07-31T15:08:22.413	2966.9355046617097	6.521419552446209	0.007085616971236851
2004-07-31T16:21:53.46	2969.6983700076457	6.511654000066285	0.007148815433832163
2004-07-31T18:14:12.002	2974.9498488465592	6.499321375241508	0.007230712237150943
2004-07-31T20:31:36.246	2982.8447778971254	6.487768229793686	0.007309979598876495
2004-07-31T23:39:21.66	2995.645490345822	6.47654756923389	0.007389296126868312
2004-08-01T01:04:12.735	3001.952625215285	6.472583656933518	0.007417310753864718
2004-08-01T02:19:37.486	3007.7178127343054	6.469366044562638	0.007439547551501042
2004-08-01T02:29:45.474	3008.5003913190862	6.46894693760099	0.007442390670752158
2004-08-01T02:33:01.191	3008.7526257021846	6.468812483046151	0.007443299704800124
2004-08-01T02:34:40.736	3008.880972693771	6.468744176835842	0.0074437609310596285
2004-08-01T02:35:17.057	3008.927811497241	6.46871926718363	0.007443929030373157
2004-08-01T02:41:20.262	3009.396466622713	6.468470536400748	0.007445604620295775
2004-08-01T03:09:34.464	3011.588240507655	6.467317642138168	0.007453298245899545
2004-08-01T04:30:31.496	3017.9050877863588	6.464029885930724	0.007474500882694793
2004-08-01T06:42:02.123	3028.1708578914872	6.458470945815555	0.007507693463908505
2004-08-01T09:16:00.614	3040.028773726385	6.451107989025355	0.007547281794141536
2004-08-01T12:35:54.517	3055.136615613241	6.439455309266639	0.007603577107422089
2004-08-01T16:24:15.336	3072.7547598463657	6.422749939679437	0.007677157211680689
2004-08-01T20:31:22.977	3094.68472955424	6.401147436464571	0.007764711621930514
2004-08-02T01:17:56.252	3129.573659061219	6.375316046785571	0.007854769978948352
2004-08-02T06:34:11.741	3189.0301957879688	6.35813258222451	0.007867139207066727
2004-08-02T11:39:44.947	3273.23771833451	6.369239943182447	0.007695592802864647
2004-08-02T13:32:46.834	3311.357425530868	6.3827097559018355	0.007574160772078583
2004-08-02T13:44:35.774	3315.553293329333	6.384405151932181	0.007559767194728194
2004-08-02T13:48:32.893	3316.9654084782946	6.384983739952304	0.007554885835107982
2004-08-02T13:49:58.455	3317.476027343354	6.385193926244262	0.007553116264118348
2004-08-02T13:50:30.069	3317.6648402751484	6.385271776920517	0.007552461328281359
2004-08-02T13:55:46.213	3319.5572322604926	6.386055868352228	0.007545879603207131
2004-08-02T14:18:54.035	3327.95577983066	6.389616473901158	0.007516302577710215
2004-08-02T15:01:01.258	3343.6255696740386	6.396582536584988	0.007459689451326065
2004-08-02T16:08:42.604	3369.7951539405267	6.409016822286659	0.007361797353982825
2004-08-02T17:51:10.187	3411.5951197982763	6.430520330448668	0.007199328130444845
2004-08-02T20:04:26.072	3469.504026499937	6.462763516989334	0.006967082406293832
2004-08-02T22:42:45.139	3542.556547095092	6.506327683914356	0.006669193517545111
2004-08-02T23:50:38.655	3574.957858350568	6.526465610075812	0.00653660868672439
2004-08-03T00:47:21.21	3602.3745951884503	6.5438557705086415	0.006424457775655282
2004-08-03T01:04:13.959	3610.583158863729	6.5491233355120215	0.006390897276331132
2004-08-03T01:12:07.057	3614.4239399436397	6.5515976968540794	0.006375197202309006
2004-08-03T01:15:05.767	3615.8757310805845	6.552534599842438	0.006369263139355425
2004-08-03T01:15:57.918	3616.415532232204	6.552808233493014	0.006367531129930372
2004-08-03T01:16:16.98	3616.824803987706	6.55290827474383	0.0063668979871184216
2004-08-03T01:19:27.594	3620.911236654252	6.553909523039182	0.006360562663770021
2004-08-03T01:51:13.733	3661.1497882689537	6.564003588978417	0.006296843789809966
2004-08-03T02:53:50.647	3737.1635989333686	6.584306113142287	0.006169639465208536
2004-08-03T04:35:58.118	3851.9571937901455	6.618439404309107	0.005959259579717643
2004-08-03T06:44:27.267	3980.6285128789928	6.662862366493875	0.005693150146211511
2004-08-03T09:46:30.148	4133.784734662164	6.727931122228413	0.005320920603457878
2004-08-03T13:20:31.737	4271.684041147993	6.806609160974838	0.004900190360648634
2004-08-03T17:34:00.447	4378.945112272245	6.901615122875861	0.004435014608372643
2004-08-03T22:15:51.612	4431.936241624455	7.008561105148214	0.003965314639465414
2004-08-04T03:18:51.913	4420.538180788905	7.124732380528561	0.003515402551544097
2004-08-04T07:35:35.252	4368.073526574598	7.224365910965125	0.003175097505467011
2004-08-04T13:29:09.206	4258.502528097252	7.363546523039947	0.002761696506371085
2004-08-04T18:53:53.309	4148.942091809102	7.493068202127483	0.002432613400951516
2004-08-04T21:00:52.102	4110.06412218773	7.54399949228538	0.002315872225560245
2004-08-04T22:26:09.874	4086.195236636197	7.578254335856662	0.002240973805215661
2004-08-04T23:26:26.065	4070.548034632075	7.602465138083571	0.0021896999310757753
2004-08-04T23:48:10.973	4065.158973801626	7.611201012980645	0.0021715262884811227
2004-08-04T23:59:51.457	4062.323054100607	7.615890121308549	0.002161841617543179
2004-08-05T00:01:05.171	4061.9517481685866	7.616383551126693	0.002160825352407025
2004-08-05T00:01:31.796	4061.8123490765047	7.61656177076077	0.0021604584289320744
2004-08-05T00:05:58.042	4060.4226972757338	7.618343929034149	0.002156793255272202
2004-08-05T00:49:14.453	4047.2835929699854	7.63571909088176	0.002121435279810744
2004-08-05T02:00:12.989	4027.336359688416	7.664193594756112	0.0020649277597424727
2004-08-05T03:44:57.707	4001.3951882775996	7.706140441166981	0.0019847943455810328
2004-08-05T05:53:40.291	3974.670612452267	7.757518025230952	0.001891397177123527
2004-08-05T08:33:35.578	3947.657243360725	7.821039334835772	0.0017826432789044729
2004-08-05T11:35:05.078	3921.388892042947	7.8926549455127	0.0016682585259655187
2004-08-05T15:03:01.627	3889.299730753568	7.974088704693502	0.0015479956361905522
2004-08-05T16:22:08.55	3874.446560384782	8.00491395741949	0.0015050554056822815
2004-08-05T16:47:58.789	3869.1351364632	8.014964436759193	0.0014913532376107928
2004-08-05T16:55:34.619	3867.5266773539297	8.01791820917341	0.0014873539083345526
2004-08-05T17:03:00.07	3865.933864991033	8.020804097831236	0.001483458587603585
2004-08-05T17:05:42.16	3865.3490806607942	8.021854061251847	0.0014820443282798973
2004-08-05T17:32:43.06	3859.3460666988353	8.032349462822367	0.0014679940841955635
2004-08-05T18:44:23.572	3841.996501862812	8.06016172095855	0.0014315181899974237
2004-08-05T20:21:25.221	3815.0528075657735	8.097748877678864	0.0013839441128429197
2004-08-05T22:29:37.565	3773.221083941451	8.147355453746373	0.0013241235157756667
2004-08-05T23:23:35.63	3753.540397559965	8.168236838323068	0.001299930990642121
2004-08-05T23:47:04.688	3744.608348563518	8.1773263734487	0.001289579931874697
2004-08-05T23:57:58.083	3740.392565344983	8.181542200163044	0.0012848157315006488
2004-08-05T23:59:59.813	3739.602031052575	8.182327699029472	0.001283930623190947
2004-08-06T00:01:16.496	3739.173772196152	8.182822531657267	0.001283373449694051
2004-08-06T00:01:44.007	3739.02499878105	8.18300006002469	0.001283173630543651
2004-08-06T00:06:19.114	3737.531510312856	8.184775425406905	0.001281177521935268
2004-08-06T00:52:10.186	3722.031551285767	8.202537961338532	0.0012614233627084614
2004-08-06T01:02:50.103	3718.2822106714416	8.206672264346198	0.0012568818376891804
2004-08-06T01:08:06.903	3716.406424583933	8.208719425496593	0.0012546408740184136
2004-08-06T01:09:06.795	3716.0397731628436	8.209106474536787	0.0012542177663906419
2004-08-06T01:09:28.499	3715.8876179954013	8.209246744660215	0.0012540644749089666
2004-08-06T01:13:05.547	3714.363422963907	8.210649514210134	0.0012525328728016484
2004-08-06T01:49:16.024	3698.861391718236	8.224684572244668	0.0012373471273531462
2004-08-06T03:03:29.719	3665.6446158357417	8.253532788383405	0.0012069139345015564
2004-08-06T04:38:25.394	3620.68390622031	8.290548293002466	0.0011693673641874737
2004-08-06T06:45:31.423	3556.9091083231465	8.34038453195874	0.0011213895161999899
2004-08-06T09:24:08.883	3473.3402377308444	8.403133171144818	0.0010649674738038063
2004-08-06T12:42:22.093	3366.3636598262246	8.48258754892675	0.000999435723501873
2004-08-06T16:48:02.048	3236.834901873464	8.582932062691025	0.0009251413312823697
2004-08-06T20:53:16.898	3117.844181152476	8.685400750367721	0.0008577365685125826
2004-08-07T01:41:02.333	2996.8165037079884	8.808727360326683	0.0007861346482037105
2004-08-07T06:49:18.548	2891.6211333194565	8.944567865491727	0.0007171701756252961
2004-08-07T08:33:49.194	2861.438179910833	8.991459998791521	0.0006954014415603179
2004-08-07T09:55:13.709	2839.668259233907	9.028264660689064	0.0006789664543334257
2004-08-07T10:48:36.034	2826.16605346139	9.052521242857585	0.0006684307356557929
2004-08-07T11:32:28.798	2815.4939418170675	9.07253643042846	0.0006599072100334939
2004-08-07T11:36:28.994	2814.5387780570013	9.074365682819886	0.0006591357096702533
2004-08-07T11:37:53.886	2814.201923561829	9.075012312356204	0.0006588632859062377
2004-08-07T11:38:58.183	2814.0137214437723	9.07550212206138	0.000658657030579395
2004-08-07T11:39:21.495	2813.950342449184	9.075679717117438	0.0006585822666543683
2004-08-07T11:43:14.613	2813.3170260516317	9.07745595313284	0.0006578350943673046
2004-08-07T12:22:05.788	2807.0299805191244	9.09524649947111	0.0006504100037236152
2004-08-07T13:52:29.309	2792.697993114936	9.136827194731652	0.0006334620556508654
2004-08-07T15:57:43.046	2773.388690387902	9.194842323758213	0.0006107294009864872
2004-08-07T18:37:19.583	2749.42244162258	9.269385568863028	0.0005829961317966272
2004-08-07T21:53:31.97	2720.5961913365786	9.361746620553033	0.0005507763474719323
2004-08-08T01:42:46.455	2687.5532452461766	9.47029193011803	0.0005156908621353078
2004-08-08T06:11:39.276	2649.8685374770503	9.59778423643875	0.000477951270521754
2004-08-08T10:46:12.343	2613.6138486666596	9.72727533160297	0.00044307661131681226
2004-08-08T12:28:29.21	2601.0256289657905	9.775140414414874	0.0004309973502153156
2004-08-08T13:48:05.723	2591.684431920758	9.812199919071885	0.0004219295917367479
2004-08-08T14:11:14.493	2589.052418420712	9.822938725126155	0.0004193473151115445
2004-08-08T14:20:40.846	2587.9905142984135	9.82731312179264	0.0004183011963049159
2004-08-08T14:25:20.754	2587.4681813945026	9.829473988031772	0.00041778565875612533
2004-08-08T14:27:28.816	2587.2297599948156	9.830462372253741	0.0004175501203594581
2004-08-08T14:28:17.376	2587.123904286059	9.830837118748322	0.0004174608603160009
2004-08-08T14:28:34.896	2587.084606656898	9.830972317703873	0.0004174286637607657
2004-08-08T14:31:30.094	2586.6920850185957	9.832324147766466	0.00041710691648529975
2004-08-08T15:00:42.081	2582.8126044268447	9.845826223009915	0.0004139112212176692
2004-08-08T16:15:35.979	2573.2485196431994	9.880317431869694	0.00040589369928536404
2004-08-08T17:54:48.747	2561.4580727778007	9.925659553750311	0.00039566522517065037
2004-08-08T20:03:18.454	2547.7056389683735	9.983717002176988	0.0003830673423440588
2004-08-08T22:38:02.078	2533.418069933641	10.05246818240327	0.0003688462442857384
2004-08-09T01:38:49.637	2519.759967770575	10.130919364079503	0.0003535073668413624
2004-08-09T05:32:32.823	2506.4651459952665	10.228794437403348	0.00033565353476063984
2004-08-09T10:09:57.61	2495.5071919660486	10.338998503319242	0.00031720316026049797
2004-08-09T12:41:04.812	2490.781099763155	10.396045086824994	0.0003083286058498591
2004-08-09T13:37:34.566	2489.0853658062406	10.416804822913598	0.0003052134641517153
2004-08-09T14:03:29.863	2488.305553987886	10.426224833230068	0.0003038201494401055
2004-08-09T16:44:39.647	2483.226871950191	10.483290452807804	0.00029565162383706894
2004-08-09T19:19:56.895	2477.555539048962	10.535802355046597	0.0002885539536432909
2004-08-09T22:59:21.071	2467.42327255871	10.605873815122022	0.00027972645025559767
2004-08-10T03:03:13.939	2452.4318648541466	10.678366256543786	0.00027138813742526394
2004-08-10T07:12:57.438	2432.666081831628	10.747428911684242	0.0002641948534455661
2004-08-10T12:06:54.415	2404.264258878924	10.823663829404836	0.00025704363552573196
2004-08-10T17:29:40.324	2368.713786783329	10.904165536373359	0.0002501799239002684
2004-08-10T23:13:10.129	2329.5498528315993	10.990838707768523	0.00024316216875968917
2004-08-11T05:01:26.418	2293.1917324456335	11.084814620686572	0.00023554749534081046
2004-08-11T05:45:05.783	2289.102256121664	11.097209873595517	0.00023453268942584166
2004-08-11T06:11:50.184	2286.660432591975	11.104874445340187	0.00023390409620566028
2004-08-11T06:16:35.857	2286.230820029058	11.10624493128752	0.00023379161729922387
2004-08-11T06:17:52.467	2286.1158777681417	11.106612756030898	0.00023376142513084497
2004-08-11T06:18:47.943	2286.108570632889	11.106879188828806	0.0002337395533694226
2004-08-11T06:19:07.95	2286.111394529997	11.106975292977099	0.00023373166304546498
2004-08-11T06:22:28.021	2286.1391952675517	11.107936824050626	0.00023365268967689778
2004-08-11T06:55:48.727	2286.3749427478197	11.117601289878445	0.00023285597888650838
2004-08-11T07:10:26.507	2286.455341299349	11.12186950083868	0.00023250250632312464
2004-08-11T09:36:44.308	2286.6328854742173	11.16548339076895	0.0002288439385350376
2004-08-11T11:53:12.199	2286.118488435785	11.207646042885896	0.00022525015174176428
2004-08-11T15:09:40.573	2285.097884869675	11.270659586741193	0.00021983263482595495
2004-08-11T18:42:52.548	2284.818444371785	11.341702461626436	0.00021372861904919932
2004-08-11T22:59:05.937	2287.3327595638666	11.429852743589452	0.00020624832882992075
2004-08-12T03:44:42.52	2295.852865812485	11.530061638001156	0.00019795838501822645
2004-08-12T09:29:46.419	2317.184392690295	11.651170123502395	0.0001883153897233595
2004-08-12T15:11:32.46	2353.5502195760614	11.768789898559982	0.00017933719702353026
2004-08-12T21:17:01.994	2412.4835279093177	11.890350271951384	0.00017036582473405832
2004-08-13T03:23:39.281	2492.8754668495644	12.007513276741284	0.0001618525412238449
2004-08-13T09:43:46.044	2594.9918137383647	12.124860436399091	0.00015326342873049699
2004-08-13T16:07:44.879	2709.948801329968	12.241713316229596	0.00014447119836931348
2004-08-13T18:27:31.745	2752.739699092773	12.284643039156864	0.00014116186758357602
2004-08-13T20:12:21.634	2784.6254646738603	12.317230157021216	0.00013862224231735553
2004-08-13T21:20:53.654	2805.250006160597	12.338781556128133	0.00013693089772973832
2004-08-13T21:24:50.809	2806.4324257548465	12.340031416100288	0.0001368325461411974
2004-08-13T21:25:59.759	2806.7752361217395	12.340394949681126	0.0001368039344795021
2004-08-13T21:26:25.6	2806.9021868024815	12.3405312128935	0.0001367932093919022
2004-08-13T21:30:44.013	2808.1711981726585	12.341894370183017	0.000136685900087338
2004-08-13T22:13:48.144	2820.808256443989	12.355580357312583	0.00013560685951133635
2004-08-13T23:02:58.322	2835.1012833276354	12.371334125146362	0.0001343613219335228
2004-08-13T23:48:59.366	2848.3257732328725	12.3862143353931	0.0001331818633875844
2004-08-13T23:56:28.612	2850.462035884071	12.388648770209423	0.0001329886567039893
2004-08-13T23:59:29.942	2851.32300302945	12.389632478453668	0.00013291056738053887
2004-08-14T00:00:38.545	2851.6525081636732	12.390004810367179	0.00013288100798114567
2004-08-14T00:01:03.488	2851.772572068398	12.390140208092738	0.00013287025837956023
2004-08-14T00:05:12.92	2852.972354324496	12.391494846705982	0.00013276269857732842
2004-08-14T00:46:47.236	2864.881200670019	12.405109091158693	0.00013168065572091226
2004-08-14T01:06:42.655	2870.5281725827226	12.411679025133216	0.00013115787724957313
2004-08-14T01:10:49.184	2871.687614948864	12.413037690926306	0.0001310497235225294
2004-08-14T01:11:58.032	2872.0103353886084	12.413417356913712	0.00013101949852700433
2004-08-14T01:12:23.075	2872.126311481329	12.413555482431162	0.00013100850217606457
2004-08-14T01:16:33.505	2873.285106102273	12.414937477180665	0.0001308984726986158
2004-08-14T01:58:17.801	2884.772742311211	12.428832729575868	0.00012979156451806728
2004-08-14T03:40:59.35	2912.1648494578494	12.463633228570734	0.0001270169681420974
2004-08-14T05:55:20.093	2945.719873186454	12.510571761567432	0.00012328061316618257
2004-08-14T08:49:31.985	2984.2978108376396	12.57395556356692	0.00011827701190376119
2004-08-14T12:21:00.606	3021.489922439395	12.65478585685509	0.0001120263633783672
2004-08-14T16:30:48.793	3048.2365027189635	12.755509728379087	0.00010453673814063973
2004-08-14T21:03:23.055	3052.881606641231	12.871121917425144	9.645521265858738e-5
2004-08-14T22:46:46.205	3047.897473612023	12.91625848826209	9.346578629889964e-5
2004-08-14T23:25:25.43	3045.1292386068676	12.933282492087914	9.236334648098034e-5
2004-08-14T23:47:05.02	3043.370087657363	12.94285376033542	9.174961310732365e-5
2004-08-14T23:57:33.87	3042.466177199042	12.947492899126551	9.145371999130581e-5
2004-08-14T23:59:43.623	3042.275431104505	12.948450729695178	9.139275638516438e-5
2004-08-15T00:01:08.492	3042.154092313232	12.94907733090403	9.135289853485584e-5
2004-08-15T00:01:39.293	3042.1102033783773	12.949304770515095	9.133843583626793e-5
2004-08-15T00:06:47.313	3041.666756139699	12.951579801720497	9.119390464058883e-5
2004-08-15T00:53:07.209	3037.2951685317753	12.9721622516791	8.989758445898393e-5
2004-08-15T02:23:12.935	3026.9719141793516	13.01241348021014	8.742130969863538e-5
2004-08-15T04:34:46.942	3007.975086965521	13.071591481633941	8.392216637362577e-5
2004-08-15T07:25:17.949	2977.5756729813634	13.148639129452471	7.961711251486007e-5
2004-08-15T10:55:37.836	2933.6074790931552	13.243506327590973	7.46983545522622e-5
2004-08-15T14:59:16.152	2878.1157910483557	13.351927601438515	6.957625620101704e-5
2004-08-15T19:33:10.609	2816.028120817391	13.469900027224082	6.458555973716518e-5
2004-08-15T21:27:41.333	2791.4684954699846	13.517330089370276	6.274731480835294e-5
2004-08-15T23:02:56.572	2771.9906717335143	13.555652897569095	6.133353383712514e-5
2004-08-15T23:35:23.694	2765.5781237079245	13.568440073283968	6.0876359446526605e-5
2004-08-15T23:56:44.179	2761.426743032564	13.576768428119813	6.0582604714389827e-5
2004-08-15T23:59:51.061	2760.8253152027087	13.577978386116117	6.054019301207484e-5
2004-08-16T00:01:54.821	2760.425814426985	13.57877887653385	6.051217127963478e-5
2004-08-16T00:02:39.303	2760.282213088712	13.57906644198048	6.050211210526443e-5
2004-08-16T00:10:04.131	2758.84979385054	13.581937606231556	6.040188819065659e-5
2004-08-16T01:00:54.509	2749.2062480534364	13.601399442431601	5.973275976961918e-5
2004-08-16T02:28:57.781	2733.2720046046193	13.634098108843752	5.865014811980523e-5
2004-08-16T04:14:40.668	2715.495932405401	13.671455386776053	5.748240846936967e-5
2004-08-16T06:31:48.084	2694.741663832389	13.716359515227833	5.61918811542037e-5
2004-08-16T09:10:28.205	2674.060300251454	13.762567936406159	5.5030054437200685e-5
2004-08-16T12:14:51.208	2654.513957952341	13.807336003932738	5.4155882946751986e-5
2004-08-16T15:41:55.003	2638.082073858481	13.844360928324265	5.384373731805899e-5
2004-08-16T19:38:36.934	2625.698058382566	13.867220826590051	5.4458902556444275e-5
2004-08-17T00:28:20.644	2617.5371302521016	13.865575253982799	5.679294953854338e-5
2004-08-17T05:36:59.332	2612.8440798985057	13.831318784590636	6.153502016507677e-5
2004-08-17T09:40:55.666	2608.094324804618	13.788206895185377	6.673324669902477e-5
2004-08-17T14:25:35.084	2596.5368125475648	13.728884982148672	7.40590320544311e-5
2004-08-17T19:07:25.48	2574.08647427763	13.665555652476554	8.243263977163095e-5
2004-08-18T01:12:29.989	2525.8920855353804	13.57712510965779	9.511088248400212e-5
2004-08-18T07:06:21.898	2462.03144905184	13.48489089293023	0.00010968513584651858
2004-08-18T12:30:42.333	2395.236627891436	13.398632182246281	0.00012505852755878997
2004-08-18T18:35:35.51	2320.1281957222723	13.306933021032787	0.00014421939706312872
2004-08-19T00:57:00.124	2251.7574201653683	13.217449037272605	0.0001664986703630783
2004-08-19T05:45:50.144	2211.4146649496683	13.148305724191454	0.00018548488588465334
2004-08-19T12:37:42.881	2176.3378204994797	13.033885020803114	0.00021736657586942957
2004-08-19T17:56:44.686	2171.3059189992605	12.925821797624074	0.0002468104164573496
2004-08-20T00:00:38.841	2193.1795449770534	12.78257208904048	0.00028532560559360473
2004-08-20T01:43:29.87	2204.9965025689476	12.739685817773278	0.0002968992029177527
2004-08-20T03:15:35.649	2217.6883072227242	12.701088894312733	0.00030738046560855123
2004-08-20T04:08:16.398	2225.824731622391	12.679083635813603	0.0003133924962040759
2004-08-20T04:38:11.156	2230.7210325613673	12.666643441156827	0.00031680908755474214
2004-08-20T04:46:41.114	2232.1482939128127	12.66311791675957	0.00031778033399937474
2004-08-20T04:50:56.945	2232.870258023226	12.661351028457622	0.00031826759616662215
2004-08-20T04:52:22.243	2233.1118515217704	12.660762198367578	0.0003184300551642766
2004-08-20T04:53:08.605	2233.3111177039227	12.660442206918153	0.0003185183560158057
2004-08-20T04:53:25.522	2233.3887835579635	12.660325461235324	0.00031855057375645675
2004-08-20T04:56:14.688	2234.165761476779	12.659158355761654	0.00031887271470561077
2004-08-20T05:10:27.821	2238.0929947482714	12.653282392761701	0.00032049624847729866
2004-08-20T06:09:51.688	2254.653383155922	12.628947335379328	0.00032725036570338816
2004-08-20T07:51:38.809	2283.562569751991	12.588306308430003	0.00033864334042706844
2004-08-20T09:58:25.01	2320.30404032828	12.540341389079982	0.0003522814777854201
2004-08-20T12:40:16.714	2367.7860037267724	12.485035349339181	0.0003682833293115033
2004-08-20T15:55:00.566	2424.251822511402	12.429965398028704	0.0003845430589766256
2004-08-20T19:44:12.599	2486.8589591980303	12.384007795691753	0.00039839943334235144
2004-08-21T00:01:29.711	2548.3166030296843	12.357687370467861	0.00040652030134069903
2004-08-21T04:44:08.636	2601.415165632615	12.356827313828287	0.0004069518078158063
2004-08-21T09:43:14.08	2639.3514988988	12.381805761010176	0.0003997115286823706
2004-08-21T10:52:24.22	2645.4946583683673	12.390659708391157	0.0003971688579585225
2004-08-21T11:37:18.231	2648.978268059372	12.396940283355436	0.0003953757799188976
2004-08-21T13:21:22.154	2655.5853394115015	12.412980076323503	0.000390837524967852
2004-08-21T13:55:19.574	2657.3145443040744	12.41863034735125	0.0003892530112533523
2004-08-21T14:01:35.884	2657.611728575257	12.419695041687461	0.00038895526589682465
2004-08-21T14:05:07.751	2657.776034786822	12.420297320352132	0.00038878695323868174
2004-08-21T14:07:47.937	2657.898825797234	12.420754037775781	0.0003886593752822644
2004-08-21T14:08:31.209	2657.931784967191	12.420877615274225	0.00038862486387942525
2004-08-21T14:09:15.244	2657.9652321789854	12.421003455832777	0.0003885897241208486
2004-08-21T14:09:23.758	2657.9716880994724	12.42102779587505	0.00038858292782432686
2004-08-21T14:09:27.498	2657.9745235780338	12.421038491350068	0.0003885799414466188
2004-08-21T14:09:27.889	2657.974819976362	12.421039609552574	0.0003885796292249913
2004-08-21T14:09:28.031	2657.9749271480823	12.421040013880804	0.00038857951632957475
2004-08-21T14:09:29.445	2657.975998812497	12.421044057212804	0.00038857838736361947
2004-08-21T14:09:43.585	2657.98671017824	12.421084495478578	0.000388567096531135
2004-08-21T14:12:04.992	2658.093296362544	12.421489371935303	0.0003884540711717915
2004-08-21T14:35:39.056	2659.106780091093	12.425587020150335	0.000387312305315001
2004-08-21T15:56:47.247	2661.8890092323995	12.440343322613153	0.0003832327619986762
2004-08-21T18:00:19.647	2664.161447067347	12.464552803319666	0.00037664799210783385
2004-08-21T20:32:34.021	2664.0821947741965	12.496810946646756	0.0003680799323559563
2004-08-21T23:41:59.327	2660.3433973124825	12.539824982304367	0.0003570128293937344
2004-08-21T23:57:25.638	2659.8914066693496	12.543441290032227	0.0003561006891850516
2004-08-21T23:59:54.957	2659.8167224666336	12.544025549494878	0.0003559535850941574
2004-08-22T00:01:10.39	2659.7697901049455	12.544320843457466	0.00035587926444339977
2004-08-22T00:01:37.853	2659.752018314259	12.544428375467673	0.0003558522052079409
2004-08-22T00:06:12.485	2659.5734761280887	12.54550435973453	0.00035558158704613923
2004-08-22T00:45:24.583	2657.9850316915345	12.55476726711985	0.00035326248362141437
2004-08-22T02:00:07.2	2654.6906008801498	12.57263301465001	0.00034884261276524635
2004-08-22T02:00:43.922	2654.6623049028917	12.57278040496588	0.00034880643759404206
2004-08-22T02:01:18.095	2654.6359541669567	12.572917584081624	0.00034877277284709954
2004-08-22T02:01:30.536	2654.626356956496	12.572967527340024	0.00034876051741779973
2004-08-22T02:03:34.946	2654.530260439029	12.573467057396725	0.00034863796878899445
2004-08-22T02:24:19.045	2653.5571302231133	12.578471903458334	0.00034741310488167965
2004-08-22T03:27:20.726	2650.4746616058546	12.593783061734914	0.00034369917677790963
2004-08-22T04:55:39.848	2645.8955848504124	12.615443410623948	0.000338529558198552
2004-08-22T06:49:07.137	2639.7070832526847	12.643520336159964	0.0003319723329707748
2004-08-22T08:28:05.391	2634.161834022986	12.668156197824134	0.00032634891146159876
2004-08-22T11:31:51.875	2623.8989939583475	12.714035422246877	0.0003161887159140666
2004-08-22T14:24:28.839	2614.778422857804	12.757089591990553	0.00030700691832545455
2004-08-22T18:02:57.289	2604.637357793153	12.811378854266174	0.0002958852535342292
2004-08-22T21:51:37.438	2595.9442947443426	12.868037670551466	0.0002847805417685409
2004-08-22T23:20:11.369	2592.9930539496445	12.890005151864848	0.00028060420821590605
2004-08-22T23:52:00.168	2591.968778377115	12.89790841941111	0.0002791186294283372
2004-08-22T23:58:47.533	2591.7519682636616	12.899596208901336	0.00027880252260481715
2004-08-23T00:00:07.215	2591.7113470646136	12.89992639629241	0.0002787407287330247
2004-08-23T00:00:35.989	2591.699791742351	12.900045634700813	0.00027871841723189797
2004-08-23T00:05:23.728	2591.584205629597	12.901238146126765	0.00027849538487639846
2004-08-23T00:51:01.555	2590.479124829118	12.91259728355644	0.00027638057660603544
2004-08-23T02:20:27.453	2588.2502799202443	12.934938210531254	0.00027227168418665827
2004-08-23T04:11:23.231	2585.2446226718653	12.962826343520453	0.00026723509742524766
2004-08-23T06:39:02.818	2580.481371007999	13.000300545586791	0.0002606263985222588
2004-08-23T09:35:34.783	2572.9067253877943	13.045642839444433	0.0002528714726310626
2004-08-23T13:05:50.021	2559.8104301855847	13.100282142375681	0.0002438784777287773
2004-08-23T17:05:37.283	2537.280892343852	13.162962153148385	0.00023404796196756778
2004-08-23T20:28:21.577	2510.7057041486337	13.215599671600707	0.000226212511916908
2004-08-23T22:20:52.498	2492.9507667705093	13.244369781940415	0.0002221000793300007
2004-08-23T23:40:40.519	2479.1296046492234	13.264468823668722	0.00021930137908691722
2004-08-23T23:55:48.217	2476.399984832618	13.268244119668338	0.0002187826628466133
2004-08-23T23:59:16.841	2475.7678211514854	13.269110109007613	0.00021866399310910075
2004-08-24T00:00:36.906	2475.5241920870076	13.269442281246535	0.00021861850558851
2004-08-24T00:01:05.715	2475.4354832605336	13.269561777828956	0.00021860214604078196
2004-08-24T00:05:53.8	2474.546584131183	13.270756048719845	0.0002184387701887232
2004-08-24T00:53:54.648	2465.479594648285	13.282625957870307	0.00021682735864723377
2004-08-24T02:39:55.688	2444.375645737761	13.308305991713851	0.000213419843311084
2004-08-24T03:38:54.647	2432.0429259707225	13.322229072943527	0.0002116188818112758
2004-08-24T04:35:21.516	2419.8846902457885	13.335276509685805	0.00020996205755087136
2004-08-24T04:48:18.839	2417.0485580627833	13.338230082727465	0.00020959125108185943
2004-08-24T04:54:09.31	2415.7645066127607	13.339556558410596	0.00020942523787247541
2004-08-24T04:55:23.614	2415.49432033488	13.339837369608695	0.00020939013477118805
2004-08-24T04:55:50.729	2415.3958684980857	13.339939804510928	0.00020937733337237955
2004-08-24T05:00:21.876	2414.410241583186	13.34096307163395	0.00020924955992609264
2004-08-24T05:29:38.169	2407.9783340038725	13.347542760467908	0.00020843257973360892
2004-08-24T06:47:34.554	2390.4787918298216	13.364631609035648	0.00020634904104897074
2004-08-24T08:45:19.118	2363.181082983947	13.389135332289346	0.00020346446257225425
2004-08-24T11:12:26.942	2328.059822041445	13.417201865366504	0.00020032932206256657
2004-08-24T14:15:17.353	2283.776313977214	13.447433160848181	0.0001972066434459083
2004-08-24T17:01:11.625	2243.9641975086233	13.46968223211285	0.00019515894975112702
2004-08-24T21:20:26.048	2184.406901767899	13.492906533882493	0.00019360619630670765
2004-08-24T22:54:26.441	2164.013683631325	13.497473313030627	0.0001935778553203825
2004-08-24T23:33:57.879	2155.6721284058963	13.498749109225935	0.0001936525124270577
2004-08-24T23:56:31.974	2150.9747028538213	13.49930437591017	0.000193718191760767
2004-08-24T23:59:49.552	2150.2933766651063	13.499374828737892	0.00019372917605563802
2004-08-25T00:01:56.913	2149.8529799805756	13.499418815326544	0.00019373644587347146
2004-08-25T00:02:42.705	2149.694619633615	13.499434356487544	0.00019373909594641564
2004-08-25T00:10:20.622	2148.1141327579094	13.49958179888891	0.00019376665197115412
2004-08-25T01:08:28.236	2136.266779544175	13.500228021743643	0.0001940395183899881
2004-08-25T02:49:30.557	2116.51315416667	13.49933744995658	0.00019477852683833714
2004-08-25T03:37:46.242	2107.475875896206	13.498009157308873	0.00019524980269833923
2004-08-25T04:01:26.288	2101.9498673197363	13.497144552280277	0.00019550918631066588
2004-08-25T04:09:58.676	2099.8911971148896	13.496797822904979	0.00019560758822879812
2004-08-25T05:35:22.553	2079.9454221197543	13.49232504553496	0.00019673103831427833
2004-08-25T07:23:27.129	2056.391581250088	13.484101932190178	0.00019851131261224293
2004-08-25T09:40:05.482	2029.359856561441	13.469856086322489	0.00020131525855352633
2004-08-25T12:20:45.489	2001.5822208435839	13.448338234119234	0.0002053420129689657
2004-08-25T15:25:32.416	1975.1243667655126	13.418904029059934	0.00021080197869382215
2004-08-25T15:33:46.091	1974.1755083220148	13.417510648948257	0.0002110626963672912
2004-08-25T15:38:49.74	1973.8753489490612	13.416651022817375	0.00021122367158717324
2004-08-25T16:29:26.229	1971.080141563266	13.40796031208463	0.000212856392342194
2004-08-25T17:58:49.672	1967.0706312555865	13.392295965428207	0.00021583226570206119
2004-08-25T19:49:08.625	1963.7769436475894	13.37272026428464	0.00021963658866874477
2004-08-25T22:21:39.676	1962.2403696302672	13.345928284037987	0.0002250630253906074
2004-08-26T01:33:38.247	1965.168457277884	13.313932745010732	0.0002320290278934985
2004-08-26T04:38:24.153	1972.7881695110768	13.286149457711785	0.00023873096092306712
2004-08-26T08:03:39.402	1986.158280921357	13.259805545423305	0.00024601592563578344
2004-08-26T11:41:24.211	2004.986577679176	13.237768008320934	0.00025340987061811776
2004-08-26T15:34:23.82	2028.8962398203187	13.220929205353938	0.00026085565798960903
2004-08-26T19:46:09.49	2057.089633226859	13.209618331238982	0.00026840263736366716
2004-08-27T00:30:26.602	2090.0680505808464	13.20315280182201	0.000276567422108676
2004-08-27T05:33:10.437	2125.7638965301376	13.19957852702912	0.00028548058744677586
2004-08-27T11:05:44.736	2166.253284509989	13.192187520146163	0.0002969588715788368
2004-08-27T11:42:10.687	2170.8430417971726	13.190779508051289	0.000298405953517559
2004-08-27T12:06:25.832	2173.921940930457	13.189753549902525	0.00029939551151413854
2004-08-27T12:10:54.714	2174.49303979427	13.189555870233058	0.00029958074429239153
2004-08-27T12:13:11.673	2174.784206045802	13.189454188651945	0.0002996753860224623
2004-08-27T12:13:48.52	2174.86685537936	13.189426717585363	0.0002997008821287947
2004-08-27T12:14:02.304	2174.9057827165775	13.189416429051356	0.0002997104230581567
2004-08-27T12:16:20.141	2175.2949961241825	13.189313176998018	0.00029980593468637874
2004-08-27T12:35:22.361	2178.5163059710426	13.188431551957176	0.000300604663889022
2004-08-27T13:31:40.287	2188.0081633064965	13.185539229760899	0.0003030459264389287
2004-08-27T15:16:22.676	2205.5908583773607	13.178904441673266	0.00030793299444463527
2004-08-27T17:24:55.933	2227.230075404581	13.168168334964596	0.0003146454102428124
2004-08-27T20:17:07.503	2256.621947066671	13.148436177575718	0.00032510941345155453
2004-08-27T23:41:45.996	2292.4912379852913	13.115451091443196	0.00034019508541877704
2004-08-28T03:42:56.904	2336.183304939794	13.06168960790667	0.00036221846378966724
2004-08-28T08:19:31.083	2387.629590287292	12.982758485449828	0.000392638549261235
2004-08-28T13:21:11.523	2443.6493537941456	12.886100787079497	0.0004290920333269354
2004-08-28T18:44:59.474	2500.2864021273404	12.787367728299072	0.00046631703902431823
2004-08-29T00:24:07.801	2551.829801055881	12.70635695624143	0.0004970949287366383
2004-08-29T06:14:22.74	2594.150317869995	12.652528691587053	0.000517556799217597
2004-08-29T12:22:21.806	2625.7343018703896	12.623142054604061	0.0005284528694395024
2004-08-29T14:18:55.954	2633.058902507644	12.61821337635261	0.0005301847183851944
2004-08-29T15:49:09.702	2637.8894190490428	12.615509893609461	0.0005310899411467892
2004-08-29T15:53:18.73	2638.094411639516	12.615406295466725	0.0005311234622558128
2004-08-29T15:55:05.306	2638.1816838835307	12.615362487501137	0.0005311376016020021
2004-08-29T15:55:42.937	2638.2119504904003	12.615347095071396	0.0005311425644931193
2004-08-29T15:55:57.103	2638.2224280281403	12.615341310665503	0.0005311444288475096
2004-08-29T15:58:18.764	2638.3269358496764	12.615283771834942	0.000531162954141267
2004-08-29T16:21:55.381	2639.3453098989503	12.614738466901542	0.0005313365561814078
2004-08-29T17:23:37.57	2641.7788919233935	12.613559007012512	0.0005316952791650461
2004-08-29T18:46:51.751	2644.545239964889	12.612480453657493	0.0005319815948160156
2004-08-29T20:35:00.658	2647.2660607407915	12.611843229308617	0.0005320604283833578
2004-08-29T22:47:55.957	2649.2779085272077	12.612048398142397	0.0005317801464373436
2004-08-30T01:24:28.273	2649.78848726862	12.613414194399525	0.0005310219114258876
2004-08-30T04:38:50.919	2647.6495480889807	12.616415810867627	0.0005295758385522999
2004-08-30T07:28:45.073	2643.2669433734727	12.619937873793447	0.0005279451012426425
2004-08-30T08:18:58.533	2641.520782037868	12.621108421107053	0.000527405641121855
2004-08-30T08:46:10.105	2640.4891970923513	12.62176401361509	0.0005271032175622918
2004-08-30T12:19:52.254	2630.261695425778	12.627389880140127	0.0005244819948545791
2004-08-30T15:06:26.416	2619.656652952298	12.632285183910161	0.0005221419855700964
2004-08-30T19:44:38.604	2596.891703647904	12.641355176396377	0.0005176350250544333
2004-08-31T00:39:46.248	2566.7887767329244	12.652183506015929	0.0005120006647788206
2004-08-31T06:16:15.723	2527.630070412895	12.666128535021176	0.0005045045611719242
2004-08-31T10:29:52.157	2497.1061507487057	12.677875468472408	0.0004981460251352947
2004-08-31T12:11:14.293	2485.1756140122347	12.682895518153687	0.0004954492762247578
2004-08-31T12:45:22.865	2481.2315602879803	12.684630435618864	0.0004945223275956178
2004-08-31T13:02:04.908	2479.318907855842	12.68548733327272	0.0004940655868366178
2004-08-31T15:49:05.334	2460.940656550553	12.694365581963938	0.0004893824003484935
2004-08-31T18:42:24.108	2443.713089021317	12.70420707470684	0.000484314303013248
2004-08-31T22:41:53.867	2423.7960864123024	12.718824595172894	0.0004770326921860037
2004-09-01T03:07:40.003	2407.6586903303923	12.735770429602557	0.0004688298025887132
2004-09-01T08:01:45.166	2397.265552502802	12.753563574297436	0.0004601609626777391
2004-09-01T13:29:45.172	2393.9613840851953	12.768542404460767	0.0004519849266159029
2004-09-01T19:26:25.635	2397.7303474583414	12.771732410360894	0.0004467668148937959
2004-09-02T01:36:41.487	2406.256553628532	12.746799690539062	0.00044926079907159366
2004-09-02T08:29:12.519	2417.567507271787	12.661054409202697	0.000470681973141102
2004-09-02T14:16:17.851	2427.1154824281844	12.519845213060412	0.0005144876100898116
2004-09-02T20:37:30.183	2437.884924283737	12.288926728060233	0.0006003474762626056
2004-09-03T02:51:29.765	2450.6006895899773	12.041232356990951	0.0007112082064350399
2004-09-03T03:42:17.814	2452.647019420531	12.010494281476975	0.0007263556895396514
2004-09-03T04:44:59.292	2455.3015118272438	11.974230920617078	0.0007446276521977551
2004-09-03T04:54:18.389	2455.708575346613	11.96900748392825	0.0007472958077442766
2004-09-03T04:56:10.813	2455.7908240398206	11.967962484770483	0.000747830700893559
2004-09-03T04:56:54.796	2455.839541667698	11.967554141718974	0.0007480398152931957
2004-09-03T04:57:10.756	2455.887154461978	11.967406036512791	0.000748115673558695
2004-09-03T04:59:50.357	2456.3626377262995	11.9659270268864	0.0007488735587328046
2004-09-03T05:26:26.366	2461.053699810076	11.951342668089707	0.0007563809361902159
2004-09-03T06:30:38.918	2471.9155086408987	11.917702713044473	0.0007739321611520593
2004-09-03T08:15:47.774	2488.3871434180055	11.867442440385927	0.0008007628548169743
2004-09-03T10:30:26.609	2507.3330765627898	11.811600604314314	0.0008314198051912737
2004-09-03T13:26:59.745	2528.9916289777657	11.751540728839085	0.0008653730054624688
2004-09-03T16:59:14.32	2550.9506612171135	11.695748676700118	0.0008978006763539684
2004-09-03T21:07:49.11	2571.8933403191477	11.647460793936142	0.0009265127516556744
2004-09-04T01:49:01.092	2590.304490141969	11.609083169213985	0.0009494389806369601
2004-09-04T06:08:55.208	2602.998935380338	11.586017676855734	0.0009624582617310364
2004-09-04T11:50:35.653	2614.624640243973	11.572430648225994	0.0009672329492917847
2004-09-04T17:16:00.742	2621.982525679499	11.577690896579979	0.0009577029468856857
2004-09-04T21:58:28.129	2626.624160041027	11.597098982989362	0.0009382434021222684
2004-09-04T22:50:49.263	2627.3454849693053	11.602168187102093	0.0009335850729355121
2004-09-04T23:23:28.542	2627.7734712381807	11.605555629518395	0.0009305251547598211
2004-09-04T23:42:21.825	2628.013186741389	11.60759320251782	0.0009287025035725547
2004-09-04T23:58:26.441	2628.212623736024	11.60937229974084	0.0009271212162230526
2004-09-04T23:59:55.076	2628.2307349228736	11.609537836871079	0.0009269745480031679
2004-09-05T00:01:09.997	2628.2318990094236	11.609678029934951	0.0009268503964035064
2004-09-05T00:01:37.175	2628.2312952618313	11.609728945398004	0.000926805321211688
2004-09-05T00:06:08.947	2628.2252177166824	11.610239882119053	0.0009263534103772492
2004-09-05T00:34:23.026	2628.1855487067355	11.61349743558454	0.0009234894507024205
2004-09-05T01:54:08.443	2628.051858259555	11.62336612604214	0.000914975723953844
2004-09-05T03:44:55.384	2627.7843469806726	11.638657747956778	0.0009021810594055288
2004-09-05T06:06:46.853	2627.211878881438	11.660781331314306	0.0008843403562138508
2004-09-05T09:01:23.222	2625.9309525602384	11.69160639746035	0.0008605203334396069
2004-09-05T12:27:26.509	2623.147765381883	11.732463202136865	0.0008304380668664678
2004-09-05T16:24:44.974	2617.431875740115	11.784463001531021	0.0007941630458621939
2004-09-05T20:50:18.77	2606.762814335153	11.847287853251533	0.0007528458874368696
2004-09-06T01:44:57.348	2588.7017940918317	11.920298538192602	0.0007077216330270268
2004-09-06T07:28:01.169	2558.98999176806	12.006208768938748	0.0006578210941440726
2004-09-06T12:07:44.837	2528.2558773217197	12.074711790414446	0.0006201185256617768
2004-09-06T17:48:45.045	2484.1421513038745	12.154272766208608	0.0005784729914450693
2004-09-06T23:37:24.845	2433.675533740959	12.229681347978758	0.0005411561826098107
2004-09-07T05:56:43.597	2376.2272366157945	12.304054971397875	0.0005068281049893344
2004-09-07T06:37:33.998	2370.044478047752	12.311580461930708	0.0005035080871529564
2004-09-07T07:06:25.591	2365.685083478681	12.316841078739396	0.0005012049864372922
2004-09-07T07:21:51.327	2363.3583257903806	12.319633932836554	0.0004999882597862546
2004-09-07T07:29:32.575	2362.200105093035	12.321020364057064	0.0004993858013045572
2004-09-07T07:33:45.74	2361.5647108505773	12.321779888872006	0.0004990561953639697
2004-09-07T07:34:42.646	2361.454840294883	12.321950472441792	0.000498982210107548
2004-09-07T07:35:03.107	2361.417691766358	12.3220117956823	0.0004989556162769496
2004-09-07T07:38:27.719	2361.0458564512037	12.322624670446796	0.0004986899259982853
2004-09-07T08:12:33.845	2357.29346053834	12.32871766409004	0.0004960578012635042
2004-09-07T09:39:36.859	2347.459821389194	12.343972641131717	0.0004895433868851559
2004-09-07T11:37:33.086	2333.6608829622314	12.363940437228537	0.000481186715521238
2004-09-07T14:10:16.964	2315.233945526711	12.38854648556108	0.0004711684947925617
2004-09-07T17:16:58.395	2292.299197408403	12.416556884603736	0.00046015994848453584
2004-09-07T20:57:20.145	2265.234887519619	12.446347761100865	0.0004489358356485244
2004-09-08T01:08:07.685	2235.050591869728	12.475212302506998	0.0004385517566795361
2004-09-08T05:10:47.532	2206.8607089989414	12.497004309016983	0.00043103327925291413
2004-09-08T10:25:20.516	2172.1960982539763	12.51465807013406	0.00042516870873202827
2004-09-08T15:32:00.584	2140.718874481015	12.518994230052444	0.00042383609357588627
2004-09-08T21:11:24.074	2108.923482479067	12.508622381724626	0.00042745145987721804
2004-09-08T23:09:20.907	2098.778217785275	12.501733259506624	0.00042987942990718004
2004-09-08T23:50:25.358	2095.372751824236	12.499014138152718	0.00043085189063253436
2004-09-08T23:58:15.972	2094.730340202719	12.4984782034479	0.0004310446273576735
2004-09-08T23:59:56.353	2094.5936481558733	12.49836322730931	0.0004310860233776396
2004-09-09T00:01:18.398	2094.4764755607525	12.498269081676519	0.0004311199323552753
2004-09-09T00:01:48.122	2094.4336458087723	12.498234935877848	0.00043113223379046965
2004-09-09T00:06:45.361	2094.005987967826	12.497892372577033	0.00043125573349003446
2004-09-09T00:56:17.75	2089.7934794830226	12.49435822894558	0.0004325426809454778
2004-09-09T02:02:34.229	2084.347874234514	12.489354714115835	0.00043440732416775204
[truncated: 34,489 more rows]
