# Supplementary material for: Role of vector phenotypic plasticity in disease transmission as illustrated by the spread of dengue virus by Aedes albopictus
Source: Nat Commun. 2024 Sep 7;15:7823. doi: 10.1038/s41467-024-52144-5 (PMC11379831; doi:10.1038/s41467-024-52144-5)
Supplement: Supplementary file 4 — Source Data files [file 41467_2024_52144_MOESM4_ESM.zip › Source_Data_Folder/Supplementary_Material/SF41.xlsx]

## Sheet: Simulated_Adults
Time_Ads	Sim_Ads_Pred
2012-01-01	0
2012-01-01 01:53:00	0
2012-01-01 06:20:55	0
2012-01-01 14:23:51	0
2012-01-01 18:07:56	0
2012-01-01 21:04:52	0
2012-01-01 23:59:36	0
2012-01-02 00:02:17	0
2012-01-02 00:03:15	0
2012-01-02 00:12:59	0
2012-01-02 01:22:43	0
2012-01-02 03:27:04	0
2012-01-02 05:55:57	0
2012-01-02 09:12:01	0
2012-01-02 13:00:05	0
2012-01-02 17:24:40	0
2012-01-02 22:20:57	0
2012-01-02 23:53:53	0
2012-01-03 00:01:06	0
2012-01-03 00:05:27	0
2012-01-03 00:46:48	0
2012-01-03 02:00:42	0
2012-01-03 03:53:11	0
2012-01-03 06:11:53	0
2012-01-03 08:50:58	0
2012-01-03 10:51:42	0
2012-01-03 12:26:28	0
2012-01-03 13:38:18	0
2012-01-03 14:36:32	0
2012-01-03 19:20:52	0
2012-01-03 22:46:00	0
2012-01-03 23:43:47	0
2012-01-03 23:58:01	0
2012-01-04 00:09:56	0
2012-01-04 00:14:16	0
2012-01-04 00:57:31	0
2012-01-04 02:36:32	0
2012-01-04 04:53:54	0
2012-01-04 08:08:44	0
2012-01-04 12:08:00	0
2012-01-04 17:04:52	0
2012-01-04 22:54:29	0
2012-01-04 23:57:15	0
2012-01-05 00:51:10	0
2012-01-05 01:10:30	0
2012-01-05 04:23:53	0
2012-01-05 05:39:21	0
2012-01-05 08:31:33	0
2012-01-05 09:52:20	0
2012-01-05 10:35:58	0
2012-01-05 10:54:53	0
2012-01-05 11:42:30	0
2012-01-05 12:27:33	0
2012-01-05 13:39:36	0
2012-01-05 15:03:03	0
2012-01-05 16:27:29	0
2012-01-05 18:52:40	0
2012-01-05 21:26:14	0
2012-01-05 23:05:27	0
2012-01-06 00:19:44	0
2012-01-06 01:05:12	0
2012-01-06 04:25:02	0
2012-01-06 07:02:28	0
2012-01-06 11:15:58	0
2012-01-06 15:36:13	0
2012-01-06 20:50:03	0
2012-01-07 02:25:31	0
2012-01-07 06:03:08	0
2012-01-07 11:24:45	0
2012-01-07 18:39:34	0
2012-01-08 01:37:16	0
2012-01-08 06:34:42	0
2012-01-08 12:58:47	0
2012-01-08 15:53:48	0
2012-01-08 18:02:00	0
2012-01-08 19:39:01	0
2012-01-09 03:22:18	0
2012-01-09 04:56:45	0
2012-01-09 06:14:35	0
2012-01-09 08:38:22	0
2012-01-09 10:49:19	0
2012-01-09 12:55:29	0
2012-01-09 16:32:49	0
2012-01-09 20:12:51	0
2012-01-10 00:57:32	0
2012-01-10 05:14:45	0
2012-01-10 08:57:24	0
2012-01-10 10:52:30	0
2012-01-10 11:35:53	0
2012-01-10 12:23:47	0
2012-01-10 13:02:59	0
2012-01-10 17:11:44	0
2012-01-10 20:09:02	0
2012-01-10 22:09:04	0
2012-01-10 23:40:51	0
2012-01-10 23:56:48	0
2012-01-11 00:00:46	0
2012-01-11 00:02:13	0
2012-01-11 00:16:37	0
2012-01-11 01:17:22	0
2012-01-11 03:06:39	0
2012-01-11 05:17:17	0
2012-01-11 05:50:58	0
2012-01-11 06:08:24	0
2012-01-11 06:49:53	0
2012-01-11 07:28:38	0
2012-01-11 08:27:15	0
2012-01-11 09:35:49	0
2012-01-11 11:07:22	0
2012-01-11 13:00:38	0
2012-01-11 15:24:45	0
2012-01-11 18:19:28	0
2012-01-11 21:43:38	0
2012-01-12 01:56:21	0
2012-01-12 06:03:40	0
2012-01-12 11:35:44	0
2012-01-12 17:13:15	0
2012-01-12 23:39:14	0
2012-01-13 05:46:41	0
2012-01-13 09:45:09	0
2012-01-13 12:52:06	0
2012-01-13 15:31:53	0
2012-01-13 18:30:09	0
2012-01-13 19:25:58	0
2012-01-13 20:23:42	0
2012-01-13 21:25:51	0
2012-01-14 00:55:28	0
2012-01-14 03:29:59	0
2012-01-14 08:02:06	0
2012-01-14 10:34:33	0
2012-01-14 19:06:13	0
2012-01-14 22:22:15	0
2012-01-15 06:22:13	0
2012-01-15 08:15:20	0
2012-01-15 09:58:28	0
2012-01-15 12:40:43	0
2012-01-15 15:37:25	0
2012-01-15 17:23:40	0
2012-01-15 17:35:28	0
2012-01-15 17:41:14	0
2012-01-15 18:38:47	0
2012-01-15 20:48:32	0
2012-01-15 23:08:50	0
2012-01-16 02:37:12	0
2012-01-16 06:17:18	0
2012-01-16 11:04:05	0
2012-01-16 16:29:54	0
2012-01-16 22:49:08	0
2012-01-17 02:34:07	1.83583e-07
2012-01-17 04:40:59	8.62257e-07
2012-01-17 06:51:51	1.69657e-06
2012-01-17 11:54:14	4.23568e-06
2012-01-17 16:50:04	7.6275e-06
2012-01-17 22:13:45	1.23282e-05
2012-01-18 04:17:45	1.84996e-05
2012-01-18 08:48:57	2.33283e-05
2012-01-18 11:46:55	2.64582e-05
2012-01-18 12:42:59	2.74245e-05
2012-01-18 13:16:35	2.79976e-05
2012-01-18 16:16:21	3.09669e-05
2012-01-18 17:26:36	3.20738e-05
2012-01-18 21:16:53	3.54332e-05
2012-01-18 23:04:31	3.68359e-05
2012-01-19 00:53:08	3.8126e-05
2012-01-19 03:59:32	4.00147e-05
2012-01-19 05:26:43	4.07491e-05
2012-01-19 07:30:45	4.16285e-05
2012-01-19 11:17:03	4.27564e-05
2012-01-19 13:53:40	4.33403e-05
2012-01-19 16:38:42	4.39379e-05
2012-01-19 21:27:02	4.49424e-05
2012-01-20 01:26:11	4.57495e-05
2012-01-20 06:50:04	4.68369e-05
2012-01-20 11:03:33	4.7738e-05
2012-01-20 14:39:11	4.89786e-05
2012-01-20 17:30:41	5.04235e-05
2012-01-20 19:27:17	5.16616e-05
2012-01-20 22:31:36	5.40585e-05
2012-01-20 23:48:52	5.52188e-05
2012-01-21 00:37:00	5.59834e-05
2012-01-21 04:01:43	5.95093e-05
2012-01-21 05:52:47	6.15355e-05
2012-01-21 09:37:35	6.57347e-05
2012-01-21 12:39:27	6.92069e-05
2012-01-21 16:59:18	7.44605e-05
2012-01-21 19:50:15	7.86603e-05
2012-01-21 21:05:21	8.13533e-05
2012-01-21 21:39:07	8.32091e-05
2012-01-21 21:53:58	8.43412e-05
2012-01-21 22:07:38	8.54257e-05
2012-01-21 22:18:14	8.62705e-05
2012-01-22 00:04:09	9.47886e-05
2012-01-22 01:18:14	0.000100523
2012-01-22 03:13:56	0.000108973
2012-01-22 06:57:57	0.000123735
2012-01-22 07:28:52	0.000125638
2012-01-22 07:46:42	0.000126736
2012-01-22 07:53:11	0.000127134
2012-01-22 08:58:00	0.00013114
2012-01-22 10:37:05	0.000137386
2012-01-22 12:48:00	0.000145948
2012-01-22 13:54:29	0.00015044
2012-01-22 14:10:15	0.000151522
2012-01-22 14:25:48	0.000152593
2012-01-22 14:31:28	0.000152986
2012-01-22 15:28:10	0.000156946
2012-01-22 15:52:18	0.000158554
2012-01-22 16:06:10	0.000160585
2012-01-22 16:17:26	0.000162278
2012-01-22 16:58:35	0.000167497
2012-01-22 17:30:06	0.000170755
2012-01-22 18:22:24	0.000175242
2012-01-22 19:19:06	0.000179241
2012-01-22 20:35:20	0.000183693
2012-01-22 22:06:23	0.000188063
2012-01-23 00:02:05	0.000192556
2012-01-23 02:24:07	0.000196916
2012-01-23 02:59:09	0.00019784
2012-01-23 03:19:41	0.000198359
2012-01-23 05:40:38	0.000201323
2012-01-23 06:33:54	0.000201951
2012-01-23 10:45:34	0.000204622
2012-01-23 13:00:36	0.000205872
2012-01-23 16:38:07	0.000207657
2012-01-23 19:47:36	0.000209052
2012-01-23 22:33:22	0.000210235
2012-01-24 00:41:02	0.000212132
2012-01-24 01:44:55	0.000214078
2012-01-24 02:15:39	0.000215387
2012-01-24 02:44:49	0.000216606
2012-01-24 05:29:56	0.000222283
2012-01-24 06:13:50	0.00022328
2012-01-24 06:34:21	0.000223766
2012-01-24 06:48:37	0.000224063
2012-01-24 07:15:04	0.000224536
2012-01-24 07:42:53	0.000224963
2012-01-24 08:21:14	0.000225475
2012-01-24 09:06:37	0.00022601
2012-01-24 10:04:48	0.000226623
2012-01-24 11:16:08	0.000227311
2012-01-24 12:45:31	0.000228117
2012-01-24 14:36:03	0.000229064
2012-01-24 16:51:35	0.000230195
2012-01-24 19:39:28	0.000231682
2012-01-24 21:55:59	0.000233072
2012-01-25 02:42:12	0.000235847
2012-01-25 07:13:50	0.000238275
2012-01-25 13:22:14	0.000241292
2012-01-25 17:30:58	0.00024319
2012-01-25 22:56:09	0.000245564
2012-01-26 05:05:16	0.000248489
2012-01-26 11:12:08	0.000251916
2012-01-26 16:39:32	0.000255932
2012-01-26 23:19:14	0.000263688
2012-01-27 05:41:17	0.000277696
2012-01-27 11:25:55	0.000293739
2012-01-27 12:22:20	0.000296599
2012-01-27 13:04:30	0.000298631
2012-01-27 14:50:35	0.000303156
2012-01-27 17:17:27	0.000308479
2012-01-27 19:29:53	0.000312645
2012-01-27 21:54:10	0.000316677
2012-01-27 23:46:00	0.000319499
2012-01-28 04:45:18	0.000325971
2012-01-28 09:37:51	0.000331026
2012-01-28 16:21:27	0.000336339
2012-01-28 23:23:07	0.000340337
2012-01-29 07:03:32	0.000343567
2012-01-29 11:36:44	0.000345162
2012-01-29 19:28:17	0.000347492
2012-01-30 00:15:44	0.000348622
2012-01-30 04:36:23	0.000349552
2012-01-30 08:49:41	0.000350369
2012-01-30 17:27:51	0.000351761
2012-01-30 23:59:39	0.000352634
2012-01-31 08:45:06	0.00035382
2012-01-31 12:10:51	0.000354338
2012-01-31 15:09:32	0.000354969
2012-01-31 19:25:36	0.000356379
2012-02-01 00:44:16	0.000358921
2012-02-01 05:47:36	0.000361998
2012-02-01 12:08:34	0.000366521
2012-02-01 18:13:47	0.000371409
2012-02-02 00:49:38	0.000377304
2012-02-02 03:25:11	0.000379815
2012-02-02 04:35:09	0.000380984
2012-02-02 05:12:37	0.00038162
2012-02-02 05:27:10	0.000381869
2012-02-02 07:05:57	0.000383587
2012-02-02 09:15:54	0.000385917
2012-02-02 11:58:47	0.000388944
2012-02-02 15:25:34	0.000392934
2012-02-02 19:17:02	0.000397549
2012-02-02 23:46:33	0.000403016
2012-02-03 04:08:20	0.0004083
2012-02-03 08:10:20	0.000413104
2012-02-03 14:18:49	0.000420199
2012-02-03 19:32:53	0.000425436
2012-02-04 00:05:16	0.000428812
2012-02-04 04:07:50	0.000431324
2012-02-04 09:20:22	0.000434092
2012-02-04 15:07:30	0.00043713
2012-02-04 18:19:14	0.00043954
2012-02-04 19:22:30	0.000440606
2012-02-04 20:19:06	0.000441757
2012-02-04 20:48:18	0.000442435
2012-02-04 23:04:53	0.000446464
2012-02-05 00:19:06	0.000449282
2012-02-05 01:29:12	0.000452381
2012-02-05 01:54:31	0.000453376
2012-02-05 02:17:42	0.000453309
2012-02-05 05:35:38	0.000452736
2012-02-05 08:31:12	0.00045223
2012-02-05 09:19:26	0.000452092
2012-02-05 09:47:53	0.00045201
2012-02-05 09:58:41	0.000451979
2012-02-05 10:34:50	0.000451875
2012-02-05 11:04:24	0.00045179
2012-02-05 11:52:58	0.000451651
2012-02-05 12:46:41	0.000451497
2012-02-05 13:57:35	0.000451294
2012-02-05 15:21:37	0.000451053
2012-02-05 17:07:59	0.000450749
2012-02-05 19:18:58	0.000450373
2012-02-05 22:01:00	0.000449908
2012-02-06 01:21:37	0.000449329
2012-02-06 05:59:11	0.000448519
2012-02-06 09:54:25	0.000447818
2012-02-06 15:18:59	0.000446824
2012-02-06 20:35:20	0.000445818
2012-02-07 02:45:08	0.000444602
2012-02-07 09:23:15	0.000443268
2012-02-07 15:46:06	0.000441986
2012-02-07 22:42:10	0.000440607
2012-02-08 06:22:03	0.000439096
2012-02-08 15:34:03	0.000437272
2012-02-09 01:21:35	0.000435257
2012-02-09 08:39:02	0.000433646
2012-02-09 16:58:09	0.000431616
2012-02-09 21:44:17	0.000430338
2012-02-10 01:40:56	0.000429226
2012-02-10 05:19:53	0.000428168
2012-02-10 11:01:29	0.000426495
2012-02-10 17:12:15	0.000424697
2012-02-11 01:05:15	0.000422477
2012-02-11 09:07:29	0.000420294
2012-02-11 17:40:41	0.000417936
2012-02-12 01:04:09	0.000415582
2012-02-12 04:50:51	0.000414032
2012-02-12 06:30:24	0.000413196
2012-02-12 07:21:31	0.000412711
2012-02-12 08:05:11	0.000412258
2012-02-12 11:48:50	0.000409001
2012-02-12 14:15:58	0.000404615
2012-02-12 15:24:26	0.000399905
2012-02-12 15:56:07	0.000395699
2012-02-12 16:14:09	0.000393233
2012-02-12 16:26:50	0.000391509
2012-02-12 18:33:36	0.000374685
2012-02-12 21:41:16	0.000351102
2012-02-13 01:45:22	0.000322639
2012-02-13 05:30:53	0.000298407
2012-02-13 07:15:52	0.000287758
2012-02-13 07:57:26	0.000283649
2012-02-13 08:31:32	0.000280321
2012-02-13 08:43:54	0.000279124
2012-02-13 10:47:35	0.00026743
2012-02-13 14:43:51	0.000246443
2012-02-13 19:28:33	0.000223341
2012-02-13 22:43:41	0.000208777
2012-02-14 02:25:07	0.00020262
2012-02-14 04:17:06	0.00020173
2012-02-14 06:03:39	0.000201158
2012-02-14 07:12:09	0.000200872
2012-02-14 07:43:40	0.000200756
2012-02-14 08:57:36	0.000200513
2012-02-14 10:10:57	0.000200304
2012-02-14 11:40:30	0.000200083
2012-02-14 13:58:12	0.000199796
2012-02-14 16:38:01	0.00019952
2012-02-14 18:10:29	0.00019939
2012-02-14 21:33:43	0.00019917
2012-02-15 00:43:57	0.000199024
2012-02-15 03:19:20	0.000198927
2012-02-15 03:59:23	0.000198904
2012-02-15 04:22:25	0.000198891
2012-02-15 07:13:55	0.000198789
2012-02-15 09:18:25	0.000198709
2012-02-15 11:44:36	0.000198601
2012-02-15 14:39:10	0.000198449
2012-02-15 18:16:57	0.000198221
2012-02-15 22:11:04	0.000197941
2012-02-16 02:34:47	0.00019762
2012-02-16 07:37:54	0.000197304
2012-02-16 12:39:22	0.000197074
2012-02-16 16:56:14	0.00019692
2012-02-16 19:05:09	0.000196839
2012-02-16 20:34:13	0.000196786
2012-02-17 00:56:24	0.000196706
2012-02-17 03:51:44	0.000196719
2012-02-17 05:48:00	0.000196748
2012-02-17 07:32:30	0.000196781
2012-02-17 08:31:40	0.000196817
2012-02-17 10:17:02	0.000196967
2012-02-17 11:38:06	0.000197166
2012-02-17 12:35:56	0.000197356
2012-02-17 17:00:50	0.000198763
2012-02-17 19:31:27	0.000199969
2012-02-17 21:22:12	0.000201042
2012-02-17 22:17:15	0.000201632
2012-02-18 00:24:46	0.000203145
2012-02-18 01:40:25	0.000204141
2012-02-18 02:30:53	0.000204849
2012-02-18 04:19:37	0.000206504
2012-02-18 05:57:44	0.000208182
2012-02-18 08:18:32	0.000211039
2012-02-18 10:50:12	0.000215396
2012-02-18 12:43:38	0.000220925
2012-02-18 14:07:56	0.000227303
2012-02-18 15:11:35	0.000232851
2012-02-18 17:32:54	0.000247309
2012-02-18 17:48:41	0.000249077
2012-02-18 17:57:11	0.000250039
2012-02-18 18:00:16	0.000250389
2012-02-18 18:31:04	0.000253931
2012-02-18 19:30:37	0.000261
2012-02-18 20:44:44	0.000270257
2012-02-18 22:01:48	0.000280503
2012-02-18 23:00:08	0.000288829
2012-02-19 02:05:26	0.00031994
2012-02-19 03:22:16	0.000335615
2012-02-19 05:38:48	0.000363804
2012-02-19 07:54:21	0.000386961
2012-02-19 10:43:38	0.000408931
2012-02-19 13:49:06	0.00042765
2012-02-19 17:15:21	0.000443189
2012-02-19 18:15:20	0.000446898
2012-02-19 18:56:56	0.000448739
2012-02-19 19:34:51	0.000449908
2012-02-19 20:22:51	0.000451092
2012-02-19 21:30:04	0.00045247
2012-02-19 22:49:09	0.000453889
2012-02-20 00:27:59	0.000455521
2012-02-20 02:32:52	0.000457505
2012-02-20 05:07:14	0.00046004
2012-02-20 07:37:13	0.000462686
2012-02-20 10:00:15	0.00046499
2012-02-20 13:00:34	0.000466764
2012-02-20 15:25:53	0.000467341
2012-02-20 18:31:23	0.000467379
2012-02-20 20:50:35	0.000467128
2012-02-20 22:52:14	0.000466822
2012-02-21 03:21:23	0.000465937
2012-02-21 06:26:06	0.000465244
2012-02-21 11:51:17	0.000464035
2012-02-21 15:30:25	0.000463291
2012-02-21 18:08:04	0.000462824
2012-02-21 20:52:06	0.000462432
2012-02-22 01:24:54	0.000461944
2012-02-22 05:36:14	0.000461599
2012-02-22 10:55:31	0.000461222
2012-02-22 16:16:32	0.000460953
2012-02-22 21:01:58	0.000461066
2012-02-23 03:19:38	0.000461286
2012-02-23 06:53:23	0.000461493
2012-02-23 07:31:29	0.000461538
2012-02-23 08:00:27	0.000461575
2012-02-23 08:10:53	0.000461588
2012-02-23 09:44:27	0.000461717
2012-02-23 11:54:40	0.000461924
2012-02-23 14:44:35	0.00046224
2012-02-23 18:05:49	0.000462664
2012-02-23 21:02:25	0.000463074
2012-02-24 01:34:29	0.00046402
2012-02-24 05:47:14	0.000465394
2012-02-24 10:18:37	0.000467413
2012-02-24 15:00:10	0.000470071
2012-02-24 18:40:34	0.000473813
2012-02-24 21:42:44	0.000477836
2012-02-25 02:30:37	0.00048503
2012-02-25 07:31:46	0.000492563
2012-02-25 11:28:13	0.000498032
2012-02-25 16:20:04	0.00050425
2012-02-25 20:53:34	0.000510021
2012-02-26 00:28:44	0.00051497
2012-02-26 03:00:47	0.000519475
2012-02-26 05:23:52	0.000524139
2012-02-26 10:33:03	0.000535237
2012-02-26 14:48:54	0.00054562
2012-02-26 18:45:02	0.000556189
2012-02-26 21:41:53	0.000564605
2012-02-27 00:09:48	0.000571205
2012-02-27 02:27:04	0.00057608
2012-02-27 06:27:04	0.000582723
2012-02-27 09:01:22	0.000586176
2012-02-27 11:39:26	0.000589271
2012-02-27 12:25:27	0.000590107
2012-02-27 13:05:02	0.000590827
2012-02-27 15:33:02	0.000593664
2012-02-27 17:35:05	0.000596168
2012-02-27 21:14:50	0.000601028
2012-02-27 23:26:50	0.00060415
2012-02-28 06:26:15	0.000614955
2012-02-28 11:17:21	0.000623157
2012-02-28 18:02:08	0.000635383
2012-02-28 21:53:07	0.000642687
2012-02-29 03:41:45	0.000654132
2012-02-29 06:57:18	0.000660833
2012-02-29 13:27:45	0.000675001
2012-02-29 17:39:10	0.000684449
2012-03-01 00:54:05	0.000700188
2012-03-01 05:29:11	0.000708986
2012-03-01 09:42:32	0.000715956
2012-03-01 17:02:38	0.000725515
2012-03-01 22:54:26	0.000731414
2012-03-02 04:04:32	0.000735588
2012-03-02 07:47:03	0.000738209
2012-03-02 10:56:39	0.000740559
2012-03-02 12:46:27	0.000742463
2012-03-02 13:42:42	0.000744032
2012-03-02 14:09:03	0.000745127
2012-03-02 14:36:46	0.000746498
2012-03-02 15:11:49	0.000748192
2012-03-02 16:19:01	0.000751223
2012-03-02 17:57:10	0.000754761
2012-03-02 18:54:04	0.000756185
2012-03-02 19:43:49	0.000758926
2012-03-02 20:16:56	0.000760841
2012-03-02 20:42:37	0.000762172
2012-03-02 20:55:59	0.000762774
2012-03-02 21:33:50	0.000764217
2012-03-02 22:06:36	0.00076524
2012-03-02 22:57:28	0.000765925
2012-03-02 23:29:46	0.000766214
2012-03-03 00:53:05	0.00076682
2012-03-03 02:03:55	0.000767222
2012-03-03 03:50:05	0.000767692
2012-03-03 05:35:59	0.000768054
2012-03-03 06:58:42	0.000768353
2012-03-03 07:11:28	0.000768405
2012-03-03 07:17:44	0.000768431
2012-03-03 08:20:26	0.000768706
2012-03-03 09:46:39	0.00076912
2012-03-03 11:06:38	0.000769517
2012-03-03 13:06:47	0.000770097
2012-03-03 14:01:37	0.000770346
2012-03-03 16:48:42	0.000771086
2012-03-03 19:40:39	0.000771716
2012-03-03 22:33:53	0.000772308
2012-03-04 00:30:05	0.000773212
2012-03-04 05:29:12	0.000774581
2012-03-04 08:44:58	0.000774939
2012-03-04 13:05:13	0.000774781
2012-03-04 17:12:03	0.000774022
2012-03-04 21:56:35	0.00077255
2012-03-05 02:40:28	0.000770717
2012-03-05 06:44:57	0.000769149
2012-03-05 11:09:34	0.000767689
2012-03-05 16:13:34	0.00076643
2012-03-05 21:17:12	0.000765593
2012-03-06 02:23:16	0.000765029
2012-03-06 06:41:11	0.000764591
2012-03-06 10:24:55	0.000764136
2012-03-06 15:27:30	0.000763151
2012-03-06 20:11:45	0.000762027
2012-03-07 01:56:24	0.000760562
2012-03-07 07:42:50	0.000759221
2012-03-07 13:30:38	0.000758362
2012-03-07 19:02:33	0.000758676
2012-03-08 01:16:41	0.000760624
2012-03-08 06:44:43	0.000762825
2012-03-08 14:01:59	0.000766149
2012-03-08 19:49:58	0.000768139
2012-03-09 01:53:10	0.000770193
2012-03-09 07:13:20	0.000775946
2012-03-09 13:48:29	0.000785402
2012-03-09 19:46:16	0.00079307
2012-03-10 00:42:40	0.000798727
2012-03-10 03:42:46	0.00080384
2012-03-10 05:43:14	0.000812449
2012-03-10 06:43:07	0.000822228
2012-03-10 06:57:41	0.000825428
2012-03-10 07:01:43	0.00082636
2012-03-10 07:04:15	0.000826953
2012-03-10 07:25:19	0.000832104
2012-03-10 07:39:39	0.000835704
2012-03-10 08:09:11	0.000842957
2012-03-10 08:39:16	0.000849709
2012-03-10 09:23:28	0.000858109
2012-03-10 10:17:54	0.000866238
2012-03-10 10:39:47	0.000868967
2012-03-10 10:44:00	0.000869465
2012-03-10 10:45:38	0.000869656
2012-03-10 11:02:04	0.000871498
2012-03-10 11:34:48	0.000874839
2012-03-10 12:16:53	0.000878618
2012-03-10 13:00:33	0.00088213
2012-03-10 14:10:07	0.000887083
2012-03-10 15:40:04	0.000892654
2012-03-10 17:35:46	0.000898902
2012-03-10 19:57:43	0.00090573
2012-03-10 20:52:10	0.000908199
2012-03-10 21:12:33	0.000909108
2012-03-10 21:20:09	0.000909445
2012-03-10 22:13:11	0.000911779
2012-03-10 23:45:37	0.000915792
2012-03-11 01:38:41	0.00092071
2012-03-11 04:19:56	0.000928016
2012-03-11 06:35:03	0.000934846
2012-03-11 09:46:57	0.000946173
2012-03-11 10:24:55	0.000948584
2012-03-11 10:29:14	0.000948859
2012-03-11 10:30:57	0.000948969
2012-03-11 10:48:08	0.000950065
2012-03-11 11:34:09	0.000952994
2012-03-11 12:43:21	0.000957309
2012-03-11 14:02:54	0.000962039
2012-03-11 15:44:57	0.000967685
2012-03-11 17:49:31	0.00097408
2012-03-11 20:33:16	0.000982253
2012-03-12 00:18:41	0.000994212
2012-03-12 04:16:08	0.0010093
2012-03-12 08:08:07	0.00102814
2012-03-12 10:58:04	0.00104563
2012-03-12 12:47:22	0.00105765
2012-03-12 18:36:07	0.00109661
2012-03-12 19:53:38	0.00110492
2012-03-12 20:09:12	0.00110656
2012-03-12 20:14:18	0.00110709
2012-03-12 20:16:15	0.0011073
2012-03-12 20:16:58	0.00110737
2012-03-12 20:24:10	0.00110812
2012-03-12 21:30:37	0.00111493
2012-03-12 23:32:52	0.00112679
2012-03-13 02:02:44	0.00113999
2012-03-13 05:19:14	0.00115488
2012-03-13 09:24:04	0.00116957
2012-03-13 11:16:57	0.00117495
2012-03-13 11:20:04	0.00117508
2012-03-13 11:22:17	0.00117518
2012-03-13 11:23:05	0.00117522
2012-03-13 11:31:10	0.00117556
2012-03-13 12:28:38	0.00117792
2012-03-13 14:27:40	0.00118211
2012-03-13 17:05:51	0.00118632
2012-03-13 19:48:48	0.00118926
2012-03-13 22:03:22	0.00119173
2012-03-14 01:00:15	0.00119551
2012-03-14 04:35:00	0.00120102
2012-03-14 08:34:02	0.00120857
2012-03-14 13:01:27	0.00122237
2012-03-14 15:56:21	0.00123914
2012-03-14 20:10:26	0.00126955
2012-03-15 00:15:35	0.00129714
2012-03-15 04:25:19	0.00132301
2012-03-15 09:44:23	0.00135418
2012-03-15 15:56:34	0.00139089
2012-03-15 17:40:27	0.00140174
2012-03-15 18:15:54	0.00140553
2012-03-15 18:27:05	0.00140674
2012-03-15 18:38:14	0.00140795
2012-03-15 18:42:15	0.00140838
2012-03-15 19:22:26	0.00141279
2012-03-15 21:30:51	0.00142741
2012-03-16 00:41:27	0.00145075
2012-03-16 03:20:56	0.00147242
2012-03-16 05:03:00	0.00148814
2012-03-16 10:20:58	0.00154396
2012-03-16 14:29:10	0.00159499
2012-03-16 16:44:16	0.00162513
2012-03-16 17:05:43	0.00163004
2012-03-16 17:12:45	0.00163165
2012-03-16 17:17:01	0.00163263
2012-03-16 17:18:33	0.00163299
2012-03-16 17:33:55	0.00163653
2012-03-16 18:12:23	0.00164546
2012-03-16 19:21:49	0.00166171
2012-03-16 21:20:48	0.00168979
2012-03-16 23:47:38	0.00172413
2012-03-17 03:01:22	0.00176741
2012-03-17 07:10:17	0.00181656
2012-03-17 09:40:45	0.00184152
2012-03-17 15:00:29	0.00188159
2012-03-17 19:45:10	0.00190366
2012-03-18 01:41:14	0.00191697
2012-03-18 07:16:17	0.00192448
2012-03-18 12:12:22	0.00193314
2012-03-18 17:31:50	0.0019446
2012-03-19 00:23:19	0.00196212
2012-03-19 06:32:05	0.0019853
2012-03-19 11:50:44	0.00201827
2012-03-19 19:08:23	0.00208613
2012-03-20 02:00:59	0.00217644
2012-03-20 04:31:29	0.00221642
2012-03-20 05:33:37	0.00223559
2012-03-20 06:04:02	0.00224539
2012-03-20 08:40:55	0.00229878
2012-03-20 11:06:37	0.00235312
2012-03-20 14:52:56	0.00244824
2012-03-20 18:33:40	0.00255687
2012-03-20 22:47:26	0.00270896
2012-03-21 03:11:00	0.002912
2012-03-21 06:46:36	0.00311109
2012-03-21 10:26:45	0.00330894
2012-03-21 13:53:26	0.00347279
2012-03-21 15:33:19	0.00354777
2012-03-21 16:10:52	0.00357583
2012-03-21 16:34:55	0.00359384
2012-03-21 16:36:46	0.00359523
2012-03-21 16:38:33	0.00359657
2012-03-21 16:39:12	0.00359705
2012-03-21 16:45:42	0.00360194
2012-03-21 17:28:59	0.00363455
2012-03-21 18:37:43	0.00368708
2012-03-21 20:07:46	0.00375776
2012-03-21 21:56:02	0.00384631
2012-03-22 00:00:02	0.00395264
2012-03-22 02:21:28	0.00407826
2012-03-22 06:10:18	0.00428205
2012-03-22 07:21:56	0.00434457
2012-03-22 08:02:13	0.00437939
2012-03-22 08:47:31	0.00441823
2012-03-22 08:50:08	0.00442046
2012-03-22 08:51:25	0.00442156
2012-03-22 08:51:53	0.00442195
2012-03-22 08:56:32	0.00442591
2012-03-22 09:34:54	0.0044585
2012-03-22 10:29:30	0.00450443
2012-03-22 11:40:37	0.00456357
2012-03-22 13:01:21	0.00462957
2012-03-22 14:57:53	0.00472202
2012-03-22 15:50:13	0.0047624
2012-03-22 18:30:03	0.00488043
2012-03-22 20:29:44	0.00496401
2012-03-23 00:05:59	0.00510794
2012-03-23 02:59:34	0.00521772
2012-03-23 03:41:07	0.00524295
2012-03-23 03:44:12	0.0052448
2012-03-23 03:46:12	0.00524599
2012-03-23 03:46:55	0.00524643
2012-03-23 03:54:11	0.00525077
2012-03-23 04:50:23	0.0052838
2012-03-23 06:20:43	0.00533435
2012-03-23 06:59:09	0.00535478
2012-03-23 09:25:52	0.00542601
2012-03-23 11:32:51	0.00547835
2012-03-23 14:12:18	0.00553169
2012-03-23 17:49:09	0.00558415
2012-03-23 22:30:12	0.00562396
2012-03-23 23:07:25	0.00562739
2012-03-23 23:33:13	0.00562958
2012-03-23 23:48:16	0.00563079
2012-03-23 23:49:16	0.00563087
2012-03-23 23:49:38	0.0056309
2012-03-23 23:53:16	0.00563118
2012-03-24 00:29:35	0.00563391
2012-03-24 01:43:00	0.00563889
2012-03-24 03:12:37	0.00564463
2012-03-24 04:01:04	0.00564787
2012-03-24 04:11:26	0.0056486
2012-03-24 04:15:13	0.00564886
2012-03-24 04:53:04	0.00565165
2012-03-24 06:07:30	0.00565786
2012-03-24 07:37:11	0.00566699
2012-03-24 09:24:26	0.00568079
2012-03-24 10:15:58	0.00568865
2012-03-24 13:46:22	0.00572919
2012-03-24 16:08:25	0.00576355
2012-03-24 19:51:34	0.00582531
2012-03-24 22:27:29	0.00587091
2012-03-25 00:05:42	0.0058997
2012-03-25 04:59:00	0.00598326
2012-03-25 06:49:12	0.00601325
2012-03-25 07:31:02	0.00602446
2012-03-25 07:42:41	0.00602757
2012-03-25 07:52:28	0.00603176
2012-03-25 07:56:02	0.00603339
2012-03-25 08:31:36	0.00604963
2012-03-25 09:47:06	0.00608358
2012-03-25 11:18:26	0.00612407
2012-03-25 13:17:57	0.00617732
2012-03-25 15:58:52	0.00625234
2012-03-25 17:12:58	0.00628897
2012-03-25 18:17:47	0.00632234
2012-03-25 18:33:38	0.0063307
2012-03-25 18:37:49	0.00633292
2012-03-25 18:40:00	0.00633408
2012-03-25 18:40:48	0.0063345
2012-03-25 18:48:45	0.00633874
2012-03-25 19:30:58	0.00636161
2012-03-25 20:52:19	0.00640732
2012-03-25 22:30:50	0.00646556
2012-03-26 00:41:52	0.00654762
2012-03-26 00:52:14	0.00655432
2012-03-26 01:03:10	0.00655987
2012-03-26 01:07:06	0.00656177
2012-03-26 01:46:30	0.00658092
2012-03-26 02:58:29	0.00661659
2012-03-26 04:58:46	0.00667767
2012-03-26 07:10:14	0.00674559
2012-03-26 09:58:36	0.00683301
2012-03-26 10:23:30	0.00684592
2012-03-26 10:31:38	0.00685014
2012-03-26 10:36:07	0.00685246
2012-03-26 10:37:08	0.00685299
2012-03-26 10:37:35	0.00685322
2012-03-26 10:37:44	0.0068533
2012-03-26 10:39:19	0.00685412
2012-03-26 10:55:09	0.00686233
2012-03-26 12:04:16	0.0068981
2012-03-26 13:53:28	0.00695452
2012-03-26 16:22:49	0.00703159
2012-03-26 19:30:55	0.00712903
2012-03-26 20:50:38	0.00717063
2012-03-26 21:30:05	0.00719132
2012-03-26 21:36:45	0.00719483
2012-03-26 21:39:06	0.00719607
2012-03-26 21:39:57	0.00719652
2012-03-26 21:48:26	0.00720098
2012-03-26 22:52:24	0.00723479
2012-03-27 00:42:40	0.00729377
2012-03-27 03:08:18	0.00737347
2012-03-27 06:13:42	0.00747892
2012-03-27 06:19:37	0.00748237
2012-03-27 06:24:43	0.00748687
2012-03-27 06:26:34	0.00748861
2012-03-27 06:45:04	0.00750605
2012-03-27 08:00:36	0.00757756
2012-03-27 09:54:12	0.0076861
2012-03-27 12:18:15	0.00782554
2012-03-27 15:20:10	0.00800437
2012-03-27 18:55:45	0.00821873
2012-03-27 19:36:59	0.00825977
2012-03-27 19:44:47	0.00826543
2012-03-27 19:47:37	0.00826734
2012-03-27 20:15:53	0.00828638
2012-03-27 21:55:13	0.00835314
2012-03-28 00:20:35	0.00844963
2012-03-28 02:43:21	0.00854201
2012-03-28 05:11:33	0.00863615
2012-03-28 07:30:57	0.00872406
2012-03-28 10:52:57	0.00884658
2012-03-28 14:42:31	0.00897816
2012-03-28 19:23:42	0.0091337
2012-03-29 00:31:49	0.00931095
2012-03-29 05:21:08	0.00949594
2012-03-29 11:00:48	0.00974187
2012-03-29 13:18:22	0.00984949
2012-03-29 15:08:27	0.00993834
2012-03-29 15:54:15	0.00997593
2012-03-29 16:12:51	0.00999129
2012-03-29 16:27:54	0.0100038
2012-03-29 16:29:33	0.0100051
2012-03-29 16:30:09	0.0100056
2012-03-29 16:36:10	0.0100106
2012-03-29 17:05:43	0.0100352
2012-03-29 18:37:21	0.0101124
2012-03-29 20:55:00	0.0102302
2012-03-29 23:41:55	0.0103761
2012-03-30 02:39:25	0.0105342
2012-03-30 07:24:36	0.0107936
2012-03-30 12:13:33	0.0110616
2012-03-30 17:51:45	0.0113799
2012-03-30 23:43:43	0.0117151
2012-03-31 01:25:12	0.0118124
2012-03-31 02:11:28	0.0118569
2012-03-31 02:13:31	0.0118588
2012-03-31 02:14:30	0.0118598
2012-03-31 02:14:52	0.0118601
2012-03-31 02:18:28	0.0118636
2012-03-31 02:47:21	0.0118914
2012-03-31 04:09:23	0.0119703
2012-03-31 06:07:42	0.0120843
2012-03-31 08:37:09	0.0122285
2012-03-31 11:51:11	0.0124161
2012-03-31 14:55:27	0.0125948
2012-03-31 19:59:49	0.0128911
2012-03-31 21:49:02	0.012998
2012-03-31 23:13:29	0.0130809
2012-03-31 23:45:30	0.0131125
2012-04-01 00:05:29	0.0131323
2012-04-01 00:16:51	0.0131435
2012-04-01 00:18:01	0.0131447
2012-04-01 00:18:28	0.0131451
2012-04-01 00:22:49	0.0131494
2012-04-01 01:06:26	0.0131927
2012-04-01 02:49:36	0.0132959
2012-04-01 05:00:07	0.0134283
2012-04-01 07:43:21	0.013597
2012-04-01 11:21:20	0.0138286
2012-04-01 15:32:10	0.0141054
2012-04-01 20:24:31	0.0144458
2012-04-02 01:57:31	0.0148631
2012-04-02 06:36:30	0.0152412
2012-04-02 06:57:49	0.0152712
2012-04-02 07:08:43	0.0152867
2012-04-02 07:13:24	0.0152933
2012-04-02 07:14:22	0.0152947
2012-04-02 07:14:43	0.0152952
2012-04-02 07:18:13	0.0153001
2012-04-02 07:53:11	0.01535
2012-04-02 09:13:08	0.0154658
2012-04-02 11:01:34	0.0156267
2012-04-02 13:23:58	0.0158444
2012-04-02 15:08:17	0.0160083
2012-04-02 16:40:48	0.0161564
2012-04-02 17:45:52	0.0162619
2012-04-02 18:35:58	0.0163439
2012-04-02 18:54:33	0.0163744
2012-04-02 18:58:35	0.0163811
2012-04-02 18:59:35	0.0163827
2012-04-02 18:59:57	0.0163833
2012-04-02 19:03:36	0.0163894
2012-04-02 19:40:07	0.0164497
2012-04-02 20:32:57	0.0165374
2012-04-02 22:11:06	0.0167014
2012-04-03 00:00:14	0.0168849
2012-04-03 02:23:49	0.0171269
2012-04-03 06:01:38	0.0174914
2012-04-03 07:20:19	0.0176215
2012-04-03 08:27:00	0.0177308
2012-04-03 09:16:32	0.0178115
2012-04-03 09:20:01	0.0178172
2012-04-03 09:20:45	0.0178184
2012-04-03 09:21:00	0.0178188
2012-04-03 09:23:37	0.017823
2012-04-03 09:49:47	0.0178654
2012-04-03 11:08:29	0.017992
2012-04-03 13:01:54	0.0181721
2012-04-03 15:34:49	0.0184105
2012-04-03 16:22:07	0.0184833
2012-04-03 16:46:32	0.0185207
2012-04-03 19:38:13	0.0187806
2012-04-03 22:15:12	0.0190146
2012-04-04 02:05:11	0.0193537
2012-04-04 06:53:49	0.0197796
2012-04-04 08:33:02	0.0199274
2012-04-04 09:56:06	0.020052
2012-04-04 10:50:51	0.0201345
2012-04-04 11:11:45	0.0201661
2012-04-04 11:29:02	0.0201923
2012-04-04 11:30:13	0.0201941
2012-04-04 11:31:07	0.0201954
2012-04-04 11:31:26	0.0201959
2012-04-04 11:34:41	0.0202008
2012-04-04 12:07:10	0.0202501
2012-04-04 13:42:40	0.0203959
2012-04-04 15:54:05	0.0205984
2012-04-04 18:43:45	0.0208628
2012-04-04 22:08:38	0.0211855
2012-04-04 23:29:19	0.0213134
2012-04-05 00:30:00	0.0214096
2012-04-05 00:41:42	0.0214282
2012-04-05 00:44:11	0.0214321
2012-04-05 00:44:56	0.0214333
2012-04-05 00:45:13	0.0214337
2012-04-05 00:47:57	0.0214381
2012-04-05 01:15:23	0.0214816
2012-04-05 02:27:28	0.021596
2012-04-05 04:27:32	0.0217866
2012-04-05 06:54:40	0.0220197
2012-04-05 10:07:56	0.0223251
2012-04-05 11:22:32	0.0224426
2012-04-05 11:50:34	0.0224867
2012-04-05 11:59:37	0.022501
2012-04-05 12:01:11	0.0225034
2012-04-05 12:02:01	0.0225047
2012-04-05 12:02:18	0.0225052
2012-04-05 12:05:17	0.0225099
2012-04-05 12:21:03	0.0225347
2012-04-05 13:26:48	0.0226381
2012-04-05 15:18:44	0.0228139
2012-04-05 17:30:56	0.0230217
2012-04-05 20:15:44	0.0232818
2012-04-05 22:38:48	0.0235096
2012-04-06 00:25:49	0.0236821
2012-04-06 01:18:36	0.0237679
2012-04-06 05:27:59	0.0241837
2012-04-06 08:02:48	0.0244528
2012-04-06 08:10:17	0.0244661
2012-04-06 08:14:29	0.0244735
2012-04-06 08:15:01	0.0244749
2012-04-06 08:15:12	0.0244763
2012-04-06 08:17:08	0.0244898
2012-04-06 08:21:38	0.0245212
2012-04-06 09:06:32	0.0248345
2012-04-06 10:30:11	0.0254138
2012-04-06 11:07:12	0.0256684
2012-04-06 11:39:36	0.0258904
2012-04-06 12:04:37	0.0260613
2012-04-06 12:09:34	0.026095
2012-04-06 12:11:33	0.0261086
2012-04-06 12:12:48	0.0261171
2012-04-06 12:13:04	0.0261189
2012-04-06 12:13:17	0.0261204
2012-04-06 12:13:22	0.0261209
2012-04-06 12:14:09	0.0261263
2012-04-06 12:21:57	0.0261794
2012-04-06 13:19:05	0.0265674
2012-04-06 14:57:26	0.0272302
2012-04-06 17:22:01	0.0281937
2012-04-06 20:15:01	0.0293314
2012-04-06 23:52:01	0.0307397
2012-04-07 03:51:51	0.0322804
2012-04-07 09:15:25	0.0343516
2012-04-07 13:53:11	0.0361285
2012-04-07 20:15:32	0.0385656
2012-04-07 20:47:29	0.0387687
2012-04-07 21:08:41	0.0389034
2012-04-07 21:20:39	0.0389794
2012-04-07 21:25:07	0.0390078
2012-04-07 21:25:26	0.0390098
2012-04-07 21:25:40	0.0390113
2012-04-07 21:25:45	0.0390119
2012-04-07 21:26:38	0.0390174
2012-04-07 21:35:20	0.0390727
2012-04-07 22:44:48	0.0395139
2012-04-07 23:43:37	0.0398871
2012-04-07 23:57:02	0.0399723
2012-04-08 00:00:50	0.0399963
2012-04-08 00:02:12	0.040005
2012-04-08 00:15:51	0.0400916
2012-04-08 01:05:25	0.040406
2012-04-08 02:07:47	0.0408015
2012-04-08 03:43:44	0.0414099
2012-04-08 05:33:57	0.0421093
2012-04-08 07:50:59	0.0429805
2012-04-08 10:27:22	0.0439787
2012-04-08 13:27:44	0.045138
2012-04-08 16:50:40	0.0464577
2012-04-08 20:38:47	0.0479691
2012-04-09 00:54:20	0.0497127
2012-04-09 05:32:24	0.0516927
2012-04-09 06:42:40	0.0522089
2012-04-09 07:18:26	0.0524742
2012-04-09 07:28:57	0.0525527
2012-04-09 07:33:08	0.052582
2012-04-09 07:34:39	0.0525894
2012-04-09 07:49:51	0.0526634
2012-04-09 08:41:27	0.0529162
2012-04-09 10:32:00	0.0534653
2012-04-09 12:48:44	0.0541581
2012-04-09 15:53:49	0.0551157
2012-04-09 19:16:56	0.0561839
2012-04-09 20:32:11	0.0565819
2012-04-09 20:52:51	0.0566913
2012-04-09 20:57:47	0.0567174
2012-04-09 21:00:00	0.0567291
2012-04-09 21:00:33	0.056732
2012-04-09 21:00:47	0.0567332
2012-04-09 21:00:52	0.0567337
2012-04-09 21:01:45	0.0567383
2012-04-09 21:10:27	0.0567844
2012-04-09 21:51:50	0.0570032
2012-04-09 22:21:17	0.0571588
2012-04-09 23:38:18	0.057565
2012-04-10 01:03:33	0.0580124
2012-04-10 03:18:35	0.0587145
2012-04-10 05:31:45	0.0593963
2012-04-10 08:36:00	0.0603191
2012-04-10 12:51:34	0.0615547
2012-04-10 16:45:22	0.0626421
2012-04-10 22:11:45	0.0641051
2012-04-11 03:59:02	0.0656194
2012-04-11 06:01:47	0.0661499
2012-04-11 06:47:28	0.066347
2012-04-11 07:09:16	0.0664409
2012-04-11 09:19:22	0.0670011
2012-04-11 11:39:11	0.0676012
2012-04-11 14:32:20	0.0683402
2012-04-11 18:26:50	0.0693281
2012-04-11 22:46:22	0.0703945
2012-04-12 02:56:12	0.0713862
2012-04-12 08:09:22	0.0725647
2012-04-12 13:38:50	0.0737185
2012-04-12 19:54:53	0.0749246
2012-04-13 01:47:54	0.075956
2012-04-13 07:03:05	0.0768128
2012-04-13 15:12:11	0.0780711
2012-04-13 22:23:58	0.079172
2012-04-14 00:43:54	0.0795392
2012-04-14 01:20:17	0.0796362
2012-04-14 01:24:53	0.0796485
2012-04-14 01:25:40	0.0796506
2012-04-14 01:26:06	0.0796517
2012-04-14 01:26:15	0.0796521
2012-04-14 01:27:47	0.0796562
2012-04-14 01:43:03	0.0796972
2012-04-14 02:44:01	0.0798622
2012-04-14 04:33:28	0.0801645
2012-04-14 06:42:12	0.0805324
2012-04-14 08:17:16	0.0808152
2012-04-14 12:06:38	0.0815452
2012-04-14 13:10:04	0.0817611
2012-04-14 13:22:14	0.0818032
2012-04-14 13:31:16	0.0818347
2012-04-14 13:34:07	0.0818447
2012-04-14 13:35:17	0.0818487
2012-04-14 13:35:47	0.0818538
2012-04-14 13:35:58	0.0818559
2012-04-14 13:37:47	0.0818765
2012-04-14 13:42:23	0.0819288
2012-04-14 14:09:56	0.082242
2012-04-14 14:55:30	0.0827624
2012-04-14 16:26:14	0.0838081
2012-04-14 18:20:51	0.0851477
2012-04-14 20:47:42	0.0868974
2012-04-14 22:29:07	0.088127
2012-04-15 00:46:50	0.0898207
2012-04-15 04:38:01	0.0927153
2012-04-15 08:40:38	0.095794
2012-04-15 13:42:20	0.0996138
2012-04-15 19:54:52	0.104182
2012-04-16 01:09:58	0.107827
2012-04-16 07:32:10	0.111929
2012-04-16 13:51:09	0.115651
2012-04-16 14:04:13	0.115774
2012-04-16 14:06:38	0.115796
2012-04-16 14:07:31	0.115805
2012-04-16 14:07:51	0.115808
2012-04-16 14:11:07	0.115838
2012-04-16 14:43:48	0.116143
2012-04-16 16:12:16	0.116956
2012-04-16 18:22:47	0.118129
2012-04-16 21:07:24	0.119567
2012-04-17 00:28:56	0.121276
2012-04-17 04:35:46	0.123312
2012-04-17 05:49:07	0.123907
2012-04-17 06:47:07	0.124376
2012-04-17 07:15:18	0.124604
2012-04-17 07:56:26	0.124935
2012-04-17 08:22:05	0.125141
2012-04-17 08:42:00	0.125301
2012-04-17 08:50:32	0.125369
2012-04-17 08:56:21	0.125416
2012-04-17 08:59:54	0.125445
2012-04-17 09:00:50	0.125452
2012-04-17 09:01:14	0.125455
2012-04-17 09:01:23	0.125457
2012-04-17 09:01:26	0.125457
2012-04-17 09:01:58	0.125461
2012-04-17 09:07:17	0.125504
2012-04-17 09:31:17	0.125696
2012-04-17 09:38:15	0.125752
2012-04-17 09:40:24	0.125769
2012-04-17 09:41:12	0.125775
2012-04-17 09:49:14	0.125833
2012-04-17 10:51:06	0.126283
2012-04-17 12:01:35	0.126794
2012-04-17 13:55:52	0.127623
2012-04-17 16:36:12	0.128785
2012-04-17 19:40:30	0.130125
2012-04-17 19:54:59	0.130231
2012-04-17 19:55:51	0.130237
2012-04-17 19:56:32	0.130242
2012-04-17 19:56:47	0.130244
2012-04-17 19:59:17	0.130262
2012-04-17 20:24:08	0.130444
2012-04-17 21:20:01	0.130853
2012-04-17 22:59:16	0.131581
2012-04-18 01:10:59	0.132554
2012-04-18 03:48:26	0.133728
2012-04-18 06:54:42	0.135132
2012-04-18 09:54:46	0.136504
2012-04-18 14:00:36	0.138396
2012-04-18 17:59:40	0.14025
2012-04-18 22:28:00	0.142338
2012-04-18 23:38:47	0.142888
2012-04-19 00:31:26	0.143297
2012-04-19 00:51:57	0.143457
2012-04-19 00:55:02	0.143481
2012-04-19 00:55:44	0.143486
2012-04-19 00:55:59	0.143488
2012-04-19 00:58:30	0.143508
2012-04-19 01:23:42	0.143703
2012-04-19 02:38:37	0.144285
2012-04-19 02:43:45	0.144325
2012-04-19 02:45:33	0.144339
2012-04-19 02:45:48	0.144341
2012-04-19 02:45:57	0.144342
2012-04-19 02:46:00	0.144342
2012-04-19 02:46:34	0.144347
2012-04-19 02:52:12	0.14439
2012-04-19 03:35:26	0.144725
2012-04-19 04:08:05	0.144978
2012-04-19 06:10:45	0.145925
2012-04-19 08:15:52	0.146888
2012-04-19 11:11:18	0.148233
2012-04-19 14:21:33	0.149691
2012-04-19 19:00:30	0.151838
2012-04-19 20:06:29	0.15235
2012-04-19 20:55:39	0.152732
2012-04-19 21:09:06	0.152837
2012-04-19 21:13:06	0.15287
2012-04-19 21:14:34	0.152884
2012-04-19 21:29:14	0.153032
2012-04-19 22:30:46	0.15365
2012-04-20 00:31:31	0.154857
2012-04-20 01:34:13	0.155482
2012-04-20 04:59:01	0.157521
2012-04-20 07:46:46	0.159195
2012-04-20 11:38:04	0.161515
2012-04-20 15:47:49	0.164048
2012-04-20 19:50:03	0.166538
2012-04-20 20:24:04	0.166891
2012-04-20 20:47:04	0.167129
2012-04-20 20:59:30	0.167258
2012-04-20 21:04:03	0.167306
2012-04-20 21:05:59	0.167326
2012-04-20 21:06:48	0.167334
2012-04-20 21:07:06	0.167337
2012-04-20 21:10:03	0.167368
2012-04-20 21:38:46	0.167667
2012-04-20 22:35:32	0.168258
2012-04-20 23:45:46	0.168993
2012-04-21 00:10:40	0.169253
2012-04-21 00:19:56	0.16935
2012-04-21 00:23:25	0.169387
2012-04-21 00:24:08	0.169395
2012-04-21 00:24:17	0.169396
2012-04-21 00:24:20	0.169397
2012-04-21 00:24:49	0.169402
2012-04-21 00:29:44	0.169453
2012-04-21 01:10:16	0.169879
2012-04-21 02:03:52	0.170443
2012-04-21 04:05:52	0.171729
2012-04-21 06:03:52	0.172978
2012-04-21 08:38:02	0.174612
2012-04-21 12:28:25	0.177052
2012-04-21 16:24:24	0.179531
2012-04-21 22:11:28	0.183088
2012-04-22 02:07:21	0.185393
2012-04-22 03:55:19	0.186408
2012-04-22 04:24:32	0.186679
2012-04-22 04:57:26	0.18698
2012-04-22 05:02:14	0.187024
2012-04-22 05:03:05	0.187032
2012-04-22 05:03:23	0.187034
2012-04-22 05:06:27	0.187062
2012-04-22 05:23:10	0.187214
2012-04-22 06:09:00	0.187627
2012-04-22 07:32:35	0.188366
2012-04-22 09:32:31	0.189393
2012-04-22 12:06:05	0.190651
2012-04-22 15:17:33	0.192129
2012-04-22 19:06:25	0.193764
2012-04-22 23:28:34	0.195476
2012-04-23 04:21:39	0.19721
2012-04-23 08:25:19	0.198529
2012-04-23 08:47:54	0.198646
2012-04-23 08:55:27	0.198684
2012-04-23 08:59:27	0.198705
2012-04-23 09:00:36	0.198711
2012-04-23 09:01:01	0.198713
2012-04-23 09:01:14	0.198714
2012-04-23 09:01:19	0.198715
2012-04-23 09:02:08	0.198719
2012-04-23 09:10:19	0.19876
2012-04-23 10:00:33	0.199014
2012-04-23 11:04:42	0.199332
2012-04-23 12:31:13	0.19975
2012-04-23 14:48:52	0.200389
2012-04-23 17:24:03	0.20107
2012-04-23 20:47:06	0.201895
2012-04-23 22:12:23	0.202219
2012-04-23 23:26:07	0.202487
2012-04-23 23:50:34	0.202574
2012-04-23 23:56:58	0.202596
2012-04-23 23:59:53	0.202607
2012-04-24 00:01:19	0.202612
2012-04-24 00:01:50	0.202613
2012-04-24 00:07:02	0.202632
2012-04-24 00:41:27	0.20275
2012-04-24 01:42:03	0.202953
2012-04-24 02:54:30	0.203184
2012-04-24 04:30:21	0.203473
2012-04-24 06:22:42	0.203786
2012-04-24 08:35:47	0.204121
2012-04-24 09:01:44	0.204182
2012-04-24 09:12:31	0.204207
2012-04-24 09:16:44	0.204216
2012-04-24 09:17:59	0.204219
2012-04-24 09:18:26	0.20422
2012-04-24 09:22:58	0.20423
2012-04-24 09:57:41	0.204308
2012-04-24 11:02:05	0.204447
2012-04-24 12:21:33	0.204607
2012-04-24 14:09:02	0.204806
2012-04-24 16:23:16	0.20503
2012-04-24 19:15:19	0.205286
2012-04-24 23:03:22	0.205595
2012-04-25 03:00:05	0.205913
2012-04-25 07:03:55	0.206278
2012-04-25 11:49:14	0.206779
2012-04-25 16:51:45	0.207401
2012-04-25 22:15:48	0.208136
2012-04-25 23:49:48	0.208354
2012-04-26 01:00:20	0.208519
2012-04-26 01:43:37	0.208619
2012-04-26 02:16:16	0.208694
2012-04-26 02:22:01	0.208708
2012-04-26 02:23:24	0.208711
2012-04-26 02:23:47	0.208712
2012-04-26 02:23:56	0.208712
2012-04-26 02:25:21	0.208715
2012-04-26 02:39:34	0.208748
2012-04-26 03:11:55	0.208822
2012-04-26 04:06:37	0.208947
2012-04-26 05:18:31	0.209108
2012-04-26 07:06:17	0.209345
2012-04-26 09:21:17	0.209632
2012-04-26 12:06:42	0.209972
2012-04-26 14:06:19	0.210214
2012-04-26 17:30:24	0.210614
2012-04-26 21:07:08	0.21102
2012-04-27 02:05:36	0.211548
2012-04-27 07:04:18	0.212042
2012-04-27 12:54:44	0.212587
2012-04-27 15:03:05	0.212778
2012-04-27 16:42:09	0.212924
2012-04-27 16:47:57	0.212932
2012-04-27 16:49:52	0.212935
2012-04-27 16:50:33	0.212936
2012-04-27 16:57:28	0.212946
2012-04-27 17:46:38	0.213017
2012-04-27 19:12:14	0.213141
2012-04-27 20:50:04	0.213281
2012-04-27 23:28:43	0.213513
2012-04-28 01:48:53	0.213726
2012-04-28 04:19:15	0.213961
2012-04-28 06:52:41	0.214186
2012-04-28 10:06:41	0.214415
2012-04-28 12:44:46	0.214561
2012-04-28 16:59:26	0.214766
2012-04-28 21:04:47	0.214953
2012-04-29 01:55:27	0.215186
2012-04-29 06:59:00	0.215462
2012-04-29 12:37:31	0.215842
2012-04-29 14:48:49	0.216021
2012-04-29 15:05:40	0.216046
2012-04-29 15:08:04	0.216049
2012-04-29 15:08:57	0.21605
2012-04-29 15:17:41	0.216063
2012-04-29 16:35:50	0.216184
2012-04-29 18:34:00	0.216383
2012-04-29 20:59:29	0.216661
2012-04-29 23:01:24	0.216921
2012-04-30 03:00:22	0.217509
2012-04-30 06:32:46	0.218116
2012-04-30 10:52:31	0.218949
2012-04-30 15:37:53	0.219925
2012-04-30 21:40:05	0.221153
2012-05-01 01:33:07	0.221898
2012-05-01 08:43:21	0.223151
2012-05-01 09:23:17	0.22326
2012-05-01 10:11:34	0.223389
2012-05-01 10:17:54	0.223405
2012-05-01 10:19:08	0.223409
2012-05-01 10:19:29	0.22341
2012-05-01 10:19:50	0.22341
2012-05-01 10:19:58	0.223411
2012-05-01 10:21:14	0.223414
2012-05-01 10:33:53	0.223448
2012-05-01 10:57:32	0.22351
2012-05-01 12:14:46	0.223709
2012-05-01 13:47:35	0.223941
2012-05-01 16:30:58	0.22433
2012-05-01 19:40:42	0.224748
2012-05-02 00:09:37	0.225279
2012-05-02 02:54:21	0.225565
2012-05-02 08:25:57	0.226056
2012-05-02 13:29:05	0.226417
2012-05-02 20:07:17	0.226792
2012-05-02 22:45:39	0.226919
2012-05-02 23:44:11	0.226963
2012-05-03 00:14:59	0.226986
2012-05-03 00:20:36	0.22699
2012-05-03 00:23:17	0.226998
2012-05-03 00:24:14	0.227001
2012-05-03 00:33:51	0.227033
2012-05-03 01:13:42	0.227162
2012-05-03 02:52:23	0.227473
2012-05-03 05:12:24	0.227891
2012-05-03 08:09:08	0.228385
2012-05-03 11:55:22	0.228972
2012-05-03 16:17:12	0.229601
2012-05-03 16:55:43	0.22969
2012-05-03 17:19:00	0.229744
2012-05-03 17:19:52	0.229746
2012-05-03 17:20:11	0.229747
2012-05-03 17:23:20	0.229754
2012-05-03 17:54:56	0.229826
2012-05-03 19:07:50	0.229991
2012-05-03 20:56:22	0.230233
2012-05-03 23:23:52	0.230558
2012-05-04 02:44:13	0.230996
2012-05-04 03:38:11	0.231114
2012-05-04 04:27:26	0.231223
2012-05-04 04:41:36	0.231254
2012-05-04 04:46:07	0.231264
2012-05-04 04:46:31	0.231265
2012-05-04 04:46:39	0.231265
2012-05-04 04:48:05	0.231268
2012-05-04 05:02:20	0.2313
2012-05-04 05:17:54	0.231334
2012-05-04 05:24:28	0.231349
2012-05-04 05:26:16	0.231353
2012-05-04 05:27:40	0.231354
2012-05-04 05:28:10	0.231355
2012-05-04 05:33:16	0.23136
2012-05-04 06:00:54	0.231387
2012-05-04 07:10:04	0.231458
2012-05-04 08:54:49	0.231568
2012-05-04 11:06:25	0.231714
2012-05-04 13:14:11	0.231864
2012-05-04 15:01:14	0.231998
2012-05-04 19:28:48	0.232377
2012-05-04 23:11:20	0.232748
2012-05-05 03:53:31	0.233308
2012-05-05 05:39:28	0.23355
2012-05-05 07:12:15	0.23378
2012-05-05 07:46:17	0.233868
2012-05-05 08:11:56	0.233937
2012-05-05 08:15:03	0.233945
2012-05-05 08:17:13	0.233955
2012-05-05 08:17:59	0.233959
2012-05-05 08:25:45	0.234
2012-05-05 09:16:38	0.23427
2012-05-05 10:37:43	0.234707
2012-05-05 12:35:14	0.235358
2012-05-05 15:08:32	0.236238
2012-05-05 17:17:16	0.237001
2012-05-05 21:38:16	0.238603
2012-05-06 01:29:19	0.240058
2012-05-06 06:25:49	0.24191
2012-05-06 07:30:47	0.242298
2012-05-06 08:42:21	0.242717
2012-05-06 09:01:23	0.242826
2012-05-06 09:14:52	0.242904
2012-05-06 09:20:08	0.242934
2012-05-06 09:22:40	0.242948
2012-05-06 09:23:37	0.242953
2012-05-06 09:24:21	0.242958
2012-05-06 09:24:37	0.242959
2012-05-06 09:27:18	0.242974
2012-05-06 09:54:02	0.243126
2012-05-06 11:00:40	0.243497
2012-05-06 12:57:59	0.24413
2012-05-06 15:16:46	0.244844
2012-05-06 17:49:02	0.245587
2012-05-06 20:24:46	0.246306
2012-05-06 21:19:40	0.246537
2012-05-06 21:55:54	0.246684
2012-05-07 01:51:24	0.2476
2012-05-07 04:05:09	0.248092
2012-05-07 07:33:51	0.248832
2012-05-07 10:48:38	0.249509
2012-05-07 16:25:20	0.250693
2012-05-07 20:58:21	0.251721
2012-05-07 22:31:13	0.252095
2012-05-07 23:17:08	0.252286
2012-05-07 23:46:34	0.252429
2012-05-07 23:57:10	0.252483
2012-05-08 00:06:57	0.252532
2012-05-08 00:11:12	0.252554
2012-05-08 00:14:26	0.25257
2012-05-08 00:14:37	0.252571
2012-05-08 00:14:42	0.252572
2012-05-08 00:15:22	0.252575
2012-05-08 00:22:07	0.25261
2012-05-08 01:00:01	0.252804
2012-05-08 01:42:15	0.253023
2012-05-08 02:48:07	0.253372
2012-05-08 04:30:18	0.253929
2012-05-08 06:14:33	0.254518
2012-05-08 08:42:17	0.255388
2012-05-08 11:21:19	0.256366
2012-05-08 14:16:17	0.257477
2012-05-08 17:28:44	0.258731
2012-05-08 18:29:46	0.259139
2012-05-08 18:34:43	0.259173
2012-05-08 18:36:24	0.259184
2012-05-08 18:37:14	0.25919
2012-05-08 18:37:32	0.259192
2012-05-08 18:40:30	0.259212
2012-05-08 19:10:12	0.259414
2012-05-08 20:03:25	0.259781
2012-05-08 21:27:06	0.260374
2012-05-08 22:53:12	0.260997
2012-05-08 23:31:14	0.261277
2012-05-09 01:27:47	0.262154
2012-05-09 01:43:32	0.262274
2012-05-09 01:57:57	0.262393
2012-05-09 02:03:40	0.262442
2012-05-09 02:10:42	0.262501
2012-05-09 02:13:16	0.262523
2012-05-09 02:14:07	0.26253
2012-05-09 02:14:57	0.262537
2012-05-09 02:15:16	0.262539
2012-05-09 02:18:18	0.262565
2012-05-09 02:48:47	0.26282
2012-05-09 03:26:43	0.263135
2012-05-09 03:44:45	0.263283
2012-05-09 03:57:28	0.263387
2012-05-09 04:06:20	0.263459
2012-05-09 04:09:41	0.263486
2012-05-09 04:12:05	0.263506
2012-05-09 04:12:49	0.263512
2012-05-09 04:12:57	0.263513
2012-05-09 04:13:00	0.263513
2012-05-09 04:13:28	0.263517
2012-05-09 04:18:08	0.263554
2012-05-09 04:44:09	0.263763
2012-05-09 05:12:11	0.263984
2012-05-09 06:12:35	0.264448
2012-05-09 07:14:59	0.264908
2012-05-09 08:25:15	0.265399
2012-05-09 09:48:53	0.265941
2012-05-09 11:50:58	0.26663
2012-05-09 13:27:43	0.267082
2012-05-09 15:39:15	0.267575
2012-05-09 18:20:13	0.268024
2012-05-09 21:18:50	0.268378
2012-05-09 21:41:06	0.268415
2012-05-09 21:54:10	0.268435
2012-05-09 22:00:52	0.268445
2012-05-09 22:03:38	0.26845
2012-05-09 22:05:02	0.268452
2012-05-09 22:05:29	0.268452
2012-05-09 22:05:38	0.268453
2012-05-09 22:07:14	0.268455
2012-05-09 22:23:15	0.268479
2012-05-09 23:05:06	0.268537
2012-05-10 00:01:04	0.268609
2012-05-10 01:26:32	0.268703
2012-05-10 03:13:44	0.268799
2012-05-10 03:36:05	0.268817
2012-05-10 03:49:29	0.268827
2012-05-10 04:01:39	0.268836
2012-05-10 04:02:27	0.268836
2012-05-10 04:02:45	0.268837
2012-05-10 04:05:43	0.268839
2012-05-10 04:35:24	0.268859
2012-05-10 05:29:42	0.268894
2012-05-10 06:40:58	0.268932
2012-05-10 08:18:14	0.268975
2012-05-10 10:27:42	0.269017
2012-05-10 13:09:20	0.269048
2012-05-10 16:23:45	0.26906
2012-05-10 20:31:58	0.26904
2012-05-11 01:15:22	0.268979
2012-05-11 06:31:47	0.268867
2012-05-11 10:57:30	0.268744
2012-05-11 12:59:55	0.268681
2012-05-11 15:52:29	0.268592
2012-05-11 16:22:07	0.268577
2012-05-11 17:02:30	0.268557
2012-05-11 17:04:39	0.268556
2012-05-11 17:05:13	0.268555
2012-05-11 17:05:26	0.268555
2012-05-11 17:07:35	0.268554
2012-05-11 17:29:03	0.268544
2012-05-11 18:31:36	0.268513
2012-05-11 19:58:56	0.268474
2012-05-11 21:50:46	0.26843
2012-05-12 00:09:18	0.268389
2012-05-12 02:53:32	0.268369
2012-05-12 06:34:07	0.2684
2012-05-12 10:20:33	0.268511
2012-05-12 14:36:33	0.268728
2012-05-12 16:02:31	0.268819
2012-05-12 16:27:46	0.268847
2012-05-12 16:35:10	0.268855
2012-05-12 16:38:44	0.268859
2012-05-12 16:39:58	0.268861
2012-05-12 16:40:23	0.268861
2012-05-12 16:40:32	0.268861
2012-05-12 16:42:01	0.268863
2012-05-12 16:49:50	0.268872
2012-05-12 17:42:41	0.268933
2012-05-12 18:47:57	0.26901
2012-05-12 20:32:47	0.269135
2012-05-12 22:46:33	0.269297
2012-05-13 01:27:47	0.269484
2012-05-13 04:33:37	0.269681
2012-05-13 05:42:28	0.269747
2012-05-13 06:07:05	0.26977
2012-05-13 06:14:48	0.269777
2012-05-13 06:15:39	0.269778
2012-05-13 06:15:57	0.269778
2012-05-13 06:19:03	0.269781
2012-05-13 06:49:58	0.269808
2012-05-13 08:06:00	0.269872
2012-05-13 09:46:59	0.269948
2012-05-13 12:07:09	0.270038
2012-05-13 14:58:53	0.270124
2012-05-13 18:40:33	0.270197
2012-05-13 23:04:32	0.270236
2012-05-14 04:11:28	0.270228
2012-05-14 09:10:08	0.270183
2012-05-14 15:37:16	0.270092
2012-05-14 21:42:38	0.269988
2012-05-15 04:15:23	0.26986
2012-05-15 09:36:18	0.269739
2012-05-15 11:58:59	0.269677
2012-05-15 13:31:10	0.269634
2012-05-15 14:34:23	0.269603
2012-05-15 15:23:44	0.269577
2012-05-15 15:27:38	0.269575
2012-05-15 15:28:32	0.269575
2012-05-15 15:28:52	0.269575
2012-05-15 15:32:10	0.269573
2012-05-15 16:05:13	0.269555
2012-05-15 17:29:04	0.269509
2012-05-15 18:49:28	0.269461
2012-05-15 21:24:04	0.269362
2012-05-15 23:57:50	0.269253
2012-05-16 03:16:19	0.269099
2012-05-16 08:09:02	0.268848
2012-05-16 12:53:49	0.268581
2012-05-16 18:22:54	0.268259
2012-05-17 00:27:47	0.2679
2012-05-17 07:28:43	0.267511
2012-05-17 08:46:41	0.267445
2012-05-17 09:38:19	0.267403
2012-05-17 09:43:05	0.267399
2012-05-17 09:46:43	0.267406
2012-05-17 09:48:02	0.267409
2012-05-17 10:01:15	0.267441
2012-05-17 11:13:16	0.267621
2012-05-17 12:59:57	0.267895
2012-05-17 14:16:22	0.268099
2012-05-17 17:49:45	0.268705
2012-05-17 20:55:02	0.269282
2012-05-18 01:05:55	0.270135
2012-05-18 05:22:39	0.271079
2012-05-18 10:39:25	0.272279
2012-05-18 16:57:41	0.273647
2012-05-18 22:42:20	0.274764
2012-05-19 05:41:57	0.27597
2012-05-19 14:03:00	0.277324
2012-05-19 16:12:56	0.277678
2012-05-19 16:44:21	0.277742
2012-05-19 16:57:27	0.277767
2012-05-19 19:08:26	0.27802
2012-05-19 20:18:57	0.278158
2012-05-20 01:58:48	0.278841
2012-05-20 05:35:41	0.27928
2012-05-20 12:52:15	0.280133
2012-05-20 18:50:20	0.280783
2012-05-20 23:23:10	0.281252
2012-05-21 01:51:11	0.281499
2012-05-21 03:18:52	0.281643
2012-05-21 03:27:58	0.281658
2012-05-21 03:31:19	0.281664
2012-05-21 03:32:06	0.281665
2012-05-21 03:32:29	0.281665
2012-05-21 03:32:38	0.281666
2012-05-21 03:34:02	0.281668
2012-05-21 03:48:04	0.281691
2012-05-21 05:00:02	0.281808
2012-05-21 06:12:59	0.281925
2012-05-21 08:27:57	0.28214
2012-05-21 11:01:13	0.282381
2012-05-21 14:18:37	0.282685
2012-05-21 15:03:26	0.282752
2012-05-21 15:26:40	0.282788
2012-05-21 15:31:28	0.282795
2012-05-21 15:33:03	0.282797
2012-05-21 15:34:44	0.282803
2012-05-21 15:35:20	0.282805
2012-05-21 15:41:23	0.282829
2012-05-21 16:37:19	0.283047
2012-05-21 18:31:06	0.283479
2012-05-21 20:45:24	0.28397
2012-05-21 22:16:05	0.284291
2012-05-21 22:20:55	0.284308
2012-05-21 22:23:29	0.284312
2012-05-21 22:24:24	0.284314
2012-05-21 22:33:38	0.284327
2012-05-21 23:54:26	0.284445
2012-05-22 02:05:02	0.284634
2012-05-22 04:32:55	0.284845
2012-05-22 07:52:22	0.285128
2012-05-22 11:46:24	0.285469
2012-05-22 16:10:25	0.285887
2012-05-22 20:46:38	0.28641
2012-05-22 21:48:29	0.286546
2012-05-22 21:51:58	0.286555
2012-05-22 21:53:17	0.286563
2012-05-22 22:06:26	0.286634
2012-05-22 22:44:55	0.286845
2012-05-22 23:07:14	0.286968
2012-05-23 00:43:56	0.287515
2012-05-23 02:36:44	0.288181
2012-05-23 05:23:46	0.289233
2012-05-23 06:25:52	0.289645
2012-05-23 06:48:16	0.289797
2012-05-23 07:04:40	0.289909
2012-05-23 07:05:28	0.289915
2012-05-23 07:05:45	0.289917
2012-05-23 07:08:37	0.289937
2012-05-23 07:31:27	0.290094
2012-05-23 08:42:53	0.290599
2012-05-23 09:01:53	0.290736
2012-05-23 09:11:42	0.290807
2012-05-23 09:13:09	0.290818
2012-05-23 09:13:40	0.290822
2012-05-23 09:18:54	0.29086
2012-05-23 10:08:42	0.291227
2012-05-23 11:42:52	0.29194
2012-05-23 13:35:56	0.292828
2012-05-23 16:33:32	0.294272
2012-05-23 19:43:11	0.295859
2012-05-23 22:07:09	0.297083
2012-05-23 22:53:20	0.297478
2012-05-23 23:18:26	0.297658
2012-05-23 23:27:27	0.29772
2012-05-24 00:57:30	0.298341
2012-05-24 03:02:40	0.299199
2012-05-24 05:50:07	0.300333
2012-05-24 09:27:05	0.301784
2012-05-24 13:40:38	0.303468
2012-05-24 15:18:43	0.304123
2012-05-24 16:39:18	0.304665
2012-05-24 17:23:41	0.304966
2012-05-24 18:10:45	0.305287
2012-05-24 18:17:34	0.305334
2012-05-24 18:18:15	0.305338
2012-05-24 18:18:29	0.30534
2012-05-24 18:20:56	0.305357
2012-05-24 18:45:21	0.305525
2012-05-24 20:12:19	0.30613
2012-05-24 22:19:41	0.30704
2012-05-25 01:02:43	0.308258
2012-05-25 01:12:31	0.30834
2012-05-25 01:17:26	0.3084
2012-05-25 02:06:31	0.308998
2012-05-25 03:58:13	0.310367
2012-05-25 06:14:14	0.312051
2012-05-25 09:07:37	0.314218
2012-05-25 12:48:33	0.316941
2012-05-25 16:19:09	0.31941
2012-05-25 20:58:18	0.322416
2012-05-26 01:46:13	0.325211
2012-05-26 07:59:52	0.328557
2012-05-26 14:42:00	0.33205
2012-05-26 17:06:15	0.333301
2012-05-26 18:47:10	0.334146
2012-05-26 22:35:39	0.336091
2012-05-27 02:24:27	0.338083
2012-05-27 08:25:06	0.341285
2012-05-27 14:14:53	0.344332
2012-05-27 21:54:44	0.34795
2012-05-28 04:37:35	0.350694
2012-05-28 13:12:40	0.353858
2012-05-28 22:12:52	0.356975
2012-05-29 08:38:33	0.360506
2012-05-29 18:50:59	0.36413
2012-05-30 04:02:40	0.367657
2012-05-30 14:49:32	0.372168
2012-05-30 16:42:39	0.373003
2012-05-30 18:04:39	0.373617
2012-05-30 18:35:46	0.373852
2012-05-30 21:50:23	0.375346
2012-05-31 00:46:39	0.37674
2012-05-31 01:23:51	0.37704
2012-05-31 01:42:33	0.377191
2012-05-31 01:50:36	0.377256
2012-05-31 01:55:25	0.377296
2012-05-31 01:56:13	0.377302
2012-05-31 01:56:31	0.377304
2012-05-31 01:59:28	0.377328
2012-05-31 02:20:54	0.377503
2012-05-31 03:17:42	0.377968
2012-05-31 04:56:53	0.378792
2012-05-31 05:21:08	0.378996
2012-05-31 05:35:54	0.37912
2012-05-31 05:44:51	0.379196
2012-05-31 05:48:34	0.379227
2012-05-31 05:49:44	0.379237
2012-05-31 05:50:09	0.379241
2012-05-31 05:54:18	0.379276
2012-05-31 06:10:21	0.379412
2012-05-31 07:26:34	0.380064
2012-05-31 09:17:42	0.381031
2012-05-31 11:43:27	0.382332
2012-05-31 14:42:09	0.383985
2012-05-31 18:22:31	0.386121
2012-05-31 22:26:46	0.388629
2012-06-01 00:55:05	0.390225
2012-06-01 07:13:23	0.394531
2012-06-01 08:49:16	0.39567
2012-06-01 10:08:53	0.396628
2012-06-01 10:56:59	0.397211
2012-06-01 11:05:26	0.397314
2012-06-01 11:09:49	0.397367
2012-06-01 11:12:05	0.397395
2012-06-01 11:12:41	0.397402
2012-06-01 11:12:54	0.397405
2012-06-01 11:15:03	0.397431
2012-06-01 11:36:32	0.397693
2012-06-01 12:23:55	0.398274
2012-06-01 13:39:54	0.39921
2012-06-01 14:25:55	0.399781
2012-06-01 14:39:31	0.39995
2012-06-01 14:47:09	0.400045
2012-06-01 14:48:55	0.400097
2012-06-01 14:49:33	0.400118
2012-06-01 14:55:56	0.40033
2012-06-01 15:39:09	0.401755
2012-06-01 16:42:50	0.403836
2012-06-01 18:31:15	0.407334
2012-06-01 20:39:13	0.411395
2012-06-01 20:43:10	0.411519
2012-06-01 20:47:14	0.411647
2012-06-01 20:47:41	0.411662
2012-06-01 20:47:58	0.41167
2012-06-01 20:48:00	0.411672
2012-06-01 20:48:03	0.411673
2012-06-01 20:48:04	0.411674
2012-06-01 20:48:14	0.411679
2012-06-01 20:49:49	0.411729
2012-06-01 21:05:43	0.412228
2012-06-01 21:52:22	0.413688
2012-06-01 22:38:20	0.415118
2012-06-01 23:22:33	0.416489
2012-06-01 23:54:20	0.41747
2012-06-02 00:13:36	0.418063
2012-06-02 00:26:19	0.418455
2012-06-02 00:31:00	0.418599
2012-06-02 00:31:42	0.41862
2012-06-02 00:31:57	0.418628
2012-06-02 00:34:27	0.418705
2012-06-02 00:59:32	0.419474
2012-06-02 01:17:11	0.420015
2012-06-02 02:11:25	0.421668
2012-06-02 03:15:14	0.423599
2012-06-02 04:41:39	0.426192
2012-06-02 06:48:55	0.429965
2012-06-02 09:19:02	0.434354
2012-06-02 12:43:28	0.440247
2012-06-02 16:48:40	0.447224
2012-06-02 21:32:40	0.455226
2012-06-02 23:35:51	0.458676
2012-06-02 23:48:30	0.459029
2012-06-02 23:52:26	0.459131
2012-06-02 23:53:51	0.459154
2012-06-03 00:08:05	0.459384
2012-06-03 00:37:08	0.459854
2012-06-03 01:37:38	0.460833
2012-06-03 02:51:05	0.462025
2012-06-03 04:32:17	0.463668
2012-06-03 07:18:17	0.466354
2012-06-03 10:22:37	0.469295
2012-06-03 14:54:41	0.473467
2012-06-03 15:55:59	0.474368
2012-06-03 16:50:57	0.475164
2012-06-03 17:05:07	0.475367
2012-06-03 17:06:29	0.475386
2012-06-03 17:06:55	0.475393
2012-06-03 17:07:05	0.475395
2012-06-03 17:08:43	0.475418
2012-06-03 17:18:23	0.475556
2012-06-03 18:04:01	0.4762
2012-06-03 19:07:24	0.477079
2012-06-03 20:39:28	0.47832
2012-06-03 22:34:06	0.479801
2012-06-04 00:55:44	0.481528
2012-06-04 03:49:39	0.483484
2012-06-04 06:44:24	0.485248
2012-06-04 10:59:48	0.487467
2012-06-04 15:18:39	0.489334
2012-06-04 20:26:40	0.491156
2012-06-05 02:00:20	0.492771
2012-06-05 08:25:13	0.494316
2012-06-05 14:34:00	0.495581
2012-06-05 15:44:03	0.495802
2012-06-05 16:39:50	0.495974
2012-06-05 16:49:44	0.496004
2012-06-05 16:53:44	0.496016
2012-06-05 16:55:11	0.49602
2012-06-05 17:09:45	0.496064
2012-06-05 17:46:24	0.496174
2012-06-05 18:49:12	0.496359
2012-06-05 20:25:56	0.496634
2012-06-05 22:47:13	0.497019
2012-06-05 23:57:58	0.497203
2012-06-06 00:47:55	0.497331
2012-06-06 01:30:53	0.497438
2012-06-06 01:49:05	0.497483
2012-06-06 01:52:08	0.49749
2012-06-06 01:53:22	0.497493
2012-06-06 01:54:21	0.497496
2012-06-06 01:54:42	0.497497
2012-06-06 01:58:14	0.497505
2012-06-06 02:18:00	0.497553
2012-06-06 03:08:34	0.497675
2012-06-06 04:42:27	0.497894
2012-06-06 06:38:06	0.498153
2012-06-06 09:16:08	0.498488
2012-06-06 12:19:24	0.49885
2012-06-06 16:12:40	0.499275
2012-06-06 20:35:43	0.49971
2012-06-07 01:42:33	0.500163
2012-06-07 06:08:32	0.500517
2012-06-07 13:14:25	0.501021
2012-06-07 19:07:37	0.50139
2012-06-08 01:59:40	0.501769
2012-06-08 07:01:41	0.502003
2012-06-08 14:01:15	0.502223
2012-06-08 20:19:05	0.502294
2012-06-08 22:34:22	0.50229
2012-06-08 23:16:29	0.502285
2012-06-08 23:59:26	0.502279
2012-06-09 00:00:27	0.502279
2012-06-09 00:00:49	0.502279
2012-06-09 00:04:34	0.502279
2012-06-09 00:26:30	0.502275
2012-06-09 01:15:57	0.502265
2012-06-09 02:48:28	0.502243
2012-06-09 04:50:36	0.502205
2012-06-09 07:34:09	0.50214
2012-06-09 10:54:28	0.502044
2012-06-09 14:46:20	0.501914
2012-06-09 19:08:27	0.501749
2012-06-09 22:49:01	0.5016
2012-06-09 23:33:36	0.501569
2012-06-09 23:47:52	0.50156
2012-06-09 23:55:41	0.501554
2012-06-09 23:59:33	0.501551
2012-06-10 00:00:36	0.501551
2012-06-10 00:00:59	0.50155
2012-06-10 00:04:47	0.501548
2012-06-10 00:42:48	0.501521
2012-06-10 01:33:49	0.501486
2012-06-10 01:43:51	0.501529
2012-06-10 01:47:28	0.501548
2012-06-10 02:23:40	0.501739
2012-06-10 03:49:05	0.502177
2012-06-10 05:50:31	0.502772
2012-06-10 08:26:49	0.503494
2012-06-10 11:40:35	0.504329
2012-06-10 14:03:03	0.504905
2012-06-10 18:58:48	0.506005
2012-06-10 23:07:46	0.50684
2012-06-10 23:52:16	0.506981
2012-06-10 23:59:57	0.507005
2012-06-11 00:01:14	0.507009
2012-06-11 00:01:42	0.507011
2012-06-11 00:06:22	0.507025
2012-06-11 00:37:09	0.507121
2012-06-11 01:36:23	0.507301
2012-06-11 03:09:52	0.507578
2012-06-11 05:26:11	0.507963
2012-06-11 05:57:51	0.508049
2012-06-11 06:02:02	0.508061
2012-06-11 06:03:10	0.508064
2012-06-11 06:03:34	0.508065
2012-06-11 06:07:39	0.508076
2012-06-11 06:25:32	0.508124
2012-06-11 07:43:46	0.50833
2012-06-11 09:43:09	0.508632
2012-06-11 12:12:03	0.508988
2012-06-11 15:22:23	0.509409
2012-06-11 19:06:37	0.509864
2012-06-11 21:47:50	0.510168
2012-06-11 22:20:58	0.510229
2012-06-11 22:56:40	0.51022
2012-06-11 23:09:32	0.510211
2012-06-11 23:53:19	0.510181
2012-06-11 23:59:58	0.510176
2012-06-12 00:01:24	0.510175
2012-06-12 00:01:55	0.510175
2012-06-12 00:07:07	0.510171
2012-06-12 00:43:26	0.510146
2012-06-12 01:46:46	0.510102
2012-06-12 03:04:59	0.510048
2012-06-12 04:47:44	0.509976
2012-06-12 06:49:34	0.509893
2012-06-12 09:13:26	0.5098
2012-06-12 11:39:38	0.509712
2012-06-12 14:48:58	0.509615
2012-06-12 15:17:31	0.509676
2012-06-12 15:36:41	0.509727
2012-06-12 17:42:19	0.51006
2012-06-12 19:28:48	0.510345
2012-06-12 22:08:07	0.510776
2012-06-12 23:12:20	0.510951
2012-06-12 23:40:15	0.511027
2012-06-12 23:57:56	0.511075
2012-06-12 23:59:50	0.51108
2012-06-13 00:01:14	0.511084
2012-06-13 00:01:44	0.511085
2012-06-13 00:06:48	0.511099
2012-06-13 00:30:25	0.511164
2012-06-13 01:58:27	0.511403
2012-06-13 04:08:10	0.511753
2012-06-13 06:51:41	0.512184
[truncated: 49,261 more rows]

## Sheet: Observed_Adults_Brabant
Time_Ads	Sim_Ads_Pred
2012-01-01	0
2012-01-01 01:53:00	0
2012-01-01 06:20:55	0
2012-01-01 14:23:51	0
2012-01-01 18:07:56	0
2012-01-01 21:04:52	0
2012-01-01 23:59:36	0
2012-01-02 00:02:17	0
2012-01-02 00:03:15	0
2012-01-02 00:12:59	0
2012-01-02 01:22:43	0
2012-01-02 03:27:04	0
2012-01-02 05:55:57	0
2012-01-02 09:12:01	0
2012-01-02 13:00:05	0
2012-01-02 17:24:40	0
2012-01-02 22:20:57	0
2012-01-02 23:53:53	0
2012-01-03 00:01:06	0
2012-01-03 00:05:27	0
2012-01-03 00:46:48	0
2012-01-03 02:00:42	0
2012-01-03 03:53:11	0
2012-01-03 06:11:53	0
2012-01-03 08:50:58	0
2012-01-03 10:51:42	0
2012-01-03 12:26:28	0
2012-01-03 13:38:18	0
2012-01-03 14:36:32	0
2012-01-03 19:20:52	0
2012-01-03 22:46:00	0
2012-01-03 23:43:47	0
2012-01-03 23:58:01	0
2012-01-04 00:09:56	0
2012-01-04 00:14:16	0
2012-01-04 00:57:31	0
2012-01-04 02:36:32	0
2012-01-04 04:53:54	0
2012-01-04 08:08:44	0
2012-01-04 12:08:00	0
2012-01-04 17:04:52	0
2012-01-04 22:54:29	0
2012-01-04 23:57:15	0
2012-01-05 00:51:10	0
2012-01-05 01:10:30	0
2012-01-05 04:23:53	0
2012-01-05 05:39:21	0
2012-01-05 08:31:33	0
2012-01-05 09:52:20	0
2012-01-05 10:35:58	0
2012-01-05 10:54:53	0
2012-01-05 11:42:30	0
2012-01-05 12:27:33	0
2012-01-05 13:39:36	0
2012-01-05 15:03:03	0
2012-01-05 16:27:29	0
2012-01-05 18:52:40	0
2012-01-05 21:26:14	0
2012-01-05 23:05:27	0
2012-01-06 00:19:44	0
2012-01-06 01:05:12	0
2012-01-06 04:25:02	0
2012-01-06 07:02:28	0
2012-01-06 11:15:58	0
2012-01-06 15:36:13	0
2012-01-06 20:50:03	0
2012-01-07 02:25:31	0
2012-01-07 06:03:08	0
2012-01-07 11:24:45	0
2012-01-07 18:39:34	0
2012-01-08 01:37:16	0
2012-01-08 06:34:42	0
2012-01-08 12:58:47	0
2012-01-08 15:53:48	0
2012-01-08 18:02:00	0
2012-01-08 19:39:01	0
2012-01-09 03:22:18	0
2012-01-09 04:56:45	0
2012-01-09 06:14:35	0
2012-01-09 08:38:22	0
2012-01-09 10:49:19	0
2012-01-09 12:55:29	0
2012-01-09 16:32:49	0
2012-01-09 20:12:51	0
2012-01-10 00:57:32	0
2012-01-10 05:14:45	0
2012-01-10 08:57:24	0
2012-01-10 10:52:30	0
2012-01-10 11:35:53	0
2012-01-10 12:23:47	0
2012-01-10 13:02:59	0
2012-01-10 17:11:44	0
2012-01-10 20:09:02	0
2012-01-10 22:09:04	0
2012-01-10 23:40:51	0
2012-01-10 23:56:48	0
2012-01-11 00:00:46	0
2012-01-11 00:02:13	0
2012-01-11 00:16:37	0
2012-01-11 01:17:22	0
2012-01-11 03:06:39	0
2012-01-11 05:17:17	0
2012-01-11 05:50:58	0
2012-01-11 06:08:24	0
2012-01-11 06:49:53	0
2012-01-11 07:28:38	0
2012-01-11 08:27:15	0
2012-01-11 09:35:49	0
2012-01-11 11:07:22	0
2012-01-11 13:00:38	0
2012-01-11 15:24:45	0
2012-01-11 18:19:28	0
2012-01-11 21:43:38	0
2012-01-12 01:56:21	0
2012-01-12 06:03:40	0
2012-01-12 11:35:44	0
2012-01-12 17:13:15	0
2012-01-12 23:39:14	0
2012-01-13 05:46:41	0
2012-01-13 09:45:09	0
2012-01-13 12:52:06	0
2012-01-13 15:31:53	0
2012-01-13 18:30:09	0
2012-01-13 19:25:58	0
2012-01-13 20:23:42	0
2012-01-13 21:25:51	0
2012-01-14 00:55:28	0
2012-01-14 03:29:59	0
2012-01-14 08:02:06	0
2012-01-14 10:34:33	0
2012-01-14 19:06:13	0
2012-01-14 22:22:15	0
2012-01-15 06:22:13	0
2012-01-15 08:15:20	0
2012-01-15 09:58:28	0
2012-01-15 12:40:43	0
2012-01-15 15:37:25	0
2012-01-15 17:23:40	0
2012-01-15 17:35:28	0
2012-01-15 17:41:14	0
2012-01-15 18:38:47	0
2012-01-15 20:48:32	0
2012-01-15 23:08:50	0
2012-01-16 02:37:12	0
2012-01-16 06:17:18	0
2012-01-16 11:04:05	0
2012-01-16 16:29:54	0
2012-01-16 22:49:08	0
2012-01-17 02:34:07	1.83583e-07
2012-01-17 04:40:59	8.62257e-07
2012-01-17 06:51:51	1.69657e-06
2012-01-17 11:54:14	4.23568e-06
2012-01-17 16:50:04	7.6275e-06
2012-01-17 22:13:45	1.23282e-05
2012-01-18 04:17:45	1.84996e-05
2012-01-18 08:48:57	2.33283e-05
2012-01-18 11:46:55	2.64582e-05
2012-01-18 12:42:59	2.74245e-05
2012-01-18 13:16:35	2.79976e-05
2012-01-18 16:16:21	3.09669e-05
2012-01-18 17:26:36	3.20738e-05
2012-01-18 21:16:53	3.54332e-05
2012-01-18 23:04:31	3.68359e-05
2012-01-19 00:53:08	3.8126e-05
2012-01-19 03:59:32	4.00147e-05
2012-01-19 05:26:43	4.07491e-05
2012-01-19 07:30:45	4.16285e-05
2012-01-19 11:17:03	4.27564e-05
2012-01-19 13:53:40	4.33403e-05
2012-01-19 16:38:42	4.39379e-05
2012-01-19 21:27:02	4.49424e-05
2012-01-20 01:26:11	4.57495e-05
2012-01-20 06:50:04	4.68369e-05
2012-01-20 11:03:33	4.7738e-05
2012-01-20 14:39:11	4.89786e-05
2012-01-20 17:30:41	5.04235e-05
2012-01-20 19:27:17	5.16616e-05
2012-01-20 22:31:36	5.40585e-05
2012-01-20 23:48:52	5.52188e-05
2012-01-21 00:37:00	5.59834e-05
2012-01-21 04:01:43	5.95093e-05
2012-01-21 05:52:47	6.15355e-05
2012-01-21 09:37:35	6.57347e-05
2012-01-21 12:39:27	6.92069e-05
2012-01-21 16:59:18	7.44605e-05
2012-01-21 19:50:15	7.86603e-05
2012-01-21 21:05:21	8.13533e-05
2012-01-21 21:39:07	8.32091e-05
2012-01-21 21:53:58	8.43412e-05
2012-01-21 22:07:38	8.54257e-05
2012-01-21 22:18:14	8.62705e-05
2012-01-22 00:04:09	9.47886e-05
2012-01-22 01:18:14	0.000100523
2012-01-22 03:13:56	0.000108973
2012-01-22 06:57:57	0.000123735
2012-01-22 07:28:52	0.000125638
2012-01-22 07:46:42	0.000126736
2012-01-22 07:53:11	0.000127134
2012-01-22 08:58:00	0.00013114
2012-01-22 10:37:05	0.000137386
2012-01-22 12:48:00	0.000145948
2012-01-22 13:54:29	0.00015044
2012-01-22 14:10:15	0.000151522
2012-01-22 14:25:48	0.000152593
2012-01-22 14:31:28	0.000152986
2012-01-22 15:28:10	0.000156946
2012-01-22 15:52:18	0.000158554
2012-01-22 16:06:10	0.000160585
2012-01-22 16:17:26	0.000162278
2012-01-22 16:58:35	0.000167497
2012-01-22 17:30:06	0.000170755
2012-01-22 18:22:24	0.000175242
2012-01-22 19:19:06	0.000179241
2012-01-22 20:35:20	0.000183693
2012-01-22 22:06:23	0.000188063
2012-01-23 00:02:05	0.000192556
2012-01-23 02:24:07	0.000196916
2012-01-23 02:59:09	0.00019784
2012-01-23 03:19:41	0.000198359
2012-01-23 05:40:38	0.000201323
2012-01-23 06:33:54	0.000201951
2012-01-23 10:45:34	0.000204622
2012-01-23 13:00:36	0.000205872
2012-01-23 16:38:07	0.000207657
2012-01-23 19:47:36	0.000209052
2012-01-23 22:33:22	0.000210235
2012-01-24 00:41:02	0.000212132
2012-01-24 01:44:55	0.000214078
2012-01-24 02:15:39	0.000215387
2012-01-24 02:44:49	0.000216606
2012-01-24 05:29:56	0.000222283
2012-01-24 06:13:50	0.00022328
2012-01-24 06:34:21	0.000223766
2012-01-24 06:48:37	0.000224063
2012-01-24 07:15:04	0.000224536
2012-01-24 07:42:53	0.000224963
2012-01-24 08:21:14	0.000225475
2012-01-24 09:06:37	0.00022601
2012-01-24 10:04:48	0.000226623
2012-01-24 11:16:08	0.000227311
2012-01-24 12:45:31	0.000228117
2012-01-24 14:36:03	0.000229064
2012-01-24 16:51:35	0.000230195
2012-01-24 19:39:28	0.000231682
2012-01-24 21:55:59	0.000233072
2012-01-25 02:42:12	0.000235847
2012-01-25 07:13:50	0.000238275
2012-01-25 13:22:14	0.000241292
2012-01-25 17:30:58	0.00024319
2012-01-25 22:56:09	0.000245564
2012-01-26 05:05:16	0.000248489
2012-01-26 11:12:08	0.000251916
2012-01-26 16:39:32	0.000255932
2012-01-26 23:19:14	0.000263688
2012-01-27 05:41:17	0.000277696
2012-01-27 11:25:55	0.000293739
2012-01-27 12:22:20	0.000296599
2012-01-27 13:04:30	0.000298631
2012-01-27 14:50:35	0.000303156
2012-01-27 17:17:27	0.000308479
2012-01-27 19:29:53	0.000312645
2012-01-27 21:54:10	0.000316677
2012-01-27 23:46:00	0.000319499
2012-01-28 04:45:18	0.000325971
2012-01-28 09:37:51	0.000331026
2012-01-28 16:21:27	0.000336339
2012-01-28 23:23:07	0.000340337
2012-01-29 07:03:32	0.000343567
2012-01-29 11:36:44	0.000345162
2012-01-29 19:28:17	0.000347492
2012-01-30 00:15:44	0.000348622
2012-01-30 04:36:23	0.000349552
2012-01-30 08:49:41	0.000350369
2012-01-30 17:27:51	0.000351761
2012-01-30 23:59:39	0.000352634
2012-01-31 08:45:06	0.00035382
2012-01-31 12:10:51	0.000354338
2012-01-31 15:09:32	0.000354969
2012-01-31 19:25:36	0.000356379
2012-02-01 00:44:16	0.000358921
2012-02-01 05:47:36	0.000361998
2012-02-01 12:08:34	0.000366521
2012-02-01 18:13:47	0.000371409
2012-02-02 00:49:38	0.000377304
2012-02-02 03:25:11	0.000379815
2012-02-02 04:35:09	0.000380984
2012-02-02 05:12:37	0.00038162
2012-02-02 05:27:10	0.000381869
2012-02-02 07:05:57	0.000383587
2012-02-02 09:15:54	0.000385917
2012-02-02 11:58:47	0.000388944
2012-02-02 15:25:34	0.000392934
2012-02-02 19:17:02	0.000397549
2012-02-02 23:46:33	0.000403016
2012-02-03 04:08:20	0.0004083
2012-02-03 08:10:20	0.000413104
2012-02-03 14:18:49	0.000420199
2012-02-03 19:32:53	0.000425436
2012-02-04 00:05:16	0.000428812
2012-02-04 04:07:50	0.000431324
2012-02-04 09:20:22	0.000434092
2012-02-04 15:07:30	0.00043713
2012-02-04 18:19:14	0.00043954
2012-02-04 19:22:30	0.000440606
2012-02-04 20:19:06	0.000441757
2012-02-04 20:48:18	0.000442435
2012-02-04 23:04:53	0.000446464
2012-02-05 00:19:06	0.000449282
2012-02-05 01:29:12	0.000452381
2012-02-05 01:54:31	0.000453376
2012-02-05 02:17:42	0.000453309
2012-02-05 05:35:38	0.000452736
2012-02-05 08:31:12	0.00045223
2012-02-05 09:19:26	0.000452092
2012-02-05 09:47:53	0.00045201
2012-02-05 09:58:41	0.000451979
2012-02-05 10:34:50	0.000451875
2012-02-05 11:04:24	0.00045179
2012-02-05 11:52:58	0.000451651
2012-02-05 12:46:41	0.000451497
2012-02-05 13:57:35	0.000451294
2012-02-05 15:21:37	0.000451053
2012-02-05 17:07:59	0.000450749
2012-02-05 19:18:58	0.000450373
2012-02-05 22:01:00	0.000449908
2012-02-06 01:21:37	0.000449329
2012-02-06 05:59:11	0.000448519
2012-02-06 09:54:25	0.000447818
2012-02-06 15:18:59	0.000446824
2012-02-06 20:35:20	0.000445818
2012-02-07 02:45:08	0.000444602
2012-02-07 09:23:15	0.000443268
2012-02-07 15:46:06	0.000441986
2012-02-07 22:42:10	0.000440607
2012-02-08 06:22:03	0.000439096
2012-02-08 15:34:03	0.000437272
2012-02-09 01:21:35	0.000435257
2012-02-09 08:39:02	0.000433646
2012-02-09 16:58:09	0.000431616
2012-02-09 21:44:17	0.000430338
2012-02-10 01:40:56	0.000429226
2012-02-10 05:19:53	0.000428168
2012-02-10 11:01:29	0.000426495
2012-02-10 17:12:15	0.000424697
2012-02-11 01:05:15	0.000422477
2012-02-11 09:07:29	0.000420294
2012-02-11 17:40:41	0.000417936
2012-02-12 01:04:09	0.000415582
2012-02-12 04:50:51	0.000414032
2012-02-12 06:30:24	0.000413196
2012-02-12 07:21:31	0.000412711
2012-02-12 08:05:11	0.000412258
2012-02-12 11:48:50	0.000409001
2012-02-12 14:15:58	0.000404615
2012-02-12 15:24:26	0.000399905
2012-02-12 15:56:07	0.000395699
2012-02-12 16:14:09	0.000393233
2012-02-12 16:26:50	0.000391509
2012-02-12 18:33:36	0.000374685
2012-02-12 21:41:16	0.000351102
2012-02-13 01:45:22	0.000322639
2012-02-13 05:30:53	0.000298407
2012-02-13 07:15:52	0.000287758
2012-02-13 07:57:26	0.000283649
2012-02-13 08:31:32	0.000280321
2012-02-13 08:43:54	0.000279124
2012-02-13 10:47:35	0.00026743
2012-02-13 14:43:51	0.000246443
2012-02-13 19:28:33	0.000223341
2012-02-13 22:43:41	0.000208777
2012-02-14 02:25:07	0.00020262
2012-02-14 04:17:06	0.00020173
2012-02-14 06:03:39	0.000201158
2012-02-14 07:12:09	0.000200872
2012-02-14 07:43:40	0.000200756
2012-02-14 08:57:36	0.000200513
2012-02-14 10:10:57	0.000200304
2012-02-14 11:40:30	0.000200083
2012-02-14 13:58:12	0.000199796
2012-02-14 16:38:01	0.00019952
2012-02-14 18:10:29	0.00019939
2012-02-14 21:33:43	0.00019917
2012-02-15 00:43:57	0.000199024
2012-02-15 03:19:20	0.000198927
2012-02-15 03:59:23	0.000198904
2012-02-15 04:22:25	0.000198891
2012-02-15 07:13:55	0.000198789
2012-02-15 09:18:25	0.000198709
2012-02-15 11:44:36	0.000198601
2012-02-15 14:39:10	0.000198449
2012-02-15 18:16:57	0.000198221
2012-02-15 22:11:04	0.000197941
2012-02-16 02:34:47	0.00019762
2012-02-16 07:37:54	0.000197304
2012-02-16 12:39:22	0.000197074
2012-02-16 16:56:14	0.00019692
2012-02-16 19:05:09	0.000196839
2012-02-16 20:34:13	0.000196786
2012-02-17 00:56:24	0.000196706
2012-02-17 03:51:44	0.000196719
2012-02-17 05:48:00	0.000196748
2012-02-17 07:32:30	0.000196781
2012-02-17 08:31:40	0.000196817
2012-02-17 10:17:02	0.000196967
2012-02-17 11:38:06	0.000197166
2012-02-17 12:35:56	0.000197356
2012-02-17 17:00:50	0.000198763
2012-02-17 19:31:27	0.000199969
2012-02-17 21:22:12	0.000201042
2012-02-17 22:17:15	0.000201632
2012-02-18 00:24:46	0.000203145
2012-02-18 01:40:25	0.000204141
2012-02-18 02:30:53	0.000204849
2012-02-18 04:19:37	0.000206504
2012-02-18 05:57:44	0.000208182
2012-02-18 08:18:32	0.000211039
2012-02-18 10:50:12	0.000215396
2012-02-18 12:43:38	0.000220925
2012-02-18 14:07:56	0.000227303
2012-02-18 15:11:35	0.000232851
2012-02-18 17:32:54	0.000247309
2012-02-18 17:48:41	0.000249077
2012-02-18 17:57:11	0.000250039
2012-02-18 18:00:16	0.000250389
2012-02-18 18:31:04	0.000253931
2012-02-18 19:30:37	0.000261
2012-02-18 20:44:44	0.000270257
2012-02-18 22:01:48	0.000280503
2012-02-18 23:00:08	0.000288829
2012-02-19 02:05:26	0.00031994
2012-02-19 03:22:16	0.000335615
2012-02-19 05:38:48	0.000363804
2012-02-19 07:54:21	0.000386961
2012-02-19 10:43:38	0.000408931
2012-02-19 13:49:06	0.00042765
2012-02-19 17:15:21	0.000443189
2012-02-19 18:15:20	0.000446898
2012-02-19 18:56:56	0.000448739
2012-02-19 19:34:51	0.000449908
2012-02-19 20:22:51	0.000451092
2012-02-19 21:30:04	0.00045247
2012-02-19 22:49:09	0.000453889
2012-02-20 00:27:59	0.000455521
2012-02-20 02:32:52	0.000457505
2012-02-20 05:07:14	0.00046004
2012-02-20 07:37:13	0.000462686
2012-02-20 10:00:15	0.00046499
2012-02-20 13:00:34	0.000466764
2012-02-20 15:25:53	0.000467341
2012-02-20 18:31:23	0.000467379
2012-02-20 20:50:35	0.000467128
2012-02-20 22:52:14	0.000466822
2012-02-21 03:21:23	0.000465937
2012-02-21 06:26:06	0.000465244
2012-02-21 11:51:17	0.000464035
2012-02-21 15:30:25	0.000463291
2012-02-21 18:08:04	0.000462824
2012-02-21 20:52:06	0.000462432
2012-02-22 01:24:54	0.000461944
2012-02-22 05:36:14	0.000461599
2012-02-22 10:55:31	0.000461222
2012-02-22 16:16:32	0.000460953
2012-02-22 21:01:58	0.000461066
2012-02-23 03:19:38	0.000461286
2012-02-23 06:53:23	0.000461493
2012-02-23 07:31:29	0.000461538
2012-02-23 08:00:27	0.000461575
2012-02-23 08:10:53	0.000461588
2012-02-23 09:44:27	0.000461717
2012-02-23 11:54:40	0.000461924
2012-02-23 14:44:35	0.00046224
2012-02-23 18:05:49	0.000462664
2012-02-23 21:02:25	0.000463074
2012-02-24 01:34:29	0.00046402
2012-02-24 05:47:14	0.000465394
2012-02-24 10:18:37	0.000467413
2012-02-24 15:00:10	0.000470071
2012-02-24 18:40:34	0.000473813
2012-02-24 21:42:44	0.000477836
2012-02-25 02:30:37	0.00048503
2012-02-25 07:31:46	0.000492563
2012-02-25 11:28:13	0.000498032
2012-02-25 16:20:04	0.00050425
2012-02-25 20:53:34	0.000510021
2012-02-26 00:28:44	0.00051497
2012-02-26 03:00:47	0.000519475
2012-02-26 05:23:52	0.000524139
2012-02-26 10:33:03	0.000535237
2012-02-26 14:48:54	0.00054562
2012-02-26 18:45:02	0.000556189
2012-02-26 21:41:53	0.000564605
2012-02-27 00:09:48	0.000571205
2012-02-27 02:27:04	0.00057608
2012-02-27 06:27:04	0.000582723
2012-02-27 09:01:22	0.000586176
2012-02-27 11:39:26	0.000589271
2012-02-27 12:25:27	0.000590107
2012-02-27 13:05:02	0.000590827
2012-02-27 15:33:02	0.000593664
2012-02-27 17:35:05	0.000596168
2012-02-27 21:14:50	0.000601028
2012-02-27 23:26:50	0.00060415
2012-02-28 06:26:15	0.000614955
2012-02-28 11:17:21	0.000623157
2012-02-28 18:02:08	0.000635383
2012-02-28 21:53:07	0.000642687
2012-02-29 03:41:45	0.000654132
2012-02-29 06:57:18	0.000660833
2012-02-29 13:27:45	0.000675001
2012-02-29 17:39:10	0.000684449
2012-03-01 00:54:05	0.000700188
2012-03-01 05:29:11	0.000708986
2012-03-01 09:42:32	0.000715956
2012-03-01 17:02:38	0.000725515
2012-03-01 22:54:26	0.000731414
2012-03-02 04:04:32	0.000735588
2012-03-02 07:47:03	0.000738209
2012-03-02 10:56:39	0.000740559
2012-03-02 12:46:27	0.000742463
2012-03-02 13:42:42	0.000744032
2012-03-02 14:09:03	0.000745127
2012-03-02 14:36:46	0.000746498
2012-03-02 15:11:49	0.000748192
2012-03-02 16:19:01	0.000751223
2012-03-02 17:57:10	0.000754761
2012-03-02 18:54:04	0.000756185
2012-03-02 19:43:49	0.000758926
2012-03-02 20:16:56	0.000760841
2012-03-02 20:42:37	0.000762172
2012-03-02 20:55:59	0.000762774
2012-03-02 21:33:50	0.000764217
2012-03-02 22:06:36	0.00076524
2012-03-02 22:57:28	0.000765925
2012-03-02 23:29:46	0.000766214
2012-03-03 00:53:05	0.00076682
2012-03-03 02:03:55	0.000767222
2012-03-03 03:50:05	0.000767692
2012-03-03 05:35:59	0.000768054
2012-03-03 06:58:42	0.000768353
2012-03-03 07:11:28	0.000768405
2012-03-03 07:17:44	0.000768431
2012-03-03 08:20:26	0.000768706
2012-03-03 09:46:39	0.00076912
2012-03-03 11:06:38	0.000769517
2012-03-03 13:06:47	0.000770097
2012-03-03 14:01:37	0.000770346
2012-03-03 16:48:42	0.000771086
2012-03-03 19:40:39	0.000771716
2012-03-03 22:33:53	0.000772308
2012-03-04 00:30:05	0.000773212
2012-03-04 05:29:12	0.000774581
2012-03-04 08:44:58	0.000774939
2012-03-04 13:05:13	0.000774781
2012-03-04 17:12:03	0.000774022
2012-03-04 21:56:35	0.00077255
2012-03-05 02:40:28	0.000770717
2012-03-05 06:44:57	0.000769149
2012-03-05 11:09:34	0.000767689
2012-03-05 16:13:34	0.00076643
2012-03-05 21:17:12	0.000765593
2012-03-06 02:23:16	0.000765029
2012-03-06 06:41:11	0.000764591
2012-03-06 10:24:55	0.000764136
2012-03-06 15:27:30	0.000763151
2012-03-06 20:11:45	0.000762027
2012-03-07 01:56:24	0.000760562
2012-03-07 07:42:50	0.000759221
2012-03-07 13:30:38	0.000758362
2012-03-07 19:02:33	0.000758676
2012-03-08 01:16:41	0.000760624
2012-03-08 06:44:43	0.000762825
2012-03-08 14:01:59	0.000766149
2012-03-08 19:49:58	0.000768139
2012-03-09 01:53:10	0.000770193
2012-03-09 07:13:20	0.000775946
2012-03-09 13:48:29	0.000785402
2012-03-09 19:46:16	0.00079307
2012-03-10 00:42:40	0.000798727
2012-03-10 03:42:46	0.00080384
2012-03-10 05:43:14	0.000812449
2012-03-10 06:43:07	0.000822228
2012-03-10 06:57:41	0.000825428
2012-03-10 07:01:43	0.00082636
2012-03-10 07:04:15	0.000826953
2012-03-10 07:25:19	0.000832104
2012-03-10 07:39:39	0.000835704
2012-03-10 08:09:11	0.000842957
2012-03-10 08:39:16	0.000849709
2012-03-10 09:23:28	0.000858109
2012-03-10 10:17:54	0.000866238
2012-03-10 10:39:47	0.000868967
2012-03-10 10:44:00	0.000869465
2012-03-10 10:45:38	0.000869656
2012-03-10 11:02:04	0.000871498
2012-03-10 11:34:48	0.000874839
2012-03-10 12:16:53	0.000878618
2012-03-10 13:00:33	0.00088213
2012-03-10 14:10:07	0.000887083
2012-03-10 15:40:04	0.000892654
2012-03-10 17:35:46	0.000898902
2012-03-10 19:57:43	0.00090573
2012-03-10 20:52:10	0.000908199
2012-03-10 21:12:33	0.000909108
2012-03-10 21:20:09	0.000909445
2012-03-10 22:13:11	0.000911779
2012-03-10 23:45:37	0.000915792
2012-03-11 01:38:41	0.00092071
2012-03-11 04:19:56	0.000928016
2012-03-11 06:35:03	0.000934846
2012-03-11 09:46:57	0.000946173
2012-03-11 10:24:55	0.000948584
2012-03-11 10:29:14	0.000948859
2012-03-11 10:30:57	0.000948969
2012-03-11 10:48:08	0.000950065
2012-03-11 11:34:09	0.000952994
2012-03-11 12:43:21	0.000957309
2012-03-11 14:02:54	0.000962039
2012-03-11 15:44:57	0.000967685
2012-03-11 17:49:31	0.00097408
2012-03-11 20:33:16	0.000982253
2012-03-12 00:18:41	0.000994212
2012-03-12 04:16:08	0.0010093
2012-03-12 08:08:07	0.00102814
2012-03-12 10:58:04	0.00104563
2012-03-12 12:47:22	0.00105765
2012-03-12 18:36:07	0.00109661
2012-03-12 19:53:38	0.00110492
2012-03-12 20:09:12	0.00110656
2012-03-12 20:14:18	0.00110709
2012-03-12 20:16:15	0.0011073
2012-03-12 20:16:58	0.00110737
2012-03-12 20:24:10	0.00110812
2012-03-12 21:30:37	0.00111493
2012-03-12 23:32:52	0.00112679
2012-03-13 02:02:44	0.00113999
2012-03-13 05:19:14	0.00115488
2012-03-13 09:24:04	0.00116957
2012-03-13 11:16:57	0.00117495
2012-03-13 11:20:04	0.00117508
2012-03-13 11:22:17	0.00117518
2012-03-13 11:23:05	0.00117522
2012-03-13 11:31:10	0.00117556
2012-03-13 12:28:38	0.00117792
2012-03-13 14:27:40	0.00118211
2012-03-13 17:05:51	0.00118632
2012-03-13 19:48:48	0.00118926
2012-03-13 22:03:22	0.00119173
2012-03-14 01:00:15	0.00119551
2012-03-14 04:35:00	0.00120102
2012-03-14 08:34:02	0.00120857
2012-03-14 13:01:27	0.00122237
2012-03-14 15:56:21	0.00123914
2012-03-14 20:10:26	0.00126955
2012-03-15 00:15:35	0.00129714
2012-03-15 04:25:19	0.00132301
2012-03-15 09:44:23	0.00135418
2012-03-15 15:56:34	0.00139089
2012-03-15 17:40:27	0.00140174
2012-03-15 18:15:54	0.00140553
2012-03-15 18:27:05	0.00140674
2012-03-15 18:38:14	0.00140795
2012-03-15 18:42:15	0.00140838
2012-03-15 19:22:26	0.00141279
2012-03-15 21:30:51	0.00142741
2012-03-16 00:41:27	0.00145075
2012-03-16 03:20:56	0.00147242
2012-03-16 05:03:00	0.00148814
2012-03-16 10:20:58	0.00154396
2012-03-16 14:29:10	0.00159499
2012-03-16 16:44:16	0.00162513
2012-03-16 17:05:43	0.00163004
2012-03-16 17:12:45	0.00163165
2012-03-16 17:17:01	0.00163263
2012-03-16 17:18:33	0.00163299
2012-03-16 17:33:55	0.00163653
2012-03-16 18:12:23	0.00164546
2012-03-16 19:21:49	0.00166171
2012-03-16 21:20:48	0.00168979
2012-03-16 23:47:38	0.00172413
2012-03-17 03:01:22	0.00176741
2012-03-17 07:10:17	0.00181656
2012-03-17 09:40:45	0.00184152
2012-03-17 15:00:29	0.00188159
2012-03-17 19:45:10	0.00190366
2012-03-18 01:41:14	0.00191697
2012-03-18 07:16:17	0.00192448
2012-03-18 12:12:22	0.00193314
2012-03-18 17:31:50	0.0019446
2012-03-19 00:23:19	0.00196212
2012-03-19 06:32:05	0.0019853
2012-03-19 11:50:44	0.00201827
2012-03-19 19:08:23	0.00208613
2012-03-20 02:00:59	0.00217644
2012-03-20 04:31:29	0.00221642
2012-03-20 05:33:37	0.00223559
2012-03-20 06:04:02	0.00224539
2012-03-20 08:40:55	0.00229878
2012-03-20 11:06:37	0.00235312
2012-03-20 14:52:56	0.00244824
2012-03-20 18:33:40	0.00255687
2012-03-20 22:47:26	0.00270896
2012-03-21 03:11:00	0.002912
2012-03-21 06:46:36	0.00311109
2012-03-21 10:26:45	0.00330894
2012-03-21 13:53:26	0.00347279
2012-03-21 15:33:19	0.00354777
2012-03-21 16:10:52	0.00357583
2012-03-21 16:34:55	0.00359384
2012-03-21 16:36:46	0.00359523
2012-03-21 16:38:33	0.00359657
2012-03-21 16:39:12	0.00359705
2012-03-21 16:45:42	0.00360194
2012-03-21 17:28:59	0.00363455
2012-03-21 18:37:43	0.00368708
2012-03-21 20:07:46	0.00375776
2012-03-21 21:56:02	0.00384631
2012-03-22 00:00:02	0.00395264
2012-03-22 02:21:28	0.00407826
2012-03-22 06:10:18	0.00428205
2012-03-22 07:21:56	0.00434457
2012-03-22 08:02:13	0.00437939
2012-03-22 08:47:31	0.00441823
2012-03-22 08:50:08	0.00442046
2012-03-22 08:51:25	0.00442156
2012-03-22 08:51:53	0.00442195
2012-03-22 08:56:32	0.00442591
2012-03-22 09:34:54	0.0044585
2012-03-22 10:29:30	0.00450443
2012-03-22 11:40:37	0.00456357
2012-03-22 13:01:21	0.00462957
2012-03-22 14:57:53	0.00472202
2012-03-22 15:50:13	0.0047624
2012-03-22 18:30:03	0.00488043
2012-03-22 20:29:44	0.00496401
2012-03-23 00:05:59	0.00510794
2012-03-23 02:59:34	0.00521772
2012-03-23 03:41:07	0.00524295
2012-03-23 03:44:12	0.0052448
2012-03-23 03:46:12	0.00524599
2012-03-23 03:46:55	0.00524643
2012-03-23 03:54:11	0.00525077
2012-03-23 04:50:23	0.0052838
2012-03-23 06:20:43	0.00533435
2012-03-23 06:59:09	0.00535478
2012-03-23 09:25:52	0.00542601
2012-03-23 11:32:51	0.00547835
2012-03-23 14:12:18	0.00553169
2012-03-23 17:49:09	0.00558415
2012-03-23 22:30:12	0.00562396
2012-03-23 23:07:25	0.00562739
2012-03-23 23:33:13	0.00562958
2012-03-23 23:48:16	0.00563079
2012-03-23 23:49:16	0.00563087
2012-03-23 23:49:38	0.0056309
2012-03-23 23:53:16	0.00563118
2012-03-24 00:29:35	0.00563391
2012-03-24 01:43:00	0.00563889
2012-03-24 03:12:37	0.00564463
2012-03-24 04:01:04	0.00564787
2012-03-24 04:11:26	0.0056486
2012-03-24 04:15:13	0.00564886
2012-03-24 04:53:04	0.00565165
2012-03-24 06:07:30	0.00565786
2012-03-24 07:37:11	0.00566699
2012-03-24 09:24:26	0.00568079
2012-03-24 10:15:58	0.00568865
2012-03-24 13:46:22	0.00572919
2012-03-24 16:08:25	0.00576355
2012-03-24 19:51:34	0.00582531
2012-03-24 22:27:29	0.00587091
2012-03-25 00:05:42	0.0058997
2012-03-25 04:59:00	0.00598326
2012-03-25 06:49:12	0.00601325
2012-03-25 07:31:02	0.00602446
2012-03-25 07:42:41	0.00602757
2012-03-25 07:52:28	0.00603176
2012-03-25 07:56:02	0.00603339
2012-03-25 08:31:36	0.00604963
2012-03-25 09:47:06	0.00608358
2012-03-25 11:18:26	0.00612407
2012-03-25 13:17:57	0.00617732
2012-03-25 15:58:52	0.00625234
2012-03-25 17:12:58	0.00628897
2012-03-25 18:17:47	0.00632234
2012-03-25 18:33:38	0.0063307
2012-03-25 18:37:49	0.00633292
2012-03-25 18:40:00	0.00633408
2012-03-25 18:40:48	0.0063345
2012-03-25 18:48:45	0.00633874
2012-03-25 19:30:58	0.00636161
2012-03-25 20:52:19	0.00640732
2012-03-25 22:30:50	0.00646556
2012-03-26 00:41:52	0.00654762
2012-03-26 00:52:14	0.00655432
2012-03-26 01:03:10	0.00655987
2012-03-26 01:07:06	0.00656177
2012-03-26 01:46:30	0.00658092
2012-03-26 02:58:29	0.00661659
2012-03-26 04:58:46	0.00667767
2012-03-26 07:10:14	0.00674559
2012-03-26 09:58:36	0.00683301
2012-03-26 10:23:30	0.00684592
2012-03-26 10:31:38	0.00685014
2012-03-26 10:36:07	0.00685246
2012-03-26 10:37:08	0.00685299
2012-03-26 10:37:35	0.00685322
2012-03-26 10:37:44	0.0068533
2012-03-26 10:39:19	0.00685412
2012-03-26 10:55:09	0.00686233
2012-03-26 12:04:16	0.0068981
2012-03-26 13:53:28	0.00695452
2012-03-26 16:22:49	0.00703159
2012-03-26 19:30:55	0.00712903
2012-03-26 20:50:38	0.00717063
2012-03-26 21:30:05	0.00719132
2012-03-26 21:36:45	0.00719483
2012-03-26 21:39:06	0.00719607
2012-03-26 21:39:57	0.00719652
2012-03-26 21:48:26	0.00720098
2012-03-26 22:52:24	0.00723479
2012-03-27 00:42:40	0.00729377
2012-03-27 03:08:18	0.00737347
2012-03-27 06:13:42	0.00747892
2012-03-27 06:19:37	0.00748237
2012-03-27 06:24:43	0.00748687
2012-03-27 06:26:34	0.00748861
2012-03-27 06:45:04	0.00750605
2012-03-27 08:00:36	0.00757756
2012-03-27 09:54:12	0.0076861
2012-03-27 12:18:15	0.00782554
2012-03-27 15:20:10	0.00800437
2012-03-27 18:55:45	0.00821873
2012-03-27 19:36:59	0.00825977
2012-03-27 19:44:47	0.00826543
2012-03-27 19:47:37	0.00826734
2012-03-27 20:15:53	0.00828638
2012-03-27 21:55:13	0.00835314
2012-03-28 00:20:35	0.00844963
2012-03-28 02:43:21	0.00854201
2012-03-28 05:11:33	0.00863615
2012-03-28 07:30:57	0.00872406
2012-03-28 10:52:57	0.00884658
2012-03-28 14:42:31	0.00897816
2012-03-28 19:23:42	0.0091337
2012-03-29 00:31:49	0.00931095
2012-03-29 05:21:08	0.00949594
2012-03-29 11:00:48	0.00974187
2012-03-29 13:18:22	0.00984949
2012-03-29 15:08:27	0.00993834
2012-03-29 15:54:15	0.00997593
2012-03-29 16:12:51	0.00999129
2012-03-29 16:27:54	0.0100038
2012-03-29 16:29:33	0.0100051
2012-03-29 16:30:09	0.0100056
2012-03-29 16:36:10	0.0100106
2012-03-29 17:05:43	0.0100352
2012-03-29 18:37:21	0.0101124
2012-03-29 20:55:00	0.0102302
2012-03-29 23:41:55	0.0103761
2012-03-30 02:39:25	0.0105342
2012-03-30 07:24:36	0.0107936
2012-03-30 12:13:33	0.0110616
2012-03-30 17:51:45	0.0113799
2012-03-30 23:43:43	0.0117151
2012-03-31 01:25:12	0.0118124
2012-03-31 02:11:28	0.0118569
2012-03-31 02:13:31	0.0118588
2012-03-31 02:14:30	0.0118598
2012-03-31 02:14:52	0.0118601
2012-03-31 02:18:28	0.0118636
2012-03-31 02:47:21	0.0118914
2012-03-31 04:09:23	0.0119703
2012-03-31 06:07:42	0.0120843
2012-03-31 08:37:09	0.0122285
2012-03-31 11:51:11	0.0124161
2012-03-31 14:55:27	0.0125948
2012-03-31 19:59:49	0.0128911
2012-03-31 21:49:02	0.012998
2012-03-31 23:13:29	0.0130809
2012-03-31 23:45:30	0.0131125
2012-04-01 00:05:29	0.0131323
2012-04-01 00:16:51	0.0131435
2012-04-01 00:18:01	0.0131447
2012-04-01 00:18:28	0.0131451
2012-04-01 00:22:49	0.0131494
2012-04-01 01:06:26	0.0131927
2012-04-01 02:49:36	0.0132959
2012-04-01 05:00:07	0.0134283
2012-04-01 07:43:21	0.013597
2012-04-01 11:21:20	0.0138286
2012-04-01 15:32:10	0.0141054
2012-04-01 20:24:31	0.0144458
2012-04-02 01:57:31	0.0148631
2012-04-02 06:36:30	0.0152412
2012-04-02 06:57:49	0.0152712
2012-04-02 07:08:43	0.0152867
2012-04-02 07:13:24	0.0152933
2012-04-02 07:14:22	0.0152947
2012-04-02 07:14:43	0.0152952
2012-04-02 07:18:13	0.0153001
2012-04-02 07:53:11	0.01535
2012-04-02 09:13:08	0.0154658
2012-04-02 11:01:34	0.0156267
2012-04-02 13:23:58	0.0158444
2012-04-02 15:08:17	0.0160083
2012-04-02 16:40:48	0.0161564
2012-04-02 17:45:52	0.0162619
2012-04-02 18:35:58	0.0163439
2012-04-02 18:54:33	0.0163744
2012-04-02 18:58:35	0.0163811
2012-04-02 18:59:35	0.0163827
2012-04-02 18:59:57	0.0163833
2012-04-02 19:03:36	0.0163894
2012-04-02 19:40:07	0.0164497
2012-04-02 20:32:57	0.0165374
2012-04-02 22:11:06	0.0167014
2012-04-03 00:00:14	0.0168849
2012-04-03 02:23:49	0.0171269
2012-04-03 06:01:38	0.0174914
2012-04-03 07:20:19	0.0176215
2012-04-03 08:27:00	0.0177308
2012-04-03 09:16:32	0.0178115
2012-04-03 09:20:01	0.0178172
2012-04-03 09:20:45	0.0178184
2012-04-03 09:21:00	0.0178188
2012-04-03 09:23:37	0.017823
2012-04-03 09:49:47	0.0178654
2012-04-03 11:08:29	0.017992
2012-04-03 13:01:54	0.0181721
2012-04-03 15:34:49	0.0184105
2012-04-03 16:22:07	0.0184833
2012-04-03 16:46:32	0.0185207
2012-04-03 19:38:13	0.0187806
2012-04-03 22:15:12	0.0190146
2012-04-04 02:05:11	0.0193537
2012-04-04 06:53:49	0.0197796
2012-04-04 08:33:02	0.0199274
2012-04-04 09:56:06	0.020052
2012-04-04 10:50:51	0.0201345
2012-04-04 11:11:45	0.0201661
2012-04-04 11:29:02	0.0201923
2012-04-04 11:30:13	0.0201941
2012-04-04 11:31:07	0.0201954
2012-04-04 11:31:26	0.0201959
2012-04-04 11:34:41	0.0202008
2012-04-04 12:07:10	0.0202501
2012-04-04 13:42:40	0.0203959
2012-04-04 15:54:05	0.0205984
2012-04-04 18:43:45	0.0208628
2012-04-04 22:08:38	0.0211855
2012-04-04 23:29:19	0.0213134
2012-04-05 00:30:00	0.0214096
2012-04-05 00:41:42	0.0214282
2012-04-05 00:44:11	0.0214321
2012-04-05 00:44:56	0.0214333
2012-04-05 00:45:13	0.0214337
2012-04-05 00:47:57	0.0214381
2012-04-05 01:15:23	0.0214816
2012-04-05 02:27:28	0.021596
2012-04-05 04:27:32	0.0217866
2012-04-05 06:54:40	0.0220197
2012-04-05 10:07:56	0.0223251
2012-04-05 11:22:32	0.0224426
2012-04-05 11:50:34	0.0224867
2012-04-05 11:59:37	0.022501
2012-04-05 12:01:11	0.0225034
2012-04-05 12:02:01	0.0225047
2012-04-05 12:02:18	0.0225052
2012-04-05 12:05:17	0.0225099
2012-04-05 12:21:03	0.0225347
2012-04-05 13:26:48	0.0226381
2012-04-05 15:18:44	0.0228139
2012-04-05 17:30:56	0.0230217
2012-04-05 20:15:44	0.0232818
2012-04-05 22:38:48	0.0235096
2012-04-06 00:25:49	0.0236821
2012-04-06 01:18:36	0.0237679
2012-04-06 05:27:59	0.0241837
2012-04-06 08:02:48	0.0244528
2012-04-06 08:10:17	0.0244661
2012-04-06 08:14:29	0.0244735
2012-04-06 08:15:01	0.0244749
2012-04-06 08:15:12	0.0244763
2012-04-06 08:17:08	0.0244898
2012-04-06 08:21:38	0.0245212
2012-04-06 09:06:32	0.0248345
2012-04-06 10:30:11	0.0254138
2012-04-06 11:07:12	0.0256684
2012-04-06 11:39:36	0.0258904
2012-04-06 12:04:37	0.0260613
2012-04-06 12:09:34	0.026095
2012-04-06 12:11:33	0.0261086
2012-04-06 12:12:48	0.0261171
2012-04-06 12:13:04	0.0261189
2012-04-06 12:13:17	0.0261204
2012-04-06 12:13:22	0.0261209
2012-04-06 12:14:09	0.0261263
2012-04-06 12:21:57	0.0261794
2012-04-06 13:19:05	0.0265674
2012-04-06 14:57:26	0.0272302
2012-04-06 17:22:01	0.0281937
2012-04-06 20:15:01	0.0293314
2012-04-06 23:52:01	0.0307397
2012-04-07 03:51:51	0.0322804
2012-04-07 09:15:25	0.0343516
2012-04-07 13:53:11	0.0361285
2012-04-07 20:15:32	0.0385656
2012-04-07 20:47:29	0.0387687
2012-04-07 21:08:41	0.0389034
2012-04-07 21:20:39	0.0389794
2012-04-07 21:25:07	0.0390078
2012-04-07 21:25:26	0.0390098
2012-04-07 21:25:40	0.0390113
2012-04-07 21:25:45	0.0390119
2012-04-07 21:26:38	0.0390174
2012-04-07 21:35:20	0.0390727
2012-04-07 22:44:48	0.0395139
2012-04-07 23:43:37	0.0398871
2012-04-07 23:57:02	0.0399723
2012-04-08 00:00:50	0.0399963
2012-04-08 00:02:12	0.040005
2012-04-08 00:15:51	0.0400916
2012-04-08 01:05:25	0.040406
2012-04-08 02:07:47	0.0408015
2012-04-08 03:43:44	0.0414099
2012-04-08 05:33:57	0.0421093
2012-04-08 07:50:59	0.0429805
2012-04-08 10:27:22	0.0439787
2012-04-08 13:27:44	0.045138
2012-04-08 16:50:40	0.0464577
2012-04-08 20:38:47	0.0479691
2012-04-09 00:54:20	0.0497127
2012-04-09 05:32:24	0.0516927
2012-04-09 06:42:40	0.0522089
2012-04-09 07:18:26	0.0524742
2012-04-09 07:28:57	0.0525527
2012-04-09 07:33:08	0.052582
2012-04-09 07:34:39	0.0525894
2012-04-09 07:49:51	0.0526634
2012-04-09 08:41:27	0.0529162
2012-04-09 10:32:00	0.0534653
2012-04-09 12:48:44	0.0541581
2012-04-09 15:53:49	0.0551157
2012-04-09 19:16:56	0.0561839
2012-04-09 20:32:11	0.0565819
2012-04-09 20:52:51	0.0566913
2012-04-09 20:57:47	0.0567174
2012-04-09 21:00:00	0.0567291
2012-04-09 21:00:33	0.056732
2012-04-09 21:00:47	0.0567332
2012-04-09 21:00:52	0.0567337
2012-04-09 21:01:45	0.0567383
2012-04-09 21:10:27	0.0567844
2012-04-09 21:51:50	0.0570032
2012-04-09 22:21:17	0.0571588
2012-04-09 23:38:18	0.057565
2012-04-10 01:03:33	0.0580124
2012-04-10 03:18:35	0.0587145
2012-04-10 05:31:45	0.0593963
2012-04-10 08:36:00	0.0603191
2012-04-10 12:51:34	0.0615547
2012-04-10 16:45:22	0.0626421
2012-04-10 22:11:45	0.0641051
2012-04-11 03:59:02	0.0656194
2012-04-11 06:01:47	0.0661499
2012-04-11 06:47:28	0.066347
2012-04-11 07:09:16	0.0664409
2012-04-11 09:19:22	0.0670011
2012-04-11 11:39:11	0.0676012
2012-04-11 14:32:20	0.0683402
2012-04-11 18:26:50	0.0693281
2012-04-11 22:46:22	0.0703945
2012-04-12 02:56:12	0.0713862
2012-04-12 08:09:22	0.0725647
2012-04-12 13:38:50	0.0737185
2012-04-12 19:54:53	0.0749246
2012-04-13 01:47:54	0.075956
2012-04-13 07:03:05	0.0768128
2012-04-13 15:12:11	0.0780711
2012-04-13 22:23:58	0.079172
2012-04-14 00:43:54	0.0795392
2012-04-14 01:20:17	0.0796362
2012-04-14 01:24:53	0.0796485
2012-04-14 01:25:40	0.0796506
2012-04-14 01:26:06	0.0796517
2012-04-14 01:26:15	0.0796521
2012-04-14 01:27:47	0.0796562
2012-04-14 01:43:03	0.0796972
2012-04-14 02:44:01	0.0798622
2012-04-14 04:33:28	0.0801645
2012-04-14 06:42:12	0.0805324
2012-04-14 08:17:16	0.0808152
2012-04-14 12:06:38	0.0815452
2012-04-14 13:10:04	0.0817611
2012-04-14 13:22:14	0.0818032
2012-04-14 13:31:16	0.0818347
2012-04-14 13:34:07	0.0818447
2012-04-14 13:35:17	0.0818487
2012-04-14 13:35:47	0.0818538
2012-04-14 13:35:58	0.0818559
2012-04-14 13:37:47	0.0818765
2012-04-14 13:42:23	0.0819288
2012-04-14 14:09:56	0.082242
2012-04-14 14:55:30	0.0827624
2012-04-14 16:26:14	0.0838081
2012-04-14 18:20:51	0.0851477
2012-04-14 20:47:42	0.0868974
2012-04-14 22:29:07	0.088127
2012-04-15 00:46:50	0.0898207
2012-04-15 04:38:01	0.0927153
2012-04-15 08:40:38	0.095794
2012-04-15 13:42:20	0.0996138
2012-04-15 19:54:52	0.104182
2012-04-16 01:09:58	0.107827
2012-04-16 07:32:10	0.111929
2012-04-16 13:51:09	0.115651
2012-04-16 14:04:13	0.115774
2012-04-16 14:06:38	0.115796
2012-04-16 14:07:31	0.115805
2012-04-16 14:07:51	0.115808
2012-04-16 14:11:07	0.115838
2012-04-16 14:43:48	0.116143
2012-04-16 16:12:16	0.116956
2012-04-16 18:22:47	0.118129
2012-04-16 21:07:24	0.119567
2012-04-17 00:28:56	0.121276
2012-04-17 04:35:46	0.123312
2012-04-17 05:49:07	0.123907
2012-04-17 06:47:07	0.124376
2012-04-17 07:15:18	0.124604
2012-04-17 07:56:26	0.124935
2012-04-17 08:22:05	0.125141
2012-04-17 08:42:00	0.125301
2012-04-17 08:50:32	0.125369
2012-04-17 08:56:21	0.125416
2012-04-17 08:59:54	0.125445
2012-04-17 09:00:50	0.125452
2012-04-17 09:01:14	0.125455
2012-04-17 09:01:23	0.125457
2012-04-17 09:01:26	0.125457
2012-04-17 09:01:58	0.125461
2012-04-17 09:07:17	0.125504
2012-04-17 09:31:17	0.125696
2012-04-17 09:38:15	0.125752
2012-04-17 09:40:24	0.125769
2012-04-17 09:41:12	0.125775
2012-04-17 09:49:14	0.125833
2012-04-17 10:51:06	0.126283
2012-04-17 12:01:35	0.126794
2012-04-17 13:55:52	0.127623
2012-04-17 16:36:12	0.128785
2012-04-17 19:40:30	0.130125
2012-04-17 19:54:59	0.130231
2012-04-17 19:55:51	0.130237
2012-04-17 19:56:32	0.130242
2012-04-17 19:56:47	0.130244
2012-04-17 19:59:17	0.130262
2012-04-17 20:24:08	0.130444
2012-04-17 21:20:01	0.130853
2012-04-17 22:59:16	0.131581
2012-04-18 01:10:59	0.132554
2012-04-18 03:48:26	0.133728
2012-04-18 06:54:42	0.135132
2012-04-18 09:54:46	0.136504
2012-04-18 14:00:36	0.138396
2012-04-18 17:59:40	0.14025
2012-04-18 22:28:00	0.142338
2012-04-18 23:38:47	0.142888
2012-04-19 00:31:26	0.143297
2012-04-19 00:51:57	0.143457
2012-04-19 00:55:02	0.143481
2012-04-19 00:55:44	0.143486
2012-04-19 00:55:59	0.143488
2012-04-19 00:58:30	0.143508
2012-04-19 01:23:42	0.143703
2012-04-19 02:38:37	0.144285
2012-04-19 02:43:45	0.144325
2012-04-19 02:45:33	0.144339
2012-04-19 02:45:48	0.144341
2012-04-19 02:45:57	0.144342
2012-04-19 02:46:00	0.144342
2012-04-19 02:46:34	0.144347
2012-04-19 02:52:12	0.14439
2012-04-19 03:35:26	0.144725
2012-04-19 04:08:05	0.144978
2012-04-19 06:10:45	0.145925
2012-04-19 08:15:52	0.146888
2012-04-19 11:11:18	0.148233
2012-04-19 14:21:33	0.149691
2012-04-19 19:00:30	0.151838
2012-04-19 20:06:29	0.15235
2012-04-19 20:55:39	0.152732
2012-04-19 21:09:06	0.152837
2012-04-19 21:13:06	0.15287
2012-04-19 21:14:34	0.152884
2012-04-19 21:29:14	0.153032
2012-04-19 22:30:46	0.15365
2012-04-20 00:31:31	0.154857
2012-04-20 01:34:13	0.155482
2012-04-20 04:59:01	0.157521
2012-04-20 07:46:46	0.159195
2012-04-20 11:38:04	0.161515
2012-04-20 15:47:49	0.164048
2012-04-20 19:50:03	0.166538
2012-04-20 20:24:04	0.166891
2012-04-20 20:47:04	0.167129
2012-04-20 20:59:30	0.167258
2012-04-20 21:04:03	0.167306
2012-04-20 21:05:59	0.167326
2012-04-20 21:06:48	0.167334
2012-04-20 21:07:06	0.167337
2012-04-20 21:10:03	0.167368
2012-04-20 21:38:46	0.167667
2012-04-20 22:35:32	0.168258
2012-04-20 23:45:46	0.168993
2012-04-21 00:10:40	0.169253
2012-04-21 00:19:56	0.16935
2012-04-21 00:23:25	0.169387
2012-04-21 00:24:08	0.169395
2012-04-21 00:24:17	0.169396
2012-04-21 00:24:20	0.169397
2012-04-21 00:24:49	0.169402
2012-04-21 00:29:44	0.169453
2012-04-21 01:10:16	0.169879
2012-04-21 02:03:52	0.170443
2012-04-21 04:05:52	0.171729
2012-04-21 06:03:52	0.172978
2012-04-21 08:38:02	0.174612
2012-04-21 12:28:25	0.177052
2012-04-21 16:24:24	0.179531
2012-04-21 22:11:28	0.183088
2012-04-22 02:07:21	0.185393
2012-04-22 03:55:19	0.186408
2012-04-22 04:24:32	0.186679
2012-04-22 04:57:26	0.18698
2012-04-22 05:02:14	0.187024
2012-04-22 05:03:05	0.187032
2012-04-22 05:03:23	0.187034
2012-04-22 05:06:27	0.187062
2012-04-22 05:23:10	0.187214
2012-04-22 06:09:00	0.187627
2012-04-22 07:32:35	0.188366
2012-04-22 09:32:31	0.189393
2012-04-22 12:06:05	0.190651
2012-04-22 15:17:33	0.192129
2012-04-22 19:06:25	0.193764
2012-04-22 23:28:34	0.195476
2012-04-23 04:21:39	0.19721
2012-04-23 08:25:19	0.198529
2012-04-23 08:47:54	0.198646
2012-04-23 08:55:27	0.198684
2012-04-23 08:59:27	0.198705
2012-04-23 09:00:36	0.198711
2012-04-23 09:01:01	0.198713
2012-04-23 09:01:14	0.198714
2012-04-23 09:01:19	0.198715
2012-04-23 09:02:08	0.198719
2012-04-23 09:10:19	0.19876
2012-04-23 10:00:33	0.199014
2012-04-23 11:04:42	0.199332
2012-04-23 12:31:13	0.19975
2012-04-23 14:48:52	0.200389
2012-04-23 17:24:03	0.20107
2012-04-23 20:47:06	0.201895
2012-04-23 22:12:23	0.202219
2012-04-23 23:26:07	0.202487
2012-04-23 23:50:34	0.202574
2012-04-23 23:56:58	0.202596
2012-04-23 23:59:53	0.202607
2012-04-24 00:01:19	0.202612
2012-04-24 00:01:50	0.202613
2012-04-24 00:07:02	0.202632
2012-04-24 00:41:27	0.20275
2012-04-24 01:42:03	0.202953
2012-04-24 02:54:30	0.203184
2012-04-24 04:30:21	0.203473
2012-04-24 06:22:42	0.203786
2012-04-24 08:35:47	0.204121
2012-04-24 09:01:44	0.204182
2012-04-24 09:12:31	0.204207
2012-04-24 09:16:44	0.204216
2012-04-24 09:17:59	0.204219
2012-04-24 09:18:26	0.20422
2012-04-24 09:22:58	0.20423
2012-04-24 09:57:41	0.204308
2012-04-24 11:02:05	0.204447
2012-04-24 12:21:33	0.204607
2012-04-24 14:09:02	0.204806
2012-04-24 16:23:16	0.20503
2012-04-24 19:15:19	0.205286
2012-04-24 23:03:22	0.205595
2012-04-25 03:00:05	0.205913
2012-04-25 07:03:55	0.206278
2012-04-25 11:49:14	0.206779
2012-04-25 16:51:45	0.207401
2012-04-25 22:15:48	0.208136
2012-04-25 23:49:48	0.208354
2012-04-26 01:00:20	0.208519
2012-04-26 01:43:37	0.208619
2012-04-26 02:16:16	0.208694
2012-04-26 02:22:01	0.208708
2012-04-26 02:23:24	0.208711
2012-04-26 02:23:47	0.208712
2012-04-26 02:23:56	0.208712
2012-04-26 02:25:21	0.208715
2012-04-26 02:39:34	0.208748
2012-04-26 03:11:55	0.208822
2012-04-26 04:06:37	0.208947
2012-04-26 05:18:31	0.209108
2012-04-26 07:06:17	0.209345
2012-04-26 09:21:17	0.209632
2012-04-26 12:06:42	0.209972
2012-04-26 14:06:19	0.210214
2012-04-26 17:30:24	0.210614
2012-04-26 21:07:08	0.21102
2012-04-27 02:05:36	0.211548
2012-04-27 07:04:18	0.212042
2012-04-27 12:54:44	0.212587
2012-04-27 15:03:05	0.212778
2012-04-27 16:42:09	0.212924
2012-04-27 16:47:57	0.212932
2012-04-27 16:49:52	0.212935
2012-04-27 16:50:33	0.212936
2012-04-27 16:57:28	0.212946
2012-04-27 17:46:38	0.213017
2012-04-27 19:12:14	0.213141
2012-04-27 20:50:04	0.213281
2012-04-27 23:28:43	0.213513
2012-04-28 01:48:53	0.213726
2012-04-28 04:19:15	0.213961
2012-04-28 06:52:41	0.214186
2012-04-28 10:06:41	0.214415
2012-04-28 12:44:46	0.214561
2012-04-28 16:59:26	0.214766
2012-04-28 21:04:47	0.214953
2012-04-29 01:55:27	0.215186
2012-04-29 06:59:00	0.215462
2012-04-29 12:37:31	0.215842
2012-04-29 14:48:49	0.216021
2012-04-29 15:05:40	0.216046
2012-04-29 15:08:04	0.216049
2012-04-29 15:08:57	0.21605
2012-04-29 15:17:41	0.216063
2012-04-29 16:35:50	0.216184
2012-04-29 18:34:00	0.216383
2012-04-29 20:59:29	0.216661
2012-04-29 23:01:24	0.216921
2012-04-30 03:00:22	0.217509
2012-04-30 06:32:46	0.218116
2012-04-30 10:52:31	0.218949
2012-04-30 15:37:53	0.219925
2012-04-30 21:40:05	0.221153
2012-05-01 01:33:07	0.221898
2012-05-01 08:43:21	0.223151
2012-05-01 09:23:17	0.22326
2012-05-01 10:11:34	0.223389
2012-05-01 10:17:54	0.223405
2012-05-01 10:19:08	0.223409
2012-05-01 10:19:29	0.22341
2012-05-01 10:19:50	0.22341
2012-05-01 10:19:58	0.223411
2012-05-01 10:21:14	0.223414
2012-05-01 10:33:53	0.223448
2012-05-01 10:57:32	0.22351
2012-05-01 12:14:46	0.223709
2012-05-01 13:47:35	0.223941
2012-05-01 16:30:58	0.22433
2012-05-01 19:40:42	0.224748
2012-05-02 00:09:37	0.225279
2012-05-02 02:54:21	0.225565
2012-05-02 08:25:57	0.226056
2012-05-02 13:29:05	0.226417
2012-05-02 20:07:17	0.226792
2012-05-02 22:45:39	0.226919
2012-05-02 23:44:11	0.226963
2012-05-03 00:14:59	0.226986
2012-05-03 00:20:36	0.22699
2012-05-03 00:23:17	0.226998
2012-05-03 00:24:14	0.227001
2012-05-03 00:33:51	0.227033
2012-05-03 01:13:42	0.227162
2012-05-03 02:52:23	0.227473
2012-05-03 05:12:24	0.227891
2012-05-03 08:09:08	0.228385
2012-05-03 11:55:22	0.228972
2012-05-03 16:17:12	0.229601
2012-05-03 16:55:43	0.22969
2012-05-03 17:19:00	0.229744
2012-05-03 17:19:52	0.229746
2012-05-03 17:20:11	0.229747
2012-05-03 17:23:20	0.229754
2012-05-03 17:54:56	0.229826
2012-05-03 19:07:50	0.229991
2012-05-03 20:56:22	0.230233
2012-05-03 23:23:52	0.230558
2012-05-04 02:44:13	0.230996
2012-05-04 03:38:11	0.231114
2012-05-04 04:27:26	0.231223
2012-05-04 04:41:36	0.231254
2012-05-04 04:46:07	0.231264
2012-05-04 04:46:31	0.231265
2012-05-04 04:46:39	0.231265
2012-05-04 04:48:05	0.231268
2012-05-04 05:02:20	0.2313
2012-05-04 05:17:54	0.231334
2012-05-04 05:24:28	0.231349
2012-05-04 05:26:16	0.231353
2012-05-04 05:27:40	0.231354
2012-05-04 05:28:10	0.231355
2012-05-04 05:33:16	0.23136
2012-05-04 06:00:54	0.231387
2012-05-04 07:10:04	0.231458
2012-05-04 08:54:49	0.231568
2012-05-04 11:06:25	0.231714
2012-05-04 13:14:11	0.231864
2012-05-04 15:01:14	0.231998
2012-05-04 19:28:48	0.232377
2012-05-04 23:11:20	0.232748
2012-05-05 03:53:31	0.233308
2012-05-05 05:39:28	0.23355
2012-05-05 07:12:15	0.23378
2012-05-05 07:46:17	0.233868
2012-05-05 08:11:56	0.233937
2012-05-05 08:15:03	0.233945
2012-05-05 08:17:13	0.233955
2012-05-05 08:17:59	0.233959
2012-05-05 08:25:45	0.234
2012-05-05 09:16:38	0.23427
2012-05-05 10:37:43	0.234707
2012-05-05 12:35:14	0.235358
2012-05-05 15:08:32	0.236238
2012-05-05 17:17:16	0.237001
2012-05-05 21:38:16	0.238603
2012-05-06 01:29:19	0.240058
2012-05-06 06:25:49	0.24191
2012-05-06 07:30:47	0.242298
2012-05-06 08:42:21	0.242717
2012-05-06 09:01:23	0.242826
2012-05-06 09:14:52	0.242904
2012-05-06 09:20:08	0.242934
2012-05-06 09:22:40	0.242948
2012-05-06 09:23:37	0.242953
2012-05-06 09:24:21	0.242958
2012-05-06 09:24:37	0.242959
2012-05-06 09:27:18	0.242974
2012-05-06 09:54:02	0.243126
2012-05-06 11:00:40	0.243497
2012-05-06 12:57:59	0.24413
2012-05-06 15:16:46	0.244844
2012-05-06 17:49:02	0.245587
2012-05-06 20:24:46	0.246306
2012-05-06 21:19:40	0.246537
2012-05-06 21:55:54	0.246684
2012-05-07 01:51:24	0.2476
2012-05-07 04:05:09	0.248092
2012-05-07 07:33:51	0.248832
2012-05-07 10:48:38	0.249509
2012-05-07 16:25:20	0.250693
2012-05-07 20:58:21	0.251721
2012-05-07 22:31:13	0.252095
2012-05-07 23:17:08	0.252286
2012-05-07 23:46:34	0.252429
2012-05-07 23:57:10	0.252483
2012-05-08 00:06:57	0.252532
2012-05-08 00:11:12	0.252554
2012-05-08 00:14:26	0.25257
2012-05-08 00:14:37	0.252571
2012-05-08 00:14:42	0.252572
2012-05-08 00:15:22	0.252575
2012-05-08 00:22:07	0.25261
2012-05-08 01:00:01	0.252804
2012-05-08 01:42:15	0.253023
2012-05-08 02:48:07	0.253372
2012-05-08 04:30:18	0.253929
2012-05-08 06:14:33	0.254518
2012-05-08 08:42:17	0.255388
2012-05-08 11:21:19	0.256366
2012-05-08 14:16:17	0.257477
2012-05-08 17:28:44	0.258731
2012-05-08 18:29:46	0.259139
2012-05-08 18:34:43	0.259173
2012-05-08 18:36:24	0.259184
2012-05-08 18:37:14	0.25919
2012-05-08 18:37:32	0.259192
2012-05-08 18:40:30	0.259212
2012-05-08 19:10:12	0.259414
2012-05-08 20:03:25	0.259781
2012-05-08 21:27:06	0.260374
2012-05-08 22:53:12	0.260997
2012-05-08 23:31:14	0.261277
2012-05-09 01:27:47	0.262154
2012-05-09 01:43:32	0.262274
2012-05-09 01:57:57	0.262393
2012-05-09 02:03:40	0.262442
2012-05-09 02:10:42	0.262501
2012-05-09 02:13:16	0.262523
2012-05-09 02:14:07	0.26253
2012-05-09 02:14:57	0.262537
2012-05-09 02:15:16	0.262539
2012-05-09 02:18:18	0.262565
2012-05-09 02:48:47	0.26282
2012-05-09 03:26:43	0.263135
2012-05-09 03:44:45	0.263283
2012-05-09 03:57:28	0.263387
2012-05-09 04:06:20	0.263459
2012-05-09 04:09:41	0.263486
2012-05-09 04:12:05	0.263506
2012-05-09 04:12:49	0.263512
2012-05-09 04:12:57	0.263513
2012-05-09 04:13:00	0.263513
2012-05-09 04:13:28	0.263517
2012-05-09 04:18:08	0.263554
2012-05-09 04:44:09	0.263763
2012-05-09 05:12:11	0.263984
2012-05-09 06:12:35	0.264448
2012-05-09 07:14:59	0.264908
2012-05-09 08:25:15	0.265399
2012-05-09 09:48:53	0.265941
2012-05-09 11:50:58	0.26663
2012-05-09 13:27:43	0.267082
2012-05-09 15:39:15	0.267575
2012-05-09 18:20:13	0.268024
2012-05-09 21:18:50	0.268378
2012-05-09 21:41:06	0.268415
2012-05-09 21:54:10	0.268435
2012-05-09 22:00:52	0.268445
2012-05-09 22:03:38	0.26845
2012-05-09 22:05:02	0.268452
2012-05-09 22:05:29	0.268452
2012-05-09 22:05:38	0.268453
2012-05-09 22:07:14	0.268455
2012-05-09 22:23:15	0.268479
2012-05-09 23:05:06	0.268537
2012-05-10 00:01:04	0.268609
2012-05-10 01:26:32	0.268703
2012-05-10 03:13:44	0.268799
2012-05-10 03:36:05	0.268817
2012-05-10 03:49:29	0.268827
2012-05-10 04:01:39	0.268836
2012-05-10 04:02:27	0.268836
2012-05-10 04:02:45	0.268837
2012-05-10 04:05:43	0.268839
2012-05-10 04:35:24	0.268859
2012-05-10 05:29:42	0.268894
2012-05-10 06:40:58	0.268932
2012-05-10 08:18:14	0.268975
2012-05-10 10:27:42	0.269017
2012-05-10 13:09:20	0.269048
2012-05-10 16:23:45	0.26906
2012-05-10 20:31:58	0.26904
2012-05-11 01:15:22	0.268979
2012-05-11 06:31:47	0.268867
2012-05-11 10:57:30	0.268744
2012-05-11 12:59:55	0.268681
2012-05-11 15:52:29	0.268592
2012-05-11 16:22:07	0.268577
2012-05-11 17:02:30	0.268557
2012-05-11 17:04:39	0.268556
2012-05-11 17:05:13	0.268555
2012-05-11 17:05:26	0.268555
2012-05-11 17:07:35	0.268554
2012-05-11 17:29:03	0.268544
2012-05-11 18:31:36	0.268513
2012-05-11 19:58:56	0.268474
2012-05-11 21:50:46	0.26843
2012-05-12 00:09:18	0.268389
2012-05-12 02:53:32	0.268369
2012-05-12 06:34:07	0.2684
2012-05-12 10:20:33	0.268511
2012-05-12 14:36:33	0.268728
2012-05-12 16:02:31	0.268819
2012-05-12 16:27:46	0.268847
2012-05-12 16:35:10	0.268855
2012-05-12 16:38:44	0.268859
2012-05-12 16:39:58	0.268861
2012-05-12 16:40:23	0.268861
2012-05-12 16:40:32	0.268861
2012-05-12 16:42:01	0.268863
2012-05-12 16:49:50	0.268872
2012-05-12 17:42:41	0.268933
2012-05-12 18:47:57	0.26901
2012-05-12 20:32:47	0.269135
2012-05-12 22:46:33	0.269297
2012-05-13 01:27:47	0.269484
2012-05-13 04:33:37	0.269681
2012-05-13 05:42:28	0.269747
2012-05-13 06:07:05	0.26977
2012-05-13 06:14:48	0.269777
2012-05-13 06:15:39	0.269778
2012-05-13 06:15:57	0.269778
2012-05-13 06:19:03	0.269781
2012-05-13 06:49:58	0.269808
2012-05-13 08:06:00	0.269872
2012-05-13 09:46:59	0.269948
2012-05-13 12:07:09	0.270038
2012-05-13 14:58:53	0.270124
2012-05-13 18:40:33	0.270197
2012-05-13 23:04:32	0.270236
2012-05-14 04:11:28	0.270228
2012-05-14 09:10:08	0.270183
2012-05-14 15:37:16	0.270092
2012-05-14 21:42:38	0.269988
2012-05-15 04:15:23	0.26986
2012-05-15 09:36:18	0.269739
2012-05-15 11:58:59	0.269677
2012-05-15 13:31:10	0.269634
2012-05-15 14:34:23	0.269603
2012-05-15 15:23:44	0.269577
2012-05-15 15:27:38	0.269575
2012-05-15 15:28:32	0.269575
2012-05-15 15:28:52	0.269575
2012-05-15 15:32:10	0.269573
2012-05-15 16:05:13	0.269555
2012-05-15 17:29:04	0.269509
2012-05-15 18:49:28	0.269461
2012-05-15 21:24:04	0.269362
2012-05-15 23:57:50	0.269253
2012-05-16 03:16:19	0.269099
2012-05-16 08:09:02	0.268848
2012-05-16 12:53:49	0.268581
2012-05-16 18:22:54	0.268259
2012-05-17 00:27:47	0.2679
2012-05-17 07:28:43	0.267511
2012-05-17 08:46:41	0.267445
2012-05-17 09:38:19	0.267403
2012-05-17 09:43:05	0.267399
2012-05-17 09:46:43	0.267406
2012-05-17 09:48:02	0.267409
2012-05-17 10:01:15	0.267441
2012-05-17 11:13:16	0.267621
2012-05-17 12:59:57	0.267895
2012-05-17 14:16:22	0.268099
2012-05-17 17:49:45	0.268705
2012-05-17 20:55:02	0.269282
2012-05-18 01:05:55	0.270135
2012-05-18 05:22:39	0.271079
2012-05-18 10:39:25	0.272279
2012-05-18 16:57:41	0.273647
2012-05-18 22:42:20	0.274764
2012-05-19 05:41:57	0.27597
2012-05-19 14:03:00	0.277324
2012-05-19 16:12:56	0.277678
2012-05-19 16:44:21	0.277742
2012-05-19 16:57:27	0.277767
2012-05-19 19:08:26	0.27802
2012-05-19 20:18:57	0.278158
2012-05-20 01:58:48	0.278841
2012-05-20 05:35:41	0.27928
2012-05-20 12:52:15	0.280133
2012-05-20 18:50:20	0.280783
2012-05-20 23:23:10	0.281252
2012-05-21 01:51:11	0.281499
2012-05-21 03:18:52	0.281643
2012-05-21 03:27:58	0.281658
2012-05-21 03:31:19	0.281664
2012-05-21 03:32:06	0.281665
2012-05-21 03:32:29	0.281665
2012-05-21 03:32:38	0.281666
2012-05-21 03:34:02	0.281668
2012-05-21 03:48:04	0.281691
2012-05-21 05:00:02	0.281808
2012-05-21 06:12:59	0.281925
2012-05-21 08:27:57	0.28214
2012-05-21 11:01:13	0.282381
2012-05-21 14:18:37	0.282685
2012-05-21 15:03:26	0.282752
2012-05-21 15:26:40	0.282788
2012-05-21 15:31:28	0.282795
2012-05-21 15:33:03	0.282797
2012-05-21 15:34:44	0.282803
2012-05-21 15:35:20	0.282805
2012-05-21 15:41:23	0.282829
2012-05-21 16:37:19	0.283047
2012-05-21 18:31:06	0.283479
2012-05-21 20:45:24	0.28397
2012-05-21 22:16:05	0.284291
2012-05-21 22:20:55	0.284308
2012-05-21 22:23:29	0.284312
2012-05-21 22:24:24	0.284314
2012-05-21 22:33:38	0.284327
2012-05-21 23:54:26	0.284445
2012-05-22 02:05:02	0.284634
2012-05-22 04:32:55	0.284845
2012-05-22 07:52:22	0.285128
2012-05-22 11:46:24	0.285469
2012-05-22 16:10:25	0.285887
2012-05-22 20:46:38	0.28641
2012-05-22 21:48:29	0.286546
2012-05-22 21:51:58	0.286555
2012-05-22 21:53:17	0.286563
2012-05-22 22:06:26	0.286634
2012-05-22 22:44:55	0.286845
2012-05-22 23:07:14	0.286968
2012-05-23 00:43:56	0.287515
2012-05-23 02:36:44	0.288181
2012-05-23 05:23:46	0.289233
2012-05-23 06:25:52	0.289645
2012-05-23 06:48:16	0.289797
2012-05-23 07:04:40	0.289909
2012-05-23 07:05:28	0.289915
2012-05-23 07:05:45	0.289917
2012-05-23 07:08:37	0.289937
2012-05-23 07:31:27	0.290094
2012-05-23 08:42:53	0.290599
2012-05-23 09:01:53	0.290736
2012-05-23 09:11:42	0.290807
2012-05-23 09:13:09	0.290818
2012-05-23 09:13:40	0.290822
2012-05-23 09:18:54	0.29086
2012-05-23 10:08:42	0.291227
2012-05-23 11:42:52	0.29194
2012-05-23 13:35:56	0.292828
2012-05-23 16:33:32	0.294272
2012-05-23 19:43:11	0.295859
2012-05-23 22:07:09	0.297083
2012-05-23 22:53:20	0.297478
2012-05-23 23:18:26	0.297658
2012-05-23 23:27:27	0.29772
2012-05-24 00:57:30	0.298341
2012-05-24 03:02:40	0.299199
2012-05-24 05:50:07	0.300333
2012-05-24 09:27:05	0.301784
2012-05-24 13:40:38	0.303468
2012-05-24 15:18:43	0.304123
2012-05-24 16:39:18	0.304665
2012-05-24 17:23:41	0.304966
2012-05-24 18:10:45	0.305287
2012-05-24 18:17:34	0.305334
2012-05-24 18:18:15	0.305338
2012-05-24 18:18:29	0.30534
2012-05-24 18:20:56	0.305357
2012-05-24 18:45:21	0.305525
2012-05-24 20:12:19	0.30613
2012-05-24 22:19:41	0.30704
2012-05-25 01:02:43	0.308258
2012-05-25 01:12:31	0.30834
2012-05-25 01:17:26	0.3084
2012-05-25 02:06:31	0.308998
2012-05-25 03:58:13	0.310367
2012-05-25 06:14:14	0.312051
2012-05-25 09:07:37	0.314218
2012-05-25 12:48:33	0.316941
2012-05-25 16:19:09	0.31941
2012-05-25 20:58:18	0.322416
2012-05-26 01:46:13	0.325211
2012-05-26 07:59:52	0.328557
2012-05-26 14:42:00	0.33205
2012-05-26 17:06:15	0.333301
2012-05-26 18:47:10	0.334146
2012-05-26 22:35:39	0.336091
2012-05-27 02:24:27	0.338083
2012-05-27 08:25:06	0.341285
2012-05-27 14:14:53	0.344332
2012-05-27 21:54:44	0.34795
2012-05-28 04:37:35	0.350694
2012-05-28 13:12:40	0.353858
2012-05-28 22:12:52	0.356975
2012-05-29 08:38:33	0.360506
2012-05-29 18:50:59	0.36413
2012-05-30 04:02:40	0.367657
2012-05-30 14:49:32	0.372168
2012-05-30 16:42:39	0.373003
2012-05-30 18:04:39	0.373617
2012-05-30 18:35:46	0.373852
2012-05-30 21:50:23	0.375346
2012-05-31 00:46:39	0.37674
2012-05-31 01:23:51	0.37704
2012-05-31 01:42:33	0.377191
2012-05-31 01:50:36	0.377256
2012-05-31 01:55:25	0.377296
2012-05-31 01:56:13	0.377302
2012-05-31 01:56:31	0.377304
2012-05-31 01:59:28	0.377328
2012-05-31 02:20:54	0.377503
2012-05-31 03:17:42	0.377968
2012-05-31 04:56:53	0.378792
2012-05-31 05:21:08	0.378996
2012-05-31 05:35:54	0.37912
2012-05-31 05:44:51	0.379196
2012-05-31 05:48:34	0.379227
2012-05-31 05:49:44	0.379237
2012-05-31 05:50:09	0.379241
2012-05-31 05:54:18	0.379276
2012-05-31 06:10:21	0.379412
2012-05-31 07:26:34	0.380064
2012-05-31 09:17:42	0.381031
2012-05-31 11:43:27	0.382332
2012-05-31 14:42:09	0.383985
2012-05-31 18:22:31	0.386121
2012-05-31 22:26:46	0.388629
2012-06-01 00:55:05	0.390225
2012-06-01 07:13:23	0.394531
2012-06-01 08:49:16	0.39567
2012-06-01 10:08:53	0.396628
2012-06-01 10:56:59	0.397211
2012-06-01 11:05:26	0.397314
2012-06-01 11:09:49	0.397367
2012-06-01 11:12:05	0.397395
2012-06-01 11:12:41	0.397402
2012-06-01 11:12:54	0.397405
2012-06-01 11:15:03	0.397431
2012-06-01 11:36:32	0.397693
2012-06-01 12:23:55	0.398274
2012-06-01 13:39:54	0.39921
2012-06-01 14:25:55	0.399781
2012-06-01 14:39:31	0.39995
2012-06-01 14:47:09	0.400045
2012-06-01 14:48:55	0.400097
2012-06-01 14:49:33	0.400118
2012-06-01 14:55:56	0.40033
2012-06-01 15:39:09	0.401755
2012-06-01 16:42:50	0.403836
2012-06-01 18:31:15	0.407334
2012-06-01 20:39:13	0.411395
2012-06-01 20:43:10	0.411519
2012-06-01 20:47:14	0.411647
2012-06-01 20:47:41	0.411662
2012-06-01 20:47:58	0.41167
2012-06-01 20:48:00	0.411672
2012-06-01 20:48:03	0.411673
2012-06-01 20:48:04	0.411674
2012-06-01 20:48:14	0.411679
2012-06-01 20:49:49	0.411729
2012-06-01 21:05:43	0.412228
2012-06-01 21:52:22	0.413688
2012-06-01 22:38:20	0.415118
2012-06-01 23:22:33	0.416489
2012-06-01 23:54:20	0.41747
2012-06-02 00:13:36	0.418063
2012-06-02 00:26:19	0.418455
2012-06-02 00:31:00	0.418599
2012-06-02 00:31:42	0.41862
2012-06-02 00:31:57	0.418628
2012-06-02 00:34:27	0.418705
2012-06-02 00:59:32	0.419474
2012-06-02 01:17:11	0.420015
2012-06-02 02:11:25	0.421668
2012-06-02 03:15:14	0.423599
2012-06-02 04:41:39	0.426192
2012-06-02 06:48:55	0.429965
2012-06-02 09:19:02	0.434354
2012-06-02 12:43:28	0.440247
2012-06-02 16:48:40	0.447224
2012-06-02 21:32:40	0.455226
2012-06-02 23:35:51	0.458676
2012-06-02 23:48:30	0.459029
2012-06-02 23:52:26	0.459131
2012-06-02 23:53:51	0.459154
2012-06-03 00:08:05	0.459384
2012-06-03 00:37:08	0.459854
2012-06-03 01:37:38	0.460833
2012-06-03 02:51:05	0.462025
2012-06-03 04:32:17	0.463668
2012-06-03 07:18:17	0.466354
2012-06-03 10:22:37	0.469295
2012-06-03 14:54:41	0.473467
2012-06-03 15:55:59	0.474368
2012-06-03 16:50:57	0.475164
2012-06-03 17:05:07	0.475367
2012-06-03 17:06:29	0.475386
2012-06-03 17:06:55	0.475393
2012-06-03 17:07:05	0.475395
2012-06-03 17:08:43	0.475418
2012-06-03 17:18:23	0.475556
2012-06-03 18:04:01	0.4762
2012-06-03 19:07:24	0.477079
2012-06-03 20:39:28	0.47832
2012-06-03 22:34:06	0.479801
2012-06-04 00:55:44	0.481528
2012-06-04 03:49:39	0.483484
2012-06-04 06:44:24	0.485248
2012-06-04 10:59:48	0.487467
2012-06-04 15:18:39	0.489334
2012-06-04 20:26:40	0.491156
2012-06-05 02:00:20	0.492771
2012-06-05 08:25:13	0.494316
2012-06-05 14:34:00	0.495581
2012-06-05 15:44:03	0.495802
2012-06-05 16:39:50	0.495974
2012-06-05 16:49:44	0.496004
2012-06-05 16:53:44	0.496016
2012-06-05 16:55:11	0.49602
2012-06-05 17:09:45	0.496064
2012-06-05 17:46:24	0.496174
2012-06-05 18:49:12	0.496359
2012-06-05 20:25:56	0.496634
2012-06-05 22:47:13	0.497019
2012-06-05 23:57:58	0.497203
2012-06-06 00:47:55	0.497331
2012-06-06 01:30:53	0.497438
2012-06-06 01:49:05	0.497483
2012-06-06 01:52:08	0.49749
2012-06-06 01:53:22	0.497493
2012-06-06 01:54:21	0.497496
2012-06-06 01:54:42	0.497497
2012-06-06 01:58:14	0.497505
2012-06-06 02:18:00	0.497553
2012-06-06 03:08:34	0.497675
2012-06-06 04:42:27	0.497894
2012-06-06 06:38:06	0.498153
2012-06-06 09:16:08	0.498488
2012-06-06 12:19:24	0.49885
2012-06-06 16:12:40	0.499275
2012-06-06 20:35:43	0.49971
2012-06-07 01:42:33	0.500163
2012-06-07 06:08:32	0.500517
2012-06-07 13:14:25	0.501021
2012-06-07 19:07:37	0.50139
2012-06-08 01:59:40	0.501769
2012-06-08 07:01:41	0.502003
2012-06-08 14:01:15	0.502223
2012-06-08 20:19:05	0.502294
2012-06-08 22:34:22	0.50229
2012-06-08 23:16:29	0.502285
2012-06-08 23:59:26	0.502279
2012-06-09 00:00:27	0.502279
2012-06-09 00:00:49	0.502279
2012-06-09 00:04:34	0.502279
2012-06-09 00:26:30	0.502275
2012-06-09 01:15:57	0.502265
2012-06-09 02:48:28	0.502243
2012-06-09 04:50:36	0.502205
2012-06-09 07:34:09	0.50214
2012-06-09 10:54:28	0.502044
2012-06-09 14:46:20	0.501914
2012-06-09 19:08:27	0.501749
2012-06-09 22:49:01	0.5016
2012-06-09 23:33:36	0.501569
2012-06-09 23:47:52	0.50156
2012-06-09 23:55:41	0.501554
2012-06-09 23:59:33	0.501551
2012-06-10 00:00:36	0.501551
2012-06-10 00:00:59	0.50155
2012-06-10 00:04:47	0.501548
2012-06-10 00:42:48	0.501521
2012-06-10 01:33:49	0.501486
2012-06-10 01:43:51	0.501529
2012-06-10 01:47:28	0.501548
2012-06-10 02:23:40	0.501739
2012-06-10 03:49:05	0.502177
2012-06-10 05:50:31	0.502772
2012-06-10 08:26:49	0.503494
2012-06-10 11:40:35	0.504329
2012-06-10 14:03:03	0.504905
2012-06-10 18:58:48	0.506005
2012-06-10 23:07:46	0.50684
2012-06-10 23:52:16	0.506981
2012-06-10 23:59:57	0.507005
2012-06-11 00:01:14	0.507009
2012-06-11 00:01:42	0.507011
2012-06-11 00:06:22	0.507025
2012-06-11 00:37:09	0.507121
2012-06-11 01:36:23	0.507301
2012-06-11 03:09:52	0.507578
2012-06-11 05:26:11	0.507963
2012-06-11 05:57:51	0.508049
2012-06-11 06:02:02	0.508061
2012-06-11 06:03:10	0.508064
2012-06-11 06:03:34	0.508065
2012-06-11 06:07:39	0.508076
2012-06-11 06:25:32	0.508124
2012-06-11 07:43:46	0.50833
2012-06-11 09:43:09	0.508632
2012-06-11 12:12:03	0.508988
2012-06-11 15:22:23	0.509409
2012-06-11 19:06:37	0.509864
2012-06-11 21:47:50	0.510168
2012-06-11 22:20:58	0.510229
2012-06-11 22:56:40	0.51022
2012-06-11 23:09:32	0.510211
2012-06-11 23:53:19	0.510181
2012-06-11 23:59:58	0.510176
2012-06-12 00:01:24	0.510175
2012-06-12 00:01:55	0.510175
2012-06-12 00:07:07	0.510171
2012-06-12 00:43:26	0.510146
2012-06-12 01:46:46	0.510102
2012-06-12 03:04:59	0.510048
2012-06-12 04:47:44	0.509976
2012-06-12 06:49:34	0.509893
2012-06-12 09:13:26	0.5098
2012-06-12 11:39:38	0.509712
2012-06-12 14:48:58	0.509615
2012-06-12 15:17:31	0.509676
2012-06-12 15:36:41	0.509727
2012-06-12 17:42:19	0.51006
2012-06-12 19:28:48	0.510345
2012-06-12 22:08:07	0.510776
2012-06-12 23:12:20	0.510951
2012-06-12 23:40:15	0.511027
2012-06-12 23:57:56	0.511075
2012-06-12 23:59:50	0.51108
2012-06-13 00:01:14	0.511084
2012-06-13 00:01:44	0.511085
2012-06-13 00:06:48	0.511099
2012-06-13 00:30:25	0.511164
2012-06-13 01:58:27	0.511403
2012-06-13 04:08:10	0.511753
2012-06-13 06:51:41	0.512184
[truncated: 49,261 more rows]
