# Supplementary material for: Role of vector phenotypic plasticity in disease transmission as illustrated by the spread of dengue virus by Aedes albopictus
Source: Nat Commun. 2024 Sep 7;15:7823. doi: 10.1038/s41467-024-52144-5 (PMC11379831; doi:10.1038/s41467-024-52144-5)
Supplement: Supplementary file 4 — Source Data files [file 41467_2024_52144_MOESM4_ESM.zip › Source_Data_Folder/Supplementary_Material/SF47.xlsx]

## Sheet: Simulated_Larv_SP
Time_Larv	SP_Larv_Pred
2008-01-01	2.91799
2008-01-01 00:21:07	2.91102
2008-01-01 01:46:39	2.90522
2008-01-01 02:26:59	2.89983
2008-01-01 03:01:35	2.89472
2008-01-01 03:14:12	2.88984
2008-01-01 03:18:47	2.88516
2008-01-01 03:19:52	2.88082
2008-01-01 03:20:18	2.8775
2008-01-01 03:20:30	2.87566
2008-01-01 03:20:35	2.87552
2008-01-01 03:21:17	2.87742
2008-01-01 03:28:26	2.88152
2008-01-01 04:39:51	2.88577
2008-01-01 10:45:11	2.89005
2008-01-01 20:23:45	2.89425
2008-01-02 01:33:23	2.89887
2008-01-02 03:41:15	2.9039
2008-01-02 11:55:56	2.90892
2008-01-02 18:04:19	2.91386
2008-01-02 21:02:23	2.9187
2008-01-02 23:19:14	2.92365
2008-01-02 23:45:23	2.92922
2008-01-02 23:57:05	2.93564
2008-01-02 23:59:41	2.94312
2008-01-03 00:02:10	2.95188
2008-01-03 00:03:04	2.96129
2008-01-03 00:12:07	2.97089
2008-01-03 01:25:13	2.98045
2008-01-03 03:41:28	2.98982
2008-01-03 06:25:31	2.99897
2008-01-03 10:04:33	3.00807
2008-01-03 12:04:13	3.01745
2008-01-03 18:25:54	3.02733
2008-01-03 22:53:44	3.0378
2008-01-03 23:39:37	3.04911
2008-01-03 23:59:52	3.0614
2008-01-04 00:04:57	3.07366
2008-01-04 00:06:48	3.08574
2008-01-04 00:25:18	3.09758
2008-01-04 02:29:57	3.1095
2008-01-04 06:11:00	3.12178
2008-01-04 10:38:03	3.13453
2008-01-04 13:50:59	3.14717
2008-01-04 15:09:50	3.15957
2008-01-04 16:03:42	3.17172
2008-01-04 16:23:07	3.18361
2008-01-04 18:25:37	3.19529
2008-01-04 19:18:45	3.207
2008-01-04 19:45:28	3.21896
2008-01-04 21:49:17	3.23127
2008-01-04 23:28:54	3.2415
2008-01-04 23:49:53	3.25186
2008-01-04 23:59:27	3.26246
2008-01-05 00:05:19	3.2733
2008-01-05 00:07:25	3.28424
2008-01-05 00:28:25	3.29522
2008-01-05 02:16:01	3.30622
2008-01-05 05:10:45	3.31725
2008-01-05 08:46:12	3.32857
2008-01-05 13:27:14	3.34032
2008-01-05 19:01:08	3.35267
2008-01-05 19:47:11	3.36573
2008-01-05 20:12:43	3.37934
2008-01-05 20:22:00	3.39361
2008-01-05 21:54:47	3.40902
2008-01-05 23:33:20	3.42585
2008-01-05 23:58:09	3.44456
2008-01-06 00:12:09	3.46452
2008-01-06 00:17:13	3.48632
2008-01-06 01:07:49	3.50918
2008-01-06 03:40:05	3.53263
2008-01-06 07:13:23	3.5576
2008-01-06 11:49:01	3.58349
2008-01-06 17:35:26	3.61074
2008-01-06 21:07:46	3.63886
2008-01-06 22:59:42	3.66754
2008-01-06 23:50:13	3.69759
2008-01-07 00:02:59	3.72861
2008-01-07 00:07:35	3.7605
2008-01-07 00:53:31	3.79296
2008-01-07 03:10:26	3.82585
2008-01-07 06:30:25	3.85905
2008-01-07 10:25:06	3.89234
2008-01-07 15:48:28	3.92583
2008-01-07 22:19:07	3.95955
2008-01-07 23:42:45	3.99313
2008-01-08 00:15:32	4.0267
2008-01-08 00:27:29	4.06026
2008-01-08 02:26:52	4.09381
2008-01-08 06:11:52	4.1273
2008-01-08 10:44:22	4.16087
2008-01-08 11:54:11	4.19474
2008-01-08 12:02:57	4.22895
2008-01-08 12:06:04	4.26343
2008-01-08 12:07:13	4.29804
2008-01-08 12:18:36	4.33275
2008-01-08 14:10:54	4.3675
2008-01-08 17:35:37	4.40197
2008-01-08 21:49:29	4.43618
2008-01-08 23:32:03	4.47027
2008-01-09 00:06:38	4.50376
2008-01-09 00:20:23	4.53685
2008-01-09 01:27:30	4.56998
2008-01-09 01:33:14	4.60328
2008-01-09 01:37:54	4.63662
2008-01-09 01:39:35	4.67005
2008-01-09 01:56:27	4.70345
2008-01-09 03:59:31	4.73636
2008-01-09 07:08:49	4.76845
2008-01-09 11:34:25	4.79961
2008-01-09 16:49:16	4.82962
2008-01-09 20:32:46	4.85828
2008-01-09 23:56:07	4.88678
2008-01-10 02:05:07	4.91519
2008-01-10 03:02:42	4.94369
2008-01-10 11:07:30	4.97196
2008-01-10 17:22:10	4.99994
2008-01-10 22:23:11	5.02792
2008-01-11 00:23:45	5.05588
2008-01-11 01:50:34	5.08401
2008-01-11 08:57:41	5.11211
2008-01-11 13:44:25	5.13992
2008-01-11 21:19:03	5.16724
2008-01-12 02:27:04	5.19396
2008-01-12 05:57:48	5.21977
2008-01-12 15:27:15	5.24506
2008-01-12 23:02:49	5.27003
2008-01-13 05:49:40	5.29487
2008-01-13 09:16:49	5.3198
2008-01-13 11:39:29	5.34478
2008-01-13 13:12:25	5.37001
2008-01-13 14:47:25	5.39513
2008-01-13 21:27:10	5.41975
2008-01-14 00:42:24	5.44376
2008-01-14 04:06:25	5.46689
2008-01-14 04:54:23	5.48899
2008-01-14 05:20:53	5.51091
2008-01-14 05:30:31	5.53277
2008-01-14 07:06:49	5.55461
2008-01-14 10:05:54	5.57615
2008-01-14 11:58:49	5.59713
2008-01-14 16:17:05	5.61744
2008-01-14 17:54:14	5.63759
2008-01-15 00:51:57	5.65771
2008-01-15 03:25:38	5.67783
2008-01-15 04:53:51	5.69795
2008-01-15 05:08:04	5.71807
2008-01-15 05:11:43	5.73803
2008-01-15 05:13:02	5.75761
2008-01-15 05:26:07	5.77678
2008-01-15 07:12:47	5.7958
2008-01-15 10:32:17	5.81488
2008-01-15 14:29:33	5.83396
2008-01-15 15:51:40	5.85303
2008-01-15 17:15:09	5.87218
2008-01-15 18:23:07	5.89142
2008-01-15 18:32:33	5.91074
2008-01-15 18:36:06	5.9301
2008-01-15 19:11:41	5.94922
2008-01-15 20:35:19	5.96794
2008-01-15 21:15:38	5.98606
2008-01-15 21:34:58	6.00347
2008-01-15 21:47:06	6.02037
2008-01-15 23:33:25	6.03679
2008-01-16 01:19:59	6.0529
2008-01-16 02:25:56	6.06888
2008-01-16 03:38:25	6.08364
2008-01-16 04:07:35	6.09741
2008-01-16 06:38:52	6.11036
2008-01-16 08:51:40	6.12301
2008-01-16 12:03:50	6.1356
2008-01-16 15:29:32	6.1471
2008-01-16 19:31:54	6.15875
2008-01-16 22:09:50	6.17017
2008-01-16 23:58:57	6.18339
2008-01-17 00:21:09	6.19857
2008-01-17 00:31:44	6.21595
2008-01-17 02:12:43	6.23839
2008-01-17 03:02:31	6.2623
2008-01-17 07:50:50	6.28634
2008-01-17 11:43:42	6.31048
2008-01-17 13:02:46	6.33483
2008-01-17 14:02:16	6.35933
2008-01-17 14:39:56	6.38431
2008-01-17 15:08:08	6.40951
2008-01-17 15:35:52	6.43498
2008-01-17 15:59:04	6.46103
2008-01-17 16:09:50	6.48848
2008-01-17 16:19:02	6.51775
2008-01-17 16:19:37	6.54951
2008-01-17 16:19:48	6.58437
2008-01-17 16:19:53	6.62321
2008-01-17 16:19:55	6.66656
2008-01-17 16:20:12	6.71552
2008-01-17 16:23:12	6.76965
2008-01-17 16:53:04	6.83143
2008-01-17 18:06:56	6.90055
2008-01-17 19:44:47	6.97822
2008-01-17 22:09:31	7.06382
2008-01-17 23:38:43	7.15785
2008-01-18 01:38:05	7.25376
2008-01-18 02:21:53	7.35088
2008-01-18 05:00:52	7.4505
2008-01-18 06:47:48	7.55017
2008-01-18 09:27:44	7.64993
2008-01-18 12:04:00	7.74974
2008-01-18 15:08:35	7.84956
2008-01-18 18:24:37	7.94947
2008-01-18 21:58:11	8.04937
2008-01-19 02:08:58	8.14924
2008-01-19 06:44:00	8.24901
2008-01-19 10:49:57	8.34874
2008-01-19 11:21:33	8.44851
2008-01-19 11:42:13	8.54877
2008-01-19 11:48:50	8.64966
2008-01-19 11:49:55	8.75104
2008-01-19 11:50:18	8.85537
2008-01-19 11:54:10	8.96243
2008-01-19 12:32:48	9.07301
2008-01-19 14:17:27	9.18859
2008-01-19 15:20:51	9.30832
2008-01-19 19:11:29	9.43452
2008-01-19 22:02:04	9.56629
2008-01-20 02:49:31	9.7044
2008-01-20 06:21:43	9.84881
2008-01-20 10:29:43	9.99866
2008-01-20 16:14:48	10.1539
2008-01-20 18:08:14	10.3123
2008-01-20 18:31:13	10.4712
2008-01-20 18:43:01	10.6304
2008-01-20 18:50:25	10.7896
2008-01-20 18:52:02	10.9488
2008-01-20 18:52:47	11.108
2008-01-20 18:53:03	11.2671
2008-01-20 18:55:43	11.4262
2008-01-20 19:22:24	11.5852
2008-01-20 20:29:09	11.7443
2008-01-20 21:55:32	11.9032
2008-01-20 23:45:59	12.0622
2008-01-21 01:57:38	12.2212
2008-01-21 04:45:35	12.3802
2008-01-21 07:47:24	12.5392
2008-01-21 11:31:13	12.6985
2008-01-21 14:53:06	12.8578
2008-01-21 19:49:50	13.0174
2008-01-22 00:33:30	13.1771
2008-01-22 06:08:44	13.337
2008-01-22 11:30:28	13.4968
2008-01-22 17:30:33	13.6565
2008-01-22 18:54:49	13.8157
2008-01-22 19:50:58	13.9741
2008-01-22 21:51:28	14.1307
2008-01-22 22:02:52	14.2843
2008-01-22 22:11:05	14.4377
2008-01-22 22:17:17	14.5909
2008-01-22 22:21:33	14.7441
2008-01-22 22:25:30	14.8972
2008-01-22 22:25:45	15.0502
2008-01-22 22:25:49	15.2031
2008-01-22 22:25:51	15.356
2008-01-22 22:26:05	15.5084
2008-01-22 22:28:29	15.6598
2008-01-22 22:52:26	15.8099
2008-01-22 23:26:57	15.9576
2008-01-22 23:55:48	16.1039
2008-01-23 02:17:53	16.2458
2008-01-23 04:32:30	16.3843
2008-01-23 07:24:06	16.5188
2008-01-23 11:39:21	16.6524
2008-01-23 15:15:13	16.7855
2008-01-23 21:00:59	16.9183
2008-01-24 02:20:09	17.0509
2008-01-24 08:58:42	17.1824
2008-01-24 16:30:02	17.3129
2008-01-25 00:16:17	17.4406
2008-01-25 09:55:53	17.566
2008-01-25 18:18:39	17.6878
2008-01-25 20:22:19	17.8041
2008-01-25 22:04:30	17.9228
2008-01-25 23:34:49	18.0535
2008-01-26 01:43:09	18.2012
2008-01-26 02:01:25	18.3718
2008-01-26 02:12:37	18.5619
2008-01-26 02:16:27	18.762
2008-01-26 02:18:23	18.9693
2008-01-26 02:19:17	19.1786
2008-01-26 02:19:23	19.3882
2008-01-26 02:19:25	19.5971
2008-01-26 02:19:49	19.8045
2008-01-26 02:23:42	20.0097
2008-01-26 02:59:28	20.212
2008-01-26 04:11:51	20.4104
2008-01-26 04:59:30	20.6045
2008-01-26 07:18:51	20.7945
2008-01-26 09:41:20	20.9873
2008-01-26 13:02:02	21.1858
2008-01-26 17:00:56	21.3926
2008-01-26 21:30:46	21.6114
2008-01-27 03:20:45	21.8455
2008-01-27 09:37:04	22.0953
2008-01-27 16:33:23	22.3706
2008-01-28 00:12:23	22.6704
2008-01-28 00:18:13	22.9934
2008-01-28 00:19:58	23.3222
2008-01-28 00:20:08	23.6555
2008-01-28 00:20:17	23.99
2008-01-28 00:20:20	24.3254
2008-01-28 00:20:53	24.6608
2008-01-28 00:26:19	24.9963
2008-01-28 01:18:51	25.3318
2008-01-28 03:05:46	25.6673
2008-01-28 05:01:10	26.0029
2008-01-28 08:11:35	26.3393
2008-01-28 09:51:49	26.6763
2008-01-28 15:02:49	27.0157
2008-01-28 18:54:10	27.355
2008-01-29 00:49:58	27.6917
2008-01-29 02:40:38	28.0257
2008-01-29 04:01:18	28.3574
2008-01-29 04:57:45	28.6865
2008-01-29 05:39:13	29.014
2008-01-29 06:18:54	29.3368
2008-01-29 06:24:18	29.6592
2008-01-29 06:26:49	29.9797
2008-01-29 06:27:28	30.2974
2008-01-29 06:27:42	30.6136
2008-01-29 06:30:00	30.926
2008-01-29 06:53:04	31.2364
2008-01-29 07:57:35	31.5473
2008-01-29 09:30:57	31.8578
2008-01-29 11:44:22	32.168
2008-01-29 13:46:39	32.4778
2008-01-29 14:51:57	32.7876
2008-01-29 15:40:39	33.0972
2008-01-29 15:54:07	33.4061
2008-01-29 16:00:53	33.7137
2008-01-29 16:05:06	34.0196
2008-01-29 16:07:10	34.3234
2008-01-29 16:08:36	34.627
2008-01-29 16:08:53	34.9304
2008-01-29 16:08:58	35.2338
2008-01-29 16:09:58	35.5371
2008-01-29 16:19:55	35.8402
2008-01-29 17:16:26	36.1432
2008-01-29 18:54:08	36.446
2008-01-29 20:54:45	36.7485
2008-01-29 23:40:35	37.0504
2008-01-30 02:59:34	37.3513
2008-01-30 06:42:10	37.6512
2008-01-30 11:14:41	37.95
2008-01-30 16:00:23	38.2479
2008-01-30 21:36:33	38.5468
2008-01-30 23:09:08	38.8483
2008-01-31 00:24:22	39.1497
2008-01-31 00:45:20	39.45
2008-01-31 01:03:28	39.7493
2008-01-31 01:05:39	40.048
2008-01-31 01:06:07	40.3465
2008-01-31 01:06:32	40.6451
2008-01-31 01:06:42	40.9437
2008-01-31 01:08:15	41.2427
2008-01-31 01:23:48	41.5429
2008-01-31 01:42:43	41.8448
2008-01-31 02:41:14	42.1501
2008-01-31 02:52:37	42.4576
2008-01-31 02:59:51	42.7702
2008-01-31 03:02:28	43.0859
2008-01-31 03:28:34	43.4045
2008-01-31 04:19:56	43.7234
2008-01-31 05:22:40	44.0422
2008-01-31 06:08:02	44.3608
2008-01-31 08:33:19	44.6794
2008-01-31 11:04:02	44.998
2008-01-31 13:32:55	45.3165
2008-01-31 17:12:47	45.6351
2008-01-31 19:25:33	45.9535
2008-01-31 21:10:52	46.2718
2008-01-31 23:49:48	46.5891
2008-01-31 23:58:37	46.9008
2008-01-31 23:59:56	47.1989
2008-02-01 00:01:07	47.4781
2008-02-01 00:01:32	47.734
2008-02-01 00:05:49	47.9703
2008-02-01 00:48:39	48.1966
2008-02-01 02:03:52	48.4156
2008-02-01 03:51:24	48.6327
2008-02-01 06:11:29	48.8487
2008-02-01 06:31:36	49.0634
2008-02-01 06:42:43	49.2763
2008-02-01 06:45:21	49.4864
2008-02-01 06:46:58	49.6937
2008-02-01 06:47:15	49.8976
2008-02-01 06:47:21	50.0964
2008-02-01 06:48:22	50.2873
2008-02-01 06:58:27	50.4616
2008-02-01 07:24:58	50.6094
2008-02-01 08:43:23	50.7321
2008-02-01 10:18:34	50.8308
2008-02-01 12:47:12	50.904
2008-02-01 15:40:30	50.9515
2008-02-01 16:58:51	50.9705
2008-02-01 17:49:33	50.9633
2008-02-01 18:11:31	50.9302
2008-02-01 20:20:00	50.8909
2008-02-01 22:35:11	50.8469
2008-02-01 23:42:01	50.8016
2008-02-01 23:55:13	50.7553
2008-02-01 23:59:13	50.7083
2008-02-02 00:00:14	50.6592
2008-02-02 00:00:36	50.6071
2008-02-02 00:04:15	50.5515
2008-02-02 00:40:49	50.4921
2008-02-02 02:02:48	50.4284
2008-02-02 04:05:23	50.3619
2008-02-02 06:38:28	50.2921
2008-02-02 09:51:34	50.2217
2008-02-02 13:35:41	50.151
2008-02-02 14:40:37	50.0801
2008-02-02 15:39:25	50.0079
2008-02-02 16:15:12	49.9334
2008-02-02 16:28:14	49.856
2008-02-02 16:33:24	49.7769
2008-02-02 16:33:40	49.6946
2008-02-02 16:33:46	49.6136
2008-02-02 16:34:43	49.5368
2008-02-02 16:44:14	49.4657
2008-02-02 17:41:34	49.4043
2008-02-02 19:12:21	49.3546
2008-02-02 21:06:01	49.3182
2008-02-02 23:34:31	49.2884
2008-02-02 23:50:34	49.2682
2008-02-02 23:57:30	49.2526
2008-02-02 23:59:35	49.2402
2008-02-03 00:00:40	49.228
2008-02-03 00:01:03	49.2168
2008-02-03 00:04:55	49.2069
2008-02-03 00:43:35	49.1988
2008-02-03 01:58:01	49.1926
2008-02-03 04:22:42	49.1867
2008-02-03 06:54:29	49.1808
2008-02-03 09:54:18	49.1746
2008-02-03 14:14:16	49.1681
2008-02-03 19:11:56	49.1612
2008-02-04 00:47:46	49.154
2008-02-04 07:35:28	49.1464
2008-02-04 11:57:49	49.1386
2008-02-04 13:34:48	49.131
2008-02-04 14:39:22	49.1239
2008-02-04 15:21:14	49.1169
2008-02-04 15:54:07	49.1092
2008-02-04 16:06:24	49.0998
2008-02-04 16:09:35	49.0863
2008-02-04 16:11:09	49.0672
2008-02-04 16:11:33	49.0414
2008-02-04 16:11:42	49.0144
2008-02-04 16:13:09	48.9881
2008-02-04 16:27:35	48.9622
2008-02-04 17:28:11	48.9363
2008-02-04 18:59:48	48.9104
2008-02-04 20:55:12	48.8845
2008-02-04 23:21:18	48.8586
2008-02-05 02:13:58	48.8318
2008-02-05 05:31:29	48.8031
2008-02-05 06:44:56	48.7715
2008-02-05 07:07:30	48.737
2008-02-05 07:16:24	48.7008
2008-02-05 07:20:30	48.6632
2008-02-05 07:22:20	48.6265
2008-02-05 07:23:10	48.5904
2008-02-05 07:23:29	48.5548
2008-02-05 07:26:31	48.5196
2008-02-05 07:56:56	48.4845
2008-02-05 09:20:25	48.4508
2008-02-05 11:14:39	48.4202
2008-02-05 13:45:53	48.3936
2008-02-05 16:56:54	48.3716
2008-02-05 20:53:56	48.3546
2008-02-06 02:13:41	48.343
2008-02-06 05:21:47	48.3358
2008-02-06 11:35:01	48.331
2008-02-06 16:30:22	48.3275
2008-02-06 22:37:06	48.3239
2008-02-06 23:23:48	48.3204
2008-02-06 23:55:57	48.3168
2008-02-06 23:59:07	48.3133
2008-02-07 00:00:13	48.3097
2008-02-07 00:00:37	48.3062
2008-02-07 00:04:39	48.3028
2008-02-07 00:41:32	48.2994
2008-02-07 01:53:08	48.2969
2008-02-07 03:20:31	48.2946
2008-02-07 05:16:15	48.2924
2008-02-07 07:32:35	48.2912
2008-02-07 10:12:48	48.2917
2008-02-07 13:12:25	48.296
2008-02-07 16:31:03	48.3083
2008-02-07 20:02:06	48.3258
2008-02-07 23:54:20	48.3455
2008-02-08 03:59:28	48.3668
2008-02-08 07:45:06	48.3893
2008-02-08 11:52:58	48.4128
2008-02-08 16:04:58	48.4367
2008-02-08 20:32:51	48.4607
2008-02-08 22:06:48	48.4848
2008-02-08 22:22:05	48.5088
2008-02-08 22:30:49	48.5325
2008-02-08 22:34:50	48.5561
2008-02-08 22:35:38	48.58
2008-02-08 22:35:56	48.606
2008-02-08 22:38:54	48.6349
2008-02-08 23:08:34	48.6674
2008-02-09 00:17:05	48.7036
2008-02-09 01:54:10	48.7432
2008-02-09 03:40:36	48.7847
2008-02-09 05:02:18	48.8273
2008-02-09 08:02:22	48.8717
2008-02-09 08:26:22	48.9189
2008-02-09 08:28:38	48.9701
2008-02-09 08:29:32	49.0243
2008-02-09 08:29:51	49.084
2008-02-09 08:33:05	49.1475
2008-02-09 09:05:20	49.2133
2008-02-09 10:32:22	49.2808
2008-02-09 12:32:12	49.3444
2008-02-09 15:09:01	49.4014
2008-02-09 18:29:52	49.449
2008-02-09 22:35:45	49.4851
2008-02-10 03:32:13	49.5085
2008-02-10 08:18:38	49.5175
2008-02-10 10:03:46	49.5198
2008-02-10 11:21:48	49.5124
2008-02-10 11:27:50	49.5005
2008-02-10 11:32:22	49.4853
2008-02-10 11:33:01	49.4693
2008-02-10 11:33:16	49.4526
2008-02-10 11:35:39	49.4349
2008-02-10 11:59:26	49.4164
2008-02-10 12:51:55	49.3965
2008-02-10 13:58:52	49.3749
2008-02-10 15:27:11	49.3508
2008-02-10 17:13:41	49.3233
2008-02-10 19:20:12	49.2928
2008-02-10 21:45:05	49.2618
2008-02-11 00:28:23	49.2303
2008-02-11 03:29:49	49.1987
2008-02-11 06:56:54	49.1639
2008-02-11 08:23:03	49.1253
2008-02-11 09:33:01	49.0805
2008-02-11 09:58:22	49.0284
2008-02-11 10:17:11	48.9692
2008-02-11 10:21:38	48.9101
2008-02-11 10:23:26	48.8545
2008-02-11 10:24:05	48.8043
2008-02-11 10:30:32	48.7557
2008-02-11 11:13:42	48.7055
2008-02-11 12:18:57	48.6503
2008-02-11 12:55:43	48.591
2008-02-11 13:09:35	48.5286
2008-02-11 13:18:22	48.4657
2008-02-11 13:20:24	48.4028
2008-02-11 13:21:08	48.3399
2008-02-11 13:21:24	48.2777
2008-02-11 13:24:03	48.2171
2008-02-11 13:50:33	48.1586
2008-02-11 14:41:40	48.1038
2008-02-11 16:00:21	48.0549
2008-02-11 18:06:51	48.0147
2008-02-11 19:46:41	47.9773
2008-02-11 23:15:36	47.9527
2008-02-12 02:04:41	47.9339
2008-02-12 04:21:25	47.9269
2008-02-12 09:08:12	47.9278
2008-02-12 13:11:13	47.9381
2008-02-12 18:29:16	47.9508
2008-02-12 23:37:47	47.964
2008-02-12 23:50:00	47.9751
2008-02-12 23:57:34	47.9832
2008-02-12 23:59:41	47.9872
2008-02-13 00:00:42	47.988
2008-02-13 00:01:04	47.9879
2008-02-13 00:04:46	47.988
2008-02-13 00:29:56	47.9889
2008-02-13 01:46:26	47.9902
2008-02-13 03:33:43	47.9916
2008-02-13 05:51:55	47.9931
2008-02-13 08:10:14	47.9946
2008-02-13 11:50:06	47.9962
2008-02-13 15:36:30	47.9983
2008-02-13 20:20:42	48.0019
2008-02-14 01:14:06	48.0073
2008-02-14 04:53:50	48.0152
2008-02-14 05:41:42	48.0264
2008-02-14 06:32:11	48.0416
2008-02-14 06:50:18	48.0615
2008-02-14 09:51:36	48.0864
2008-02-14 12:51:17	48.1161
2008-02-14 17:23:56	48.1495
2008-02-14 22:45:43	48.1833
2008-02-15 04:28:06	48.2162
2008-02-15 06:25:35	48.2467
2008-02-15 07:14:36	48.2744
2008-02-15 07:37:40	48.2991
2008-02-15 11:04:20	48.3215
2008-02-15 13:47:38	48.3392
2008-02-15 17:52:57	48.3526
2008-02-15 22:07:28	48.36
2008-02-16 03:10:32	48.3619
2008-02-16 04:50:57	48.3564
2008-02-16 05:23:20	48.3428
2008-02-16 05:24:33	48.3201
2008-02-16 05:25:20	48.2885
2008-02-16 05:25:37	48.2512
2008-02-16 05:28:23	48.2128
2008-02-16 05:56:10	48.1737
2008-02-16 07:12:06	48.1282
2008-02-16 09:09:30	48.0766
2008-02-16 09:58:54	48.0164
2008-02-16 14:16:47	47.9457
2008-02-16 16:32:25	47.8648
2008-02-16 21:46:52	47.7731
2008-02-17 02:08:58	47.6757
2008-02-17 09:40:48	47.5748
2008-02-17 15:26:12	47.4681
2008-02-17 22:21:27	47.3594
2008-02-18 04:46:59	47.2494
2008-02-18 12:01:08	47.1391
2008-02-18 15:49:24	47.0289
2008-02-18 17:58:07	46.9187
2008-02-18 18:24:53	46.8088
2008-02-18 18:37:57	46.7029
2008-02-18 20:48:41	46.6062
2008-02-18 23:10:58	46.5205
2008-02-18 23:42:09	46.4489
2008-02-18 23:54:19	46.3933
2008-02-18 23:58:21	46.3558
2008-02-18 23:59:57	46.332
2008-02-19 00:01:13	46.3129
2008-02-19 00:01:41	46.297
2008-02-19 00:06:17	46.2981
2008-02-19 00:50:02	46.3071
2008-02-19 02:15:52	46.3322
2008-02-19 04:00:27	46.3671
2008-02-19 06:18:11	46.4087
2008-02-19 08:59:43	46.454
2008-02-19 12:08:44	46.5004
2008-02-19 15:40:23	46.5505
2008-02-19 19:35:51	46.6046
2008-02-20 00:01:23	46.6653
2008-02-20 04:57:21	46.7343
2008-02-20 09:27:39	46.8126
2008-02-20 13:20:23	46.894
2008-02-20 16:05:47	46.9762
2008-02-20 21:33:37	47.0581
2008-02-21 02:04:20	47.1442
2008-02-21 08:10:30	47.2335
2008-02-21 13:09:38	47.3263
2008-02-21 19:01:03	47.4223
2008-02-22 00:47:03	47.5205
2008-02-22 07:18:13	47.6182
2008-02-22 13:43:14	47.7156
2008-02-22 17:55:00	47.8128
2008-02-22 18:42:18	47.9098
2008-02-22 19:11:26	48.0067
2008-02-22 23:06:13	48.1034
2008-02-23 02:05:32	48.1983
2008-02-23 06:01:17	48.2884
2008-02-23 10:09:59	48.3716
2008-02-23 14:57:13	48.4522
2008-02-23 19:00:49	48.5204
2008-02-23 20:57:14	48.5836
2008-02-23 22:11:32	48.6356
2008-02-24 02:54:18	48.6797
2008-02-24 03:07:50	48.7127
2008-02-24 03:11:58	48.739
2008-02-24 03:12:57	48.7583
2008-02-24 03:13:52	48.7716
2008-02-24 03:14:12	48.7824
2008-02-24 03:17:34	48.7924
2008-02-24 03:51:07	48.8019
2008-02-24 05:12:27	48.8113
2008-02-24 06:58:11	48.8206
2008-02-24 09:19:33	48.8295
2008-02-24 12:13:18	48.8372
2008-02-24 15:48:47	48.8434
2008-02-24 18:47:15	48.8479
2008-02-24 19:44:02	48.85
2008-02-24 20:12:32	48.8492
2008-02-25 00:30:58	48.8449
2008-02-25 02:15:12	48.8365
2008-02-25 07:27:16	48.8234
2008-02-25 11:07:26	48.8054
2008-02-25 16:19:11	48.7824
2008-02-25 21:17:09	48.7546
2008-02-25 23:10:38	48.7216
2008-02-25 23:48:28	48.6862
2008-02-25 23:55:49	48.6501
2008-02-25 23:59:30	48.6139
2008-02-26 00:00:32	48.5755
2008-02-26 00:00:54	48.5362
2008-02-26 00:04:38	48.4951
2008-02-26 00:41:52	48.4514
2008-02-26 02:13:33	48.4035
2008-02-26 04:14:15	48.349
2008-02-26 05:20:41	48.2902
2008-02-26 09:20:31	48.2279
2008-02-26 12:09:47	48.1654
2008-02-26 16:10:53	48.1027
2008-02-26 20:19:34	48.0411
2008-02-26 21:54:54	47.9782
2008-02-26 23:11:37	47.9135
2008-02-26 23:36:38	47.8477
2008-02-26 23:54:47	47.7763
2008-02-26 23:58:45	47.696
2008-02-26 23:59:56	47.605
2008-02-27 00:01:06	47.508
2008-02-27 00:01:32	47.4009
2008-02-27 00:05:46	47.2831
2008-02-27 00:48:11	47.1518
2008-02-27 02:31:20	47.0101
2008-02-27 04:45:09	46.8512
2008-02-27 06:26:45	46.6735
2008-02-27 10:27:35	46.4754
2008-02-27 13:50:40	46.2774
2008-02-27 18:24:46	46.0782
2008-02-27 23:03:24	45.8699
2008-02-27 23:47:57	45.6549
2008-02-27 23:56:55	45.4334
2008-02-27 23:59:45	45.2025
2008-02-28 00:00:58	44.9647
2008-02-28 00:01:25	44.7166
2008-02-28 00:05:53	44.4541
2008-02-28 00:43:46	44.1741
2008-02-28 01:55:49	43.8762
2008-02-28 03:23:39	43.5605
2008-02-28 05:20:54	43.2272
2008-02-28 07:40:14	42.8809
2008-02-28 10:26:32	42.5308
2008-02-28 13:36:58	42.1788
2008-02-28 17:11:33	41.8114
2008-02-28 21:06:42	41.438
2008-02-29 01:18:19	41.0512
2008-02-29 05:54:53	40.6576
2008-02-29 11:22:17	40.2582
2008-02-29 14:10:00	39.8548
2008-02-29 15:08:23	39.4508
2008-02-29 15:39:27	39.0466
2008-02-29 19:13:15	38.6424
2008-02-29 21:52:04	38.2382
2008-03-01 01:56:09	37.8341
2008-03-01 06:33:16	37.43
2008-03-01 11:38:22	37.0263
2008-03-01 17:43:56	36.6268
2008-03-02 00:07:43	36.2386
2008-03-02 06:39:55	35.8657
2008-03-02 13:50:58	35.5116
2008-03-02 21:30:32	35.1821
2008-03-03 05:06:15	34.8813
2008-03-03 13:34:12	34.617
2008-03-03 22:15:10	34.3872
2008-03-04 06:00:33	34.1893
2008-03-04 15:53:10	34.0129
2008-03-05 01:21:04	33.848
2008-03-05 11:57:25	33.7094
2008-03-05 22:10:03	33.5743
2008-03-06 09:06:12	33.4402
2008-03-06 19:25:23	33.3064
2008-03-07 06:13:29	33.1725
2008-03-07 15:37:45	33.0384
2008-03-08 03:55:34	32.9031
2008-03-08 15:45:54	32.7582
2008-03-09 04:43:39	32.5887
2008-03-09 05:40:54	32.3906
2008-03-09 06:24:38	32.1627
2008-03-09 12:18:52	31.9041
2008-03-09 16:47:38	31.6173
2008-03-09 21:19:42	31.3069
2008-03-10 04:40:13	30.9716
2008-03-10 10:54:05	30.6157
2008-03-10 18:21:59	30.249
2008-03-11 01:52:07	29.8779
2008-03-11 11:09:07	29.5064
2008-03-11 17:17:06	29.1349
2008-03-11 20:49:59	28.7641
2008-03-11 21:29:20	28.3947
2008-03-11 21:34:23	28.0271
2008-03-11 21:38:37	27.6621
2008-03-11 21:40:10	27.3031
2008-03-11 21:55:31	26.9566
2008-03-11 23:29:04	26.6287
2008-03-12 01:32:33	26.3232
2008-03-12 02:27:33	26.0452
2008-03-12 02:53:54	25.7989
2008-03-12 06:26:04	25.5893
2008-03-12 06:34:46	25.4215
2008-03-12 06:40:36	25.2981
2008-03-12 06:42:16	25.2223
2008-03-12 06:43:02	25.1983
2008-03-12 06:43:22	25.2144
2008-03-12 06:43:29	25.261
2008-03-12 06:44:43	25.3305
2008-03-12 06:56:56	25.4139
2008-03-12 07:30:48	25.5029
2008-03-12 08:19:02	25.5929
2008-03-12 09:24:07	25.6883
2008-03-12 10:50:31	25.7901
2008-03-12 12:45:39	25.8978
2008-03-12 15:33:49	26.011
2008-03-12 18:44:03	26.1306
2008-03-12 22:23:31	26.2594
2008-03-13 01:28:49	26.3991
2008-03-13 03:30:32	26.5483
2008-03-13 10:28:52	26.704
2008-03-13 12:02:13	26.8551
2008-03-13 12:39:11	26.9997
2008-03-13 12:44:11	27.1337
2008-03-13 12:45:19	27.2571
2008-03-13 12:45:43	27.3755
2008-03-13 12:49:50	27.4898
2008-03-13 13:30:54	27.5988
2008-03-13 15:29:28	27.7085
2008-03-13 18:04:24	27.8224
2008-03-13 21:10:25	27.9541
2008-03-14 00:53:01	28.0858
2008-03-14 05:02:41	28.2184
2008-03-14 09:16:22	28.3602
2008-03-14 14:00:38	28.5087
2008-03-14 18:54:13	28.6641
2008-03-14 22:26:44	28.8335
2008-03-15 00:23:59	29.0207
2008-03-15 00:34:21	29.2282
2008-03-15 00:37:46	29.459
2008-03-15 00:38:57	29.7172
2008-03-15 00:39:20	30.0039
2008-03-15 00:39:28	30.3202
2008-03-15 00:40:51	30.667
2008-03-15 00:54:15	31.0325
2008-03-15 01:34:00	31.4086
2008-03-15 02:38:47	31.8015
2008-03-15 04:00:31	32.2012
2008-03-15 05:45:17	32.6047
2008-03-15 07:51:31	33.009
2008-03-15 10:23:03	33.4136
2008-03-15 13:20:29	33.8183
2008-03-15 16:49:01	34.2239
2008-03-15 20:55:49	34.6296
2008-03-16 02:04:15	35.0353
2008-03-16 06:43:53	35.4408
2008-03-16 11:37:58	35.8449
2008-03-16 17:01:01	36.2461
2008-03-16 22:54:44	36.6436
2008-03-17 05:33:41	37.0365
2008-03-17 11:53:48	37.4212
2008-03-17 13:57:28	37.7912
2008-03-17 14:40:19	38.1427
2008-03-17 15:04:00	38.472
2008-03-17 15:14:03	38.7756
2008-03-17 15:16:53	39.0511
2008-03-17 15:17:43	39.2913
2008-03-17 15:18:02	39.4977
2008-03-17 15:21:05	39.6727
2008-03-17 15:51:39	39.8265
2008-03-17 17:28:29	39.9695
2008-03-17 19:36:18	40.0874
2008-03-17 22:31:02	40.2022
2008-03-18 02:10:47	40.3159
2008-03-18 05:39:42	40.4294
2008-03-18 09:51:20	40.543
2008-03-18 14:18:12	40.6565
2008-03-18 19:13:49	40.7701
2008-03-19 00:32:32	40.8905
2008-03-19 02:24:11	41.032
2008-03-19 03:33:28	41.1981
2008-03-19 03:44:49	41.3895
2008-03-19 03:45:36	41.6065
2008-03-19 03:45:53	41.8468
2008-03-19 03:48:45	42.1062
2008-03-19 04:17:21	42.3825
2008-03-19 05:25:26	42.676
2008-03-19 06:53:32	42.9783
2008-03-19 08:52:19	43.2776
2008-03-19 11:18:39	43.5745
2008-03-19 14:19:50	43.8699
2008-03-19 18:02:13	44.1633
2008-03-19 22:46:27	44.4555
2008-03-20 02:24:12	44.7424
2008-03-20 04:57:28	45.026
2008-03-20 10:55:02	45.302
2008-03-20 15:22:32	45.5655
2008-03-20 21:13:14	45.8127
2008-03-20 23:04:47	46.0419
2008-03-20 23:44:12	46.2485
2008-03-20 23:56:21	46.4283
2008-03-20 23:59:09	46.5763
2008-03-21 00:00:13	46.6879
2008-03-21 00:00:36	46.7595
2008-03-21 00:04:32	46.7898
2008-03-21 00:43:47	46.7757
2008-03-21 02:10:03	46.7328
2008-03-21 03:59:14	46.6706
2008-03-21 06:22:12	46.5989
2008-03-21 09:12:15	46.528
2008-03-21 12:31:29	46.4669
2008-03-21 16:15:20	46.4189
2008-03-21 20:23:04	46.376
2008-03-21 23:28:14	46.3354
2008-03-21 23:53:37	46.2993
2008-03-21 23:58:53	46.2651
2008-03-22 00:00:04	46.2324
2008-03-22 00:00:31	46.2003
2008-03-22 00:04:51	46.1683
2008-03-22 00:48:18	46.1367
2008-03-22 02:55:02	46.1101
2008-03-22 03:56:10	46.0979
2008-03-22 04:01:08	46.1036
2008-03-22 04:02:09	46.1313
2008-03-22 04:02:31	46.1838
2008-03-22 04:06:15	46.2577
2008-03-22 04:43:31	46.355
2008-03-22 06:09:56	46.4748
2008-03-22 08:01:50	46.6158
2008-03-22 10:29:15	46.7733
2008-03-22 13:28:37	46.9335
2008-03-22 17:04:17	47.0949
2008-03-22 21:14:18	47.2549
2008-03-23 01:47:29	47.4146
2008-03-23 07:00:29	47.5738
2008-03-23 09:20:59	47.7326
2008-03-23 10:51:21	47.8865
2008-03-23 16:51:52	48.0293
2008-03-23 19:12:48	48.1582
2008-03-23 20:45:51	48.2693
2008-03-23 22:38:29	48.3596
2008-03-23 23:53:43	48.4257
2008-03-24 05:22:56	48.4645
2008-03-24 08:37:27	48.4731
2008-03-24 13:56:17	48.463
2008-03-24 18:58:23	48.4424
2008-03-24 23:25:19	48.405
2008-03-25 00:13:01	48.3609
2008-03-25 00:27:20	48.3138
2008-03-25 00:28:08	48.2665
2008-03-25 00:28:26	48.2189
2008-03-25 00:31:21	48.1706
2008-03-25 01:00:34	48.1213
2008-03-25 02:23:32	48.0704
2008-03-25 04:16:57	48.0181
2008-03-25 06:44:33	47.9653
2008-03-25 09:48:57	47.9135
2008-03-25 13:31:39	47.8645
2008-03-25 17:56:20	47.8171
2008-03-25 23:03:30	47.7727
2008-03-26 03:01:18	47.7292
2008-03-26 04:17:41	47.6868
2008-03-26 05:22:03	47.6428
2008-03-26 10:10:31	47.596
2008-03-26 13:08:43	47.541
2008-03-26 17:53:49	47.4709
2008-03-26 22:21:02	47.3859
2008-03-26 23:06:10	47.2876
2008-03-26 23:36:57	47.1804
2008-03-26 23:55:25	47.0599
2008-03-26 23:59:24	46.9353
2008-03-27 00:00:23	46.8084
2008-03-27 00:00:45	46.6804
2008-03-27 00:04:21	46.5522
2008-03-27 00:40:21	46.4211
2008-03-27 01:54:08	46.2866
2008-03-27 03:08:05	46.1475
2008-03-27 03:55:00	46.0034
2008-03-27 04:16:00	45.8542
2008-03-27 06:50:24	45.6992
2008-03-27 08:01:02	45.5408
2008-03-27 14:08:44	45.3805
2008-03-27 15:45:34	45.2255
2008-03-27 17:30:28	45.0776
2008-03-27 17:46:29	44.9376
2008-03-27 17:47:41	44.8045
2008-03-27 17:48:08	44.672
2008-03-27 17:52:29	44.5384
2008-03-27 18:36:08	44.4075
2008-03-27 20:18:25	44.2732
2008-03-27 22:30:08	44.1357
2008-03-27 23:34:40	43.9943
2008-03-27 23:49:02	43.8429
2008-03-27 23:58:11	43.6863
2008-03-27 23:59:53	43.5275
2008-03-28 00:01:08	43.3687
2008-03-28 00:01:35	43.2109
2008-03-28 00:06:07	43.0432
2008-03-28 00:45:50	42.8677
2008-03-28 02:01:58	42.6808
2008-03-28 03:34:22	42.4918
2008-03-28 05:36:48	42.3025
2008-03-28 08:01:00	42.1129
2008-03-28 09:55:55	41.9212
2008-03-28 10:30:21	41.7233
2008-03-28 11:02:17	41.5156
2008-03-28 11:13:48	41.2983
2008-03-28 13:09:01	41.0716
2008-03-28 14:12:24	40.8357
2008-03-28 17:10:48	40.5883
2008-03-28 19:35:13	40.3281
2008-03-28 23:07:37	40.0578
2008-03-29 02:52:34	39.7821
2008-03-29 08:21:47	39.4974
2008-03-29 15:25:00	39.2052
2008-03-29 22:20:06	38.9028
2008-03-30 05:13:49	38.5941
2008-03-30 10:30:04	38.2788
2008-03-30 19:54:33	37.9583
2008-03-30 22:53:40	37.6304
2008-03-30 23:46:14	37.3004
2008-03-31 00:25:24	36.97
2008-03-31 00:39:33	36.6394
2008-03-31 03:01:11	36.3086
2008-03-31 06:01:38	35.9769
2008-03-31 09:56:35	35.6433
2008-03-31 14:43:12	35.307
2008-03-31 20:29:36	34.967
2008-04-01 03:20:22	34.6229
2008-04-01 09:29:11	34.2732
2008-04-01 15:50:52	33.9148
2008-04-01 16:45:03	33.5474
2008-04-01 17:10:23	33.17
2008-04-01 17:19:31	32.7875
2008-04-01 18:50:47	32.4002
2008-04-01 21:41:22	32.0103
2008-04-02 01:03:05	31.6138
2008-04-02 05:51:31	31.2129
2008-04-02 11:43:58	30.8081
2008-04-02 16:16:48	30.4009
2008-04-02 21:24:38	29.9912
2008-04-03 06:31:36	29.5757
2008-04-03 14:03:30	29.1561
2008-04-03 17:30:54	28.7345
2008-04-03 20:19:02	28.3122
2008-04-03 21:55:24	27.8895
2008-04-04 05:14:01	27.4668
2008-04-04 10:07:44	27.0441
2008-04-04 17:39:31	26.6213
2008-04-04 19:00:58	26.1983
2008-04-04 19:12:07	25.7744
2008-04-04 19:16:11	25.3495
2008-04-04 19:19:01	24.9232
2008-04-04 19:47:16	24.4955
2008-04-04 21:50:42	24.0657
2008-04-04 22:58:30	23.6327
2008-04-04 23:28:22	23.1972
2008-04-04 23:39:13	22.7592
2008-04-05 01:27:39	22.3206
2008-04-05 04:47:54	21.8806
2008-04-05 08:45:29	21.4415
2008-04-05 12:07:09	21.0024
2008-04-05 19:12:56	20.5654
2008-04-05 22:53:27	20.1346
2008-04-06 08:40:59	19.7148
2008-04-06 15:20:57	19.3104
2008-04-07 01:11:18	18.9208
2008-04-07 10:16:24	18.5446
2008-04-07 21:53:22	18.1774
2008-04-08 00:50:34	17.8232
2008-04-08 01:15:02	17.4722
2008-04-08 01:35:59	17.1215
2008-04-08 01:43:34	16.7705
2008-04-08 02:59:21	16.4184
2008-04-08 05:37:35	16.0674
2008-04-08 09:04:03	15.7181
2008-04-08 13:30:28	15.3714
2008-04-08 17:29:07	15.0287
2008-04-08 22:29:50	14.6912
2008-04-09 06:03:35	14.3604
2008-04-09 13:08:32	14.0363
2008-04-09 21:55:15	13.7189
2008-04-10 02:11:05	13.4024
2008-04-10 06:36:16	13.0863
2008-04-10 09:04:09	12.7704
2008-04-10 15:51:57	12.4559
2008-04-10 21:08:37	12.1436
2008-04-11 02:34:33	11.8341
2008-04-11 05:52:36	11.5292
2008-04-11 09:13:22	11.2301
2008-04-11 18:21:08	10.9359
2008-04-12 00:34:22	10.6474
2008-04-12 03:41:44	10.3702
2008-04-12 04:36:22	10.1032
2008-04-12 05:13:35	9.84102
2008-04-12 05:15:53	9.58262
2008-04-12 05:16:44	9.32614
2008-04-12 05:25:17	9.08116
2008-04-12 06:04:14	8.84281
2008-04-12 07:55:11	8.61529
2008-04-12 10:25:42	8.3888
2008-04-12 13:45:09	8.16179
2008-04-12 17:49:33	7.93451
2008-04-12 22:52:59	7.70716
2008-04-13 04:33:05	7.48043
2008-04-13 09:37:20	7.2566
2008-04-13 15:37:25	7.03434
2008-04-13 21:54:44	6.81276
2008-04-14 05:09:58	6.59137
2008-04-14 11:33:52	6.37239
2008-04-14 18:34:47	6.15781
2008-04-15 01:37:40	5.94821
2008-04-15 02:44:40	5.74264
2008-04-15 03:08:31	5.545
2008-04-15 03:22:38	5.35111
2008-04-15 03:26:40	5.16593
2008-04-15 03:28:44	4.98565
2008-04-15 03:29:28	4.81145
2008-04-15 03:36:52	4.6425
2008-04-15 04:20:45	4.4817
2008-04-15 05:52:25	4.327
2008-04-15 08:00:26	4.1763
2008-04-15 10:46:18	4.03277
2008-04-15 14:10:34	3.89787
2008-04-15 18:15:23	3.77665
2008-04-15 22:58:49	3.67219
2008-04-16 04:18:42	3.5878
2008-04-16 09:53:54	3.52566
2008-04-16 16:09:56	3.48743
2008-04-16 17:26:06	3.46138
2008-04-16 18:01:04	3.446
2008-04-16 18:13:15	3.44095
2008-04-16 18:17:55	3.45621
2008-04-16 18:19:36	3.48218
2008-04-16 18:36:29	3.51394
2008-04-16 20:23:17	3.54865
2008-04-16 21:46:54	3.59137
2008-04-16 22:26:17	3.63905
2008-04-16 22:54:06	3.69087
2008-04-16 22:57:40	3.74703
2008-04-16 22:58:57	3.8108
2008-04-16 23:11:50	3.8876
2008-04-17 00:00:18	3.97795
2008-04-17 01:20:02	4.08209
2008-04-17 03:06:38	4.19274
2008-04-17 05:02:25	4.30554
2008-04-17 06:12:58	4.41909
2008-04-17 10:41:16	4.5397
2008-04-17 13:47:55	4.66846
2008-04-17 18:35:05	4.8072
2008-04-17 23:15:38	4.95422
2008-04-18 01:54:46	5.10454
2008-04-18 02:50:37	5.25815
2008-04-18 03:24:47	5.41989
2008-04-18 03:38:03	5.58635
2008-04-18 03:46:00	5.75701
2008-04-18 03:48:53	5.93068
2008-04-18 04:17:46	6.10719
2008-04-18 04:42:20	6.28614
2008-04-18 04:47:50	6.4677
2008-04-18 04:51:59	6.6514
2008-04-18 04:55:29	6.83361
2008-04-18 04:56:36	7.00633
2008-04-18 04:57:09	7.16541
2008-04-18 04:57:10	7.3188
2008-04-18 04:57:11	7.46954
2008-04-18 04:57:14	7.61964
2008-04-18 04:57:49	7.7695
2008-04-18 05:03:33	7.9169
2008-04-18 05:32:23	8.0549
2008-04-18 06:00:11	8.1841
2008-04-18 06:53:30	8.29787
2008-04-18 08:02:04	8.39693
2008-04-18 09:49:44	8.48508
2008-04-18 12:03:24	8.55473
2008-04-18 14:55:03	8.61825
2008-04-18 18:18:56	8.6789
2008-04-18 22:39:24	8.73834
2008-04-19 00:14:01	8.79936
2008-04-19 00:30:57	8.86224
2008-04-19 00:44:41	8.92448
2008-04-19 02:56:34	8.98384
2008-04-19 04:18:23	9.04274
2008-04-19 04:27:51	9.10163
2008-04-19 04:32:03	9.16057
2008-04-19 04:54:00	9.21962
2008-04-19 05:03:02	9.27948
2008-04-19 05:06:19	9.34132
2008-04-19 05:39:09	9.40791
2008-04-19 07:03:56	9.47761
2008-04-19 08:58:30	9.54792
2008-04-19 11:29:55	9.61845
2008-04-19 14:39:25	9.6912
2008-04-19 16:18:04	9.77013
2008-04-19 16:47:36	9.85842
2008-04-19 17:00:02	9.95804
2008-04-19 19:04:28	10.0713
2008-04-19 21:36:35	10.1911
2008-04-20 00:59:48	10.318
2008-04-20 03:59:28	10.4515
2008-04-20 04:44:50	10.6
2008-04-20 05:12:03	10.7581
2008-04-20 08:27:54	10.9217
2008-04-20 09:22:07	11.0888
2008-04-20 09:48:55	11.2561
2008-04-20 09:58:10	11.4233
2008-04-20 10:01:32	11.5905
2008-04-20 10:02:27	11.7574
2008-04-20 10:02:47	11.9231
2008-04-20 10:06:07	12.0881
2008-04-20 10:39:28	12.2529
2008-04-20 12:14:12	12.4151
2008-04-20 14:03:08	12.568
2008-04-20 14:50:46	12.708
2008-04-20 15:13:32	12.8332
2008-04-20 15:19:15	12.9515
2008-04-20 15:21:19	13.0584
2008-04-20 15:42:04	13.159
2008-04-20 17:04:13	13.2571
2008-04-20 18:28:19	13.3538
2008-04-20 21:09:19	13.4465
2008-04-21 00:04:23	13.5334
2008-04-21 02:36:54	13.6077
2008-04-21 07:27:48	13.6655
2008-04-21 09:42:41	13.7016
2008-04-21 11:11:14	13.7181
2008-04-21 12:13:10	13.7047
2008-04-21 12:19:02	13.6654
2008-04-21 12:21:09	13.6059
2008-04-21 12:42:21	13.5395
2008-04-21 13:46:34	13.4716
2008-04-21 13:57:54	13.4027
2008-04-21 13:58:40	13.3251
2008-04-21 13:59:02	13.2423
2008-04-21 13:59:10	13.1589
2008-04-21 14:00:29	13.0762
2008-04-21 14:13:40	12.9966
2008-04-21 14:54:30	12.9254
2008-04-21 15:21:27	12.8578
2008-04-21 15:26:57	12.7895
2008-04-21 15:28:56	12.7165
2008-04-21 15:48:48	12.6365
2008-04-21 16:44:56	12.5495
2008-04-21 18:12:31	12.4578
2008-04-21 20:04:07	12.3698
2008-04-21 22:29:41	12.2932
2008-04-21 23:44:45	12.2305
2008-04-22 01:00:01	12.1774
2008-04-22 02:18:29	12.1222
2008-04-22 05:59:43	12.0595
2008-04-22 08:51:37	11.9906
2008-04-22 10:54:10	11.9206
2008-04-22 12:31:58	11.85
2008-04-22 12:34:18	11.7763
2008-04-22 12:35:16	11.7077
2008-04-22 12:35:36	11.647
2008-04-22 12:39:04	11.5903
2008-04-22 12:49:04	11.5364
2008-04-22 12:55:26	11.4829
2008-04-22 12:57:46	11.4296
2008-04-22 13:20:59	11.378
2008-04-22 14:46:44	11.3349
2008-04-22 16:53:30	11.3099
2008-04-22 19:32:43	11.3021
2008-04-22 20:52:51	11.3078
2008-04-22 23:17:23	11.3215
2008-04-23 00:43:37	11.3428
2008-04-23 01:17:41	11.3698
2008-04-23 01:25:55	11.4048
2008-04-23 01:28:53	11.4561
2008-04-23 01:58:27	11.5256
2008-04-23 03:25:21	11.6188
2008-04-23 05:37:21	11.7311
2008-04-23 08:21:40	11.8575
2008-04-23 10:01:32	12.0047
2008-04-23 14:57:57	12.1601
2008-04-23 18:37:27	12.3204
2008-04-23 18:55:37	12.4839
2008-04-23 19:11:02	12.6477
2008-04-23 19:21:55	12.8118
2008-04-23 19:25:47	12.9775
2008-04-23 19:26:02	13.1466
2008-04-23 19:26:08	13.3168
2008-04-23 19:27:02	13.4869
2008-04-23 19:36:02	13.657
2008-04-23 20:19:28	13.827
2008-04-23 21:46:52	13.9968
2008-04-23 22:27:31	14.1651
2008-04-23 22:42:12	14.3283
2008-04-23 22:50:25	14.4829
2008-04-23 22:53:22	14.622
2008-04-23 23:22:55	14.7426
2008-04-24 00:39:16	14.8396
2008-04-24 02:29:38	14.9077
2008-04-24 05:13:25	14.9484
2008-04-24 08:34:48	14.9515
2008-04-24 12:50:39	14.9352
2008-04-24 14:34:34	14.907
2008-04-24 15:11:18	14.8728
2008-04-24 15:22:56	14.8329
2008-04-24 15:33:14	14.7788
2008-04-24 15:36:55	14.7162
2008-04-24 16:13:54	14.65
2008-04-24 18:15:56	14.5854
2008-04-24 21:12:50	14.5285
2008-04-24 22:50:40	14.4787
2008-04-25 00:01:25	14.4416
2008-04-25 00:10:08	14.417
2008-04-25 00:13:18	14.4082
2008-04-25 00:44:49	14.4141
2008-04-25 02:24:34	14.4318
2008-04-25 04:47:08	14.4617
2008-04-25 06:21:12	14.5035
2008-04-25 11:02:17	14.559
2008-04-25 14:50:50	14.6297
2008-04-25 20:38:45	14.7074
2008-04-26 01:22:28	14.7966
2008-04-26 05:49:22	14.8921
2008-04-26 10:45:40	14.9896
2008-04-26 16:50:46	15.0833
2008-04-26 22:26:12	15.1655
2008-04-27 01:17:17	15.2345
2008-04-27 03:25:59	15.293
2008-04-27 04:15:47	15.3419
2008-04-27 04:40:40	15.379
2008-04-27 04:50:45	15.4021
2008-04-27 04:55:07	15.4204
2008-04-27 04:56:42	15.4316
2008-04-27 05:12:35	15.4329
2008-04-27 06:23:04	15.4298
2008-04-27 07:10:47	15.4237
2008-04-27 10:05:25	15.4163
2008-04-27 11:02:38	15.4089
2008-04-27 11:30:32	15.4013
2008-04-27 11:40:47	15.3933
2008-04-27 11:41:47	15.383
2008-04-27 11:42:09	15.3656
2008-04-27 11:45:49	15.3368
2008-04-27 12:22:25	15.3003
2008-04-27 14:01:08	15.2601
2008-04-27 16:13:57	15.2143
2008-04-27 19:05:09	15.1649
2008-04-27 22:33:11	15.1089
2008-04-28 01:44:50	15.0431
2008-04-28 07:21:05	14.9676
2008-04-28 08:54:10	14.8789
2008-04-28 10:23:48	14.7755
2008-04-28 10:25:54	14.6556
2008-04-28 10:26:21	14.5296
2008-04-28 10:26:31	14.4016
2008-04-28 10:28:12	14.273
2008-04-28 10:45:04	14.1441
2008-04-28 11:40:09	14.0165
2008-04-28 13:07:12	13.8909
2008-04-28 14:28:33	13.7652
2008-04-28 17:04:40	13.6365
2008-04-28 19:45:37	13.5156
2008-04-28 23:20:39	13.4026
2008-04-29 03:25:03	13.3029
2008-04-29 07:37:32	13.2161
2008-04-29 12:33:06	13.1352
2008-04-29 14:18:03	13.0632
2008-04-29 14:54:02	12.9972
2008-04-29 15:16:34	12.9399
2008-04-29 15:26:40	12.876
2008-04-29 15:27:34	12.8073
2008-04-29 15:27:54	12.7318
2008-04-29 15:31:13	12.6519
2008-04-29 16:04:18	12.5695
2008-04-29 17:41:23	12.4837
2008-04-29 19:55:11	12.3915
2008-04-29 22:33:52	12.2929
2008-04-30 01:44:59	12.1914
2008-04-30 06:10:39	12.0881
2008-04-30 11:00:34	11.9854
2008-04-30 16:36:26	11.8851
2008-04-30 22:37:12	11.7882
2008-05-01 03:40:55	11.696
2008-05-01 06:24:33	11.6092
2008-05-01 08:26:45	11.5297
2008-05-01 09:16:27	11.454
2008-05-01 09:20:55	11.3868
2008-05-01 09:22:31	11.3234
2008-05-01 09:38:38	11.2659
2008-05-01 10:28:24	11.211
2008-05-01 12:09:05	11.1562
2008-05-01 13:57:02	11.1014
2008-05-01 16:49:50	11.0466
2008-05-01 18:41:52	10.9923
2008-05-01 23:32:14	10.9433
2008-05-02 03:20:21	10.9048
2008-05-02 08:33:26	10.8743
2008-05-02 13:44:07	10.851
2008-05-02 13:53:09	10.8346
2008-05-02 14:00:54	10.8264
2008-05-02 14:01:43	10.8317
2008-05-02 14:01:50	10.8335
2008-05-02 14:01:56	10.8315
2008-05-02 14:01:58	10.8237
2008-05-02 14:02:19	10.8153
2008-05-02 14:05:48	10.8065
2008-05-02 14:19:57	10.7975
2008-05-02 14:59:36	10.7859
2008-05-02 16:05:28	10.7657
2008-05-02 17:02:36	10.7308
2008-05-02 19:24:26	10.6811
2008-05-02 21:43:35	10.6096
2008-05-03 01:03:56	10.517
2008-05-03 04:47:03	10.4084
2008-05-03 07:06:09	10.2849
2008-05-03 11:41:15	10.1496
2008-05-03 16:28:21	10.0043
2008-05-03 22:32:53	9.85655
2008-05-03 23:10:56	9.70801
2008-05-03 23:21:34	9.55911
2008-05-03 23:25:24	9.41062
2008-05-04 00:03:44	9.26513
2008-05-04 01:47:54	9.12152
2008-05-04 03:54:28	8.98586
2008-05-04 05:32:02	8.85854
2008-05-04 06:11:02	8.75433
2008-05-04 06:22:32	8.67348
2008-05-04 06:26:43	8.61985
2008-05-04 07:08:39	8.58744
2008-05-04 08:49:29	8.57897
2008-05-04 11:03:56	8.59031
2008-05-04 14:01:19	8.61964
2008-05-04 17:40:58	8.66425
2008-05-04 22:43:57	8.71931
2008-05-05 02:07:37	8.77929
2008-05-05 09:38:57	8.84251
2008-05-05 14:13:10	8.90543
2008-05-05 22:47:05	8.96344
2008-05-06 05:17:27	9.01385
2008-05-06 05:31:33	9.05611
2008-05-06 05:39:13	9.08977
2008-05-06 05:40:10	9.11586
2008-05-06 05:40:31	9.1345
2008-05-06 05:44:01	9.15605
2008-05-06 06:19:02	9.17964
2008-05-06 07:49:44	9.20802
2008-05-06 10:01:16	9.2396
2008-05-06 12:47:15	9.27423
2008-05-06 14:42:23	9.30851
2008-05-06 17:28:16	9.33805
2008-05-06 19:44:13	9.36508
2008-05-06 22:05:31	9.3913
2008-05-06 23:40:24	9.4174
2008-05-06 23:52:53	9.44345
2008-05-06 23:57:44	9.46905
2008-05-06 23:59:29	9.49422
2008-05-07 00:17:00	9.51573
2008-05-07 01:18:34	9.53211
2008-05-07 03:28:31	9.54033
2008-05-07 06:11:54	9.53806
2008-05-07 09:44:45	9.52986
2008-05-07 13:55:23	9.50926
2008-05-07 14:43:15	9.47787
2008-05-07 15:07:47	9.43281
2008-05-07 15:17:49	9.37441
2008-05-07 15:27:42	9.30786
2008-05-07 15:28:01	9.22751
2008-05-07 15:28:08	9.13471
2008-05-07 15:29:19	9.0285
2008-05-07 15:36:47	8.91999
2008-05-07 16:14:47	8.80933
2008-05-07 16:38:34	8.69774
2008-05-07 18:20:48	8.58398
2008-05-07 19:20:11	8.46624
2008-05-07 22:16:08	8.34325
2008-05-08 00:40:42	8.21686
2008-05-08 04:22:25	8.08909
2008-05-08 05:48:28	7.96084
2008-05-08 07:03:46	7.83229
2008-05-08 07:26:56	7.70259
2008-05-08 07:31:46	7.5702
2008-05-08 07:33:40	7.43425
2008-05-08 07:34:19	7.29369
2008-05-08 07:34:34	7.14755
2008-05-08 07:36:57	6.99412
2008-05-08 08:00:45	6.83618
2008-05-08 09:16:19	6.6697
2008-05-08 11:18:48	6.50065
2008-05-08 13:49:12	6.32739
2008-05-08 17:02:48	6.15632
2008-05-08 20:49:10	5.98804
2008-05-09 01:12:42	5.82284
2008-05-09 01:36:51	5.65896
2008-05-09 01:42:11	5.49582
2008-05-09 01:47:56	5.33337
2008-05-09 01:50:00	5.17766
2008-05-09 02:10:39	5.0371
2008-05-09 03:54:11	4.91641
2008-05-09 06:37:57	4.81947
2008-05-09 08:13:03	4.74178
2008-05-09 08:44:56	4.6792
2008-05-09 08:49:47	4.62717
2008-05-09 08:51:33	4.5851
2008-05-09 09:09:09	4.54907
2008-05-09 09:24:53	4.51571
2008-05-09 11:44:40	4.48704
2008-05-09 14:40:07	4.46462
2008-05-09 18:28:58	4.45083
2008-05-09 22:58:25	4.4433
2008-05-09 23:49:43	4.4435
2008-05-10 00:11:38	4.45202
2008-05-10 00:17:23	4.46971
2008-05-10 00:19:28	4.49791
2008-05-10 00:40:19	4.53155
2008-05-10 01:53:00	4.57103
2008-05-10 03:39:04	4.61692
2008-05-10 05:53:15	4.66671
2008-05-10 08:41:03	4.72518
2008-05-10 10:40:52	4.78663
2008-05-10 14:04:43	4.84946
2008-05-10 15:46:15	4.91244
2008-05-10 18:08:14	4.97261
2008-05-10 20:42:40	5.03112
2008-05-11 01:47:44	5.08218
2008-05-11 04:22:50	5.12976
2008-05-11 05:33:35	5.16631
2008-05-11 06:15:28	5.19466
2008-05-11 07:03:04	5.21204
2008-05-11 07:10:45	5.22568
2008-05-11 07:12:54	5.2361
2008-05-11 07:13:18	5.24353
2008-05-11 07:13:21	5.2441
2008-05-11 07:13:25	5.23574
2008-05-11 07:13:26	5.21927
2008-05-11 07:13:39	5.19066
2008-05-11 07:15:45	5.16166
2008-05-11 07:36:43	5.13395
2008-05-11 07:58:08	5.11115
2008-05-11 08:56:01	5.09475
2008-05-11 09:32:01	5.08241
2008-05-11 10:11:48	5.07611
2008-05-11 10:27:36	5.07163
2008-05-11 10:36:48	5.07325
2008-05-11 10:40:07	5.06567
2008-05-11 11:13:10	5.05386
2008-05-11 12:15:20	5.03817
2008-05-11 13:34:08	5.01907
2008-05-11 15:21:46	4.9999
2008-05-11 17:36:01	4.98391
2008-05-11 18:02:05	4.97261
2008-05-11 18:11:26	4.96382
2008-05-11 18:19:44	4.95533
2008-05-11 18:22:45	4.94543
2008-05-11 18:52:58	4.93319
2008-05-11 20:03:04	4.92016
2008-05-11 21:44:49	4.90612
2008-05-11 23:57:42	4.8939
2008-05-12 00:48:26	4.88187
2008-05-12 01:03:12	4.87162
2008-05-12 01:11:12	4.86546
2008-05-12 01:14:05	4.85999
2008-05-12 01:42:56	4.85481
2008-05-12 02:59:58	4.84971
2008-05-12 04:46:30	4.84463
2008-05-12 07:06:23	4.83984
2008-05-12 08:36:44	4.83603
2008-05-12 12:51:10	4.83393
2008-05-12 14:35:30	4.83478
2008-05-12 15:31:46	4.8412
2008-05-12 16:02:04	4.855
2008-05-12 16:09:47	4.87723
2008-05-12 16:17:18	4.90391
2008-05-12 16:20:03	4.94609
2008-05-12 16:47:30	4.99037
2008-05-12 16:57:12	5.03697
2008-05-12 16:58:29	5.08455
2008-05-12 16:59:15	5.13449
2008-05-12 16:59:31	5.18876
2008-05-12 17:02:18	5.24804
2008-05-12 17:30:09	5.31446
2008-05-12 19:02:01	5.38896
2008-05-12 21:12:56	5.4733
2008-05-12 23:23:26	5.56869
2008-05-13 03:02:55	5.67035
2008-05-13 03:13:43	5.77415
2008-05-13 03:20:25	5.87855
2008-05-13 03:22:51	5.9833
2008-05-13 03:47:13	6.08649
2008-05-13 05:20:24	6.18975
2008-05-13 06:44:03	6.29276
2008-05-13 10:01:30	6.39858
2008-05-13 11:44:42	6.50865
2008-05-13 16:46:20	6.62359
2008-05-13 19:21:13	6.74425
2008-05-13 21:59:59	6.87078
2008-05-14 00:31:18	6.99663
2008-05-14 01:06:27	7.11919
2008-05-14 01:14:02	7.23683
2008-05-14 01:20:51	7.34706
2008-05-14 01:23:18	7.44837
2008-05-14 01:47:53	7.54799
2008-05-14 03:04:17	7.64692
2008-05-14 05:10:19	7.74527
2008-05-14 06:20:48	7.84301
2008-05-14 07:44:36	7.93477
2008-05-14 09:18:57	8.01251
2008-05-14 13:31:01	8.07237
2008-05-14 16:55:04	8.11094
2008-05-14 17:02:31	8.13154
2008-05-14 17:05:13	8.1364
2008-05-14 17:06:06	8.13032
2008-05-14 17:06:27	8.11327
2008-05-14 17:06:35	8.09043
2008-05-14 17:06:38	8.0623
2008-05-14 17:07:07	8.0284
2008-05-14 17:11:57	7.98816
2008-05-14 17:29:34	7.94417
2008-05-14 18:18:02	7.89143
2008-05-14 19:41:18	7.83515
2008-05-14 21:15:07	7.77578
2008-05-14 22:08:46	7.71254
2008-05-15 01:54:35	7.64543
2008-05-15 02:12:03	7.57397
2008-05-15 02:21:22	7.49803
2008-05-15 02:24:46	7.41806
2008-05-15 02:58:42	7.3346
2008-05-15 04:08:24	7.24662
2008-05-15 05:31:17	7.15522
2008-05-15 07:36:11	7.06071
2008-05-15 10:02:10	6.9641
2008-05-15 13:06:16	6.86713
2008-05-15 16:41:53	6.77516
2008-05-15 18:49:50	6.69028
2008-05-15 19:34:48	6.6131
2008-05-15 19:48:02	6.548
2008-05-15 19:58:54	6.48343
2008-05-15 20:02:48	6.41916
2008-05-15 20:41:46	6.355
2008-05-15 22:18:57	6.29195
2008-05-16 00:29:55	6.233
2008-05-16 03:36:27	6.17722
2008-05-16 06:32:11	6.12892
2008-05-16 10:12:20	6.08355
2008-05-16 14:44:50	6.04755
2008-05-16 16:28:50	6.01547
2008-05-16 17:57:27	5.98603
2008-05-16 18:58:12	5.95926
2008-05-16 19:11:04	5.93257
2008-05-16 19:20:31	5.90511
2008-05-16 19:22:12	5.87766
2008-05-16 19:23:21	5.85013
2008-05-16 19:23:46	5.82309
2008-05-16 19:27:54	5.79758
2008-05-16 20:09:15	5.77444
2008-05-16 21:52:13	5.75254
2008-05-17 00:08:19	5.73203
2008-05-17 03:04:32	5.713
2008-05-17 06:48:02	5.69749
2008-05-17 11:06:10	5.68442
2008-05-17 14:39:58	5.67143
2008-05-17 19:01:34	5.65847
2008-05-17 21:00:01	5.64562
2008-05-17 21:40:58	5.63363
2008-05-17 22:01:34	5.62434
2008-05-17 22:08:52	5.61776
2008-05-17 22:13:44	5.61295
2008-05-17 22:15:28	5.61494
2008-05-17 22:32:55	5.62097
2008-05-17 23:23:56	5.63116
2008-05-18 01:08:01	5.64281
2008-05-18 03:21:37	5.65611
2008-05-18 06:09:19	5.67223
2008-05-18 09:29:20	5.67999
2008-05-18 12:22:06	5.68786
2008-05-18 15:26:55	5.69591
2008-05-18 20:22:19	5.70408
2008-05-19 00:53:12	5.71046
2008-05-19 05:51:53	5.71275
2008-05-19 10:25:17	5.71018
2008-05-19 16:27:21	5.7005
2008-05-19 21:17:07	5.68263
2008-05-20 02:31:26	5.65382
2008-05-20 03:37:44	5.61025
2008-05-20 03:51:56	5.55535
2008-05-20 03:56:42	5.49491
2008-05-20 04:01:43	5.42984
2008-05-20 04:03:31	5.3598
2008-05-20 04:21:35	5.28286
2008-05-20 05:22:35	5.19929
2008-05-20 07:04:40	5.11014
2008-05-20 09:09:33	5.01499
2008-05-20 11:53:17	4.91236
2008-05-20 13:51:38	4.80321
2008-05-20 15:28:31	4.68756
2008-05-20 20:46:55	4.56578
2008-05-21 00:26:31	4.44218
2008-05-21 03:56:04	4.31722
2008-05-21 09:48:57	4.19148
2008-05-21 10:48:11	4.06603
2008-05-21 11:48:25	3.94218
2008-05-21 11:57:12	3.82109
2008-05-21 12:03:01	3.70401
2008-05-21 12:08:12	3.5886
2008-05-21 12:10:05	3.47926
2008-05-21 12:11:06	3.37838
2008-05-21 12:11:48	3.28817
2008-05-21 12:12:00	3.21005
2008-05-21 12:12:02	3.14577
2008-05-21 12:12:03	3.09738
2008-05-21 12:12:11	3.06583
2008-05-21 12:13:31	3.04772
2008-05-21 12:26:49	3.04388
2008-05-21 13:08:58	3.04803
2008-05-21 13:52:48	3.05743
2008-05-21 14:22:54	3.07104
2008-05-21 16:27:31	3.08804
2008-05-21 18:09:11	3.10547
2008-05-21 20:50:30	3.12298
2008-05-21 23:46:11	3.14106
2008-05-22 03:29:04	3.16071
2008-05-22 07:05:34	3.18345
2008-05-22 11:31:27	3.20968
2008-05-22 12:32:53	3.23816
2008-05-22 13:13:00	3.26688
2008-05-22 13:31:32	3.29681
2008-05-22 13:46:28	3.32919
2008-05-22 13:49:23	3.36568
2008-05-22 13:50:06	3.40549
2008-05-22 13:50:21	3.44705
2008-05-22 13:52:56	3.48756
2008-05-22 14:18:40	3.52689
2008-05-22 15:49:16	3.56182
2008-05-22 18:02:12	3.59433
2008-05-22 19:38:56	3.62023
2008-05-22 21:41:58	3.64052
2008-05-23 00:11:53	3.6554
2008-05-23 04:32:49	3.66508
2008-05-23 08:12:59	3.6704
2008-05-23 09:11:53	3.6748
2008-05-23 09:29:12	3.67888
2008-05-23 09:35:32	3.68321
2008-05-23 09:58:48	3.68802
2008-05-23 10:02:17	3.69349
2008-05-23 10:03:05	3.6996
2008-05-23 10:03:24	3.70619
2008-05-23 10:03:31	3.71421
2008-05-23 10:04:41	3.72304
2008-05-23 10:16:22	3.73256
2008-05-23 11:01:39	3.74304
2008-05-23 12:17:59	3.75398
2008-05-23 14:12:31	3.76616
2008-05-23 15:02:45	3.78075
2008-05-23 18:05:49	3.79835
2008-05-23 20:41:40	3.81965
2008-05-23 21:21:22	3.84514
2008-05-23 21:35:02	3.87393
2008-05-23 21:40:00	3.90736
2008-05-23 22:06:23	3.94213
2008-05-23 23:21:30	3.97729
2008-05-24 01:24:29	4.01267
2008-05-24 04:02:48	4.04813
2008-05-24 07:20:09	4.08429
2008-05-24 11:25:35	4.12136
2008-05-24 16:19:03	4.15794
2008-05-24 23:03:10	4.19295
2008-05-24 23:53:37	4.22706
2008-05-24 23:57:48	4.25439
2008-05-24 23:59:02	4.27646
2008-05-25 00:00:07	4.29067
2008-05-25 00:00:31	4.29793
2008-05-25 00:04:28	4.29849
2008-05-25 00:43:56	4.29471
2008-05-25 02:13:36	4.28643
2008-05-25 03:02:42	4.28029
2008-05-25 03:21:10	4.27497
2008-05-25 03:30:12	4.27328
2008-05-25 03:33:29	4.27148
2008-05-25 04:06:21	4.2697
2008-05-25 05:28:47	4.26797
2008-05-25 07:03:57	4.26651
2008-05-25 09:56:42	4.26568
2008-05-25 12:08:43	4.26664
2008-05-25 16:19:03	4.27156
2008-05-25 20:18:47	4.28203
2008-05-26 00:52:14	4.29591
2008-05-26 06:14:52	4.3138
2008-05-26 11:52:39	4.3361
2008-05-26 13:26:44	4.36511
2008-05-26 14:36:31	4.39877
2008-05-26 15:18:28	4.43238
2008-05-26 15:50:01	4.46456
2008-05-26 16:21:25	4.49269
2008-05-26 16:24:10	4.51629
2008-05-26 16:25:47	4.53414
2008-05-26 16:26:17	4.54588
2008-05-26 16:26:32	4.55438
2008-05-26 16:26:38	4.5613
2008-05-26 16:27:34	4.56763
2008-05-26 16:36:59	4.5733
2008-05-26 17:09:53	4.57718
2008-05-26 18:23:50	4.57757
2008-05-26 20:02:25	4.57238
2008-05-26 22:14:19	4.56306
2008-05-27 00:59:41	4.54513
2008-05-27 03:25:23	4.5207
2008-05-27 07:17:28	4.49119
2008-05-27 08:30:37	4.45843
2008-05-27 08:52:20	4.42235
2008-05-27 09:04:46	4.383
2008-05-27 09:09:17	4.34169
2008-05-27 09:54:21	4.29743
2008-05-27 11:38:04	4.24943
2008-05-27 13:53:20	4.197
2008-05-27 15:06:04	4.13988
2008-05-27 16:06:58	4.07872
2008-05-27 16:33:36	4.01313
2008-05-27 16:47:02	3.94669
2008-05-27 16:51:53	3.8796
2008-05-27 17:40:26	3.81146
2008-05-27 19:29:42	3.74322
2008-05-27 22:09:59	3.67484
2008-05-28 00:15:23	3.60662
2008-05-28 05:16:44	3.54029
2008-05-28 07:56:31	3.47812
2008-05-28 16:52:21	3.41812
2008-05-28 17:19:54	3.35893
2008-05-28 17:33:33	3.30012
2008-05-28 17:38:31	3.24147
2008-05-28 18:28:11	3.18432
2008-05-28 20:20:45	3.13167
2008-05-28 23:26:12	3.08494
2008-05-29 00:53:20	3.04635
2008-05-29 06:14:07	3.01604
2008-05-29 06:23:36	2.99679
2008-05-29 06:25:50	2.98632
2008-05-29 06:26:52	2.98229
2008-05-29 06:27:15	2.98387
2008-05-29 06:31:00	2.98994
2008-05-29 07:00:05	2.99836
2008-05-29 07:43:11	3.00994
2008-05-29 09:30:10	3.02512
2008-05-29 11:48:57	3.04253
2008-05-29 14:49:36	3.06559
2008-05-29 18:26:38	3.09116
2008-05-29 20:34:42	3.12009
2008-05-29 21:42:05	3.15036
2008-05-29 22:05:46	3.18128
2008-05-29 22:14:34	3.2124
2008-05-29 22:17:44	3.24355
2008-05-29 22:49:32	3.27507
2008-05-30 00:07:28	3.30718
2008-05-30 02:11:37	3.33915
2008-05-30 04:53:36	3.37093
2008-05-30 07:01:04	3.40087
2008-05-30 11:38:24	3.42982
2008-05-30 15:38:14	3.45896
2008-05-30 20:55:40	3.4866
2008-05-31 02:18:52	3.51475
2008-05-31 02:25:17	3.54285
2008-05-31 02:29:44	3.57083
2008-05-31 03:14:19	3.59876
2008-05-31 04:57:16	3.6259
2008-05-31 07:10:52	3.65124
2008-05-31 08:41:12	3.67422
2008-05-31 12:50:25	3.69444
2008-05-31 15:00:29	3.70996
2008-05-31 17:34:41	3.72109
2008-05-31 22:32:40	3.72741
2008-05-31 23:18:59	3.73021
2008-06-01 00:16:03	3.73061
2008-06-01 00:26:28	3.72883
2008-06-01 00:34:34	3.72473
2008-06-01 00:42:23	3.719
2008-06-01 00:43:14	3.7092
2008-06-01 00:43:19	3.69568
2008-06-01 00:43:20	3.67498
2008-06-01 00:43:38	3.6511
2008-06-01 00:46:35	3.62261
2008-06-01 01:15:52	3.58995
2008-06-01 02:16:07	3.55266
2008-06-01 03:12:25	3.51374
2008-06-01 05:10:10	3.47379
2008-06-01 07:14:07	3.43347
2008-06-01 08:54:55	3.39259
2008-06-01 09:28:32	3.35127
2008-06-01 09:40:58	3.30883
2008-06-01 09:45:28	3.26601
2008-06-01 10:30:21	3.22313
2008-06-01 11:57:06	3.18041
2008-06-01 13:55:42	3.13891
2008-06-01 15:11:15	3.09921
2008-06-01 18:53:54	3.06409
2008-06-01 20:44:28	3.03512
2008-06-01 23:22:05	3.01409
2008-06-02 00:27:38	3.0018
2008-06-02 01:00:40	2.99614
2008-06-02 01:10:18	2.99614
2008-06-02 01:13:48	3.0016
2008-06-02 01:48:53	3.0103
2008-06-02 03:16:34	3.02015
2008-06-02 05:17:39	3.03115
2008-06-02 07:55:54	3.04408
2008-06-02 09:46:01	3.0596
2008-06-02 13:09:50	3.07899
2008-06-02 17:23:26	3.10269
2008-06-02 22:04:04	3.13339
2008-06-03 01:33:02	3.17051
2008-06-03 02:17:43	3.21445
2008-06-03 02:30:51	3.26443
2008-06-03 02:35:27	3.31768
2008-06-03 02:36:29	3.37355
2008-06-03 02:36:51	3.43182
2008-06-03 02:40:35	3.4926
2008-06-03 03:17:49	3.55613
2008-06-03 04:48:04	3.62226
2008-06-03 06:29:54	3.69262
2008-06-03 08:36:00	3.76667
2008-06-03 10:17:32	3.8427
2008-06-03 11:09:51	3.92038
2008-06-03 11:30:08	3.9983
2008-06-03 11:36:39	4.07642
2008-06-03 11:39:01	4.1546
2008-06-03 12:02:40	4.23281
2008-06-03 13:14:48	4.31114
2008-06-03 15:08:41	4.38967
2008-06-03 17:03:22	4.46833
2008-06-03 20:14:01	4.5469
2008-06-03 23:32:07	4.62494
2008-06-04 03:38:40	4.70252
2008-06-04 04:48:30	4.77887
2008-06-04 05:12:13	4.85289
2008-06-04 05:20:38	4.92482
2008-06-04 05:23:42	4.99261
2008-06-04 05:54:16	5.05632
2008-06-04 07:15:39	5.11672
2008-06-04 07:49:09	5.17421
2008-06-04 07:55:38	5.2278
2008-06-04 07:55:55	5.27714
2008-06-04 07:56:01	5.32412
2008-06-04 07:57:05	5.36824
2008-06-04 08:07:39	5.409
2008-06-04 08:39:05	5.44776
2008-06-04 09:35:27	5.48049
2008-06-04 10:47:15	5.50878
2008-06-04 12:22:43	5.53053
2008-06-04 14:20:40	5.54829
2008-06-04 16:48:26	5.56048
2008-06-04 18:24:02	5.56958
2008-06-04 18:58:51	5.57283
2008-06-04 19:13:19	5.57114
2008-06-04 19:21:39	5.56465
2008-06-04 19:24:41	5.55337
2008-06-04 19:55:04	5.53855
2008-06-04 21:09:49	5.52184
2008-06-04 22:55:41	5.50193
2008-06-05 01:10:51	5.47855
2008-06-05 03:47:07	5.45205
2008-06-05 06:42:02	5.42378
2008-06-05 10:07:48	5.396
2008-06-05 13:54:33	5.37002
2008-06-05 18:19:53	5.34648
2008-06-05 23:55:25	5.3262
2008-06-06 05:44:19	5.30999
2008-06-06 10:30:44	5.29902
2008-06-06 16:09:26	5.2959
2008-06-06 22:18:36	5.30416
2008-06-07 01:43:49	5.32517
2008-06-07 03:55:11	5.35755
2008-06-07 04:20:59	5.40044
2008-06-07 04:29:19	5.45154
2008-06-07 04:37:38	5.51169
2008-06-07 04:40:37	5.57804
2008-06-07 05:10:27	5.64824
2008-06-07 06:34:48	5.71921
2008-06-07 08:30:57	5.79236
2008-06-07 11:02:05	5.86872
2008-06-07 14:09:08	5.94808
2008-06-07 15:31:13	6.0319
2008-06-07 15:49:38	6.1189
2008-06-07 16:01:03	6.20792
2008-06-07 16:05:28	6.2945
2008-06-07 16:07:02	6.37932
2008-06-07 16:07:36	6.45939
2008-06-07 16:13:16	6.53464
2008-06-07 17:03:01	6.60454
2008-06-07 18:39:17	6.66953
2008-06-07 20:38:12	6.73415
2008-06-07 21:09:45	6.79873
2008-06-07 21:23:02	6.8633
2008-06-07 21:28:48	6.92787
2008-06-07 21:30:54	6.99235
2008-06-07 21:51:50	7.05606
2008-06-07 22:53:51	7.117
2008-06-08 00:38:02	7.17338
2008-06-08 02:08:59	7.22411
2008-06-08 05:09:03	7.26814
2008-06-08 07:04:26	7.30349
2008-06-08 11:20:01	7.32918
2008-06-08 15:03:58	7.34992
2008-06-08 18:24:33	7.3689
2008-06-08 21:57:40	7.3872
2008-06-08 23:15:23	7.40517
2008-06-08 23:19:58	7.42303
2008-06-08 23:20:56	7.43995
2008-06-08 23:21:43	7.45458
2008-06-08 23:22:00	7.46539
2008-06-08 23:24:52	7.47087
2008-06-08 23:53:27	7.47003
2008-06-09 00:58:16	7.4643
2008-06-09 02:23:16	7.45053
2008-06-09 04:14:37	7.43081
2008-06-09 06:32:12	7.40423
[truncated: 65,846 more rows]

## Sheet: Observed_Larv_SP_Gougna_2010
SP_Time_Larv	SP_Obs_Larv
2012-11-02 13:32:40	0.848455
2012-11-07 02:47:32	0.851169
2012-11-15 08:58:07	11.2909
2012-11-20 18:32:07	0.859309
2012-12-02 03:23:27	2.17043
2012-12-05 04:33:09	0.541817
2012-12-09 17:20:18	2.82713
2012-12-20 05:12:54	17.8334
2012-12-26 23:26:14	25.9896
2013-01-02 20:37:42	19.472
2013-01-09 12:40:25	38.389
2013-01-15 15:51:16	30.8926
2013-01-20 04:18:38	34.8084
2013-01-31 09:12:28	55.6846
2013-02-08 23:22:00	26.668
2013-02-10 10:15:55	34.1689
2013-02-21 14:26:12	58.632
2013-02-28 13:32:27	42.6579
2013-03-06 18:18:19	27.3355
2013-03-15 07:20:33	3.86237
2013-03-24 04:37:35	29.6285

## Sheet: Simulated_Larv_LP
Time_Larv	LP_Larv_Pred
2008-01-01	2.94717
2008-01-01 00:21:02	2.93726
2008-01-01 00:44:55	2.92809
2008-01-01 01:08:33	2.91945
2008-01-01 01:12:02	2.91122
2008-01-01 01:14:03	2.9033
2008-01-01 01:15:29	2.89568
2008-01-01 01:15:55	2.88832
2008-01-01 01:16:05	2.88126
2008-01-01 01:16:11	2.87459
2008-01-01 01:16:13	2.86839
2008-01-01 01:16:35	2.8627
2008-01-01 01:20:10	2.85755
2008-01-01 01:56:07	2.85296
2008-01-01 06:52:01	2.84853
2008-01-01 16:55:28	2.84425
2008-01-01 22:38:38	2.84011
2008-01-02 02:52:08	2.83613
2008-01-02 04:28:58	2.83239
2008-01-02 11:12:18	2.82881
2008-01-02 16:28:41	2.82535
2008-01-02 19:16:55	2.82198
2008-01-02 21:27:35	2.81875
2008-01-02 23:03:58	2.81571
2008-01-02 23:43:38	2.81286
2008-01-02 23:55:22	2.81025
2008-01-02 23:59:32	2.80787
2008-01-03 00:02:14	2.80575
2008-01-03 00:03:12	2.80371
2008-01-03 00:12:54	2.80174
2008-01-03 01:27:38	2.79981
2008-01-03 03:44:53	2.79796
2008-01-03 06:29:13	2.79622
2008-01-03 10:08:46	2.79461
2008-01-03 12:09:16	2.79316
2008-01-03 18:29:40	2.79188
2008-01-03 22:57:37	2.79079
2008-01-03 23:41:54	2.78973
2008-01-03 23:56:23	2.78869
2008-01-04 00:00:49	2.78768
2008-01-04 00:02:28	2.78669
2008-01-04 00:19:00	2.78572
2008-01-04 02:17:04	2.7848
2008-01-04 05:50:24	2.78391
2008-01-04 10:07:51	2.78305
2008-01-04 12:54:01	2.78224
2008-01-04 14:59:04	2.78152
2008-01-04 15:52:48	2.7809
2008-01-04 16:13:15	2.78038
2008-01-04 17:10:15	2.78001
2008-01-04 17:31:01	2.77964
2008-01-04 20:58:45	2.77259
2008-01-04 22:51:39	2.76565
2008-01-04 23:52:17	2.75884
2008-01-04 23:59:16	2.75219
2008-01-05 00:04:49	2.74563
2008-01-05 00:06:50	2.73924
2008-01-05 00:26:57	2.7329
2008-01-05 02:13:15	2.72659
2008-01-05 05:07:42	2.72046
2008-01-05 08:41:41	2.71452
2008-01-05 13:21:46	2.70892
2008-01-05 18:53:36	2.70351
2008-01-05 19:17:00	2.69817
2008-01-05 19:29:25	2.69295
2008-01-05 19:33:57	2.68866
2008-01-05 20:19:13	2.68589
2008-01-05 22:38:53	2.68428
2008-01-05 23:46:12	2.6836
2008-01-06 00:00:52	2.68356
2008-01-06 00:06:08	2.6846
2008-01-06 00:58:45	2.68649
2008-01-06 03:23:49	2.68936
2008-01-06 06:46:12	2.69287
2008-01-06 11:07:28	2.69689
2008-01-06 16:32:32	2.70123
2008-01-06 23:07:51	2.70575
2008-01-06 23:58:02	2.71034
2008-01-07 00:12:21	2.71491
2008-01-07 00:17:34	2.71946
2008-01-07 01:09:43	2.72394
2008-01-07 03:27:29	2.72852
2008-01-07 06:38:04	2.7333
2008-01-07 10:47:05	2.73835
2008-01-07 15:51:43	2.74378
2008-01-07 22:11:50	2.74942
2008-01-07 22:27:24	2.75571
2008-01-07 22:33:43	2.76246
2008-01-07 22:37:05	2.76928
2008-01-07 22:38:17	2.77613
2008-01-07 22:50:21	2.783
2008-01-07 23:48:32	2.7899
2008-01-08 00:24:28	2.79684
2008-01-08 00:37:21	2.80409
2008-01-08 02:46:13	2.81176
2008-01-08 06:23:27	2.82002
2008-01-08 10:48:02	2.82857
2008-01-08 16:47:22	2.83733
2008-01-08 23:46:44	2.84627
2008-01-09 00:21:31	2.85542
2008-01-09 00:43:01	2.86479
2008-01-09 04:18:02	2.87426
2008-01-09 08:25:02	2.88362
2008-01-09 13:31:08	2.8929
2008-01-09 17:11:30	2.90216
2008-01-09 23:19:54	2.91142
2008-01-10 01:01:26	2.92071
2008-01-10 01:59:13	2.93003
2008-01-10 07:08:05	2.93933
2008-01-10 12:10:11	2.94864
2008-01-10 19:32:02	2.95784
2008-01-10 23:01:45	2.9671
2008-01-11 00:08:10	2.97623
2008-01-11 00:41:00	2.98519
2008-01-11 04:45:57	2.99416
2008-01-11 07:03:37	3.00336
2008-01-11 13:15:45	3.01274
2008-01-11 18:30:23	3.02239
2008-01-12 00:31:39	3.03223
2008-01-12 04:02:52	3.04222
2008-01-12 07:29:53	3.05228
2008-01-12 17:26:57	3.06236
2008-01-12 23:57:02	3.07244
2008-01-13 05:27:41	3.08258
2008-01-13 09:58:58	3.09285
2008-01-13 13:05:14	3.1033
2008-01-13 14:48:04	3.11376
2008-01-13 16:10:04	3.12462
2008-01-13 17:54:49	3.13584
2008-01-14 00:04:59	3.14726
2008-01-14 02:38:55	3.1588
2008-01-14 06:31:16	3.17039
2008-01-14 08:49:50	3.18206
2008-01-14 09:13:14	3.19382
2008-01-14 09:22:34	3.20561
2008-01-14 09:25:56	3.21752
2008-01-14 09:46:18	3.22947
2008-01-14 11:08:23	3.24164
2008-01-14 12:26:59	3.25401
2008-01-14 15:45:10	3.2666
2008-01-14 18:14:08	3.27938
2008-01-14 19:22:29	3.2924
2008-01-15 00:45:35	3.30547
2008-01-15 02:52:12	3.3186
2008-01-15 07:24:25	3.33176
2008-01-15 07:52:03	3.34491
2008-01-15 08:06:48	3.358
2008-01-15 10:34:18	3.37102
2008-01-15 14:21:17	3.38393
2008-01-15 18:59:37	3.39673
2008-01-15 20:43:08	3.40954
2008-01-15 21:42:34	3.42236
2008-01-15 22:12:56	3.43512
2008-01-15 22:32:10	3.44781
2008-01-15 22:39:04	3.4604
2008-01-15 23:16:25	3.47291
2008-01-15 23:33:35	3.48526
2008-01-15 23:41:57	3.49761
2008-01-16 01:05:37	3.51007
2008-01-16 01:47:04	3.52244
2008-01-16 05:07:04	3.53477
2008-01-16 06:24:08	3.54723
2008-01-16 07:25:40	3.56019
2008-01-16 07:50:17	3.57405
2008-01-16 10:56:59	3.58996
2008-01-16 13:29:18	3.60708
2008-01-16 17:13:51	3.62441
2008-01-16 20:37:34	3.64148
2008-01-16 23:03:24	3.65824
2008-01-16 23:51:14	3.67457
2008-01-17 00:18:11	3.69066
2008-01-17 00:27:58	3.70651
2008-01-17 02:05:44	3.72172
2008-01-17 04:47:27	3.73668
2008-01-17 08:05:55	3.75176
2008-01-17 09:49:00	3.76725
2008-01-17 16:12:32	3.78343
2008-01-17 20:48:17	3.80023
2008-01-17 23:24:13	3.81857
2008-01-18 00:47:55	3.83827
2008-01-18 01:38:11	3.86
2008-01-18 03:27:01	3.88475
2008-01-18 05:41:43	3.91211
2008-01-18 07:17:54	3.94349
2008-01-18 10:28:42	3.97882
2008-01-18 13:09:21	4.01851
2008-01-18 16:32:41	4.0628
2008-01-18 19:58:47	4.11262
2008-01-18 23:46:29	4.16768
2008-01-19 03:25:58	4.22835
2008-01-19 07:45:16	4.29019
2008-01-19 09:07:01	4.35314
2008-01-19 10:14:02	4.41664
2008-01-19 10:56:26	4.48051
2008-01-19 11:32:08	4.54468
2008-01-19 11:34:13	4.60914
2008-01-19 11:35:00	4.67368
2008-01-19 11:35:17	4.73822
2008-01-19 11:38:07	4.80265
2008-01-19 12:06:24	4.86688
2008-01-19 12:21:12	4.93083
2008-01-19 12:26:10	4.99473
2008-01-19 12:28:25	5.05909
2008-01-19 12:29:20	5.1245
2008-01-19 12:29:40	5.19107
2008-01-19 12:32:58	5.25933
2008-01-19 13:06:06	5.32892
2008-01-19 14:45:22	5.40109
2008-01-19 15:40:09	5.47613
2008-01-19 17:03:34	5.55435
2008-01-19 20:08:30	5.63601
2008-01-19 23:24:07	5.7215
2008-01-20 02:56:47	5.81112
2008-01-20 08:48:22	5.90181
2008-01-20 12:06:14	5.99306
2008-01-20 12:53:05	6.08433
2008-01-20 13:12:22	6.1775
2008-01-20 13:22:52	6.27189
2008-01-20 13:25:05	6.36645
2008-01-20 13:25:34	6.4612
2008-01-20 13:25:45	6.55615
2008-01-20 13:27:32	6.6513
2008-01-20 13:45:19	6.74651
2008-01-20 14:41:59	6.84159
2008-01-20 16:03:09	6.93645
2008-01-20 17:44:22	7.03102
2008-01-20 19:01:23	7.12545
2008-01-20 21:47:57	7.21933
2008-01-21 00:07:28	7.31286
2008-01-21 03:21:48	7.40642
2008-01-21 08:05:11	7.50034
2008-01-21 11:58:28	7.59478
2008-01-21 17:46:47	7.68987
2008-01-21 23:18:24	7.78563
2008-01-22 05:18:27	7.8823
2008-01-22 11:35:52	7.98003
2008-01-22 19:11:06	8.07898
2008-01-23 02:26:53	8.17897
2008-01-23 10:19:44	8.27975
2008-01-23 12:00:08	8.38037
2008-01-23 13:37:06	8.48085
2008-01-23 14:25:15	8.58111
2008-01-23 15:06:40	8.68131
2008-01-23 15:37:31	8.78144
2008-01-23 16:16:51	8.88154
2008-01-23 16:25:29	8.98161
2008-01-23 16:26:23	9.08167
2008-01-23 16:26:30	9.18173
2008-01-23 16:26:33	9.2818
2008-01-23 16:27:01	9.38186
2008-01-23 16:31:39	9.48196
2008-01-23 17:17:35	9.58211
2008-01-23 18:52:35	9.68236
2008-01-23 20:36:09	9.78261
2008-01-23 23:07:04	9.88271
2008-01-24 01:11:41	9.98246
2008-01-24 05:11:56	10.0818
2008-01-24 09:44:59	10.1803
2008-01-24 15:07:48	10.2777
2008-01-24 21:02:31	10.3746
2008-01-25 04:12:04	10.4714
2008-01-25 12:08:59	10.5677
2008-01-25 14:26:23	10.6634
2008-01-25 15:40:23	10.7581
2008-01-25 16:13:10	10.8508
2008-01-25 20:51:24	10.9424
2008-01-26 00:32:34	11.0365
2008-01-26 01:42:26	11.1365
2008-01-26 02:43:28	11.2392
2008-01-26 03:26:56	11.3427
2008-01-26 04:06:20	11.4472
2008-01-26 04:18:58	11.5517
2008-01-26 04:19:45	11.6562
2008-01-26 04:20:05	11.7606
2008-01-26 04:20:12	11.8645
2008-01-26 04:20:14	11.9679
2008-01-26 04:20:41	12.0712
2008-01-26 04:25:07	12.1763
2008-01-26 05:06:52	12.2866
2008-01-26 06:31:26	12.3997
2008-01-26 08:16:17	12.5248
2008-01-26 10:47:51	12.6584
2008-01-26 13:41:05	12.8065
2008-01-26 17:26:48	12.9686
2008-01-26 22:39:02	13.1464
2008-01-27 04:57:28	13.3378
2008-01-27 11:43:31	13.5479
2008-01-27 18:58:33	13.7587
2008-01-27 19:36:39	13.9676
2008-01-27 20:18:10	14.1721
2008-01-27 20:32:22	14.3759
2008-01-27 20:37:08	14.5829
2008-01-27 20:40:02	14.7895
2008-01-27 20:41:12	14.9956
2008-01-27 20:41:26	15.2014
2008-01-27 20:41:34	15.4067
2008-01-27 20:41:36	15.6126
2008-01-27 20:42:04	15.8221
2008-01-27 20:46:37	16.0334
2008-01-27 21:32:06	16.2511
2008-01-27 22:36:09	16.4712
2008-01-28 01:04:54	16.7042
2008-01-28 02:04:19	16.9426
2008-01-28 06:51:38	17.193
2008-01-28 10:18:56	17.4494
2008-01-28 13:09:25	17.7146
2008-01-28 17:27:30	17.9857
2008-01-28 23:16:26	18.2547
2008-01-29 05:15:28	18.5214
2008-01-29 06:36:30	18.7851
2008-01-29 06:54:23	19.0457
2008-01-29 07:09:15	19.3023
2008-01-29 07:10:00	19.5547
2008-01-29 07:10:16	19.806
2008-01-29 07:12:59	20.0567
2008-01-29 07:40:04	20.3072
2008-01-29 08:36:10	20.5556
2008-01-29 09:01:26	20.8031
2008-01-29 09:10:31	21.0509
2008-01-29 09:18:38	21.2993
2008-01-29 09:19:33	21.5488
2008-01-29 09:19:47	21.7983
2008-01-29 09:19:58	22.0477
2008-01-29 09:20:02	22.2972
2008-01-29 09:20:43	22.5467
2008-01-29 09:27:35	22.7963
2008-01-29 09:52:54	23.0458
2008-01-29 10:58:03	23.2955
2008-01-29 11:39:59	23.5455
2008-01-29 14:07:14	23.7958
2008-01-29 16:15:01	24.0461
2008-01-29 19:33:33	24.2965
2008-01-29 23:17:22	24.5471
2008-01-30 03:29:08	24.7978
2008-01-30 07:27:13	25.0486
2008-01-30 12:46:46	25.2988
2008-01-30 14:15:47	25.5476
2008-01-30 15:03:49	25.7952
2008-01-30 15:21:56	26.0418
2008-01-30 15:28:26	26.2883
2008-01-30 16:33:24	26.5348
2008-01-30 16:35:09	26.782
2008-01-30 16:35:23	27.0304
2008-01-30 16:35:28	27.2802
2008-01-30 16:36:19	27.5302
2008-01-30 16:44:52	27.7806
2008-01-30 17:41:03	28.0311
2008-01-30 18:07:33	28.2818
2008-01-30 19:48:21	28.5324
2008-01-30 20:26:52	28.7832
2008-01-31 00:08:15	29.0338
2008-01-31 01:56:59	29.2844
2008-01-31 06:34:09	29.5349
2008-01-31 09:29:23	29.7854
2008-01-31 14:44:13	30.0362
2008-01-31 19:14:07	30.2877
2008-01-31 19:39:10	30.5401
2008-01-31 20:00:11	30.7935
2008-01-31 20:17:23	31.048
2008-01-31 20:29:52	31.3027
2008-01-31 20:37:48	31.5567
2008-01-31 20:38:13	31.8107
2008-01-31 20:38:21	32.0646
2008-01-31 20:38:24	32.3184
2008-01-31 20:38:52	32.5722
2008-01-31 20:43:35	32.8257
2008-01-31 21:08:07	33.0761
2008-01-31 21:40:56	33.3203
2008-01-31 22:31:22	33.5614
2008-01-31 23:44:11	33.8008
2008-01-31 23:54:49	34.0385
2008-01-31 23:58:45	34.2749
2008-01-31 23:59:57	34.5102
2008-02-01 00:01:06	34.7439
2008-02-01 00:01:32	34.9756
2008-02-01 00:05:46	35.2065
2008-02-01 00:47:16	35.4362
2008-02-01 01:50:00	35.6632
2008-02-01 03:41:10	35.8835
2008-02-01 05:31:53	36.0995
2008-02-01 08:14:49	36.3016
2008-02-01 11:16:35	36.4922
2008-02-01 15:09:01	36.6657
2008-02-01 19:13:27	36.8212
2008-02-01 23:47:37	36.9571
2008-02-01 23:58:32	37.0749
2008-02-01 23:59:53	37.169
2008-02-02 00:01:05	37.2564
2008-02-02 00:01:31	37.3393
2008-02-02 00:05:50	37.4198
2008-02-02 00:49:06	37.498
2008-02-02 02:28:20	37.5695
2008-02-02 04:29:14	37.6382
2008-02-02 05:14:41	37.7036
2008-02-02 05:47:58	37.7657
2008-02-02 06:14:50	37.8247
2008-02-02 06:24:51	37.8815
2008-02-02 06:32:43	37.9355
2008-02-02 06:40:28	37.9878
2008-02-02 06:40:37	38.0336
2008-02-02 06:40:41	38.0772
2008-02-02 06:41:14	38.1077
2008-02-02 06:46:43	38.1325
2008-02-02 07:04:30	38.1456
2008-02-02 08:17:56	38.1554
2008-02-02 10:00:19	38.1603
2008-02-02 12:24:05	38.1649
2008-02-02 15:11:15	38.1775
2008-02-02 18:44:57	38.1994
2008-02-02 22:46:56	38.2242
2008-02-02 23:26:24	38.2511
2008-02-02 23:52:33	38.2794
2008-02-02 23:58:50	38.3094
2008-02-03 00:00:04	38.3406
2008-02-03 00:00:31	38.3719
2008-02-03 00:05:02	38.4032
2008-02-03 00:33:45	38.4345
2008-02-03 01:38:49	38.4652
2008-02-03 03:28:27	38.4952
2008-02-03 05:40:59	38.5243
2008-02-03 08:34:06	38.5521
2008-02-03 11:33:13	38.5816
2008-02-03 15:31:22	38.6132
2008-02-03 19:57:18	38.6482
2008-02-03 21:11:06	38.6868
2008-02-03 22:09:22	38.7298
2008-02-03 22:22:17	38.777
2008-02-03 22:30:45	38.8278
2008-02-03 22:34:32	38.8796
2008-02-03 22:37:20	38.9319
2008-02-03 22:38:13	38.984
2008-02-03 22:38:22	39.0356
2008-02-03 22:38:25	39.0864
2008-02-03 22:38:58	39.1361
2008-02-03 22:44:31	39.1848
2008-02-03 23:28:57	39.2327
2008-02-04 00:13:23	39.2807
2008-02-04 01:57:35	39.3288
2008-02-04 03:37:45	39.3772
2008-02-04 05:57:44	39.4261
2008-02-04 08:33:50	39.4755
2008-02-04 11:24:50	39.525
2008-02-04 14:53:27	39.5741
2008-02-04 18:35:41	39.623
2008-02-04 22:38:24	39.6726
2008-02-05 02:52:41	39.7229
2008-02-05 07:46:50	39.7739
2008-02-05 07:55:34	39.8249
2008-02-05 07:58:48	39.8749
2008-02-05 07:59:36	39.9229
2008-02-05 07:59:54	39.9674
2008-02-05 08:02:48	40.0071
2008-02-05 08:31:54	40.0426
2008-02-05 09:52:17	40.0719
2008-02-05 11:50:02	40.097
2008-02-05 14:22:04	40.1198
2008-02-05 17:37:26	40.1422
2008-02-05 21:37:58	40.1643
2008-02-05 23:03:43	40.1863
2008-02-06 00:07:23	40.2086
2008-02-06 00:51:27	40.2316
2008-02-06 01:41:59	40.2556
2008-02-06 02:15:56	40.2828
2008-02-06 02:19:00	40.3142
2008-02-06 02:20:46	40.3505
2008-02-06 02:21:26	40.3875
2008-02-06 02:21:39	40.4252
2008-02-06 02:21:44	40.4634
2008-02-06 02:22:32	40.5021
2008-02-06 02:30:31	40.5416
2008-02-06 03:24:24	40.5819
2008-02-06 04:37:06	40.6234
2008-02-06 06:30:29	40.6665
2008-02-06 08:50:08	40.7136
2008-02-06 12:05:18	40.7663
2008-02-06 15:44:59	40.8239
2008-02-06 20:03:05	40.8861
2008-02-06 21:46:11	40.9506
2008-02-06 23:08:01	41.0173
2008-02-06 23:35:08	41.0843
2008-02-06 23:54:34	41.1514
2008-02-06 23:58:29	41.2185
2008-02-06 23:59:51	41.2856
2008-02-07 00:01:04	41.3527
2008-02-07 00:01:30	41.4198
2008-02-07 00:05:55	41.4869
2008-02-07 00:25:37	41.5542
2008-02-07 01:21:32	41.621
2008-02-07 02:38:08	41.6878
2008-02-07 04:16:18	41.7542
2008-02-07 06:16:12	41.8204
2008-02-07 08:36:41	41.8862
2008-02-07 11:16:12	41.9536
2008-02-07 14:12:55	42.0235
2008-02-07 17:25:17	42.0962
2008-02-07 20:47:34	42.1717
2008-02-08 00:29:48	42.2487
2008-02-08 04:24:34	42.325
2008-02-08 07:57:47	42.4011
2008-02-08 11:53:34	42.4772
2008-02-08 15:52:45	42.5528
2008-02-08 19:08:19	42.6277
2008-02-08 23:53:23	42.7013
2008-02-09 04:13:22	42.7721
2008-02-09 08:37:24	42.8373
2008-02-09 08:46:07	42.8954
2008-02-09 08:49:26	42.9454
2008-02-09 08:50:11	42.9865
2008-02-09 08:50:27	43.0179
2008-02-09 08:53:08	43.0461
2008-02-09 09:20:00	43.0719
2008-02-09 10:42:14	43.0962
2008-02-09 12:40:15	43.1187
2008-02-09 15:14:51	43.1401
2008-02-09 15:39:59	43.1615
2008-02-09 15:58:07	43.1838
2008-02-09 16:10:22	43.2088
2008-02-09 16:11:28	43.2369
2008-02-09 16:11:54	43.2676
2008-02-09 16:12:04	43.303
2008-02-09 16:13:39	43.3424
2008-02-09 16:29:30	43.3825
2008-02-09 17:54:40	43.4243
2008-02-09 20:12:58	43.4649
2008-02-09 23:17:57	43.5032
2008-02-10 03:04:12	43.5377
2008-02-10 05:50:04	43.5681
2008-02-10 10:52:32	43.5947
2008-02-10 12:22:01	43.6199
2008-02-10 13:36:06	43.6442
2008-02-10 13:41:33	43.668
2008-02-10 13:43:51	43.6913
2008-02-10 13:44:25	43.7139
2008-02-10 13:44:36	43.7357
2008-02-10 13:46:35	43.7563
2008-02-10 14:06:25	43.775
2008-02-10 14:56:26	43.7928
2008-02-10 16:02:48	43.8101
2008-02-10 17:29:17	43.8269
2008-02-10 19:14:17	43.8414
2008-02-10 21:18:56	43.853
2008-02-10 22:11:13	43.8598
2008-02-10 22:54:21	43.8599
2008-02-10 23:25:34	43.8513
2008-02-10 23:29:56	43.8349
2008-02-10 23:31:34	43.8156
2008-02-10 23:32:12	43.7945
2008-02-10 23:32:25	43.7643
2008-02-10 23:34:43	43.7302
2008-02-10 23:57:37	43.6901
2008-02-11 00:35:48	43.6468
2008-02-11 01:35:00	43.6015
2008-02-11 02:55:57	43.5576
2008-02-11 04:47:31	43.5185
2008-02-11 06:59:00	43.4833
2008-02-11 09:36:37	43.4499
2008-02-11 12:34:17	43.4166
2008-02-11 13:34:51	43.3833
2008-02-11 13:47:27	43.35
2008-02-11 13:53:16	43.3168
2008-02-11 13:54:47	43.2858
2008-02-11 13:55:43	43.2553
2008-02-11 13:56:03	43.2309
2008-02-11 13:59:23	43.2113
2008-02-11 14:32:48	43.1987
2008-02-11 16:02:13	43.1978
2008-02-11 17:49:03	43.2106
2008-02-11 19:29:15	43.2373
2008-02-11 22:50:07	43.2758
2008-02-12 02:15:52	43.3223
2008-02-12 04:47:23	43.376
2008-02-12 10:02:38	43.4337
2008-02-12 14:20:37	43.4921
2008-02-12 19:12:41	43.5487
2008-02-12 23:57:05	43.6022
2008-02-12 23:59:39	43.6517
2008-02-13 00:00:40	43.6972
2008-02-13 00:01:03	43.7405
2008-02-13 00:04:46	43.7817
2008-02-13 00:42:02	43.8226
2008-02-13 02:32:13	43.8634
2008-02-13 05:29:36	43.9041
2008-02-13 08:54:07	43.9446
2008-02-13 12:41:12	43.9851
2008-02-13 17:02:21	44.0255
2008-02-13 18:38:13	44.066
2008-02-13 19:17:54	44.1069
2008-02-13 19:34:14	44.1488
2008-02-13 22:17:39	44.1921
2008-02-14 01:14:51	44.2372
2008-02-14 05:22:09	44.2844
2008-02-14 10:20:45	44.3343
2008-02-14 15:50:35	44.3852
2008-02-14 20:14:52	44.437
2008-02-14 21:25:13	44.4894
2008-02-14 22:03:47	44.5424
2008-02-15 03:34:24	44.5962
2008-02-15 06:26:50	44.6504
2008-02-15 11:12:27	44.7048
2008-02-15 15:34:46	44.7593
2008-02-15 20:48:07	44.8143
2008-02-16 00:17:46	44.87
2008-02-16 02:45:15	44.9268
2008-02-16 04:29:12	44.985
2008-02-16 04:36:31	45.045
2008-02-16 04:38:51	45.1066
2008-02-16 04:39:35	45.1694
2008-02-16 04:39:51	45.2323
2008-02-16 04:42:35	45.2944
2008-02-16 05:09:52	45.3549
2008-02-16 05:30:33	45.4127
2008-02-16 07:33:31	45.4667
2008-02-16 09:42:49	45.5175
2008-02-16 12:48:08	45.5635
2008-02-16 16:22:48	45.6077
2008-02-16 20:52:39	45.6498
2008-02-17 02:13:22	45.6883
2008-02-17 07:44:22	45.7237
2008-02-17 12:39:31	45.7561
2008-02-17 18:52:40	45.7837
2008-02-18 00:47:37	45.8071
2008-02-18 02:50:00	45.828
2008-02-18 04:27:33	45.8449
2008-02-18 05:30:08	45.8597
2008-02-18 06:21:48	45.873
2008-02-18 06:28:30	45.8844
2008-02-18 06:29:32	45.8943
2008-02-18 06:29:54	45.9016
2008-02-18 06:33:37	45.906
2008-02-18 07:10:48	45.9065
2008-02-18 08:37:12	45.9026
2008-02-18 10:28:31	45.8935
2008-02-18 12:53:45	45.879
2008-02-18 13:43:47	45.8574
2008-02-18 14:10:31	45.8284
2008-02-18 17:26:45	45.7965
2008-02-18 19:48:47	45.7605
2008-02-18 21:45:51	45.7245
2008-02-18 23:04:00	45.6884
2008-02-18 23:34:23	45.6541
2008-02-18 23:58:58	45.6213
2008-02-19 00:00:09	45.59
2008-02-19 00:00:35	45.5609
2008-02-19 00:04:54	45.5347
2008-02-19 00:48:07	45.5087
2008-02-19 02:32:34	45.478
2008-02-19 03:25:05	45.4402
2008-02-19 03:48:39	45.4037
2008-02-19 03:54:46	45.3679
2008-02-19 03:55:56	45.3394
2008-02-19 03:56:22	45.3175
2008-02-19 04:00:37	45.3001
2008-02-19 04:43:13	45.2853
2008-02-19 06:26:31	45.2716
2008-02-19 08:40:23	45.2582
2008-02-19 11:26:25	45.2449
2008-02-19 14:53:57	45.232
2008-02-19 18:48:40	45.2237
2008-02-19 23:23:33	45.2252
2008-02-20 04:33:22	45.2384
2008-02-20 09:46:13	45.2646
2008-02-20 13:33:54	45.3066
2008-02-20 18:42:39	45.3588
2008-02-20 20:19:20	45.415
2008-02-20 21:31:04	45.465
2008-02-20 22:15:38	45.504
2008-02-20 22:30:34	45.5295
2008-02-20 22:40:50	45.5465
2008-02-20 22:45:14	45.5607
2008-02-20 22:47:37	45.5765
2008-02-20 22:47:56	45.5902
2008-02-20 22:48:02	45.6128
2008-02-20 22:49:09	45.6414
2008-02-20 23:00:13	45.6764
2008-02-21 00:05:51	45.7151
2008-02-21 01:30:31	45.7545
2008-02-21 03:53:40	45.7945
2008-02-21 06:32:01	45.8346
2008-02-21 09:58:19	45.8747
2008-02-21 13:38:48	45.9148
2008-02-21 17:54:34	45.955
2008-02-21 22:21:52	45.9953
2008-02-22 04:02:24	46.0352
2008-02-22 09:56:38	46.0744
2008-02-22 13:07:13	46.1124
2008-02-22 16:26:56	46.15
2008-02-22 16:41:16	46.1855
2008-02-22 16:49:59	46.2199
2008-02-22 16:53:08	46.253
2008-02-22 17:24:41	46.285
2008-02-22 19:03:08	46.3166
2008-02-22 21:22:26	46.3478
2008-02-23 00:18:36	46.3788
2008-02-23 04:06:50	46.4098
2008-02-23 07:46:44	46.4407
2008-02-23 12:19:07	46.4713
2008-02-23 17:08:24	46.501
2008-02-23 20:23:40	46.5304
2008-02-23 20:55:06	46.56
2008-02-23 21:14:00	46.5904
2008-02-24 00:11:16	46.6217
2008-02-24 02:39:30	46.6533
2008-02-24 02:44:26	46.6847
2008-02-24 02:45:26	46.7146
2008-02-24 02:45:47	46.7419
2008-02-24 02:49:20	46.7651
2008-02-24 03:24:49	46.7877
2008-02-24 04:45:57	46.8102
2008-02-24 06:28:46	46.8333
2008-02-24 08:48:31	46.8579
2008-02-24 11:40:01	46.8852
2008-02-24 15:10:50	46.9163
2008-02-24 17:44:27	46.9504
2008-02-24 18:56:26	46.9886
2008-02-24 19:17:00	47.0267
2008-02-24 19:24:45	47.0641
2008-02-24 20:42:13	47.0994
2008-02-24 22:52:20	47.1317
2008-02-25 01:23:55	47.16
2008-02-25 02:52:16	47.1836
2008-02-25 07:34:02	47.2017
2008-02-25 10:53:24	47.2143
2008-02-25 15:43:52	47.2215
2008-02-25 20:23:48	47.2234
2008-02-25 22:14:05	47.2206
2008-02-25 23:39:55	47.2161
2008-02-25 23:53:45	47.2121
2008-02-25 23:59:46	47.2104
2008-02-26 00:00:57	47.2115
2008-02-26 00:01:23	47.2153
2008-02-26 00:05:43	47.2219
2008-02-26 00:49:03	47.2317
2008-02-26 02:21:34	47.2442
2008-02-26 04:21:10	47.2603
2008-02-26 05:17:58	47.2788
2008-02-26 09:22:07	47.2944
2008-02-26 12:01:18	47.3054
2008-02-26 16:10:44	47.3075
2008-02-26 20:00:18	47.2999
2008-02-26 21:40:08	47.2824
2008-02-26 22:55:21	47.2578
2008-02-26 23:48:56	47.2297
2008-02-26 23:55:59	47.191
2008-02-26 23:59:31	47.1464
2008-02-27 00:00:33	47.1007
2008-02-27 00:00:55	47.0539
2008-02-27 00:04:37	47.0017
2008-02-27 00:41:40	46.9474
2008-02-27 02:20:27	46.8835
2008-02-27 04:32:16	46.8071
2008-02-27 07:21:45	46.7154
2008-02-27 09:28:12	46.6069
2008-02-27 14:01:50	46.4808
2008-02-27 17:51:21	46.34
2008-02-27 22:51:03	46.1791
2008-02-27 23:32:34	46.0023
2008-02-27 23:48:42	45.8081
2008-02-27 23:58:01	45.6044
2008-02-27 23:59:45	45.3889
2008-02-28 00:01:01	45.1609
2008-02-28 00:01:28	44.9174
2008-02-28 00:06:01	44.6543
2008-02-28 00:44:14	44.3677
2008-02-28 01:56:44	44.0636
2008-02-28 03:25:06	43.7504
2008-02-28 05:23:17	43.4282
2008-02-28 07:44:04	43.1002
2008-02-28 10:32:44	42.7605
2008-02-28 13:46:46	42.4065
2008-02-28 17:27:19	42.0404
2008-02-28 21:25:49	41.6683
2008-02-29 01:41:33	41.2826
2008-02-29 06:28:38	40.8898
2008-02-29 11:49:52	40.4898
2008-02-29 15:12:30	40.0851
2008-02-29 16:31:22	39.6778
2008-02-29 16:53:30	39.2682
2008-02-29 17:02:38	38.8561
2008-02-29 18:33:59	38.4412
2008-02-29 20:33:23	38.0238
2008-02-29 23:11:49	37.6052
2008-03-01 02:24:38	37.184
2008-03-01 06:28:30	36.7619
2008-03-01 11:06:03	36.3405
2008-03-01 16:18:57	35.9202
2008-03-01 22:33:14	35.5004
2008-03-02 04:45:22	35.0824
2008-03-02 12:06:51	34.6653
2008-03-02 19:49:08	34.2495
2008-03-03 01:50:36	33.8346
2008-03-03 06:08:33	33.4202
2008-03-03 15:10:33	33.0063
2008-03-03 21:34:52	32.5958
2008-03-04 02:13:45	32.1933
2008-03-04 06:55:41	31.8028
2008-03-04 16:01:30	31.4272
2008-03-04 22:59:36	31.062
2008-03-05 08:40:05	30.7191
2008-03-05 17:43:24	30.399
2008-03-06 04:06:47	30.111
2008-03-06 15:49:49	29.8523
2008-03-07 02:06:25	29.6222
2008-03-07 10:31:48	29.3963
2008-03-07 22:50:32	29.1743
2008-03-08 09:31:06	28.9564
2008-03-08 21:55:29	28.7426
2008-03-09 01:49:31	28.5294
2008-03-09 03:23:18	28.316
2008-03-09 03:55:30	28.0983
2008-03-09 04:07:08	27.8644
2008-03-09 06:03:29	27.6093
2008-03-09 09:28:18	27.3309
2008-03-09 13:39:14	27.0282
2008-03-09 16:48:05	26.7024
2008-03-10 00:20:17	26.3554
2008-03-10 06:08:15	25.993
2008-03-10 13:54:11	25.6168
2008-03-10 21:23:47	25.2317
2008-03-11 01:33:55	24.8475
2008-03-11 03:15:54	24.4675
2008-03-11 03:47:11	24.0928
2008-03-11 04:05:21	23.7234
2008-03-11 04:11:57	23.3594
2008-03-11 05:18:01	23.0007
2008-03-11 07:40:04	22.647
2008-03-11 10:36:24	22.2962
2008-03-11 14:38:02	21.9493
2008-03-11 19:27:14	21.6116
2008-03-12 00:06:10	21.2884
2008-03-12 02:43:39	20.9861
2008-03-12 09:34:29	20.7083
2008-03-12 14:44:05	20.4606
2008-03-12 15:21:33	20.2435
2008-03-12 15:43:27	20.071
2008-03-12 15:57:10	19.9465
2008-03-12 16:09:39	19.8806
2008-03-12 16:10:49	19.8804
2008-03-12 16:11:24	19.9521
2008-03-12 16:11:41	20.088
2008-03-12 16:11:47	20.2649
2008-03-12 16:12:47	20.4723
2008-03-12 16:22:52	20.6937
2008-03-12 16:49:21	20.9243
2008-03-12 17:29:21	21.1514
2008-03-12 18:21:42	21.384
2008-03-12 19:00:01	21.6225
2008-03-12 20:26:55	21.8744
2008-03-12 22:06:43	22.1359
2008-03-13 00:48:05	22.4111
2008-03-13 03:44:57	22.6984
2008-03-13 07:15:12	22.9924
2008-03-13 07:47:59	23.2888
2008-03-13 08:08:40	23.5813
2008-03-13 08:23:42	23.8608
2008-03-13 08:24:25	24.1316
2008-03-13 08:24:41	24.3866
2008-03-13 08:27:24	24.6266
2008-03-13 08:54:26	24.8458
2008-03-13 10:37:31	25.0391
2008-03-13 13:05:40	25.2098
2008-03-13 16:09:38	25.3633
2008-03-13 19:53:30	25.5158
2008-03-14 00:11:10	25.6721
2008-03-14 05:00:52	25.8331
2008-03-14 09:19:03	25.9975
2008-03-14 14:17:31	26.1693
2008-03-14 19:18:15	26.3468
2008-03-14 21:14:22	26.5358
2008-03-14 21:36:50	26.743
2008-03-14 21:49:15	26.9694
2008-03-14 21:58:42	27.2179
2008-03-14 21:59:46	27.4915
2008-03-14 22:00:03	27.7941
2008-03-14 22:00:09	28.1286
2008-03-14 22:01:11	28.499
2008-03-14 22:11:27	28.8951
2008-03-14 22:45:44	29.3064
2008-03-14 23:40:55	29.7394
2008-03-15 00:58:25	30.1822
2008-03-15 02:28:47	30.6294
2008-03-15 04:20:20	31.0771
2008-03-15 06:09:57	31.5265
2008-03-15 08:49:52	31.9772
2008-03-15 11:36:06	32.4278
2008-03-15 15:00:04	32.8786
2008-03-15 18:52:55	33.3294
2008-03-15 23:42:25	33.7799
2008-03-16 04:57:39	34.2281
2008-03-16 09:14:21	34.6714
2008-03-16 14:33:01	35.109
2008-03-16 19:56:58	35.5398
2008-03-17 02:16:18	35.9633
2008-03-17 08:44:29	36.3768
2008-03-17 09:31:35	36.7759
2008-03-17 10:06:44	37.1571
2008-03-17 10:09:43	37.5176
2008-03-17 10:10:52	37.8589
2008-03-17 10:11:17	38.1693
2008-03-17 10:15:26	38.4448
2008-03-17 10:56:52	38.6756
2008-03-17 12:18:10	38.8647
2008-03-17 14:15:46	39.0142
2008-03-17 17:00:51	39.15
2008-03-17 20:16:20	39.2744
2008-03-18 00:23:56	39.391
2008-03-18 05:09:42	39.5023
2008-03-18 09:25:04	39.6082
2008-03-18 14:30:33	39.7121
2008-03-18 19:41:21	39.8193
2008-03-19 01:28:55	39.9422
2008-03-19 03:31:05	40.0863
2008-03-19 03:36:00	40.2536
2008-03-19 03:38:02	40.4454
2008-03-19 03:38:46	40.6611
2008-03-19 03:39:02	40.9
2008-03-19 03:41:39	41.1598
2008-03-19 04:07:58	41.4434
2008-03-19 05:12:34	41.7484
2008-03-19 06:37:03	42.0672
2008-03-19 08:29:04	42.3984
2008-03-19 10:48:01	42.7418
2008-03-19 13:39:22	43.0971
2008-03-19 17:08:19	43.4628
2008-03-19 21:33:31	43.8342
2008-03-20 01:20:46	44.2089
2008-03-20 04:01:30	44.5841
2008-03-20 09:51:54	44.9569
2008-03-20 14:21:39	45.3232
2008-03-20 20:11:38	45.6767
2008-03-20 22:04:35	46.0118
2008-03-20 23:38:09	46.3247
2008-03-20 23:52:40	46.6098
2008-03-20 23:58:48	46.8676
2008-03-21 00:00:01	47.0854
2008-03-21 00:00:27	47.2614
2008-03-21 00:04:49	47.3862
2008-03-21 00:48:33	47.4546
2008-03-21 02:21:33	47.4594
2008-03-21 04:18:11	47.4096
2008-03-21 06:51:20	47.3283
2008-03-21 09:52:59	47.2241
2008-03-21 13:25:52	47.1119
2008-03-21 17:24:46	47.0045
2008-03-21 21:49:21	46.9114
2008-03-22 02:12:17	46.8205
2008-03-22 08:17:26	46.7311
2008-03-22 13:27:39	46.6415
2008-03-22 19:44:34	46.5513
2008-03-23 02:00:56	46.4602
2008-03-23 08:45:23	46.3686
2008-03-23 16:07:41	46.284
2008-03-23 23:54:35	46.2142
2008-03-24 06:59:50	46.1661
2008-03-24 11:44:25	46.1453
2008-03-24 16:03:11	46.1509
2008-03-24 21:06:57	46.186
2008-03-25 00:16:51	46.2496
2008-03-25 02:24:54	46.3347
2008-03-25 03:47:26	46.4418
2008-03-25 04:05:06	46.565
2008-03-25 04:07:48	46.6942
2008-03-25 04:08:50	46.8155
2008-03-25 04:09:13	46.9255
2008-03-25 04:12:58	47.0259
2008-03-25 04:50:25	47.1211
2008-03-25 06:11:23	47.2129
2008-03-25 08:04:33	47.3036
2008-03-25 10:29:45	47.3887
2008-03-25 13:38:08	47.4606
2008-03-25 17:23:54	47.5152
2008-03-25 21:52:45	47.5474
2008-03-26 03:08:19	47.5532
2008-03-26 07:01:58	47.528
2008-03-26 10:01:34	47.4684
2008-03-26 10:47:36	47.3703
2008-03-26 11:10:08	47.2435
2008-03-26 14:25:21	47.0974
2008-03-26 17:19:38	46.9267
2008-03-26 21:27:43	46.7462
2008-03-27 00:08:27	46.5627
2008-03-27 00:41:15	46.3795
2008-03-27 00:59:33	46.197
2008-03-27 04:02:34	46.0145
2008-03-27 06:37:03	45.8314
2008-03-27 10:24:06	45.6466
2008-03-27 14:20:56	45.4594
2008-03-27 19:01:49	45.2691
2008-03-27 20:50:09	45.0764
2008-03-27 22:17:54	44.8824
2008-03-27 23:17:43	44.6861
2008-03-27 23:41:47	44.4892
2008-03-27 23:59:28	44.2858
2008-03-28 00:00:29	44.0812
2008-03-28 00:00:52	43.8804
2008-03-28 00:04:36	43.6842
2008-03-28 00:41:32	43.4834
2008-03-28 01:55:04	43.2835
2008-03-28 03:25:21	43.0804
2008-03-28 05:24:39	42.8777
2008-03-28 07:45:46	42.675
2008-03-28 09:35:17	42.4829
2008-03-28 10:02:52	42.3012
2008-03-28 10:22:41	42.1292
2008-03-28 12:43:41	41.965
2008-03-28 14:37:06	41.8034
2008-03-28 17:27:32	41.6448
2008-03-28 20:27:28	41.4848
2008-03-29 00:11:55	41.3223
2008-03-29 04:24:04	41.1581
2008-03-29 10:48:03	40.986
2008-03-29 16:59:16	40.8088
2008-03-30 00:06:05	40.6247
2008-03-30 07:27:09	40.4338
2008-03-30 12:45:56	40.232
2008-03-30 17:28:14	40.0287
2008-03-30 18:08:35	39.8215
2008-03-30 18:26:27	39.6068
2008-03-30 18:32:59	39.3811
2008-03-30 19:38:14	39.1413
2008-03-30 22:00:09	38.8852
2008-03-31 01:01:50	38.6103
2008-03-31 05:18:32	38.3173
2008-03-31 09:36:25	38.0023
2008-03-31 15:06:12	37.6709
2008-03-31 21:09:20	37.3238
2008-04-01 04:21:12	36.9648
2008-04-01 10:55:06	36.5974
2008-04-01 14:21:00	36.2196
2008-04-01 15:35:26	35.8324
2008-04-01 16:11:43	35.4377
2008-04-01 16:27:37	35.0325
2008-04-01 16:33:22	34.62
2008-04-01 17:30:48	34.2042
2008-04-01 19:32:13	33.788
2008-04-01 22:31:11	33.3717
2008-04-02 02:20:45	32.9556
2008-04-02 07:30:41	32.5398
2008-04-02 13:23:48	32.1247
2008-04-02 20:20:54	31.709
2008-04-03 01:56:58	31.2921
2008-04-03 11:20:39	30.8737
2008-04-03 16:27:27	30.4532
2008-04-03 17:58:54	30.0303
2008-04-03 18:49:34	29.6044
2008-04-04 00:55:11	29.1757
2008-04-04 05:26:55	28.7435
2008-04-04 12:21:02	28.3078
2008-04-04 19:24:23	27.8689
2008-04-05 03:38:08	27.4276
2008-04-05 04:17:15	26.9847
2008-04-05 04:32:04	26.5409
2008-04-05 04:37:28	26.0976
2008-04-05 05:31:24	25.6539
2008-04-05 08:22:00	25.2105
2008-04-05 10:22:13	24.7695
2008-04-05 16:42:11	24.3306
2008-04-05 21:56:32	23.8951
2008-04-06 01:21:36	23.4636
2008-04-06 11:59:06	23.0372
2008-04-06 19:30:54	22.6169
2008-04-07 06:06:29	22.2072
2008-04-07 16:07:08	21.8069
2008-04-08 05:08:50	21.4161
2008-04-08 06:19:30	21.0323
2008-04-08 06:50:16	20.6506
2008-04-08 07:01:20	20.27
2008-04-08 08:51:55	19.8878
2008-04-08 12:08:54	19.5055
2008-04-08 16:06:34	19.1231
2008-04-08 21:31:47	18.7413
2008-04-09 02:35:39	18.3609
2008-04-09 10:57:52	17.9821
2008-04-09 18:32:12	17.6055
2008-04-10 03:46:45	17.2312
2008-04-10 13:23:16	16.8604
2008-04-10 21:55:13	16.494
2008-04-11 07:50:33	16.1334
2008-04-11 18:20:20	15.7782
2008-04-12 02:38:04	15.4257
2008-04-12 15:36:54	15.0742
2008-04-13 01:20:43	14.7233
2008-04-13 05:52:20	14.3733
2008-04-13 06:20:29	14.0257
2008-04-13 06:28:18	13.6827
2008-04-13 06:33:27	13.3462
2008-04-13 06:35:18	13.0189
2008-04-13 06:53:48	12.7032
2008-04-13 08:27:29	12.4034
2008-04-13 11:00:21	12.1263
2008-04-13 14:09:34	11.8745
2008-04-13 18:12:49	11.6502
2008-04-13 23:20:41	11.4619
2008-04-14 05:20:29	11.3069
2008-04-14 11:15:35	11.1812
2008-04-14 18:16:40	11.0799
2008-04-15 01:44:52	11.0175
2008-04-15 10:20:04	10.98
2008-04-15 18:24:21	10.9598
2008-04-16 03:40:42	10.9545
2008-04-16 13:36:24	10.963
2008-04-16 17:43:44	10.9729
2008-04-16 20:57:26	10.9833
2008-04-16 21:02:16	10.9938
2008-04-16 21:06:37	11.0055
2008-04-16 21:08:11	11.0199
2008-04-16 21:23:57	11.03
2008-04-16 22:19:15	11.0303
2008-04-17 00:55:10	11.0249
2008-04-17 04:35:55	11.0169
2008-04-17 07:56:01	11.0151
2008-04-17 13:09:49	11.0179
2008-04-17 18:27:08	11.0272
2008-04-18 00:56:00	11.0408
2008-04-18 07:49:19	11.0539
2008-04-18 13:33:57	11.0516
2008-04-18 20:26:09	11.0311
2008-04-18 22:09:16	10.9891
2008-04-18 23:03:24	10.926
2008-04-18 23:27:03	10.8442
2008-04-18 23:33:04	10.755
2008-04-18 23:35:14	10.6529
2008-04-18 23:56:54	10.5428
2008-04-19 00:19:22	10.4308
2008-04-19 00:36:50	10.3184
2008-04-19 00:54:02	10.2141
2008-04-19 00:56:51	10.1204
2008-04-19 00:57:53	10.0346
2008-04-19 00:58:00	9.9567
2008-04-19 00:58:02	9.88652
2008-04-19 00:58:25	9.82205
2008-04-19 01:02:13	9.76574
2008-04-19 01:13:59	9.71391
2008-04-19 01:34:39	9.662
2008-04-19 02:00:33	9.60765
2008-04-19 02:36:52	9.55152
2008-04-19 03:23:30	9.4908
2008-04-19 04:27:47	9.42728
2008-04-19 06:06:51	9.36068
2008-04-19 07:56:21	9.29253
2008-04-19 10:11:22	9.22576
2008-04-19 12:51:29	9.16055
2008-04-19 16:04:29	9.09747
2008-04-19 19:51:08	9.03691
2008-04-19 23:30:22	8.97922
2008-04-20 05:02:51	8.92443
2008-04-20 09:29:24	8.87319
2008-04-20 11:24:00	8.82576
2008-04-20 12:48:34	8.78241
2008-04-20 13:45:21	8.74234
2008-04-20 13:57:36	8.70542
2008-04-20 14:06:13	8.67155
2008-04-20 14:07:18	8.63978
2008-04-20 14:07:42	8.61212
2008-04-20 14:11:37	8.59004
2008-04-20 14:50:53	8.57574
2008-04-20 16:32:39	8.57274
2008-04-20 17:41:25	8.58367
2008-04-20 18:19:14	8.61125
2008-04-20 18:32:50	8.65717
2008-04-20 18:37:52	8.72271
2008-04-20 18:39:41	8.80656
2008-04-20 18:57:47	8.90179
2008-04-20 20:18:30	9.00973
2008-04-20 22:24:44	9.12278
2008-04-21 01:01:04	9.23943
2008-04-21 04:25:36	9.35866
2008-04-21 08:35:51	9.48222
2008-04-21 13:23:09	9.61187
2008-04-21 16:22:59	9.74909
2008-04-21 22:13:59	9.8883
2008-04-22 03:37:15	10.028
2008-04-22 09:44:40	10.1682
2008-04-22 16:03:12	10.3086
2008-04-22 18:51:05	10.4508
2008-04-22 19:15:39	10.5982
2008-04-22 19:21:13	10.7524
2008-04-22 19:26:35	10.915
2008-04-22 19:28:31	11.0882
2008-04-22 19:47:51	11.2701
2008-04-22 21:07:19	11.46
2008-04-22 23:19:18	11.6567
2008-04-23 01:59:05	11.8566
2008-04-23 04:27:15	12.0657
2008-04-23 06:18:07	12.2753
2008-04-23 11:33:21	12.4824
2008-04-23 15:26:01	12.6845
2008-04-23 20:52:53	12.8792
2008-04-24 02:10:35	13.0631
2008-04-24 02:34:19	13.2306
2008-04-24 03:10:48	13.3809
2008-04-24 03:18:39	13.511
2008-04-24 03:24:47	13.6186
2008-04-24 03:27:07	13.7009
2008-04-24 03:28:08	13.7563
2008-04-24 03:28:36	13.7887
2008-04-24 03:28:43	13.7918
2008-04-24 03:28:46	13.7712
2008-04-24 03:28:47	13.7415
2008-04-24 03:29:00	13.6828
2008-04-24 03:30:54	13.6129
2008-04-24 03:38:33	13.5081
2008-04-24 04:02:46	13.384
2008-04-24 04:44:53	13.248
2008-04-24 05:45:58	13.1088
2008-04-24 07:19:31	12.9689
2008-04-24 09:23:20	12.8353
2008-04-24 12:05:04	12.7182
2008-04-24 15:21:47	12.6102
2008-04-24 19:22:19	12.5024
2008-04-24 23:46:37	12.3854
2008-04-25 02:30:23	12.256
2008-04-25 05:48:37	12.1224
2008-04-25 06:36:50	11.9877
2008-04-25 06:49:14	11.8637
2008-04-25 06:53:41	11.7561
2008-04-25 07:38:17	11.6671
2008-04-25 09:38:26	11.5999
2008-04-25 12:23:21	11.5556
2008-04-25 13:08:18	11.5337
2008-04-25 13:19:20	11.5252
2008-04-25 13:30:51	11.5409
2008-04-25 13:35:01	11.5791
2008-04-25 14:16:40	11.64
2008-04-25 16:26:13	11.7173
2008-04-25 19:18:11	11.8159
2008-04-25 23:06:56	11.9264
2008-04-26 03:57:43	12.045
2008-04-26 07:56:47	12.178
2008-04-26 11:37:35	12.32
2008-04-26 14:48:45	12.4656
2008-04-26 16:40:56	12.6151
2008-04-26 22:58:08	12.7676
2008-04-27 02:07:31	12.9232
2008-04-27 04:15:44	13.0815
2008-04-27 06:25:56	13.2413
2008-04-27 08:12:43	13.4012
2008-04-27 09:20:09	13.5526
2008-04-27 10:14:52	13.6932
2008-04-27 10:36:35	13.8199
2008-04-27 10:46:35	13.9292
2008-04-27 10:52:05	14.0273
2008-04-27 10:53:21	14.1143
2008-04-27 10:54:32	14.1805
2008-04-27 10:54:58	14.2334
2008-04-27 10:59:17	14.2723
2008-04-27 11:42:28	14.3063
2008-04-27 12:03:37	14.338
2008-04-27 14:56:47	14.3692
2008-04-27 16:03:46	14.4001
2008-04-27 20:48:25	14.4308
2008-04-27 23:51:27	14.4613
2008-04-28 01:58:06	14.4903
2008-04-28 02:35:58	14.5149
2008-04-28 02:52:05	14.5316
2008-04-28 02:56:35	14.539
2008-04-28 02:58:12	14.5334
2008-04-28 03:14:25	14.5099
2008-04-28 04:20:50	14.4683
2008-04-28 06:48:11	14.4037
2008-04-28 10:00:24	14.3176
2008-04-28 11:13:58	14.2104
2008-04-28 12:19:19	14.0906
2008-04-28 12:28:33	13.9594
2008-04-28 12:30:57	13.8257
2008-04-28 12:32:01	13.6911
2008-04-28 12:32:26	13.5562
2008-04-28 12:32:35	13.4192
2008-04-28 12:34:04	13.2763
2008-04-28 12:49:01	13.126
2008-04-28 13:34:30	12.9738
2008-04-28 14:55:37	12.8211
2008-04-28 16:36:00	12.668
2008-04-28 17:35:14	12.515
2008-04-28 21:02:36	12.3614
2008-04-28 23:38:08	12.2063
2008-04-29 01:38:42	12.0508
2008-04-29 05:59:29	11.8949
2008-04-29 09:36:46	11.7389
2008-04-29 11:12:00	11.5862
2008-04-29 12:26:02	11.4387
2008-04-29 12:33:08	11.2983
2008-04-29 12:34:10	11.1682
2008-04-29 12:34:33	11.0391
2008-04-29 12:38:17	10.9172
2008-04-29 13:15:45	10.7941
2008-04-29 14:55:20	10.6696
2008-04-29 17:08:54	10.5446
2008-04-29 20:01:01	10.4194
2008-04-29 23:29:34	10.2952
2008-04-30 02:00:05	10.1718
2008-04-30 04:46:47	10.0524
2008-04-30 10:52:53	9.93666
2008-04-30 15:49:08	9.82336
2008-04-30 22:22:30	9.71279
2008-05-01 01:01:46	9.60521
2008-05-01 02:28:23	9.4998
2008-05-01 02:49:10	9.40192
2008-05-01 02:56:55	9.30759
2008-05-01 03:01:25	9.23882
2008-05-01 03:03:03	9.18009
2008-05-01 03:19:19	9.15816
2008-05-01 04:02:27	9.15849
2008-05-01 05:36:10	9.17543
2008-05-01 06:37:02	9.1992
2008-05-01 07:54:07	9.23479
2008-05-01 11:03:01	9.2797
2008-05-01 12:28:07	9.33198
2008-05-01 17:34:24	9.39648
2008-05-01 21:02:57	9.47465
2008-05-02 02:16:03	9.57152
2008-05-02 07:16:30	9.68634
2008-05-02 08:23:31	9.80608
2008-05-02 08:42:49	9.92988
2008-05-02 09:07:13	10.0543
2008-05-02 09:08:43	10.179
2008-05-02 09:09:25	10.3037
2008-05-02 09:09:44	10.4283
2008-05-02 09:09:50	10.5529
2008-05-02 09:09:56	10.6767
2008-05-02 09:09:57	10.7931
2008-05-02 09:10:16	10.8912
2008-05-02 09:13:23	10.9647
2008-05-02 09:24:09	11.0093
2008-05-02 10:00:52	11.0282
2008-05-02 11:01:40	11.0107
2008-05-02 12:26:21	10.9694
2008-05-02 14:23:40	10.9121
2008-05-02 16:52:16	10.8399
2008-05-02 19:55:39	10.7584
2008-05-02 23:45:01	10.6737
2008-05-03 04:25:07	10.5859
2008-05-03 09:32:43	10.4952
2008-05-03 15:37:25	10.3989
2008-05-03 16:16:41	10.2951
2008-05-03 16:30:07	10.1847
2008-05-03 16:42:52	10.0764
2008-05-03 16:47:27	9.97733
2008-05-03 17:33:11	9.89111
2008-05-03 18:05:04	9.82035
2008-05-03 20:48:46	9.76676
2008-05-03 23:33:44	9.72429
2008-05-04 01:34:17	9.693
2008-05-04 03:48:26	9.68239
2008-05-04 06:15:50	9.68513
2008-05-04 07:21:11	9.70198
2008-05-04 07:46:52	9.72359
2008-05-04 07:57:18	9.74776
2008-05-04 08:01:03	9.77397
2008-05-04 08:38:33	9.80469
2008-05-04 10:04:38	9.84125
2008-05-04 11:56:45	9.88578
2008-05-04 14:25:29	9.94009
2008-05-04 16:05:40	10.0056
2008-05-04 20:44:57	10.0839
2008-05-05 00:36:01	10.1676
2008-05-05 03:49:11	10.2537
2008-05-05 09:09:57	10.3444
2008-05-05 14:05:38	10.437
2008-05-05 20:10:04	10.5349
2008-05-06 03:00:29	10.6357
2008-05-06 03:58:26	10.7403
2008-05-06 04:38:24	10.8476
2008-05-06 05:00:31	10.9532
2008-05-06 05:12:29	11.0557
2008-05-06 05:17:47	11.1518
2008-05-06 05:18:57	11.2398
2008-05-06 05:19:22	11.318
2008-05-06 05:23:38	11.3861
2008-05-06 06:06:14	11.4438
2008-05-06 07:52:42	11.4915
2008-05-06 10:12:58	11.5301
2008-05-06 13:14:40	11.5594
2008-05-06 16:53:49	11.5825
2008-05-06 20:53:12	11.5999
2008-05-06 23:52:28	11.6131
2008-05-07 02:03:39	11.62
2008-05-07 02:15:05	11.6187
2008-05-07 02:19:57	11.607
2008-05-07 02:21:43	11.5832
2008-05-07 02:39:19	11.5463
2008-05-07 03:26:53	11.4954
2008-05-07 05:16:49	11.4312
2008-05-07 07:57:43	11.357
2008-05-07 10:48:57	11.2746
2008-05-07 11:58:48	11.1958
2008-05-07 12:56:05	11.1227
2008-05-07 13:35:51	11.058
2008-05-07 14:07:26	10.999
2008-05-07 14:22:21	10.9429
2008-05-07 14:28:59	10.8885
2008-05-07 14:32:13	10.8321
2008-05-07 14:33:43	10.7733
2008-05-07 14:34:11	10.7126
2008-05-07 14:34:36	10.6497
2008-05-07 14:34:45	10.584
2008-05-07 14:36:14	10.5169
2008-05-07 14:51:07	10.4491
2008-05-07 15:35:14	10.381
2008-05-07 16:36:54	10.3119
2008-05-07 18:08:43	10.239
2008-05-07 20:08:05	10.1622
2008-05-07 22:32:54	10.0749
2008-05-08 01:30:32	9.97921
2008-05-08 02:45:40	9.87132
2008-05-08 02:59:51	9.74707
2008-05-08 03:09:24	9.60916
2008-05-08 03:12:23	9.45705
2008-05-08 03:13:45	9.29051
2008-05-08 03:14:35	9.11112
2008-05-08 03:14:53	8.92361
2008-05-08 03:17:55	8.7306
2008-05-08 03:48:08	8.53683
2008-05-08 04:31:31	8.34256
2008-05-08 06:07:20	8.14795
2008-05-08 08:13:12	7.95304
2008-05-08 10:57:23	7.75809
2008-05-08 14:12:23	7.56326
2008-05-08 17:59:08	7.3685
2008-05-08 22:12:48	7.17433
2008-05-09 02:48:30	6.98598
2008-05-09 08:52:07	6.81148
2008-05-09 14:02:51	6.65426
2008-05-09 19:37:51	6.51831
2008-05-09 20:09:16	6.40564
2008-05-09 20:18:54	6.31522
2008-05-09 20:24:52	6.24283
2008-05-09 20:26:09	6.18506
2008-05-09 20:26:24	6.13503
2008-05-09 20:26:29	6.09032
2008-05-09 20:27:22	6.04988
2008-05-09 20:36:12	6.0129
2008-05-09 21:01:30	5.97947
2008-05-09 21:40:04	5.95238
2008-05-09 22:32:07	5.93307
2008-05-09 23:46:18	5.92082
2008-05-10 01:40:39	5.91111
2008-05-10 03:06:08	5.90336
2008-05-10 04:08:33	5.89685
2008-05-10 04:50:29	5.89071
2008-05-10 05:25:10	5.88289
2008-05-10 05:45:04	5.87406
2008-05-10 05:56:28	5.86005
2008-05-10 06:03:13	5.84136
2008-05-10 06:04:32	5.82246
2008-05-10 06:05:03	5.80335
2008-05-10 06:05:14	5.78418
2008-05-10 06:07:07	5.76426
2008-05-10 06:25:54	5.74125
2008-05-10 07:27:19	5.71101
2008-05-10 08:07:03	5.67372
2008-05-10 11:01:42	5.62332
2008-05-10 12:35:16	5.56148
2008-05-10 16:56:05	5.48721
2008-05-10 20:20:37	5.39714
2008-05-10 23:26:10	5.29959
2008-05-11 04:51:22	5.19725
2008-05-11 08:18:58	5.09117
2008-05-11 14:13:34	4.98478
2008-05-11 15:19:38	4.8783
2008-05-11 16:15:31	4.77187
2008-05-11 16:49:30	4.66546
2008-05-11 17:17:03	4.55928
2008-05-11 17:40:14	4.4554
2008-05-11 18:06:57	4.35504
2008-05-11 18:09:01	4.26271
2008-05-11 18:09:31	4.18229
2008-05-11 18:09:41	4.11724
2008-05-11 18:09:51	4.06952
2008-05-11 18:09:55	4.04105
2008-05-11 18:10:30	4.0282
2008-05-11 18:16:24	4.03741
2008-05-11 18:36:15	4.06171
2008-05-11 19:06:57	4.10109
2008-05-11 19:41:45	4.14943
2008-05-11 20:49:23	4.1997
2008-05-11 22:13:24	4.25124
2008-05-11 23:51:33	4.30327
2008-05-12 01:06:01	4.35559
2008-05-12 02:11:23	4.40797
2008-05-12 02:51:31	4.46031
2008-05-12 03:06:20	4.51254
2008-05-12 03:15:51	4.56377
2008-05-12 03:20:07	4.61112
2008-05-12 03:21:58	4.65044
2008-05-12 03:22:24	4.67867
2008-05-12 03:22:34	4.69552
2008-05-12 03:24:08	4.69486
2008-05-12 03:39:54	4.68065
2008-05-12 04:35:20	4.65994
2008-05-12 05:07:05	4.63573
2008-05-12 07:35:05	4.60912
2008-05-12 10:00:27	4.58124
2008-05-12 10:07:29	4.55248
2008-05-12 10:12:53	4.5232
2008-05-12 10:14:50	4.4938
2008-05-12 10:34:18	4.46441
2008-05-12 11:27:24	4.43503
2008-05-12 13:10:01	4.40582
2008-05-12 13:58:58	4.37828
2008-05-12 17:23:09	4.35593
2008-05-12 18:53:37	4.33943
2008-05-12 20:44:16	4.33142
2008-05-13 01:23:07	4.32761
2008-05-13 05:07:54	4.33283
2008-05-13 10:15:32	4.34646
2008-05-13 15:23:26	4.36918
2008-05-13 15:41:31	4.40422
2008-05-13 15:44:01	4.45007
2008-05-13 15:44:27	4.5094
2008-05-13 15:44:33	4.57592
2008-05-13 15:44:36	4.65604
2008-05-13 15:44:59	4.74837
2008-05-13 15:48:49	4.8564
2008-05-13 16:04:14	4.98029
2008-05-13 16:48:17	5.11708
2008-05-13 17:57:35	5.26532
2008-05-13 19:28:30	5.42181
2008-05-13 21:29:42	5.58047
2008-05-13 22:52:48	5.74048
2008-05-14 02:26:52	5.90129
2008-05-14 04:15:37	6.06231
2008-05-14 07:34:36	6.22292
2008-05-14 09:20:32	6.3818
2008-05-14 10:00:27	6.53786
2008-05-14 10:30:38	6.69088
2008-05-14 10:41:42	6.83791
2008-05-14 10:49:17	6.97443
2008-05-14 10:50:48	7.10055
2008-05-14 10:51:34	7.21107
2008-05-14 10:51:50	7.30466
2008-05-14 10:54:36	7.37997
2008-05-14 11:21:17	7.43842
2008-05-14 12:44:05	7.48618
2008-05-14 14:53:50	7.51483
2008-05-14 16:46:50	7.53162
2008-05-14 20:20:31	7.54754
2008-05-14 23:55:03	7.56317
2008-05-15 01:12:18	7.57868
2008-05-15 01:42:22	7.59475
2008-05-15 01:53:54	7.61232
2008-05-15 01:58:02	7.62841
2008-05-15 02:05:43	7.6457
2008-05-15 02:10:43	7.66578
2008-05-15 02:11:40	7.67907
2008-05-15 02:12:00	7.68805
2008-05-15 02:12:07	7.69305
2008-05-15 02:13:21	7.69232
2008-05-15 02:25:35	7.6898
2008-05-15 03:02:16	7.68418
2008-05-15 04:05:53	7.67531
2008-05-15 04:26:16	7.66889
2008-05-15 04:37:05	7.66255
2008-05-15 04:40:58	7.65636
2008-05-15 05:19:52	7.65254
2008-05-15 06:27:44	7.6506
2008-05-15 07:51:01	7.64992
2008-05-15 09:43:12	7.65059
2008-05-15 11:58:49	7.65026
2008-05-15 13:37:57	7.64949
2008-05-15 16:53:23	7.64868
2008-05-15 19:50:14	7.64787
2008-05-15 23:45:28	7.64692
2008-05-16 04:05:58	7.64546
2008-05-16 08:14:58	7.64344
2008-05-16 13:05:57	7.63902
2008-05-16 18:16:45	7.62981
2008-05-16 20:15:55	7.61437
2008-05-16 21:50:26	7.59016
2008-05-16 22:56:55	7.55648
2008-05-16 23:21:44	7.51573
2008-05-16 23:35:53	7.46134
2008-05-16 23:41:55	7.40006
2008-05-16 23:42:54	7.32912
2008-05-16 23:43:15	7.25342
2008-05-16 23:46:46	7.17538
2008-05-17 00:22:00	7.09574
2008-05-17 00:51:51	7.01537
2008-05-17 02:31:44	6.93462
2008-05-17 04:42:28	6.85358
2008-05-17 07:44:10	6.77256
2008-05-17 11:15:41	6.69155
2008-05-17 13:49:14	6.6107
2008-05-17 19:31:00	6.53134
2008-05-17 23:56:30	6.45645
2008-05-18 00:18:00	6.38808
2008-05-18 00:25:17	6.32494
2008-05-18 00:29:54	6.27062
2008-05-18 00:31:34	6.22396
2008-05-18 00:48:15	6.17978
2008-05-18 01:58:43	6.13655
2008-05-18 03:52:52	6.0937
2008-05-18 04:50:08	6.0514
2008-05-18 08:35:57	6.01118
2008-05-18 11:17:27	5.97425
2008-05-18 13:57:20	5.94012
2008-05-18 18:40:51	5.91137
2008-05-18 21:34:03	5.88829
2008-05-19 03:34:58	5.86951
2008-05-19 09:20:30	5.85478
2008-05-19 13:31:01	5.83929
2008-05-19 17:08:12	5.82018
2008-05-19 21:39:39	5.79995
2008-05-20 04:12:40	5.78083
2008-05-20 08:01:55	5.76507
2008-05-20 14:14:33	5.75133
2008-05-20 18:20:43	5.73896
2008-05-20 20:52:57	5.72779
2008-05-20 21:55:10	5.71326
2008-05-20 21:59:31	5.69071
2008-05-20 22:01:07	5.66208
2008-05-20 22:17:09	5.62057
2008-05-20 23:16:30	5.56867
2008-05-20 23:46:02	5.50421
2008-05-21 02:12:36	5.4274
2008-05-21 04:46:11	5.34181
2008-05-21 06:11:44	5.24751
2008-05-21 11:16:51	5.14962
2008-05-21 13:30:18	5.0507
2008-05-21 19:28:20	4.95138
2008-05-21 22:44:12	4.85184
2008-05-22 05:06:15	4.75198
2008-05-22 07:49:16	4.65196
2008-05-22 10:15:01	4.55166
2008-05-22 16:35:43	4.44937
2008-05-22 21:06:55	4.34197
2008-05-23 00:47:29	4.2323
2008-05-23 02:09:41	4.11721
2008-05-23 05:40:29	3.99872
2008-05-23 05:47:14	3.88215
2008-05-23 05:52:21	3.77722
2008-05-23 05:56:28	3.68765
2008-05-23 05:57:55	3.61377
2008-05-23 05:59:30	3.54992
2008-05-23 05:59:52	3.50393
2008-05-23 06:00:11	3.46705
2008-05-23 06:00:14	3.42845
2008-05-23 06:00:15	3.38557
2008-05-23 06:00:15	3.33874
2008-05-23 06:00:19	3.28936
2008-05-23 06:01:00	3.23557
2008-05-23 06:07:47	3.18095
2008-05-23 06:38:25	3.12709
2008-05-23 07:32:02	3.07201
2008-05-23 08:21:07	3.02371
2008-05-23 10:01:42	2.97976
2008-05-23 11:54:05	2.93977
2008-05-23 13:24:35	2.90605
2008-05-23 15:09:03	2.87571
2008-05-23 15:44:53	2.8514
2008-05-23 15:56:13	2.83167
2008-05-23 16:00:20	2.81466
2008-05-23 16:41:27	2.7997
2008-05-23 18:05:36	2.78721
2008-05-23 19:55:39	2.77797
2008-05-23 22:24:18	2.77201
2008-05-24 01:30:29	2.77067
2008-05-24 03:31:25	2.7721
2008-05-24 03:56:56	2.77499
2008-05-24 04:11:12	2.77845
2008-05-24 04:16:23	2.78299
2008-05-24 05:08:14	2.7898
2008-05-24 06:53:07	2.7998
2008-05-24 09:04:54	2.81302
2008-05-24 12:03:13	2.83111
2008-05-24 14:29:47	2.85254
2008-05-24 19:52:24	2.87845
2008-05-24 21:35:30	2.90682
2008-05-24 23:20:13	2.93983
2008-05-25 00:29:47	2.97527
2008-05-25 00:30:52	3.01254
2008-05-25 00:31:15	3.05065
2008-05-25 00:35:09	3.08995
2008-05-25 01:14:10	3.13034
2008-05-25 02:54:54	3.17261
2008-05-25 03:49:52	3.21641
2008-05-25 07:21:57	3.26406
2008-05-25 10:13:36	3.31459
2008-05-25 14:28:23	3.36745
2008-05-25 15:04:24	3.42375
2008-05-25 15:20:01	3.48214
2008-05-25 15:29:18	3.542
2008-05-25 15:32:38	3.60189
2008-05-25 16:05:57	3.66179
2008-05-25 17:39:02	3.72165
2008-05-25 19:15:33	3.78149
2008-05-25 22:22:24	3.84116
2008-05-26 01:33:06	3.89904
2008-05-26 03:48:12	3.95575
2008-05-26 08:50:37	4.01204
2008-05-26 13:05:16	4.06818
2008-05-26 17:55:47	4.1228
2008-05-26 23:38:29	4.17372
2008-05-27 00:08:11	4.2183
2008-05-27 00:23:31	4.25458
2008-05-27 00:33:19	4.28685
2008-05-27 00:39:18	4.31341
2008-05-27 00:42:03	4.33419
2008-05-27 00:42:32	4.34947
2008-05-27 00:42:42	4.35738
2008-05-27 00:42:46	4.36036
2008-05-27 00:43:24	4.35902
2008-05-27 00:49:44	4.35336
2008-05-27 00:58:18	4.3417
2008-05-27 01:42:22	4.32401
2008-05-27 02:33:17	4.29876
2008-05-27 02:58:29	4.26574
2008-05-27 03:07:11	4.22276
2008-05-27 03:10:19	4.17425
2008-05-27 03:41:37	4.12454
2008-05-27 04:52:43	4.07398
2008-05-27 06:34:18	4.02313
2008-05-27 08:12:30	3.97058
2008-05-27 11:16:17	3.91514
2008-05-27 12:55:16	3.85641
2008-05-27 15:40:27	3.79378
2008-05-27 17:18:16	3.72844
2008-05-27 19:56:29	3.65867
2008-05-27 21:36:49	3.58856
2008-05-27 22:00:58	3.51949
2008-05-27 22:11:22	3.45255
2008-05-27 22:15:07	3.38603
2008-05-27 22:52:38	3.31976
2008-05-28 00:23:12	3.2538
2008-05-28 01:10:08	3.19078
2008-05-28 04:54:00	3.13487
2008-05-28 08:05:20	3.08437
2008-05-28 11:14:41	3.04665
2008-05-28 16:53:57	3.01966
2008-05-28 22:08:38	3.00375
2008-05-29 04:48:27	2.99195
2008-05-29 05:00:45	2.98115
2008-05-29 05:02:41	2.97082
2008-05-29 05:03:54	2.96066
2008-05-29 05:04:20	2.95217
2008-05-29 05:08:42	2.9478
2008-05-29 05:52:23	2.94834
2008-05-29 06:22:11	2.95647
2008-05-29 06:32:49	2.97222
2008-05-29 06:36:38	2.99247
2008-05-29 07:14:53	3.02262
2008-05-29 08:44:29	3.05696
2008-05-29 10:56:15	3.0949
2008-05-29 13:42:54	3.1361
2008-05-29 14:25:38	3.17758
2008-05-29 14:36:49	3.21954
2008-05-29 14:40:50	3.26282
2008-05-29 15:21:04	3.30784
2008-05-29 16:55:47	3.3537
2008-05-29 19:10:59	3.40034
2008-05-29 22:02:01	3.44781
2008-05-30 01:33:52	3.49608
2008-05-30 05:43:37	3.54683
2008-05-30 08:28:34	3.59832
2008-05-30 12:28:07	3.65241
2008-05-30 15:33:26	3.70663
2008-05-30 21:48:52	3.76093
2008-05-31 01:34:58	3.81443
2008-05-31 02:37:00	3.86766
2008-05-31 03:44:42	3.92079
2008-05-31 04:05:35	3.97284
2008-05-31 04:36:08	4.0226
2008-05-31 04:37:25	4.06915
2008-05-31 04:37:36	4.11123
2008-05-31 04:37:40	4.1445
2008-05-31 04:38:19	4.17261
2008-05-31 04:44:48	4.19362
2008-05-31 05:08:57	4.20548
2008-05-31 06:11:57	4.21393
2008-05-31 07:40:05	4.22034
2008-05-31 07:52:32	4.22624
2008-05-31 08:00:34	4.23112
2008-05-31 08:03:30	4.23368
2008-05-31 08:32:46	4.23375
2008-05-31 09:41:18	4.22754
2008-05-31 11:22:11	4.21673
2008-05-31 13:33:31	4.19764
2008-05-31 16:22:11	4.17464
2008-05-31 18:11:09	4.14918
2008-05-31 20:34:28	4.12036
2008-05-31 21:00:59	4.0894
2008-05-31 21:10:27	4.05639
2008-05-31 21:13:53	4.0219
2008-05-31 21:48:09	3.98617
2008-05-31 23:05:26	3.95028
2008-06-01 01:12:34	3.9143
2008-06-01 04:09:15	3.87845
2008-06-01 07:54:50	3.84394
2008-06-01 10:06:13	3.80941
2008-06-01 16:28:33	3.77465
2008-06-01 17:27:58	3.73965
2008-06-01 17:51:58	3.70591
2008-06-01 18:01:16	3.67545
2008-06-01 18:04:35	3.64949
2008-06-01 18:37:52	3.62869
2008-06-01 20:33:48	3.60916
2008-06-01 23:21:50	3.59037
2008-06-02 00:46:58	3.57288
2008-06-02 02:11:26	3.55883
2008-06-02 03:42:02	3.55032
2008-06-02 05:13:14	3.54824
2008-06-02 10:13:53	3.5546
2008-06-02 12:15:46	3.56985
2008-06-02 18:49:06	3.59449
2008-06-02 23:07:58	3.62651
2008-06-03 04:28:55	3.66637
2008-06-03 04:39:40	3.71224
2008-06-03 04:43:53	3.76523
2008-06-03 04:44:57	3.82411
2008-06-03 04:45:58	3.88808
2008-06-03 04:46:20	3.95659
2008-06-03 04:50:03	4.03041
2008-06-03 05:27:09	4.10872
2008-06-03 07:01:22	4.18757
2008-06-03 08:10:48	4.26668
2008-06-03 09:42:57	4.34582
2008-06-03 13:03:41	4.42497
2008-06-03 13:15:59	4.50391
2008-06-03 13:23:02	4.58214
2008-06-03 13:25:34	4.65854
2008-06-03 13:50:52	4.7323
2008-06-03 15:01:52	4.80548
2008-06-03 16:02:09	4.87822
2008-06-03 18:50:27	4.95063
2008-06-03 21:21:21	5.02215
2008-06-04 00:59:11	5.0917
2008-06-04 02:04:50	5.15845
2008-06-04 02:16:21	5.22182
2008-06-04 02:24:40	5.28097
2008-06-04 02:27:40	5.33575
2008-06-04 02:57:49	5.38389
2008-06-04 04:15:52	5.42735
2008-06-04 05:27:24	5.46786
2008-06-04 05:38:12	5.50683
2008-06-04 05:45:30	5.54439
2008-06-04 05:48:09	5.58027
2008-06-04 06:14:37	5.61375
2008-06-04 07:29:27	5.64352
2008-06-04 08:11:54	5.66759
2008-06-04 08:38:25	5.68649
2008-06-04 08:53:10	5.69663
2008-06-04 08:54:12	5.70146
2008-06-04 08:54:31	5.70214
2008-06-04 08:54:37	5.69702
2008-06-04 08:55:43	5.68856
2008-06-04 09:06:44	5.67954
2008-06-04 09:38:25	5.66918
2008-06-04 10:42:35	5.6571
2008-06-04 12:09:23	5.6442
2008-06-04 13:43:21	5.63053
2008-06-04 16:14:45	5.61611
2008-06-04 19:04:30	5.60166
2008-06-04 22:32:48	5.58763
2008-06-05 02:23:46	5.57663
2008-06-05 06:53:28	5.56736
2008-06-05 11:33:48	5.5612
2008-06-05 17:01:33	5.55959
2008-06-05 23:57:58	5.5655
2008-06-06 06:55:20	5.58077
2008-06-06 12:16:26	5.60374
2008-06-06 19:06:47	5.63945
2008-06-07 02:56:21	5.68312
2008-06-07 04:34:47	5.73568
2008-06-07 05:40:08	5.79506
2008-06-07 05:48:41	5.86003
2008-06-07 05:56:32	5.92909
2008-06-07 05:59:21	6.00209
2008-06-07 06:27:39	6.08236
2008-06-07 07:47:58	6.16307
2008-06-07 09:36:49	6.24399
2008-06-07 12:06:42	6.32499
2008-06-07 13:18:11	6.40673
2008-06-07 14:22:31	6.48986
2008-06-07 14:30:01	6.57243
2008-06-07 14:33:16	6.65624
2008-06-07 14:34:44	6.73972
2008-06-07 14:35:16	6.82529
2008-06-07 14:40:37	6.9092
2008-06-07 15:29:32	6.98722
2008-06-07 17:05:10	7.06053
2008-06-07 19:00:04	7.13202
2008-06-07 20:21:00	7.20356
2008-06-07 21:05:10	7.27622
2008-06-07 21:27:59	7.35012
2008-06-07 21:34:02	7.42419
2008-06-07 21:36:13	7.49838
2008-06-07 21:58:05	7.57259
2008-06-07 23:08:09	7.64697
2008-06-08 00:59:16	7.72138
2008-06-08 03:20:03	7.79431
2008-06-08 06:24:35	7.86504
2008-06-08 09:19:57	7.9326
2008-06-08 14:38:10	7.99621
2008-06-08 18:53:19	8.05666
2008-06-08 19:11:54	8.11517
2008-06-08 19:21:51	8.17231
2008-06-08 19:24:53	8.22856
2008-06-08 19:25:38	8.28355
2008-06-08 19:25:54	8.33618
2008-06-08 19:28:38	8.38578
2008-06-08 19:55:51	8.4322
2008-06-08 21:38:31	8.47323
2008-06-08 23:59:40	8.50782
2008-06-09 02:42:38	8.53468
2008-06-09 05:27:37	8.55348
2008-06-09 09:00:03	8.56372
2008-06-09 13:01:50	8.5658
2008-06-09 17:54:53	8.56038
2008-06-09 21:56:43	8.54674
2008-06-10 05:00:00	8.52295
2008-06-10 10:02:58	8.49091
2008-06-10 16:52:03	8.44932
2008-06-10 22:15:18	8.40122
2008-06-11 00:09:38	8.3524
2008-06-11 01:58:16	8.30318
2008-06-11 02:26:37	8.2527
2008-06-11 02:32:45	8.20073
2008-06-11 02:34:33	8.14691
2008-06-11 02:35:31	8.09126
2008-06-11 02:35:53	8.03425
2008-06-11 02:39:26	7.97639
2008-06-11 03:15:01	7.9184
2008-06-11 04:55:35	7.86052
2008-06-11 07:29:05	7.80286
2008-06-11 10:41:40	7.74488
2008-06-11 12:57:35	7.68621
2008-06-11 15:29:19	7.62676
2008-06-11 20:58:32	7.56622
2008-06-12 01:39:04	7.50478
2008-06-12 03:31:07	7.44387
2008-06-12 04:04:15	7.38515
2008-06-12 04:23:13	7.32904
2008-06-12 04:24:35	7.27423
2008-06-12 04:25:02	7.21996
2008-06-12 04:25:12	7.1662
2008-06-12 04:26:51	7.11261
2008-06-12 04:43:23	7.05907
2008-06-12 05:54:41	7.00624
2008-06-12 08:08:40	6.95561
2008-06-12 10:54:39	6.9083
2008-06-12 14:38:19	6.86494
2008-06-12 19:11:20	6.82673
2008-06-12 22:55:43	6.79379
2008-06-13 01:16:46	6.76893
2008-06-13 02:56:08	6.75027
2008-06-13 03:31:57	6.73357
2008-06-13 03:37:22	6.72231
2008-06-13 03:38:55	6.71413
2008-06-13 03:39:30	6.70726
2008-06-13 03:45:12	6.70081
2008-06-13 04:42:15	6.69436
2008-06-13 06:52:19	6.68716
2008-06-13 10:12:16	6.67702
2008-06-13 14:23:23	6.66288
2008-06-13 19:42:11	6.64403
2008-06-14 01:51:28	6.61998
2008-06-14 07:34:38	6.58848
2008-06-14 13:47:46	6.54794
2008-06-14 22:37:10	6.49621
2008-06-15 05:39:23	6.43592
2008-06-15 13:45:57	6.36259
2008-06-15 18:16:57	6.28124
2008-06-15 18:40:05	6.19115
2008-06-15 18:57:10	6.09593
2008-06-15 21:32:31	5.99926
2008-06-16 00:49:43	5.90131
2008-06-16 05:20:51	5.80244
2008-06-16 10:06:16	5.70225
2008-06-16 13:41:34	5.6006
2008-06-16 16:10:41	5.49714
2008-06-16 17:16:07	5.39284
2008-06-16 17:36:54	5.28825
2008-06-16 17:44:28	5.1843
2008-06-16 19:00:13	5.08268
2008-06-16 21:39:17	4.98456
2008-06-17 00:52:37	4.8906
2008-06-17 05:10:42	4.79935
2008-06-17 09:31:19	4.71077
2008-06-17 14:47:08	4.62753
2008-06-17 20:14:52	4.54812
2008-06-18 02:15:20	4.46933
2008-06-18 09:14:42	4.38971
2008-06-18 15:05:05	4.30897
2008-06-18 16:47:12	4.22683
2008-06-18 17:02:39	4.14332
2008-06-18 17:04:48	4.05937
2008-06-18 17:05:17	3.9754
2008-06-18 17:05:45	3.89168
2008-06-18 17:05:55	3.80912
2008-06-18 17:07:38	3.7287
2008-06-18 17:24:41	3.65086
2008-06-18 18:11:35	3.57644
2008-06-18 19:34:44	3.50633
2008-06-18 21:20:33	3.44023
2008-06-18 22:29:12	3.37745
2008-06-19 02:17:19	3.31773
2008-06-19 04:52:35	3.26061
2008-06-19 06:07:10	3.20601
2008-06-19 06:32:43	3.15413
2008-06-19 06:37:59	3.1036
[truncated: 63,622 more rows]

## Sheet: Observed_Larv_LP_Gougna_2010
LP_Time_Larv	LP_Obs_Larv
2012-11-03 06:17:47	0.928285
2012-11-08 00:42:11	0.930539
2012-11-15 04:18:47	0.93392
2012-11-26 12:51:03	2.23239
2012-11-30 00:31:08	21.372
2012-12-09 23:11:41	14.3939
2012-12-14 04:17:13	15.9476
2012-12-23 23:50:23	26.5557
2012-12-31 02:47:32	48.0246
2013-01-06 21:11:49	33.545
2013-01-12 14:27:08	24.496
2013-01-20 17:04:30	15.7068
2013-01-26 16:14:52	15.9682
2013-02-02 15:15:18	31.2301
2013-02-09 14:25:37	24.2506
2013-02-15 13:16:15	23.9948
2013-02-28 02:44:20	48.3111
2013-03-03 09:08:49	36.6747
2013-03-12 12:45:19	44.6963
2013-03-21 06:20:11	36.9418
2013-03-28 10:55:57	38.4969

## Sheet: Simulated_Larv_SB
Time_Larv	SB_Larv_Pred
2008-01-01	1.36553
2008-01-01 00:22:09	1.36003
2008-01-01 01:47:57	1.35456
2008-01-01 04:04:42	1.34939
2008-01-01 07:18:45	1.34454
2008-01-01 12:00:22	1.34006
2008-01-01 18:27:49	1.33592
2008-01-02 00:03:18	1.33209
2008-01-02 03:23:54	1.3285
2008-01-02 05:24:22	1.32497
2008-01-02 06:50:24	1.32133
2008-01-02 07:55:43	1.31754
2008-01-02 08:50:19	1.31348
2008-01-02 08:52:56	1.3091
2008-01-02 08:54:44	1.30433
2008-01-02 08:55:24	1.29952
2008-01-02 09:01:54	1.29471
2008-01-02 10:07:00	1.29015
2008-01-02 12:41:41	1.28581
2008-01-02 16:09:12	1.2817
2008-01-02 20:32:13	1.27776
2008-01-02 22:32:24	1.26816
2008-01-02 23:23:35	1.25826
2008-01-02 23:57:14	1.24815
2008-01-02 23:59:53	1.23818
2008-01-03 00:02:25	1.22848
2008-01-03 00:03:21	1.2194
2008-01-03 00:12:34	1.21126
2008-01-03 01:25:05	1.20501
2008-01-03 03:39:04	1.20033
2008-01-03 06:19:44	1.19696
2008-01-03 09:54:06	1.19419
2008-01-03 14:06:04	1.1918
2008-01-03 19:05:23	1.18962
2008-01-03 21:37:23	1.18748
2008-01-03 23:49:23	1.18568
2008-01-03 23:58:21	1.18562
2008-01-04 00:03:08	1.18897
2008-01-04 00:04:51	1.19768
2008-01-04 00:22:02	1.21506
2008-01-04 02:13:01	1.24017
2008-01-04 05:32:52	1.27013
2008-01-04 09:32:30	1.30786
2008-01-04 11:37:41	1.35072
2008-01-04 13:35:20	1.39452
2008-01-04 14:45:24	1.43899
2008-01-04 15:12:52	1.4837
2008-01-04 19:47:34	1.53075
2008-01-04 21:45:29	1.58244
2008-01-04 23:12:52	1.64056
2008-01-04 23:43:01	1.70712
2008-01-04 23:59:42	1.78396
2008-01-05 00:05:55	1.87284
2008-01-05 00:08:09	1.96891
2008-01-05 00:30:26	2.06753
2008-01-05 02:16:11	2.1669
2008-01-05 05:05:43	2.26667
2008-01-05 08:37:06	2.36819
2008-01-05 13:10:29	2.47051
2008-01-05 16:35:36	2.57562
2008-01-05 18:28:49	2.68332
2008-01-05 21:36:41	2.7914
2008-01-05 23:36:56	2.89989
2008-01-05 23:57:58	3.00938
2008-01-06 00:13:55	3.12246
2008-01-06 00:19:39	3.24109
2008-01-06 01:16:53	3.36629
2008-01-06 03:11:51	3.49951
2008-01-06 05:52:35	3.64009
2008-01-06 09:28:45	3.78132
2008-01-06 14:01:27	3.92245
2008-01-06 19:32:41	4.06352
2008-01-06 22:50:48	4.20773
2008-01-06 23:50:11	4.35648
2008-01-07 00:04:40	4.51103
2008-01-07 00:09:51	4.67195
2008-01-07 01:01:48	4.83851
2008-01-07 01:25:55	5.00307
2008-01-07 02:50:53	5.16328
2008-01-07 04:10:15	5.31547
2008-01-07 04:15:17	5.46116
2008-01-07 04:17:05	5.60279
2008-01-07 04:35:09	5.73703
2008-01-07 06:20:26	5.8663
2008-01-07 09:11:47	5.99518
2008-01-07 12:46:37	6.12556
2008-01-07 17:25:03	6.25942
2008-01-07 22:39:52	6.39588
2008-01-07 23:47:40	6.53281
2008-01-08 00:25:30	6.667
2008-01-08 00:39:13	6.79491
2008-01-08 02:56:22	6.91368
2008-01-08 06:12:30	7.02665
2008-01-08 10:35:04	7.13704
2008-01-08 16:01:27	7.25078
2008-01-08 22:32:59	7.36561
2008-01-08 23:50:44	7.48128
2008-01-09 00:40:04	7.60023
2008-01-09 00:57:53	7.7186
2008-01-09 01:43:01	7.83426
2008-01-09 01:55:50	7.94737
2008-01-09 02:03:49	8.06055
2008-01-09 02:06:41	8.17476
2008-01-09 02:35:19	8.29021
2008-01-09 04:43:10	8.40454
2008-01-09 08:30:48	8.51582
2008-01-09 13:49:45	8.62298
2008-01-09 19:39:29	8.72322
2008-01-09 23:54:14	8.81732
2008-01-10 02:15:18	8.91041
2008-01-10 03:17:57	9.00289
2008-01-10 10:46:41	9.09515
2008-01-10 16:14:21	9.18414
2008-01-10 23:20:23	9.26843
2008-01-11 01:26:17	9.34684
2008-01-11 02:47:15	9.41851
2008-01-11 09:39:20	9.48279
2008-01-11 09:58:10	9.54568
2008-01-11 10:03:38	9.60769
2008-01-11 10:05:36	9.66936
2008-01-11 10:25:22	9.73015
2008-01-11 11:59:40	9.79052
2008-01-11 14:43:07	9.85048
2008-01-11 18:19:17	9.91024
2008-01-11 22:29:52	9.96919
2008-01-12 03:43:07	10.0258
2008-01-12 06:39:01	10.0788
2008-01-12 15:43:23	10.127
2008-01-12 20:44:02	10.1702
2008-01-13 00:30:51	10.2099
2008-01-13 02:44:22	10.248
2008-01-13 11:08:40	10.2852
2008-01-13 13:47:42	10.3166
2008-01-13 15:19:12	10.3439
2008-01-13 15:52:21	10.3662
2008-01-13 16:06:19	10.3875
2008-01-13 16:14:03	10.408
2008-01-13 16:16:51	10.4243
2008-01-13 16:44:49	10.4407
2008-01-13 18:38:12	10.4571
2008-01-13 21:53:16	10.4735
2008-01-14 01:50:38	10.4897
2008-01-14 03:53:42	10.5048
2008-01-14 09:35:09	10.5181
2008-01-14 13:47:47	10.5291
2008-01-14 19:32:22	10.5378
2008-01-14 23:50:34	10.5441
2008-01-15 00:39:13	10.5493
2008-01-15 01:10:18	10.5521
2008-01-15 03:19:43	10.5541
2008-01-15 03:28:40	10.5558
2008-01-15 03:32:11	10.5574
2008-01-15 04:07:15	10.5589
2008-01-15 06:24:08	10.5603
2008-01-15 09:51:15	10.5618
2008-01-15 12:06:00	10.5631
2008-01-15 18:38:12	10.5642
2008-01-15 22:45:18	10.5651
2008-01-16 00:37:46	10.5657
2008-01-16 01:37:23	10.5659
2008-01-16 01:53:12	10.566
2008-01-16 02:06:06	10.5662
2008-01-16 02:10:46	10.5667
2008-01-16 02:57:29	10.5673
2008-01-16 04:05:18	10.5683
2008-01-16 05:31:16	10.5694
2008-01-16 06:29:24	10.5704
2008-01-16 07:03:03	10.571
2008-01-16 07:16:19	10.5715
2008-01-16 07:21:05	10.5719
2008-01-16 07:22:48	10.5721
2008-01-16 07:39:56	10.5721
2008-01-16 08:31:16	10.572
2008-01-16 09:42:51	10.5718
2008-01-16 11:10:45	10.5711
2008-01-16 13:05:46	10.5698
2008-01-16 15:18:17	10.5682
2008-01-16 17:52:23	10.5657
2008-01-16 20:42:48	10.563
2008-01-16 23:42:17	10.5601
2008-01-16 23:55:24	10.5573
2008-01-16 23:59:57	10.5544
2008-01-17 00:04:38	10.5515
2008-01-17 00:06:19	10.5486
2008-01-17 00:23:12	10.5458
2008-01-17 01:17:47	10.5429
2008-01-17 03:33:32	10.5401
2008-01-17 04:16:06	10.5372
2008-01-17 04:28:20	10.5343
2008-01-17 04:39:30	10.5313
2008-01-17 06:31:09	10.5284
2008-01-17 09:22:58	10.5255
2008-01-17 12:58:26	10.5224
2008-01-17 17:34:52	10.5194
2008-01-17 18:50:33	10.5163
2008-01-17 19:14:24	10.5131
2008-01-17 19:25:22	10.5099
2008-01-17 20:05:10	10.5067
2008-01-17 20:52:05	10.5033
2008-01-17 21:02:12	10.4997
2008-01-17 21:09:17	10.4964
2008-01-17 21:11:10	10.493
2008-01-17 21:11:40	10.4896
2008-01-17 21:11:50	10.4862
2008-01-17 21:13:38	10.4828
2008-01-17 21:31:38	10.4795
2008-01-17 23:01:46	10.4762
2008-01-17 23:56:09	10.4731
2008-01-18 00:06:01	10.4698
2008-01-18 00:09:47	10.4665
2008-01-18 00:47:27	10.4628
2008-01-18 01:32:37	10.4588
2008-01-18 02:32:54	10.4544
2008-01-18 03:44:11	10.4495
2008-01-18 05:09:11	10.444
2008-01-18 06:46:32	10.4381
2008-01-18 07:50:08	10.4311
2008-01-18 10:12:28	10.4233
2008-01-18 12:08:33	10.4151
2008-01-18 12:21:57	10.4065
2008-01-18 12:43:31	10.3977
2008-01-18 12:44:12	10.3889
2008-01-18 12:44:23	10.38
2008-01-18 12:44:29	10.3711
2008-01-18 12:44:31	10.3622
2008-01-18 12:44:52	10.3534
2008-01-18 12:48:26	10.3445
2008-01-18 13:16:32	10.3359
2008-01-18 13:49:52	10.3274
2008-01-18 14:57:51	10.319
2008-01-18 16:07:20	10.3105
2008-01-18 17:51:04	10.3022
2008-01-18 19:45:33	10.2939
2008-01-18 22:05:56	10.2856
2008-01-18 23:29:33	10.2776
2008-01-19 02:57:29	10.2697
2008-01-19 05:34:32	10.2621
2008-01-19 08:05:53	10.2548
2008-01-19 09:40:43	10.248
2008-01-19 10:57:29	10.2418
2008-01-19 11:41:51	10.2358
2008-01-19 11:43:33	10.2301
2008-01-19 11:44:13	10.2245
2008-01-19 11:44:27	10.2193
2008-01-19 11:46:51	10.2142
2008-01-19 12:10:50	10.2095
2008-01-19 12:56:52	10.2049
2008-01-19 14:38:37	10.2005
2008-01-19 14:40:30	10.1961
2008-01-19 14:41:46	10.192
2008-01-19 14:42:43	10.1882
2008-01-19 14:42:50	10.1847
2008-01-19 14:42:54	10.1818
2008-01-19 14:42:55	10.1795
2008-01-19 14:43:07	10.178
2008-01-19 14:45:10	10.177
2008-01-19 15:05:41	10.1769
2008-01-19 15:36:49	10.1774
2008-01-19 16:56:08	10.1783
2008-01-19 18:10:28	10.1792
2008-01-19 20:04:41	10.1798
2008-01-19 22:18:46	10.1798
2008-01-20 01:18:26	10.1787
2008-01-20 04:02:10	10.1762
2008-01-20 08:31:30	10.1718
2008-01-20 12:54:26	10.1653
2008-01-20 16:51:11	10.1568
2008-01-20 17:34:39	10.1472
2008-01-20 17:47:17	10.1377
2008-01-20 17:54:45	10.1292
2008-01-20 17:57:30	10.1229
2008-01-20 17:58:11	10.1198
2008-01-20 17:58:26	10.1198
2008-01-20 18:00:52	10.1205
2008-01-20 18:25:11	10.1229
2008-01-20 19:23:07	10.1254
2008-01-20 20:44:16	10.1281
2008-01-20 22:27:59	10.1307
2008-01-21 00:37:23	10.1333
2008-01-21 03:12:56	10.1357
2008-01-21 06:51:29	10.1381
2008-01-21 10:52:02	10.1403
2008-01-21 14:51:36	10.1423
2008-01-21 20:27:57	10.144
2008-01-22 02:26:29	10.1456
2008-01-22 09:46:29	10.1469
2008-01-22 16:18:26	10.1484
2008-01-22 23:54:47	10.1502
2008-01-23 06:14:53	10.1527
2008-01-23 14:26:37	10.1558
2008-01-24 00:01:38	10.1595
2008-01-24 09:11:39	10.1638
2008-01-24 11:07:08	10.1682
2008-01-24 16:55:46	10.172
2008-01-24 17:15:29	10.174
2008-01-24 17:30:13	10.1728
2008-01-24 17:39:00	10.1676
2008-01-24 17:42:18	10.1574
2008-01-24 17:42:49	10.1423
2008-01-24 17:42:58	10.123
2008-01-24 17:43:02	10.0974
2008-01-24 17:43:04	10.0662
2008-01-24 17:43:19	10.0303
2008-01-24 17:45:54	9.99502
2008-01-24 18:11:46	9.9617
2008-01-24 19:19:25	9.93047
2008-01-24 20:49:41	9.90126
2008-01-24 23:16:27	9.87301
2008-01-25 01:52:36	9.84479
2008-01-25 05:26:03	9.81557
2008-01-25 09:01:46	9.78468
2008-01-25 13:35:36	9.75627
2008-01-25 19:01:56	9.73814
2008-01-26 01:37:30	9.73999
2008-01-26 08:55:19	9.76441
2008-01-26 16:30:31	9.81651
2008-01-27 01:22:18	9.8988
2008-01-27 11:11:25	10.0135
2008-01-27 20:21:49	10.1615
2008-01-28 06:43:49	10.3442
2008-01-28 14:22:14	10.5559
2008-01-28 23:00:34	10.7929
2008-01-29 01:25:36	11.0496
2008-01-29 03:04:27	11.3176
2008-01-29 03:28:24	11.597
2008-01-29 03:47:11	11.8822
2008-01-29 03:49:18	12.1687
2008-01-29 03:50:06	12.4558
2008-01-29 03:50:24	12.7429
2008-01-29 03:53:17	13.0295
2008-01-29 04:22:16	13.3156
2008-01-29 05:32:21	13.6012
2008-01-29 07:25:42	13.8866
2008-01-29 09:48:54	14.1726
2008-01-29 12:45:08	14.4604
2008-01-29 16:14:36	14.7511
2008-01-29 20:21:48	15.0451
2008-01-30 01:07:00	15.3434
2008-01-30 06:48:00	15.6459
2008-01-30 12:27:54	15.952
2008-01-30 18:31:27	16.264
2008-01-31 00:40:03	16.5814
2008-01-31 05:27:10	16.9036
2008-01-31 12:22:52	17.2245
2008-01-31 18:23:29	17.5446
2008-01-31 20:32:00	17.8639
2008-01-31 22:15:38	18.1825
2008-01-31 23:21:15	18.5003
2008-01-31 23:45:53	18.8179
2008-01-31 23:55:53	19.1354
2008-01-31 23:59:34	19.4524
2008-02-01 00:00:33	19.7636
2008-02-01 00:00:55	20.0615
2008-02-01 00:04:30	20.3387
2008-02-01 00:40:19	20.5908
2008-02-01 02:02:10	20.8139
2008-02-01 03:50:54	21.0054
2008-02-01 05:54:48	21.1624
2008-02-01 08:47:34	21.2836
2008-02-01 11:54:59	21.3671
2008-02-01 15:34:44	21.4187
2008-02-01 18:59:10	21.4428
2008-02-01 23:24:47	21.4464
2008-02-02 00:50:08	21.4397
2008-02-02 02:04:22	21.4218
2008-02-02 03:14:14	21.3978
2008-02-02 04:17:10	21.3723
2008-02-02 04:24:00	21.3458
2008-02-02 04:24:22	21.3188
2008-02-02 04:24:41	21.2927
2008-02-02 04:24:48	21.2691
2008-02-02 04:26:00	21.2463
2008-02-02 04:37:50	21.2283
2008-02-02 05:34:38	21.2145
2008-02-02 07:05:28	21.2042
2008-02-02 08:33:42	21.1995
2008-02-02 11:04:36	21.1991
2008-02-02 13:40:47	21.2005
2008-02-02 16:59:00	21.2035
2008-02-02 20:35:03	21.2077
2008-02-03 00:32:29	21.2127
2008-02-03 04:46:48	21.2187
2008-02-03 09:08:27	21.2259
2008-02-03 09:18:13	21.2349
2008-02-03 09:19:16	21.2446
2008-02-03 09:20:17	21.2547
2008-02-03 09:20:39	21.2651
2008-02-03 09:24:22	21.2753
2008-02-03 10:01:30	21.2845
2008-02-03 11:20:57	21.2921
2008-02-03 11:49:32	21.2978
2008-02-03 14:36:58	21.3016
2008-02-03 17:06:52	21.3037
2008-02-03 19:33:15	21.3053
2008-02-03 23:47:31	21.3089
2008-02-04 03:45:45	21.3171
2008-02-04 05:05:25	21.3283
2008-02-04 06:22:23	21.342
2008-02-04 06:45:01	21.3581
2008-02-04 06:47:17	21.3772
2008-02-04 06:48:06	21.3993
2008-02-04 06:48:24	21.4237
2008-02-04 06:51:19	21.4507
2008-02-04 07:20:19	21.4815
2008-02-04 08:18:10	21.5186
2008-02-04 09:29:46	21.5634
2008-02-04 11:04:58	21.6109
2008-02-04 12:58:45	21.6606
2008-02-04 15:14:22	21.7103
2008-02-04 17:49:03	21.7589
2008-02-04 20:38:08	21.805
2008-02-04 23:41:24	21.8502
2008-02-05 02:57:01	21.8907
2008-02-05 07:03:45	21.9282
2008-02-05 11:03:40	21.9651
2008-02-05 12:26:26	21.9991
2008-02-05 12:39:16	22.0312
2008-02-05 12:40:55	22.066
2008-02-05 12:41:44	22.1013
2008-02-05 12:42:02	22.1361
2008-02-05 12:45:00	22.169
2008-02-05 13:14:41	22.199
2008-02-05 14:41:53	22.2277
2008-02-05 16:40:56	22.2562
2008-02-05 19:28:51	22.2847
2008-02-05 20:34:17	22.3136
2008-02-05 21:32:39	22.343
2008-02-05 21:36:15	22.3732
2008-02-05 21:37:18	22.4039
2008-02-05 21:38:05	22.435
2008-02-05 21:38:22	22.4667
2008-02-05 21:41:09	22.4985
2008-02-05 22:09:06	22.53
2008-02-05 23:41:19	22.5601
2008-02-06 01:07:34	22.5866
2008-02-06 02:19:54	22.6069
2008-02-06 05:58:47	22.622
2008-02-06 08:50:36	22.6318
2008-02-06 13:02:08	22.6338
2008-02-06 17:16:05	22.6275
2008-02-06 21:49:44	22.6096
2008-02-06 23:37:25	22.5788
2008-02-06 23:55:19	22.5324
2008-02-06 23:59:39	22.4676
2008-02-07 00:00:40	22.3865
2008-02-07 00:01:01	22.2881
2008-02-07 00:04:40	22.1776
2008-02-07 00:40:45	22.0555
2008-02-07 01:52:34	21.9212
2008-02-07 03:21:08	21.7764
2008-02-07 05:18:29	21.6291
2008-02-07 07:38:05	21.4804
2008-02-07 10:23:44	21.331
2008-02-07 13:32:56	21.1803
2008-02-07 17:08:33	21.0266
2008-02-07 21:09:15	20.8706
2008-02-08 01:33:32	20.7128
2008-02-08 06:45:40	20.5513
2008-02-08 10:57:58	20.3884
2008-02-08 16:03:40	20.2257
2008-02-08 21:11:00	20.0649
2008-02-09 02:44:26	19.9071
2008-02-09 08:57:49	19.751
2008-02-09 14:39:44	19.5996
2008-02-09 21:03:10	19.4587
2008-02-10 03:28:22	19.3308
2008-02-10 09:05:42	19.2186
2008-02-10 15:42:06	19.1238
2008-02-10 22:06:32	19.0481
2008-02-11 00:10:51	18.9928
2008-02-11 01:44:30	18.9558
2008-02-11 02:46:32	18.9315
2008-02-11 03:11:17	18.9148
2008-02-11 03:19:02	18.9025
2008-02-11 03:21:08	18.8928
2008-02-11 03:21:53	18.8859
2008-02-11 03:29:29	18.8826
2008-02-11 04:22:29	18.8842
2008-02-11 04:40:27	18.8937
2008-02-11 04:41:22	18.9117
2008-02-11 04:41:42	18.9421
2008-02-11 04:45:01	18.9861
2008-02-11 05:18:15	19.0446
2008-02-11 06:39:02	19.1169
2008-02-11 08:27:25	19.199
2008-02-11 10:49:19	19.2903
2008-02-11 13:45:20	19.3906
2008-02-11 17:21:53	19.5004
2008-02-11 21:50:22	19.6223
2008-02-12 03:02:41	19.7546
2008-02-12 07:50:32	19.8894
2008-02-12 11:38:53	20.0254
2008-02-12 13:51:30	20.1612
2008-02-12 14:11:40	20.2957
2008-02-12 14:19:42	20.4283
2008-02-12 14:21:24	20.5588
2008-02-12 14:22:01	20.688
2008-02-12 14:28:08	20.8133
2008-02-12 14:47:26	20.9366
2008-02-12 15:57:20	21.0595
2008-02-12 17:41:46	21.1823
2008-02-12 19:55:47	21.3051
2008-02-12 22:51:45	21.4274
2008-02-13 02:11:50	21.5452
2008-02-13 03:28:25	21.6528
2008-02-13 04:36:33	21.7473
2008-02-13 04:42:33	21.8262
2008-02-13 04:44:11	21.8879
2008-02-13 04:45:24	21.9309
2008-02-13 04:45:51	21.9549
2008-02-13 04:50:14	21.9617
2008-02-13 05:34:06	21.9572
2008-02-13 07:02:09	21.9462
2008-02-13 08:50:19	21.9317
2008-02-13 11:13:15	21.9153
2008-02-13 12:48:21	21.8964
2008-02-13 18:17:15	21.8746
2008-02-13 21:59:20	21.8489
2008-02-13 22:29:09	21.8185
2008-02-13 22:43:08	21.7823
2008-02-13 22:44:08	21.7394
2008-02-13 22:44:31	21.6905
2008-02-13 22:48:17	21.6393
2008-02-13 23:25:56	21.5866
2008-02-13 23:45:11	21.5336
2008-02-13 23:54:26	21.4808
2008-02-13 23:59:38	21.4282
2008-02-14 00:00:38	21.3756
2008-02-14 00:01:00	21.323
2008-02-14 00:04:38	21.2705
2008-02-14 00:40:59	21.2183
2008-02-14 01:59:01	21.1668
2008-02-14 03:37:08	21.117
2008-02-14 05:46:17	21.0692
2008-02-14 08:20:12	21.0234
2008-02-14 11:22:06	20.981
2008-02-14 14:48:42	20.9407
2008-02-14 18:34:40	20.9051
2008-02-14 22:53:56	20.8732
2008-02-15 03:34:11	20.8428
2008-02-15 08:20:21	20.8142
2008-02-15 10:00:09	20.787
2008-02-15 11:18:32	20.7598
2008-02-15 12:10:50	20.7327
2008-02-15 12:17:24	20.7054
2008-02-15 12:19:11	20.6781
2008-02-15 12:20:05	20.6508
2008-02-15 12:20:24	20.6234
2008-02-15 12:23:37	20.5961
2008-02-15 12:55:41	20.5688
2008-02-15 14:27:36	20.5415
2008-02-15 16:13:02	20.5147
2008-02-15 17:32:12	20.4889
2008-02-15 18:07:18	20.4643
2008-02-15 22:08:48	20.4412
2008-02-16 00:59:43	20.4202
2008-02-16 04:04:31	20.402
2008-02-16 08:25:05	20.3875
2008-02-16 12:56:01	20.3776
2008-02-16 18:04:19	20.3733
2008-02-16 23:30:17	20.3748
2008-02-16 23:52:25	20.3815
2008-02-16 23:57:56	20.3898
2008-02-16 23:59:59	20.3993
2008-02-17 00:01:18	20.4095
2008-02-17 00:01:46	20.4198
2008-02-17 00:06:30	20.4303
2008-02-17 00:53:50	20.4406
2008-02-17 01:50:11	20.4508
2008-02-17 04:02:16	20.4608
2008-02-17 06:16:23	20.4703
2008-02-17 09:22:02	20.4791
2008-02-17 12:47:52	20.487
2008-02-17 16:49:54	20.4944
2008-02-17 21:15:12	20.5017
2008-02-17 22:54:32	20.5077
2008-02-17 23:30:05	20.513
2008-02-17 23:51:20	20.5175
2008-02-17 23:57:23	20.5207
2008-02-17 23:59:28	20.5225
2008-02-18 00:00:33	20.5228
2008-02-18 00:00:57	20.5215
2008-02-18 00:04:51	20.5202
2008-02-18 00:43:56	20.5189
2008-02-18 01:56:20	20.5176
2008-02-18 03:54:08	20.5163
2008-02-18 06:17:59	20.515
2008-02-18 09:12:50	20.5137
2008-02-18 12:26:30	20.5125
2008-02-18 13:44:36	20.5115
2008-02-18 14:28:39	20.5109
2008-02-18 18:46:41	20.5108
2008-02-18 19:01:40	20.5115
2008-02-18 19:06:47	20.513
2008-02-18 19:08:32	20.515
2008-02-18 19:09:39	20.5176
2008-02-18 19:10:03	20.5206
2008-02-18 19:14:03	20.5237
2008-02-18 19:54:06	20.5269
2008-02-18 21:20:19	20.53
2008-02-18 23:08:35	20.5332
2008-02-18 23:34:56	20.5364
2008-02-18 23:55:15	20.5396
2008-02-18 23:59:24	20.5429
2008-02-19 00:00:31	20.546
2008-02-19 00:00:56	20.5491
2008-02-19 00:05:00	20.5519
2008-02-19 00:42:01	20.5545
2008-02-19 02:19:27	20.5566
2008-02-19 04:29:33	20.5578
2008-02-19 07:17:50	20.5574
2008-02-19 10:41:15	20.5546
2008-02-19 13:45:54	20.5481
2008-02-19 15:31:47	20.5382
2008-02-19 17:32:32	20.5272
2008-02-19 18:39:56	20.5155
2008-02-19 19:39:50	20.4993
2008-02-19 19:48:43	20.483
2008-02-19 19:53:14	20.4666
2008-02-19 19:54:22	20.4503
2008-02-19 19:54:47	20.4336
2008-02-19 19:58:55	20.4155
2008-02-19 20:31:06	20.395
2008-02-19 21:30:44	20.3715
2008-02-19 22:42:49	20.3438
2008-02-20 00:19:13	20.3109
2008-02-20 02:14:00	20.2713
2008-02-20 04:31:03	20.2233
2008-02-20 07:10:21	20.1655
2008-02-20 10:16:07	20.0983
2008-02-20 13:54:10	20.025
2008-02-20 18:18:15	19.9363
2008-02-20 21:47:34	19.8362
2008-02-20 22:53:27	19.7253
2008-02-20 23:31:32	19.6074
2008-02-21 03:34:48	19.4883
2008-02-21 03:40:17	19.3689
2008-02-21 03:45:08	19.2493
2008-02-21 03:46:54	19.1297
2008-02-21 04:04:33	19.0102
2008-02-21 05:20:33	18.8907
2008-02-21 07:19:13	18.7712
2008-02-21 09:47:10	18.652
2008-02-21 12:57:38	18.5363
2008-02-21 16:44:08	18.4279
2008-02-21 21:18:20	18.3294
2008-02-22 02:45:27	18.2431
2008-02-22 08:36:13	18.1711
2008-02-22 13:54:02	18.1155
2008-02-22 17:09:52	18.0779
2008-02-23 01:24:53	18.0593
2008-02-23 07:34:41	18.0578
2008-02-23 14:08:32	18.0682
2008-02-23 20:57:51	18.0925
2008-02-23 22:52:27	18.1233
2008-02-23 23:31:13	18.1582
2008-02-23 23:42:25	18.1981
2008-02-23 23:50:07	18.2381
2008-02-23 23:51:52	18.2782
2008-02-23 23:52:46	18.3184
2008-02-23 23:53:06	18.3589
2008-02-23 23:56:23	18.4009
2008-02-24 00:29:15	18.4451
2008-02-24 01:43:01	18.492
2008-02-24 03:27:05	18.5426
2008-02-24 05:42:55	18.5978
2008-02-24 08:33:43	18.6594
2008-02-24 12:02:02	18.7292
2008-02-24 16:11:33	18.8088
2008-02-24 21:03:59	18.8974
2008-02-25 01:59:40	18.9917
2008-02-25 05:30:42	19.1005
2008-02-25 11:41:25	19.2198
2008-02-25 16:47:58	19.3489
2008-02-25 22:52:24	19.4844
2008-02-25 23:40:27	19.6203
2008-02-25 23:57:01	19.7559
2008-02-25 23:59:52	19.891
2008-02-26 00:01:05	20.0256
2008-02-26 00:01:32	20.1603
2008-02-26 00:05:56	20.2949
2008-02-26 00:41:03	20.4295
2008-02-26 01:58:58	20.5638
2008-02-26 03:37:56	20.695
2008-02-26 05:47:22	20.8188
2008-02-26 07:17:39	20.9327
2008-02-26 08:12:29	21.0346
2008-02-26 08:23:05	21.1224
2008-02-26 08:27:10	21.1946
2008-02-26 09:07:55	21.2498
2008-02-26 10:28:24	21.2877
2008-02-26 11:44:17	21.311
2008-02-26 13:30:30	21.3257
2008-02-26 15:32:56	21.3288
2008-02-26 18:29:13	21.3249
2008-02-26 20:31:04	21.3152
2008-02-26 22:42:43	21.3017
2008-02-26 23:59:36	21.2834
2008-02-27 00:00:38	21.2589
2008-02-27 00:01:01	21.2267
2008-02-27 00:04:45	21.1895
2008-02-27 00:42:11	21.1484
2008-02-27 02:26:53	21.1057
2008-02-27 03:20:46	21.0524
2008-02-27 03:45:06	20.9923
2008-02-27 03:55:21	20.924
2008-02-27 04:00:49	20.8525
2008-02-27 04:02:10	20.7789
2008-02-27 04:03:18	20.6958
2008-02-27 04:03:43	20.606
2008-02-27 04:07:50	20.5056
2008-02-27 04:49:03	20.3939
2008-02-27 06:17:50	20.2671
2008-02-27 08:10:17	20.1253
2008-02-27 10:30:15	19.9801
2008-02-27 13:34:24	19.8328
2008-02-27 17:09:39	19.6788
2008-02-27 21:25:16	19.516
2008-02-28 02:16:31	19.3429
2008-02-28 05:15:15	19.1557
2008-02-28 07:31:14	18.9535
2008-02-28 08:36:07	18.7336
2008-02-28 14:46:08	18.5009
2008-02-28 18:54:09	18.2477
2008-02-28 23:45:08	17.9792
2008-02-29 01:42:42	17.7005
2008-02-29 02:52:42	17.4114
2008-02-29 08:04:40	17.1141
2008-02-29 11:33:55	16.8096
2008-02-29 16:59:47	16.4936
2008-02-29 22:33:26	16.1654
2008-03-01 05:46:22	15.8213
2008-03-01 13:00:27	15.4614
2008-03-01 14:47:10	15.0873
2008-03-01 16:01:32	14.7055
2008-03-01 19:35:49	14.3187
2008-03-02 00:21:53	13.931
2008-03-02 06:02:28	13.5442
2008-03-02 13:38:22	13.16
2008-03-02 21:39:23	12.7819
2008-03-03 06:42:31	12.4084
2008-03-03 13:00:35	12.0385
2008-03-03 23:12:56	11.6703
2008-03-04 08:02:15	11.312
2008-03-04 15:31:12	10.9595
2008-03-05 01:28:19	10.6146
2008-03-05 11:18:12	10.2719
2008-03-05 19:57:37	9.92999
2008-03-06 07:46:51	9.59749
2008-03-06 17:17:15	9.27158
2008-03-07 03:30:53	8.95638
2008-03-07 13:55:00	8.65264
2008-03-08 01:06:22	8.36402
2008-03-08 10:15:37	8.08985
2008-03-08 20:52:45	7.81802
2008-03-09 07:14:44	7.54706
2008-03-09 18:22:31	7.2817
2008-03-10 04:55:38	7.02266
2008-03-10 09:09:55	6.77157
2008-03-10 10:36:34	6.53244
2008-03-10 11:21:16	6.30737
2008-03-10 11:37:21	6.09944
2008-03-10 14:18:12	5.9021
2008-03-10 18:25:47	5.72476
2008-03-10 21:22:59	5.56233
2008-03-11 01:02:09	5.41008
2008-03-11 04:10:37	5.26815
2008-03-11 04:47:49	5.13445
2008-03-11 04:58:27	5.00785
2008-03-11 05:03:10	4.89287
2008-03-11 05:04:52	4.79021
2008-03-11 05:21:54	4.7036
2008-03-11 07:04:09	4.6359
2008-03-11 10:00:54	4.59058
2008-03-11 13:33:43	4.56555
2008-03-11 16:50:21	4.5611
2008-03-11 22:57:29	4.57791
2008-03-12 04:55:22	4.61822
2008-03-12 10:00:02	4.68513
2008-03-12 12:21:30	4.78064
2008-03-12 13:43:07	4.89932
2008-03-12 20:46:05	5.02869
2008-03-12 22:00:41	5.16821
2008-03-12 23:26:34	5.3355
2008-03-12 23:46:27	5.52192
2008-03-13 00:01:01	5.73251
2008-03-13 00:14:39	5.96527
2008-03-13 00:15:29	6.22598
2008-03-13 00:15:45	6.50065
2008-03-13 00:15:50	6.78253
2008-03-13 00:16:46	7.06547
2008-03-13 00:26:05	7.34882
2008-03-13 00:53:03	7.63631
2008-03-13 01:35:29	7.93433
2008-03-13 02:29:45	8.24705
2008-03-13 03:42:08	8.57937
2008-03-13 05:13:59	8.93157
2008-03-13 07:12:29	9.31188
2008-03-13 09:53:14	9.72366
2008-03-13 12:30:15	10.1654
2008-03-13 13:51:14	10.6257
2008-03-13 15:15:16	11.0948
2008-03-13 19:33:41	11.5706
2008-03-13 22:53:38	12.0426
2008-03-14 03:49:03	12.504
2008-03-14 08:31:23	12.9612
2008-03-14 14:23:41	13.4183
2008-03-14 17:12:04	13.8754
2008-03-14 18:36:12	14.3325
2008-03-14 18:47:58	14.7892
2008-03-14 18:52:34	15.2427
2008-03-14 19:38:37	15.6872
2008-03-14 21:27:12	16.1183
2008-03-14 23:49:17	16.5294
2008-03-15 02:49:57	16.9159
2008-03-15 05:46:05	17.2757
2008-03-15 09:44:03	17.6067
2008-03-15 14:27:53	17.9077
2008-03-15 19:50:52	18.1767
2008-03-16 00:27:32	18.4122
2008-03-16 04:00:45	18.6206
2008-03-16 10:29:52	18.8167
2008-03-16 15:39:44	19.0028
2008-03-16 21:57:34	19.162
2008-03-16 23:56:27	19.3036
2008-03-16 23:59:38	19.4222
2008-03-17 00:00:39	19.5201
2008-03-17 00:01:01	19.5915
2008-03-17 00:04:41	19.6513
2008-03-17 00:41:26	19.7085
2008-03-17 02:28:59	19.7699
2008-03-17 04:51:55	19.8368
2008-03-17 08:03:13	19.9052
2008-03-17 11:54:07	19.9688
2008-03-17 16:28:31	20.0229
2008-03-17 21:38:23	20.061
2008-03-18 03:21:30	20.0826
2008-03-18 10:17:32	20.0798
2008-03-18 16:54:54	20.0483
2008-03-19 00:16:36	19.989
2008-03-19 07:46:54	19.9122
2008-03-19 08:11:45	19.8269
2008-03-19 08:17:17	19.7371
2008-03-19 08:19:44	19.6514
2008-03-19 08:20:50	19.5766
2008-03-19 08:21:14	19.5061
2008-03-19 08:25:15	19.4357
2008-03-19 09:05:23	19.365
2008-03-19 10:44:03	19.293
2008-03-19 12:53:24	19.2193
2008-03-19 15:42:32	19.1482
2008-03-19 19:07:03	19.0856
2008-03-19 23:08:49	19.0311
2008-03-20 03:42:34	18.9872
2008-03-20 07:11:48	18.9522
2008-03-20 13:02:30	18.9241
2008-03-20 18:03:41	18.9063
2008-03-20 19:20:24	18.8975
2008-03-20 20:09:56	18.8921
2008-03-20 20:29:26	18.8888
2008-03-20 23:44:30	18.8829
2008-03-20 23:58:28	18.8713
2008-03-20 23:59:51	18.8512
2008-03-21 00:01:03	18.8266
2008-03-21 00:01:30	18.8003
2008-03-21 00:05:52	18.773
2008-03-21 00:49:37	18.7408
2008-03-21 03:22:22	18.7058
2008-03-21 06:57:44	18.6678
2008-03-21 07:51:17	18.6245
2008-03-21 08:19:22	18.5758
2008-03-21 12:30:07	18.5212
2008-03-21 15:32:43	18.4611
2008-03-21 20:00:15	18.396
2008-03-22 00:54:31	18.3272
2008-03-22 02:01:11	18.2573
2008-03-22 02:41:42	18.1859
2008-03-22 06:00:58	18.1177
2008-03-22 08:13:31	18.0534
2008-03-22 11:48:14	17.9942
2008-03-22 15:23:40	17.9406
2008-03-22 19:45:21	17.8931
2008-03-22 22:10:18	17.8515
2008-03-22 23:11:02	17.8129
2008-03-22 23:43:31	17.7784
2008-03-23 03:13:32	17.746
2008-03-23 05:33:54	17.7155
2008-03-23 06:47:55	17.6856
2008-03-23 07:43:30	17.657
2008-03-23 07:53:23	17.6304
2008-03-23 07:57:45	17.6043
2008-03-23 07:58:28	17.5785
2008-03-23 07:58:44	17.5555
2008-03-23 08:01:23	17.5349
2008-03-23 08:27:48	17.5188
2008-03-23 08:39:15	17.5093
2008-03-23 10:33:48	17.5013
2008-03-23 12:46:42	17.4945
2008-03-23 15:50:47	17.4936
2008-03-23 19:32:17	17.497
2008-03-24 00:08:32	17.508
2008-03-24 05:31:19	17.5265
2008-03-24 09:09:51	17.5538
2008-03-24 15:27:38	17.5854
2008-03-24 20:41:42	17.6188
2008-03-25 02:56:24	17.6531
2008-03-25 03:19:01	17.6924
2008-03-25 03:33:18	17.7342
2008-03-25 03:37:09	17.7773
2008-03-25 03:38:18	17.8217
2008-03-25 03:39:26	17.8667
2008-03-25 03:39:51	17.9124
2008-03-25 03:43:59	17.9585
2008-03-25 04:25:21	18.0048
2008-03-25 05:58:37	18.0512
2008-03-25 07:58:28	18.0967
2008-03-25 10:34:20	18.1418
2008-03-25 13:40:16	18.1832
2008-03-25 17:17:27	18.2206
2008-03-25 21:21:17	18.2528
2008-03-25 22:53:57	18.2795
2008-03-25 23:33:25	18.3001
2008-03-25 23:48:45	18.3149
2008-03-25 23:59:55	18.3265
2008-03-26 00:01:13	18.3341
2008-03-26 00:01:41	18.3393
2008-03-26 00:06:19	18.3425
2008-03-26 00:52:43	18.3454
2008-03-26 02:38:52	18.3481
2008-03-26 04:54:34	18.3506
2008-03-26 07:50:44	18.3531
2008-03-26 11:19:53	18.3555
2008-03-26 15:23:34	18.358
2008-03-26 19:56:07	18.3604
2008-03-26 21:45:24	18.3629
2008-03-26 23:12:23	18.3654
2008-03-26 23:40:34	18.3681
2008-03-26 23:52:15	18.3707
2008-03-26 23:58:01	18.3733
2008-03-26 23:59:49	18.3758
2008-03-27 00:01:10	18.3779
2008-03-27 00:01:40	18.3798
2008-03-27 00:06:32	18.3817
2008-03-27 00:55:14	18.3835
2008-03-27 03:01:54	18.3853
2008-03-27 05:51:07	18.387
2008-03-27 09:30:03	18.3885
2008-03-27 13:55:50	18.3896
2008-03-27 19:07:41	18.3899
2008-03-27 21:09:22	18.3885
2008-03-27 22:47:08	18.3861
2008-03-27 23:55:24	18.3825
2008-03-27 23:59:18	18.3785
2008-03-28 00:00:25	18.3742
2008-03-28 00:00:49	18.3698
2008-03-28 00:04:51	18.3653
2008-03-28 00:45:14	18.3603
2008-03-28 02:25:47	18.3552
2008-03-28 04:37:45	18.35
2008-03-28 07:29:10	18.3447
2008-03-28 08:48:45	18.3395
2008-03-28 09:19:36	18.3342
2008-03-28 09:36:15	18.3289
2008-03-28 09:42:15	18.3232
2008-03-28 10:42:16	18.3168
2008-03-28 12:21:15	18.3093
2008-03-28 14:40:35	18.3004
2008-03-28 17:34:04	18.2904
2008-03-28 21:07:33	18.278
2008-03-28 22:39:15	18.2638
2008-03-28 23:56:30	18.2489
2008-03-28 23:59:40	18.2339
2008-03-29 00:01:14	18.2189
2008-03-29 00:01:48	18.2039
2008-03-29 00:07:27	18.1888
2008-03-29 01:04:03	18.1738
2008-03-29 01:30:29	18.1584
2008-03-29 01:42:07	18.1426
2008-03-29 01:45:53	18.1263
2008-03-29 01:47:10	18.1096
2008-03-29 01:47:38	18.0925
2008-03-29 01:52:20	18.0754
2008-03-29 02:39:12	18.0582
2008-03-29 04:28:38	18.0413
2008-03-29 06:49:24	18.0247
2008-03-29 09:53:17	18.0083
2008-03-29 12:16:40	17.9921
2008-03-29 17:10:34	17.9763
2008-03-29 21:24:30	17.961
2008-03-29 23:26:55	17.9469
2008-03-29 23:50:57	17.9333
2008-03-29 23:57:55	17.9203
2008-03-30 00:00:18	17.9076
2008-03-30 00:01:09	17.8951
2008-03-30 00:09:43	17.8828
2008-03-30 00:58:57	17.8706
2008-03-30 02:22:11	17.8584
2008-03-30 04:02:52	17.8454
2008-03-30 06:14:07	17.8323
2008-03-30 08:47:16	17.8191
2008-03-30 11:45:23	17.806
2008-03-30 15:03:36	17.7928
2008-03-30 18:41:45	17.7796
2008-03-30 22:38:04	17.7667
2008-03-30 23:23:58	17.7545
2008-03-30 23:56:27	17.7431
2008-03-30 23:59:51	17.7331
2008-03-31 00:02:06	17.7241
2008-03-31 00:02:55	17.7167
2008-03-31 00:11:00	17.7104
2008-03-31 01:17:40	17.7036
2008-03-31 03:23:13	17.6953
2008-03-31 05:29:32	17.685
2008-03-31 09:03:57	17.6721
2008-03-31 12:49:23	17.6558
2008-03-31 17:35:37	17.6354
2008-03-31 22:49:57	17.6108
2008-03-31 23:40:39	17.5813
2008-03-31 23:54:26	17.5465
2008-03-31 23:59:25	17.5053
2008-04-01 00:03:31	17.4568
2008-04-01 00:05:00	17.4001
2008-04-01 00:19:51	17.3372
2008-04-01 01:03:18	17.272
2008-04-01 02:03:21	17.2052
2008-04-01 02:52:51	17.1378
2008-04-01 03:23:49	17.0656
2008-04-01 05:40:27	16.989
2008-04-01 07:09:27	16.9055
2008-04-01 09:33:01	16.8135
2008-04-01 11:57:11	16.7119
2008-04-01 14:57:22	16.6003
2008-04-01 18:18:16	16.4816
2008-04-01 22:12:37	16.3571
2008-04-02 02:40:52	16.2284
2008-04-02 07:09:24	16.0894
2008-04-02 12:06:45	15.9451
2008-04-02 17:29:02	15.7957
2008-04-02 23:21:58	15.6406
2008-04-03 05:40:09	15.4812
2008-04-03 12:00:40	15.3207
2008-04-03 16:28:31	15.1592
2008-04-03 17:57:41	14.9974
2008-04-03 18:49:43	14.8319
2008-04-03 19:10:14	14.6649
2008-04-03 22:27:45	14.4971
2008-04-04 01:27:34	14.3287
2008-04-04 06:08:47	14.1604
2008-04-04 12:05:18	13.9931
2008-04-04 19:04:30	13.8265
2008-04-05 02:38:52	13.661
2008-04-05 08:18:15	13.4951
2008-04-05 13:11:10	13.3276
2008-04-05 17:01:46	13.1579
2008-04-06 04:17:36	12.9846
2008-04-06 12:10:09	12.8065
2008-04-06 22:27:48	12.6209
2008-04-07 08:39:19	12.4255
2008-04-07 14:50:06	12.2293
2008-04-07 16:15:12	12.0347
2008-04-07 17:22:26	11.8453
2008-04-07 17:46:55	11.6517
2008-04-07 21:49:51	11.4574
2008-04-07 23:34:07	11.2581
2008-04-08 00:36:42	11.0552
2008-04-08 01:29:11	10.8504
2008-04-08 01:33:03	10.6409
2008-04-08 01:36:45	10.4306
2008-04-08 01:38:06	10.2203
2008-04-08 01:51:35	10.0142
2008-04-08 03:32:08	9.80951
2008-04-08 06:34:40	9.60825
2008-04-08 10:15:56	9.40529
2008-04-08 15:12:37	9.20153
2008-04-08 21:07:26	8.99399
2008-04-09 04:23:32	8.7897
2008-04-09 13:12:16	8.5844
2008-04-09 17:06:20	8.37704
2008-04-09 20:09:01	8.16722
2008-04-09 21:38:25	7.96143
2008-04-10 05:29:05	7.75663
2008-04-10 10:13:49	7.55272
2008-04-10 15:18:25	7.34865
2008-04-10 19:01:01	7.14632
2008-04-10 21:04:13	6.94292
2008-04-11 05:23:48	6.73716
2008-04-11 10:39:57	6.52972
2008-04-11 18:19:25	6.3189
2008-04-11 23:22:41	6.10601
2008-04-12 09:16:21	5.89071
2008-04-12 16:27:58	5.67328
2008-04-13 01:42:35	5.45488
2008-04-13 08:45:36	5.2367
2008-04-13 18:13:43	5.01956
2008-04-14 03:16:20	4.80621
2008-04-14 11:44:07	4.60024
2008-04-14 21:38:41	4.40607
2008-04-15 07:58:53	4.22686
2008-04-15 08:27:56	4.05426
2008-04-15 08:38:50	3.88679
2008-04-15 08:42:46	3.7218
2008-04-15 09:22:00	3.56938
2008-04-15 11:58:31	3.424
2008-04-15 15:50:52	3.28574
2008-04-15 20:57:09	3.1533
2008-04-16 01:20:02	3.02658
2008-04-16 08:11:45	2.91461
2008-04-16 13:34:29	2.81448
2008-04-16 20:49:12	2.72999
2008-04-17 03:53:42	2.66036
2008-04-17 10:45:49	2.60365
2008-04-17 17:32:03	2.55693
2008-04-18 00:30:22	2.5201
2008-04-18 07:44:16	2.50034
2008-04-18 14:15:14	2.50133
2008-04-18 14:49:46	2.52592
2008-04-18 15:09:50	2.57403
2008-04-18 15:37:15	2.64946
2008-04-18 15:38:45	2.75321
2008-04-18 15:39:25	2.87782
2008-04-18 15:39:35	3.02221
2008-04-18 15:39:39	3.18421
2008-04-18 15:40:15	3.35926
2008-04-18 15:46:19	3.53849
2008-04-18 16:05:01	3.7221
2008-04-18 16:36:59	3.90951
2008-04-18 17:16:55	4.09964
2008-04-18 18:11:39	4.29305
2008-04-18 19:20:58	4.48854
2008-04-18 19:52:25	4.68579
2008-04-18 20:17:08	4.87885
2008-04-18 20:26:03	5.06963
2008-04-18 21:42:40	5.25174
2008-04-18 23:20:16	5.43484
2008-04-19 01:35:40	5.61996
2008-04-19 04:05:49	5.80632
2008-04-19 07:14:40	5.98848
2008-04-19 10:54:49	6.16232
2008-04-19 15:17:58	6.32387
2008-04-19 20:25:05	6.46821
2008-04-20 02:31:48	6.59538
2008-04-20 09:35:43	6.70241
2008-04-20 11:36:26	6.79061
2008-04-20 13:26:31	6.86749
2008-04-20 13:57:49	6.92405
2008-04-20 14:03:46	6.96525
2008-04-20 14:04:56	6.98823
2008-04-20 14:05:21	6.99455
2008-04-20 14:09:35	6.98209
2008-04-20 14:51:51	6.94931
2008-04-20 15:25:52	6.90387
2008-04-20 16:49:28	6.85171
2008-04-20 17:09:23	6.79679
2008-04-20 17:18:02	6.73048
2008-04-20 17:21:11	6.65109
2008-04-20 17:52:36	6.55499
2008-04-20 18:56:14	6.44198
2008-04-20 20:35:43	6.3094
2008-04-20 23:07:29	6.15554
2008-04-21 01:57:19	5.9791
2008-04-21 05:47:09	5.78058
2008-04-21 10:03:18	5.56167
2008-04-21 13:01:59	5.3287
2008-04-21 19:14:53	5.09076
2008-04-22 00:09:41	4.85007
2008-04-22 06:31:19	4.60649
2008-04-22 12:33:46	4.36244
2008-04-22 19:31:29	4.1185
2008-04-23 02:55:37	3.87459
2008-04-23 09:16:08	3.63134
2008-04-23 11:50:45	3.39465
2008-04-23 13:08:09	3.1631
2008-04-23 13:44:11	2.9437
2008-04-23 13:54:49	2.72708
2008-04-23 14:00:11	2.51169
2008-04-23 14:02:07	2.29701
2008-04-23 14:21:31	2.08714
2008-04-23 15:41:32	1.88583
2008-04-23 17:43:48	1.69881
2008-04-23 20:17:11	1.53206
2008-04-23 23:31:32	1.38768
2008-04-24 01:29:32	1.26874
2008-04-24 05:30:01	1.1762
2008-04-24 07:32:18	1.10066
2008-04-24 12:42:18	1.05998
2008-04-24 13:43:16	1.044
2008-04-24 13:49:19	1.05795
2008-04-24 13:55:11	1.10353
2008-04-24 13:57:37	1.18139
2008-04-24 13:59:08	1.29148
2008-04-24 13:59:20	1.43099
2008-04-24 13:59:24	1.57591
2008-04-24 13:59:25	1.72378
2008-04-24 13:59:39	1.87782
2008-04-24 14:01:58	2.03393
2008-04-24 14:06:24	2.191
2008-04-24 14:08:01	2.35232
2008-04-24 14:24:09	2.51584
2008-04-24 14:49:47	2.68141
2008-04-24 15:34:35	2.84935
2008-04-24 16:21:19	3.01985
2008-04-24 17:30:05	3.19418
2008-04-24 18:24:01	3.3737
2008-04-24 20:56:05	3.56114
2008-04-24 23:06:14	3.75342
2008-04-25 02:16:39	3.94984
2008-04-25 06:41:40	4.14732
2008-04-25 11:52:37	4.3509
2008-04-25 17:59:18	4.55926
2008-04-26 00:55:54	4.77309
2008-04-26 01:45:23	4.98852
2008-04-26 02:17:21	5.20424
2008-04-26 04:21:40	5.42015
2008-04-26 05:05:50	5.63614
2008-04-26 05:26:04	5.85265
2008-04-26 07:09:03	6.06891
2008-04-26 07:55:38	6.28466
2008-04-26 08:11:21	6.50022
2008-04-26 08:18:36	6.71391
2008-04-26 08:21:14	6.92466
2008-04-26 08:47:33	7.13025
2008-04-26 10:24:05	7.33055
2008-04-26 12:47:56	7.52328
2008-04-26 14:34:53	7.71022
2008-04-26 15:24:46	7.88146
2008-04-26 15:45:30	8.04012
2008-04-26 19:12:40	8.18113
2008-04-26 22:24:32	8.29764
2008-04-27 03:28:30	8.38566
2008-04-27 05:52:03	8.44647
2008-04-27 06:25:25	8.48417
2008-04-27 06:53:38	8.50604
2008-04-27 07:03:50	8.52132
2008-04-27 08:45:56	8.52645
2008-04-27 08:52:52	8.52804
2008-04-27 08:58:38	8.51299
2008-04-27 09:00:42	8.48545
2008-04-27 09:21:23	8.45178
2008-04-27 10:04:10	8.41577
2008-04-27 10:30:18	8.36354
2008-04-27 10:39:54	8.29922
2008-04-27 12:15:55	8.22482
2008-04-27 12:18:01	8.14322
2008-04-27 12:19:06	8.05482
2008-04-27 12:19:29	7.95919
2008-04-27 12:23:23	7.86069
2008-04-27 12:44:09	7.75302
2008-04-27 13:28:51	7.63312
2008-04-27 14:03:16	7.50822
2008-04-27 14:15:46	7.37782
2008-04-27 16:00:52	7.24587
2008-04-27 16:42:42	7.11367
2008-04-27 17:21:50	6.98146
2008-04-27 17:36:07	6.85124
2008-04-27 19:58:52	6.73008
2008-04-27 21:20:10	6.61984
2008-04-27 22:04:05	6.52152
2008-04-27 22:22:08	6.43121
2008-04-28 01:22:42	6.34493
2008-04-28 03:58:05	6.27188
2008-04-28 06:11:05	6.2063
2008-04-28 07:08:02	6.14394
2008-04-28 07:35:34	6.08377
2008-04-28 08:38:49	6.02397
2008-04-28 09:01:38	5.9644
2008-04-28 11:52:01	5.9049
2008-04-28 14:17:11	5.84593
2008-04-28 14:23:39	5.7896
2008-04-28 14:25:01	5.73636
2008-04-28 14:25:34	5.67885
2008-04-28 14:25:46	5.61956
2008-04-28 14:27:45	5.55469
2008-04-28 14:47:31	5.483
2008-04-28 16:24:00	5.40004
2008-04-28 18:24:23	5.31085
2008-04-28 20:52:24	5.22006
2008-04-28 22:44:14	5.12661
2008-04-28 23:46:50	5.02649
2008-04-29 03:45:37	4.9221
2008-04-29 06:39:41	4.8251
2008-04-29 08:09:50	4.73573
2008-04-29 09:19:22	4.64876
2008-04-29 09:31:51	4.56059
2008-04-29 09:35:27	4.47369
2008-04-29 09:36:19	4.3903
2008-04-29 09:36:38	4.30807
2008-04-29 09:39:44	4.23433
2008-04-29 10:10:48	4.16641
2008-04-29 11:42:46	4.09747
2008-04-29 12:19:47	4.02662
2008-04-29 16:03:48	3.95346
2008-04-29 18:42:37	3.87916
2008-04-29 22:43:55	3.80323
2008-04-30 00:59:38	3.72207
2008-04-30 06:53:44	3.62912
2008-04-30 11:36:11	3.52354
2008-04-30 17:34:17	3.40414
2008-04-30 21:35:53	3.27624
2008-05-01 04:17:05	3.14294
2008-05-01 07:57:19	2.99624
2008-05-01 13:40:42	2.84197
2008-05-01 17:54:26	2.68444
2008-05-01 18:15:45	2.52469
2008-05-01 18:22:28	2.36456
2008-05-01 18:27:45	2.20432
2008-05-01 18:29:41	2.04407
2008-05-01 18:48:55	1.88385
2008-05-01 20:03:36	1.72396
2008-05-01 22:03:21	1.56724
2008-05-02 00:30:37	1.4197
2008-05-02 01:48:34	1.27648
2008-05-02 03:33:06	1.15503
2008-05-02 07:59:16	1.05001
2008-05-02 11:35:48	0.966865
2008-05-02 14:48:54	0.899984
2008-05-02 18:55:34	0.860514
2008-05-02 20:09:26	0.843434
2008-05-02 23:40:42	0.849485
2008-05-02 23:50:24	0.871676
2008-05-02 23:59:04	0.913976
2008-05-03 00:03:27	0.966174
2008-05-03 00:05:34	1.02792
2008-05-03 00:06:57	1.09608
2008-05-03 00:07:59	1.16496
2008-05-03 00:08:12	1.2341
2008-05-03 00:08:16	1.30469
2008-05-03 00:08:18	1.37811
2008-05-03 00:08:32	1.45554
2008-05-03 00:10:55	1.53769
2008-05-03 00:20:11	1.6296
2008-05-03 00:48:59	1.72819
2008-05-03 01:39:14	1.83943
2008-05-03 02:48:51	1.9529
2008-05-03 04:33:09	2.07037
2008-05-03 06:49:36	2.19033
2008-05-03 09:43:56	2.31505
2008-05-03 13:17:40	2.44722
2008-05-03 16:43:39	2.5871
2008-05-03 21:19:56	2.73894
2008-05-03 23:52:34	2.89664
2008-05-04 01:15:25	3.0788
2008-05-04 02:00:54	3.27227
2008-05-04 02:10:10	3.47397
2008-05-04 02:13:43	3.68706
2008-05-04 02:49:14	3.90868
2008-05-04 03:58:44	4.13439
2008-05-04 05:24:37	4.36331
2008-05-04 06:39:13	4.59429
2008-05-04 09:14:27	4.82595
2008-05-04 10:32:48	5.05811
2008-05-04 13:34:45	5.28962
2008-05-04 13:46:49	5.51851
2008-05-04 13:58:54	5.74294
2008-05-04 14:03:15	5.96142
2008-05-04 14:46:48	6.17139
2008-05-04 16:03:42	6.37128
2008-05-04 17:39:03	6.55911
2008-05-04 19:55:16	6.72915
2008-05-04 21:08:18	6.87849
2008-05-05 02:23:44	7.01054
2008-05-05 05:05:06	7.13035
2008-05-05 07:15:51	7.22638
2008-05-05 10:49:57	7.30608
2008-05-05 14:19:53	7.36633
2008-05-05 16:33:47	7.40988
2008-05-05 18:55:19	7.43522
2008-05-05 21:06:54	7.45403
2008-05-05 22:11:26	7.46744
2008-05-05 23:52:49	7.47715
2008-05-06 00:50:25	7.47895
2008-05-06 01:03:51	7.47534
2008-05-06 01:13:23	7.45588
2008-05-06 01:14:54	7.42928
2008-05-06 01:16:11	7.39812
2008-05-06 01:16:39	7.3563
2008-05-06 01:21:19	7.30637
2008-05-06 02:04:44	7.23957
2008-05-06 03:30:35	7.15801
2008-05-06 04:19:40	7.05883
2008-05-06 05:19:17	6.94693
2008-05-06 08:43:25	6.80484
2008-05-06 11:26:36	6.64681
2008-05-06 15:30:02	6.47976
2008-05-06 19:37:08	6.30114
2008-05-07 00:33:45	6.11397
2008-05-07 01:46:59	5.92271
2008-05-07 02:21:34	5.72823
2008-05-07 02:27:16	5.53171
2008-05-07 02:29:21	5.3346
2008-05-07 02:50:07	5.13794
2008-05-07 04:21:57	4.94421
2008-05-07 06:45:40	4.75365
2008-05-07 08:15:41	4.57028
2008-05-07 12:51:15	4.39424
2008-05-07 15:21:04	4.22964
2008-05-07 21:38:42	4.07863
2008-05-08 02:31:55	3.94088
2008-05-08 07:35:57	3.82223
2008-05-08 13:22:42	3.7271
2008-05-08 19:15:44	3.64934
2008-05-09 02:01:19	3.58603
2008-05-09 03:41:30	3.54918
2008-05-09 04:07:23	3.52755
2008-05-09 04:10:51	3.52535
2008-05-09 04:12:15	3.53991
2008-05-09 04:12:35	3.57138
2008-05-09 04:12:42	3.60658
2008-05-09 04:13:55	3.64344
2008-05-09 04:26:05	3.68019
2008-05-09 04:59:11	3.71315
2008-05-09 05:33:42	3.74063
2008-05-09 06:53:05	3.76727
2008-05-09 08:17:41	3.79217
2008-05-09 10:35:22	3.81025
2008-05-09 13:34:30	3.83336
2008-05-09 16:38:40	3.85031
2008-05-09 20:18:53	3.87585
2008-05-10 00:27:12	3.90706
2008-05-10 05:11:16	3.94336
2008-05-10 09:40:10	3.98609
2008-05-10 14:57:49	4.03447
2008-05-10 15:44:31	4.08751
2008-05-10 16:15:40	4.14136
2008-05-10 16:35:29	4.19555
2008-05-10 16:39:49	4.2513
2008-05-10 16:41:05	4.31167
2008-05-10 16:41:33	4.37849
2008-05-10 16:46:09	4.44813
2008-05-10 17:32:05	4.52847
2008-05-10 18:52:29	4.6112
2008-05-10 20:00:13	4.70324
2008-05-10 21:54:26	4.79766
2008-05-11 00:42:41	4.88804
2008-05-11 02:18:51	4.9724
2008-05-11 06:18:13	5.05126
2008-05-11 07:25:35	5.11853
2008-05-11 08:16:36	5.17433
2008-05-11 09:09:55	5.2171
2008-05-11 09:24:25	5.24727
2008-05-11 09:28:11	5.266
2008-05-11 09:28:48	5.27701
2008-05-11 09:29:01	5.28244
2008-05-11 09:31:15	5.2873
2008-05-11 09:53:37	5.29147
2008-05-11 11:02:30	5.29382
2008-05-11 12:44:10	5.2902
2008-05-11 13:30:59	5.28445
2008-05-11 16:43:12	5.27333
2008-05-11 17:52:17	5.26065
2008-05-11 22:26:47	5.2412
2008-05-12 00:55:52	5.22173
2008-05-12 02:32:22	5.19493
2008-05-12 03:16:54	5.16648
2008-05-12 07:15:44	5.14161
2008-05-12 09:07:18	5.11914
2008-05-12 10:32:09	5.10648
2008-05-12 11:11:59	5.08852
2008-05-12 11:48:17	5.06659
2008-05-12 12:07:38	5.04343
2008-05-12 12:10:37	5.01925
2008-05-12 12:11:43	4.98722
2008-05-12 12:12:08	4.94985
2008-05-12 12:16:13	4.90835
2008-05-12 12:35:40	4.86065
2008-05-12 13:49:10	4.80603
2008-05-12 14:16:36	4.74204
2008-05-12 15:28:06	4.66871
2008-05-12 15:54:52	4.59047
2008-05-12 18:29:12	4.50037
2008-05-12 20:11:27	4.40518
2008-05-12 23:48:00	4.29731
2008-05-13 03:00:23	4.1837
2008-05-13 05:35:35	4.06687
2008-05-13 06:46:01	3.94869
2008-05-13 07:21:06	3.82471
2008-05-13 10:57:30	3.69879
2008-05-13 13:58:44	3.5717
2008-05-13 15:42:31	3.44416
2008-05-13 16:35:38	3.31631
2008-05-13 21:37:13	3.18901
2008-05-14 01:13:12	3.06414
2008-05-14 04:00:03	2.94425
2008-05-14 08:01:37	2.8304
2008-05-14 11:37:48	2.72509
2008-05-14 15:03:31	2.62893
2008-05-14 17:24:56	2.54291
2008-05-14 19:26:18	2.46964
2008-05-14 20:41:43	2.40981
2008-05-14 23:23:01	2.35654
2008-05-15 00:00:47	2.33332
2008-05-15 00:31:57	2.32745
2008-05-15 00:47:26	2.34117
2008-05-15 00:55:29	2.39138
2008-05-15 00:57:34	2.46219
2008-05-15 00:58:04	2.56772
2008-05-15 00:58:17	2.69164
2008-05-15 00:58:22	2.84299
2008-05-15 00:59:09	3.01238
2008-05-15 01:07:08	3.19395
2008-05-15 01:33:58	3.38316
2008-05-15 02:27:34	3.58419
2008-05-15 03:31:23	3.79383
2008-05-15 04:56:38	4.00954
2008-05-15 06:12:52	4.23292
2008-05-15 06:54:29	4.46305
2008-05-15 08:37:08	4.69833
2008-05-15 09:52:35	4.93513
2008-05-15 10:34:59	5.17065
2008-05-15 13:28:39	5.4029
2008-05-15 15:03:22	5.63242
2008-05-15 16:04:50	5.85695
2008-05-15 19:56:07	6.07902
2008-05-15 21:56:18	6.29964
2008-05-16 02:58:37	6.51943
2008-05-16 06:06:03	6.7379
2008-05-16 10:29:37	6.95438
2008-05-16 14:09:33	7.17
2008-05-16 17:59:17	7.38519
2008-05-16 21:56:16	7.60021
2008-05-17 01:59:56	7.81448
2008-05-17 07:51:56	8.02628
2008-05-17 13:00:14	8.2331
2008-05-17 18:07:32	8.43386
2008-05-17 23:52:21	8.6258
2008-05-18 07:13:56	8.80666
2008-05-18 13:53:44	8.97747
2008-05-18 21:54:51	9.13335
2008-05-19 06:05:45	9.27904
2008-05-19 13:59:00	9.41025
2008-05-19 22:43:01	9.51593
2008-05-20 02:29:15	9.6012
2008-05-20 04:30:59	9.67271
2008-05-20 05:36:32	9.71519
2008-05-20 07:16:06	9.74282
2008-05-20 09:37:55	9.73109
2008-05-20 10:36:12	9.69762
2008-05-20 11:05:20	9.63736
2008-05-20 11:11:25	9.55777
2008-05-20 11:12:51	9.46816
2008-05-20 11:13:14	9.37183
2008-05-20 11:13:23	9.26629
2008-05-20 11:14:47	9.15329
2008-05-20 11:28:50	9.03306
2008-05-20 12:50:46	8.90812
2008-05-20 15:11:26	8.78133
2008-05-20 17:00:08	8.6539
2008-05-20 17:55:58	8.52548
2008-05-20 22:26:55	8.39962
2008-05-21 01:29:27	8.27803
2008-05-21 06:40:38	8.16072
2008-05-21 10:40:00	8.04864
2008-05-21 12:06:00	7.93931
2008-05-21 12:53:16	7.83289
2008-05-21 18:03:03	7.7314
2008-05-21 21:31:53	7.63653
2008-05-22 03:10:31	7.54958
2008-05-22 08:56:29	7.47006
2008-05-22 09:43:02	7.39194
2008-05-22 10:12:27	7.31462
2008-05-22 14:47:33	7.23758
2008-05-22 18:36:34	7.16294
2008-05-22 23:51:43	7.09157
2008-05-23 03:20:16	7.02366
2008-05-23 03:55:20	6.95957
2008-05-23 04:13:59	6.89936
2008-05-23 07:20:25	6.84519
2008-05-23 08:29:38	6.79673
2008-05-23 08:32:30	6.75141
2008-05-23 08:33:28	6.71649
2008-05-23 08:33:50	6.68791
2008-05-23 08:37:22	6.66898
2008-05-23 09:12:49	6.65671
2008-05-23 11:01:07	6.6467
2008-05-23 13:34:14	6.63791
2008-05-23 16:49:15	6.63667
2008-05-23 21:06:28	6.64019
2008-05-23 21:49:28	6.65106
2008-05-23 22:21:49	6.66907
2008-05-23 22:33:37	6.68803
2008-05-24 00:31:34	6.70745
2008-05-24 03:36:09	6.73211
2008-05-24 07:33:26	6.76086
2008-05-24 12:39:16	6.79486
2008-05-24 13:21:03	6.83194
2008-05-24 13:43:41	6.86948
2008-05-24 17:14:28	6.90728
2008-05-24 20:45:10	6.94736
2008-05-24 23:49:10	6.98761
2008-05-25 01:38:36	7.02589
2008-05-25 02:54:55	7.06092
2008-05-25 03:06:07	7.09203
2008-05-25 03:12:39	7.11768
2008-05-25 03:13:43	7.13591
2008-05-25 03:14:15	7.14304
2008-05-25 03:14:26	7.13752
2008-05-25 03:16:20	7.11795
2008-05-25 03:35:19	7.08369
2008-05-25 05:14:41	7.04115
2008-05-25 07:59:31	6.99032
2008-05-25 09:05:38	6.9329
2008-05-25 10:06:57	6.87252
2008-05-25 10:16:46	6.8086
2008-05-25 10:17:55	6.74113
2008-05-25 10:18:38	6.67036
2008-05-25 10:18:53	6.59923
2008-05-25 10:21:26	6.52795
2008-05-25 10:46:56	6.45527
2008-05-25 12:08:26	6.38173
2008-05-25 14:25:31	6.30878
2008-05-25 17:16:02	6.23831
2008-05-25 21:17:20	6.17108
2008-05-26 02:02:33	6.10486
2008-05-26 07:50:28	6.03929
2008-05-26 14:13:37	5.9738
2008-05-26 21:37:58	5.90834
2008-05-27 05:27:34	5.84317
2008-05-27 13:00:04	5.77964
2008-05-27 21:44:05	5.71683
2008-05-28 06:48:01	5.65439
2008-05-28 07:46:07	5.5922
2008-05-28 08:15:43	5.53138
2008-05-28 08:32:54	5.47259
2008-05-28 08:43:18	5.41482
2008-05-28 08:45:39	5.35736
2008-05-28 08:46:53	5.30002
2008-05-28 08:47:21	5.24374
2008-05-28 08:51:52	5.18885
2008-05-28 09:37:05	5.136
2008-05-28 11:29:31	5.0864
2008-05-28 13:59:26	5.04008
2008-05-28 14:47:55	4.99769
2008-05-28 15:19:52	4.96063
2008-05-28 15:23:54	4.92964
2008-05-28 15:25:20	4.90582
2008-05-28 15:39:47	4.88951
2008-05-28 17:03:53	4.88137
2008-05-28 17:42:26	4.88132
2008-05-28 18:06:47	4.88857
2008-05-28 18:15:34	4.90339
2008-05-28 19:43:31	4.92447
2008-05-28 22:09:39	4.94541
2008-05-28 23:33:26	4.96545
2008-05-29 00:00:20	4.98325
2008-05-29 00:10:15	4.99837
2008-05-29 01:49:25	5.00994
2008-05-29 04:12:01	5.01757
2008-05-29 07:16:03	5.025
2008-05-29 11:07:35	5.03224
2008-05-29 11:13:15	5.03833
2008-05-29 11:17:49	5.04147
2008-05-29 11:19:28	5.04015
2008-05-29 11:35:59	5.03759
2008-05-29 12:13:09	5.03417
2008-05-29 12:52:40	5.03059
2008-05-29 13:03:05	5.02625
2008-05-29 13:04:24	5.02
2008-05-29 13:05:26	5.01012
2008-05-29 13:05:48	4.99864
2008-05-29 13:09:31	4.98607
2008-05-29 13:46:48	4.97323
2008-05-29 14:51:08	4.95909
2008-05-29 17:03:00	4.94306
2008-05-29 19:42:13	4.92603
2008-05-29 23:17:48	4.90876
2008-05-30 03:34:31	4.89198
2008-05-30 03:46:54	4.87432
2008-05-30 03:52:11	4.85539
2008-05-30 03:54:06	4.83568
2008-05-30 04:13:13	4.81637
2008-05-30 05:33:49	4.79922
2008-05-30 05:50:48	4.7846
2008-05-30 06:06:03	4.77065
2008-05-30 06:11:35	4.75686
2008-05-30 07:06:51	4.74314
2008-05-30 09:13:55	4.72935
2008-05-30 12:02:24	4.71624
2008-05-30 13:21:17	4.70472
2008-05-30 14:30:08	4.69515
2008-05-30 14:43:12	4.68649
2008-05-30 14:47:18	4.67867
2008-05-30 14:48:21	4.67184
2008-05-30 14:48:44	4.66829
2008-05-30 14:52:34	4.66757
2008-05-30 15:30:50	4.66979
2008-05-30 15:41:48	4.67563
2008-05-30 15:45:46	4.68541
2008-05-30 16:25:25	4.69557
2008-05-30 18:19:41	4.70637
2008-05-30 20:59:29	4.71808
2008-05-31 00:25:33	4.73108
2008-05-31 01:25:04	4.74534
2008-05-31 01:46:15	4.75997
2008-05-31 02:04:55	4.7759
2008-05-31 02:11:37	4.79239
2008-05-31 03:18:35	4.81003
2008-05-31 05:57:55	4.82929
2008-05-31 09:31:46	4.85052
2008-05-31 11:22:21	4.8726
2008-05-31 13:03:18	4.89513
2008-05-31 13:41:11	4.91692
2008-05-31 18:51:34	4.93734
2008-05-31 20:03:36	4.95624
2008-05-31 20:28:15	4.97443
2008-05-31 20:37:17	4.99193
2008-05-31 20:40:34	5.00877
2008-05-31 21:13:23	5.02542
2008-05-31 22:52:28	5.042
2008-06-01 01:32:13	5.05797
2008-06-01 04:54:30	5.0723
2008-06-01 05:18:55	5.08448
2008-06-01 05:34:10	5.09435
2008-06-01 07:43:03	5.10421
2008-06-01 08:40:38	5.11538
2008-06-01 09:33:03	5.12829
2008-06-01 09:33:36	5.14197
2008-06-01 09:33:49	5.15512
2008-06-01 09:35:49	5.16672
2008-06-01 09:55:58	5.17649
2008-06-01 11:03:15	5.18543
2008-06-01 12:56:07	5.1936
2008-06-01 15:03:33	5.20171
2008-06-01 16:06:27	5.20823
2008-06-01 17:04:06	5.21516
2008-06-01 17:09:51	5.22225
2008-06-01 17:11:43	5.22942
2008-06-01 17:12:19	5.23771
2008-06-01 17:12:32	5.2466
2008-06-01 17:14:40	5.25518
2008-06-01 17:16:56	5.26301
2008-06-01 17:35:04	5.27091
2008-06-01 18:26:57	5.27921
2008-06-01 20:34:17	5.28754
2008-06-01 23:22:20	5.29486
2008-06-02 00:38:44	5.3026
2008-06-02 00:57:49	5.31156
2008-06-02 01:05:02	5.32254
2008-06-02 01:20:37	5.33625
2008-06-02 01:29:39	5.35194
2008-06-02 01:32:54	5.36852
2008-06-02 02:05:20	5.38653
2008-06-02 03:24:54	5.40615
2008-06-02 05:38:34	5.42922
2008-06-02 06:26:44	5.45519
2008-06-02 06:49:30	5.4839
2008-06-02 09:47:45	5.51338
2008-06-02 11:53:37	5.54346
2008-06-02 12:34:02	5.57376
2008-06-02 12:51:08	5.60603
2008-06-02 15:37:43	5.64013
2008-06-02 16:55:03	5.67636
2008-06-02 17:16:45	5.71294
2008-06-02 17:24:45	5.7492
2008-06-02 18:44:42	5.78595
2008-06-02 21:08:51	5.82149
2008-06-03 00:05:16	5.85682
2008-06-03 04:02:08	5.8922
2008-06-03 06:52:48	5.92815
2008-06-03 07:47:17	5.96412
2008-06-03 08:35:42	6.00009
2008-06-03 08:53:07	6.03605
2008-06-03 11:47:18	6.07181
2008-06-03 15:09:48	6.10713
2008-06-03 18:32:26	6.14181
2008-06-03 19:43:03	6.17672
2008-06-03 20:42:28	6.21204
2008-06-03 21:03:47	6.2465
2008-06-04 00:36:55	6.28022
2008-06-04 04:12:25	6.3137
2008-06-04 08:46:52	6.34708
2008-06-04 10:09:58	6.37936
2008-06-04 10:57:48	6.41114
2008-06-04 16:19:23	6.44282
2008-06-04 18:28:39	6.47452
2008-06-04 20:29:36	6.5055
2008-06-04 21:19:54	6.53501
2008-06-04 23:35:47	6.56265
2008-06-05 00:05:10	6.58767
2008-06-05 00:17:23	6.61087
2008-06-05 00:22:45	6.63362
2008-06-05 00:24:42	6.6561
2008-06-05 00:44:05	6.67857
2008-06-05 01:37:27	6.69886
2008-06-05 04:06:11	6.71681
2008-06-05 07:22:28	6.73202
2008-06-05 09:13:02	6.74647
2008-06-05 09:46:06	6.76034
2008-06-05 09:57:31	6.77398
2008-06-05 10:01:38	6.78564
2008-06-05 10:03:07	6.79544
2008-06-05 10:17:59	6.80309
2008-06-05 10:53:51	6.81013
2008-06-05 11:56:16	6.81685
2008-06-05 14:02:12	6.82149
2008-06-05 16:42:18	6.82523
2008-06-05 20:07:45	6.82793
2008-06-06 00:04:30	6.82979
2008-06-06 05:17:40	6.83023
2008-06-06 10:16:10	6.82995
2008-06-06 16:26:38	6.82817
2008-06-06 22:37:18	6.82513
2008-06-07 06:29:31	6.82141
2008-06-07 07:54:54	6.81711
2008-06-07 12:42:07	6.81241
2008-06-07 12:58:41	6.80713
2008-06-07 13:02:40	6.80126
2008-06-07 13:06:36	6.79514
2008-06-07 13:08:14	6.7889
2008-06-07 13:08:43	6.78226
2008-06-07 13:08:46	6.77499
2008-06-07 13:08:47	6.76748
2008-06-07 13:08:56	6.75991
2008-06-07 13:10:26	6.75228
2008-06-07 13:25:35	6.74454
2008-06-07 14:02:20	6.73662
2008-06-07 14:54:36	6.72853
2008-06-07 16:05:56	6.72034
2008-06-07 17:00:35	6.7122
2008-06-07 19:12:12	6.70418
2008-06-07 21:11:49	6.69631
2008-06-07 22:17:27	6.68831
2008-06-07 23:10:26	6.68015
2008-06-07 23:30:33	6.67223
2008-06-07 23:36:27	6.66452
2008-06-07 23:37:52	6.65772
2008-06-07 23:38:23	6.65137
2008-06-07 23:43:30	6.64542
2008-06-08 00:25:24	6.6396
2008-06-08 01:37:06	6.6338
2008-06-08 02:07:28	6.628
2008-06-08 02:09:51	6.62225
2008-06-08 02:10:23	6.61662
2008-06-08 02:10:53	6.61113
2008-06-08 02:11:04	6.60586
2008-06-08 02:12:53	6.60086
2008-06-08 02:31:08	6.59647
2008-06-08 03:38:00	6.59279
2008-06-08 05:17:17	6.59002
2008-06-08 07:26:04	6.58791
2008-06-08 08:16:20	6.58728
2008-06-08 08:23:56	6.58793
2008-06-08 08:26:43	6.58925
2008-06-08 08:54:34	6.59108
2008-06-08 10:20:46	6.5931
2008-06-08 12:23:20	6.59518
2008-06-08 14:16:00	6.59727
2008-06-08 14:45:42	6.59937
2008-06-08 15:15:05	6.60152
2008-06-08 15:25:44	6.60406
2008-06-08 17:12:16	6.60726
2008-06-08 19:59:26	6.61077
2008-06-08 23:01:07	6.61436
2008-06-09 02:45:35	6.61802
2008-06-09 04:50:13	6.62186
2008-06-09 10:06:16	6.6259
2008-06-09 13:56:34	6.63005
2008-06-09 19:06:08	6.63424
2008-06-09 20:58:07	6.63834
2008-06-09 22:31:51	6.6422
2008-06-09 23:34:47	6.64573
2008-06-09 23:49:36	6.64911
2008-06-09 23:59:50	6.65248
2008-06-10 00:01:25	6.65584
2008-06-10 00:02:00	6.65922
2008-06-10 00:07:45	6.6625
2008-06-10 00:47:00	6.66561
2008-06-10 02:04:13	6.66859
2008-06-10 03:39:08	6.67177
2008-06-10 05:45:00	6.67494
2008-06-10 08:13:38	6.67811
2008-06-10 11:07:53	6.68133
2008-06-10 13:03:17	6.68446
2008-06-10 17:08:07	6.68744
2008-06-10 20:19:43	6.69024
2008-06-10 21:51:46	6.69297
2008-06-10 22:59:45	6.69562
2008-06-10 23:49:31	6.69831
2008-06-10 23:57:08	6.70107
2008-06-10 23:59:34	6.70388
2008-06-11 00:00:59	6.70672
2008-06-11 00:01:29	6.70953
2008-06-11 00:06:32	6.71234
2008-06-11 00:57:04	6.71515
2008-06-11 02:35:37	6.71807
2008-06-11 04:41:17	6.72103
2008-06-11 07:26:32	6.7242
2008-06-11 10:44:47	6.72749
2008-06-11 10:54:13	6.73081
2008-06-11 11:00:07	6.73412
2008-06-11 11:59:09	6.73741
2008-06-11 12:18:36	6.74063
2008-06-11 12:25:12	6.74384
2008-06-11 12:27:36	6.74716
2008-06-11 12:51:39	6.75059
2008-06-11 14:18:20	6.75415
2008-06-11 16:24:46	6.75801
2008-06-11 19:05:00	6.76208
2008-06-11 20:30:37	6.76669
2008-06-11 21:48:37	6.77174
2008-06-11 21:50:56	6.77732
2008-06-11 21:51:56	6.78335
2008-06-11 22:01:59	6.78977
2008-06-11 22:28:07	6.79646
2008-06-11 22:37:30	6.8032
2008-06-11 23:22:48	6.80968
2008-06-11 23:48:37	6.8155
2008-06-11 23:57:08	6.82006
2008-06-11 23:59:47	6.82258
2008-06-12 00:02:15	6.82481
2008-06-12 00:03:09	6.82682
2008-06-12 00:12:07	6.82871
2008-06-12 00:54:27	6.83055
2008-06-12 02:01:59	6.83238
2008-06-12 03:25:33	6.83421
2008-06-12 05:13:37	6.83596
2008-06-12 06:29:28	6.8373
2008-06-12 09:23:38	6.83784
2008-06-12 11:50:49	6.83739
2008-06-12 15:07:59	6.83566
2008-06-12 18:35:26	6.83225
2008-06-12 22:29:45	6.82865
2008-06-13 02:42:09	6.82494
2008-06-13 07:39:49	6.82116
2008-06-13 13:10:19	6.8168
2008-06-13 19:10:53	6.81124
2008-06-14 02:30:26	6.80493
2008-06-14 10:51:59	6.79607
2008-06-14 11:57:59	6.78513
2008-06-14 12:45:48	6.77126
2008-06-14 12:55:38	6.75521
2008-06-14 12:57:57	6.73811
2008-06-14 12:59:58	6.72031
2008-06-14 13:00:42	6.7021
2008-06-14 13:08:02	6.68349
2008-06-14 14:15:55	6.66443
2008-06-14 16:27:51	6.64495
2008-06-14 19:03:58	6.62518
2008-06-14 22:35:48	6.60481
2008-06-15 02:50:26	6.58407
2008-06-15 03:17:48	6.563
2008-06-15 03:31:55	6.54168
2008-06-15 03:37:00	6.52016
2008-06-15 04:27:49	6.4986
2008-06-15 06:30:49	6.4769
2008-06-15 07:24:45	6.4553
2008-06-15 11:30:34	6.43413
2008-06-15 14:54:27	6.41398
2008-06-15 19:57:37	6.39565
2008-06-15 23:55:30	6.37768
2008-06-16 01:57:30	6.36
2008-06-16 03:18:11	6.34242
2008-06-16 03:45:10	6.32484
2008-06-16 04:01:01	6.30716
2008-06-16 04:15:05	6.28942
2008-06-16 04:16:04	6.27165
2008-06-16 04:16:26	6.25416
2008-06-16 04:20:02	6.23725
2008-06-16 04:56:06	6.22114
2008-06-16 06:29:33	6.20623
2008-06-16 08:34:15	6.1929
2008-06-16 11:02:16	6.17975
2008-06-16 14:25:34	6.16673
2008-06-16 14:35:24	6.15375
2008-06-16 14:43:18	6.14122
2008-06-16 14:46:09	6.12971
2008-06-16 15:14:45	6.11829
2008-06-16 16:46:56	6.10872
2008-06-16 18:57:32	6.10039
2008-06-16 21:44:01	6.09403
2008-06-17 01:09:49	6.08868
2008-06-17 05:17:34	6.08289
2008-06-17 09:58:47	6.07659
2008-06-17 11:32:45	6.06843
2008-06-17 12:47:59	6.0585
2008-06-17 13:36:56	6.04613
2008-06-17 14:16:21	6.03131
2008-06-17 14:31:26	6.01615
2008-06-17 14:38:06	6.00091
2008-06-17 14:41:30	5.98555
2008-06-17 14:43:11	5.96998
2008-06-17 14:43:43	5.95404
2008-06-17 14:43:59	5.93724
2008-06-17 14:46:46	5.91923
2008-06-17 15:14:33	5.90001
2008-06-17 16:31:35	5.88011
2008-06-17 18:17:38	5.85975
2008-06-17 20:35:41	5.83923
2008-06-17 23:27:22	5.81851
2008-06-18 02:53:50	5.79766
2008-06-18 07:23:40	5.77633
2008-06-18 11:02:50	5.75449
2008-06-18 17:30:10	5.73251
2008-06-18 23:14:24	5.70923
2008-06-19 06:21:02	5.68548
2008-06-19 12:34:08	5.6612
2008-06-19 13:23:40	5.63662
2008-06-19 13:32:16	5.6118
2008-06-19 13:39:02	5.58694
2008-06-19 13:41:28	5.56206
2008-06-19 14:05:52	5.53719
[truncated: 55,522 more rows]

## Sheet: Observed_Larv_SB_Gougna_2010
SB_Time_Larv	SB_Obs_Larv
2012-02-21 17:12:03	7.81779
2012-02-27 22:33:55	15.993
2012-03-05 15:51:57	12.1871
2012-03-11 19:45:05	16.2714
2012-03-19 01:50:01	2.8221
2012-03-24 12:04:42	3.1085
2012-03-31 04:25:43	41.6728
2012-04-07 21:36:08	13.9048
2012-04-16 15:35:58	9.80455
2012-04-20 01:59:34	12.723
2012-04-29 11:24:45	6.28436
2012-05-07 19:09:48	18.8404
2012-05-11 00:16:30	7.14866
2012-05-20 16:14:38	18.8266
2012-05-28 01:36:03	14.4356
2012-06-01 01:30:54	9.75603

## Sheet: Simulated_Larv_SM
Time_Larv	SM_Larv_Pred
2008-01-01	3.35939
2008-01-01 02:10:43	3.34684
2008-01-01 11:42:04	3.33529
2008-01-01 16:25:13	3.32368
2008-01-01 21:38:57	3.31119
2008-01-01 23:44:42	3.29761
2008-01-01 23:58:09	3.28246
2008-01-02 00:00:21	3.26568
2008-01-02 00:01:10	3.24975
2008-01-02 00:09:18	3.23469
2008-01-02 01:14:03	3.22061
2008-01-02 03:00:58	3.20743
2008-01-02 05:05:46	3.19498
2008-01-02 08:26:42	3.18277
2008-01-02 12:15:04	3.17041
2008-01-02 17:04:18	3.15774
2008-01-02 19:55:02	3.14449
2008-01-02 22:59:48	3.13113
2008-01-02 23:58:05	3.11652
2008-01-03 00:02:23	3.10249
2008-01-03 00:03:56	3.08915
2008-01-03 00:19:22	3.0596
2008-01-03 02:16:56	3.03089
2008-01-03 05:53:00	3.00574
2008-01-03 10:13:00	2.98224
2008-01-03 15:59:02	2.96055
2008-01-03 22:30:11	2.93956
2008-01-03 23:21:25	2.91847
2008-01-03 23:57:00	2.89687
2008-01-04 00:01:15	2.87454
2008-01-04 00:02:48	2.85132
2008-01-04 00:18:17	2.82726
2008-01-04 01:53:39	2.8024
2008-01-04 04:38:05	2.77772
2008-01-04 07:57:55	2.75393
2008-01-04 12:24:32	2.73128
2008-01-04 15:23:16	2.7101
2008-01-04 22:44:30	2.68967
2008-01-04 23:22:07	2.66974
2008-01-04 23:28:09	2.64946
2008-01-04 23:31:43	2.62838
2008-01-04 23:33:00	2.60629
2008-01-04 23:45:49	2.5831
2008-01-04 23:59:01	2.56001
2008-01-05 00:11:36	2.53781
2008-01-05 00:16:09	2.51685
2008-01-05 01:01:45	2.49758
2008-01-05 03:06:13	2.48016
2008-01-05 06:08:38	2.46289
2008-01-05 10:02:43	2.44548
2008-01-05 15:00:48	2.42755
2008-01-05 21:01:42	2.40899
2008-01-05 23:08:10	2.38967
2008-01-05 23:52:45	2.36981
2008-01-06 00:03:37	2.34959
2008-01-06 00:07:34	2.33012
2008-01-06 00:47:08	2.31169
2008-01-06 02:47:49	2.29398
2008-01-06 05:48:57	2.27768
2008-01-06 09:37:05	2.26085
2008-01-06 14:27:10	2.24323
2008-01-06 20:09:05	2.22472
2008-01-06 22:41:26	2.20575
2008-01-06 23:42:45	2.18631
2008-01-07 00:05:34	2.16671
2008-01-07 00:08:30	2.14705
2008-01-07 00:11:03	2.12683
2008-01-07 00:36:37	2.1062
2008-01-07 02:07:28	2.08546
2008-01-07 04:51:40	2.06479
2008-01-07 08:06:42	2.04494
2008-01-07 12:23:05	2.0262
2008-01-07 17:23:49	2.00882
2008-01-07 23:15:33	1.99191
2008-01-07 23:59:39	1.97517
2008-01-08 00:40:35	1.95846
2008-01-08 00:55:17	1.94164
2008-01-08 03:22:16	1.92479
2008-01-08 07:08:29	1.90816
2008-01-08 11:47:35	1.892
2008-01-08 16:59:49	1.87657
2008-01-08 19:55:54	1.86202
2008-01-08 23:13:24	1.84863
2008-01-09 00:43:58	1.83575
2008-01-09 01:26:26	1.82306
2008-01-09 05:43:08	1.81048
2008-01-09 10:35:57	1.79802
2008-01-09 16:17:40	1.78582
2008-01-09 23:45:08	1.77389
2008-01-10 01:13:40	1.76263
2008-01-10 02:08:03	1.75211
2008-01-10 02:20:37	1.74249
2008-01-10 02:23:37	1.73386
2008-01-10 02:24:44	1.72633
2008-01-10 02:35:58	1.71994
2008-01-10 04:23:24	1.71369
2008-01-10 07:03:15	1.70756
2008-01-10 11:29:20	1.70149
2008-01-10 15:26:40	1.69588
2008-01-10 17:21:26	1.69109
2008-01-10 23:14:29	1.68744
2008-01-11 00:04:49	1.68468
2008-01-11 00:33:43	1.68242
2008-01-11 03:31:57	1.68067
2008-01-11 07:17:40	1.67916
2008-01-11 12:11:40	1.67786
2008-01-11 18:00:36	1.67741
2008-01-11 21:23:59	1.67768
2008-01-12 03:01:55	1.67901
2008-01-12 05:43:59	1.68143
2008-01-12 09:14:57	1.68428
2008-01-12 11:14:03	1.6876
2008-01-12 13:05:03	1.69098
2008-01-12 13:33:42	1.69439
2008-01-12 13:38:01	1.6978
2008-01-12 13:41:26	1.7013
2008-01-12 13:42:41	1.70504
2008-01-12 13:55:03	1.70921
2008-01-12 15:50:14	1.71401
2008-01-12 19:35:39	1.71923
2008-01-12 19:44:40	1.72533
2008-01-12 19:48:19	1.73203
2008-01-12 19:49:38	1.73894
2008-01-12 20:02:47	1.74593
2008-01-12 21:27:42	1.75298
2008-01-13 00:20:33	1.76002
2008-01-13 01:47:49	1.76709
2008-01-13 06:37:22	1.77396
2008-01-13 11:06:26	1.7812
2008-01-13 14:21:59	1.78867
2008-01-13 18:14:08	1.79645
2008-01-13 18:44:41	1.80468
2008-01-13 18:55:53	1.81361
2008-01-13 18:59:57	1.82259
2008-01-13 19:40:32	1.83164
2008-01-13 20:50:13	1.84173
2008-01-13 23:15:51	1.8529
2008-01-14 02:52:13	1.86471
2008-01-14 04:48:11	1.87788
2008-01-14 11:28:35	1.8915
2008-01-14 14:43:13	1.90505
2008-01-14 16:13:20	1.91869
2008-01-14 16:45:19	1.9333
2008-01-14 17:03:34	1.94908
2008-01-14 17:10:08	1.96671
2008-01-14 18:15:48	1.98539
2008-01-14 18:40:49	2.00519
2008-01-14 22:51:09	2.02622
2008-01-15 02:47:03	2.04769
2008-01-15 05:53:17	2.07066
2008-01-15 09:59:52	2.09474
2008-01-15 14:25:43	2.11995
2008-01-15 15:22:11	2.14642
2008-01-15 15:52:02	2.17381
2008-01-15 20:50:36	2.2028
2008-01-16 01:36:41	2.23297
2008-01-16 04:21:04	2.26414
2008-01-16 10:02:06	2.2958
2008-01-16 12:28:04	2.32857
2008-01-16 13:25:04	2.36209
2008-01-16 13:47:10	2.39629
2008-01-16 17:28:10	2.4315
2008-01-16 21:38:49	2.46763
2008-01-17 03:44:24	2.50523
2008-01-17 07:25:08	2.54315
2008-01-17 11:32:58	2.58173
2008-01-17 15:35:19	2.62025
2008-01-17 18:14:59	2.65873
2008-01-18 00:06:18	2.69665
2008-01-18 04:37:02	2.73399
2008-01-18 09:39:25	2.77083
2008-01-18 14:14:07	2.807
2008-01-18 17:35:28	2.84253
2008-01-18 23:38:45	2.87798
2008-01-19 04:34:17	2.91371
2008-01-19 09:01:23	2.94871
2008-01-19 12:08:38	2.98306
2008-01-19 18:26:54	3.01725
2008-01-19 22:35:20	3.05062
2008-01-20 05:05:49	3.08389
2008-01-20 11:39:07	3.1174
2008-01-20 17:03:37	3.15141
2008-01-21 01:04:32	3.18474
2008-01-21 03:12:23	3.21741
2008-01-21 07:07:37	3.24833
2008-01-21 07:42:02	3.27815
2008-01-21 07:47:18	3.30662
2008-01-21 07:47:55	3.33373
2008-01-21 07:48:08	3.35996
2008-01-21 07:50:22	3.38427
2008-01-21 08:12:36	3.40716
2008-01-21 09:30:29	3.42852
2008-01-21 10:16:45	3.44859
2008-01-21 12:47:37	3.46779
2008-01-21 15:09:29	3.48548
2008-01-21 18:27:24	3.50209
2008-01-21 22:22:51	3.51779
2008-01-22 03:28:49	3.53299
2008-01-22 08:31:28	3.54709
2008-01-22 14:04:36	3.56096
2008-01-22 20:54:21	3.57386
2008-01-23 00:59:22	3.58551
2008-01-23 09:33:46	3.5961
2008-01-23 11:39:35	3.60518
2008-01-23 13:29:02	3.61417
2008-01-23 13:32:20	3.62302
2008-01-23 13:33:57	3.63259
2008-01-23 13:34:33	3.64303
2008-01-23 13:35:01	3.65479
2008-01-23 13:35:11	3.66848
2008-01-23 13:36:52	3.68217
2008-01-23 13:53:42	3.69582
2008-01-23 15:30:26	3.70926
2008-01-23 17:30:40	3.72258
2008-01-23 21:09:24	3.73554
2008-01-24 00:51:58	3.74821
2008-01-24 04:49:21	3.76081
2008-01-24 09:28:29	3.77361
2008-01-24 15:54:55	3.78664
2008-01-24 19:25:59	3.80048
2008-01-24 20:34:32	3.81494
2008-01-24 20:59:19	3.83067
2008-01-24 21:09:04	3.848
2008-01-24 22:46:32	3.8667
2008-01-25 01:19:20	3.88636
2008-01-25 04:55:04	3.91001
2008-01-25 08:19:40	3.93632
2008-01-25 12:48:34	3.96672
2008-01-25 18:26:55	3.99782
2008-01-25 18:28:40	4.02975
2008-01-25 18:29:33	4.06207
2008-01-25 18:29:46	4.0948
2008-01-25 18:29:51	4.12777
2008-01-25 18:30:37	4.16075
2008-01-25 18:38:20	4.19367
2008-01-25 19:35:23	4.22644
2008-01-25 21:22:41	4.25901
2008-01-25 23:21:50	4.29132
2008-01-26 02:32:08	4.32323
2008-01-26 05:05:21	4.35438
2008-01-26 09:12:54	4.38506
2008-01-26 13:15:46	4.41598
2008-01-26 17:05:57	4.44739
2008-01-26 19:12:47	4.47971
2008-01-27 02:56:28	4.51287
2008-01-27 07:42:52	4.5474
2008-01-27 14:47:05	4.58327
2008-01-27 15:58:01	4.62102
2008-01-27 17:22:05	4.65929
2008-01-27 18:01:40	4.70012
2008-01-27 18:43:11	4.74422
2008-01-27 19:08:17	4.79421
2008-01-27 19:16:40	4.84483
2008-01-27 19:20:24	4.89558
2008-01-27 19:22:46	4.94639
2008-01-27 19:22:55	4.99724
2008-01-27 19:23:02	5.04777
2008-01-27 19:23:05	5.09798
2008-01-27 19:23:30	5.15102
2008-01-27 19:27:44	5.21173
2008-01-27 20:10:01	5.28746
2008-01-27 21:06:57	5.38075
2008-01-27 22:39:56	5.49757
2008-01-28 00:31:16	5.64385
2008-01-28 03:36:51	5.7988
2008-01-28 07:06:20	5.95181
2008-01-28 11:32:13	6.10322
2008-01-28 14:26:00	6.25137
2008-01-28 21:16:09	6.39919
2008-01-29 01:54:20	6.54633
2008-01-29 09:13:26	6.69318
2008-01-29 09:55:21	6.83963
2008-01-29 10:02:49	6.98584
2008-01-29 10:07:13	7.13203
2008-01-29 10:07:56	7.27883
2008-01-29 10:08:12	7.4311
2008-01-29 10:10:48	7.59155
2008-01-29 10:36:48	7.75953
2008-01-29 11:41:50	7.93884
2008-01-29 13:39:46	8.13879
2008-01-29 16:03:51	8.36046
2008-01-29 19:15:02	8.61132
2008-01-29 23:11:19	8.89742
2008-01-30 00:24:18	9.22076
2008-01-30 00:40:18	9.57266
2008-01-30 00:48:15	9.94261
2008-01-30 00:54:25	10.353
2008-01-30 00:57:09	10.7909
2008-01-30 00:58:19	11.2635
2008-01-30 00:59:03	11.7412
2008-01-30 00:59:11	12.2196
2008-01-30 00:59:14	12.6931
2008-01-30 00:59:43	13.1663
2008-01-30 01:04:31	13.6394
2008-01-30 01:45:27	14.1125
2008-01-30 02:46:07	14.5858
2008-01-30 03:41:38	15.0611
2008-01-30 05:04:40	15.5405
2008-01-30 07:34:21	16.0235
2008-01-30 10:10:39	16.5068
2008-01-30 13:41:56	16.9853
2008-01-30 17:58:43	17.4573
2008-01-30 22:38:50	17.9045
2008-01-31 02:25:39	18.3206
2008-01-31 05:04:47	18.7271
2008-01-31 11:04:10	19.1315
2008-01-31 15:37:04	19.5349
2008-01-31 21:28:21	19.9375
2008-01-31 23:04:53	20.3401
2008-01-31 23:45:45	20.7453
2008-01-31 23:56:43	21.1557
2008-01-31 23:59:35	21.5723
2008-02-01 00:00:36	21.9975
2008-02-01 00:00:58	22.4322
2008-02-01 00:04:38	22.8775
2008-02-01 00:31:00	23.3214
2008-02-01 01:28:20	23.7589
2008-02-01 03:01:19	24.1899
2008-02-01 05:05:25	24.6101
2008-02-01 07:37:06	25.0098
2008-02-01 10:36:24	25.3878
2008-02-01 10:43:53	25.7362
2008-02-01 10:47:56	26.0492
2008-02-01 10:50:50	26.3272
2008-02-01 10:50:59	26.5814
2008-02-01 10:51:02	26.8237
2008-02-01 10:51:34	27.033
2008-02-01 10:56:50	27.2229
2008-02-01 11:36:26	27.3875
2008-02-01 12:49:50	27.5535
2008-02-01 14:20:50	27.7279
2008-02-01 16:28:36	27.9136
2008-02-01 18:53:11	28.1127
2008-02-01 21:51:08	28.3153
2008-02-01 23:02:14	28.5208
2008-02-01 23:30:40	28.7267
2008-02-01 23:48:57	28.9312
2008-02-01 23:57:25	29.1313
2008-02-01 23:59:57	29.3243
2008-02-02 00:01:09	29.5079
2008-02-02 00:01:36	29.6803
2008-02-02 00:05:58	29.8397
2008-02-02 00:49:40	29.9989
2008-02-02 02:09:24	30.1598
2008-02-02 04:05:43	30.3242
2008-02-02 06:37:35	30.4933
2008-02-02 09:45:53	30.668
2008-02-02 13:23:27	30.8504
2008-02-02 17:13:34	31.0356
2008-02-02 22:01:55	31.2203
2008-02-03 02:55:08	31.4017
2008-02-03 08:16:57	31.5772
2008-02-03 09:42:55	31.7442
2008-02-03 10:51:18	31.9017
2008-02-03 11:05:31	32.0481
2008-02-03 11:21:44	32.1903
2008-02-03 11:22:58	32.3319
2008-02-03 11:23:26	32.4739
2008-02-03 11:23:37	32.6173
2008-02-03 11:23:42	32.7628
2008-02-03 11:24:23	32.9106
2008-02-03 11:31:18	33.061
2008-02-03 12:19:49	33.2136
2008-02-03 13:42:33	33.3652
2008-02-03 15:32:23	33.513
2008-02-03 17:41:41	33.6543
2008-02-03 20:43:09	33.7872
2008-02-03 22:01:38	33.9096
2008-02-03 22:56:40	34.0209
2008-02-03 23:45:38	34.1216
2008-02-03 23:56:24	34.2098
2008-02-03 23:59:29	34.2859
2008-02-04 00:00:38	34.3485
2008-02-04 00:01:03	34.4074
2008-02-04 00:05:16	34.4633
2008-02-04 00:31:11	34.5187
2008-02-04 01:15:54	34.5733
2008-02-04 02:09:27	34.6279
2008-02-04 03:20:39	34.6825
2008-02-04 04:43:42	34.7374
2008-02-04 06:22:53	34.7926
2008-02-04 08:13:58	34.8486
2008-02-04 10:21:54	34.9053
2008-02-04 12:43:26	34.962
2008-02-04 15:20:35	35.0185
2008-02-04 18:12:31	35.0761
2008-02-04 19:02:57	35.1367
2008-02-04 19:40:16	35.191
2008-02-04 20:03:09	35.2422
2008-02-04 20:21:24	35.2912
2008-02-04 20:35:49	35.3383
2008-02-04 20:50:10	35.3852
2008-02-04 20:51:46	35.4344
2008-02-04 20:52:22	35.4902
2008-02-04 20:52:32	35.5573
2008-02-04 20:52:35	35.637
2008-02-04 20:53:08	35.7334
2008-02-04 20:58:39	35.8486
2008-02-04 21:33:16	35.9743
2008-02-04 22:20:18	36.1207
2008-02-04 23:37:15	36.269
2008-02-05 00:58:44	36.4149
2008-02-05 03:09:09	36.5586
2008-02-05 05:31:37	36.7
2008-02-05 08:28:50	36.8394
2008-02-05 11:35:34	36.9772
2008-02-05 12:03:58	37.1139
2008-02-05 12:05:45	37.2502
2008-02-05 12:06:25	37.3866
2008-02-05 12:06:40	37.526
2008-02-05 12:09:04	37.6686
2008-02-05 12:33:11	37.8179
2008-02-05 13:41:00	37.9733
2008-02-05 15:35:30	38.1335
2008-02-05 17:46:27	38.2992
2008-02-05 20:51:08	38.4668
2008-02-06 00:36:53	38.6353
2008-02-06 03:04:37	38.8047
2008-02-06 08:24:46	38.9743
2008-02-06 09:36:12	39.1437
2008-02-06 09:40:04	39.3128
2008-02-06 09:42:48	39.4811
2008-02-06 09:44:05	39.6484
2008-02-06 09:44:18	39.8141
2008-02-06 09:44:28	39.9774
2008-02-06 09:44:32	40.1359
2008-02-06 09:45:09	40.2873
2008-02-06 09:51:21	40.4389
2008-02-06 10:43:25	40.5922
2008-02-06 11:46:12	40.7476
2008-02-06 14:01:28	40.905
2008-02-06 16:22:41	41.0639
2008-02-06 18:27:49	41.2217
2008-02-06 21:09:00	41.3722
2008-02-06 22:25:06	41.5115
2008-02-06 23:07:56	41.6379
2008-02-06 23:43:10	41.7467
2008-02-06 23:57:13	41.8351
2008-02-06 23:59:33	41.9112
2008-02-07 00:00:35	41.9644
2008-02-07 00:00:58	42.013
2008-02-07 00:04:44	42.0612
2008-02-07 00:36:59	42.1084
2008-02-07 01:37:22	42.1545
2008-02-07 02:51:35	42.1987
2008-02-07 04:29:17	42.2406
2008-02-07 06:25:24	42.2778
2008-02-07 08:42:05	42.3091
2008-02-07 11:16:10	42.3316
2008-02-07 14:08:03	42.3409
2008-02-07 17:16:46	42.3348
2008-02-07 20:43:14	42.3106
2008-02-08 00:27:28	42.2789
2008-02-08 00:36:59	42.2417
2008-02-08 00:39:28	42.199
2008-02-08 00:40:07	42.1543
2008-02-08 00:40:18	42.1086
2008-02-08 00:40:22	42.062
2008-02-08 00:41:04	42.0144
2008-02-08 00:47:58	41.9656
2008-02-08 01:24:53	41.9152
2008-02-08 02:26:19	41.8627
2008-02-08 03:39:45	41.8082
2008-02-08 05:13:54	41.7517
2008-02-08 06:46:31	41.6938
2008-02-08 09:12:48	41.6347
2008-02-08 11:41:05	41.5741
2008-02-08 14:41:46	41.5118
2008-02-08 17:57:41	41.4477
2008-02-08 21:40:57	41.3815
2008-02-09 01:39:21	41.3134
2008-02-09 02:11:55	41.2435
2008-02-09 02:29:57	41.1728
2008-02-09 02:30:20	41.1067
2008-02-09 02:30:29	41.0482
2008-02-09 02:31:54	40.9995
2008-02-09 02:36:34	40.9647
2008-02-09 02:54:34	40.9446
2008-02-09 03:25:19	40.9351
2008-02-09 04:13:18	40.9457
2008-02-09 05:27:01	40.9575
2008-02-09 06:55:34	40.9717
2008-02-09 08:37:45	40.9866
2008-02-09 09:34:44	41.0026
2008-02-09 10:13:59	41.0205
2008-02-09 10:43:00	41.0407
2008-02-09 10:49:59	41.0655
2008-02-09 10:53:42	41.0964
2008-02-09 10:54:45	41.1371
2008-02-09 10:55:36	41.1918
2008-02-09 10:55:54	41.2646
2008-02-09 10:58:55	41.3558
2008-02-09 11:29:06	41.4552
2008-02-09 12:28:13	41.5616
2008-02-09 13:46:57	41.6731
2008-02-09 15:46:49	41.7859
2008-02-09 18:04:53	41.8993
2008-02-09 19:53:18	42.0128
2008-02-09 23:45:22	42.1271
2008-02-10 00:00:30	42.2424
2008-02-10 00:27:26	42.3593
2008-02-10 00:28:04	42.4782
2008-02-10 00:28:10	42.5983
2008-02-10 00:28:13	42.7171
2008-02-10 00:28:14	42.8327
2008-02-10 00:28:24	42.9436
2008-02-10 00:30:11	43.0512
2008-02-10 00:47:56	43.1516
2008-02-10 01:42:02	43.247
2008-02-10 03:16:43	43.3371
2008-02-10 05:19:30	43.4256
2008-02-10 07:43:29	43.5144
2008-02-10 10:31:20	43.6029
2008-02-10 13:48:07	43.6873
2008-02-10 14:59:18	43.7642
2008-02-10 15:24:25	43.8315
2008-02-10 15:26:52	43.8851
2008-02-10 15:27:36	43.9269
2008-02-10 15:28:03	43.9631
2008-02-10 15:28:13	43.9887
2008-02-10 15:29:51	44.025
2008-02-10 15:46:11	44.074
2008-02-10 16:37:20	44.1362
2008-02-10 17:50:08	44.2017
2008-02-10 19:23:02	44.2698
2008-02-10 20:33:16	44.3387
2008-02-10 23:09:34	44.4164
2008-02-11 01:24:42	44.5057
2008-02-11 04:52:16	44.599
2008-02-11 08:04:24	44.702
2008-02-11 09:19:52	44.8061
2008-02-11 09:26:37	44.9102
2008-02-11 09:28:32	45.0114
2008-02-11 09:29:20	45.1065
2008-02-11 09:29:38	45.1965
2008-02-11 09:32:33	45.2852
2008-02-11 10:01:46	45.3735
2008-02-11 10:52:08	45.4617
2008-02-11 12:30:12	45.5499
2008-02-11 14:36:52	45.6379
2008-02-11 17:24:02	45.7257
2008-02-11 20:02:55	45.8134
2008-02-11 20:44:16	45.9017
2008-02-11 21:16:59	45.9928
2008-02-11 21:28:52	46.0877
2008-02-11 23:27:38	46.1878
2008-02-12 02:23:25	46.2917
2008-02-12 03:50:45	46.4028
2008-02-12 08:29:43	46.5189
2008-02-12 11:49:29	46.6403
2008-02-12 16:40:09	46.7632
2008-02-12 21:22:50	46.8857
2008-02-12 21:37:34	47.0082
2008-02-12 21:41:31	47.1307
2008-02-12 21:42:37	47.2532
2008-02-12 21:43:33	47.376
2008-02-12 21:43:54	47.499
2008-02-12 21:47:17	47.62
2008-02-12 22:19:56	47.7371
2008-02-12 23:24:20	47.8468
2008-02-13 00:33:40	47.9464
2008-02-13 01:42:30	48.0337
2008-02-13 02:12:36	48.1095
2008-02-13 05:16:19	48.1819
2008-02-13 07:25:15	48.2486
2008-02-13 08:21:01	48.3066
2008-02-13 08:23:30	48.3428
2008-02-13 08:24:33	48.3526
2008-02-13 08:25:13	48.3361
2008-02-13 08:25:19	48.2934
2008-02-13 08:25:22	48.2309
2008-02-13 08:25:44	48.1612
2008-02-13 08:29:23	48.0878
2008-02-13 08:39:11	48.0143
2008-02-13 09:29:41	47.9409
2008-02-13 10:36:08	47.8675
2008-02-13 12:02:53	47.7951
2008-02-13 13:54:47	47.7314
2008-02-13 16:43:15	47.6894
2008-02-13 18:54:00	47.6743
2008-02-13 22:32:23	47.693
2008-02-14 02:22:17	47.7497
2008-02-14 06:50:09	47.8492
2008-02-14 11:24:07	47.996
2008-02-14 16:38:22	48.1902
2008-02-14 22:13:19	48.4012
2008-02-15 03:15:21	48.6161
2008-02-15 09:52:33	48.834
2008-02-15 14:17:50	49.0715
2008-02-15 22:09:53	49.3255
2008-02-16 00:03:58	49.5999
2008-02-16 00:21:17	49.8917
2008-02-16 00:26:31	50.1989
2008-02-16 00:27:25	50.5168
2008-02-16 00:27:44	50.8347
2008-02-16 00:30:57	51.1523
2008-02-16 01:03:02	51.4694
2008-02-16 02:25:49	51.7856
2008-02-16 04:14:50	52.1006
2008-02-16 06:41:30	52.4135
2008-02-16 09:41:39	52.7243
2008-02-16 13:22:41	53.0318
2008-02-16 17:54:09	53.3366
2008-02-16 23:00:05	53.6404
2008-02-17 01:04:10	53.9464
2008-02-17 01:35:04	54.26
2008-02-17 01:58:34	54.5873
2008-02-17 04:38:05	54.9294
2008-02-17 07:07:17	55.2926
2008-02-17 10:41:31	55.6684
2008-02-17 14:31:32	56.0568
2008-02-17 19:03:47	56.4453
2008-02-17 23:57:12	56.8337
2008-02-17 23:59:41	57.2236
2008-02-18 00:00:42	57.6164
2008-02-18 00:01:05	58.0129
2008-02-18 00:04:48	58.4107
2008-02-18 00:41:57	58.8054
2008-02-18 02:07:33	59.182
2008-02-18 03:57:27	59.5353
2008-02-18 06:20:35	59.8559
2008-02-18 09:12:11	60.139
2008-02-18 12:22:30	60.3797
2008-02-18 16:14:52	60.573
2008-02-18 20:24:31	60.7188
2008-02-18 23:25:45	60.8473
2008-02-18 23:46:44	60.9716
2008-02-18 23:57:09	61.0928
2008-02-18 23:59:48	61.1939
2008-02-19 00:01:00	61.2773
2008-02-19 00:01:26	61.3381
2008-02-19 00:05:48	61.3784
2008-02-19 00:49:26	61.3982
2008-02-19 02:31:22	61.3997
2008-02-19 04:42:30	61.3982
2008-02-19 06:10:35	61.3941
2008-02-19 10:17:00	61.388
2008-02-19 13:30:27	61.3793
2008-02-19 18:05:06	61.3703
2008-02-19 19:44:22	61.3612
2008-02-19 21:08:47	61.3524
2008-02-19 22:05:43	61.3443
2008-02-19 22:19:24	61.3372
2008-02-19 22:22:31	61.3313
2008-02-19 22:23:42	61.3257
2008-02-19 22:24:08	61.3181
2008-02-19 22:28:28	61.3037
2008-02-19 23:11:45	61.2807
2008-02-20 00:38:54	61.2492
2008-02-20 02:43:33	61.2024
2008-02-20 04:52:33	61.14
2008-02-20 07:44:39	61.0692
2008-02-20 10:59:36	60.9943
2008-02-20 12:06:54	60.9169
2008-02-20 13:01:20	60.8361
2008-02-20 13:44:46	60.7515
2008-02-20 14:35:10	60.6639
2008-02-20 14:41:20	60.5682
2008-02-20 14:45:42	60.4631
2008-02-20 14:47:46	60.3457
2008-02-20 14:48:02	60.216
2008-02-20 14:48:08	60.0716
2008-02-20 14:49:06	59.9085
2008-02-20 14:58:45	59.7217
2008-02-20 15:42:13	59.5027
2008-02-20 17:29:57	59.2486
2008-02-20 19:55:21	58.989
2008-02-20 22:10:59	58.7278
2008-02-21 02:03:23	58.4664
2008-02-21 05:48:01	58.1978
2008-02-21 07:45:00	57.918
2008-02-21 08:40:15	57.6222
2008-02-21 08:54:11	57.3069
2008-02-21 08:57:10	56.9739
2008-02-21 08:58:14	56.6264
2008-02-21 09:09:04	56.2747
2008-02-21 09:43:17	55.9233
2008-02-21 11:01:40	55.5738
2008-02-21 12:58:51	55.2178
2008-02-21 15:30:08	54.851
2008-02-21 18:32:40	54.4705
2008-02-21 22:22:23	54.0745
2008-02-22 03:01:25	53.6639
2008-02-22 09:00:05	53.2449
2008-02-22 15:05:12	52.8261
2008-02-22 16:00:01	52.4095
2008-02-22 16:15:36	51.9989
2008-02-22 16:23:42	51.5969
2008-02-22 17:44:42	51.2034
2008-02-22 19:53:48	50.8255
2008-02-22 22:50:52	50.4634
2008-02-23 02:30:23	50.1112
2008-02-23 06:06:04	49.771
2008-02-23 08:35:50	49.4613
2008-02-23 09:32:44	49.1917
2008-02-23 09:48:41	48.9738
2008-02-23 09:54:32	48.8155
2008-02-23 10:53:02	48.7283
2008-02-23 12:33:11	48.7212
2008-02-23 14:43:26	48.7887
2008-02-23 17:29:34	48.9134
2008-02-23 20:52:03	49.0801
2008-02-24 00:43:44	49.2949
2008-02-24 01:19:08	49.5874
2008-02-24 01:42:32	49.9421
2008-02-24 01:57:12	50.3572
2008-02-24 02:07:50	50.7904
2008-02-24 02:09:59	51.2263
2008-02-24 02:10:53	51.6635
2008-02-24 02:11:13	52.1092
2008-02-24 02:14:31	52.5685
2008-02-24 02:30:54	53.0469
2008-02-24 03:32:40	53.55
2008-02-24 05:00:02	54.0781
2008-02-24 07:00:20	54.6236
2008-02-24 09:26:19	55.1736
2008-02-24 12:30:58	55.7217
2008-02-24 16:10:20	56.2647
2008-02-24 19:47:09	56.8066
2008-02-24 22:35:26	57.3503
2008-02-25 00:28:23	57.9006
2008-02-25 02:42:33	58.4546
2008-02-25 07:51:14	59.0128
2008-02-25 11:53:54	59.5678
2008-02-25 17:13:55	60.1221
2008-02-25 22:26:04	60.6755
2008-02-25 23:13:41	61.2287
2008-02-25 23:41:58	61.7819
2008-02-25 23:53:24	62.335
2008-02-25 23:58:49	62.8878
2008-02-25 23:59:59	63.4407
2008-02-26 00:01:16	63.9944
2008-02-26 00:01:43	64.5454
2008-02-26 00:06:18	65.0721
2008-02-26 00:52:12	65.5623
2008-02-26 02:15:02	66.0003
2008-02-26 04:20:15	66.3739
2008-02-26 07:15:48	66.6661
2008-02-26 10:55:18	66.8819
2008-02-26 14:00:11	67.0309
2008-02-26 19:36:13	67.134
2008-02-27 01:04:13	67.2091
2008-02-27 07:34:32	67.2546
2008-02-27 08:13:02	67.2462
2008-02-27 08:42:24	67.207
2008-02-27 08:47:53	67.1377
2008-02-27 08:50:05	67.0469
2008-02-27 08:51:05	66.9443
2008-02-27 08:51:27	66.8259
2008-02-27 08:55:05	66.6889
2008-02-27 09:31:33	66.5294
2008-02-27 11:09:05	66.3443
2008-02-27 13:20:26	66.1334
2008-02-27 16:10:56	65.8962
2008-02-27 19:39:20	65.6311
2008-02-27 23:46:02	65.3416
2008-02-28 04:27:05	65.0271
2008-02-28 05:07:32	64.6886
2008-02-28 05:20:56	64.3327
2008-02-28 05:28:48	63.9677
2008-02-28 05:31:41	63.5597
2008-02-28 05:32:29	63.1241
2008-02-28 05:33:05	62.6636
2008-02-28 05:39:01	62.1927
2008-02-28 06:22:42	61.6597
2008-02-28 07:42:44	61.0858
2008-02-28 09:18:59	60.4738
2008-02-28 11:30:59	59.7962
2008-02-28 14:08:57	59.0674
2008-02-28 17:20:23	58.2881
2008-02-28 21:05:26	57.458
2008-02-29 01:04:26	56.5725
2008-02-29 05:33:45	55.6254
2008-02-29 11:08:16	54.629
2008-02-29 17:11:31	53.5677
2008-03-01 00:10:24	52.4602
2008-03-01 06:46:13	51.3339
2008-03-01 11:44:22	50.2078
2008-03-01 15:05:11	49.0791
2008-03-01 23:36:24	47.9489
2008-03-02 06:04:48	46.8182
2008-03-02 11:52:44	45.6791
2008-03-02 15:28:10	44.5296
2008-03-03 01:41:30	43.3669
2008-03-03 08:14:28	42.1894
2008-03-03 14:06:25	41.0051
2008-03-04 00:14:39	39.8134
2008-03-04 08:44:28	38.6147
2008-03-04 18:06:28	37.4185
2008-03-05 04:14:30	36.2317
2008-03-05 14:59:11	35.0621
2008-03-06 02:10:30	33.9034
2008-03-06 10:54:43	32.7606
2008-03-06 23:15:52	31.6358
2008-03-07 09:19:00	30.5342
2008-03-07 15:18:49	29.4562
2008-03-07 18:34:46	28.391
2008-03-07 19:53:09	27.3461
2008-03-07 20:32:33	26.3199
2008-03-07 20:47:05	25.2985
2008-03-07 23:12:24	24.3101
2008-03-08 02:19:52	23.3474
2008-03-08 06:28:01	22.404
2008-03-08 11:31:24	21.4757
2008-03-08 15:32:52	20.608
2008-03-08 21:30:15	19.7809
2008-03-09 04:53:41	18.9918
2008-03-09 11:04:13	18.2682
2008-03-09 16:03:26	17.5947
2008-03-09 19:12:03	16.9696
2008-03-10 04:42:31	16.393
2008-03-10 10:56:21	15.8688
2008-03-10 15:52:50	15.4002
2008-03-10 18:44:24	14.9755
2008-03-10 20:19:22	14.6121
2008-03-11 05:11:34	14.295
2008-03-11 10:25:47	14.0026
2008-03-11 14:00:10	13.7227
2008-03-11 21:28:42	13.4475
2008-03-12 06:37:05	13.1747
2008-03-12 13:53:43	12.9029
2008-03-12 23:01:57	12.6402
2008-03-13 03:38:36	12.394
2008-03-13 05:40:25	12.1796
2008-03-13 06:42:22	12.0104
2008-03-13 06:58:17	11.8904
2008-03-13 07:04:03	11.8371
2008-03-13 08:01:41	11.8668
2008-03-13 10:11:02	12.0024
2008-03-13 12:54:41	12.2413
2008-03-13 13:54:10	12.5903
2008-03-13 14:45:42	13.0239
2008-03-13 15:22:59	13.6134
2008-03-13 15:57:34	14.3185
2008-03-13 16:10:08	15.1702
2008-03-13 16:20:40	16.1758
2008-03-13 16:22:48	17.3508
2008-03-13 16:23:59	18.6848
2008-03-13 16:24:08	20.1857
2008-03-13 16:24:11	21.8994
2008-03-13 16:24:43	23.8147
2008-03-13 16:30:04	25.8136
2008-03-13 16:46:30	27.8397
2008-03-13 17:13:41	29.8257
2008-03-13 17:48:47	31.7847
2008-03-13 18:37:56	33.7171
2008-03-13 19:44:40	35.6308
2008-03-13 21:27:50	37.5382
2008-03-13 23:22:55	39.4421
2008-03-14 01:45:47	41.3466
2008-03-14 03:31:15	43.2526
2008-03-14 07:42:55	45.1583
2008-03-14 11:19:49	47.0642
2008-03-14 16:43:54	48.9667
2008-03-14 22:38:56	50.8331
2008-03-15 04:04:38	52.6242
2008-03-15 08:41:40	54.3155
2008-03-15 13:15:21	55.8827
2008-03-15 19:04:56	57.3214
2008-03-16 02:09:21	58.633
2008-03-16 07:19:33	59.8268
2008-03-16 13:02:06	60.9101
2008-03-16 18:59:35	61.904
2008-03-16 21:18:25	62.7993
2008-03-16 23:13:34	63.6011
2008-03-17 00:26:23	64.3259
2008-03-17 00:50:34	64.9998
2008-03-17 01:07:19	65.6086
2008-03-17 01:12:49	66.1247
2008-03-17 01:15:13	66.5467
2008-03-17 01:16:20	66.8662
2008-03-17 01:16:44	67.1394
2008-03-17 01:20:47	67.3198
2008-03-17 02:01:18	67.4546
2008-03-17 03:29:26	67.5264
2008-03-17 05:37:00	67.5344
2008-03-17 08:36:09	67.4837
2008-03-17 12:13:51	67.381
2008-03-17 16:33:56	67.213
2008-03-17 21:31:08	66.9165
2008-03-18 03:12:33	66.4683
2008-03-18 08:18:57	65.9705
2008-03-18 14:06:59	65.4815
2008-03-18 20:02:34	65.0368
2008-03-19 02:27:10	64.6139
2008-03-19 02:33:26	64.2112
2008-03-19 02:35:31	63.8222
2008-03-19 02:36:21	63.4375
2008-03-19 02:36:40	63.0572
2008-03-19 02:39:42	62.6783
2008-03-19 03:10:10	62.2992
2008-03-19 04:21:19	61.9133
2008-03-19 05:48:49	61.5071
2008-03-19 07:49:44	61.0789
2008-03-19 10:16:57	60.6756
2008-03-19 13:17:01	60.3031
2008-03-19 16:52:09	60.0052
2008-03-19 21:11:45	59.7963
2008-03-20 01:31:50	59.6849
2008-03-20 04:28:00	59.665
2008-03-20 07:05:11	59.724
2008-03-20 13:05:15	59.8474
2008-03-20 17:05:41	60.003
2008-03-20 20:09:53	60.1907
2008-03-20 22:15:32	60.396
2008-03-20 23:32:27	60.6
2008-03-20 23:59:44	60.7716
2008-03-21 00:00:43	60.9195
2008-03-21 00:01:04	61.0336
2008-03-21 00:04:38	61.1221
2008-03-21 00:40:21	61.203
2008-03-21 02:17:51	61.2598
2008-03-21 04:29:52	61.2632
2008-03-21 05:33:19	61.2033
2008-03-21 10:04:50	61.0636
2008-03-21 13:05:37	60.836
2008-03-21 17:49:10	60.5133
2008-03-21 22:26:47	60.0932
2008-03-22 03:52:25	59.5778
2008-03-22 09:31:34	58.9921
2008-03-22 15:46:28	58.3736
2008-03-22 22:39:39	57.7365
2008-03-23 05:40:50	57.0936
2008-03-23 13:33:01	56.4806
2008-03-23 21:49:20	55.9179
2008-03-24 04:56:08	55.4098
2008-03-24 10:10:33	54.9605
2008-03-24 17:56:32	54.5651
2008-03-25 01:42:41	54.22
2008-03-25 04:10:31	53.9193
2008-03-25 04:25:27	53.6336
2008-03-25 04:32:29	53.3665
2008-03-25 05:42:51	53.127
2008-03-25 06:31:40	52.9157
2008-03-25 07:18:51	52.7163
2008-03-25 07:37:25	52.5615
2008-03-25 07:43:17	52.4321
2008-03-25 07:45:39	52.3383
2008-03-25 07:46:29	52.2766
2008-03-25 07:46:47	52.2528
2008-03-25 07:49:49	52.2708
2008-03-25 08:20:09	52.3402
2008-03-25 09:22:32	52.4687
2008-03-25 11:06:46	52.6544
2008-03-25 13:17:50	52.8952
2008-03-25 16:11:34	53.1858
2008-03-25 19:36:16	53.5172
2008-03-25 23:44:29	53.8776
2008-03-26 04:30:47	54.2755
2008-03-26 06:21:54	54.7011
2008-03-26 07:57:08	55.1307
2008-03-26 09:03:05	55.5583
2008-03-26 09:27:29	55.9792
2008-03-26 09:30:00	56.4013
2008-03-26 09:31:17	56.8244
2008-03-26 09:31:45	57.2482
2008-03-26 09:36:20	57.672
2008-03-26 09:48:04	58.0938
2008-03-26 10:12:18	58.5115
2008-03-26 10:43:50	58.9232
2008-03-26 11:49:07	59.3278
2008-03-26 13:26:21	59.7302
2008-03-26 15:28:29	60.1179
2008-03-26 17:48:17	60.478
2008-03-26 20:39:20	60.7958
2008-03-26 23:53:34	61.0662
2008-03-27 02:28:51	61.2814
2008-03-27 05:57:06	61.4403
2008-03-27 10:17:39	61.5436
2008-03-27 14:59:55	61.5957
2008-03-27 18:14:49	61.6258
2008-03-27 23:38:04	61.6357
2008-03-27 23:59:13	61.6323
2008-03-28 00:00:17	61.6245
2008-03-28 00:00:41	61.6154
2008-03-28 00:04:31	61.6054
2008-03-28 00:43:00	61.595
2008-03-28 01:54:30	61.5841
2008-03-28 03:37:17	61.572
2008-03-28 05:51:26	61.5575
2008-03-28 06:08:03	61.5398
2008-03-28 06:20:03	61.515
2008-03-28 06:21:44	61.4808
2008-03-28 06:22:20	61.4372
2008-03-28 06:28:25	61.3845
2008-03-28 07:03:00	61.321
2008-03-28 08:32:43	61.2463
2008-03-28 10:31:41	61.1621
2008-03-28 13:06:33	61.0671
2008-03-28 16:14:14	60.9618
2008-03-28 19:55:32	60.8485
2008-03-28 22:22:45	60.7343
2008-03-28 23:07:49	60.6244
2008-03-28 23:33:16	60.5142
2008-03-28 23:50:36	60.4034
2008-03-28 23:59:27	60.2926
2008-03-29 00:00:28	60.1821
2008-03-29 00:00:51	60.0736
2008-03-29 00:04:34	59.9676
2008-03-29 00:26:58	59.8628
2008-03-29 01:45:24	59.7599
2008-03-29 03:04:06	59.6546
2008-03-29 03:22:24	59.5476
2008-03-29 03:29:34	59.4423
2008-03-29 04:41:06	59.3387
2008-03-29 06:39:59	59.2363
2008-03-29 09:04:27	59.1361
2008-03-29 12:12:11	59.0406
2008-03-29 15:51:24	58.9509
2008-03-29 20:06:17	58.868
2008-03-29 21:49:15	58.7931
2008-03-29 23:12:39	58.7274
2008-03-29 23:39:40	58.6682
2008-03-29 23:59:41	58.612
2008-03-30 00:00:46	58.5598
2008-03-30 00:01:10	58.5087
2008-03-30 00:05:06	58.4584
2008-03-30 00:44:27	58.4083
2008-03-30 02:54:00	58.3594
2008-03-30 05:58:39	58.3132
2008-03-30 08:54:41	58.2706
2008-03-30 14:22:48	58.2334
2008-03-30 19:44:40	58.202
2008-03-30 21:56:52	58.1752
2008-03-30 22:50:19	58.151
2008-03-30 23:27:36	58.1286
2008-03-30 23:51:09	58.1094
2008-03-30 23:58:25	58.0947
2008-03-30 23:59:48	58.0864
2008-03-31 00:01:01	58.0862
2008-03-31 00:01:28	58.0952
2008-03-31 00:05:55	58.1075
2008-03-31 00:50:24	58.1224
2008-03-31 02:33:27	58.138
2008-03-31 02:50:50	58.1538
2008-03-31 03:03:59	58.1691
2008-03-31 03:08:44	58.1833
2008-03-31 03:56:20	58.1956
2008-03-31 05:33:40	58.2064
2008-03-31 07:43:21	58.2171
2008-03-31 10:31:30	58.2266
2008-03-31 13:54:20	58.2307
2008-03-31 17:53:11	58.2254
2008-03-31 22:23:16	58.204
2008-03-31 23:07:46	58.1711
2008-03-31 23:35:21	58.1324
2008-03-31 23:54:12	58.0901
2008-03-31 23:58:37	58.0308
2008-03-31 23:59:56	57.959
2008-04-01 00:01:14	57.8656
2008-04-01 00:01:42	57.7494
2008-04-01 00:06:25	57.6032
2008-04-01 00:43:40	57.4242
2008-04-01 01:52:59	57.2044
2008-04-01 03:16:44	56.9373
2008-04-01 04:48:38	56.6259
2008-04-01 07:07:37	56.2635
2008-04-01 09:34:37	55.8573
2008-04-01 12:32:24	55.423
2008-04-01 15:46:43	54.9506
2008-04-01 19:24:15	54.4475
2008-04-01 23:38:39	53.9124
2008-04-02 03:57:13	53.3408
2008-04-02 06:37:19	52.7637
2008-04-02 07:56:14	52.1831
2008-04-02 08:40:26	51.5929
2008-04-02 12:36:10	50.9923
2008-04-02 15:21:09	50.3763
2008-04-02 19:49:17	49.7445
2008-04-03 00:16:01	49.0855
2008-04-03 05:45:49	48.3964
2008-04-03 11:25:52	47.6657
2008-04-03 18:00:20	46.8888
2008-04-04 01:16:57	46.0556
2008-04-04 08:43:58	45.1747
2008-04-04 18:08:00	44.2634
2008-04-05 03:47:59	43.3109
2008-04-05 10:56:05	42.3286
2008-04-05 22:33:10	41.3241
2008-04-06 08:48:29	40.2779
2008-04-06 19:23:36	39.2062
2008-04-07 07:50:37	38.1118
2008-04-07 08:21:16	36.9954
2008-04-07 08:45:51	35.8679
2008-04-07 12:24:09	34.7368
2008-04-07 16:17:08	33.6082
2008-04-07 21:35:08	32.4813
2008-04-08 02:33:57	31.3705
2008-04-08 09:57:20	30.272
2008-04-08 17:05:02	29.1933
2008-04-09 01:52:06	28.1317
2008-04-09 10:59:16	27.0918
2008-04-09 21:55:33	26.0743
2008-04-10 07:54:05	25.0847
2008-04-10 15:08:17	24.1259
2008-04-11 02:20:00	23.1975
2008-04-11 11:48:06	22.3066
2008-04-11 19:39:18	21.4492
2008-04-12 10:35:09	20.6092
2008-04-12 20:53:58	19.7939
2008-04-13 07:16:01	18.9958
2008-04-13 19:38:20	18.2123
2008-04-14 05:49:45	17.4479
2008-04-14 11:21:32	16.6842
2008-04-14 12:29:36	15.9211
2008-04-14 13:00:51	15.1673
2008-04-14 13:12:37	14.4227
2008-04-14 13:16:53	13.6908
2008-04-14 13:59:27	12.9722
2008-04-14 16:26:48	12.2785
2008-04-14 20:00:25	11.615
2008-04-15 00:29:41	10.9928
2008-04-15 05:53:36	10.4169
2008-04-15 12:38:54	9.89743
2008-04-15 20:11:19	9.426
2008-04-16 04:44:55	8.98571
2008-04-16 13:01:07	8.58762
2008-04-16 21:53:36	8.22183
2008-04-17 07:46:20	7.88458
2008-04-17 15:56:52	7.60359
2008-04-18 01:15:33	7.37111
2008-04-18 10:37:47	7.19059
2008-04-18 11:14:08	7.07259
2008-04-18 11:31:09	7.0166
2008-04-18 11:37:19	7.02414
2008-04-18 12:38:59	7.10574
2008-04-18 14:57:14	7.25422
2008-04-18 18:00:55	7.48535
2008-04-18 22:28:52	7.80448
2008-04-18 22:50:31	8.19963
2008-04-18 23:05:28	8.71599
2008-04-18 23:09:39	9.33727
2008-04-18 23:10:29	10.0661
2008-04-18 23:10:36	10.8633
2008-04-18 23:10:44	11.6907
2008-04-18 23:10:46	12.5362
2008-04-18 23:11:14	13.3972
2008-04-18 23:15:46	14.2696
2008-04-18 23:29:04	15.1514
2008-04-18 23:51:29	16.0436
2008-04-19 00:20:04	16.9434
2008-04-19 01:00:13	17.8297
2008-04-19 01:53:08	18.6646
2008-04-19 03:08:48	19.4219
2008-04-19 05:02:35	20.1743
2008-04-19 06:53:46	20.9244
2008-04-19 09:22:17	21.6511
2008-04-19 12:13:37	22.3256
2008-04-19 14:50:06	22.9372
2008-04-19 19:20:14	23.4741
2008-04-19 23:46:15	23.9236
2008-04-20 05:31:09	24.2877
2008-04-20 10:22:01	24.6019
2008-04-20 12:19:16	24.8274
2008-04-20 12:56:03	24.9963
2008-04-20 13:18:26	25.1225
2008-04-20 13:28:14	25.2004
2008-04-20 13:29:22	25.2429
2008-04-20 13:29:47	25.2496
2008-04-20 13:33:53	25.2199
2008-04-20 14:14:51	25.1673
2008-04-20 15:58:21	25.0912
2008-04-20 18:14:53	24.9855
2008-04-20 18:24:17	24.8358
2008-04-20 18:28:50	24.6271
2008-04-20 19:14:27	24.3424
2008-04-20 21:01:37	23.9911
2008-04-20 23:20:04	23.5575
2008-04-21 02:20:22	23.0357
2008-04-21 06:14:28	22.4396
2008-04-21 10:43:32	21.7273
2008-04-21 13:45:43	20.9143
2008-04-21 20:14:18	19.9978
2008-04-22 01:26:11	19.0222
2008-04-22 06:09:51	18.0289
2008-04-22 12:44:32	17.0248
2008-04-22 18:39:19	16.0135
2008-04-23 01:19:53	14.999
2008-04-23 08:03:12	13.9828
2008-04-23 09:53:16	12.9594
2008-04-23 10:43:01	11.9347
2008-04-23 11:02:37	10.9313
2008-04-23 13:27:13	9.99
2008-04-23 16:33:50	9.12578
2008-04-23 18:22:00	8.2658
2008-04-23 18:43:12	7.40791
2008-04-23 18:48:27	6.57354
2008-04-23 18:53:43	5.79389
2008-04-23 18:55:37	5.07963
2008-04-23 19:14:38	4.44232
2008-04-23 20:54:00	3.89249
2008-04-23 23:34:26	3.42813
2008-04-24 00:43:27	3.01369
2008-04-24 01:15:17	2.68801
2008-04-24 04:22:07	2.41941
2008-04-24 06:43:38	2.19464
2008-04-24 07:56:51	2.02322
2008-04-24 08:59:00	1.89764
2008-04-24 13:56:55	1.81998
2008-04-24 17:05:36	1.79248
2008-04-24 22:06:15	1.80597
2008-04-25 00:28:39	1.83936
2008-04-25 02:04:42	1.93802
2008-04-25 03:12:15	2.07
2008-04-25 03:43:56	2.21546
2008-04-25 05:02:01	2.36943
2008-04-25 05:08:24	2.52565
2008-04-25 05:13:48	2.69561
2008-04-25 05:14:34	2.8942
2008-04-25 05:14:51	3.12924
2008-04-25 05:14:52	3.41237
2008-04-25 05:14:53	3.72465
2008-04-25 05:14:58	4.12981
2008-04-25 05:15:49	4.59624
2008-04-25 05:18:24	5.08024
2008-04-25 05:28:37	5.57332
2008-04-25 05:50:24	6.07189
2008-04-25 06:22:26	6.5824
2008-04-25 07:12:51	7.1304
2008-04-25 08:28:51	7.73455
2008-04-25 09:07:16	8.39702
2008-04-25 11:35:32	9.12233
2008-04-25 12:37:28	9.884
2008-04-25 12:48:55	10.6666
2008-04-25 12:58:08	11.4584
2008-04-25 13:01:26	12.2789
2008-04-25 13:34:27	13.1022
2008-04-25 14:45:00	13.9264
2008-04-25 16:17:30	14.7508
2008-04-25 18:21:46	15.5752
2008-04-25 19:29:46	16.3994
2008-04-25 23:36:29	17.2218
2008-04-26 02:36:40	18.0258
2008-04-26 03:29:28	18.7789
2008-04-26 03:38:18	19.4669
2008-04-26 03:41:31	20.098
2008-04-26 04:13:38	20.6739
2008-04-26 06:15:13	21.2171
2008-04-26 09:13:30	21.6642
2008-04-26 12:56:06	22.0598
2008-04-26 17:35:20	22.4049
2008-04-26 20:59:36	22.7313
2008-04-26 23:19:59	22.9929
2008-04-27 00:28:17	23.223
2008-04-27 05:43:56	23.4255
2008-04-27 06:12:22	23.5905
2008-04-27 06:26:43	23.7084
2008-04-27 06:29:31	23.7759
2008-04-27 06:30:27	23.7984
2008-04-27 06:30:47	23.7657
2008-04-27 06:34:08	23.6581
2008-04-27 07:07:42	23.5246
2008-04-27 08:44:45	23.3039
2008-04-27 10:58:02	23.0243
2008-04-27 13:02:38	22.7283
2008-04-27 15:04:34	22.4295
2008-04-27 16:01:04	22.1303
2008-04-27 19:49:01	21.8248
2008-04-27 21:15:45	21.503
2008-04-27 22:07:28	21.1643
2008-04-27 22:12:42	20.8103
2008-04-27 22:14:35	20.4469
2008-04-27 22:33:33	20.1023
2008-04-27 23:53:29	19.7652
2008-04-28 01:59:48	19.4824
2008-04-28 05:10:48	19.1846
2008-04-28 08:06:59	18.8967
2008-04-28 09:34:08	18.6129
2008-04-28 11:20:03	18.3305
2008-04-28 14:11:55	18.0481
2008-04-28 14:17:14	17.7658
2008-04-28 14:19:54	17.4841
2008-04-28 14:20:58	17.2087
2008-04-28 14:21:16	16.9511
2008-04-28 14:21:23	16.7156
2008-04-28 14:22:29	16.486
2008-04-28 14:30:49	16.2887
2008-04-28 15:17:29	16.0996
2008-04-28 16:37:08	15.9894
2008-04-28 18:20:24	15.9055
2008-04-28 20:38:23	15.8369
2008-04-28 23:28:41	15.7648
2008-04-29 01:06:16	15.6802
2008-04-29 05:36:07	15.5749
2008-04-29 06:45:57	15.4624
2008-04-29 07:52:31	15.3476
2008-04-29 08:23:40	15.2558
2008-04-29 08:32:35	15.1542
2008-04-29 08:33:30	15.046
2008-04-29 08:33:50	14.9172
2008-04-29 08:37:08	14.7904
2008-04-29 09:10:06	14.6588
2008-04-29 10:44:13	14.5257
2008-04-29 12:54:38	14.3912
2008-04-29 15:41:33	14.2565
2008-04-29 16:46:12	14.1217
2008-04-29 17:37:37	13.9864
2008-04-29 17:44:21	13.8477
2008-04-29 17:49:37	13.6897
2008-04-29 17:51:31	13.5022
2008-04-29 18:10:35	13.2832
2008-04-29 19:02:47	13.0354
2008-04-29 20:52:00	12.7481
2008-04-29 23:07:47	12.4811
2008-04-30 02:06:16	12.1787
2008-04-30 04:11:19	11.8884
2008-04-30 09:09:19	11.6505
2008-04-30 12:03:58	11.451
2008-04-30 17:56:35	11.2872
2008-04-30 22:44:27	11.1681
2008-04-30 23:54:33	11.0653
2008-05-01 00:18:36	10.9658
2008-05-01 00:40:38	10.8794
2008-05-01 00:42:44	10.8264
2008-05-01 00:43:59	10.8195
2008-05-01 00:44:09	10.8727
2008-05-01 00:44:13	10.9444
2008-05-01 00:44:51	11.0301
2008-05-01 00:51:10	11.1173
2008-05-01 01:12:01	11.2058
2008-05-01 02:06:54	11.2938
2008-05-01 02:46:23	11.3779
2008-05-01 05:16:27	11.4476
2008-05-01 06:51:06	11.5056
2008-05-01 08:24:52	11.5772
2008-05-01 12:53:47	11.6192
2008-05-01 16:31:46	11.6461
2008-05-01 20:08:47	11.6981
2008-05-02 01:26:32	11.7561
2008-05-02 03:43:15	11.8306
2008-05-02 04:02:17	11.9272
2008-05-02 04:11:07	12.0287
2008-05-02 04:14:19	12.1315
2008-05-02 04:46:20	12.2359
2008-05-02 06:26:05	12.3403
2008-05-02 06:32:56	12.4449
2008-05-02 06:35:14	12.5498
2008-05-02 06:36:00	12.6581
2008-05-02 06:36:17	12.7779
2008-05-02 06:39:04	12.92
2008-05-02 07:06:53	13.0849
2008-05-02 08:35:27	13.2659
2008-05-02 10:47:52	13.4489
2008-05-02 11:49:06	13.6224
2008-05-02 16:22:40	13.7814
2008-05-02 19:26:50	13.9338
2008-05-02 21:24:30	14.052
2008-05-02 23:04:57	14.1389
2008-05-03 01:30:21	14.1978
2008-05-03 01:53:58	14.2189
2008-05-03 01:59:08	14.2248
2008-05-03 02:01:48	14.2292
2008-05-03 02:03:14	14.2393
2008-05-03 02:03:36	14.2607
2008-05-03 02:03:44	14.2951
2008-05-03 02:05:03	14.3362
2008-05-03 02:18:13	14.4123
2008-05-03 03:04:02	14.5279
2008-05-03 04:45:46	14.7003
2008-05-03 07:03:26	14.9308
2008-05-03 10:05:32	15.2442
2008-05-03 11:33:17	15.6188
2008-05-03 15:39:03	16.0716
2008-05-03 17:12:45	16.5984
2008-05-03 19:42:24	17.1504
2008-05-04 00:13:10	17.7737
2008-05-04 02:19:24	18.4377
2008-05-04 03:51:36	19.1235
2008-05-04 04:51:20	19.8259
2008-05-04 05:00:13	20.5509
2008-05-04 05:05:25	21.277
2008-05-04 05:57:22	21.9793
2008-05-04 07:18:26	22.6228
2008-05-04 09:00:03	23.2241
2008-05-04 10:34:00	23.723
2008-05-04 13:26:09	24.1446
2008-05-04 16:15:02	24.4897
2008-05-04 19:56:31	24.7888
2008-05-04 23:36:20	25.0584
2008-05-05 05:04:54	25.2955
2008-05-05 09:11:03	25.4984
2008-05-05 14:16:52	25.6644
2008-05-05 19:45:21	25.8144
2008-05-05 21:45:16	25.9208
2008-05-05 23:23:04	26.0014
2008-05-06 00:29:20	26.0404
2008-05-06 00:30:34	26.0209
2008-05-06 00:31:43	25.9491
2008-05-06 00:32:08	25.8285
2008-05-06 00:36:19	25.6576
2008-05-06 01:18:03	25.4471
2008-05-06 03:04:24	25.2114
2008-05-06 04:25:21	24.9339
2008-05-06 08:01:17	24.6194
2008-05-06 11:07:23	24.2666
2008-05-06 14:36:23	23.8762
2008-05-06 16:47:14	23.4326
2008-05-06 17:45:19	22.9363
2008-05-06 18:12:16	22.3769
2008-05-06 18:25:15	21.7593
2008-05-06 18:30:38	21.0595
2008-05-06 18:32:36	20.3075
2008-05-06 18:52:13	19.5048
2008-05-06 19:38:30	18.6662
2008-05-06 21:03:21	17.8187
2008-05-06 22:58:17	16.966
2008-05-07 01:56:24	16.1128
2008-05-07 05:19:39	15.2675
2008-05-07 09:43:09	14.4349
2008-05-07 14:31:41	13.6181
2008-05-07 18:11:58	12.8247
2008-05-08 00:37:11	12.0824
2008-05-08 06:14:59	11.4363
2008-05-08 11:43:49	10.8773
2008-05-08 17:37:37	10.4653
2008-05-08 23:35:03	10.1803
2008-05-09 05:51:15	10.0171
2008-05-09 10:56:57	9.92814
2008-05-09 11:07:25	9.90818
2008-05-09 11:18:55	9.90727
2008-05-09 11:19:38	9.92073
2008-05-09 11:19:51	9.9372
2008-05-09 11:20:01	9.95487
2008-05-09 11:20:04	9.97845
2008-05-09 11:20:39	10.0149
2008-05-09 11:26:23	10.074
2008-05-09 11:43:47	10.1609
2008-05-09 12:11:17	10.2784
2008-05-09 12:47:01	10.4106
2008-05-09 13:36:24	10.5685
2008-05-09 14:42:15	10.7129
2008-05-09 16:19:11	10.8427
2008-05-09 18:25:57	10.9577
2008-05-09 20:45:19	11.0505
2008-05-09 23:40:04	11.1351
2008-05-10 02:44:46	11.2304
2008-05-10 05:12:47	11.3355
2008-05-10 10:08:37	11.449
2008-05-10 11:26:41	11.5667
2008-05-10 12:48:42	11.684
2008-05-10 13:00:31	11.801
2008-05-10 13:05:43	11.918
2008-05-10 13:07:53	12.035
2008-05-10 13:08:43	12.152
2008-05-10 13:09:00	12.2694
2008-05-10 13:11:56	12.3906
2008-05-10 13:41:19	12.5225
2008-05-10 15:02:58	12.6682
2008-05-10 16:02:28	12.8277
2008-05-10 19:14:27	13.0045
2008-05-10 21:56:54	13.1982
2008-05-11 01:54:29	13.3908
2008-05-11 06:24:52	13.603
2008-05-11 09:49:12	13.8053
2008-05-11 11:04:22	13.976
2008-05-11 12:06:34	14.1061
2008-05-11 12:47:55	14.1911
2008-05-11 13:07:26	14.2442
2008-05-11 13:12:54	14.2459
2008-05-11 13:17:00	14.2356
2008-05-11 13:17:37	14.2048
2008-05-11 13:17:56	14.1451
2008-05-11 13:18:03	14.0488
2008-05-11 13:19:12	13.9106
2008-05-11 13:30:37	13.7266
2008-05-11 14:09:19	13.4987
2008-05-11 15:14:00	13.2258
2008-05-11 16:36:02	12.9319
2008-05-11 18:27:22	12.6427
2008-05-11 20:46:28	12.3642
2008-05-11 22:29:47	12.1357
2008-05-12 02:54:58	11.9455
2008-05-12 06:19:57	11.8048
2008-05-12 07:49:53	11.7115
2008-05-12 09:00:09	11.6461
2008-05-12 09:04:20	11.5827
2008-05-12 09:05:14	11.5136
2008-05-12 09:05:33	11.4345
2008-05-12 09:08:48	11.3402
2008-05-12 09:41:22	11.2359
2008-05-12 11:14:23	11.1224
2008-05-12 13:26:06	10.9908
2008-05-12 16:13:46	10.8492
2008-05-12 19:41:43	10.6937
2008-05-12 23:31:34	10.5355
2008-05-13 04:11:55	10.3711
2008-05-13 07:50:51	10.1924
2008-05-13 10:36:34	9.99186
2008-05-13 11:36:53	9.76523
2008-05-13 11:55:56	9.50555
2008-05-13 12:02:07	9.20821
2008-05-13 12:07:19	8.88529
2008-05-13 12:09:12	8.50586
2008-05-13 12:28:02	8.0916
2008-05-13 13:41:35	7.66454
2008-05-13 15:54:10	7.22949
2008-05-13 18:37:26	6.79857
2008-05-13 22:11:39	6.38159
2008-05-14 00:39:29	5.97829
2008-05-14 03:04:09	5.57977
2008-05-14 08:30:15	5.19365
2008-05-14 12:03:46	4.83579
2008-05-14 18:07:05	4.52283
2008-05-14 19:19:22	4.27148
2008-05-14 20:24:42	4.08599
2008-05-14 20:58:39	3.97409
2008-05-14 21:04:59	3.9351
2008-05-14 21:08:00	3.9717
2008-05-14 21:09:56	4.07667
2008-05-14 21:10:18	4.25171
2008-05-14 21:10:24	4.50271
2008-05-14 21:10:30	4.83877
2008-05-14 21:10:32	5.28219
2008-05-14 21:10:54	5.78303
2008-05-14 21:14:35	6.31017
2008-05-14 21:29:14	6.8479
2008-05-14 22:12:28	7.40004
2008-05-14 22:55:19	7.97879
2008-05-14 23:07:11	8.60139
2008-05-14 23:14:50	9.26658
2008-05-14 23:17:37	9.98167
2008-05-14 23:45:30	10.7587
2008-05-15 00:47:53	11.5909
2008-05-15 01:49:43	12.4664
2008-05-15 03:18:45	13.3841
2008-05-15 04:38:02	14.3243
2008-05-15 06:44:08	15.2728
2008-05-15 08:50:43	16.2221
2008-05-15 11:27:52	17.1715
2008-05-15 14:21:44	18.1211
2008-05-15 17:33:28	19.0701
2008-05-15 21:36:01	20.0189
2008-05-15 23:51:02	20.9654
2008-05-16 00:50:22	21.8889
2008-05-16 00:57:17	22.7646
2008-05-16 01:00:15	23.5733
2008-05-16 01:29:54	24.3001
2008-05-16 02:38:26	24.9737
2008-05-16 04:05:00	25.6245
2008-05-16 06:03:34	26.2688
2008-05-16 08:27:59	26.9086
2008-05-16 11:25:31	27.5468
2008-05-16 13:48:43	28.1688
2008-05-16 18:19:16	28.7392
2008-05-16 22:28:50	29.2476
2008-05-17 02:09:10	29.6778
2008-05-17 02:59:19	30.0284
2008-05-17 03:28:30	30.2943
2008-05-17 03:48:14	30.4594
2008-05-17 03:49:21	30.5195
2008-05-17 03:49:44	30.4803
2008-05-17 03:53:43	30.3167
2008-05-17 04:33:30	30.0274
2008-05-17 06:00:29	29.6453
2008-05-17 08:10:56	29.2228
2008-05-17 11:03:35	28.7878
2008-05-17 12:41:49	28.3422
2008-05-17 13:05:54	27.8807
2008-05-17 13:13:05	27.3753
2008-05-17 13:18:29	26.8268
2008-05-17 13:20:27	26.2239
2008-05-17 13:40:03	25.5652
2008-05-17 15:09:04	24.8527
2008-05-17 17:17:33	24.1056
2008-05-17 20:04:46	23.3025
2008-05-17 23:32:55	22.4679
2008-05-18 02:34:26	21.6153
2008-05-18 07:20:06	20.7544
2008-05-18 11:53:26	19.8811
2008-05-18 15:04:54	18.9962
2008-05-18 20:59:21	18.1016
2008-05-19 00:14:44	17.1967
2008-05-19 07:38:49	16.2861
2008-05-19 11:40:29	15.3941
2008-05-19 14:24:12	14.5495
2008-05-19 17:14:33	13.7707
2008-05-19 18:31:05	13.0692
2008-05-20 00:28:00	12.4071
2008-05-20 04:34:22	11.7543
2008-05-20 09:48:13	11.1041
2008-05-20 14:29:56	10.4561
2008-05-20 17:50:49	9.80879
2008-05-20 19:54:44	9.16897
2008-05-21 02:40:57	8.56226
2008-05-21 07:54:07	8.00426
2008-05-21 13:33:54	7.50589
2008-05-21 18:01:11	7.07364
2008-05-22 01:41:17	6.69888
2008-05-22 08:33:58	6.39913
2008-05-22 14:23:40	6.1694
2008-05-22 20:39:31	6.00121
2008-05-23 02:48:32	5.90175
2008-05-23 08:24:35	5.86874
2008-05-23 08:54:11	5.90496
2008-05-23 09:01:10	6.00556
2008-05-23 09:06:25	6.14626
2008-05-23 09:09:40	6.31029
2008-05-23 09:10:35	6.48562
2008-05-23 09:10:54	6.68655
2008-05-23 09:11:03	6.90804
2008-05-23 09:11:07	7.14452
2008-05-23 09:11:41	7.39419
2008-05-23 09:15:40	7.65262
2008-05-23 09:35:22	7.91596
2008-05-23 10:07:56	8.19527
2008-05-23 10:49:23	8.48455
2008-05-23 11:45:25	8.77311
2008-05-23 12:57:32	9.04856
2008-05-23 14:33:33	9.31678
2008-05-23 16:46:34	9.58886
2008-05-23 18:40:49	9.83544
2008-05-23 22:12:23	10.0662
2008-05-24 01:03:39	10.2888
2008-05-24 06:06:34	10.5085
2008-05-24 10:20:29	10.6875
2008-05-24 12:51:00	10.8414
2008-05-24 14:24:39	10.9834
2008-05-24 16:29:25	11.1194
2008-05-24 19:39:14	11.2245
2008-05-24 20:07:53	11.3162
2008-05-24 20:34:57	11.38
2008-05-24 20:41:24	11.4253
2008-05-24 20:42:32	11.4549
2008-05-24 20:42:57	11.4703
2008-05-24 20:47:04	11.4739
2008-05-24 21:28:18	11.4641
2008-05-24 22:46:13	11.4373
2008-05-25 00:04:13	11.3917
2008-05-25 00:35:49	11.3236
2008-05-25 03:13:20	11.2274
2008-05-25 05:21:48	11.0942
2008-05-25 06:46:35	10.9297
2008-05-25 07:26:24	10.7128
2008-05-25 11:31:25	10.4561
2008-05-25 14:25:46	10.1437
2008-05-25 15:54:29	9.79831
2008-05-25 16:41:49	9.43769
2008-05-25 21:07:00	9.06213
2008-05-25 23:15:30	8.67279
2008-05-26 04:16:20	8.26711
2008-05-26 08:08:11	7.85705
2008-05-26 11:43:37	7.4442
2008-05-26 15:07:49	7.02972
2008-05-26 16:34:04	6.61485
2008-05-26 17:21:17	6.19964
2008-05-26 18:23:56	5.78528
2008-05-26 18:40:48	5.38211
2008-05-26 18:45:35	4.99945
2008-05-26 18:47:19	4.63642
2008-05-26 19:04:38	4.28106
2008-05-26 19:54:02	3.96149
2008-05-26 21:33:39	3.66886
2008-05-26 23:55:02	3.3949
2008-05-27 02:53:37	3.13572
2008-05-27 04:06:16	2.92908
2008-05-27 04:42:13	2.76232
2008-05-27 08:32:33	2.61962
2008-05-27 11:47:51	2.50704
2008-05-27 16:35:15	2.44618
2008-05-27 19:13:02	2.40556
2008-05-27 20:48:47	2.39452
2008-05-27 22:08:41	2.40306
2008-05-27 22:47:27	2.42732
2008-05-27 23:14:51	2.46785
2008-05-27 23:34:33	2.52167
2008-05-27 23:49:40	2.59029
2008-05-28 00:03:50	2.67637
2008-05-28 00:03:55	2.77935
2008-05-28 00:03:57	2.88573
2008-05-28 00:04:16	2.99273
2008-05-28 00:07:24	3.10083
2008-05-28 00:21:03	3.21337
2008-05-28 01:03:01	3.33648
2008-05-28 02:11:07	3.47439
2008-05-28 03:39:54	3.62244
2008-05-28 04:58:29	3.77359
2008-05-28 07:45:45	3.92616
2008-05-28 10:26:38	4.08641
2008-05-28 11:23:48	4.25227
2008-05-28 11:38:52	4.42477
2008-05-28 11:47:02	4.59692
2008-05-28 11:49:58	4.76097
2008-05-28 12:19:18	4.91133
2008-05-28 13:34:10	5.04539
2008-05-28 15:31:59	5.16035
2008-05-28 18:02:11	5.26306
2008-05-28 21:17:51	5.34194
2008-05-28 22:00:19	5.41757
2008-05-28 22:07:50	5.49243
2008-05-28 22:10:34	5.56702
2008-05-28 22:37:54	5.63887
2008-05-29 00:03:12	5.70487
2008-05-29 02:23:27	5.76068
2008-05-29 03:16:36	5.80409
2008-05-29 03:23:31	5.82396
2008-05-29 03:25:43	5.82665
2008-05-29 03:26:26	5.81479
2008-05-29 03:26:42	5.7775
2008-05-29 03:29:19	5.71837
2008-05-29 03:55:31	5.65199
2008-05-29 05:09:30	5.58362
2008-05-29 07:09:34	5.51424
2008-05-29 09:36:54	5.44452
2008-05-29 12:46:52	5.37144
2008-05-29 15:03:21	5.29023
2008-05-29 20:07:20	5.19825
2008-05-29 20:56:57	5.0978
2008-05-29 21:07:58	4.99095
2008-05-29 21:11:57	4.89239
2008-05-29 21:51:43	4.80823
2008-05-29 23:13:44	4.72831
2008-05-30 01:22:12	4.64831
2008-05-30 02:50:15	4.564
2008-05-30 06:46:58	4.47178
2008-05-30 07:44:54	4.3818
2008-05-30 08:38:34	4.30083
2008-05-30 09:11:17	4.23148
2008-05-30 09:36:39	4.16896
2008-05-30 09:45:42	4.1277
2008-05-30 09:51:13	4.10458
2008-05-30 09:52:49	4.09436
2008-05-30 09:53:06	4.1063
2008-05-30 09:53:13	4.13461
2008-05-30 09:54:16	4.18032
2008-05-30 10:04:54	4.24574
2008-05-30 10:47:05	4.3253
2008-05-30 12:01:32	4.43397
2008-05-30 13:33:33	4.55505
2008-05-30 15:39:57	4.68602
2008-05-30 16:19:00	4.82055
2008-05-30 16:35:26	4.95948
2008-05-30 16:48:18	5.10427
2008-05-30 16:52:56	5.25713
2008-05-30 17:39:17	5.41503
2008-05-30 19:07:01	5.58607
2008-05-30 21:01:49	5.76374
2008-05-30 22:11:35	5.94995
2008-05-31 02:03:30	6.14012
2008-05-31 05:40:08	6.33175
2008-05-31 07:43:59	6.52396
2008-05-31 10:41:29	6.7164
2008-05-31 11:01:09	6.90883
2008-05-31 11:07:53	7.10065
2008-05-31 11:10:20	7.28627
2008-05-31 11:34:53	7.45686
2008-05-31 12:56:01	7.60666
2008-05-31 15:29:51	7.72854
2008-05-31 18:23:15	7.83108
2008-05-31 19:30:31	7.90532
2008-05-31 20:06:53	7.94972
2008-05-31 20:19:23	7.9827
2008-05-31 20:27:29	8.00993
2008-05-31 20:30:26	8.03482
2008-05-31 20:59:58	8.05862
2008-05-31 22:32:06	8.07711
2008-06-01 01:07:00	8.08413
2008-06-01 02:17:02	8.07385
2008-06-01 02:28:58	8.0474
2008-06-01 02:34:51	7.99614
2008-06-01 02:35:54	7.91158
2008-06-01 02:36:16	7.81106
2008-06-01 02:40:00	7.69568
2008-06-01 03:17:23	7.57767
2008-06-01 04:51:36	7.45891
2008-06-01 07:03:39	7.33987
2008-06-01 09:51:49	7.21812
2008-06-01 11:11:21	7.08705
2008-06-01 13:40:11	6.94021
2008-06-01 16:05:09	6.78188
2008-06-01 17:17:59	6.61852
2008-06-01 18:00:21	6.45154
2008-06-01 18:10:16	6.28388
2008-06-01 18:16:42	6.1158
2008-06-01 18:19:03	5.94757
2008-06-01 18:42:29	5.77802
2008-06-01 19:46:58	5.60445
2008-06-01 21:41:33	5.4248
2008-06-01 22:27:51	5.24335
2008-06-02 02:08:50	5.06175
2008-06-02 03:55:13	4.88271
2008-06-02 04:39:01	4.71056
2008-06-02 05:02:15	4.5482
2008-06-02 05:07:48	4.39922
2008-06-02 05:09:48	4.26663
2008-06-02 05:29:51	4.17128
2008-06-02 06:47:48	4.11443
2008-06-02 09:02:40	4.1047
2008-06-02 09:52:10	4.12983
2008-06-02 10:30:19	4.19487
2008-06-02 11:13:37	4.30391
2008-06-02 11:15:58	4.44156
2008-06-02 11:17:02	4.61078
2008-06-02 11:17:25	4.79773
2008-06-02 11:17:40	4.98898
2008-06-02 11:17:46	5.18303
2008-06-02 11:18:39	5.38057
2008-06-02 11:23:33	5.58394
2008-06-02 11:25:19	5.79668
2008-06-02 11:43:05	6.01279
2008-06-02 12:27:58	6.24437
2008-06-02 13:33:25	6.48178
2008-06-02 15:02:40	6.71347
2008-06-02 16:16:55	6.94301
2008-06-02 19:08:22	7.17171
2008-06-02 21:45:09	7.40009
2008-06-03 01:22:25	7.62528
2008-06-03 05:20:20	7.84049
2008-06-03 09:15:57	8.05265
2008-06-03 14:46:23	8.23487
2008-06-03 19:29:50	8.4054
2008-06-04 03:09:25	8.57296
2008-06-04 10:06:17	8.73805
2008-06-04 12:16:11	8.90108
2008-06-04 14:03:48	9.06357
2008-06-04 15:11:06	9.22583
2008-06-04 15:24:01	9.38812
2008-06-04 15:26:09	9.5503
2008-06-04 15:27:14	9.71198
2008-06-04 15:27:38	9.8761
2008-06-04 15:31:35	10.0397
2008-06-04 16:11:03	10.2062
2008-06-04 16:27:52	10.3661
2008-06-04 16:33:33	10.5146
2008-06-04 16:35:40	10.6533
2008-06-04 16:56:57	10.7698
2008-06-04 18:09:22	10.8687
2008-06-04 19:01:43	10.9485
2008-06-04 22:07:35	11.0114
2008-06-04 23:33:34	11.0611
2008-06-05 00:06:18	11.0893
2008-06-05 00:24:00	11.1117
2008-06-05 00:38:42	11.1196
2008-06-05 00:42:34	11.1287
2008-06-05 00:43:58	11.1516
2008-06-05 00:44:50	11.192
2008-06-05 00:45:08	11.2484
2008-06-05 00:48:14	11.3153
2008-06-05 01:19:14	11.3825
2008-06-05 01:45:34	11.4492
2008-06-05 03:45:40	11.5154
2008-06-05 04:25:38	11.5824
2008-06-05 04:43:42	11.6576
2008-06-05 04:49:10	11.7352
2008-06-05 04:51:11	11.809
2008-06-05 05:11:29	11.8694
2008-06-05 06:29:01	11.9151
2008-06-05 08:27:28	11.9557
2008-06-05 10:56:33	11.9787
2008-06-05 12:53:26	12.0081
2008-06-05 17:05:51	12.0236
2008-06-05 20:38:01	12.0183
2008-06-06 01:28:00	12.0093
2008-06-06 06:14:07	11.9974
2008-06-06 12:07:01	11.986
2008-06-06 18:23:55	11.9749
2008-06-07 01:02:08	11.9643
2008-06-07 08:08:06	11.9584
2008-06-07 08:56:10	11.9635
2008-06-07 09:33:11	11.9805
2008-06-07 09:34:39	12.0124
2008-06-07 09:35:10	12.0575
2008-06-07 09:40:26	12.1201
2008-06-07 10:04:06	12.2173
2008-06-07 11:14:01	12.351
2008-06-07 12:54:23	12.5196
2008-06-07 14:45:24	12.7387
2008-06-07 17:37:38	12.9942
2008-06-07 20:43:34	13.2833
2008-06-08 00:35:18	13.5994
2008-06-08 05:16:27	13.9388
2008-06-08 06:44:41	14.2865
2008-06-08 08:00:46	14.6356
2008-06-08 08:01:40	14.9696
2008-06-08 08:02:02	15.2874
2008-06-08 08:05:38	15.5855
2008-06-08 08:41:41	15.8664
2008-06-08 10:08:05	16.1365
2008-06-08 12:00:32	16.4064
2008-06-08 14:15:59	16.6769
2008-06-08 17:16:48	16.948
2008-06-08 19:56:09	17.2189
2008-06-09 00:24:36	17.4871
2008-06-09 04:45:46	17.7489
2008-06-09 08:42:21	18.0049
2008-06-09 14:26:31	18.2626
2008-06-09 19:12:40	18.5249
2008-06-10 00:18:43	18.8016
2008-06-10 05:33:02	19.1021
2008-06-10 11:05:08	19.4285
2008-06-10 17:18:21	19.782
2008-06-11 00:00:42	20.1613
2008-06-11 02:14:42	20.547
2008-06-11 03:45:59	20.9394
2008-06-11 04:12:45	21.3363
2008-06-11 04:27:50	21.7391
2008-06-11 04:34:33	22.1472
2008-06-11 04:36:44	22.5525
2008-06-11 04:37:38	22.9484
2008-06-11 04:37:58	23.3301
2008-06-11 04:41:13	23.6947
2008-06-11 05:13:49	24.0363
2008-06-11 06:40:08	24.3572
2008-06-11 08:52:42	24.6422
2008-06-11 11:38:19	24.89
2008-06-11 15:08:58	25.1003
2008-06-11 16:32:18	25.2516
2008-06-11 17:30:11	25.3498
2008-06-11 17:33:22	25.3936
2008-06-11 17:34:13	25.3845
2008-06-11 17:34:31	25.3279
2008-06-11 17:37:39	25.2288
2008-06-11 18:08:56	25.0951
2008-06-11 19:45:47	24.9357
2008-06-11 22:12:42	24.7504
2008-06-12 01:20:05	24.5482
2008-06-12 02:49:32	24.31
2008-06-12 04:25:14	24.049
2008-06-12 04:40:35	23.7592
2008-06-12 04:49:45	23.451
2008-06-12 04:51:08	23.1236
2008-06-12 04:52:01	22.7831
2008-06-12 04:52:21	22.4365
2008-06-12 04:55:32	22.0925
2008-06-12 05:27:30	21.754
2008-06-12 07:04:22	21.4249
2008-06-12 09:36:46	21.1042
2008-06-12 12:46:00	20.7804
2008-06-12 16:52:57	20.4546
2008-06-12 21:26:53	20.1254
2008-06-13 02:50:33	19.7943
2008-06-13 09:06:40	19.4596
2008-06-13 16:48:29	19.1218
2008-06-14 01:33:19	18.7811
2008-06-14 07:38:09	18.4282
2008-06-14 20:39:53	18.0661
2008-06-15 04:51:34	17.6951
2008-06-15 15:32:28	17.3205
2008-06-15 23:07:02	16.9365
2008-06-16 08:51:18	16.5478
2008-06-16 18:04:44	16.1504
2008-06-17 02:03:57	15.7463
2008-06-17 06:38:52	15.3366
2008-06-17 11:30:44	14.9195
2008-06-17 14:15:10	14.4972
2008-06-17 19:07:13	14.0705
2008-06-18 01:44:54	13.6497
2008-06-18 05:57:42	13.2389
2008-06-18 08:43:26	12.8355
2008-06-18 10:11:37	12.4437
2008-06-18 12:53:25	12.062
2008-06-18 15:09:01	11.6916
2008-06-18 16:09:59	11.3329
2008-06-18 21:53:41	10.9928
2008-06-19 00:27:10	10.6751
2008-06-19 02:51:23	10.3736
2008-06-19 03:54:27	10.1077
2008-06-19 09:32:36	9.86436
2008-06-19 12:41:46	9.64892
2008-06-19 18:56:33	9.44981
2008-06-19 23:52:45	9.26705
2008-06-20 04:15:04	9.09693
2008-06-20 10:25:56	8.93561
2008-06-20 15:11:55	8.77899
2008-06-20 21:46:58	8.6269
2008-06-20 23:00:10	8.47626
2008-06-20 23:48:37	8.32984
2008-06-21 05:22:56	8.19157
2008-06-21 09:38:10	8.05861
2008-06-21 16:15:42	7.92921
2008-06-21 23:21:21	7.80112
2008-06-22 07:45:50	7.67488
2008-06-22 11:58:03	7.549
2008-06-22 14:03:16	7.42336
2008-06-22 14:29:18	7.30495
2008-06-22 14:45:08	7.1897
2008-06-22 14:50:52	7.07755
2008-06-22 15:48:08	6.96599
2008-06-22 17:58:57	6.86172
2008-06-22 21:05:40	6.75836
2008-06-22 21:52:34	6.66181
2008-06-22 22:03:12	6.5708
2008-06-22 22:07:08	6.48524
2008-06-22 22:46:30	6.407
2008-06-23 00:28:50	6.33401
2008-06-23 02:02:50	6.2672
2008-06-23 02:14:37	6.19995
2008-06-23 02:25:37	6.13141
2008-06-23 02:29:35	6.0655
2008-06-23 03:09:10	6.0008
2008-06-23 04:57:35	5.93951
2008-06-23 07:46:24	5.88445
2008-06-23 08:57:14	5.83712
2008-06-23 09:14:32	5.79402
2008-06-23 09:28:31	5.753
2008-06-23 09:33:36	5.71268
2008-06-23 10:24:26	5.67546
2008-06-23 10:46:10	5.64817
2008-06-23 14:23:28	5.63606
2008-06-23 16:22:57	5.64314
[truncated: 61,279 more rows]

## Sheet: Observed_Larv_SM_Gougna_2010
SM_Time_Larv	SM_Obs_Larv
2012-02-21 09:05:58	15.4056
2012-02-28 21:33:11	29.8552
2012-03-06 18:58:08	63.5917
2012-03-13 16:23:05	54.2032
2012-03-21 04:50:18	75.3492
2012-03-29 23:22:03	24.9748
2012-04-03 23:40:12	49.34
2012-04-09 15:00:37	53.3468
2012-04-17 03:27:50	16.3678
2012-04-24 00:52:47	10.4615
2012-05-02 04:22:16	46.0705
2012-05-09 16:49:29	49.0022
2012-05-13 11:03:05	26.4948
2012-05-23 11:39:22	20.0466
2012-05-29 02:59:47	8.51773
2012-06-06 06:29:16	2.07321
2012-10-30 06:17:43	0.180106
2012-11-06 18:44:56	0.701092
2012-11-14 22:14:25	25.5959
2012-11-20 13:34:50	4.15623
2012-11-29 08:06:35	16.4605
2012-12-06 05:31:32	13.2327
2012-12-13 02:56:29	10.5406
2012-12-18 03:14:38	4.90581
2012-12-25 15:41:51	31.4089
2013-01-04 16:18:08	10.2286
2013-01-10 22:40:49	47.9842
2013-01-17 20:05:46	9.93495
2013-01-24 02:28:27	35.9048
2013-01-31 14:55:40	73.3901
2013-02-07 12:20:37	68.5552
2013-02-15 15:50:06	33.9856
2013-02-19 10:03:42	37.7283
2013-02-26 07:28:39	34.7683
2013-03-07 02:00:24	72.519
2013-03-15 05:29:53	74.9138
2013-03-20 20:50:18	20.2599
2013-03-30 06:24:19	63.3665
