# Supplementary material for: Role of vector phenotypic plasticity in disease transmission as illustrated by the spread of dengue virus by Aedes albopictus
Source: Nat Commun. 2024 Sep 7;15:7823. doi: 10.1038/s41467-024-52144-5 (PMC11379831; doi:10.1038/s41467-024-52144-5)
Supplement: Supplementary file 4 — Source Data files [file 41467_2024_52144_MOESM4_ESM.zip › Source_Data_Folder/Supplementary_Material/SF48.xlsx]

## Sheet: Simulated_Ovi_SM
Time_Ovi	SB_Ovi_Pred
2008-01-02	0
2008-01-03	0
2008-01-04	0
2008-01-05	0
2008-01-06	0
2008-01-07	0
2008-01-08	0
2008-01-09	0
2008-01-10	0
2008-01-11	0
2008-01-12	0
2008-01-13	0
2008-01-14	0
2008-01-15	0
2008-01-16	0
2008-01-17	0
2008-01-18	0
2008-01-19	0
2008-01-20	0
2008-01-21	0
2008-01-22	4.33684
2008-01-23	5.901
2008-01-24	8.09878
2008-01-25	10.8596
2008-01-26	13.9322
2008-01-27	17.6148
2008-01-28	22.3202
2008-01-29	27.7085
2008-01-30	32.6229
2008-01-31	37.6201
2008-02-01	42.1291
2008-02-02	47.1105
2008-02-03	51.7593
2008-02-04	56.252
2008-02-05	60.1901
2008-02-06	62.4732
2008-02-07	65.0966
2008-02-08	67.4095
2008-02-09	68.9065
2008-02-10	73.1243
2008-02-11	79.0228
2008-02-12	84.8876
2008-02-13	92.688
2008-02-14	98.9184
2008-02-15	103.314
2008-02-16	107.269
2008-02-17	108.882
2008-02-18	110.037
2008-02-19	111.177
2008-02-20	111.678
2008-02-21	114.632
2008-02-22	117.645
2008-02-23	121.235
2008-02-24	123.12
2008-02-25	120.769
2008-02-26	118.652
2008-02-27	115.066
2008-02-28	113.156
2008-02-29	113.606
2008-03-01	113.322
2008-03-02	113.321
2008-03-03	113.994
2008-03-04	114.592
2008-03-05	115.097
2008-03-06	116.159
2008-03-07	116.185
2008-03-08	115.907
2008-03-09	114.646
2008-03-10	112.817
2008-03-11	111.345
2008-03-12	109.985
2008-03-13	108.186
2008-03-14	106.032
2008-03-15	104.601
2008-03-16	103.92
2008-03-17	103.84
2008-03-18	105.187
2008-03-19	105.149
2008-03-20	104.907
2008-03-21	104.054
2008-03-22	102.904
2008-03-23	102.908
2008-03-24	102.841
2008-03-25	102.606
2008-03-26	100.093
2008-03-27	98.4417
2008-03-28	97.3333
2008-03-29	96.0653
2008-03-30	95.1701
2008-03-31	92.427
2008-04-01	88.4964
2008-04-02	86.4776
2008-04-03	86.9716
2008-04-04	89.7185
2008-04-05	92.7336
2008-04-06	94.5917
2008-04-07	94.6863
2008-04-08	92.6225
2008-04-09	90.7501
2008-04-10	89.1347
2008-04-11	88.2923
2008-04-12	88.1508
2008-04-13	87.8525
2008-04-14	87.7299
2008-04-15	87.8377
2008-04-16	88.5789
2008-04-17	89.3305
2008-04-18	89.6644
2008-04-19	89.0326
2008-04-20	88.4425
2008-04-21	87.6507
2008-04-22	87.8355
2008-04-23	88.0569
2008-04-24	86.7032
2008-04-25	85.2855
2008-04-26	82.4021
2008-04-27	80.5053
2008-04-28	78.9527
2008-04-29	77.5011
2008-04-30	75.7864
2008-05-01	74.2202
2008-05-02	73.5228
2008-05-03	72.7496
2008-05-04	71.8266
2008-05-05	70.2182
2008-05-06	67.3201
2008-05-07	64.2366
2008-05-08	62.9274
2008-05-09	61.5627
2008-05-10	61.8612
2008-05-11	62.1059
2008-05-12	62.3919
2008-05-13	62.6561
2008-05-14	61.4238
2008-05-15	60.371
2008-05-16	58.6872
2008-05-17	56.5211
2008-05-18	55.2223
2008-05-19	53.4614
2008-05-20	51.8589
2008-05-21	50.2024
2008-05-22	48.1366
2008-05-23	46.0526
2008-05-24	44.0727
2008-05-25	42.9293
2008-05-26	41.7283
2008-05-27	40.9406
2008-05-28	39.8005
2008-05-29	39.113
2008-05-30	38.4501
2008-05-31	39.1081
2008-06-01	40.3775
2008-06-02	40.652
2008-06-03	41.1405
2008-06-04	39.6329
2008-06-05	37.4458
2008-06-06	35.2951
2008-06-07	33.8193
2008-06-08	33.0558
2008-06-09	32.6265
2008-06-10	33.4556
2008-06-11	33.4361
2008-06-12	32.5775
2008-06-13	31.7705
2008-06-14	30.5403
2008-06-15	29.5451
2008-06-16	29.4826
2008-06-17	29.6489
2008-06-18	29.2712
2008-06-19	28.5977
2008-06-20	27.2047
2008-06-21	25.5469
2008-06-22	24.5883
2008-06-23	24.4199
2008-06-24	25.1165
2008-06-25	26.2146
2008-06-26	27.0273
2008-06-27	27.6752
2008-06-28	28.7528
2008-06-29	29.3634
2008-06-30	30.0196
2008-07-01	30.1067
2008-07-02	29.2277
2008-07-03	28.4235
2008-07-04	27.8792
2008-07-05	26.9717
2008-07-06	26.551
2008-07-07	26.6313
2008-07-08	26.8074
2008-07-09	27.4755
2008-07-10	28.2779
2008-07-11	28.53
2008-07-12	28.3848
2008-07-13	28.4453
2008-07-14	27.8462
2008-07-15	27.4093
2008-07-16	26.8763
2008-07-17	26.0423
2008-07-18	25.5488
2008-07-19	25.2766
2008-07-20	24.5125
2008-07-21	23.5402
2008-07-22	22.8325
2008-07-23	21.757
2008-07-24	21.0039
2008-07-25	20.8101
2008-07-26	20.8218
2008-07-27	20.9276
2008-07-28	21.0788
2008-07-29	20.814
2008-07-30	20.3793
2008-07-31	19.9704
2008-08-01	19.9843
2008-08-02	20.4513
2008-08-03	20.9792
2008-08-04	20.8809
2008-08-05	20.2937
2008-08-06	19.456
2008-08-07	18.7433
2008-08-08	18.8022
2008-08-09	19.6362
2008-08-10	20.393
2008-08-11	20.7772
2008-08-12	20.7834
2008-08-13	19.5427
2008-08-14	18.4971
2008-08-15	17.9556
2008-08-16	17.5624
2008-08-17	17.5886
2008-08-18	17.5084
2008-08-19	16.6226
2008-08-20	15.7541
2008-08-21	15.262
2008-08-22	15.0241
2008-08-23	14.778
2008-08-24	14.6544
2008-08-25	14.4727
2008-08-26	14.6071
2008-08-27	15.5391
2008-08-28	16.0508
2008-08-29	16.3589
2008-08-30	16.125
2008-08-31	15.8032
2008-09-01	15.6863
2008-09-02	15.7507
2008-09-03	15.5582
2008-09-04	15.051
2008-09-05	14.8503
2008-09-06	14.5557
2008-09-07	14.4648
2008-09-08	14.5094
2008-09-09	14.7126
2008-09-10	15.0055
2008-09-11	15.289
2008-09-12	15.4176
2008-09-13	14.956
2008-09-14	14.1961
2008-09-15	13.4747
2008-09-16	13.2042
2008-09-17	13.2061
2008-09-18	13.8548
2008-09-19	14.5144
2008-09-20	14.5868
2008-09-21	14.5268
2008-09-22	13.6491
2008-09-23	12.6465
2008-09-24	12.1501
2008-09-25	11.8101
2008-09-26	11.7903
2008-09-27	12.0455
2008-09-28	12.1076
2008-09-29	12.215
2008-09-30	12.3256
2008-10-01	12.3833
2008-10-02	12.4082
2008-10-03	12.2788
2008-10-04	12.1844
2008-10-05	12.1104
2008-10-06	12.0435
2008-10-07	11.9759
2008-10-08	11.8049
2008-10-09	11.6095
2008-10-10	11.5462
2008-10-11	11.6426
2008-10-12	11.7258
2008-10-13	11.6588
2008-10-14	11.42
2008-10-15	11.0979
2008-10-16	10.7531
2008-10-17	10.5461
2008-10-18	10.4291
2008-10-19	10.3141
2008-10-20	10.335
2008-10-21	10.5184
2008-10-22	10.6207
2008-10-23	10.646
2008-10-24	10.6662
2008-10-25	10.5857
2008-10-26	10.4106
2008-10-27	10.1042
2008-10-28	9.94986
2008-10-29	9.74011
2008-10-30	9.63946
2008-10-31	9.68182
2008-11-01	9.58507
2008-11-02	9.6106
2008-11-03	9.73787
2008-11-04	9.80357
2008-11-05	9.81268
2008-11-06	9.63771
2008-11-07	9.2787
2008-11-08	9.03482
2008-11-09	8.88204
2008-11-10	8.76195
2008-11-11	8.65467
2008-11-12	8.43959
2008-11-13	8.21845
2008-11-14	8.08695
2008-11-15	8.09257
2008-11-16	8.1682
2008-11-17	8.17347
2008-11-18	8.20758
2008-11-19	8.32371
2008-11-20	8.41917
2008-11-21	8.48519
2008-11-22	8.49616
2008-11-23	8.6569
2008-11-24	8.97213
2008-11-25	9.55195
2008-11-26	10.2541
2008-11-27	10.654
2008-11-28	11.3881
2008-11-29	11.8278
2008-11-30	12.4125
2008-12-01	12.9719
2008-12-02	12.9385
2008-12-03	12.8931
2008-12-04	14.6753
2008-12-05	19.8054
2008-12-06	28.4135
2008-12-07	38.4412
2008-12-08	46.7538
2008-12-09	52.0263
2008-12-10	54.3522
2008-12-11	56.166
2008-12-12	59.0097
2008-12-13	63.3075
2008-12-14	67.4193
2008-12-15	72.025
2008-12-16	76.411
2008-12-17	79.4981
2008-12-18	82.9224
2008-12-19	85.0248
2008-12-20	85.8916
2008-12-21	86.669
2008-12-22	87.819
2008-12-23	89.3702
2008-12-24	90.49
2008-12-25	91.5795
2008-12-26	91.9757
2008-12-27	92.7998
2008-12-28	94.2904
2008-12-29	95.6524
2008-12-30	97.4077
2008-12-31	98.4077
2009-01-01	99.7385
2009-01-02	101.083
2009-01-03	101.501
2009-01-04	100.881
2009-01-05	99.5002
2009-01-06	97.9184
2009-01-07	95.9724
2009-01-08	94.8773
2009-01-09	93.6841
2009-01-10	92.1134
2009-01-11	90.373
2009-01-12	88.277
2009-01-13	86.9439
2009-01-14	85.6734
2009-01-15	84.7379
2009-01-16	84.0962
2009-01-17	83.7748
2009-01-18	84.3125
2009-01-19	84.0011
2009-01-20	84.1309
2009-01-21	85.0286
2009-01-22	85.4723
2009-01-23	88.0233
2009-01-24	92.1819
2009-01-25	95.6237
2009-01-26	100.427
2009-01-27	104.794
2009-01-28	107.683
2009-01-29	110.181
2009-01-30	112.016
2009-01-31	113.887
2009-02-01	116.148
2009-02-02	118.639
2009-02-03	121.261
2009-02-04	124.314
2009-02-05	129.378
2009-02-06	131.014
2009-02-07	128.898
2009-02-08	125.544
2009-02-09	120.429
2009-02-10	118.668
2009-02-11	118.781
2009-02-12	118.558
2009-02-13	117.86
2009-02-14	116.898
2009-02-15	118.017
2009-02-16	120.261
2009-02-17	122.123
2009-02-18	124.107
2009-02-19	124.851
2009-02-20	125.182
2009-02-21	126.092
2009-02-22	126.509
2009-02-23	126.913
2009-02-24	127.121
2009-02-25	127.192
2009-02-26	128.451
2009-02-27	127.71
2009-02-28	125.581
2009-03-01	122.861
2009-03-02	118.971
2009-03-03	117.581
2009-03-04	118.385
2009-03-05	119.709
2009-03-06	121.277
2009-03-07	122.511
2009-03-08	122.007
2009-03-09	119.225
2009-03-10	115.382
2009-03-11	110.134
2009-03-12	107.036
2009-03-13	106.539
2009-03-14	104.272
2009-03-15	104.804
2009-03-16	104.768
2009-03-17	104.031
2009-03-18	105.107
2009-03-19	103.786
2009-03-20	102.051
2009-03-21	100.901
2009-03-22	100.334
2009-03-23	100.354
2009-03-24	99.3589
2009-03-25	96.9925
2009-03-26	95.0763
2009-03-27	93.9311
2009-03-28	95.2318
2009-03-29	97.5685
2009-03-30	99.7034
2009-03-31	100.214
2009-04-01	99.0941
2009-04-02	99.3666
2009-04-03	100.729
2009-04-04	102.202
2009-04-05	103.853
2009-04-06	103.414
2009-04-07	100.181
2009-04-08	99.7234
2009-04-09	97.9535
2009-04-10	94.54
2009-04-11	92.7672
2009-04-12	90.528
2009-04-13	87.8163
2009-04-14	85.7236
2009-04-15	85.9959
2009-04-16	85.0994
2009-04-17	85.6228
2009-04-18	86.8315
2009-04-19	84.5475
2009-04-20	82.5302
2009-04-21	81.4012
2009-04-22	80.8288
2009-04-23	80.6397
2009-04-24	80.0929
2009-04-25	77.2055
2009-04-26	75.0603
2009-04-27	75.7171
2009-04-28	77.1831
2009-04-29	80.7554
2009-04-30	83.124
2009-05-01	82.819
2009-05-02	81.0534
2009-05-03	78.6221
2009-05-04	76.5286
2009-05-05	75.0398
2009-05-06	74.5949
2009-05-07	75.1686
2009-05-08	75.8182
2009-05-09	76.1517
2009-05-10	75.7877
2009-05-11	74.993
2009-05-12	73.9107
2009-05-13	72.477
2009-05-14	70.3693
2009-05-15	66.537
2009-05-16	63.15
2009-05-17	60.3257
2009-05-18	58.286
2009-05-19	57.9229
2009-05-20	56.9766
2009-05-21	55.603
2009-05-22	54.7921
2009-05-23	54.1532
2009-05-24	54.4569
2009-05-25	54.9649
2009-05-26	54.555
2009-05-27	53.6734
2009-05-28	52.599
2009-05-29	51.7635
2009-05-30	51.6534
2009-05-31	51.4652
2009-06-01	50.9595
2009-06-02	50.6396
2009-06-03	50.308
2009-06-04	50.3488
2009-06-05	49.5856
2009-06-06	47.5443
2009-06-07	44.6926
2009-06-08	41.7234
2009-06-09	40.0463
2009-06-10	39.5825
2009-06-11	39.8951
2009-06-12	39.6854
2009-06-13	39.1659
2009-06-14	38.9532
2009-06-15	39.317
2009-06-16	40.3491
2009-06-17	40.2659
2009-06-18	39.678
2009-06-19	38.7355
2009-06-20	37.6889
2009-06-21	37.049
2009-06-22	37.1657
2009-06-23	37.213
2009-06-24	37.499
2009-06-25	38.4561
2009-06-26	38.5706
2009-06-27	38.8908
2009-06-28	38.342
2009-06-29	37.0673
2009-06-30	36.8156
2009-07-01	35.0229
2009-07-02	33.1759
2009-07-03	32.1916
2009-07-04	30.2502
2009-07-05	29.6095
2009-07-06	29.3599
2009-07-07	28.7247
2009-07-08	28.0296
2009-07-09	27.5948
2009-07-10	27.4491
2009-07-11	27.6483
2009-07-12	28.3813
2009-07-13	28.5125
2009-07-14	28.3011
2009-07-15	27.8956
2009-07-16	27.6093
2009-07-17	27.4004
2009-07-18	27.1765
2009-07-19	27.0935
2009-07-20	26.5433
2009-07-21	26.0864
2009-07-22	25.8697
2009-07-23	26.0996
2009-07-24	26.3635
2009-07-25	26.8418
2009-07-26	27.0425
2009-07-27	26.2262
2009-07-28	25.9349
2009-07-29	25.2899
2009-07-30	24.7975
2009-07-31	24.7211
2009-08-01	24.5623
2009-08-02	24.5735
2009-08-03	23.5318
2009-08-04	22.1195
2009-08-05	20.6675
2009-08-06	19.1277
2009-08-07	18.9444
2009-08-08	19.4164
2009-08-09	19.5358
2009-08-10	19.5534
2009-08-11	19.3958
2009-08-12	18.8432
2009-08-13	18.4265
2009-08-14	18.2253
2009-08-15	17.9829
2009-08-16	17.6939
2009-08-17	17.4903
2009-08-18	17.156
2009-08-19	16.747
2009-08-20	16.5023
2009-08-21	16.1956
2009-08-22	16.0131
2009-08-23	16.0378
2009-08-24	16.121
2009-08-25	16.0538
2009-08-26	15.8511
2009-08-27	15.7173
2009-08-28	15.2225
2009-08-29	15.1485
2009-08-30	15.2536
2009-08-31	15.1684
2009-09-01	15.5149
2009-09-02	15.5733
2009-09-03	15.4561
2009-09-04	15.3605
2009-09-05	15.1664
2009-09-06	14.9355
2009-09-07	14.8364
2009-09-08	14.6798
2009-09-09	14.5232
2009-09-10	14.2345
2009-09-11	13.7823
2009-09-12	13.3623
2009-09-13	12.9413
2009-09-14	12.753
2009-09-15	12.9314
2009-09-16	13.1849
2009-09-17	13.4734
2009-09-18	13.6065
2009-09-19	13.608
2009-09-20	13.5404
2009-09-21	13.3617
2009-09-22	13.2184
2009-09-23	12.8162
2009-09-24	12.5669
2009-09-25	12.3839
2009-09-26	12.1164
2009-09-27	12.0336
2009-09-28	11.5496
2009-09-29	11.0127
2009-09-30	10.4974
2009-10-01	9.94376
2009-10-02	9.8343
2009-10-03	9.78527
2009-10-04	9.85729
2009-10-05	10.0023
2009-10-06	10.2482
2009-10-07	10.6363
2009-10-08	10.9544
2009-10-09	11.1916
2009-10-10	11.2251
2009-10-11	11.2415
2009-10-12	11.156
2009-10-13	10.9921
2009-10-14	10.8115
2009-10-15	10.4218
2009-10-16	10.1064
2009-10-17	9.982
2009-10-18	9.80875
2009-10-19	9.85878
2009-10-20	9.93515
2009-10-21	9.98834
2009-10-22	10.2523
2009-10-23	10.5366
2009-10-24	10.675
2009-10-25	10.518
2009-10-26	10.1046
2009-10-27	9.6384
2009-10-28	9.22113
2009-10-29	9.0278
2009-10-30	9.04278
2009-10-31	9.07692
2009-11-01	9.20332
2009-11-02	9.32691
2009-11-03	9.3112
2009-11-04	9.12425
2009-11-05	8.90395
2009-11-06	8.78769
2009-11-07	8.57109
2009-11-08	8.29432
2009-11-09	7.96992
2009-11-10	7.47619
2009-11-11	7.41797
2009-11-12	7.583
2009-11-13	7.85464
2009-11-14	8.24014
2009-11-15	8.27617
2009-11-16	8.45147
2009-11-17	8.74353
2009-11-18	9.08189
2009-11-19	9.89875
2009-11-20	10.837
2009-11-21	16.1873
2009-11-22	24.5403
2009-11-23	32.8048
2009-11-24	42.3032
2009-11-25	48.6781
2009-11-26	52.8405
2009-11-27	56.9779
2009-11-28	60.07
2009-11-29	61.6903
2009-11-30	62.2915
2009-12-01	62.9231
2009-12-02	63.4013
2009-12-03	64.3335
2009-12-04	65.7753
2009-12-05	65.8687
2009-12-06	65.4506
2009-12-07	63.7386
2009-12-08	61.4666
2009-12-09	58.9504
2009-12-10	57.5659
2009-12-11	57.0865
2009-12-12	56.7369
2009-12-13	57.3276
2009-12-14	56.8835
2009-12-15	56.7407
2009-12-16	57.1463
2009-12-17	57.8764
2009-12-18	58.2521
2009-12-19	58.8938
2009-12-20	59.0081
2009-12-21	60.8384
2009-12-22	63.9607
2009-12-23	66.8113
2009-12-24	70.511
2009-12-25	73.2269
2009-12-26	75.1578
2009-12-27	76.5125
2009-12-28	77.1422
2009-12-29	77.8767
2009-12-30	77.7366
2009-12-31	77.1223
2010-01-01	76.3787
2010-01-02	74.4662
2010-01-03	72.9815
2010-01-04	72.0371
2010-01-05	70.9412
2010-01-06	70.3762
2010-01-07	70.2094
2010-01-08	69.527
2010-01-09	69.0754
2010-01-10	67.7852
2010-01-11	66.6559
2010-01-12	67.5019
2010-01-13	69.0417
2010-01-14	71.5575
2010-01-15	74.0194
2010-01-16	75.4477
2010-01-17	76.9567
2010-01-18	79.7957
2010-01-19	82.062
2010-01-20	84.3415
2010-01-21	87.1835
2010-01-22	90.0148
2010-01-23	93.6592
2010-01-24	97.5429
2010-01-25	100.766
2010-01-26	103.269
2010-01-27	107.776
2010-01-28	112.921
2010-01-29	117.802
2010-01-30	121.206
2010-01-31	122.086
2010-02-01	122.725
2010-02-02	123.63
2010-02-03	125.245
2010-02-04	126.892
2010-02-05	128.525
2010-02-06	129.9
2010-02-07	131.06
2010-02-08	132.357
2010-02-09	132.703
2010-02-10	132.148
2010-02-11	132.064
2010-02-12	132.031
2010-02-13	131.721
2010-02-14	133.17
2010-02-15	133.594
2010-02-16	133.687
2010-02-17	133.583
2010-02-18	133.305
2010-02-19	133.349
2010-02-20	134.275
2010-02-21	136.307
2010-02-22	136.579
2010-02-23	137.187
2010-02-24	138.007
2010-02-25	138.14
2010-02-26	138.12
2010-02-27	139.226
2010-02-28	139.095
2010-03-01	138.633
2010-03-02	138.368
2010-03-03	137.163
2010-03-04	132.227
2010-03-05	128.783
2010-03-06	125.318
2010-03-07	121.653
2010-03-08	120.994
2010-03-09	118.771
2010-03-10	117.669
2010-03-11	115.275
2010-03-12	114.161
2010-03-13	112.604
2010-03-14	110.007
2010-03-15	108.31
2010-03-16	106.935
2010-03-17	106.695
2010-03-18	105.631
2010-03-19	105.229
2010-03-20	105.018
2010-03-21	105.06
2010-03-22	107.396
2010-03-23	108.683
2010-03-24	108.46
2010-03-25	108.353
2010-03-26	107.254
2010-03-27	106.141
2010-03-28	105.359
2010-03-29	103.454
2010-03-30	101.797
2010-03-31	100.857
2010-04-01	101.131
2010-04-02	103.249
2010-04-03	105.205
2010-04-04	106.363
2010-04-05	106.258
2010-04-06	105.459
2010-04-07	103.917
2010-04-08	103.382
2010-04-09	102.434
2010-04-10	100.849
2010-04-11	100.596
2010-04-12	98.9137
2010-04-13	98.4571
2010-04-14	97
2010-04-15	94.5036
2010-04-16	93.4378
2010-04-17	91.206
2010-04-18	89.8297
2010-04-19	89.0294
2010-04-20	88.0187
2010-04-21	87.6648
2010-04-22	87.4044
2010-04-23	86.8168
2010-04-24	86.2582
2010-04-25	84.9473
2010-04-26	82.7459
2010-04-27	81.2404
2010-04-28	80.3453
2010-04-29	79.1448
2010-04-30	77.9539
2010-05-01	76.9225
2010-05-02	74.1145
2010-05-03	72.3637
2010-05-04	71.9787
2010-05-05	72.0636
2010-05-06	72.9799
2010-05-07	73.1475
2010-05-08	72.5251
2010-05-09	70.6222
2010-05-10	68.8423
2010-05-11	67.6826
2010-05-12	66.4519
2010-05-13	65.6055
2010-05-14	63.9174
2010-05-15	60.7577
2010-05-16	57.0181
2010-05-17	52.9975
2010-05-18	52.1525
2010-05-19	53.0096
2010-05-20	54.6066
2010-05-21	55.3618
2010-05-22	53.103
2010-05-23	51.116
2010-05-24	49.3969
2010-05-25	48.6544
2010-05-26	49.0889
2010-05-27	49.1296
2010-05-28	49.2851
2010-05-29	49.2211
2010-05-30	48.6383
2010-05-31	47.6548
2010-06-01	46.4186
2010-06-02	44.7525
2010-06-03	43.4307
2010-06-04	42.1576
2010-06-05	41.5414
2010-06-06	41.3239
2010-06-07	40.2351
2010-06-08	39.3878
2010-06-09	38.032
2010-06-10	37.0829
2010-06-11	35.7242
2010-06-12	35.0399
2010-06-13	34.7485
2010-06-14	33.5408
2010-06-15	33.8
2010-06-16	33.9404
2010-06-17	33.4053
2010-06-18	33.4967
2010-06-19	33.3698
2010-06-20	32.5114
2010-06-21	31.5402
2010-06-22	30.7335
2010-06-23	29.8852
2010-06-24	29.4059
2010-06-25	29.7119
2010-06-26	29.7525
2010-06-27	29.4955
2010-06-28	28.9036
2010-06-29	28.1951
2010-06-30	26.9166
2010-07-01	25.1654
2010-07-02	23.9907
2010-07-03	22.5953
2010-07-04	21.8533
2010-07-05	21.4003
2010-07-06	20.9032
2010-07-07	20.6685
2010-07-08	20.4364
2010-07-09	20.6302
2010-07-10	20.3563
2010-07-11	19.7523
2010-07-12	19.4001
2010-07-13	19.0948
2010-07-14	19.3644
2010-07-15	19.9976
2010-07-16	20.5961
2010-07-17	20.876
2010-07-18	20.9303
2010-07-19	20.7757
2010-07-20	20.4085
2010-07-21	19.9656
2010-07-22	19.3977
2010-07-23	18.5758
2010-07-24	17.6602
2010-07-25	16.9304
2010-07-26	16.5953
2010-07-27	16.346
2010-07-28	16.0588
2010-07-29	16.0269
2010-07-30	15.5796
2010-07-31	15.3153
2010-08-01	15.0386
2010-08-02	14.5104
2010-08-03	14.1775
2010-08-04	13.5361
2010-08-05	13.1531
2010-08-06	12.9594
2010-08-07	12.9833
2010-08-08	13.1599
2010-08-09	13.1768
2010-08-10	13.1594
2010-08-11	13.1348
2010-08-12	12.9641
2010-08-13	12.7011
2010-08-14	12.3645
2010-08-15	11.5962
2010-08-16	11.4005
2010-08-17	11.4246
2010-08-18	11.63
2010-08-19	12.0126
2010-08-20	12.1041
2010-08-21	12.1152
2010-08-22	12.0298
2010-08-23	12.1263
2010-08-24	12.0431
2010-08-25	12.0699
2010-08-26	11.9453
2010-08-27	11.7628
2010-08-28	11.6123
2010-08-29	11.3194
2010-08-30	11.5759
2010-08-31	11.9094
2010-09-01	12.5438
2010-09-02	13.2451
2010-09-03	13.1688
2010-09-04	12.9622
2010-09-05	12.5399
2010-09-06	12.386
2010-09-07	12.7681
2010-09-08	13.1622
2010-09-09	13.5224
2010-09-10	13.4924
2010-09-11	13.1499
2010-09-12	12.5533
2010-09-13	12.0173
2010-09-14	11.4765
2010-09-15	10.9109
2010-09-16	10.786
2010-09-17	10.5277
2010-09-18	10.5426
2010-09-19	10.6919
2010-09-20	10.6654
2010-09-21	10.7241
2010-09-22	10.8278
2010-09-23	10.9944
2010-09-24	10.9488
2010-09-25	10.8114
2010-09-26	10.4587
2010-09-27	10.2088
2010-09-28	10.0918
2010-09-29	10.1538
2010-09-30	10.4529
2010-10-01	10.5083
2010-10-02	10.4969
2010-10-03	10.4452
2010-10-04	10.2623
2010-10-05	10.196
2010-10-06	10.2334
2010-10-07	10.3401
2010-10-08	10.301
2010-10-09	10.1066
2010-10-10	9.98603
2010-10-11	9.45335
2010-10-12	9.13524
2010-10-13	9.16358
2010-10-14	9.10705
2010-10-15	9.29151
2010-10-16	9.43051
2010-10-17	9.41368
2010-10-18	9.43625
2010-10-19	9.56168
2010-10-20	9.5706
2010-10-21	9.51372
2010-10-22	9.45697
2010-10-23	9.27788
2010-10-24	9.12812
2010-10-25	8.99876
2010-10-26	8.76389
2010-10-27	8.69632
2010-10-28	8.62032
2010-10-29	8.53105
2010-10-30	8.4814
2010-10-31	8.37466
2010-11-01	8.16374
2010-11-02	7.98426
2010-11-03	7.8757
2010-11-04	7.75399
2010-11-05	7.70256
2010-11-06	7.68691
2010-11-07	7.63762
2010-11-08	7.55419
2010-11-09	7.57749
2010-11-10	7.6988
2010-11-11	7.9566
2010-11-12	8.41172
2010-11-13	9.22226
2010-11-14	10.4153
2010-11-15	11.6807
2010-11-16	13.1974
2010-11-17	14.0987
2010-11-18	14.767
2010-11-19	15.7939
2010-11-20	16.8544
2010-11-21	18.0599
2010-11-22	19.1348
2010-11-23	19.8947
2010-11-24	20.0278
2010-11-25	20.0847
2010-11-26	19.8155
2010-11-27	19.3049
2010-11-28	19.1714
2010-11-29	19.1927
2010-11-30	19.3208
2010-12-01	19.3573
2010-12-02	19.1829
2010-12-03	18.894
2010-12-04	18.7049
2010-12-05	18.4769
2010-12-06	18.2792
2010-12-07	18.1471
2010-12-08	18.0279
2010-12-09	18.117
2010-12-10	18.3876
2010-12-11	18.8105
2010-12-12	19.1073
2010-12-13	19.1035
2010-12-14	18.867
2010-12-15	18.2587
2010-12-16	17.8135
2010-12-17	17.7787
2010-12-18	17.5758
2010-12-19	17.4137
2010-12-20	17.141
2010-12-21	16.7286
2010-12-22	16.6321
2010-12-23	16.7853
2010-12-24	17.0846
2010-12-25	17.3673
2010-12-26	17.5561
2010-12-27	17.8446
2010-12-28	18.1672
2010-12-29	19.1933
2010-12-30	21.1056
2010-12-31	24.1569
2011-01-01	27.4323
2011-01-02	30.2271
2011-01-03	32.2205
2011-01-04	32.6042
2011-01-05	32.46
2011-01-06	32.3612
2011-01-07	32.5298
2011-01-08	33.0753
2011-01-09	33.7616
2011-01-10	34.1718
2011-01-11	34.3685
2011-01-12	34.7929
2011-01-13	35.2864
2011-01-14	36.0731
2011-01-15	36.6029
2011-01-16	37.107
2011-01-17	38.1118
2011-01-18	39.9203
2011-01-19	43.0463
2011-01-20	46.3036
2011-01-21	49.8382
2011-01-22	53.4968
2011-01-23	57.5859
2011-01-24	61.5538
2011-01-25	64.2466
2011-01-26	66.1046
2011-01-27	67.5136
2011-01-28	68.4362
2011-01-29	68.7942
2011-01-30	68.6837
2011-01-31	67.0294
2011-02-01	66.2027
2011-02-02	66.7033
2011-02-03	66.8638
2011-02-04	67.3559
2011-02-05	67.6431
2011-02-06	68.0916
2011-02-07	70.1925
2011-02-08	72.7292
2011-02-09	74.945
2011-02-10	78.1664
2011-02-11	81.6908
2011-02-12	85.2718
2011-02-13	88.9641
2011-02-14	92.9695
2011-02-15	95.0355
2011-02-16	97.5591
2011-02-17	99.9655
2011-02-18	100.237
2011-02-19	102.195
2011-02-20	104.291
2011-02-21	106.379
2011-02-22	108.097
2011-02-23	108.566
2011-02-24	108.376
2011-02-25	107.946
2011-02-26	109.329
2011-02-27	110.992
2011-02-28	112.439
2011-03-01	113.189
2011-03-02	112.654
2011-03-03	112.112
2011-03-04	112.18
2011-03-05	113.614
2011-03-06	114.703
2011-03-07	115.763
2011-03-08	115.003
2011-03-09	114.953
2011-03-10	116.519
2011-03-11	116.565
2011-03-12	117.612
2011-03-13	117.79
2011-03-14	116.291
2011-03-15	115.434
2011-03-16	114.281
2011-03-17	112.766
2011-03-18	110.395
2011-03-19	108.463
2011-03-20	107.621
2011-03-21	108.269
2011-03-22	108.388
2011-03-23	107.573
2011-03-24	105.326
2011-03-25	101.419
2011-03-26	98.8962
2011-03-27	97.4866
2011-03-28	95.5181
2011-03-29	93.7042
2011-03-30	92.1185
2011-03-31	91.0901
2011-04-01	91.0504
2011-04-02	90.3149
2011-04-03	89.4308
2011-04-04	87.0384
2011-04-05	84.843
2011-04-06	83.3047
2011-04-07	82.6419
2011-04-08	82.7354
2011-04-09	82.0767
2011-04-10	81.5466
2011-04-11	80.9317
2011-04-12	80.2055
2011-04-13	80.1655
2011-04-14	80.7466
2011-04-15	81.4286
2011-04-16	80.9827
2011-04-17	80.8544
2011-04-18	80.3555
2011-04-19	78.7464
2011-04-20	77.9468
2011-04-21	77.0705
2011-04-22	75.5731
2011-04-23	73.9655
2011-04-24	73.362
2011-04-25	72.2543
2011-04-26	71.4591
2011-04-27	71.2085
2011-04-28	70.3529
2011-04-29	69.4609
2011-04-30	67.9091
2011-05-01	66.2281
2011-05-02	64.786
2011-05-03	63.5434
2011-05-04	61.9818
2011-05-05	60.2072
2011-05-06	58.2568
2011-05-07	56.3119
2011-05-08	55.8241
2011-05-09	55.4623
2011-05-10	54.3704
2011-05-11	53.0029
2011-05-12	51.2671
2011-05-13	50.0679
2011-05-14	49.4584
2011-05-15	48.4411
2011-05-16	47.4929
2011-05-17	46.1534
2011-05-18	44.7643
2011-05-19	44.199
2011-05-20	43.4217
2011-05-21	42.864
2011-05-22	42.5216
2011-05-23	42.7576
2011-05-24	43.128
2011-05-25	43.3637
2011-05-26	43.3978
2011-05-27	42.8643
2011-05-28	41.8581
2011-05-29	40.7186
2011-05-30	40.0194
2011-05-31	39.5441
2011-06-01	39.1774
2011-06-02	39.4044
2011-06-03	39.2284
2011-06-04	38.6817
2011-06-05	38.5393
2011-06-06	37.8746
2011-06-07	37.1704
2011-06-08	36.9919
2011-06-09	36.4711
2011-06-10	36.4076
2011-06-11	36.6279
2011-06-12	36.3186
2011-06-13	35.6333
2011-06-14	34.4186
2011-06-15	33.1279
2011-06-16	32.1269
2011-06-17	31.952
2011-06-18	32.1684
2011-06-19	32.089
2011-06-20	31.5471
2011-06-21	30.2521
2011-06-22	28.498
2011-06-23	27.5481
2011-06-24	27.0474
2011-06-25	26.9281
2011-06-26	27.7835
2011-06-27	28.3274
2011-06-28	28.8175
2011-06-29	29.2792
2011-06-30	29.0963
2011-07-01	28.7067
2011-07-02	29.2935
2011-07-03	31.0094
2011-07-04	32.9115
2011-07-05	35.3416
2011-07-06	36.3956
2011-07-07	35.2915
2011-07-08	35.5468
2011-07-09	35.9589
2011-07-10	36.3481
2011-07-11	38.0266
2011-07-12	37.6126
2011-07-13	36.2062
2011-07-14	35.7038
2011-07-15	35.2535
2011-07-16	35.9411
2011-07-17	36.9731
2011-07-18	37.6685
2011-07-19	38.6201
2011-07-20	38.9408
2011-07-21	39.4243
2011-07-22	39.5871
2011-07-23	38.641
2011-07-24	37.4692
2011-07-25	35.1244
2011-07-26	32.7786
2011-07-27	31.3152
2011-07-28	30.3439
2011-07-29	31.052
2011-07-30	31.7055
2011-07-31	32.0601
2011-08-01	32.1139
2011-08-02	31.4968
2011-08-03	31.1468
2011-08-04	30.8796
2011-08-05	30.5536
2011-08-06	30.3494
2011-08-07	29.4218
2011-08-08	28.5775
2011-08-09	27.808
2011-08-10	26.6051
2011-08-11	26.4342
2011-08-12	26.4979
2011-08-13	26.8314
2011-08-14	27.544
2011-08-15	27.9893
2011-08-16	28.2084
2011-08-17	28.0726
2011-08-18	27.7664
2011-08-19	27.8641
2011-08-20	27.8257
2011-08-21	28.0501
2011-08-22	28.3331
2011-08-23	27.9171
2011-08-24	27.4523
2011-08-25	26.4233
2011-08-26	25.2588
2011-08-27	24.4875
2011-08-28	24.0523
2011-08-29	23.8282
2011-08-30	24.1007
2011-08-31	24.0195
2011-09-01	23.8351
2011-09-02	23.9788
2011-09-03	24.2159
2011-09-04	24.7491
2011-09-05	25.0436
2011-09-06	25.5095
2011-09-07	25.6371
2011-09-08	25.0453
2011-09-09	24.0345
2011-09-10	22.9135
2011-09-11	22.0398
2011-09-12	21.7881
2011-09-13	22.0446
2011-09-14	22.1801
2011-09-15	22.4187
2011-09-16	22.8086
2011-09-17	23.1038
2011-09-18	23.0859
2011-09-19	22.7727
2011-09-20	21.8886
2011-09-21	21.9078
2011-09-22	22.5354
2011-09-23	22.7206
2011-09-24	22.8792
2011-09-25	22.2276
2011-09-26	21.3245
2011-09-27	20.679
2011-09-28	20.1674
2011-09-29	19.6004
2011-09-30	18.8792
2011-10-01	18.6319
2011-10-02	18.7307
2011-10-03	18.9937
2011-10-04	19.4476
2011-10-05	19.5736
2011-10-06	19.6684
2011-10-07	19.6768
2011-10-08	19.5153
2011-10-09	18.9357
2011-10-10	18.2701
2011-10-11	17.544
2011-10-12	16.999
2011-10-13	16.8333
2011-10-14	16.4631
2011-10-15	16.0589
2011-10-16	15.87
2011-10-17	15.7118
2011-10-18	15.95
2011-10-19	16.655
2011-10-20	17.1828
2011-10-21	17.4526
2011-10-22	17.4043
2011-10-23	16.8449
2011-10-24	16.0001
2011-10-25	15.4108
2011-10-26	15.3869
2011-10-27	15.5944
2011-10-28	16.2333
2011-10-29	17.0263
2011-10-30	16.8171
2011-10-31	16.1707
2011-11-01	15.2514
2011-11-02	14.3979
2011-11-03	14.1555
2011-11-04	14.2534
2011-11-05	14.5676
2011-11-06	14.7662
2011-11-07	14.97
2011-11-08	15.2443
2011-11-09	15.4251
2011-11-10	15.4799
2011-11-11	15.572
2011-11-12	15.5242
2011-11-13	15.4199
2011-11-14	15.1917
2011-11-15	14.9394
2011-11-16	14.7563
2011-11-17	14.6957
2011-11-18	14.5721
2011-11-19	14.2106
2011-11-20	13.8353
2011-11-21	13.3819
2011-11-22	13.2916
2011-11-23	13.4806
2011-11-24	13.6224
2011-11-25	13.6119
2011-11-26	13.4468
2011-11-27	13.1594
2011-11-28	12.9955
2011-11-29	12.9662
2011-11-30	13.037
2011-12-01	12.9108
2011-12-02	12.5618
2011-12-03	12.1478
2011-12-04	11.6826
2011-12-05	11.406
2011-12-06	11.4136
2011-12-07	11.7906
2011-12-08	12.3176
2011-12-09	12.8831
2011-12-10	13.2734
2011-12-11	13.3908
2011-12-12	13.4001
2011-12-13	13.963
2011-12-14	15.5902
2011-12-15	17.8177
2011-12-16	19.8123
2011-12-17	20.776
2011-12-18	21.0613
2011-12-19	20.704
2011-12-20	21.058
2011-12-21	22.0544
2011-12-22	22.5636
2011-12-23	23.694
2011-12-24	24.5758
2011-12-25	25.2416
2011-12-26	26.0009
2011-12-27	26.3038
2011-12-28	26.5156
2011-12-29	27.3943
2011-12-30	29.3557
2011-12-31	31.7729
2012-01-01	34.6979
2012-01-02	37.4109
2012-01-03	39.2851
2012-01-04	41.5231
2012-01-05	43.1126
2012-01-06	44.4187
2012-01-07	44.9578
2012-01-08	44.2124
2012-01-09	44.4983
2012-01-10	45.401
2012-01-11	47.2296
2012-01-12	50.0721
2012-01-13	52.277
2012-01-14	54.0017
2012-01-15	57.6908
2012-01-16	60.9648
2012-01-17	63.9037
2012-01-18	68.0143
2012-01-19	70.4355
2012-01-20	73.5135
2012-01-21	77.4939
2012-01-22	81.0175
2012-01-23	83.5654
2012-01-24	86.0185
2012-01-25	87.502
2012-01-26	89.0162
2012-01-27	92.2701
2012-01-28	94.4781
2012-01-29	95.8643
2012-01-30	96.0887
2012-01-31	95.2372
2012-02-01	95.5555
2012-02-02	97.9437
2012-02-03	99.738
2012-02-04	100.494
2012-02-05	99.4905
2012-02-06	97.9975
2012-02-07	97.1807
2012-02-08	97.1404
2012-02-09	99.0499
2012-02-10	100.099
2012-02-11	102.247
2012-02-12	105.369
2012-02-13	106.138
2012-02-14	105.174
2012-02-15	103.842
2012-02-16	100.795
2012-02-17	98.6408
2012-02-18	99.0946
2012-02-19	99.3927
2012-02-20	100.355
2012-02-21	101.54
2012-02-22	101.626
2012-02-23	101.618
2012-02-24	101.308
2012-02-25	102.612
2012-02-26	104.917
2012-02-27	106.378
2012-02-28	107.642
2012-02-29	107.04
2012-03-01	103.056
2012-03-02	100.88
2012-03-03	100.028
2012-03-04	98.9051
2012-03-05	99.7117
2012-03-06	98.5333
2012-03-07	97.4965
2012-03-08	98.2543
2012-03-09	99.7605
2012-03-10	102.477
2012-03-11	102.945
2012-03-12	101.596
2012-03-13	98.6055
2012-03-14	94.5352
2012-03-15	90.6897
2012-03-16	89.0422
2012-03-17	90.3164
2012-03-18	90.7669
2012-03-19	92.3836
2012-03-20	91.1212
2012-03-21	87.7643
2012-03-22	86.4225
2012-03-23	85.3442
2012-03-24	84.3804
2012-03-25	84.2115
2012-03-26	83.3472
2012-03-27	81.5663
2012-03-28	79.6214
2012-03-29	76.2525
2012-03-30	73.2595
2012-03-31	72.281
2012-04-01	71.8707
2012-04-02	72.1928
2012-04-03	71.818
2012-04-04	70.259
2012-04-05	69.6775
2012-04-06	69.6319
2012-04-07	70.281
2012-04-08	70.2904
2012-04-09	70.2009
2012-04-10	69.5906
2012-04-11	68.5835
2012-04-12	69.0199
2012-04-13	70.0263
2012-04-14	71.4162
2012-04-15	72.4063
2012-04-16	72.6336
2012-04-17	72.9771
2012-04-18	73.1709
2012-04-19	72.6113
2012-04-20	71.9759
2012-04-21	70.562
2012-04-22	70.1242
2012-04-23	70.6085
2012-04-24	70.2568
2012-04-25	69.7344
2012-04-26	68.1057
2012-04-27	66.6082
2012-04-28	64.4328
2012-04-29	61.783
2012-04-30	60.0053
2012-05-01	57.7203
2012-05-02	57.0735
2012-05-03	56.7833
2012-05-04	56.1106
2012-05-05	55.8308
2012-05-06	54.9632
2012-05-07	54.3709
2012-05-08	53.636
2012-05-09	52.8714
2012-05-10	51.9355
2012-05-11	51.1201
2012-05-12	50.2748
2012-05-13	48.9446
2012-05-14	48.1022
2012-05-15	46.9526
2012-05-16	46.4391
2012-05-17	46.2103
2012-05-18	45.1666
2012-05-19	44.5315
2012-05-20	43.7384
2012-05-21	42.8191
2012-05-22	42.2078
2012-05-23	40.9112
2012-05-24	39.479
2012-05-25	39.032
2012-05-26	38.8864
2012-05-27	39.2994
2012-05-28	38.6709
2012-05-29	36.7503
2012-05-30	34.8286
2012-05-31	33.0138
2012-06-01	32.0149
2012-06-02	31.3303
2012-06-03	30.6995
2012-06-04	30.011
2012-06-05	29.8176
2012-06-06	30.0585
2012-06-07	30.456
2012-06-08	30.7372
2012-06-09	31.0513
2012-06-10	31.1201
2012-06-11	31.0374
2012-06-12	30.8055
2012-06-13	29.7231
2012-06-14	28.8651
2012-06-15	27.8305
2012-06-16	27.4397
2012-06-17	26.9642
2012-06-18	26.3669
2012-06-19	25.8543
2012-06-20	24.9272
2012-06-21	24.4981
2012-06-22	24.2503
2012-06-23	23.8897
2012-06-24	23.5101
2012-06-25	22.4639
2012-06-26	21.8612
2012-06-27	21.7198
2012-06-28	21.1956
2012-06-29	21.1145
2012-06-30	20.3842
2012-07-01	19.626
2012-07-02	19.2387
2012-07-03	18.8742
2012-07-04	18.7931
2012-07-05	18.2704
2012-07-06	17.7172
2012-07-07	17.4253
2012-07-08	16.9073
2012-07-09	16.6311
2012-07-10	16.4034
2012-07-11	16.3759
2012-07-12	16.4356
2012-07-13	16.5552
2012-07-14	16.5681
2012-07-15	16.2072
2012-07-16	16.0382
2012-07-17	15.8487
2012-07-18	15.8973
2012-07-19	16.5074
2012-07-20	17.0198
2012-07-21	17.428
2012-07-22	17.4816
2012-07-23	16.986
2012-07-24	16.4247
2012-07-25	15.8798
2012-07-26	15.4136
2012-07-27	14.8732
2012-07-28	14.5947
2012-07-29	14.5329
2012-07-30	14.408
2012-07-31	14.3601
2012-08-01	14.2439
2012-08-02	14.3066
2012-08-03	14.2806
2012-08-04	14.4431
2012-08-05	14.4214
2012-08-06	14.0146
2012-08-07	13.7367
2012-08-08	13.5925
2012-08-09	13.5091
2012-08-10	13.4753
2012-08-11	13.2785
2012-08-12	12.8863
2012-08-13	12.3164
2012-08-14	11.7463
2012-08-15	11.5143
2012-08-16	11.2428
2012-08-17	11.1286
2012-08-18	11.0451
2012-08-19	10.7402
2012-08-20	10.4176
2012-08-21	10.0951
2012-08-22	9.84395
2012-08-23	9.76178
2012-08-24	9.6493
2012-08-25	9.55631
2012-08-26	9.34163
2012-08-27	9.22666
2012-08-28	9.21356
2012-08-29	9.26064
2012-08-30	9.37137
2012-08-31	9.24086
2012-09-01	9.09261
2012-09-02	9.02096
2012-09-03	9.00314
2012-09-04	9.05848
2012-09-05	8.92974
2012-09-06	8.83394
2012-09-07	8.7996
2012-09-08	8.52737
2012-09-09	8.26648
2012-09-10	7.93319
2012-09-11	7.51094
2012-09-12	7.41103
2012-09-13	7.5726
2012-09-14	7.7083
2012-09-15	7.82584
2012-09-16	7.6982
2012-09-17	7.52165
2012-09-18	7.40057
2012-09-19	7.17956
2012-09-20	7.07978
2012-09-21	6.95125
2012-09-22	6.77312
2012-09-23	6.74895
2012-09-24	6.70174
2012-09-25	6.65546
2012-09-26	6.7465
2012-09-27	6.86639
2012-09-28	7.0767
2012-09-29	7.0784
2012-09-30	6.8427
2012-10-01	6.49642
2012-10-02	6.11413
2012-10-03	5.94371
2012-10-04	5.91632
2012-10-05	5.93087
2012-10-06	6.0559
2012-10-07	6.21177
2012-10-08	6.32044
2012-10-09	6.34772
2012-10-10	6.25145
2012-10-11	6.15962
2012-10-12	6.1015
2012-10-13	6.05753
2012-10-14	6.05686
2012-10-15	6.02371
2012-10-16	5.98359
2012-10-17	5.98309
2012-10-18	6.07467
2012-10-19	6.10222
2012-10-20	6.04556
2012-10-21	5.92538
2012-10-22	5.68744
2012-10-23	5.47243
2012-10-24	5.24113
2012-10-25	5.1481
2012-10-26	5.15673
2012-10-27	5.20016
2012-10-28	5.31453
2012-10-29	5.3305
2012-10-30	5.37452
2012-10-31	5.62881
2012-11-01	6.01318
2012-11-02	7.28503
2012-11-03	9.6254
2012-11-04	12.3358
2012-11-05	15.0603
2012-11-06	16.9624
2012-11-07	17.7447
2012-11-08	17.9887
2012-11-09	18.3961
2012-11-10	19.323
2012-11-11	20.6642
2012-11-12	21.8995
2012-11-13	23.155
2012-11-14	23.8238
2012-11-15	23.8645
2012-11-16	23.9165
2012-11-17	23.4588
2012-11-18	23.3418
2012-11-19	23.3058
2012-11-20	23.3399
2012-11-21	23.6717
2012-11-22	24.8445
2012-11-23	26.7908
2012-11-24	28.2126
2012-11-25	31.0284
2012-11-26	34.0608
2012-11-27	37.3336
2012-11-28	41.8236
2012-11-29	45.1649
2012-11-30	47.508
2012-12-01	49.3184
2012-12-02	51.3464
2012-12-03	53.2843
2012-12-04	54.3466
2012-12-05	55.6639
2012-12-06	56.0983
2012-12-07	56.4555
2012-12-08	57.1754
2012-12-09	56.6186
2012-12-10	55.9201
2012-12-11	55.4376
2012-12-12	56.5612
2012-12-13	58.3955
2012-12-14	60.368
2012-12-15	61.1886
2012-12-16	60.8379
2012-12-17	60.637
2012-12-18	59.5121
2012-12-19	58.9591
2012-12-20	58.7248
2012-12-21	57.6224
2012-12-22	57.1179
2012-12-23	56.3054
2012-12-24	54.3348
2012-12-25	53.0403
2012-12-26	51.7666
2012-12-27	50.9933
2012-12-28	51.2405
2012-12-29	51.458
2012-12-30	52.0982
2012-12-31	52.6809
2013-01-01	52.2883
2013-01-02	51.6776
2013-01-03	51.2552
2013-01-04	51.4489
2013-01-05	52.8861
2013-01-06	55.1216
2013-01-07	56.846
2013-01-08	59.0794
2013-01-09	61.6896
2013-01-10	63.7475
2013-01-11	67.3875
2013-01-12	70.7488
2013-01-13	73.093
2013-01-14	76.1884
2013-01-15	79.6552
2013-01-16	83.2852
2013-01-17	87.0662
2013-01-18	91.0631
2013-01-19	93.3538
2013-01-20	96.357
2013-01-21	98.3262
2013-01-22	100.43
2013-01-23	102.544
2013-01-24	101.96
2013-01-25	102.645
2013-01-26	102.752
2013-01-27	101.33
2013-01-28	101.59
2013-01-29	101.491
2013-01-30	100.437
2013-01-31	98.2393
2013-02-01	94.1848
2013-02-02	90.1361
2013-02-03	87.2141
2013-02-04	87.5252
2013-02-05	89.1
2013-02-06	90.1214
2013-02-07	90.1551
2013-02-08	88.3843
2013-02-09	86.3817
2013-02-10	85.0083
2013-02-11	83.9072
2013-02-12	83.5749
2013-02-13	83.9498
2013-02-14	84.8161
2013-02-15	86.8492
2013-02-16	89.6296
2013-02-17	91.5827
2013-02-18	93.0992
2013-02-19	93.2805
2013-02-20	93.7724
2013-02-21	93.7494
2013-02-22	92.7747
2013-02-23	92.009
2013-02-24	92.9554
2013-02-25	96.1314
2013-02-26	98.8722
2013-02-27	100.6
2013-02-28	100.446
2013-03-01	99.3791
2013-03-02	100.35
2013-03-03	102.951
2013-03-04	104.631
2013-03-05	105.078
2013-03-06	104.921
2013-03-07	105.522
2013-03-08	107.396
2013-03-09	109.241
2013-03-10	110
2013-03-11	109.935
2013-03-12	108.496
2013-03-13	109.071
2013-03-14	111.338
2013-03-15	112.043
2013-03-16	112.605
2013-03-17	110.931
2013-03-18	108.475
2013-03-19	107.327
2013-03-20	106.278
2013-03-21	106.612
2013-03-22	105.526
2013-03-23	103.476
2013-03-24	102.076
2013-03-25	98.5765
2013-03-26	95.6955
2013-03-27	92.5205
2013-03-28	89.4392
2013-03-29	88.7901
2013-03-30	88.6237
2013-03-31	88.2951
2013-04-01	87.9666
2013-04-02	85.5707
2013-04-03	82.8596
2013-04-04	80.0365
2013-04-05	77.8456
2013-04-06	77.3406
2013-04-07	78.3715
2013-04-08	80.9579
2013-04-09	82.939
2013-04-10	84.1567
2013-04-11	84.1327
2013-04-12	83.2497
2013-04-13	81.8307
2013-04-14	81.8443
2013-04-15	83.3194
2013-04-16	85.1897
2013-04-17	86.6186
2013-04-18	86.7052
2013-04-19	85.1166
2013-04-20	82.8315
2013-04-21	79.9741
2013-04-22	76.7389
2013-04-23	74.3178
2013-04-24	72.4768
2013-04-25	70.8259
2013-04-26	69.2007
2013-04-27	66.876
2013-04-28	64.6594
2013-04-29	63.3194
2013-04-30	62.1288
2013-05-01	61.4655
2013-05-02	60.438
2013-05-03	60.5746
2013-05-04	60.2663
2013-05-05	59.6975
2013-05-06	59.5086
2013-05-07	58.254
2013-05-08	57.1318
2013-05-09	55.4136
2013-05-10	52.816
2013-05-11	49.9285
2013-05-12	48.1104
2013-05-13	48.2625
2013-05-14	49.3824
2013-05-15	50.7623
2013-05-16	51.3695
2013-05-17	50.112
2013-05-18	48.8444
2013-05-19	47.5606
2013-05-20	46.1127
2013-05-21	45.361
2013-05-22	44.6916
2013-05-23	44.7585
2013-05-24	45.2017
2013-05-25	45.0681
2013-05-26	44.1264
2013-05-27	42.2492
2013-05-28	40.5084
2013-05-29	38.6021
2013-05-30	37.8043
2013-05-31	37.5244
2013-06-01	36.6935
2013-06-02	35.9455
2013-06-03	33.975
2013-06-04	30.7839
2013-06-05	28.8328
2013-06-06	27.7283
2013-06-07	27.3251
2013-06-08	28.0002
2013-06-09	28.1935
2013-06-10	28.1799
2013-06-11	28.7621
2013-06-12	29.2494
2013-06-13	29.2067
2013-06-14	28.7711
2013-06-15	27.9292
2013-06-16	27.1215
2013-06-17	26.6485
2013-06-18	26.3197
2013-06-19	25.461
2013-06-20	25.2041
2013-06-21	25.1027
2013-06-22	25.4653
[truncated: 2,750 more rows]

## Sheet: Observed_Ovi_SM_Gougna_2010
SM_Time_Ovi	SM_Obs_Larv
2012-02-21 09:05:58	15.4056
2012-02-28 21:33:11	29.8552
2012-03-06 18:58:08	63.5917
2012-03-13 16:23:05	54.2032
2012-03-21 04:50:18	75.3492
2012-03-29 23:22:03	24.9748
2012-04-03 23:40:12	49.34
2012-04-09 15:00:37	53.3468
2012-04-17 03:27:50	16.3678
2012-04-24 00:52:47	10.4615
2012-05-02 04:22:16	46.0705
2012-05-09 16:49:29	49.0022
2012-05-13 11:03:05	26.4948
2012-05-23 11:39:22	20.0466
2012-05-29 02:59:47	8.51773
2012-06-06 06:29:16	2.07321
2012-10-30 06:17:43	0.180106
2012-11-06 18:44:56	0.701092
2012-11-14 22:14:25	25.5959
2012-11-20 13:34:50	4.15623
2012-11-29 08:06:35	16.4605
2012-12-06 05:31:32	13.2327
2012-12-13 02:56:29	10.5406
2012-12-18 03:14:38	4.90581
2012-12-25 15:41:51	31.4089
2013-01-04 16:18:08	10.2286
2013-01-10 22:40:49	47.9842
2013-01-17 20:05:46	9.93495
2013-01-24 02:28:27	35.9048
2013-01-31 14:55:40	73.3901
2013-02-07 12:20:37	68.5552
2013-02-15 15:50:06	33.9856
2013-02-19 10:03:42	37.7283
2013-02-26 07:28:39	34.7683
2013-03-07 02:00:24	72.519
2013-03-15 05:29:53	74.9138
2013-03-20 20:50:18	20.2599
2013-03-30 06:24:19	63.3665
