# Supplementary material for: Role of vector phenotypic plasticity in disease transmission as illustrated by the spread of dengue virus by Aedes albopictus
Source: Nat Commun. 2024 Sep 7;15:7823. doi: 10.1038/s41467-024-52144-5 (PMC11379831; doi:10.1038/s41467-024-52144-5)
Supplement: Supplementary file 4 — Source Data files [file 41467_2024_52144_MOESM4_ESM.zip › Source_Data_Folder/Supplementary_Material/SF5.csv]

Time	Duration_Pupae	Surivial_Pupae
2004-01-01T00:00:00.0	17.250241047286146	0.040757328000000204
2004-01-01T01:30:06.735	17.250241047286146	0.040757328000000204
2004-01-01T03:38:55.369	17.250241047286146	0.040757328000000204
2004-01-01T06:40:18.274	17.250241047286146	0.040757328000000204
2004-01-01T11:22:24.21	17.250241047286146	0.040757328000000204
2004-01-01T17:28:11.648	17.250241047286146	0.040757328000000204
2004-01-01T20:26:40.243	17.250241047286146	0.040757328000000204
2004-01-01T22:38:49.875	17.250241047286146	0.040757328000000204
2004-01-01T23:29:41.244	17.250241047286146	0.040757328000000204
2004-01-01T23:53:50.243	17.250241047286146	0.040757328000000204
2004-01-01T23:59:07.188	17.250241047286146	0.040757328000000204
2004-01-02T00:01:43.265	17.250241047286146	0.040757328000000204
2004-01-02T00:02:40.178	17.250241047286146	0.040757328000000204
2004-01-02T00:12:09.312	17.250241047286146	0.040757328000000204
2004-01-02T01:12:00.444	17.250241047286146	0.040757328000000204
2004-01-02T02:49:28.793	17.250241047286146	0.040757328000000204
2004-01-02T04:56:49.595	17.250241047286146	0.040757328000000204
2004-01-02T07:39:32.809	17.250241047286146	0.040757328000000204
2004-01-02T10:56:37.413	17.250241047286146	0.040757328000000204
2004-01-02T14:49:07.967	17.250241047286146	0.040757328000000204
2004-01-02T19:16:24.527	17.250241047286146	0.040757328000000204
2004-01-02T21:51:09.364	17.250241047286146	0.040757328000000204
2004-01-02T23:12:24.186	17.250241047286146	0.040757328000000204
2004-01-02T23:51:49.846	17.250241047286146	0.040757328000000204
2004-01-03T00:01:01.374	17.250241047286146	0.040757328000000204
2004-01-03T00:04:26.213	17.250241047286146	0.040757328000000204
2004-01-03T00:38:34.599	17.250241047286146	0.040757328000000204
2004-01-03T03:26:13.341	17.250241047286146	0.040757328000000204
2004-01-03T07:23:42.345	17.250241047286146	0.040757328000000204
2004-01-03T13:21:22.0	17.250241047286146	0.040757328000000204
2004-01-03T20:10:36.626	17.250241047286146	0.040757328000000204
2004-01-03T22:36:21.895	17.250241047286146	0.040757328000000204
2004-01-03T23:45:09.22	17.250241047286146	0.040757328000000204
2004-01-04T00:03:06.289	17.250241047286146	0.040757328000000204
2004-01-04T00:09:33.439	17.250241047286146	0.040757328000000204
2004-01-04T01:14:04.938	17.250241047286146	0.040757328000000204
2004-01-04T03:11:36.033	17.250241047286146	0.040757328000000204
2004-01-04T05:54:44.09	17.250241047286146	0.040757328000000204
2004-01-04T09:35:41.001	17.250241047286146	0.040757328000000204
2004-01-04T14:09:33.906	17.250241047286146	0.040757328000000204
2004-01-04T18:25:24.957	17.250241047286146	0.040757328000000204
2004-01-04T21:50:52.671	17.250241047286146	0.040757328000000204
2004-01-04T23:57:49.051	17.250241047286146	0.040757328000000204
2004-01-05T01:15:10.578	17.250241047286146	0.040757328000000204
2004-01-05T01:44:23.082	17.250241047286146	0.040757328000000204
2004-01-05T04:15:23.354	17.250241047286146	0.040757328000000204
2004-01-05T07:32:19.464	17.250241047286146	0.040757328000000204
2004-01-05T11:58:52.109	17.250241047286146	0.040757328000000204
2004-01-05T17:30:03.307	17.250241047286146	0.040757328000000204
2004-01-05T22:38:29.774	17.250241047286146	0.040757328000000204
2004-01-06T00:29:53.236	17.250241047286146	0.040757328000000204
2004-01-06T01:28:31.076	17.250241047286146	0.040757328000000204
2004-01-06T07:34:25.529	17.250241047286146	0.040757328000000204
2004-01-06T12:00:39.163	17.250241047286146	0.040757328000000204
2004-01-06T19:04:55.937	17.250241047286146	0.040757328000000204
2004-01-07T02:02:42.745	17.250241047286146	0.040757328000000204
2004-01-07T06:37:43.171	17.250241047286146	0.040757328000000204
2004-01-07T13:09:53.645	17.250241047286146	0.040757328000000204
2004-01-07T17:42:24.411	17.250241047286146	0.040757328000000204
2004-01-07T20:40:22.016	17.250241047286146	0.040757328000000204
2004-01-08T08:37:28.532	17.250241047286146	0.040757328000000204
2004-01-08T13:35:51.01	17.250241047286146	0.040757328000000204
2004-01-09T03:15:30.863	17.250241047286146	0.040757328000000204
2004-01-09T11:36:27.19	17.250241047286146	0.040757328000000204
2004-01-09T16:15:01.734	17.250241047286146	0.040757328000000204
2004-01-09T18:54:18.999	17.250241047286146	0.040757328000000204
2004-01-10T02:57:47.552	17.250241047286146	0.040757328000000204
2004-01-10T08:22:05.583	17.250241047286146	0.040757328000000204
2004-01-10T16:20:16.701	17.250241047286146	0.040757328000000204
2004-01-10T23:54:55.325	17.250241047286146	0.040757328000000204
2004-01-10T23:59:38.148	17.250241047286146	0.040757328000000204
2004-01-11T00:02:56.616	17.250241047286146	0.040757328000000204
2004-01-11T00:04:08.109	17.250241047286146	0.040757328000000204
2004-01-11T00:16:03.038	17.250241047286146	0.040757328000000204
2004-01-11T01:36:41.418	17.250241047286146	0.040757328000000204
2004-01-11T04:00:16.31	17.250241047286146	0.040757328000000204
2004-01-11T06:54:07.837	17.250241047286146	0.040757328000000204
2004-01-11T10:51:25.86	17.250241047286146	0.040757328000000204
2004-01-11T15:43:56.173	17.250241047286146	0.040757328000000204
2004-01-11T21:39:28.652	17.250241047286146	0.040757328000000204
2004-01-12T04:41:42.164	17.250241047286146	0.040757328000000204
2004-01-12T13:36:46.673	17.250241047286146	0.040757328000000204
2004-01-12T19:02:48.923	17.250241047286146	0.040757328000000204
2004-01-13T04:00:39.266	17.250241047286146	0.040757328000000204
2004-01-13T09:41:13.89	17.250241047286146	0.040757328000000204
2004-01-13T19:51:52.361	17.250241047286146	0.040757328000000204
2004-01-14T01:19:01.106	17.250241047286146	0.040757328000000204
2004-01-14T14:24:46.614	17.250241047286146	0.040757328000000204
2004-01-15T00:53:51.65	17.250241047286146	0.040757328000000204
2004-01-15T10:09:06.481	17.250241047286146	0.040757328000000204
2004-01-15T16:36:45.231	17.250241047286146	0.040757328000000204
2004-01-15T23:32:04.281	17.250241047286146	0.040757328000000204
2004-01-16T06:32:26.235	17.250241047286146	0.040757328000000204
2004-01-16T21:50:49.63	17.250241047286146	0.040757328000000204
2004-01-17T09:58:12.298	17.250241047286146	0.040757328000000204
2004-01-17T17:36:39.779	17.250241047286146	0.040757328000000204
2004-01-17T22:17:45.52	17.250241047286146	0.040757328000000204
2004-01-18T07:14:29.21	17.250241047286146	0.040757328000000204
2004-01-18T16:13:07.59	17.250241047286146	0.040757328000000204
2004-01-19T03:14:46.727	17.250241047286146	0.040757328000000204
2004-01-19T07:04:07.152	17.250241047286146	0.040757328000000204
2004-01-19T08:47:00.121	17.250241047286146	0.040757328000000204
2004-01-19T09:46:27.24	17.250241047286146	0.040757328000000204
2004-01-19T17:05:21.156	17.250241047286146	0.040757328000000204
2004-01-19T22:21:29.814	17.250241047286146	0.040757328000000204
2004-01-20T06:52:10.302	17.250241047286146	0.040757328000000204
2004-01-20T16:11:40.44	17.250241047286146	0.040757328000000204
2004-01-21T03:08:05.652	17.250241047286146	0.040757328000000204
2004-01-21T13:45:13.818	17.250241047286146	0.040757328000000204
2004-01-21T20:18:41.532	17.250241047286146	0.040757328000000204
2004-01-22T00:33:10.9	17.250241047286146	0.040757328000000204
2004-01-22T08:29:47.882	17.250241047286146	0.040757328000000204
2004-01-22T13:22:41.769	17.250241047286146	0.040757328000000204
2004-01-23T16:30:36.871	17.250241047286146	0.040757328000000204
2004-01-24T10:47:59.72	17.250241047286146	0.040757328000000204
2004-01-26T11:21:52.463	17.250241047286146	0.040757328000000204
2004-01-27T13:50:25.991	17.250241047286146	0.040757328000000204
2004-01-29T12:02:49.693	17.250241047286146	0.040757328000000204
2004-01-30T07:45:25.89	17.250241047286146	0.040757328000000204
2004-01-30T16:18:04.729	17.250241047286146	0.040757328000000204
2004-01-30T20:14:18.834	17.250241047286146	0.040757328000000204
2004-01-31T06:41:00.968	17.250241047286146	0.040757328000000204
2004-01-31T11:50:30.335	17.250241047286146	0.040757328000000204
2004-02-01T16:55:05.441	17.250241047286146	0.040757328000000204
2004-02-02T11:43:25.293	17.250241047286146	0.040757328000000204
2004-02-03T12:53:01.634	17.250241047286146	0.040757328000000204
2004-02-05T03:03:20.314	17.250241047286146	0.040757328000000204
2004-02-07T09:15:24.322	17.250241047286146	0.040757328000000204
2004-02-10T07:55:42.89	17.250241047286146	0.040757328000000204
2004-02-11T15:50:11.6	17.250241047286146	0.040757328000000204
2004-02-12T02:09:50.02	17.250241047286146	0.040757328000000204
2004-02-12T08:51:02.502	17.250241047286146	0.040757328000000204
2004-02-12T11:28:55.631	17.250241047286146	0.040757328000000204
2004-02-12T22:02:25.712	17.250241047286146	0.040757328000000204
2004-02-13T05:09:52.112	17.250241047286146	0.040757328000000204
2004-02-13T12:02:40.154	17.250241047286146	0.040757328000000204
2004-02-13T21:37:58.371	17.250241047286146	0.040757328000000204
2004-02-14T06:44:58.126	17.250241047286146	0.040757328000000204
2004-02-14T17:07:29.936	17.250241047286146	0.040757328000000204
2004-02-14T23:20:15.571	17.250241047286146	0.040757328000000204
2004-02-15T08:18:07.23	17.250241047286146	0.040757328000000204
2004-02-15T15:06:35.957	17.250241047286146	0.040757328000000204
2004-02-17T14:44:41.153	17.250241047286146	0.040757328000000204
2004-02-19T11:52:46.341	17.250241047286146	0.040757328000000204
2004-02-19T18:53:45.543	17.250241047286146	0.040757328000000204
2004-02-19T22:14:05.134	17.250241047286146	0.040757328000000204
2004-02-20T07:16:46.068	17.250241047286146	0.040757328000000204
2004-02-20T14:54:12.156	17.250241047286146	0.040757328000000204
2004-02-21T02:51:25.162	17.250241047286146	0.040757328000000204
2004-02-21T17:11:27.984	17.250241047286146	0.040757328000000204
2004-02-22T12:24:09.497	17.250241047286146	0.040757328000000204
2004-02-23T03:33:39.941	17.250241047286146	0.040757328000000204
2004-02-23T13:36:12.857	17.250241047286146	0.040757328000000204
2004-02-23T21:53:53.373	17.250241047286146	0.040757328000000204
2004-02-24T03:56:41.96	17.250241047286146	0.040757328000000204
2004-02-25T02:50:45.614	17.250241047286146	0.040757328000000204
2004-02-25T11:35:39.339	17.250241047286146	0.040757328000000204
2004-02-26T07:34:33.373	17.250241047286146	0.040757328000000204
2004-02-26T21:34:30.196	17.250241047286146	0.040757328000000204
2004-03-03T17:33:58.423	17.250241047286146	0.040757328000000204
2004-03-06T05:28:13.434	17.250241047286146	0.040757328000000204
2004-03-08T01:11:10.049	17.250241047286146	0.040757328000000204
2004-03-09T19:58:35.316	17.250241047286146	0.040757328000000204
2004-03-10T11:24:25.629	17.250241047286146	0.040757328000000204
2004-03-10T19:17:46.594	17.250241047286146	0.040757328000000204
2004-03-10T22:07:57.928	17.250241047286146	0.040757328000000204
2004-03-11T07:25:26.069	17.250241047286146	0.040757328000000204
2004-03-11T14:31:42.606	17.250241047286146	0.040757328000000204
2004-03-11T21:33:00.221	17.250241047286146	0.040757328000000204
2004-03-12T09:13:01.127	17.250241047286146	0.040757328000000204
2004-03-12T18:25:37.054	17.250241047286146	0.040757328000000204
2004-03-13T05:40:23.954	17.250241047286146	0.040757328000000204
2004-03-13T17:44:59.698	17.250241047286146	0.040757328000000204
2004-03-14T06:06:25.377	17.250241047286146	0.040757328000000204
2004-03-14T20:43:46.258	17.250241047286146	0.040757328000000204
2004-03-15T09:16:27.541	17.250241047286146	0.040757328000000204
2004-03-16T03:28:35.629	17.250241047286146	0.040757328000000204
2004-03-16T11:23:47.339	17.250241047286146	0.040757328000000204
2004-03-16T15:33:40.72	17.250241047286146	0.040757328000000204
2004-03-16T18:00:16.543	17.250241047286146	0.040757328000000204
2004-03-17T01:16:46.026	17.250241047286146	0.040757328000000204
2004-03-17T06:15:49.907	17.250241047286146	0.040757328000000204
2004-03-17T14:36:11.669	17.250241047286146	0.040757328000000204
2004-03-18T00:51:56.457	17.250241047286146	0.040757328000000204
2004-03-18T07:52:10.798	17.19951795134051	0.041416422565728334
2004-03-18T16:23:16.119	17.018725914360814	0.04345155199964493
2004-03-19T01:39:15.542	16.77301579171838	0.046261312912399336
2004-03-19T10:57:47.71	16.65940746737651	0.047783548743133855
2004-03-19T18:08:10.266	16.65940746737651	0.047783548743133855
2004-03-20T01:28:24.781	16.65940746737651	0.047783548743133855
2004-03-20T11:58:56.724	16.65940746737651	0.047783548743133855
2004-03-21T00:14:18.854	16.65940746737651	0.047783548743133855
2004-03-21T15:30:17.123	16.65940746737651	0.047783548743133855
2004-03-22T05:33:59.827	16.65940746737651	0.047783548743133855
2004-03-22T18:48:19.082	16.65940746737651	0.047783548743133855
2004-03-23T05:22:33.485	16.65940746737651	0.047783548743133855
2004-03-23T17:15:52.732	16.65940746737651	0.047783548743133855
2004-03-24T02:59:04.368	16.65940746737651	0.047783548743133855
2004-03-24T15:20:50.494	16.65940746737651	0.047783548743133855
2004-03-25T04:50:58.292	16.65940746737651	0.047783548743133855
2004-03-25T15:13:08.709	16.65940746737651	0.047783548743133855
2004-03-26T03:36:54.977	16.65940746737651	0.047783548743133855
2004-03-26T13:30:25.288	16.65940746737651	0.047783548743133855
2004-03-26T21:03:02.441	16.65940746737651	0.047783548743133855
2004-03-27T07:21:33.27	16.65940746737651	0.047783548743133855
2004-03-27T16:33:13.439	16.62448771344664	0.04837678976080456
2004-03-27T23:13:31.002	16.54452673464781	0.04954293196022746
2004-03-28T06:33:41.333	16.424744599572495	0.05123213789225237
2004-03-28T14:26:03.114	16.297080402563417	0.05309861431873224
2004-03-29T00:08:29.335	16.18388563648424	0.05492929329519914
2004-03-29T08:58:55.181	16.14276101504973	0.05572720459321765
2004-03-29T20:20:49.762	16.140657242039318	0.055776769721660145
2004-03-30T04:05:39.31	16.140657242039318	0.055776769721660145
2004-03-30T12:21:56.623	16.140657242039318	0.055776769721660145
2004-03-31T01:28:15.543	16.140657242039318	0.055776769721660145
2004-03-31T11:06:34.596	16.140657242039318	0.055776769721660145
2004-03-31T19:15:14.174	16.140657242039318	0.055776769721660145
2004-04-01T08:39:44.03	16.140657242039318	0.055776769721660145
2004-04-01T21:21:31.811	16.140657242039318	0.055776769721660145
2004-04-02T11:06:36.65	16.140657242039318	0.055776769721660145
2004-04-02T21:50:11.607	16.140657242039318	0.055776769721660145
2004-04-03T04:45:12.072	16.14176674735413	0.05575040555447921
2004-04-03T11:46:03.281	16.18474340730656	0.054988574212091086
2004-04-03T20:19:33.714	16.294688357352864	0.053366439208612726
2004-04-04T07:09:18.148	16.4688581218536	0.051042965146394004
2004-04-04T14:45:29.461	16.592284824661398	0.04946200100091416
2004-04-05T02:24:31.792	16.726494671594693	0.04765226751330961
2004-04-05T08:52:51.267	16.731389923389475	0.04756990751192757
2004-04-05T14:40:15.941	16.731389923389475	0.04756990751192757
2004-04-06T01:38:01.592	16.731389923389475	0.04756990751192757
2004-04-06T10:34:38.193	16.731389923389475	0.04756990751192757
2004-04-06T19:44:16.526	16.731389923389475	0.04756990751192757
2004-04-07T00:32:31.885	16.714355229057954	0.047858741288060676
2004-04-07T04:39:14.359	16.66336857062899	0.0485857598959009
2004-04-07T13:53:59.724	16.487565813319502	0.05095983781208306
2004-04-07T20:58:37.562	16.34225864630754	0.05297918124144305
2004-04-08T06:04:10.612	16.158809257976888	0.055652545910308875
2004-04-08T14:27:50.333	15.98521101756563	0.05829344923589547
2004-04-09T00:00:57.432	15.841950710780692	0.06070732675580532
2004-04-09T06:18:14.824	15.834236852233092	0.06086172518780684
2004-04-09T10:58:06.583	15.834236852233092	0.06086172518780684
2004-04-09T20:50:18.914	15.834236852233092	0.06086172518780684
2004-04-10T05:25:13.99	15.834236852233092	0.06086172518780684
2004-04-10T14:52:17.954	15.834236852233092	0.06086172518780684
2004-04-11T00:19:30.211	15.834236852233092	0.06086172518780684
2004-04-11T09:36:26.705	15.834236852233092	0.06086172518780684
2004-04-12T00:44:45.808	15.834236852233092	0.06086172518780684
2004-04-12T10:38:30.443	15.849146961266293	0.060523030931849256
2004-04-12T18:31:44.289	15.910783628627298	0.05937344893411649
2004-04-13T08:20:03.085	16.068263654318734	0.0567943464520542
2004-04-13T17:33:21.336	16.17678958701111	0.05509647937923998
2004-04-14T01:26:30.0	16.21357033582424	0.05458387102686069
2004-04-14T08:07:59.306	16.14572721115179	0.05539001206567252
2004-04-14T14:24:57.665	15.994826559248645	0.0574771987128488
2004-04-14T18:42:26.876	15.877994791170574	0.059207613780560844
2004-04-15T02:14:02.902	15.69122171074368	0.06213124373960359
2004-04-15T08:24:57.566	15.578602164364892	0.06407514406693941
2004-04-15T16:02:48.892	15.521224941739659	0.06524653793851268
2004-04-15T23:22:36.906	15.520868815400686	0.06525689845889414
2004-04-16T06:39:25.265	15.520868815400686	0.06525689845889414
2004-04-16T13:43:41.9	15.520868815400686	0.06525689845889414
2004-04-16T22:37:49.39	15.520868815400686	0.06525689845889414
2004-04-17T07:36:07.48	15.520868815400686	0.06525689845889414
2004-04-17T16:15:59.801	15.520868815400686	0.06525689845889414
2004-04-18T01:36:13.307	15.520868815400686	0.06525689845889414
2004-04-18T12:21:56.692	15.520868815400686	0.06525689845889414
2004-04-18T21:55:07.075	15.515010131015266	0.06540513790944516
2004-04-19T05:29:35.093	15.48037558643835	0.06622309333424714
2004-04-19T17:37:41.175	15.433638882333744	0.0673549565831308
2004-04-20T03:54:32.351	15.432468686554953	0.06738918387011432
2004-04-20T12:09:12.936	15.432468686554953	0.06738918387011432
2004-04-21T01:47:46.637	15.432468686554953	0.06738918387011432
2004-04-21T13:09:25.908	15.432468686554953	0.06738918387011432
2004-04-21T21:46:51.582	15.432468686554953	0.06738918387011432
2004-04-22T06:13:24.773	15.432468686554953	0.06738918387011432
2004-04-22T10:41:46.842	15.445104095486085	0.06708009743990752
2004-04-22T14:12:08.323	15.474268951294501	0.06648255245820844
2004-04-22T21:04:25.665	15.553982940305957	0.06501192506260063
2004-04-23T03:58:10.678	15.646396623955695	0.06341308812882145
2004-04-23T13:58:59.641	15.778522504618978	0.06125847749719829
2004-04-23T19:53:42.108	15.820106648932986	0.060721910488787764
2004-04-24T08:28:06.432	15.781314861508804	0.06114873375416501
2004-04-24T14:20:53.458	15.669355679334213	0.06241898578389135
2004-04-24T17:02:17.99	15.55860242977257	0.06385562281562818
2004-04-24T19:20:17.711	15.429102529283005	0.06578268763559907
2004-04-25T03:48:29.709	14.882255590131415	0.07446511185627125
2004-04-25T09:52:31.498	14.445149306884401	0.08215115648144934
2004-04-25T17:52:58.008	13.841949615498425	0.09403639830807928
2004-04-26T01:21:11.718	13.270313553349403	0.10686796055096216
2004-04-26T08:15:19.051	12.740144522148759	0.120324998562512
2004-04-26T10:41:43.326	12.559235953868209	0.12519914965535298
2004-04-26T12:24:38.17	12.468564295460343	0.1273373622834036
2004-04-26T15:15:45.051	12.354356670985654	0.12997222425645177
2004-04-26T18:16:30.252	12.255939270350671	0.13225706335048842
2004-04-26T22:29:40.249	12.12840502775759	0.13527005996499245
2004-04-27T04:14:37.09	11.928343688196264	0.14016672739846314
2004-04-27T08:01:09.352	11.732205489690122	0.1454314282122675
2004-04-27T10:10:06.192	11.571341413218942	0.15068728475215667
2004-04-27T12:09:37.14	11.419547421922914	0.15589497913982417
2004-04-27T20:50:14.507	10.763630653185912	0.18056248294405539
2004-04-28T02:56:57.604	10.30860877146206	0.1999544743453741
2004-04-28T09:11:22.143	9.851357529455159	0.22156567744730268
2004-04-28T11:55:23.513	9.655732581851495	0.2314093730585422
2004-04-28T14:07:10.367	9.517059559110995	0.23802739493334532
2004-04-28T17:47:37.18	9.297051611524873	0.2486296775057738
2004-04-28T21:00:53.163	9.08430064123335	0.2599422626063223
2004-04-28T23:23:11.719	8.910509265858526	0.2702822714172572
2004-04-29T04:19:00.86	8.541796451940339	0.2935662997281555
2004-04-29T11:04:40.636	8.010625457804574	0.3305479982100542
2004-04-29T17:16:20.631	7.489047931091099	0.37120451330123394
2004-04-30T01:40:33.075	6.718840363574632	0.4402056780327875
2004-04-30T03:14:46.076	6.574268361627482	0.45389004991537246
2004-04-30T04:23:21.658	6.4848123155229835	0.4617531241546755
2004-04-30T04:33:20.699	6.47274861072297	0.46279602174156925
2004-04-30T04:48:52.085	6.454426477948471	0.464374938992971
2004-04-30T04:52:58.527	6.449664388920593	0.4647844550796286
2004-04-30T04:54:18.294	6.4481305597608385	0.4649162889602563
2004-04-30T04:54:20.831	6.448081835447934	0.4649204763285011
2004-04-30T04:54:21.748	6.448064238184068	0.4649219886297308
2004-04-30T04:54:30.911	6.447888292146666	0.4649371091252706
2004-04-30T04:56:02.544	6.446131487666824	0.46508806303928135
2004-04-30T05:11:18.875	6.428824916167128	0.46657310633233556
2004-04-30T05:52:23.647	6.384516563634609	0.47036298024738066
2004-04-30T06:51:17.265	6.326204094334288	0.4753406294261699
2004-04-30T08:11:54.957	6.255165731665028	0.481419625640271
2004-04-30T10:07:14.025	6.16849700307258	0.4889066645194698
2004-04-30T12:24:56.443	6.083020413904419	0.49641740438566
2004-04-30T15:15:25.446	5.996631189351221	0.5041800877894931
2004-04-30T18:36:17.061	5.912702653320462	0.511915252850958
2004-04-30T22:34:17.845	5.82630090220281	0.5200873221939384
2004-05-01T02:59:54.331	5.7332721348344995	0.5291090114463585
2004-05-01T07:56:07.08	5.621378522935125	0.5402312256643358
2004-05-01T13:18:32.303	5.480884139397949	0.5545676591156079
2004-05-01T19:01:27.61	5.3076927020097635	0.5727721292105753
2004-05-02T01:13:38.391	5.095702201435329	0.5958388976883369
2004-05-02T07:41:39.702	4.854956096601215	0.6231044248746944
2004-05-02T14:29:58.766	4.5851384855469774	0.6550812960038472
2004-05-02T21:02:34.502	4.310208964549945	0.6892857839796334
2004-05-03T04:02:42.914	4.011926390024435	0.728393864660857
2004-05-03T11:14:54.681	3.739810725850685	0.7661023326988528
2004-05-03T18:23:13.285	3.528412709395148	0.7968720990835648
2004-05-04T02:04:57.487	3.375683567897842	0.8200326648780871
2004-05-04T10:06:33.743	3.3204996936301203	0.8286432365507711
2004-05-04T17:38:56.597	3.36620444787076	0.8215072960903947
2004-05-05T01:37:49.233	3.4912161039674445	0.8025625997010438
2004-05-05T03:00:00.648	3.517860461799379	0.7986175505447364
2004-05-05T03:53:56.884	3.535898894306282	0.7959624695721914
2004-05-05T04:21:59.889	3.545433037122764	0.794564033656627
2004-05-05T04:33:01.135	3.549205644616655	0.7940115907686826
2004-05-05T04:36:40.541	3.5504606363296447	0.7938279287355483
2004-05-05T04:39:39.733	3.5514867748744723	0.793677799997842
2004-05-05T04:40:44.654	3.551858799406698	0.7936233803687656
2004-05-05T04:51:33.859	3.5555865047405266	0.7930783635390865
2004-05-05T06:12:10.796	3.583755170821521	0.7889754147001545
2004-05-05T08:25:29.527	3.6315862828208494	0.7820675454228337
2004-05-05T11:18:51.694	3.695316007012195	0.7729682257722215
2004-05-05T14:05:46.97	3.757417232480511	0.7642046072039036
2004-05-05T18:41:34.18	3.859660546591762	0.7499732223926275
2004-05-05T23:06:18.529	3.955495796475687	0.7368350263208671
2004-05-06T04:36:32.777	4.069976098686201	0.7213813786879667
2004-05-06T10:25:05.761	4.183750717740895	0.706285194272543
2004-05-06T17:00:47.386	4.304401897660499	0.6905794924808072
2004-05-07T00:08:46.222	4.427326361433194	0.6749211980435239
2004-05-07T08:03:35.221	4.561123213631229	0.6582862253165368
2004-05-07T13:09:37.0	4.649601173666985	0.6475200848529051
2004-05-07T15:10:31.04	4.685494426835629	0.6432057952818143
2004-05-07T15:45:17.317	4.695934226165114	0.6419567443296872
2004-05-07T15:58:56.31	4.7000474404803825	0.6414653438108421
2004-05-07T18:13:22.293	4.741026471093605	0.6365918191101306
2004-05-07T21:38:54.364	4.805427115249405	0.6290144981054442
2004-05-08T02:13:36.487	4.894947193253952	0.6186471826802954
2004-05-08T08:05:17.326	5.015106829945815	0.605029849362877
2004-05-08T12:29:00.339	5.1088248831493335	0.5946399434349641
2004-05-08T14:03:08.74	5.1429115990674035	0.5909096647033742
2004-05-08T14:58:25.01	5.163058359907082	0.5887168600280138
2004-05-08T15:18:35.686	5.170436290290185	0.5879160354583577
2004-05-08T18:40:22.448	5.244797622450978	0.579909382228274
2004-05-08T22:06:48.625	5.321673568782955	0.5717523762623908
2004-05-09T04:12:57.727	5.4584743319203	0.557522575089473
2004-05-09T10:36:28.104	5.599971288323201	0.5431640816569807
2004-05-09T18:29:38.545	5.770085311668094	0.5263695584444114
2004-05-10T00:39:12.253	5.900370002566912	0.5138716355224756
2004-05-10T04:32:17.674	5.982771268192828	0.5061521626249135
2004-05-10T14:13:27.986	6.1945032095959425	0.48704611273229403
2004-05-10T19:28:51.376	6.313248052320261	0.47677009115273944
2004-05-11T03:21:07.966	6.488438600349893	0.46209298021541223
2004-05-11T07:55:54.729	6.581571417375668	0.45451227836553704
2004-05-11T18:09:45.979	6.740545905769358	0.4419392993358537
2004-05-12T01:10:43.753	6.803838503083378	0.43706294230623444
2004-05-12T08:31:25.276	6.852060815809015	0.43339279371273115
2004-05-12T09:41:31.332	6.8601056979814	0.4327836822593354
2004-05-12T10:23:45.175	6.865119060006465	0.43240450939250585
2004-05-12T10:32:21.239	6.866156980491052	0.43232604749206316
2004-05-12T10:35:13.937	6.866505630470746	0.43229969414216873
2004-05-12T10:36:44.472	6.866688671973884	0.4322858592056902
2004-05-12T10:37:16.971	6.866754422987855	0.43228088960655897
2004-05-12T10:42:41.963	6.8674132367057865	0.4322310979877878
2004-05-12T11:36:51.887	6.874135491719112	0.4317233446226761
2004-05-12T13:14:36.703	6.886917181690546	0.4307593804891598
2004-05-12T15:44:41.483	6.908228479573938	0.4291563437931388
2004-05-12T18:26:17.936	6.933296055742251	0.4272773845448276
2004-05-12T22:10:13.768	6.9705883236821355	0.4244950606079632
2004-05-13T02:31:50.29	7.014765403778901	0.4212168568873354
2004-05-13T08:31:59.855	7.068927113160095	0.41721075910770594
2004-05-13T12:20:08.226	7.096738596200531	0.41514965631188705
2004-05-13T19:15:43.742	7.134596728854644	0.41232710317704524
2004-05-14T00:55:00.595	7.1578835618111345	0.410579406683934
2004-05-14T08:09:40.396	7.189064917366994	0.40824009234244546
2004-05-14T15:15:20.037	7.2268510665321815	0.4054297640592908
2004-05-14T23:27:24.051	7.271812636986008	0.40212658134330176
2004-05-15T07:40:24.003	7.289176574022511	0.4008598059082514
2004-05-15T17:15:17.832	7.226841535549291	0.40545280200855427
2004-05-16T01:52:21.601	7.084431829654323	0.4161619245585049
2004-05-16T10:18:36.472	6.91363861573664	0.4293796467526108
2004-05-16T18:38:40.448	6.748948065981135	0.44247903688076784
2004-05-17T02:42:29.253	6.543045932121432	0.45917569067487096
2004-05-17T08:50:16.52	6.306655851583847	0.4789039971166505
2004-05-17T13:32:17.887	6.114294578967885	0.4955656088289653
2004-05-17T18:54:42.959	5.934543885707146	0.5116694158508297
2004-05-18T00:48:11.423	5.769435270447147	0.5269375856103845
2004-05-18T02:22:35.249	5.72610097869886	0.5310123048352723
2004-05-18T02:44:49.148	5.715856228990356	0.5319794955500624
2004-05-18T03:04:53.353	5.7065952447500905	0.5328550863605618
2004-05-18T03:12:23.003	5.703134456151939	0.5331826021416138
2004-05-18T03:17:43.817	5.700664443615403	0.5334164584083065
2004-05-18T03:21:29.298	5.698928030789389	0.5335809105589102
2004-05-18T03:21:56.584	5.69871788431184	0.533600816007438
2004-05-18T03:22:07.53	5.698633577411781	0.5336088018831634
2004-05-18T03:22:11.487	5.698603103916879	0.5336116884752958
2004-05-18T03:22:51.053	5.698298363844305	0.5336405556064124
2004-05-18T03:29:26.717	5.695250467335254	0.5339293463775128
2004-05-18T03:55:02.268	5.683414626919556	0.5350520543238666
2004-05-18T04:32:06.681	5.666259407278358	0.5366828913048161
2004-05-18T05:19:25.465	5.644386052977357	0.5387683970535204
2004-05-18T06:21:47.134	5.615702916877738	0.5415137533242281
2004-05-18T07:40:09.589	5.580199653354914	0.5449287985503323
2004-05-18T09:12:36.091	5.539793717975064	0.5488387072594589
2004-05-18T11:00:12.884	5.496064780991701	0.5530989900149087
2004-05-18T11:12:21.375	5.491424099044523	0.5535529276742839
2004-05-18T11:20:09.875	5.488475365394485	0.553841550816174
2004-05-18T12:09:06.912	5.470665694365014	0.5555879166366198
2004-05-18T13:02:31.299	5.452665464657767	0.5573586595139617
2004-05-18T14:16:49.814	5.430280607734967	0.5595692504419008
2004-05-18T15:47:04.894	5.407358600173644	0.5618435770933896
2004-05-18T17:35:52.439	5.385765537609479	0.5639971841921905
2004-05-18T19:42:31.06	5.368227610037011	0.5657555851317869
2004-05-18T22:09:03.613	5.3566951921802515	0.5669173908472339
2004-05-19T00:57:35.872	5.352769181312332	0.5673143104479541
2004-05-19T04:11:05.57	5.357363620530768	0.5668482836817007
2004-05-19T04:47:01.398	5.359024014880911	0.5666797886723188
2004-05-19T04:59:38.17	5.359655995357396	0.5666156527018256
2004-05-19T05:01:27.709	5.359749494273376	0.5666061639532548
2004-05-19T05:02:43.684	5.35981464000216	0.5665995526193106
2004-05-19T05:03:11.395	5.359838460984127	0.5665971351374357
2004-05-19T05:07:48.501	5.360078429755784	0.5665727817472154
2004-05-19T05:31:02.169	5.361332560966538	0.5664455043038634
2004-05-19T06:33:26.014	5.36505933260957	0.5660672976656377
2004-05-19T07:49:32.634	5.370198937050329	0.5655458111385541
2004-05-19T09:38:04.524	5.378340201178594	0.5647201953266193
2004-05-19T11:53:30.058	5.389194066775264	0.5636206617812518
2004-05-19T14:40:32.417	5.402547446568983	0.562270181536467
2004-05-19T18:10:12.66	5.41748450488945	0.5607628631122239
2004-05-19T22:19:58.388	5.430092919173931	0.559493379745826
2004-05-20T03:10:05.319	5.434817462052037	0.5590182694828656
2004-05-20T08:34:46.208	5.426571252366501	0.5598501444344176
2004-05-20T14:28:41.758	5.40750800415512	0.5617910385680687
2004-05-20T20:32:49.695	5.387523956451647	0.5638608723320688
2004-05-21T00:08:12.842	5.376355035251236	0.5650364226601543
2004-05-21T02:34:55.269	5.368231697629401	0.5658992885359246
2004-05-21T08:43:01.928	5.34125185179327	0.5687954150745014
2004-05-21T13:14:14.246	5.3096705357590395	0.5722132268683303
2004-05-21T17:50:28.213	5.261774408778589	0.5774254265278906
2004-05-21T20:12:45.06	5.229854972429135	0.5809164853025661
2004-05-21T20:45:18.895	5.221827270603718	0.5817968141762538
2004-05-21T21:20:34.695	5.212832005620797	0.5827844093636064
2004-05-21T23:38:39.969	5.174666197082661	0.5869889769473073
2004-05-22T01:18:23.521	5.144398049207295	0.5903410249768798
2004-05-22T03:54:23.929	5.093368226985162	0.5960304111924245
2004-05-22T06:22:44.112	5.042075636512993	0.6018007965510949
2004-05-22T09:11:38.861	4.982147714902241	0.6086128610793037
2004-05-22T12:10:25.082	4.918438221270713	0.6159422779229251
2004-05-22T15:33:41.714	4.846533744045066	0.6243267607306161
2004-05-22T19:19:41.376	4.766643814387296	0.6337821468932481
2004-05-22T20:04:31.719	4.750578900817009	0.6357006592712243
2004-05-22T20:19:45.114	4.745094008024029	0.6363569406913391
2004-05-22T20:28:13.69	4.742032507699256	0.6367235329595823
2004-05-22T21:52:59.445	4.7110743521815905	0.6404414287137629
2004-05-22T23:15:41.335	4.680141020018144	0.644175449830571
2004-05-23T00:41:14.637	4.647202327973018	0.6481714858098395
2004-05-23T01:54:56.148	4.617942949496588	0.6517376116048348
2004-05-23T02:00:31.94	4.615684484745065	0.6520134977648828
2004-05-23T02:03:26.301	4.614509673167379	0.6521570435954598
2004-05-23T02:32:29.919	4.602681886237668	0.6536035621015481
2004-05-23T03:35:22.459	4.576581073323161	0.6568040743674776
2004-05-23T05:07:25.289	4.537065574825771	0.6616711860785439
2004-05-23T05:41:47.415	4.521907359113742	0.6635450758161882
2004-05-23T05:58:43.308	4.5143595078018235	0.6644795727067649
2004-05-23T06:05:02.141	4.511531420166299	0.664829960060942
2004-05-23T06:08:04.243	4.510169387346599	0.6649987570768655
2004-05-23T06:09:10.013	4.50967704843249	0.6650597803079462
2004-05-23T06:20:07.715	4.504741672918029	0.6656717204143683
2004-05-23T07:05:34.562	4.48405067607008	0.6682416226552971
2004-05-23T08:33:09.313	4.44319922532904	0.6733367602981111
2004-05-23T10:26:23.284	4.38879629730439	0.6801675797314312
2004-05-23T12:58:40.078	4.314056850027593	0.6896434264874304
2004-05-23T16:59:37.161	4.196663607998923	0.7047673003278885
2004-05-23T18:21:23.429	4.1581363883915525	0.7098015052553744
2004-05-23T18:37:59.013	4.150438913994755	0.710811785149833
2004-05-23T18:44:20.225	4.147503179755435	0.7111974960502012
2004-05-23T19:47:52.352	4.118520765542327	0.7150174196481398
2004-05-23T20:44:47.349	4.093176624976874	0.7183762037658408
2004-05-23T21:04:53.104	4.084376730597017	0.7195465431629772
2004-05-23T21:12:06.991	4.081229663744378	0.719965609043044
2004-05-23T22:24:25.859	4.050344357062245	0.7240931818994579
2004-05-24T00:28:06.817	4.000089137021707	0.7308689946986789
2004-05-24T00:56:28.545	3.989034750809262	0.7323697059173659
2004-05-24T01:10:33.892	3.983609345554552	0.7331076338761813
2004-05-24T03:31:27.359	3.9317952845552475	0.7402025200282861
2004-05-24T06:28:24.571	3.8731705849122746	0.7483392015316453
2004-05-24T10:24:20.733	3.8066327189888494	0.7577271658799034
2004-05-24T15:05:26.033	3.745213647159465	0.7665504815884687
2004-05-24T17:50:34.565	3.7181823371247558	0.7704837031455001
2004-05-24T18:54:40.764	3.7094601137660925	0.771759092830867
2004-05-24T19:28:54.515	3.70519829118146	0.7723832900179862
2004-05-24T19:38:32.866	3.704047006461187	0.7725520186511394
2004-05-24T19:42:00.614	3.7036386544894695	0.7726118761843674
2004-05-24T20:16:38.097	3.6997048931213667	0.7731887783247452
2004-05-24T21:43:37.464	3.6909913467289353	0.7744682616586965
2004-05-24T23:37:36.081	3.68196150471114	0.7757958139166924
2004-05-25T02:02:35.095	3.6740054521808	0.776965468196212
2004-05-25T05:33:45.774	3.668384181228059	0.777789784137564
2004-05-25T09:32:06.244	3.6685157029706597	0.777771324244944
2004-05-25T14:21:33.202	3.6743981466786013	0.7769269875483888
2004-05-25T17:23:28.23	3.679426518380204	0.7762133808660877
2004-05-26T00:26:24.977	3.6879986501497948	0.7750113132474415
2004-05-26T05:46:37.291	3.6855273560186417	0.7753530336534183
2004-05-26T12:57:19.656	3.6612600386028546	0.7787091865328518
2004-05-26T19:08:26.588	3.615878072821127	0.7850293221939878
2004-05-27T01:10:36.038	3.5488140575932485	0.7944910845159086
2004-05-27T09:42:34.252	3.4238504358290562	0.8125048073020272
2004-05-27T17:06:58.133	3.3050210144454963	0.8300195041037279
2004-05-28T01:51:30.656	3.175981892477058	0.8492982955399772
2004-05-28T10:14:36.256	3.0687318555327945	0.8653247566311892
2004-05-28T21:30:27.229	2.9420027229630255	0.8837732747755684
2004-05-29T06:27:02.236	2.85099191934194	0.8959863038500148
2004-05-29T16:25:04.069	2.754025712719315	0.9070301451211873
2004-05-30T02:09:02.498	2.6562535253258637	0.9160132460941623
2004-05-30T12:18:43.531	2.5515103997976745	0.924690923146715
2004-05-30T22:15:10.348	2.4670594839327586	0.9320542928876455
2004-05-31T05:29:46.338	2.434748428855031	0.9352213252898374
2004-05-31T12:00:58.765	2.435739653686019	0.9350851892093416
2004-05-31T20:40:32.647	2.481997179750298	0.9294795735111727
2004-06-01T04:04:21.652	2.55205902334101	0.9207838849560789
2004-06-01T13:07:13.002	2.654960239352332	0.9085108027035798
2004-06-01T20:03:09.452	2.736899002821513	0.8994119153353579
2004-06-02T05:14:18.512	2.845358013808424	0.8879835543229829
2004-06-02T13:32:31.634	2.9436892916672313	0.8775480829917572
2004-06-02T22:05:14.364	3.038310598551634	0.8672046023996596
2004-06-03T01:19:11.359	3.0688814346705486	0.8638312914355426
2004-06-03T04:22:27.497	3.0931075271252735	0.8611672054178596
2004-06-03T05:16:33.394	3.099189995967142	0.860500802361786
2004-06-03T05:46:23.723	3.1023130047893104	0.8601590991498672
2004-06-03T08:06:20.501	3.1145823559636803	0.8588197616503868
2004-06-03T09:40:02.099	3.120420053976509	0.8581841138627458
2004-06-03T12:16:17.94	3.125452200329348	0.8576364996266865
2004-06-03T14:49:56.619	3.124138699566677	0.85778026330877
2004-06-03T17:38:22.282	3.1149872426697764	0.8587892944551285
2004-06-03T20:43:59.429	3.0951681354007867	0.8610086058499322
2004-06-03T21:08:45.652	3.09175554508802	0.8613947486706693
2004-06-03T21:36:16.819	3.0877581182769096	0.8618484234857199
2004-06-03T21:45:45.695	3.08633126765761	0.8620107035512061
2004-06-03T21:46:12.808	3.086262634886634	0.8620185138516753
2004-06-03T21:46:22.661	3.08623767791048	0.8620213540175752
2004-06-03T21:48:01.194	3.0859876934171813	0.8620498058605409
2004-06-03T22:04:26.529	3.0834465708142504	0.8623393277223503
2004-06-03T22:38:32.373	3.077934292713551	0.862969229378516
2004-06-03T23:25:53.918	3.0697663609941466	0.8639070529073342
2004-06-04T00:33:02.137	3.057231918799223	0.8653557391015961
2004-06-04T02:03:05.812	3.03886706593568	0.8674963779167987
2004-06-04T04:04:18.138	3.0119675072971166	0.8706626949145123
2004-06-04T04:22:45.4	3.0077059480517576	0.8711671298358222
2004-06-04T04:32:19.584	3.005482439535518	0.8714305993420646
2004-06-04T04:37:30.811	3.00427356069722	0.8715739204878931
2004-06-04T04:39:06.487	3.003901429941589	0.8716180501592211
2004-06-04T04:39:23.984	3.0038333505041894	0.8716261240139821
2004-06-04T04:39:30.301	3.003808770593502	0.871629039101181
2004-06-04T04:40:33.468	3.003562916075793	0.8716581977733151
2004-06-04T04:50:31.136	3.0012318585218156	0.8719347746322009
2004-06-04T05:12:57.582	2.995950188807903	0.872562163640628
2004-06-04T06:31:02.368	2.9773224822804747	0.8747825495722457
2004-06-04T06:55:10.136	2.971512810734085	0.8754774051450218
2004-06-04T07:02:24.808	2.969765662554524	0.8756865843746375
2004-06-04T07:05:00.958	2.969137766692112	0.8757617840824349
2004-06-04T07:31:02.461	2.9628534136475535	0.8765151316590469
2004-06-04T08:24:03.618	2.950045701553943	0.8780544723698955
2004-06-04T10:14:18.567	2.9236250639661963	0.8812478042973693
2004-06-04T12:04:25.306	2.8979145338467935	0.8843821887043902
2004-06-04T12:11:55.377	2.896197738578024	0.8845925990258661
2004-06-04T12:16:33.496	2.8951393547651554	0.8847223914881246
2004-06-04T12:19:57.189	2.8943654308144064	0.8848173375627975
2004-06-04T12:20:24.676	2.8942610779056	0.884830142178392
2004-06-04T12:20:39.706	2.894204024522894	0.8848371431568237
2004-06-04T12:20:45.19	2.8941832087074486	0.8848396974937549
2004-06-04T12:21:40.029	2.893975092526239	0.8848652369954668
2004-06-04T12:30:48.428	2.8918981629422476	0.8851202416082733
2004-06-04T12:56:32.376	2.886093326483569	0.8858342412939889
2004-06-04T14:08:37.919	2.8701894456571804	0.8878011266321845
2004-06-04T15:55:08.401	2.847767666964205	0.8906063265543033
2004-06-04T18:07:49.266	2.8218141527545963	0.8939160004059681
2004-06-04T20:44:00.711	2.7942357330936107	0.8975360218215549
2004-06-04T21:03:38.528	2.791000808395085	0.897969469726093
2004-06-04T21:09:04.513	2.7901147381228064	0.8980885586249422
2004-06-04T21:10:41.343	2.789852318880906	0.8981238586182968
2004-06-04T21:11:13.817	2.78976439097124	0.8981356895998653
2004-06-04T21:11:26.928	2.789728901275392	0.8981404652982904
2004-06-04T21:11:31.668	2.789716071749979	0.8981421917765153
2004-06-04T21:12:19.072	2.789587823462	0.8981594520840795
2004-06-04T21:20:13.106	2.7883100438242128	0.8983316063451087
2004-06-04T22:04:35.658	2.7812934400108817	0.8992830892331315
2004-06-04T22:07:30.096	2.7808433517910873	0.8993444883821862
2004-06-04T22:08:41.996	2.7806581838749187	0.899369761319341
2004-06-04T22:09:08.014	2.780591226868929	0.8993789019378388
2004-06-04T22:13:28.197	2.779923120849233	0.8994701632652402
2004-06-04T22:51:37.325	2.774160944678252	0.900261497418749
2004-06-05T00:05:33.691	2.7636052116656415	0.9017319309156987
2004-06-05T01:29:42.906	2.7526333167123154	0.9032913608781892
2004-06-05T03:51:54.389	2.7368716018302197	0.9055937416011348
2004-06-05T06:30:46.561	2.723902287417562	0.9075519319295292
2004-06-05T07:18:49.544	2.721039103670827	0.9079934684805914
2004-06-05T07:58:20.524	2.719074440708564	0.9082987647250346
2004-06-05T08:22:55.798	2.7180336258124727	0.9084613598260226
2004-06-05T08:42:57.976	2.7172900952495094	0.9085779193162982
2004-06-05T08:50:19.955	2.717040563062051	0.9086171193080474
2004-06-05T08:55:01.092	2.716888538151344	0.9086410228827869
2004-06-05T08:56:06.505	2.7168539149551867	0.9086464691663771
2004-06-05T08:56:33.194	2.716839869359927	0.9086486788090388
2004-06-05T08:56:42.415	2.716835027892516	0.9086494404984328
2004-06-05T08:56:45.884	2.7168332079210478	0.9086497268319476
2004-06-05T08:57:20.573	2.7168150519814716	0.9086525834125497
2004-06-05T09:03:07.463	2.7166378743726782	0.9086804726125953
2004-06-05T09:30:18.705	2.7159120504165117	0.9087949830762677
2004-06-05T09:40:05.053	2.71569467364724	0.9088293678445067
2004-06-05T11:17:48.531	2.7148075543474284	0.9089702808368484
2004-06-05T13:15:23.6	2.716900327156955	0.9086326672625332
2004-06-05T15:30:23.252	2.7236028176987324	0.9075421826593635
2004-06-05T18:12:53.129	2.7376365780559553	0.9052453264056725
2004-06-05T21:16:24.596	2.7607454970111855	0.9014592858183235
2004-06-06T00:43:57.862	2.7946244659186905	0.8959383372121865
2004-06-06T01:46:17.197	2.8060594375119923	0.8940874517428704
2004-06-06T02:39:42.388	2.8162311612579565	0.8924473937178006
2004-06-06T02:51:32.551	2.8185269232800874	0.8920781037919622
2004-06-06T02:55:05.051	2.8192166910298164	0.8919672139847737
2004-06-06T02:56:07.474	2.819419558083892	0.8919346059592237
2004-06-06T02:56:29.592	2.8194914652773466	0.8919230485110701
2004-06-06T02:56:40.673	2.8195274945401074	0.891917257747848
2004-06-06T02:56:44.659	2.8195404546509963	0.8919151747684225
2004-06-06T02:57:24.515	2.81967008037184	0.8918943416007625
2004-06-06T03:04:03.074	2.8209687849365093	0.8916856751786857
2004-06-06T03:44:38.65	2.82899830578037	0.8903979541371457
2004-06-06T05:02:28.762	2.8448013394420597	0.8878761394280016
2004-06-06T06:38:11.6	2.864852774753185	0.8847018299030082
2004-06-06T08:57:37.211	2.8950092433337717	0.879985454285513
2004-06-06T11:27:30.358	2.92835368076179	0.8748569385356223
2004-06-06T14:35:40.695	2.971224861308651	0.868403917496181
2004-06-06T18:06:07.895	3.0203880615164103	0.8611986524179367
2004-06-06T22:06:46.543	3.0786591498509406	0.8528960371807774
2004-06-06T23:14:08.785	3.095526481569222	0.8505302284738385
2004-06-07T00:06:12.616	3.108775133154175	0.8486806118657539
2004-06-07T00:29:20.13	3.11472585846734	0.8478519074852265
2004-06-07T00:56:06.516	3.1216696087532743	0.8468863001593265
2004-06-07T01:05:55.134	3.1242290973738025	0.8465307154615495
2004-06-07T01:09:52.912	3.125265385467795	0.8463867946896855
2004-06-07T01:11:43.756	3.1257489347813237	0.8463196481901164
2004-06-07T01:12:20.404	3.125908873492175	0.8462974401140162
2004-06-07T01:12:32.049	3.1259597018948484	0.8462903825378458
2004-06-07T01:12:36.298	3.1259782505250975	0.8462878070574384
2004-06-07T01:13:18.792	3.126163760995018	0.846262049368896
2004-06-07T01:20:23.732	3.1280212926903266	0.8460041820500043
2004-06-07T01:41:30.584	3.1335856434592357	0.8452322039798994
2004-06-07T02:37:04.9	3.148429184526574	0.843175825804212
2004-06-07T03:45:13.942	3.167050454929459	0.8406003730685451
2004-06-07T05:18:36.839	3.1933738124513984	0.83696340427882
2004-06-07T07:15:18.606	3.227688107496025	0.8322215947551789
2004-06-07T09:48:31.61	3.275313871757103	0.825628786495807
2004-06-07T12:44:13.849	3.333719708349993	0.8175217511770739
2004-06-07T16:01:54.145	3.4043579335592136	0.8077005058315119
2004-06-07T19:59:09.208	3.4957761025772682	0.7950169599160064
2004-06-07T21:50:28.409	3.540949227077453	0.78878112476556
2004-06-07T23:13:58.16	3.575676954669655	0.7840075128773264
2004-06-07T23:53:17.314	3.5922593947165864	0.7817351541206627
2004-06-07T23:59:43.7	3.594988422581372	0.7813616435071026
2004-06-08T00:03:20.837	3.596523629695576	0.7811515841715378
2004-06-08T00:04:39.833	3.59708242892196	0.7810751351973519
2004-06-08T00:17:49.792	3.602678567975242	0.7803098392083844
2004-06-08T01:24:55.633	3.6314179904629946	0.7763886470998018
2004-06-08T03:12:47.328	3.6783093062541026	0.7700247786318782
2004-06-08T05:05:42.196	3.728157867726933	0.7633078314020745
2004-06-08T08:05:46.446	3.808844414050594	0.752544165586945
2004-06-08T11:19:21.195	3.8965799000609107	0.7409935965504344
2004-06-08T15:19:46.942	4.00595515087764	0.7268144069778586
2004-06-08T19:38:40.772	4.1229880179225535	0.7119037685569298
2004-06-08T21:16:42.547	4.166847616467588	0.7063827428159354
2004-06-08T21:24:01.288	4.170106235465231	0.7059739679320542
2004-06-08T21:28:00.223	4.17188004289356	0.7057515358610663
2004-06-08T21:28:30.423	4.172104203009554	0.7057234307101317
2004-06-08T21:28:41.359	4.17218536904818	0.7057132543551004
2004-06-08T21:30:30.714	4.172996963030332	0.7056115057604091
2004-06-08T21:48:44.264	4.181106191010439	0.7045955222133798
2004-06-08T22:47:07.829	4.207001382060896	0.7013591801233031
2004-06-09T00:31:00.085	4.252714695011515	0.6956753186973215
2004-06-09T02:44:20.059	4.310656186750318	0.6885235907354749
2004-06-09T05:04:46.13	4.37065759850883	0.6811776086113208
2004-06-09T08:49:09.203	4.463951055009315	0.6698716471460369
2004-06-09T12:39:40.366	4.555829821239893	0.658867223097667
2004-06-09T17:14:03.015	4.658704156390822	0.6466869328280188
2004-06-09T22:02:06.59	4.757204557517642	0.6351503007846075
2004-06-10T04:03:00.451	4.862808319324262	0.6229006107606262
2004-06-10T10:14:23.934	4.9445632316361205	0.613487054123509
2004-06-10T16:17:15.531	4.991498062048611	0.6081021798835163
2004-06-10T22:22:38.711	5.002014821828647	0.6068963354261078
2004-06-11T04:39:44.249	4.982277347060704	0.6091666939872178
2004-06-11T12:35:43.836	4.946570042080649	0.6132898258465502
2004-06-11T18:53:59.479	4.922301278811526	0.6161021395836119
2004-06-11T21:13:27.243	4.912873570345765	0.6171976137356527
2004-06-11T22:59:19.777	4.904556410803725	0.6181660191443472
2004-06-12T00:10:41.471	4.898018981646309	0.6189286296665715
2004-06-12T00:16:56.304	4.897401991566411	0.6190006687553844
2004-06-12T00:19:34.392	4.897139419353557	0.6190313297950035
2004-06-12T00:21:16.441	4.89696917305625	0.6190512108492626
2004-06-12T00:21:53.079	4.89690790676414	0.6190583656239016
2004-06-12T00:27:59.457	4.896291014267551	0.6191304134340998
2004-06-12T01:26:36.811	4.8899506691648575	0.6198715501340991
2004-06-12T03:20:57.73	4.875011576819499	0.6216221953815656
2004-06-12T05:23:55.525	4.854128691570872	0.6240786163416167
2004-06-12T08:21:15.334	4.812236996415134	0.6290328608045617
2004-06-12T11:20:36.493	4.7507924665152315	0.6363486707418379
2004-06-12T15:03:01.793	4.6389670462317625	0.6497814193088359
2004-06-12T18:18:51.186	4.504835059488684	0.666112947534081
2004-06-12T19:31:15.491	4.44850561509259	0.6730608876074304
2004-06-12T20:25:27.387	4.404774408540733	0.6784971948268098
2004-06-12T20:28:09.431	4.402568910886746	0.6787723977101422
2004-06-12T20:29:09.31	4.401753397388565	0.678874183520334
2004-06-12T20:29:30.858	4.401459847020676	0.6789108255096432
2004-06-12T20:33:06.345	4.3985223412431065	0.6792775946967184
2004-06-12T21:09:01.207	4.368972899264517	0.6829772649434446
2004-06-12T22:02:16.78	4.324768354564194	0.6885476368127419
2004-06-12T23:42:57.709	4.241224800967246	0.6992001215326117
2004-06-13T01:19:01.614	4.163321521722855	0.7092913487461833
2004-06-13T03:12:43.371	4.0754692938801185	0.7208679023075267
2004-06-13T05:42:00.429	3.9695292554615396	0.7351241453874301
2004-06-13T08:43:52.835	3.85717159938841	0.7506242865578224
2004-06-13T12:11:24.937	3.752539276584977	0.7654382597033619
2004-06-13T16:10:51.295	3.661696829037388	0.7786168744859282
2004-06-13T17:34:07.26	3.6369668993869824	0.7822573158928261
2004-06-13T18:42:14.252	3.619130531710347	0.78489705076419
2004-06-13T19:03:23.185	3.6140080296099124	0.7856573292322337
2004-06-13T19:15:53.262	3.611069463855977	0.7860939010476344
2004-06-13T19:17:00.986	3.610807371164531	0.7861328544244984
2004-06-13T19:17:25.354	3.61071320019536	0.7861468511396262
2004-06-13T19:21:29.025	3.6097752714432043	0.786286273873846
2004-06-13T19:39:09.493	3.605772792959813	0.7868815982520047
2004-06-13T20:35:50.565	3.5937824350118466	0.7886684650144556
2004-06-13T21:57:08.536	3.5787036300051343	0.7909227222863956
2004-06-13T23:49:37.076	3.561541532320433	0.7934975755815882
2004-06-14T02:06:02.931	3.545653421500539	0.7958889970511741
2004-06-14T03:10:36.168	3.5397343190751123	0.7967814667003347
2004-06-14T03:21:48.888	3.538799234107182	0.7969225173809544
2004-06-14T03:28:44.656	3.5382344341041088	0.7970077203287521
2004-06-14T03:31:33.327	3.5380081264741907	0.7970418614140218
2004-06-14T03:32:23.292	3.5379413983655636	0.7970519282628861
2004-06-14T03:33:11.236	3.5378775031422673	0.7970615677970275
2004-06-14T03:33:28.711	3.5378542466954324	0.7970650763897477
2004-06-14T03:36:23.459	3.5376226325560443	0.7971000193984094
2004-06-14T04:05:30.941	3.5353997412129528	0.797435420304791
2004-06-14T05:26:54.384	3.5300279555118235	0.7982461602576577
2004-06-14T07:24:05.817	3.5241775800220343	0.7991291906112671
2004-06-14T09:57:02.014	3.519154298083056	0.7998869046358318
2004-06-14T13:09:08.149	3.515629632148917	0.8004176911802783
2004-06-14T16:55:59.165	3.513241342223196	0.8007763626943595
2004-06-14T21:15:29.191	3.5101709620746258	0.8012358212784593
2004-06-15T02:05:17.528	3.503742242969998	0.8021941707107526
2004-06-15T06:19:25.309	3.4942827032739596	0.8035990037801267
2004-06-15T11:57:17.296	3.476191613549308	0.8062706931523498
2004-06-15T17:21:17.631	3.4551905780728647	0.8093402176606762
2004-06-15T23:22:19.216	3.4303022995228147	0.8129145275176687
2004-06-15T23:50:35.3	3.4283042232047674	0.8131979950102464
2004-06-15T23:58:15.05	3.4277609346587856	0.8132749787151279
2004-06-16T00:00:21.339	3.4276115676448624	0.8132961369959288
2004-06-16T00:01:07.915	3.4275564667190817	0.8133039414492023
2004-06-16T00:08:53.667	3.4270050240227246	0.8133820249246616
2004-06-16T01:09:53.882	3.4226414695102543	0.8139984629100405
2004-06-16T02:57:53.614	3.4147529686582256	0.8151065121651069
2004-06-16T03:53:43.505	3.410566558731672	0.8156913517817955
2004-06-16T04:47:10.918	3.4064692419558753	0.8162617197724144
2004-06-16T05:07:38.276	3.4048747634507888	0.8164831634410545
2004-06-16T05:11:49.313	3.4045466662934802	0.8165286954124937
2004-06-16T05:12:59.523	3.404454780105708	0.8165414449034945
2004-06-16T05:13:24.897	3.404421560151558	0.8165460540492108
2004-06-16T05:17:38.63	3.404088969290952	0.8165921932315878
2004-06-16T05:59:55.966	3.4007219419937345	0.8170586330338679
2004-06-16T07:42:51.968	3.3921618707960053	0.8182395671301509
2004-06-16T09:55:41.221	3.3801175720185346	0.8198917204756742
2004-06-16T11:57:39.683	3.3677143107223184	0.8215857562768926
2004-06-16T12:58:54.609	3.3608860466867005	0.8225166028300234
2004-06-16T16:50:52.918	3.3305254239322624	0.8266524634046232
2004-06-16T19:41:03.786	3.3028374012225754	0.8304316270166929
2004-06-16T23:42:20.432	3.2542696505564987	0.8370912935806074
2004-06-17T03:45:16.391	3.193561189379955	0.8454593137643608
2004-06-17T08:41:48.434	3.105615146108516	0.8575854061450081
2004-06-17T13:46:41.209	3.0063436027660897	0.8711211846047316
2004-06-17T19:19:26.57	2.8973485562136823	0.8855955917884326
2004-06-18T01:13:49.588	2.7896434769259537	0.8993091890007414
2004-06-18T07:34:53.088	2.6904930009468115	0.9113200493785075
2004-06-18T14:50:34.922	2.6018557390160533	0.9215316792491196
2004-06-18T21:12:22.604	2.5447976604989084	0.9278272569041484
2004-06-18T22:52:56.274	2.532653388597047	0.9291326057551514
2004-06-18T23:37:29.284	2.5276305053787915	0.9296678387152164
2004-06-18T23:46:29.757	2.5266409238076326	0.9297729314087182
2004-06-18T23:49:45.511	2.526284647202889	0.9298107378214332
2004-06-19T00:22:23.049	2.5227840073261825	0.9301813416658827
2004-06-19T01:29:08.268	2.515967721817913	0.9308981036654234
2004-06-19T03:21:12.549	2.5055368671338947	0.9319805408442734
2004-06-19T05:50:34.67	2.493523263531583	0.9332001628229544
2004-06-19T09:04:44.733	2.480976634554266	0.934431626312839
2004-06-19T13:05:16.771	2.4700378399553156	0.9354517531212327
2004-06-19T17:24:01.934	2.463737050494591	0.9359997717793498
2004-06-19T18:14:19.731	2.4631410708108827	0.9360488015792897
2004-06-19T18:16:24.399	2.4631207076077626	0.9360504615389986
2004-06-19T18:17:21.59	2.4631114783134227	0.9360512135098351
2004-06-19T18:17:42.426	2.4631081334244023	0.9360514859808629
2004-06-19T18:21:10.786	2.4630751997086047	0.9360541670312703
2004-06-19T18:37:47.024	2.462930646998046	0.9360658962895304
2004-06-19T19:16:30.454	2.46267592835643	0.936086384067052
2004-06-19T20:30:24.083	2.4625047988223248	0.9360999534949765
2004-06-19T21:53:39.685	2.4627946626778368	0.9360777465853211
2004-06-20T00:29:05.017	2.4646470169459547	0.935940933344842
2004-06-20T02:39:13.011	2.4674421535798876	0.9357420468982254
2004-06-20T05:46:21.12	2.4732753739079687	0.9353413438663826
2004-06-20T09:08:24.876	2.4816429657585926	0.9347828624440284
2004-06-20T13:43:11.299	2.4955640141314284	0.9338650985850661
2004-06-20T16:53:04.634	2.506166888240198	0.9331600991300887
2004-06-20T17:34:24.713	2.508518956835586	0.9330022538042695
2004-06-20T17:57:56.133	2.5098595388090663	0.9329120238918893
2004-06-20T18:10:35.159	2.510580613101346	0.9328634101665606
2004-06-20T18:12:02.281	2.5106633758510712	0.9328578267971301
2004-06-20T18:13:04.853	2.510722815835508	0.932853816374048
2004-06-20T18:13:27.409	2.510744241789423	0.9328523706675319
2004-06-20T18:17:12.961	2.510958493867493	0.9328379113427833
2004-06-20T18:54:48.485	2.513099420589159	0.932693149061744
2004-06-20T20:03:17.003	2.5169812734199493	0.9324293915682469
2004-06-20T21:21:40.801	2.5213690247550065	0.9321293328946975
2004-06-20T23:04:00.945	2.5269438752527966	0.9317454292403079
2004-06-21T00:40:52.402	2.5319876677803443	0.9313960634888196
2004-06-21T03:04:48.332	2.5389014556810965	0.9309156099353628
2004-06-21T05:44:28.389	2.54550641107863	0.9304577253957313
2004-06-21T07:44:47.844	2.5495751753120817	0.9301783906037229
2004-06-21T09:06:52.021	2.5518387748518703	0.930024920826921
2004-06-21T09:51:09.606	2.552875019698591	0.9299554030854831
2004-06-21T11:16:48.989	2.5544903627990205	0.9298484320967666
2004-06-21T11:27:12.67	2.5546504608248366	0.9298379551350269
2004-06-21T11:31:06.163	2.554708357640776	0.9298341733448605
2004-06-21T11:31:50.756	2.554719288102683	0.9298334598075984
2004-06-21T11:32:09.313	2.5547238248906603	0.9298331636885091
2004-06-21T11:32:13.673	2.554724889752638	0.9298330941877787
2004-06-21T11:32:15.24	2.554725272278464	0.929833069221653
2004-06-21T11:32:30.906	2.554729094773567	0.9298328197501884
2004-06-21T11:35:07.566	2.554767043264069	0.9298303440172376
2004-06-21T12:01:14.164	2.5551187396916597	0.9298074868858331
2004-06-21T13:11:49.433	2.5558124368219803	0.929763003410835
2004-06-21T14:14:28.671	2.556106372427601	0.9297445590106509
2004-06-21T15:54:40.828	2.555928586840136	0.9297551429334746
2004-06-21T17:54:43.18	2.5546300142945793	0.9298291213102822
2004-06-21T20:01:13.783	2.551929158372108	0.9299713996556837
2004-06-21T20:47:56.996	2.5505747644431787	0.9300382625729284
2004-06-21T21:54:37.125	2.548300002667266	0.9301447902018811
2004-06-21T22:21:10.443	2.547280240434974	0.9301903639683378
2004-06-21T22:29:48.987	2.546934240033797	0.9302055340294058
2004-06-21T22:30:11.599	2.5469189936077496	0.9302061991328826
2004-06-21T22:30:16.526	2.546915669949649	0.9302063440851757
2004-06-21T22:30:18.298	2.546914474350845	0.9302063962246757
2004-06-21T22:30:36.019	2.5469025138879413	0.9302069177191886
2004-06-21T22:32:01.691	2.546844574353803	0.930209441512042
2004-06-21T22:45:38.228	2.5462827957696486	0.9302337019965073
2004-06-21T23:20:42.607	2.5447547871346763	0.9302978016426616
2004-06-21T23:53:51.03	2.5432038879216754	0.9303601264343435
2004-06-22T00:42:38.682	2.5407287189389876	0.9304541179356588
2004-06-22T01:45:27.519	2.5372015014424796	0.9305769698387443
2004-06-22T03:13:31.28	2.5316001095393585	0.9307469214399852
2004-06-22T04:51:56.54	2.5244194414272805	0.9309229638485406
2004-06-22T06:52:29.334	2.5142844512806395	0.9310985614879456
2004-06-22T08:48:41.214	2.503108222248772	0.9312031697121109
2004-06-22T08:51:07.747	2.502858468030111	0.9312045205381798
2004-06-22T08:52:48.749	2.5026859607034657	0.9312054294041623
2004-06-22T08:53:09.037	2.5026512743718152	0.9312056097714944
2004-06-22T08:53:16.827	2.502637953785927	0.9312056788263379
2004-06-22T08:53:22.932	2.50262751135954	0.9312057328785137
2004-06-22T08:53:25.14	2.502623734670585	0.9312057524096798
2004-06-22T08:53:47.221	2.5025859601383984	0.9312059472417787
2004-06-22T08:57:28.029	2.5022074505459524	0.9312078474726657
2004-06-22T09:04:39.855	2.501463197003994	0.9312113090520692
2004-06-22T09:19:01.318	2.499962584149041	0.9312171910922813
2004-06-22T09:38:30.45	2.49789219600533	0.931222935069818
2004-06-22T10:06:52.373	2.494808665073163	0.9312265138035047
2004-06-22T10:49:02.101	2.490072767621345	0.9312208282684001
2004-06-22T11:42:14.624	2.4838357690427313	0.9311937375127758
2004-06-22T13:04:21.139	2.4736418669864957	0.9311052577180735
2004-06-22T14:32:43.354	2.4619040897072053	0.9309424696181291
2004-06-22T16:37:57.98	2.4439402320716805	0.9305848888142937
2004-06-22T18:54:06.9	2.4227387696955898	0.9300237561779061
2004-06-22T19:37:25.884	2.4156534171616304	0.9298082546898405
2004-06-22T20:10:52.801	2.4100773961802138	0.9296300831922486
2004-06-22T20:51:28.483	2.403193153304521	0.9294005107566792
2004-06-22T21:14:03.268	2.399310889152785	0.9292666888430007
2004-06-22T21:15:26.702	2.3990706006854152	0.9292583077386288
2004-06-22T21:16:01.395	2.398970644780297	0.9292548180294691
2004-06-22T21:16:20.429	2.3989157952325733	0.9292529022698093
2004-06-22T21:16:25.742	2.398900481950362	0.9292523673101779
2004-06-22T21:16:27.653	2.3988949757335525	0.9292521749429135
2004-06-22T21:16:46.759	2.398839909609225	0.9292502508082153
2004-06-22T21:19:57.814	2.3982888535094893	0.9292309633254857
2004-06-22T21:41:04.423	2.3946177108038067	0.9291009980263618
2004-06-22T22:11:47.992	2.3892204620905315	0.9289054795136792
2004-06-22T22:57:56.844	2.3810018306629033	0.9285983940378957
2004-06-22T23:52:37.933	2.3711044519608295	0.9282152614570397
2004-06-23T00:30:31.426	2.36415775073429	0.9279387701047458
2004-06-23T02:31:01.217	2.3416915848155835	0.927010052225371
2004-06-23T04:04:46.626	2.323954386163511	0.9262467530297113
2004-06-23T06:25:00.955	2.297334759652875	0.9250582179729984
2004-06-23T08:53:28.658	2.2695188209820065	0.9237538341570528
2004-06-23T11:50:42.78	2.237552206213005	0.922141735796365
2004-06-23T12:08:48.469	2.234394023191876	0.9219737485014569
2004-06-23T12:39:15.903	2.2291292732634216	0.9216895106799127
2004-06-23T12:40:25.054	2.2289313452404076	0.9216787180274155
2004-06-23T12:40:49.101	2.2288625398259905	0.921674964333335
2004-06-23T12:40:57.042	2.228839818309665	0.9216737245449963
2004-06-23T12:40:59.91	2.2288316154350225	0.921673276933415
2004-06-23T12:41:28.582	2.2287495957664953	0.921668800560799
2004-06-23T12:46:15.307	2.227930309266939	0.9216240111201086
2004-06-23T13:17:45.768	2.2225706791477706	0.9213275197629689
2004-06-23T14:14:28.333	2.2131163933539684	0.9207885786149639
2004-06-23T15:27:03.327	2.201399333498968	0.9200883961423423
2004-06-23T17:01:51.672	2.1867889350086562	0.9191551811892789
2004-06-23T19:18:01.504	2.1672697536258414	0.9177749426004619
2004-06-23T22:14:09.379	2.144696583873627	0.9159134202504873
2004-06-24T02:01:07.329	2.120052096323077	0.9133755154500695
2004-06-24T02:21:02.098	2.11812066208932	0.9131450249425606
2004-06-24T02:24:59.618	2.117741005845073	0.9130990576700582
2004-06-24T02:26:36.651	2.1175863183887063	0.9130802652655858
2004-06-24T02:27:13.043	2.117528363952517	0.9130732150893991
2004-06-24T02:27:23.034	2.117512459258969	0.9130712793703009
2004-06-24T02:27:31.625	2.117498785311608	0.9130696148367308
2004-06-24T02:27:34.743	2.1174938233213814	0.9130690107406843
2004-06-24T02:28:05.92	2.117444216921342	0.9130629693286761
2004-06-24T02:33:17.695	2.1169495022548825	0.9130025101633966
2004-06-24T03:04:55.359	2.113991032316383	0.9126327802002839
2004-06-24T03:51:39.049	2.1097840154345797	0.9120813167480442
2004-06-24T04:54:55.192	2.1043932772952973	0.9113257395948577
2004-06-24T06:23:05.289	2.097447872798004	0.9102590689389074
2004-06-24T08:07:23.386	2.0900408480331967	0.9089843360264864
2004-06-24T10:15:03.023	2.082080043703199	0.9074212733468893
2004-06-24T12:49:38.932	2.0738979344410295	0.9055539124286589
2004-06-24T13:34:04.319	2.0718123767818577	0.905027359469545
2004-06-24T13:59:15.136	2.0706787618670632	0.9047314820921756
2004-06-24T14:47:39.269	2.0685939673347304	0.9041685688506398
2004-06-24T14:49:00.596	2.0685373181184916	0.9041529219931406
2004-06-24T14:49:06.232	2.068533395296651	0.9041518377830724
2004-06-24T14:49:08.266	2.0685319799156257	0.9041514465702801
2004-06-24T14:49:28.605	2.0685178292857445	0.9041475346693201
2004-06-24T14:52:51.993	2.0683766405356554	0.9041084384118209
2004-06-24T15:21:04.29	2.0672239724820995	0.9037847738861478
2004-06-24T15:50:10.51	2.066074896574046	0.9034539701478154
2004-06-24T16:33:12.553	2.0644477055653474	0.9029710496078686
2004-06-24T17:31:06.869	2.0623859141324545	0.9023336124241754
2004-06-24T19:13:28.537	2.059066691600438	0.9012435989873664
2004-06-24T20:44:20.459	2.0564259937717044	0.9003168041163673
2004-06-24T22:37:51.511	2.0534642311672258	0.8992122944867833
2004-06-24T23:39:10.665	2.0519941856818886	0.8986388942446473
2004-06-25T00:24:10.322	2.0509640130703803	0.8982276278394286
2004-06-25T00:43:48.638	2.050525820887772	0.8980504580650965
2004-06-25T00:48:05.543	2.0504311425123554	0.8980120090060423
2004-06-25T00:50:25.922	2.0503795342690188	0.897991025959327
2004-06-25T00:51:16.312	2.0503610305720836	0.8979834984168966
2004-06-25T00:59:40.215	2.050176611834355	0.8979083528362225
2004-06-25T01:10:30.397	2.0499402788427474	0.8978117346782716
2004-06-25T01:20:35.87	2.049721780850001	0.8977220956431238
2004-06-25T01:26:45.898	2.0495889742382807	0.8976674679368051
2004-06-25T01:30:24.337	2.049510826201029	0.89763527310376
2004-06-25T01:33:36.13	2.049442362189997	0.8976070376962509
2004-06-25T01:34:57.028	2.049413526318306	0.8975951370591345
2004-06-25T01:35:48.906	2.0493950475586873	0.8975875082327224
2004-06-25T01:36:03.094	2.0493899956579695	0.8975854222387057
2004-06-25T01:36:06.426	2.049388809142814	0.8975849322896068
2004-06-25T01:36:09.213	2.0493878171912217	0.8975845226754742
2004-06-25T01:36:10.223	2.0493874575910644	0.897584374181602
2004-06-25T01:36:20.323	2.049383861800381	0.8975828892878874
2004-06-25T01:38:01.328	2.049347924928672	0.8975680448406973
2004-06-25T01:54:04.676	2.049007049175089	0.8974268654074591
2004-06-25T02:16:17.955	2.0485405704806983	0.8972326061932502
2004-06-25T03:06:57.45	2.0474972954090953	0.896794070926198
2004-06-25T03:55:57.142	2.0465101267039274	0.8963745700469344
2004-06-25T05:16:16.046	2.0449245885973855	0.8956934981022371
2004-06-25T06:44:24.403	2.0432102858890557	0.8949502834682348
2004-06-25T08:44:22.833	2.0408803360390504	0.8939355888234177
2004-06-25T10:47:11.766	2.0384562547507117	0.8928824377772856
2004-06-25T11:21:06.838	2.0377748398140416	0.8925878560388576
2004-06-25T11:43:50.491	2.037314736200792	0.8923894365451048
2004-06-25T11:53:40.029	2.0371149066221204	0.8923033920535165
2004-06-25T12:07:44.52	2.036827664867259	0.892179855245848
2004-06-25T12:09:38.146	2.0367889259740863	0.8921632079609634
2004-06-25T12:11:58.462	2.036741057478659	0.8921426419144501
2004-06-25T12:12:18.817	2.036734110460368	0.8921396576382671
2004-06-25T12:12:20.915	2.0367333943502186	0.8921393500201371
2004-06-25T12:12:21.68	2.036733133366609	0.8921392379101633
2004-06-25T12:12:29.327	2.0367305234761064	0.8921381167952499
2004-06-25T12:13:45.793	2.0367044191260693	0.8921269041280978
2004-06-25T12:26:30.456	2.036442827033057	0.8920146251493313
2004-06-25T12:48:58.746	2.0359791014343607	0.891815969963463
2004-06-25T13:28:44.699	2.0351505040018347	0.8914622822279616
2004-06-25T14:10:22.009	2.034271953941051	0.8910891484644844
2004-06-25T15:10:17.479	2.0329863196010214	0.8905467598919364
2004-06-25T16:33:58.765	2.0311499754422986	0.8897797252096193
2004-06-25T18:21:00.085	2.0287366575082717	0.8887852191367533
2004-06-25T20:23:42.484	2.0258971822770664	0.8876329703049249
2004-06-25T22:36:33.955	2.0227758826137263	0.8863839614752855
2004-06-25T23:22:29.871	2.0216965843064605	0.8859550474883292
2004-06-26T00:49:35.514	2.0196672180116755	0.8851506476482216
2004-06-26T01:17:41.525	2.01902064380755	0.884894523549052
2004-06-26T01:33:37.144	2.0186565626471107	0.8847502644296478
2004-06-26T01:40:19.432	2.018503862696195	0.8846897464807812
2004-06-26T01:44:37.497	2.0184060920135973	0.884650992765445
2004-06-26T01:48:40.413	2.0183141965280327	0.884614563668776
2004-06-26T01:50:22.362	2.018275668497885	0.8845992891628427
2004-06-26T01:50:40.55	2.018268797493627	0.8845965650593653
2004-06-26T01:50:45.634	2.018266877040843	0.884595803665161
2004-06-26T01:50:47.839	2.0182660442660616	0.8845954734976785
2004-06-26T01:50:48.64	2.0182657416263656	0.884595353511021
2004-06-26T01:50:56.652	2.0182627153103962	0.8845941536738777
2004-06-26T01:52:16.771	2.018232460267925	0.8845821582508215
2004-06-26T02:05:37.964	2.017930739642562	0.8844625040291051
2004-06-26T02:25:06.429	2.0174935471148174	0.8842890159599556
2004-06-26T03:13:15.658	2.016428544600305	0.8838656723373399
2004-06-26T04:07:57.74	2.015250311708746	0.8833956635069402
2004-06-26T05:20:51.135	2.013740992899286	0.8827900379732874
2004-06-26T07:10:56.112	2.011614626553759	0.8819274641625056
2004-06-26T09:04:41.311	2.0096390028807294	0.8811126759796983
2004-06-26T11:16:26.602	2.007664128824153	0.8802808134863466
2004-06-26T14:05:54.822	2.0056539912409854	0.8794099179406996
2004-06-26T17:26:06.013	2.0040674697483376	0.8786981750505872
2004-06-26T20:55:45.081	2.0032905265117313	0.8783373907439173
2004-06-26T21:12:29.96	2.0032651850058216	0.8783253861222203
2004-06-26T21:37:59.295	2.003236509058304	0.8783117659464341
2004-06-26T21:44:19.072	2.003231216341581	0.8783092468485416
2004-06-26T21:49:03.934	2.0032277193932067	0.8783075813396535
2004-06-26T21:51:08.62	2.0032263158758252	0.8783069126045346
2004-06-26T21:53:44.638	2.003224668439258	0.8783061274323944
2004-06-26T21:53:54.683	2.003224566516125	0.8783060788475798
2004-06-26T21:53:58.534	2.00322452756417	0.8783060602796727
2004-06-26T21:54:01.552	2.003224497093356	0.8783060457545211
2004-06-26T21:54:02.644	2.003224486085142	0.8783060405069874
2004-06-26T21:54:13.558	2.003224376327697	0.8783059881858165
2004-06-26T21:55:57.315	2.0032233624176374	0.8783055048030344
2004-06-26T21:59:54.192	2.0032212471537916	0.8783044960187262
2004-06-26T22:24:54.031	2.003214240657607	0.8783011502811656
2004-06-26T23:20:28.821	2.0032372389283384	0.8783121942471456
2004-06-27T00:20:40.866	2.0033195724682726	0.8783519041923407
2004-06-27T01:33:20.573	2.0034932407730452	0.8784360222702904
2004-06-27T03:27:45.764	2.003914885454864	0.8786409919608401
2004-06-27T05:41:26.523	2.0046008121859673	0.8789749039454344
2004-06-27T09:22:52.31	2.0060523718807057	0.8796800018463578
2004-06-27T12:44:06.009	2.0074985513807135	0.8803799104397937
2004-06-27T17:22:37.54	2.009193437795098	0.8812018551615466
2004-06-27T22:36:50.881	2.0097267960066105	0.8814633739848402
2004-06-28T04:22:40.725	2.0071004248535886	0.8800248713399678
2004-06-28T05:28:23.232	2.0060992217708233	0.8794421737024817
2004-06-28T06:09:48.168	2.005378671482739	0.8790132525212487
2004-06-28T07:36:06.34	2.003651948941005	0.8779555879483897
2004-06-28T08:04:13.917	2.003023184424164	0.8775606680013964
2004-06-28T08:10:34.279	2.0028769871182024	0.8774681290665548
2004-06-28T08:12:50.533	2.0028242151418927	0.877434660595669
2004-06-28T08:13:14.019	2.0028150978642745	0.8774288748409781
2004-06-28T08:13:16.903	2.0028139777257667	0.8774281639387158
2004-06-28T08:13:19.015	2.002813157335553	0.8774276432635651
2004-06-28T08:13:19.777	2.0028128614003537	0.877427455441017
2004-06-28T08:13:27.396	2.00280990168507	0.8774255769253821
2004-06-28T08:14:43.588	2.002780268204778	0.8774067627432849
2004-06-28T08:27:25.507	2.0024803024090616	0.8772157079494469
2004-06-28T08:47:16.229	2.001998315410851	0.8769064334747868
2004-06-28T08:48:08.701	2.0019767057145303	0.8768925020918827
2004-06-28T08:48:27.556	2.0019689327067467	0.8768874896162486
2004-06-28T08:51:36.112	2.0018909811739563	0.876837182409227
2004-06-28T09:23:01.674	2.0010893665914593	0.8763157205054346
2004-06-28T10:16:20.155	1.999638289759034	0.8753532645914036
2004-06-28T11:21:02.423	1.9977248657935147	0.874049677371393
2004-06-28T12:48:10.457	1.9948915695309002	0.8720527321738801
2004-06-28T14:44:42.268	1.9906634175605287	0.8689395330856117
2004-06-28T17:39:55.926	1.9834416039798881	0.8633110733700002
2004-06-28T19:52:33.22	1.9773725264524702	0.8583423396066914
2004-06-29T00:19:05.183	1.9639554052971595	0.8469046633680924
2004-06-29T03:47:09.137	1.952745301134893	0.8372644230772345
2004-06-29T08:05:15.923	1.9386352130206654	0.8255324878123571
2004-06-29T11:58:21.282	1.9264577278605473	0.8160334616602823
2004-06-29T17:11:31.026	1.9125215364463963	0.8060523727731221
2004-06-29T18:48:19.843	1.9091069509208731	0.8037649669163976
2004-06-29T19:47:58.515	1.9072727691565325	0.8025634438837821
2004-06-29T19:55:56.855	1.907044366074716	0.8024151862813738
2004-06-29T19:57:02.464	1.9070133553050848	0.8023950805903634
2004-06-29T19:57:32.05	1.9069993964187262	0.8023860322515108
2004-06-29T19:57:42.659	1.906994394856736	0.8023827904496914
2004-06-29T19:59:28.749	1.9069444899476333	0.8023504522339495
2004-06-29T20:17:09.647	1.9064566012131205	0.8020350751252403
2004-06-29T20:49:13.827	1.9056245630739568	0.8015005055760976
2004-06-29T21:45:15.22	1.9043413408819794	0.8006843396265387
2004-06-29T22:59:09.165	1.9029994108820671	0.799842139369033
2004-06-30T00:42:56.582	1.9018349069465459	0.7991220856807557
2004-06-30T02:47:14.99	1.9016165082112626	0.798988285501681
2004-06-30T05:43:15.415	1.903609253667737	0.8001789858950388
2004-06-30T08:41:13.672	1.9084363776053779	0.8030240579356092
2004-06-30T11:50:08.806	1.9166496193015163	0.8077904748293256
2004-06-30T12:36:09.658	1.919124510856357	0.8092105385304915
2004-06-30T14:17:39.315	1.9252274917923757	0.8126801759570597
2004-06-30T14:28:15.84	1.9259160011955638	0.8130686687923032
2004-06-30T14:31:36.927	1.926135484405616	0.8131923851662358
2004-06-30T14:33:29.558	1.9262588323043632	0.8132618856998756
2004-06-30T14:35:42.537	1.9264048465520087	0.8133441323484294
2004-06-30T14:35:44.352	1.9264068413752111	0.8133452557990931
2004-06-30T14:35:45.009	1.9264075643102778	0.8133456629426227
2004-06-30T14:35:51.583	1.9264147942165544	0.813349734653839
2004-06-30T14:36:57.327	1.926487148834762	0.8133904793484512
2004-06-30T14:47:54.763	1.9272162451460881	0.8138006748395513
2004-06-30T15:05:50.618	1.9284310827246687	0.8144826200635481
2004-06-30T15:24:45.736	1.9297419510153233	0.8152163026162602
2004-06-30T15:54:35.363	1.93186904049279	0.8164019585466645
2004-06-30T16:30:12.096	1.934504753093613	0.8178626284877251
2004-06-30T17:15:52.93	1.938037196077635	0.8198051331493208
2004-06-30T18:16:32.801	1.9429881419192165	0.8224975750353627
2004-06-30T19:31:20.777	1.9494934885239068	0.8259796779723916
2004-06-30T21:02:10.017	1.9579731632151587	0.8304188456885125
2004-06-30T23:19:12.537	1.9719333906826326	0.8374656071856512
2004-07-01T01:52:23.431	1.9891180343682962	0.8456634276162482
2004-07-01T02:19:40.507	1.9923465556371796	0.8471429478660119
2004-07-01T02:36:23.042	1.9943479921186968	0.8480504490596391
2004-07-01T02:47:45.737	1.9957213868875294	0.848668892781767
2004-07-01T02:51:53.281	1.996221463775738	0.8488932127602371
2004-07-01T02:52:42.167	1.9963203514359238	0.8489375161608839
2004-07-01T02:52:59.799	1.9963560282084436	0.8489534955430181
2004-07-01T02:55:56.116	1.996713104565109	0.8491132980372331
2004-07-01T03:25:19.295	2.0003145683532435	0.8507119069192499
2004-07-01T04:27:45.13	2.0081481370923053	0.8541067911854265
2004-07-01T06:05:43.647	2.02092480589423	0.8594056497996435
2004-07-01T08:04:02.038	2.0370955936693593	0.8657021341487029
2004-07-01T10:43:37.41	2.0600810168506785	0.8739098138098517
2004-07-01T13:50:43.909	2.0884990643729227	0.8829621629161916
2004-07-01T17:35:03.043	2.1241446581406724	0.8928308672225261
2004-07-01T22:06:06.127	2.168413692537302	0.9032036252457083
2004-07-02T03:08:34.573	2.2173356146585914	0.9128384675021988
2004-07-02T08:26:44.446	2.2654903799216357	0.9210161680358274
2004-07-02T14:04:41.47	2.310324580564416	0.9277503262325159
2004-07-02T19:59:55.74	2.3485324019128684	0.9327975438522906
2004-07-02T21:34:47.899	2.357062287652348	0.9338076266126593
2004-07-02T22:47:33.991	2.363122576723751	0.934490412936033
2004-07-03T00:42:53.371	2.3718798301367086	0.9354157457744313
2004-07-03T01:30:22.608	2.3751891502463858	0.935743391750664
2004-07-03T01:36:16.676	2.375588454916572	0.9357820151333198
2004-07-03T01:36:34.588	2.375608585588871	0.9357839569402203
2004-07-03T01:36:50.918	2.3756269315587377	0.9357857261443011
2004-07-03T01:36:56.87	2.375633617555907	0.9357863708054677
2004-07-03T01:37:56.393	2.375700436670724	0.9357928103413055
2004-07-03T01:47:51.62	2.376364544754746	0.9358565001952112
2004-07-03T02:43:31.464	2.3799536718915717	0.9361905091322601
2004-07-03T04:01:26.464	2.384588750566245	0.936594250728259
2004-07-03T05:56:14.525	2.3905955901046934	0.9370645262469882
2004-07-03T08:19:28.925	2.396711151294903	0.9374698650738941
2004-07-03T11:15:01.614	2.4020694751433593	0.9377469152206378
2004-07-03T14:40:14.17	2.4052007364030317	0.9378592294700009
2004-07-03T18:18:30.681	2.4045612919696793	0.9378531836350065
2004-07-03T22:48:58.589	2.3976167635164867	0.937835586858673
2004-07-04T03:56:53.824	2.3808812126648653	0.937921175468471
2004-07-04T08:43:06.972	2.3576257491196957	0.9380000601698311
2004-07-04T14:13:16.746	2.3259744821483315	0.9377599721908957
2004-07-04T20:18:41.962	2.292999889611736	0.9369811761178771
2004-07-04T22:21:00.779	2.283916143011889	0.936703521633328
2004-07-04T23:50:56.898	2.278168902742095	0.9365308665479364
2004-07-05T02:26:45.855	2.2704675257617923	0.936330225379299
2004-07-05T02:39:19.342	2.269985042783579	0.9363199992162607
2004-07-05T02:42:33.125	2.2698644754946056	0.9363175080718252
2004-07-05T02:43:30.503	2.269829053478972	0.9363167812551791
2004-07-05T02:43:51.062	2.26981639247438	0.9363165220307774
2004-07-05T02:47:16.652	2.269690679844983	0.9363139644454407
2004-07-05T03:21:32.55	2.268524164398066	0.9362917657003229
2004-07-05T04:44:53.937	2.2663932223575842	0.9362605357776971
2004-07-05T06:31:51.131	2.2651851020310048	0.93625202443069
2004-07-05T08:59:08.553	2.2664325083817602	0.93623849265979
2004-07-05T11:57:32.882	2.2725551886974	0.9360772955989386
2004-07-05T15:28:12.375	2.2862021004775173	0.9354497299811927
2004-07-05T19:25:22.674	2.3091326517940143	0.9339677432685255
2004-07-05T23:43:41.056	2.3410385710531854	0.9314805969461495
2004-07-06T04:34:08.096	2.380734986874115	0.9282240209105779
2004-07-06T09:01:54.542	2.416305525359426	0.9255421584420623
2004-07-06T14:51:27.002	2.4575163693670286	0.9231828502710527
2004-07-06T20:05:04.808	2.4893538939765008	0.9222480464666334
2004-07-06T22:02:46.462	2.500476919713479	0.9221280043031206
2004-07-06T23:30:49.463	2.5086767290098027	0.9220975013308382
2004-07-06T23:57:50.121	2.5111876670222393	0.9220961677776184
2004-07-06T23:59:42.627	2.5113620535185506	0.922096194495722
2004-07-07T00:00:42.612	2.511455037581044	0.9220962147788482
2004-07-07T00:01:04.432	2.511488861658896	0.9220962231928833
2004-07-07T00:04:42.628	2.511827137082361	0.9220963374801612
2004-07-07T00:41:04.592	2.5152148288914686	0.9221002932209007
2004-07-07T02:18:02.581	2.524333183005265	0.9221297663945981
2004-07-07T04:33:19.468	2.537434149312458	0.9221873466600546
2004-07-07T07:32:55.898	2.5558783946331434	0.9222059566215899
2004-07-07T07:55:45.067	2.5583257371507244	0.9221972710780387
2004-07-07T08:35:56.085	2.5626973964419935	0.9221732920520876
2004-07-07T08:36:14.833	2.5627317053184457	0.922173058685595
2004-07-07T08:36:29.965	2.5627593998587916	0.9221728697803672
2004-07-07T08:36:35.443	2.562769427194167	0.92217280126706
2004-07-07T08:37:30.226	2.56286972359756	0.9221721125632545
2004-07-07T08:46:38.052	2.5638749973825194	0.9221648643753662
2004-07-07T09:34:49.041	2.5692503283122874	0.9221150332295842
2004-07-07T10:55:02.228	2.5784668245976885	0.9219826925805042
2004-07-07T12:15:34.518	2.588059952098074	0.9217762161358614
2004-07-07T14:01:47.609	2.6012264438809023	0.9213699593480799
2004-07-07T16:20:47.87	2.619286465126067	0.9205706625007732
2004-07-07T19:00:10.556	2.6409970659304616	0.9192398052085093
2004-07-07T21:41:26.133	2.663816831631521	0.9174346275286899
2004-07-08T01:51:27.494	2.7001154951347375	0.9138293104455305
2004-07-08T06:06:25.753	2.736877289790399	0.9094525400627369
2004-07-08T07:39:57.667	2.7499935384755454	0.9077513017462199
2004-07-08T07:55:31.323	2.752148203084615	0.9074657997204945
2004-07-08T08:09:17.24	2.7540471188044657	0.907212846315588
2004-07-08T08:10:16.039	2.7541820501874397	0.907194825059589
2004-07-08T08:11:14.117	2.7543152893900094	0.9071770237140959
2004-07-08T08:11:35.308	2.7543638977026186	0.9071705279227167
2004-07-08T08:15:07.223	2.7548497314254767	0.9071055591838114
2004-07-08T08:50:26.369	2.7596825809813907	0.9064549821746009
2004-07-08T10:14:34.138	2.770996168605268	0.9049030430814035
2004-07-08T12:18:02.398	2.7870487539740156	0.9026386865715931
2004-07-08T14:50:46.052	2.8059401824390555	0.8998957715021288
2004-07-08T17:52:56.957	2.8271465114880536	0.8967411220031197
2004-07-08T21:09:17.204	2.8488295994013617	0.8934656200740737
2004-07-09T01:07:41.417	2.874814675787734	0.8895269262488554
2004-07-09T05:22:58.577	2.903806530327669	0.8851802210644694
2004-07-09T10:16:07.516	2.939895053645939	0.8799131213467682
2004-07-09T12:51:10.081	2.960360316566639	0.8770154605388069
2004-07-09T13:01:38.224	2.9617760250961216	0.8768175606273146
2004-07-09T13:07:18.376	2.9625444019133926	0.876710289669832
2004-07-09T14:03:59.892	2.970294584376125	0.8756337946126667
2004-07-09T15:29:47.651	2.982245834133739	0.8739932789893853
2004-07-09T17:29:10.508	2.9992905996041967	0.8716937186089331
2004-07-09T19:57:28.7	3.0210593476107275	0.8688214256607707
2004-07-09T22:59:57.353	3.0485740588153085	0.865280501222402
2004-07-09T23:33:52.539	3.0537585553681863	0.8646225100003558
2004-07-09T23:59:20.574	3.0576627999683685	0.864128592768353
2004-07-10T00:00:31.329	3.0578438112114594	0.8641057246158432
2004-07-10T00:00:56.767	3.0579088951476496	0.8640975028574732
2004-07-10T00:05:11.152	3.0585598728331638	0.8640152867562042
2004-07-10T00:47:35.0	3.0650827079690166	0.8631932778910005
2004-07-10T02:20:45.803	3.079485039306532	0.8613879111082047
2004-07-10T04:19:38.454	3.0979209407871164	0.8590889982707053
2004-07-10T06:58:15.918	3.122434557816181	0.856036641873366
2004-07-10T10:08:26.216	3.1512976437710214	0.8524241204271681
2004-07-10T13:56:06.681	3.184306480727464	0.8482374487317607
2004-07-10T18:12:05.687	3.217967265700918	0.8438811210028279
2004-07-10T22:40:20.81	3.2470652629415446	0.8400300981992457
2004-07-10T23:23:49.874	3.2509927182254392	0.839503715119673
2004-07-10T23:54:07.545	3.2535771408617986	0.8391564405317777
2004-07-10T23:58:27.875	3.253936734014671	0.8391080644850253
2004-07-10T23:59:57.706	3.2540601946167516	0.8390914521282461
2004-07-11T00:01:18.248	3.2541706148183582	0.8390765930440269
2004-07-11T00:01:47.529	3.2542106950266225	0.8390711991843517
2004-07-11T00:06:40.344	3.254609615041031	0.839017504427819
2004-07-11T00:55:28.492	3.2584063528146356	0.8385055968572074
2004-07-11T02:31:05.603	3.2647712388949452	0.8376438083523945
2004-07-11T04:32:59.88	3.2706357271789566	0.8368453721926067
2004-07-11T07:12:29.313	3.2741300000545133	0.8363670700503646
2004-07-11T10:22:59.509	3.2716593703613297	0.8367075160144127
2004-07-11T14:06:52.44	3.259236254722956	0.838423324660646
2004-07-11T18:19:21.998	3.2333209303391315	0.8420066169341233
2004-07-11T20:10:31.377	3.218312454601239	0.8440817131879255
2004-07-11T21:37:07.533	3.2053058206300467	0.8458796050755285
2004-07-11T22:42:03.921	3.1948896010213543	0.8473191224369518
2004-07-11T22:45:23.219	3.1943429239103374	0.8473946659703228
2004-07-11T22:47:23.374	3.1940127155416302	0.8474402960712757
2004-07-11T22:48:06.897	3.193892989775613	0.8474568404103873
2004-07-11T22:55:22.131	3.1926923939632346	0.847622743360442
2004-07-11T23:32:31.475	3.1864507960689914	0.8484851835922447
2004-07-11T23:53:36.778	3.1828433923804416	0.8489836078133087
2004-07-11T23:58:43.507	3.1819622076012783	0.8491053552253852
2004-07-12T00:00:19.605	3.181685609888097	0.8491435706352307
2004-07-12T00:00:54.889	3.1815839904176495	0.8491576105981582
2004-07-12T00:06:47.729	3.1805659708111937	0.84929826151185
2004-07-12T00:31:48.942	3.17619867423232	0.8499016366350386
2004-07-12T01:31:51.384	3.165502428544424	0.8513793077935732
2004-07-12T03:10:38.931	3.147370616713508	0.8538838571771367
2004-07-12T05:12:02.757	3.1245173944823805	0.8570394434541767
2004-07-12T07:49:25.203	3.094609830912992	0.8611652085360815
2004-07-12T10:54:30.11	3.0599167460250425	0.8659418433991459
2004-07-12T14:28:24.563	3.0213114321983623	0.8712397339148056
2004-07-12T18:24:00.164	2.980907517157817	0.8767584229598692
2004-07-12T20:22:28.193	2.961236855469047	0.8794340096504508
2004-07-12T21:16:55.358	2.952274545695824	0.8806505028825549
2004-07-12T21:54:30.512	2.946100413003323	0.8814876142992325
2004-07-12T21:59:20.2	2.9453074998652804	0.8815950656741148
2004-07-12T22:01:13.772	2.9449966371916827	0.8816371887494374
2004-07-12T22:20:09.486	2.941887605806737	0.882058369833789
2004-07-12T23:26:29.379	2.9309721875425	0.8835355946211165
2004-07-12T23:48:27.902	2.9273427902768425	0.8840262627421646
2004-07-12T23:59:23.553	2.9255345604603304	0.884270625650848
2004-07-13T00:00:51.843	2.9252908704571383	0.8843035527866623
2004-07-13T00:01:23.699	2.925202932501274	0.8843154345798616
2004-07-13T00:06:42.26	2.924323206294513	0.8844342908480761
2004-07-13T00:48:12.479	2.91742210463021	0.8853661252283331
2004-07-13T01:39:02.023	2.9089007671048934	0.8865153440310908
2004-07-13T03:57:57.66	2.8850790141664966	0.889718839050871
2004-07-13T06:25:37.25	2.8586725476408827	0.8932503516736572
2004-07-13T07:44:13.875	2.844090522787094	0.8951892386260072
2004-07-13T12:45:54.474	2.7847955572372007	0.9029510792524953
2004-07-13T16:05:20.636	2.7434839257699033	0.9081809022069443
2004-07-13T21:06:49.27	2.6812573309687973	0.9155668151899399
2004-07-13T23:01:30.685	2.658583965637374	0.9180371816482443
2004-07-13T23:48:40.847	2.6494889381231364	0.9189852345205601
2004-07-13T23:57:07.349	2.647876170509979	0.9191505577690234
2004-07-13T23:59:49.324	2.6473613865060956	0.919203145940017
2004-07-14T00:02:27.472	2.6468592240467377	0.9192543594178901
2004-07-14T00:03:25.151	2.6466761867859803	0.9192730056159956
2004-07-14T00:13:01.946	2.644849103440264	0.9194585133161957
2004-07-14T00:50:20.568	2.637814918212417	0.9201619700491467
2004-07-14T01:51:12.444	2.6265358074702294	0.9212526356982144
2004-07-14T03:06:18.458	2.6129514166161107	0.9225007075346735
2004-07-14T04:44:32.347	2.5957175080139323	0.9239717128528344
2004-07-14T06:42:20.13	2.5757778984504505	0.92550178272646
2004-07-14T09:04:32.559	2.5525699546145395	0.9270298151570918
2004-07-14T11:52:39.706	2.5259184020772705	0.9284303881658589
2004-07-14T15:13:13.98	2.4943187924491217	0.9296093917292363
2004-07-14T19:09:09.0	2.4559844493784766	0.930412903128837
2004-07-14T22:59:21.212	2.416330109283894	0.9306169162466937
2004-07-15T03:14:59.764	2.3692939851486394	0.9301060751446967
2004-07-15T07:35:21.591	2.318860854326128	0.9286148276295073
2004-07-15T09:49:19.585	2.292544652228209	0.927385151868973
2004-07-15T11:12:28.245	2.2762977310538286	0.9264445961546405
2004-07-15T16:10:20.295	2.2198912812497755	0.9219095390660995
2004-07-15T19:42:09.626	2.1825614005243814	0.9176237741863909
2004-07-16T00:51:30.235	2.1336718523855964	0.9101286822413411
2004-07-16T05:55:32.259	2.092945669404839	0.9019958955475219
2004-07-16T11:22:44.339	2.0572432281701043	0.8931894564274537
2004-07-16T17:12:56.603	2.0274866967061747	0.8842782208001865
2004-07-16T20:30:26.472	2.0139742803509098	0.8795621614672741
2004-07-16T23:14:40.389	2.004198619161432	0.875778560599251
2004-07-17T03:54:57.746	1.989857145272898	0.8694276744517198
2004-07-17T08:17:38.165	1.9782952784188315	0.8633434515195809
2004-07-17T13:56:13.508	1.9651623565324303	0.8550881317382633
2004-07-17T19:26:43.341	1.95381562386554	0.8467645491583885
2004-07-18T00:26:06.188	1.9448254740547941	0.8396520971553887
2004-07-18T04:09:20.503	1.9391763623363412	0.8352074759608236
2004-07-18T05:07:57.562	1.937887100928031	0.8342219437114546
2004-07-18T05:56:38.836	1.936886910618466	0.8334688197795995
2004-07-18T06:15:53.199	1.9365102925817723	0.8331881893786252
2004-07-18T08:10:45.163	1.9344975438072092	0.8317209937108012
2004-07-18T10:03:47.852	1.9329491449749487	0.8306389627627263
2004-07-18T12:34:03.277	1.9316461392300406	0.8297742623241259
2004-07-18T15:23:18.236	1.9313513474877726	0.8295873838399583
2004-07-18T18:14:57.616	1.9324820828176392	0.8302310867609249
2004-07-18T21:32:00.602	1.9357333378709625	0.8319639249013673
2004-07-19T01:08:19.998	1.941849122128858	0.8350425160912712
2004-07-19T04:26:46.6	1.9497841206755189	0.8389119365456889
2004-07-19T06:50:09.441	1.956815198625135	0.8423060549239112
2004-07-19T11:58:33.428	1.9751933370804318	0.85119869342585
2004-07-19T13:07:34.159	1.9798385110327226	0.8534623848165327
2004-07-19T13:35:28.912	1.9817661004897058	0.8544037869663137
2004-07-19T13:39:53.662	1.9820733054483919	0.854553926767234
2004-07-19T13:41:23.041	1.9821771683465883	0.8546046939832617
2004-07-19T13:42:17.589	1.9822405935131873	0.8546356972122466
2004-07-19T13:42:37.135	1.9822633274138837	0.8546468101987017
2004-07-19T13:45:52.597	1.9824908664171266	0.8547580463672922
2004-07-19T14:05:58.773	1.9839029703602955	0.8554487177721334
2004-07-19T14:54:03.787	1.9873347931286005	0.8571295527204237
2004-07-19T16:10:52.378	1.9929670621341642	0.859894048890422
2004-07-19T17:33:43.01	1.999231907593154	0.8629746187289463
2004-07-19T19:22:06.865	2.007692796486358	0.8671358129857079
2004-07-19T20:37:29.363	2.013729394048222	0.8700979035532392
2004-07-19T21:24:10.561	2.0175233057831714	0.8719534950892787
2004-07-19T23:34:40.908	2.0283148290485102	0.8771892351849877
2004-07-20T01:35:09.771	2.0384635776995332	0.8820256115935259
2004-07-20T03:50:48.023	2.0500153707959283	0.887378190770178
2004-07-20T06:14:09.247	2.062270501393295	0.892826703425969
2004-07-20T08:49:52.148	2.075520883905788	0.8983981442526715
2004-07-20T12:05:56.23	2.0919374735815084	0.9047749044343775
2004-07-20T12:55:27.603	2.0960137765719806	0.9062612411377953
2004-07-20T13:40:47.585	2.0997149942550735	0.907576089890721
2004-07-20T14:06:05.449	2.1017670167662192	0.908290656907746
2004-07-20T14:11:19.486	2.1021903221643345	0.9084367753437669
2004-07-20T14:13:53.591	2.102397888231863	0.9085082626018586
2004-07-20T14:15:01.104	2.1024887898462095	0.9085395363296421
2004-07-20T14:15:31.932	2.10253029001774	0.9085538072436057
2004-07-20T14:15:43.12	2.10254535042691	0.9085589851066141
2004-07-20T14:17:35.0	2.1026959239664893	0.9086107224664532
2004-07-20T14:36:13.805	2.1041985750316394	0.9091239669842015
2004-07-20T15:05:53.819	2.106577467494263	0.9099250508194108
2004-07-20T16:01:49.734	2.1110212508789545	0.911383640740023
2004-07-20T16:59:15.881	2.1155254167078583	0.9128113837724731
2004-07-20T18:32:12.272	2.1226785571169575	0.9149732364794058
2004-07-20T21:14:52.481	2.134765803166873	0.9183309636952427
2004-07-20T22:35:24.701	2.1405359060976834	0.9198036922437329
2004-07-21T01:17:45.817	2.151728938950715	0.9224254525901929
2004-07-21T03:45:06.374	2.161397977898935	0.9244491045472816
2004-07-21T07:05:20.297	2.173896087532698	0.9267561450695727
2004-07-21T11:20:56.593	2.1890882616842067	0.9291364305331968
2004-07-21T14:48:24.172	2.2011113530467954	0.9307247415878663
2004-07-21T16:24:54.851	2.206699579574188	0.9313818764375497
2004-07-21T17:30:46.224	2.2105333216920457	0.9318046228353755
2004-07-21T18:20:23.213	2.213439680022206	0.932110370373622
2004-07-21T18:53:09.78	2.215370398560166	0.9323066115356523
2004-07-21T19:15:28.971	2.216690854383689	0.9324377159432998
2004-07-21T19:22:34.611	2.217111579004794	0.9324789629347785
2004-07-21T19:26:31.843	2.217346297217234	0.932501864397165
2004-07-21T19:27:09.49	2.2173835611734187	0.9325054930188827
2004-07-21T19:27:23.222	2.217397153847695	0.9325068161292466
2004-07-21T19:29:40.538	2.2175331110879344	0.9325200357271898
2004-07-21T19:43:24.196	2.2183498017721766	0.9325988928808063
2004-07-21T20:19:50.145	2.220527677047812	0.9328045856370473
2004-07-21T21:42:58.297	2.225561909692425	0.9332549544425488
2004-07-21T23:30:02.117	2.2322047492984254	0.9337973197978136
2004-07-22T01:53:41.062	2.2414718449288284	0.9344597897320162
2004-07-22T04:50:41.628	2.253579090959999	0.9351707832805158
2004-07-22T07:15:09.678	2.264106996204427	0.9356589237253262
2004-07-22T11:52:21.829	2.2860653797647363	0.9363383923913267
2004-07-22T16:05:46.416	2.308139100828305	0.9366394985068488
2004-07-22T21:19:55.058	2.3377405455871267	0.9365894277796439
2004-07-23T02:33:13.067	2.368716434696968	0.936150656090562
2004-07-23T08:38:43.763	2.4045696952423508	0.9353654199742248
2004-07-23T14:49:16.287	2.4378701881830516	0.9345555291527026
2004-07-23T21:13:36.795	2.4659473587843292	0.9339650829427502
2004-07-24T03:47:29.003	2.4842129446933505	0.9337399410370167
2004-07-24T11:00:53.835	2.487556427436401	0.9337231133073891
2004-07-24T17:30:08.48	2.4723204328400716	0.9334310773952901
2004-07-24T19:54:41.276	2.4618241873687117	0.933162711787246
2004-07-24T21:43:08.629	2.452196592603294	0.9328907509819346
2004-07-24T22:52:03.114	2.4453078285288803	0.9326852431531227
2004-07-24T23:47:15.517	2.4393636720312086	0.932502150461712
2004-07-24T23:58:21.01	2.4381244681962766	0.93246339509867
2004-07-24T23:59:53.57	2.4379509309165646	0.9324579527952911
2004-07-25T00:01:10.388	2.437806690366561	0.9324534264971822
2004-07-25T00:01:38.234	2.437754354847111	0.9324517835782994
2004-07-25T00:06:16.695	2.437229567913905	0.932435291325581
2004-07-25T00:48:59.931	2.4322774862879455	0.9322781182404165
2004-07-25T02:07:25.584	2.4226276814743715	0.9319647106708739
2004-07-25T03:47:28.893	2.4093112978255498	0.9315192132184076
2004-07-25T05:58:43.583	2.3902669567453247	0.9308593668821208
2004-07-25T08:37:04.392	2.3652340293970098	0.9299505442604203
2004-07-25T11:45:28.973	2.33325766061596	0.9287020399067119
2004-07-25T15:22:44.254	2.2948023296170397	0.9270201631311548
2004-07-25T19:30:00.926	2.251117868127871	0.9247846001384625
2004-07-25T20:59:16.423	2.235837275815802	0.9239003977434728
2004-07-25T22:08:32.285	2.2242754629109815	0.9231902805532578
2004-07-25T22:54:03.913	2.2168431244409224	0.9227136188729228
2004-07-25T23:10:52.405	2.214135961386905	0.9225358811393343
2004-07-25T23:24:47.174	2.2119108964999086	0.9223881021422188
2004-07-25T23:25:32.01	2.211791798698763	0.922380148616494
2004-07-25T23:26:06.551	2.2117000740203174	0.922374020072906
2004-07-25T23:26:19.035	2.211666930623194	0.9223718049616435
2004-07-25T23:28:23.87	2.211335677727105	0.9223496469749788
2004-07-25T23:49:12.223	2.2080415017797828	0.9221274013351412
2004-07-26T01:15:40.493	2.1947301276303324	0.9211928409049946
2004-07-26T03:52:51.17	2.172299712647172	0.9194706396283252
2004-07-26T07:07:01.241	2.1482051084822604	0.9173671222029337
2004-07-26T10:32:45.218	2.127441079858942	0.9152742134055848
2004-07-26T15:15:13.96	2.1069398115197955	0.9128408919659907
2004-07-26T21:01:09.607	2.0931498673869227	0.9108596130655127
2004-07-27T01:54:04.545	2.0890766635299944	0.9101573056918855
2004-07-27T08:30:10.466	2.090325782066901	0.9104450502399342
2004-07-27T15:32:42.329	2.0950594177875894	0.9116952673275561
2004-07-27T23:20:31.035	2.0989908913633712	0.912925018373424
2004-07-28T07:50:25.221	2.096286574135129	0.9119105371926025
2004-07-28T15:59:23.357	2.082201478797878	0.9063456349963896
2004-07-29T00:33:09.564	2.052785541223422	0.8937017103278595
2004-07-29T08:40:58.19	2.0134581240634604	0.8736607665550654
2004-07-29T17:46:40.503	1.9645394928209101	0.8413126717778332
2004-07-29T22:03:42.576	1.9421982607520443	0.8232681418316538
2004-07-30T00:14:17.907	1.9313612358784706	0.8137642975981518
2004-07-30T00:57:08.816	1.9278989556200294	0.8106304048325019
2004-07-30T01:16:37.903	1.9263410944133237	0.8092055330355795
2004-07-30T01:23:56.701	1.9257591212726415	0.808670928178934
2004-07-30T02:37:04.687	1.9200249115392867	0.8033378291603791
2004-07-30T04:18:10.394	1.912370717723216	0.7960421411619046
2004-07-30T06:37:22.46	1.9024010376459606	0.7862631882887524
2004-07-30T09:47:10.673	1.8899996945939337	0.7737249551158507
2004-07-30T13:29:38.339	1.8774536535973225	0.7607137126510742
2004-07-30T18:20:22.312	1.864787153293144	0.7473773391183438
2004-07-30T18:55:24.441	1.8635761317972799	0.746098393700627
2004-07-30T19:26:05.181	1.8625749408898802	0.7450412409302649
2004-07-30T19:37:38.561	1.8622123391508865	0.7446584520142531
2004-07-30T20:48:16.384	1.8601723175309994	0.7425062308712173
2004-07-30T22:20:55.819	1.8579684284957336	0.7401857523258618
2004-07-31T00:40:33.344	1.85570495313144	0.7378135829129154
2004-07-31T03:22:46.236	1.854744534531464	0.7368156813605559
2004-07-31T07:08:05.331	1.8564770450156969	0.7385720523434083
2004-07-31T10:50:03.041	1.8616334050484766	0.7436890228186667
2004-07-31T13:24:50.629	1.8671369208577349	0.749051893054013
2004-07-31T14:00:55.678	1.868628457263036	0.7504937113319371
2004-07-31T14:14:16.727	1.8691992743791952	0.7510444659636464
2004-07-31T14:19:11.79	1.8694120713524758	0.7512496470644142
2004-07-31T15:08:22.413	1.8716136288738932	0.7533684416039858
2004-07-31T16:21:53.46	1.8751433466778613	0.7567530523996802
2004-07-31T18:14:12.002	1.8810351036206485	0.7623814097551437
2004-07-31T20:31:36.246	1.8889280081449915	0.7699131321444903
2004-07-31T23:39:21.66	1.9005407418241123	0.7810725967536154
2004-08-01T01:04:12.735	1.9059426965236577	0.7863365816237926
2004-08-01T02:19:37.486	1.9107495046670109	0.7910808919956767
2004-08-01T02:29:45.474	1.9113934108289836	0.7917214052863205
2004-08-01T02:33:01.191	1.9116005322969463	0.7919277007199867
2004-08-01T02:34:40.736	1.911705846483841	0.7920326448719567
2004-08-01T02:35:17.057	1.9117442667276972	0.7920709385358246
2004-08-01T02:41:20.262	1.9121283072375899	0.792453962173971
2004-08-01T03:09:34.464	1.9139153421192234	0.7942423196883189
2004-08-01T04:30:31.496	1.9189856999720967	0.7993736650169723
2004-08-01T06:42:02.123	1.9269820743700283	0.8076511313976068
2004-08-01T09:16:00.614	1.9358350578074286	0.8170841353937592
2004-08-01T12:35:54.517	1.946364676385559	0.8286014214872532
2004-08-01T16:24:15.336	1.9570764158858842	0.8403741667674214
2004-08-01T20:31:22.977	1.9674906919109807	0.8512747158028838
2004-08-02T01:17:56.252	1.9793214384527797	0.861912171744899
2004-08-02T06:34:11.741	1.995109162832373	0.8721898923907483
2004-08-02T11:39:44.947	2.0168583799500914	0.8810314675690488
2004-08-02T13:32:46.834	2.0272324960109227	0.8839271436845377
2004-08-02T13:44:35.774	2.028400477144138	0.8842149939953763
2004-08-02T13:48:32.893	2.0287947723340998	0.8843106027546928
2004-08-02T13:49:58.455	2.0289374995233054	0.8843450192704371
2004-08-02T13:50:30.069	2.028990296410029	0.8843577247172816
2004-08-02T13:55:46.213	2.0295200618469993	0.884484447059794
2004-08-02T14:18:54.035	2.0318845308221585	0.8850335020837197
2004-08-02T15:01:01.258	2.03635514522671	0.886002125978969
2004-08-02T16:08:42.604	2.0439956481710158	0.8874699234720699
2004-08-02T17:51:10.187	2.056658046231714	0.8894691872192866
2004-08-02T20:04:26.072	2.0751325822201245	0.8916436785024557
2004-08-02T22:42:45.139	2.099959366912399	0.8935905287255314
2004-08-02T23:50:38.655	2.1115034740639524	0.8942232243629772
2004-08-03T00:47:21.21	2.1215237273891407	0.8946665758620946
2004-08-03T01:04:13.959	2.1245687672289253	0.8947845219310857
2004-08-03T01:12:07.057	2.1260007218159522	0.894837508692903
2004-08-03T01:15:05.767	2.126543189893973	0.8948571798017627
2004-08-03T01:15:57.918	2.1267016516639603	0.8948628848271415
2004-08-03T01:16:16.98	2.1267595880083774	0.8948649660578855
2004-08-03T01:19:27.594	2.127339479516828	0.8948856615443573
2004-08-03T01:51:13.733	2.1331903671987473	0.8950811726850243
2004-08-03T02:53:50.647	2.1449867846312767	0.8954091815111777
2004-08-03T04:35:58.118	2.164913075603735	0.8958021299293002
2004-08-03T06:44:27.267	2.191026189439283	0.8961023422380425
2004-08-03T09:46:30.148	2.229599581181769	0.8962965708931513
2004-08-03T13:20:31.737	2.2766127231663202	0.8964049818530104
2004-08-03T17:34:00.447	2.3336735139557483	0.896658092489787
2004-08-03T22:15:51.612	2.398014339138353	0.8973239875685047
2004-08-04T03:18:51.913	2.4678884497289877	0.8984473757968285
2004-08-04T07:35:35.252	2.527740370732185	0.8994513947170075
2004-08-04T13:29:09.206	2.610679108884054	0.9003147599969208
2004-08-04T18:53:53.309	2.685858314849442	0.8999603717340573
2004-08-04T21:00:52.102	2.714438190565083	0.8994261608830912
2004-08-04T22:26:09.874	2.733226396038016	0.8989396106140257
2004-08-04T23:26:26.065	2.7462601839970926	0.8985366587817745
2004-08-04T23:48:10.973	2.750908441082826	0.8983797648915068
2004-08-04T23:59:51.457	2.7533908794140296	0.89829311063429
2004-08-05T00:01:05.171	2.7536515832049453	0.898283894246841
2004-08-05T00:01:31.796	2.75374572122333	0.8982805608592807
2004-08-05T00:05:58.042	2.754686367389204	0.8982470948194912
2004-08-05T00:49:14.453	2.763787402943582	0.8979083932151574
2004-08-05T02:00:12.989	2.778411283659538	0.8973069536183753
2004-08-05T03:44:57.707	2.799220581955694	0.8963267138484945
2004-08-05T05:53:40.291	2.8233410346798404	0.8950002644723836
2004-08-05T08:33:35.578	2.850715434265257	0.8932311971658076
2004-08-05T11:35:05.078	2.8777264417864306	0.8911836578328015
2004-08-05T15:03:01.627	2.9025729944421514	0.8889961469313605
2004-08-05T16:22:08.55	2.9101562578879845	0.8882609520947692
2004-08-05T16:47:58.789	2.9124003354459997	0.8880365041749417
2004-08-05T16:55:34.619	2.913038211458973	0.8879721005043069
2004-08-05T17:03:00.07	2.913651893421867	0.8879098819415535
2004-08-05T17:05:42.16	2.9138728255176742	0.8878874201900013
2004-08-05T17:32:43.06	2.9160123786236154	0.8876681547686749
2004-08-05T18:44:23.572	2.9210731852576046	0.8871362751324635
2004-08-05T20:21:25.221	2.926508389848637	0.8865418436087175
2004-08-05T22:29:37.565	2.9312913106594305	0.8859942108852603
2004-08-05T23:23:35.63	2.9325502220996347	0.8858450005302683
2004-08-05T23:47:04.688	2.9329705896249547	0.8857945340781617
2004-08-05T23:57:58.083	2.93314052018852	0.8857740240757559
2004-08-05T23:59:59.813	2.9331704656672515	0.8857704026631474
2004-08-06T00:01:16.496	2.933189055723251	0.8857681533929168
2004-08-06T00:01:44.007	2.933195673589696	0.8857673524691128
2004-08-06T00:06:19.114	2.9332603628620646	0.8857595176667024
2004-08-06T00:52:10.186	2.9337630599393165	0.8856982226821675
2004-08-06T01:02:50.103	2.9338439104214644	0.8856882812256794
2004-08-06T01:08:06.903	2.9338791124335755	0.8856839432948498
2004-08-06T01:09:06.795	2.9338854127522196	0.8856831662482879
2004-08-06T01:09:28.499	2.9338876683033592	0.8856828880104836
2004-08-06T01:13:05.547	2.93390941623889	0.8856802038461435
2004-08-06T01:49:16.024	2.9340485856349097	0.8856629514176009
2004-08-06T03:03:29.719	2.9339285144188887	0.8856781449554224
2004-08-06T04:38:25.394	2.933124719189778	0.8857812625107704
2004-08-06T06:45:31.423	2.9312754900542592	0.8860233852485756
2004-08-06T09:24:08.883	2.9284651191309585	0.8863994937473755
2004-08-06T12:42:22.093	2.9254799616432585	0.8868077905367763
2004-08-06T16:48:02.048	2.924540654516107	0.8869382817982799
2004-08-06T20:53:16.898	2.9281583676308185	0.8864190858486116
2004-08-07T01:41:02.333	2.9389237205232117	0.8848405117731888
2004-08-07T06:49:18.548	2.9580433638525188	0.8819709030048348
2004-08-07T08:33:49.194	2.966237132983053	0.8807245247449903
2004-08-07T09:55:13.709	2.973200322505753	0.8796597370991732
2004-08-07T10:48:36.034	2.9780358716679545	0.8789177779326414
2004-08-07T11:32:28.798	2.982169047951603	0.8782821709581342
2004-08-07T11:36:28.994	2.9825531386231963	0.8782230438952795
2004-08-07T11:37:53.886	2.9826891644719318	0.8782021016449019
2004-08-07T11:38:58.183	2.9827922888899265	0.8781862240039866
2004-08-07T11:39:21.495	2.982829698255884	0.878180464062962
2004-08-07T11:43:14.613	2.983204394550781	0.8781227667378213
2004-08-07T12:22:05.788	2.9870113169762487	0.8775360523160524
2004-08-07T13:52:29.309	2.9962830698904868	0.8761036945652102
2004-08-07T15:57:43.046	3.010052850268821	0.8739696019464115
2004-08-07T18:37:19.583	3.029060524343372	0.8710155015191858
2004-08-07T21:53:31.97	3.0544268023636443	0.8670684562797726
2004-08-08T01:42:46.455	3.0863598265064276	0.8621085513340108
2004-08-08T06:11:39.276	3.1260119785797014	0.8559896429788797
2004-08-08T10:46:12.343	3.1676037185573196	0.849648753975901
2004-08-08T12:28:29.21	3.1830493978166423	0.8473203481740298
2004-08-08T13:48:05.723	3.1949558248707217	0.8455370200046249
2004-08-08T14:11:14.493	3.198391141230646	0.8450244981961793
2004-08-08T14:20:40.846	3.1997881284963556	0.8448163479814144
2004-08-08T14:25:20.754	3.2004776725333324	0.8447136645313331
2004-08-08T14:27:28.816	3.200792948947196	0.8446667280321252
2004-08-08T14:28:17.376	3.200912465905043	0.8446489371701368
2004-08-08T14:28:34.896	3.2009555818326962	0.8446425193755576
2004-08-08T14:31:30.094	3.20138660996845	0.8445783693111073
2004-08-08T15:00:42.081	3.205683289980637	0.8439397343225208
2004-08-08T16:15:35.979	3.2165778304755	0.8423275721790441
2004-08-08T17:54:48.747	3.230670828737442	0.8402585633983571
2004-08-08T20:03:18.454	3.248200185939271	0.837714352760832
2004-08-08T22:38:02.078	3.267928673720227	0.8348967794055113
2004-08-09T01:38:49.637	3.288544663691852	0.8320169930456482
2004-08-09T05:32:32.823	3.3102444019125206	0.8290817128805286
2004-08-09T10:09:57.61	3.326963238465175	0.826920259459804
2004-08-09T12:41:04.812	3.331187121267122	0.8263974979867931
2004-08-09T13:37:34.566	3.331788787236342	0.8263246876240076
2004-08-09T14:03:29.863	3.3318792573889278	0.8263138328830095
2004-08-09T16:44:39.647	3.329716517701243	0.8265670536985215
2004-08-09T19:19:56.895	3.3229581156873116	0.8273391509654209
2004-08-09T22:59:21.071	3.3050095382970954	0.8293344505560216
2004-08-10T03:03:13.939	3.2726557536060965	0.8328630712215568
2004-08-10T07:12:57.438	3.2249746908897525	0.8380683427338442
2004-08-10T12:06:54.415	3.1487676994762808	0.8466122372899683
2004-08-10T17:29:40.324	3.04023326572209	0.859434217391453
2004-08-10T23:13:10.129	2.9030604275312046	0.876724830167965
2004-08-11T05:01:26.418	2.761589227526829	0.8956345259200743
2004-08-11T05:45:05.783	2.745048853222349	0.8979065488964304
2004-08-11T06:11:50.184	2.7351260384743448	0.8992750364067742
2004-08-11T06:16:35.857	2.733376771363626	0.899516697878885
2004-08-11T06:17:52.467	2.7329085845576593	0.8995813987698618
2004-08-11T06:18:47.943	2.732569799913801	0.8996282224500409
2004-08-11T06:19:07.95	2.7324476697877027	0.8996451032717654
2004-08-11T06:22:28.021	2.7312278451649545	0.8998137400545075
2004-08-11T06:55:48.727	2.7191807335315477	0.901482359535244
2004-08-11T07:10:26.507	2.713984649747679	0.9022037860856746
2004-08-11T09:36:44.308	2.6653231508227604	0.9090062928240513
2004-08-11T11:53:12.199	2.625921856606549	0.914565214720574
2004-08-11T15:09:40.573	2.580270910114676	0.9210357231912764
2004-08-11T18:42:52.548	2.5456188531798816	0.925930740096574
2004-08-11T22:59:05.937	2.5224397182898595	0.9291539333444478
2004-08-12T03:44:42.52	2.515425060885165	0.9301011391221391
2004-08-12T09:29:46.419	2.525027515219441	0.9289216864733049
2004-08-12T15:11:32.46	2.546116262532278	0.9265890742978083
2004-08-12T21:17:01.994	2.574429949903732	0.9239100994120331
2004-08-13T03:23:39.281	2.60360498859384	0.9216691204264487
2004-08-13T09:43:46.044	2.630886306958472	0.9200160883615123
2004-08-13T16:07:44.879	2.653429833844134	0.9188324324357876
2004-08-13T18:27:31.745	2.660271947910446	0.9184541398763084
2004-08-13T20:12:21.634	2.664960183579611	0.918173739453694
2004-08-13T21:20:53.654	2.667847356396235	0.9179887356702113
2004-08-13T21:24:50.809	2.668010115548563	0.9179779772995624
2004-08-13T21:25:59.759	2.6680573645666428	0.9179748471601167
2004-08-13T21:26:25.6	2.6680750643889417	0.9179736737750112
2004-08-13T21:30:44.013	2.668251816855385	0.9179619318199971
2004-08-13T22:13:48.144	2.669996113256626	0.9178435919555206
2004-08-13T23:02:58.322	2.671942403436679	0.9177059099740349
2004-08-13T23:48:59.366	2.6737304559801554	0.9175737292599082
2004-08-13T23:56:28.612	2.674019087231578	0.9175518535691304
2004-08-13T23:59:29.942	2.674135441657879	0.9175429914683837
2004-08-14T00:00:38.545	2.674179441295573	0.917539633708352
2004-08-14T00:01:03.488	2.6741954362398856	0.9175384121891917
2004-08-14T00:05:12.92	2.674355306515783	0.91752617686841
2004-08-14T00:46:47.236	2.675947918211698	0.9174016457792795
2004-08-14T01:06:42.655	2.676708936342043	0.9173404056912648
2004-08-14T01:10:49.184	2.6768658331647797	0.9173276380381981
2004-08-14T01:11:58.032	2.6769096499679335	0.9173240636771183
2004-08-14T01:12:23.075	2.6769255880757927	0.9173227625785623
2004-08-14T01:16:33.505	2.6770849746422676	0.9173097233706891
2004-08-14T01:58:17.801	2.6786812356651377	0.9171763270540251
2004-08-14T03:40:59.35	2.682673123169244	0.9168201051585483
2004-08-14T05:55:20.093	2.6882196887655385	0.9162727157638876
2004-08-14T08:49:31.985	2.696424664234176	0.9153645582083474
2004-08-14T12:21:00.606	2.7088097185680713	0.9138268921412791
2004-08-14T16:30:48.793	2.7282882323654203	0.9111572062785996
2004-08-14T21:03:23.055	2.7570927986747127	0.9069201831482466
2004-08-14T22:46:46.205	2.7702455792285625	0.9049250689819077
2004-08-14T23:25:25.43	2.7754710954845656	0.9041259002109693
2004-08-14T23:47:05.02	2.778470404660525	0.9036658370871382
2004-08-14T23:57:33.87	2.779939765712823	0.9034401225872164
2004-08-14T23:59:43.623	2.7802443985668783	0.9033933008145851
2004-08-15T00:01:08.492	2.780443917736694	0.9033626301874874
2004-08-15T00:01:39.293	2.780516383241554	0.903351489673223
2004-08-15T00:06:47.313	2.781242567155625	0.9032398226657824
2004-08-15T00:53:07.209	2.787920343030073	0.9022108398567336
2004-08-15T02:23:12.935	2.8015178039849964	0.9001059593536286
2004-08-15T04:34:46.942	2.822699042758077	0.896810532280344
2004-08-15T07:25:17.949	2.85213808640334	0.8922169488718357
2004-08-15T10:55:37.836	2.8907788316676704	0.8861964345660336
2004-08-15T14:59:16.152	2.937421064847767	0.878985348191022
2004-08-15T19:33:10.609	2.990272019207666	0.8709431837086489
2004-08-15T21:27:41.333	3.0119643027182503	0.8676973445316091
2004-08-15T23:02:56.572	3.029650457437058	0.8650808123214226
2004-08-15T23:35:23.694	3.03558388136155	0.8642097708084382
2004-08-15T23:56:44.179	3.039457395017878	0.8636431034268575
2004-08-15T23:59:51.061	3.0400207548559637	0.863560821585448
2004-08-16T00:01:54.821	3.0403935515804705	0.8635063914653404
2004-08-16T00:02:39.303	3.0405274906037665	0.8634868394119268
2004-08-16T00:10:04.131	3.041865277579512	0.8632916605188001
2004-08-16T01:00:54.509	3.050957634126402	0.8619704551054342
2004-08-16T02:28:57.781	3.0663416172934332	0.8597578495266289
2004-08-16T04:14:40.668	3.0841315610156546	0.8572396162128035
2004-08-16T06:31:48.084	3.10597358379829	0.8542173505282564
2004-08-16T09:10:28.205	3.1293379527764014	0.8510867490969183
2004-08-16T12:14:51.208	3.1537245634867928	0.8479584778849423
2004-08-16T15:41:55.003	3.177408224922668	0.84508992499824
2004-08-16T19:38:36.934	3.1995895792623372	0.842589644815169
2004-08-17T00:28:20.644	3.219606789394524	0.8405120902830584
2004-08-17T05:36:59.332	3.2320253623245594	0.8393012782737139
2004-08-17T09:40:55.666	3.2341489147631033	0.839096301428744
2004-08-17T14:25:35.084	3.2252446036710096	0.8400258616033164
2004-08-17T19:07:25.48	3.2004796802840882	0.8428463615855029
2004-08-18T01:12:29.989	3.1373418391152	0.850834806911206
2004-08-18T07:06:21.898	3.039093132767774	0.8643433617671518
2004-08-18T12:30:42.333	2.9275660230232146	0.8803414431248652
2004-08-18T18:35:35.51	2.8022542040240004	0.8984793406544119
2004-08-19T00:57:00.124	2.6961073029744034	0.9132488610491126
2004-08-19T05:45:50.144	2.636888136738418	0.9207311150885898
2004-08-19T12:37:42.881	2.57751227814294	0.9271335988202123
2004-08-19T17:56:44.686	2.5460056004170046	0.9299522980184707
2004-08-20T00:00:38.841	2.5221712877927054	0.9319199039854398
2004-08-20T01:43:29.87	2.5179599152151373	0.9322769033152025
2004-08-20T03:15:35.649	2.515286605891289	0.932511361730108
2004-08-20T04:08:16.398	2.5142558079617743	0.9326046343267324
2004-08-20T04:38:11.156	2.5138389862676696	0.9326430886779217
2004-08-20T04:46:41.114	2.5137432906533057	0.9326520007999282
2004-08-20T04:50:56.945	2.513699109742907	0.9326561281045421
2004-08-20T04:52:22.243	2.513684949380793	0.9326574527671939
2004-08-20T04:53:08.605	2.513677372447089	0.932658161944603
2004-08-20T04:53:25.522	2.513674628813898	0.9326584188056526
2004-08-20T04:56:14.688	2.5136478110193705	0.9326609313804014
2004-08-20T05:10:27.821	2.5135297664030447	0.9326720354094113
2004-08-20T06:09:51.688	2.513352189945964	0.932688927132476
2004-08-20T07:51:38.809	2.5142736523119593	0.9325963190239746
2004-08-20T09:58:25.01	2.5176974630901916	0.9322331091539607
2004-08-20T12:40:16.714	2.525943339818749	0.9312964279043506
2004-08-20T15:55:00.566	2.5418790229383457	0.9293453107274553
2004-08-20T19:44:12.599	2.569173151304032	0.9257533970115818
2004-08-21T00:01:29.711	2.610338737190041	0.9200034734974762
2004-08-21T04:44:08.636	2.6667147035280907	0.9118064268147065
2004-08-21T09:43:14.08	2.736294933985077	0.9014831847505762
2004-08-21T10:52:24.22	2.7535166020706288	0.898916529377075
2004-08-21T11:37:18.231	2.764882210117723	0.897222417349286
2004-08-21T13:21:22.154	2.7917237517131834	0.8932239470522939
2004-08-21T13:55:19.574	2.8006169412165187	0.8919006539834416
2004-08-21T14:01:35.884	2.802266070559143	0.8916553770891281
2004-08-21T14:05:07.751	2.803195418589431	0.891517170586449
2004-08-21T14:07:47.937	2.8038984813122343	0.8914126238001139
2004-08-21T14:08:31.209	2.804088467885337	0.8913843736339045
2004-08-21T14:09:15.244	2.804281826348498	0.8913556226121487
2004-08-21T14:09:23.758	2.804319213210158	0.8913500635147782
2004-08-21T14:09:27.498	2.8043356404272757	0.8913476209384736
2004-08-21T14:09:27.889	2.8043373578333655	0.8913473655761858
2004-08-21T14:09:28.031	2.80433797882412	0.8913472732406555
2004-08-21T14:09:29.445	2.8043441887467404	0.8913463498834161
2004-08-21T14:09:43.585	2.8044062894805464	0.8913371161173143
2004-08-21T14:12:04.992	2.8050274472776424	0.891244759144148
2004-08-21T14:35:39.056	2.8112537704456635	0.8903193166768248
2004-08-21T15:56:47.247	2.832877064929576	0.8871105709726088
2004-08-21T18:00:19.647	2.8662530537638857	0.8821779648492611
2004-08-21T20:32:34.021	2.907857328182879	0.8760742881260111
2004-08-21T23:41:59.327	2.9598115234492828	0.8685435825665355
2004-08-21T23:57:25.638	2.964035195745231	0.8679366523931552
2004-08-21T23:59:54.957	2.964715723979547	0.8678389437815011
2004-08-22T00:01:10.39	2.9650594789544806	0.8677895969294028
2004-08-22T00:01:37.853	2.965184625849581	0.8677716332384363
2004-08-22T00:06:12.485	2.9664359205558437	0.8675920639049528
2004-08-22T00:45:24.583	2.9771384006669774	0.8660594061312545
2004-08-22T02:00:07.2	2.997447519309032	0.8631676577430798
2004-08-22T02:00:43.922	2.997613331794454	0.8631441419697196
2004-08-22T02:01:18.095	2.997767632175295	0.8631222602625194
2004-08-22T02:01:30.536	2.9978238029392923	0.8631142948875379
2004-08-22T02:03:34.946	2.998385447365924	0.86303465996864
2004-08-22T02:24:19.045	3.0039954079700304	0.8622402228102891
2004-08-22T03:27:20.726	3.0209690366727924	0.8598478842949967
2004-08-22T04:55:39.848	3.044522383041365	0.8565580651301691
2004-08-22T06:49:07.137	3.074309519705865	0.852451582499909
2004-08-22T08:28:05.391	3.0997968976742194	0.8489900491110127
2004-08-22T11:31:51.875	3.1457278948338914	0.8428859684169032
2004-08-22T14:24:28.839	3.187062315944379	0.8375540275955242
2004-08-22T18:02:57.289	3.2367317236635196	0.8313643638287109
2004-08-22T21:51:37.438	3.2855676386116675	0.8255111206900321
2004-08-22T23:20:11.369	3.30365518001326	0.8233971020182114
2004-08-22T23:52:00.168	3.3100453250842508	0.822656375369825
2004-08-22T23:58:47.533	3.311401925196364	0.8224995067770691
2004-08-23T00:00:07.215	3.311666988012114	0.822468871934964
2004-08-23T00:00:35.989	3.3117626815754493	0.8224578133010471
2004-08-23T00:05:23.728	3.3127189349666946	0.8223473413257462
2004-08-23T00:51:01.555	3.3217562242509238	0.8213063802050549
2004-08-23T02:20:27.453	3.3391533835301046	0.8193165828445205
2004-08-23T04:11:23.231	3.3601668964088898	0.8169327619517944
2004-08-23T06:39:02.818	3.387163355394438	0.8138892348116561
2004-08-23T09:35:34.783	3.4178719157351973	0.8104304677247163
2004-08-23T13:05:50.021	3.451799538229551	0.80657614234317
2004-08-23T17:05:37.283	3.4859092785005976	0.8026201234397322
2004-08-23T20:28:21.577	3.5096485203776377	0.79979136515028
2004-08-23T22:20:52.498	3.520239288385602	0.7985021351039989
2004-08-23T23:40:40.519	3.526416478190963	0.7977403024350859
2004-08-23T23:55:48.217	3.5274505405484815	0.7976119403338099
2004-08-23T23:59:16.841	3.52768175929976	0.7975832026875695
2004-08-24T00:00:36.906	3.5277698497675307	0.7975722506399718
2004-08-24T00:01:05.715	3.5278014581341886	0.7975683203866424
2004-08-24T00:05:53.8	3.5281149775697935	0.7975293231296592
2004-08-24T00:53:54.648	3.5309875794524768	0.7971708023608909
2004-08-24T02:39:55.688	3.5355189712533472	0.7965999025125707
2004-08-24T03:38:54.647	3.536861944009238	0.7964288792130918
2004-08-24T04:35:21.516	3.537288127780762	0.7963742559978868
2004-08-24T04:48:18.839	3.5372616595511346	0.79637766782178
2004-08-24T04:54:09.31	3.5372341360747495	0.7963812189964735
2004-08-24T04:55:23.614	3.5372270470022187	0.7963821340316231
2004-08-24T04:55:50.729	3.5372243505877408	0.7963824821121079
2004-08-24T05:00:21.876	3.5371941585171016	0.7963863808311964
2004-08-24T05:29:38.169	3.5368547656651685	0.7964303065691343
2004-08-24T06:47:34.554	3.534688908765168	0.7967125712443279
2004-08-24T08:45:19.118	3.52767761168172	0.7976369890536374
2004-08-24T11:12:26.942	3.5119619221721474	0.7997398505190748
2004-08-24T14:15:17.353	3.480692926257427	0.8039939421044077
2004-08-24T17:01:11.625	3.440646809773625	0.8095232100218177
2004-08-24T21:20:26.048	3.357076735636342	0.8212365384971703
2004-08-24T22:54:26.441	3.3214653028430354	0.8262762058408144
2004-08-24T23:33:57.879	3.3058480231328353	0.8284929781791583
2004-08-24T23:56:31.974	3.296785966918206	0.8297808778592041
2004-08-24T23:59:49.552	3.2954556520479428	0.8299700344378734
2004-08-25T00:01:56.913	3.2945970656070487	0.8300921284111583
2004-08-25T00:02:42.705	3.2942881703457987	0.8301360567035692
2004-08-25T00:10:20.622	3.2911935393893668	0.8305762138962496
2004-08-25T01:08:28.236	3.267320351130489	0.8339755087311003
2004-08-25T02:49:30.557	3.22492687516584	0.8400244146130592
2004-08-25T03:37:46.242	3.2044936174542538	0.8429432464201878
2004-08-25T04:01:26.288	3.194472790928256	0.8443749441159941
2004-08-25T04:09:58.676	3.1908601799255902	0.8448910816885541
2004-08-25T05:35:22.553	3.154957783102094	0.850018317705868
2004-08-25T07:23:27.129	3.110620361215834	0.8563353533014686
2004-08-25T09:40:05.482	3.0573321590022093	0.863882402969057
2004-08-25T12:20:45.489	2.9995966974987045	0.8719662434815099
2004-08-25T15:25:32.416	2.9401264637492743	0.8801459877102216
2004-08-25T15:33:46.091	2.9376442098892883	0.8804835245370255
2004-08-25T15:38:49.74	2.936124132812682	0.8806900604975606
2004-08-25T16:29:26.229	2.9211987483336683	0.8827112951868161
2004-08-25T17:58:49.672	2.8959986370282453	0.8860958273784041
2004-08-25T19:49:08.625	2.8667408293709418	0.889981266287897
2004-08-25T22:21:39.676	2.8290444393614944	0.8949247359917805
2004-08-26T01:33:38.247	2.784988235722318	0.9006360827053363
2004-08-26T04:38:24.153	2.745307529200243	0.9057418717666653
2004-08-26T08:03:39.402	2.704016589213924	0.9110322561144129
2004-08-26T11:41:24.211	2.663794409953308	0.9161652772642588
2004-08-26T15:34:23.82	2.6260660166720355	0.9209437200820193
2004-08-26T19:46:09.49	2.593502092917096	0.9250020807454122
2004-08-27T00:30:26.602	2.568788754666678	0.9280061931699968
2004-08-27T05:33:10.437	2.5569389380229923	0.9294103588334774
2004-08-27T11:05:44.736	2.559773363314599	0.9290833982635315
2004-08-27T11:42:10.687	2.5609792910220204	0.9289442414788476
2004-08-27T12:06:25.832	2.5618712220841195	0.9288413600230584
2004-08-27T12:10:54.714	2.562043695599462	0.9288214688729598
2004-08-27T12:13:11.673	2.562132458413263	0.9288112323133413
2004-08-27T12:13:48.52	2.562156443970731	0.9288084662206415
2004-08-27T12:14:02.304	2.5621654277101227	0.9288074301906729
2004-08-27T12:16:20.141	2.5622556061925588	0.92879703067912
2004-08-27T12:35:22.361	2.5630266066461265	0.9287081259995639
2004-08-27T13:31:40.287	2.5655486953060342	0.9284173653281315
2004-08-27T15:16:22.676	2.5711478018874048	0.9277718459202078
2004-08-27T17:24:55.933	2.5794850272944023	0.9268098238423834
2004-08-27T20:17:07.503	2.5928096418673516	0.9252699325768836
2004-08-27T23:41:45.996	2.611156999311585	0.9231481470812183
2004-08-28T03:42:56.904	2.635034223230476	0.9203977228999811
2004-08-28T08:19:31.083	2.6636089640356686	0.9171467560088034
2004-08-28T13:21:11.523	2.694277716201894	0.9137331974443378
2004-08-28T18:44:59.474	2.724862283035431	0.9104306501375158
2004-08-29T00:24:07.801	2.7530904436821784	0.9074867631190425
2004-08-29T06:14:22.74	2.777519823863917	0.9050134379915068
2004-08-29T12:22:21.806	2.7974727914782873	0.9030219435239398
2004-08-29T14:18:55.954	2.802438399534928	0.9025253189023553
2004-08-29T15:49:09.702	2.8057928674106374	0.9021882224929252
2004-08-29T15:53:18.73	2.8059365176860585	0.9021737446349124
2004-08-29T15:55:05.306	2.805997704001053	0.9021675767134029
2004-08-29T15:55:42.937	2.8060192661151966	0.9021654029550567
2004-08-29T15:55:57.103	2.8060273776630784	0.9021645851752202
2004-08-29T15:58:18.764	2.8061083230512334	0.9021564238026984
2004-08-29T16:21:55.381	2.8069006840678523	0.9020764612468833
2004-08-29T17:23:37.57	2.8088222262706704	0.9018819225010685
2004-08-29T18:46:51.751	2.8110608224279336	0.9016538532056784
2004-08-29T20:35:00.658	2.813330335073356	0.9014203348654324
2004-08-29T22:47:55.957	2.815062891869846	0.9012394470498118
2004-08-30T01:24:28.273	2.815505820679977	0.9011925425871223
2004-08-30T04:38:50.919	2.8135068627646636	0.9014129938413944
2004-08-30T07:28:45.073	2.8093612968863004	0.901883077758404
2004-08-30T08:18:58.533	2.807704286720631	0.9020741534756833
2004-08-30T08:46:10.105	2.806725603989172	0.9021876963401013
2004-08-30T12:19:52.254	2.7970970101399706	0.9033260401608523
2004-08-30T15:06:26.416	2.7873832077095746	0.9045028210988894
2004-08-30T19:44:38.604	2.7678277502036037	0.9069218333409379
2004-08-31T00:39:46.248	2.7448385260812094	0.909797705405544
2004-08-31T06:16:15.723	2.719116962588861	0.9129939783740288
2004-08-31T10:29:52.157	2.701464284802885	0.9151421199054917
2004-08-31T12:11:14.293	2.6949313591024704	0.915922307068156
2004-08-31T12:45:22.865	2.692798159328586	0.9161749606792271
2004-08-31T13:02:04.908	2.691766768475758	0.9162967211825801
2004-08-31T15:49:05.334	2.681862634850099	0.9174516639513107
2004-08-31T18:42:24.108	2.6722551490924227	0.9185442576211634
2004-08-31T22:41:53.867	2.659705419882598	0.9199232865737029
2004-09-01T03:07:40.003	2.646087589059461	0.9213477943010392
2004-09-01T08:01:45.166	2.630503514661957	0.9228759298501017
2004-09-01T13:29:45.172	2.611691150183027	0.9245780024134745
2004-09-01T19:26:25.635	2.5891202265319815	0.9264474252785253
2004-09-02T01:36:41.487	2.563792767507273	0.9283942237225759
2004-09-02T08:29:12.519	2.5352392938486776	0.9305131922118245
2004-09-02T14:16:17.851	2.5130653868444472	0.9321820819573252
2004-09-02T20:37:30.183	2.4931992917166634	0.933751472485083
2004-09-03T02:51:29.765	2.4810223098582935	0.9347816838717435
2004-09-03T03:42:17.814	2.4800859484631657	0.934864780485357
2004-09-03T04:44:59.292	2.479196940810679	0.934944583485162
2004-09-03T04:54:18.389	2.4790905867095967	0.9349542039297536
2004-09-03T04:56:10.813	2.4790700186053356	0.9349560665753736
2004-09-03T04:56:54.796	2.479062046514808	0.9349567887173253
2004-09-03T04:57:10.756	2.4790591641030715	0.9349570498433534
2004-09-03T04:59:50.357	2.4790306445891512	0.9349596342689734
2004-09-03T05:26:26.366	2.4787760815573785	0.9349827684146834
2004-09-03T06:30:38.918	2.4783950624976496	0.9350176802809808
2004-09-03T08:15:47.774	2.47850834666161	0.9350069729872097
2004-09-03T10:30:26.609	2.4800520589078916	0.9348595143006625
2004-09-03T13:26:59.745	2.484577658507121	0.9344159377355341
2004-09-03T16:59:14.32	2.493921756396593	0.9334735810512339
2004-09-03T21:07:49.11	2.510306571290686	0.9317724444516973
2004-09-04T01:49:01.092	2.5355908134719023	0.9290732858877429
2004-09-04T06:08:55.208	2.5647201623708873	0.9258908408886871
2004-09-04T11:50:35.653	2.6103009524693643	0.9207962584694024
2004-09-04T17:16:00.742	2.660199729100755	0.9150782570020467
2004-09-04T21:58:28.129	2.707747304562488	0.9094938025429239
2004-09-04T22:50:49.263	2.71693866685397	0.9083987895037501
2004-09-04T23:23:28.542	2.7227277007193273	0.9077065259709566
2004-09-04T23:42:21.825	2.7260954400043227	0.9073028847974329
2004-09-04T23:58:26.441	2.7289729427896248	0.9069574643431356
2004-09-04T23:59:55.076	2.7292378516176625	0.9069256393597083
2004-09-05T00:01:09.997	2.729461836099515	0.9068987275763293
2004-09-05T00:01:37.175	2.729543100512194	0.9068889628987414
2004-09-05T00:06:08.947	2.7303561807713397	0.9067912419940464
2004-09-05T00:34:23.026	2.735442248956462	0.9061790712974777
2004-09-05T01:54:08.443	2.7499712940880006	0.9044218274877305
2004-09-05T03:44:55.384	2.770530732476829	0.9019139546262516
2004-09-05T06:06:46.853	2.797445417941086	0.8985943502130619
2004-09-05T09:01:23.222	2.8313505733326387	0.8943573360526208
2004-09-05T12:27:26.509	2.87219157861285	0.8891806399153381
2004-09-05T16:24:44.974	2.9198046437805147	0.8830620404983787
2004-09-05T20:50:18.77	2.972856962823015	0.8761661443803189
2004-09-06T01:44:57.348	3.029771837243457	0.8687156515498342
2004-09-06T07:28:01.169	3.09054453597441	0.8607511494479111
2004-09-06T12:07:44.837	3.133568947334169	0.8551300199471257
2004-09-06T17:48:45.045	3.1759558946692406	0.8496138995752899
2004-09-06T23:37:24.845	3.206271496583622	0.8456765404715311
2004-09-07T05:56:43.597	3.2235825208027706	0.8434206177474303
2004-09-07T06:37:33.998	3.224479214974389	0.8433031594090233
2004-09-07T07:06:25.591	3.2250005310146865	0.8432348110519018
2004-09-07T07:21:51.327	3.2252411285617675	0.8432032486917017
2004-09-07T07:29:32.575	3.225351103970269	0.8431888173860119
2004-09-07T07:33:45.74	3.225408667836203	0.8431812625011924
2004-09-07T07:34:42.646	3.225421333951938	0.8431796000425354
2004-09-07T07:35:03.107	3.225425863730244	0.8431790054880068
2004-09-07T07:38:27.719	3.2254704491766164	0.8431731531537104
2004-09-07T08:12:33.845	3.2258451014600062	0.8431239528343786
2004-09-07T09:39:36.859	3.226215078839056	0.8430753080365649
2004-09-07T11:37:33.086	3.2253729410070053	0.8431864479431289
2004-09-07T14:10:16.964	3.221978333891362	0.8436360271324028
2004-09-07T17:16:58.395	3.214257296029162	0.8446633164025671
2004-09-07T20:57:20.145	3.1999534929751854	0.8465765806227952
2004-09-08T01:08:07.685	3.176488613030023	0.8497327433656832
2004-09-08T05:10:47.532	3.1459736991841947	0.8538585777013138
2004-09-08T10:25:20.516	3.0945356213233217	0.8608618006333839
2004-09-08T15:32:00.584	3.032892475091941	0.8693358651026902
2004-09-08T21:11:24.074	2.9572946816421015	0.8798469137938121
2004-09-08T23:09:20.907	2.931125697547132	0.8835141153902578
2004-09-08T23:50:25.358	2.9222148922454494	0.8847660297038485
2004-09-08T23:58:15.972	2.9205290563212167	0.8850030623666161
2004-09-08T23:59:56.353	2.9201701728800966	0.8850535298354465
2004-09-09T00:01:18.398	2.91987703017827	0.8850947545856388
2004-09-09T00:01:48.122	2.9197708697589766	0.8851096843978791
2004-09-09T00:06:45.361	2.918710488994623	0.8852588232989782
2004-09-09T00:56:17.75	2.908237286671333	0.8867331123243943
2004-09-09T02:02:34.229	2.894645592644394	0.8886499145636181
[truncated: 34,489 more rows]
