# Supplementary material for: Role of vector phenotypic plasticity in disease transmission as illustrated by the spread of dengue virus by Aedes albopictus
Source: Nat Commun. 2024 Sep 7;15:7823. doi: 10.1038/s41467-024-52144-5 (PMC11379831; doi:10.1038/s41467-024-52144-5)
Supplement: Supplementary file 4 — Source Data files [file 41467_2024_52144_MOESM4_ESM.zip › Source_Data_Folder/Supplementary_Material/SF56.xlsx]

## Sheet: Simulated_Gua_Rt
Time	R0_1_8	R0_2_2	R0_2_6	R0_3	R0_3_4	R0_3_8	R0_Plastic
2011-01-02	4.64361e-125	1.27622e-119	2.46535e-116	1.32986e-120	1.32986e-120	1.17563e-108	6.39217e-162
2011-01-03	9.64863e-121	1.34838e-118	3.64987e-112	1.23853e-116	1.23853e-116	6.19453e-104	2.02394e-156
2011-01-04	1.98986e-113	3.62881e-109	1.75831e-105	2.77807e-110	2.77807e-110	1.88025e-97	1.93081e-150
2011-01-05	1.54264e-112	7.38943e-106	7.28108e-102	5.69038e-107	5.69038e-107	3.91018e-94	2.69199e-145
2011-01-06	8.98422e-108	1.47758e-105	1.45607e-101	1.13783e-106	1.13783e-106	7.81873e-94	5.38396e-145
2011-01-07	1.02753e-107	2.21621e-105	2.18403e-101	1.70663e-106	1.70663e-106	1.17273e-93	8.07593e-145
2011-01-08	1.02753e-107	2.21669e-105	2.18409e-101	2.27566e-106	2.27566e-106	1.56375e-93	8.07622e-145
2011-01-09	3.35036e-69	1.83975e-62	2.08732e-60	4.1931e-63	4.1931e-63	8.10087e-54	8.4118e-96
2011-01-10	5.19322e-62	8.52318e-57	2.89194e-55	2.06538e-57	2.06538e-57	1.9003e-48	7.72428e-92
2011-01-11	8.12251e-55	1.17107e-49	6.10704e-48	1.97949e-51	1.97949e-51	1.48101e-41	9.26717e-85
2011-01-12	1.17821e-47	2.5351e-44	1.13129e-42	1.09119e-44	1.09119e-44	1.91776e-36	1.2149e-68
2011-01-13	1.1022e-41	3.88457e-39	8.25368e-38	6.1035e-41	6.1035e-41	7.35672e-33	2.3281e-53
2011-01-14	8.69848e-33	8.38071e-28	1.90634e-26	1.5652e-29	1.5652e-29	6.18189e-26	4.92732e-39
2011-01-15	1.97678e-29	1.59504e-22	3.45326e-21	6.83444e-24	6.83444e-24	4.03599e-20	1.53098e-31
2011-01-16	1.71994e-28	7.2406e-22	5.96691e-21	1.91899e-23	1.91899e-23	1.65983e-19	8.35716e-25
2011-01-17	1.83094e-28	8.83564e-22	6.8193e-21	2.09686e-23	2.09686e-23	1.6606e-15	4.34707e-19
2011-01-18	2.20668e-28	1.10497e-21	1.41261e-20	3.76901e-23	3.76901e-23	2.58626e-14	2.29963e-16
2011-01-19	2.20668e-28	1.10497e-21	1.41261e-20	3.76566e-15	3.76566e-15	3.89428e-10	6.84916e-10
2011-01-20	3.15383e-13	3.95335e-13	4.76461e-13	2.68033e-12	2.68033e-12	4.38023e-09	7.35171e-09
2011-01-21	2.46519e-12	3.24499e-12	2.229e-10	1.45861e-09	1.45861e-09	3.06822e-08	4.81681e-08
2011-01-22	6.7747e-12	1.59829e-10	2.782e-09	7.79558e-09	7.79558e-09	1.54002e-07	2.16432e-07
2011-01-23	1.14349e-11	3.69568e-10	6.03319e-09	1.52862e-08	1.52862e-08	2.96781e-07	4.05973e-07
2011-01-24	1.57797e-11	5.85258e-10	9.27681e-09	2.3959e-08	2.3959e-08	4.34276e-07	5.8501e-07
2011-01-25	1.82704e-11	7.91067e-10	1.19477e-08	3.05059e-08	3.05059e-08	5.44568e-07	7.26087e-07
2011-01-26	1.86258e-11	8.44347e-10	1.26763e-08	3.18586e-08	3.18586e-08	5.68782e-07	7.51279e-07
2011-01-27	1.83104e-11	8.43951e-10	1.26759e-08	3.18559e-08	3.18559e-08	5.64791e-07	7.44613e-07
2011-01-28	1.61606e-11	8.41102e-10	1.24534e-08	3.04e-08	3.04e-08	5.38489e-07	7.03796e-07
2011-01-29	1.35899e-11	8.05214e-10	1.09146e-08	2.65028e-08	2.65028e-08	4.3225e-07	5.47924e-07
2011-01-30	4.15748e-11	1.45889e-09	1.32419e-08	3.15843e-08	3.15843e-08	3.72072e-07	4.10802e-07
2011-01-31	1.10027e-10	2.65367e-09	2.2194e-08	4.82045e-08	4.82045e-08	3.60864e-07	3.07914e-07
2011-02-01	5.05659e-10	1.10975e-08	7.36383e-08	1.56126e-07	1.56126e-07	9.23213e-07	8.05558e-07
2011-02-02	9.75069e-10	1.97012e-08	1.37519e-07	3.02394e-07	3.02394e-07	1.75644e-06	1.68043e-06
2011-02-03	1.36893e-09	2.64493e-08	1.94471e-07	4.57526e-07	4.57526e-07	2.47676e-06	2.46666e-06
2011-02-04	1.76606e-09	3.50313e-08	2.47774e-07	5.9345e-07	5.9345e-07	3.26619e-06	3.34183e-06
2011-02-05	1.77021e-09	3.60225e-08	2.63634e-07	6.40338e-07	6.40338e-07	3.57327e-06	3.75887e-06
2011-02-06	1.85003e-09	3.65425e-08	3.09625e-07	7.74348e-07	7.74348e-07	4.44246e-06	4.99383e-06
2011-02-07	5.49694e-09	5.71813e-08	7.95041e-07	1.94606e-06	1.94606e-06	9.48797e-06	1.11249e-05
2011-02-08	1.2081e-08	8.54473e-08	1.4584e-06	3.55772e-06	3.55772e-06	1.59448e-05	1.87255e-05
2011-02-09	1.74588e-08	1.10598e-07	2.08834e-06	5.23412e-06	5.23412e-06	2.19487e-05	2.58773e-05
2011-02-10	2.3465e-08	1.37757e-07	2.67734e-06	6.74983e-06	6.74983e-06	2.73058e-05	3.20092e-05
2011-02-11	2.58185e-08	1.41927e-07	2.84999e-06	7.16921e-06	7.16921e-06	2.85288e-05	3.32496e-05
2011-02-12	2.58157e-08	1.42123e-07	2.88977e-06	7.28634e-06	7.28634e-06	2.91596e-05	3.40681e-05
2011-02-13	2.5729e-08	1.44463e-07	3.00813e-06	7.58902e-06	7.58902e-06	3.08922e-05	3.63233e-05
2011-02-14	2.25965e-08	1.3972e-07	3.08408e-06	7.8779e-06	7.8779e-06	3.25746e-05	3.85921e-05
2011-02-15	1.7969e-08	1.53938e-07	3.82588e-06	9.87589e-06	9.87589e-06	3.98998e-05	4.71897e-05
2011-02-16	1.58094e-08	1.9724e-07	5.16324e-06	1.30065e-05	1.30065e-05	5.21261e-05	6.05357e-05
2011-02-17	1.33185e-08	2.36872e-07	6.46182e-06	1.61042e-05	1.61042e-05	6.29117e-05	7.23148e-05
2011-02-18	1.41876e-08	2.9466e-07	7.9686e-06	1.96529e-05	1.96529e-05	7.54356e-05	8.56475e-05
2011-02-19	1.66004e-08	3.41054e-07	9.05571e-06	2.21502e-05	2.21502e-05	8.34779e-05	9.40576e-05
2011-02-20	1.76655e-08	3.58775e-07	9.38796e-06	2.2985e-05	2.2985e-05	8.58853e-05	9.61652e-05
2011-02-21	1.82028e-08	3.62686e-07	9.38343e-06	2.279e-05	2.279e-05	8.4296e-05	9.37142e-05
2011-02-22	1.63533e-08	3.23093e-07	8.22132e-06	2.00041e-05	2.00041e-05	7.441e-05	8.25788e-05
2011-02-23	1.27047e-08	2.4811e-07	6.33442e-06	1.57654e-05	1.57654e-05	6.12113e-05	6.76719e-05
2011-02-24	9.52114e-09	1.90757e-07	4.92422e-06	1.31962e-05	1.31962e-05	5.92601e-05	6.34409e-05
2011-02-25	7.86721e-09	1.54527e-07	4.16854e-06	1.31654e-05	1.31654e-05	6.93831e-05	7.12933e-05
2011-02-26	7.46734e-09	1.44947e-07	4.07577e-06	1.43302e-05	1.43302e-05	8.36455e-05	8.37981e-05
2011-02-27	8.37101e-09	1.5768e-07	4.46872e-06	1.65252e-05	1.65252e-05	9.9032e-05	9.69426e-05
2011-02-28	9.46278e-09	1.71619e-07	4.61635e-06	1.77851e-05	1.77851e-05	0.000107686	0.000103593
2011-03-01	1.58678e-08	2.35892e-07	5.59969e-06	2.08046e-05	2.08046e-05	0.000124222	0.000117306
2011-03-02	2.82627e-08	3.63697e-07	7.54164e-06	2.64536e-05	2.64536e-05	0.000152534	0.000143306
2011-03-03	4.24533e-08	4.99977e-07	9.53193e-06	3.22398e-05	3.22398e-05	0.000181246	0.000170445
2011-03-04	5.38558e-08	6.06444e-07	1.10432e-05	3.62912e-05	3.62912e-05	0.000204533	0.000192852
2011-03-05	5.96716e-08	6.52852e-07	1.16218e-05	3.80403e-05	3.80403e-05	0.00021716	0.000205834
2011-03-06	5.97594e-08	6.4969e-07	1.16786e-05	3.85146e-05	3.85146e-05	0.000228152	0.000217012
2011-03-07	5.76344e-08	6.25006e-07	1.18032e-05	3.96624e-05	3.96624e-05	0.000246145	0.000234711
2011-03-08	5.07509e-08	5.5851e-07	1.15753e-05	4.00493e-05	4.00493e-05	0.000263791	0.000252203
2011-03-09	3.86781e-08	4.49438e-07	1.09657e-05	3.94869e-05	3.94869e-05	0.000273433	0.000262787
2011-03-10	2.44936e-08	3.28197e-07	1.01187e-05	3.72488e-05	3.72488e-05	0.000270521	0.000260852
2011-03-11	1.1853e-08	2.14469e-07	8.9921e-06	3.35593e-05	3.35593e-05	0.000253788	0.000245661
2011-03-12	4.75996e-09	1.5234e-07	8.30144e-06	3.0856e-05	3.0856e-05	0.000235738	0.00022791
2011-03-13	4.17146e-09	1.58916e-07	8.58713e-06	3.0432e-05	3.0432e-05	0.000224572	0.000215917
2011-03-14	7.97547e-09	2.48926e-07	1.09218e-05	3.62194e-05	3.62194e-05	0.000244268	0.000234987
2011-03-15	1.93254e-08	5.18421e-07	1.78626e-05	5.40764e-05	5.40764e-05	0.000332713	0.000316664
2011-03-16	4.43079e-08	1.01632e-06	3.01779e-05	8.56546e-05	8.56546e-05	0.000508138	0.000474645
2011-03-17	8.65242e-08	1.75851e-06	4.92504e-05	0.000133863	0.000133863	0.000788359	0.000718658
2011-03-18	1.36607e-07	2.61826e-06	7.15021e-05	0.000189843	0.000189843	0.00112174	0.00100317
2011-03-19	1.81614e-07	3.36424e-06	9.16595e-05	0.000242082	0.000242082	0.00144403	0.00127431
2011-03-20	2.17482e-07	3.98303e-06	0.000109214	0.000289339	0.000289339	0.00174582	0.0015269
2011-03-21	2.41256e-07	4.43147e-06	0.000121659	0.000324646	0.000324646	0.00198231	0.0017313
2011-03-22	2.65496e-07	4.83331e-06	0.000131605	0.000356814	0.000356814	0.0022208	0.00193815
2011-03-23	2.87328e-07	5.13127e-06	0.000137425	0.000380835	0.000380835	0.00241724	0.00212035
2011-03-24	2.98821e-07	5.1905e-06	0.000135893	0.000386336	0.000386336	0.0025116	0.0022304
2011-03-25	3.25897e-07	5.28523e-06	0.000134054	0.000392952	0.000392952	0.00264596	0.0024053
2011-03-26	3.85197e-07	5.66011e-06	0.000137664	0.00041103	0.00041103	0.00288993	0.0027219
2011-03-27	0.000107897	0.00019598	0.000439167	0.000795198	0.000795198	0.00383006	0.00365779
2011-03-28	0.00187373	0.00297961	0.00463507	0.00588426	0.00588426	0.0111131	0.0101968
2011-03-29	0.00666795	0.0105833	0.0157534	0.0200777	0.0200777	0.0298122	0.0259168
2011-03-30	0.0136586	0.0217292	0.0319644	0.0413071	0.0413071	0.0570107	0.0493675
2011-03-31	0.0226726	0.0360664	0.0531618	0.0690252	0.0690252	0.0923446	0.079864
2011-04-01	0.0329162	0.0520746	0.0774325	0.100413	0.100413	0.132837	0.113181
2011-04-02	0.0433401	0.0681633	0.102754	0.131724	0.131724	0.175105	0.145953
2011-04-03	0.0539774	0.084856	0.12952	0.163313	0.163313	0.220149	0.178419
2011-04-04	0.0631878	0.0993987	0.153202	0.190541	0.190541	0.260887	0.206071
2011-04-05	0.0685787	0.108218	0.167939	0.206685	0.206685	0.288163	0.224459
2011-04-06	0.0701553	0.111279	0.173378	0.212138	0.212138	0.301934	0.234152
2011-04-07	0.068892	0.109681	0.171678	0.209877	0.209877	0.305449	0.237855
2011-04-08	0.0674403	0.108243	0.169703	0.209077	0.209077	0.311694	0.244377
2011-04-09	0.0679917	0.110673	0.173728	0.217193	0.217193	0.331111	0.258977
2011-04-10	0.0713854	0.117912	0.186112	0.237201	0.237201	0.36851	0.283993
2011-04-11	0.0767349	0.128701	0.204776	0.264365	0.264365	0.419345	0.316484
2011-04-12	0.0868413	0.148253	0.236665	0.306439	0.306439	0.488309	0.356021
2011-04-13	0.108045	0.187073	0.301326	0.390692	0.390692	0.601284	0.413632
2011-04-14	0.14079	0.245231	0.402245	0.520092	0.520092	0.761983	0.493133
2011-04-15	0.181476	0.318983	0.530025	0.683898	0.683898	0.954766	0.591807
2011-04-16	0.228688	0.407557	0.684398	0.878463	0.878463	1.18032	0.712934
2011-04-17	0.282954	0.514411	0.872799	1.11029	1.11029	1.45189	0.864885
2011-04-18	0.344963	0.645077	1.09886	1.39056	1.39056	1.79188	1.05905
2011-04-19	0.415474	0.797339	1.3755	1.74129	1.74129	2.23653	1.31051
2011-04-20	0.498088	0.977283	1.71959	2.18574	2.18574	2.82649	1.6254
2011-04-21	0.59013	1.17526	2.10266	2.6956	2.6956	3.51263	1.9715
2011-04-22	0.703832	1.41784	2.55706	3.29449	3.29449	4.3054	2.33038
2011-04-23	0.838125	1.69719	3.06155	3.95602	3.95602	5.16964	2.68746
2011-04-24	0.966116	1.95974	3.5194	4.55843	4.55843	5.91843	3.00223
2011-04-25	1.07773	2.18555	3.91438	5.07028	5.07028	6.53721	3.27034
2011-04-26	1.1674	2.36376	4.23542	5.47594	5.47594	7.01335	3.49773
2011-04-27	1.24787	2.51961	4.49683	5.80712	5.80712	7.37826	3.67341
2011-04-28	1.35475	2.705	4.78644	6.14825	6.14825	7.75918	3.81746
2011-04-29	1.48899	2.91351	5.08971	6.49542	6.49542	8.15554	3.94678
2011-04-30	1.64116	3.13044	5.37063	6.80916	6.80916	8.50076	4.05425
2011-05-01	1.81143	3.35104	5.64406	7.08301	7.08301	8.83302	4.15025
2011-05-02	2.0007	3.59443	5.92421	7.36753	7.36753	9.18465	4.25067
2011-05-03	2.19494	3.85637	6.19616	7.65047	7.65047	9.52267	4.33866
2011-05-04	2.38059	4.11358	6.44437	7.8994	7.8994	9.80805	4.41039
2011-05-05	2.55367	4.36902	6.66402	8.14116	8.14116	10.0396	4.47906
2011-05-06	2.71186	4.59228	6.82467	8.28614	8.28614	10.1384	4.52153
2011-05-07	2.87436	4.807	6.9747	8.38365	8.38365	10.1892	4.54726
2011-05-08	3.06634	5.05266	7.16398	8.53639	8.53639	10.3074	4.57724
2011-05-09	3.25846	5.29132	7.35634	8.67254	8.67254	10.4125	4.60132
2011-05-10	3.45116	5.53319	7.56482	8.85123	8.85123	10.554	4.62898
2011-05-11	3.65099	5.77033	7.78563	9.0174	9.0174	10.6774	4.65617
2011-05-12	3.82895	5.96251	7.94665	9.07157	9.07157	10.694	4.6637
2011-05-13	3.99366	6.12639	8.05906	9.08554	9.08554	10.6713	4.6701
2011-05-14	4.13134	6.25089	8.10607	9.03884	9.03884	10.5861	4.68618
2011-05-15	4.21892	6.33855	8.11578	9.01619	9.01619	10.5003	4.72656
2011-05-16	4.27173	6.38226	8.08546	8.98648	8.98648	10.372	4.77497
2011-05-17	4.32378	6.42074	8.06982	8.93618	8.93618	10.209	4.81734
2011-05-18	4.37307	6.45676	8.05849	8.90736	8.90736	10.0513	4.85178
2011-05-19	4.40549	6.4695	8.01987	8.84508	8.84508	9.84694	4.88278
2011-05-20	4.41161	6.47242	8.0078	8.81665	8.81665	9.68785	4.92959
2011-05-21	4.36931	6.44275	7.98723	8.82033	8.82033	9.56063	4.9826
2011-05-22	4.31971	6.41078	7.97536	8.79194	8.79194	9.43833	5.02447
2011-05-23	4.30587	6.43674	8.05102	8.83221	8.83221	9.43945	5.05224
2011-05-24	4.31869	6.48435	8.11824	8.88064	8.88064	9.47439	5.06382
2011-05-25	4.33272	6.53537	8.1786	8.90771	8.90771	9.51968	5.07073
2011-05-26	4.32245	6.5519	8.2081	8.92249	8.92249	9.54944	5.07717
2011-05-27	4.28713	6.53742	8.1698	8.8918	8.8918	9.50568	5.0807
2011-05-28	4.26741	6.54538	8.16213	8.89999	8.89999	9.48937	5.08815
2011-05-29	4.26054	6.55556	8.16069	8.92074	8.92074	9.45612	5.09078
2011-05-30	4.26384	6.58371	8.17724	8.97848	8.97848	9.4278	5.10298
2011-05-31	4.24447	6.60003	8.20965	9.06692	9.06692	9.42992	5.12949
2011-06-01	4.20554	6.59854	8.23131	9.14418	9.14418	9.41653	5.16171
2011-06-02	4.1868	6.65386	8.33392	9.30567	9.30567	9.51877	5.20389
2011-06-03	4.17969	6.72679	8.4908	9.49965	9.49965	9.70444	5.24005
2011-06-04	4.18332	6.79767	8.66073	9.67114	9.67114	9.88642	5.25528
2011-06-05	4.18326	6.87447	8.84849	9.85903	9.85903	10.1081	5.25963
2011-06-06	4.15901	6.90817	8.9733	9.99572	9.99572	10.2837	5.257
2011-06-07	4.13393	6.93622	9.07007	10.1052	10.1052	10.4293	5.24848
2011-06-08	4.12176	6.97094	9.1695	10.2227	10.2227	10.5737	5.23772
2011-06-09	4.13182	6.98772	9.23878	10.2941	10.2941	10.6431	5.22045
2011-06-10	4.16089	7.00291	9.29844	10.3421	10.3421	10.6397	5.19937
2011-06-11	4.20022	7.01264	9.33441	10.376	10.376	10.5916	5.19773
2011-06-12	4.25427	7.01636	9.34906	10.3797	10.3797	10.4815	5.2099
2011-06-13	4.31995	7.03203	9.37943	10.3872	10.3872	10.3679	5.23226
2011-06-14	4.38564	7.0439	9.41551	10.3962	10.3962	10.2675	5.2723
2011-06-15	4.42855	7.04344	9.45417	10.4113	10.4113	10.19	5.32821
2011-06-16	4.45092	7.04935	9.50214	10.4628	10.4628	10.1743	5.39691
2011-06-17	4.45661	7.0436	9.51476	10.49	10.49	10.1529	5.45647
2011-06-18	4.45657	7.04691	9.52369	10.5045	10.5045	10.131	5.48859
2011-06-19	4.45745	7.0509	9.51711	10.4964	10.4964	10.086	5.50589
2011-06-20	4.43973	7.03395	9.48075	10.4443	10.4443	10.0055	5.52234
2011-06-21	4.41541	7.01875	9.47727	10.4099	10.4099	9.94635	5.54806
2011-06-22	4.40418	7.0138	9.48515	10.3905	10.3905	9.8913	5.57245
2011-06-23	4.39822	7.01283	9.51517	10.3771	10.3771	9.83352	5.58205
2011-06-24	4.39048	7.03432	9.61881	10.448	10.448	9.85711	5.60108
2011-06-25	4.37092	7.05375	9.74107	10.5554	10.5554	9.93172	5.63075
2011-06-26	4.32402	7.05306	9.83663	10.6455	10.6455	10.0294	5.65088
2011-06-27	4.26625	7.04813	9.92144	10.7271	10.7271	10.1563	5.65393
2011-06-28	4.21768	7.02803	9.94319	10.7278	10.7278	10.2112	5.62558
2011-06-29	4.17124	7.00593	9.9392	10.683	10.683	10.2257	5.57851
2011-06-30	4.12874	6.98455	9.92332	10.6311	10.6311	10.2031	5.54892
2011-07-01	4.10924	6.97131	9.86334	10.5482	10.5482	10.1052	5.52559
2011-07-02	4.09893	6.97043	9.7903	10.4787	10.4787	9.96906	5.50957
2011-07-03	4.10156	6.98205	9.73282	10.4365	10.4365	9.83815	5.52273
2011-07-04	4.1206	7.01724	9.7256	10.4493	10.4493	9.74356	5.5515
2011-07-05	4.12746	7.06961	9.78916	10.5252	10.5252	9.73149	5.59721
2011-07-06	4.12897	7.12241	9.88481	10.6086	10.6086	9.76337	5.64714
2011-07-07	4.11473	7.15873	9.97455	10.6757	10.6757	9.81089	5.67442
2011-07-08	4.07465	7.16496	10.0444	10.7269	10.7269	9.88324	5.68887
2011-07-09	4.01937	7.14403	10.0973	10.7536	10.7536	9.97022	5.69693
2011-07-10	3.94515	7.11769	10.16	10.8128	10.8128	10.0904	5.69578
2011-07-11	3.86131	7.07395	10.187	10.8554	10.8554	10.1781	5.68356
2011-07-12	3.7766	7.01455	10.1496	10.8348	10.8348	10.1892	5.64725
2011-07-13	3.70506	6.94186	10.0426	10.7762	10.7762	10.1104	5.59611
2011-07-14	3.65697	6.8676	9.88329	10.68	10.68	9.96284	5.54356
2011-07-15	3.62256	6.82163	9.74696	10.5958	10.5958	9.8186	5.51015
2011-07-16	3.58766	6.80238	9.67453	10.5763	10.5763	9.72104	5.50569
2011-07-17	3.54422	6.78065	9.62449	10.5482	10.5482	9.63167	5.506
2011-07-18	3.48802	6.72821	9.52711	10.4345	10.4345	9.4944	5.4883
2011-07-19	3.44592	6.65551	9.38043	10.2729	10.2729	9.29077	5.44181
2011-07-20	3.43797	6.58674	9.1819	10.049	10.049	9.04693	5.37402
2011-07-21	3.45599	6.53321	8.98006	9.78606	9.78606	8.77896	5.30372
2011-07-22	3.49742	6.46458	8.75877	9.49129	9.49129	8.47037	5.23135
2011-07-23	3.55147	6.36969	8.47586	9.09224	9.09224	8.09372	5.15361
2011-07-24	3.59496	6.24309	8.14131	8.63959	8.63959	7.66848	5.08177
2011-07-25	3.64102	6.15428	7.88206	8.3036	8.3036	7.33443	5.05163
2011-07-26	3.67776	6.14326	7.78085	8.16612	8.16612	7.19664	5.08229
2011-07-27	3.66952	6.17978	7.84922	8.25369	8.25369	7.26614	5.15843
2011-07-28	3.61729	6.23727	8.03547	8.51232	8.51232	7.49856	5.24868
2011-07-29	3.51228	6.26784	8.22779	8.76988	8.76988	7.76893	5.30317
2011-07-30	3.37647	6.25185	8.35571	8.97266	8.97266	7.99901	5.30494
2011-07-31	3.26448	6.21871	8.4319	9.10478	9.10478	8.14662	5.25651
2011-08-01	3.19082	6.16422	8.44822	9.12506	9.12506	8.18871	5.16292
2011-08-02	3.15391	6.08834	8.39302	9.0638	9.0638	8.12216	5.05354
2011-08-03	3.14425	6.02025	8.32955	8.96051	8.96051	7.99102	4.95806
2011-08-04	3.15368	5.97766	8.26463	8.84167	8.84167	7.84459	4.88731
2011-08-05	3.18287	5.96751	8.20427	8.75048	8.75048	7.7214	4.852
2011-08-06	3.2387	5.99355	8.19819	8.72108	8.72108	7.63884	4.83868
2011-08-07	3.31913	6.05394	8.22737	8.74264	8.74264	7.59902	4.83657
2011-08-08	3.40516	6.12375	8.24582	8.77954	8.77954	7.58309	4.84083
2011-08-09	3.48931	6.18426	8.25421	8.79188	8.79188	7.56938	4.83843
2011-08-10	3.56081	6.21341	8.19738	8.74863	8.74863	7.52097	4.82768
2011-08-11	3.6157	6.19499	8.08146	8.64327	8.64327	7.44187	4.8106
2011-08-12	3.67543	6.16222	7.98012	8.51263	8.51263	7.33076	4.78358
2011-08-13	3.72487	6.12774	7.88543	8.39319	8.39319	7.20389	4.75805
2011-08-14	3.77699	6.11245	7.84943	8.3082	8.3082	7.12314	4.7489
2011-08-15	3.81968	6.10968	7.85367	8.27954	8.27954	7.07541	4.7524
2011-08-16	3.83459	6.09848	7.86369	8.28664	8.28664	7.05596	4.76696
2011-08-17	3.84367	6.08177	7.87413	8.27499	8.27499	7.02438	4.76877
2011-08-18	3.84433	6.04195	7.84539	8.19826	8.19826	6.91586	4.73696
2011-08-19	3.83882	5.99549	7.80593	8.09702	8.09702	6.77616	4.69405
2011-08-20	3.83657	5.95749	7.77862	7.97826	7.97826	6.62522	4.6624
2011-08-21	3.81345	5.92688	7.76298	7.91867	7.91867	6.50032	4.6523
2011-08-22	3.76993	5.90712	7.77624	7.88618	7.88618	6.40439	4.66067
2011-08-23	3.71454	5.87834	7.77956	7.81676	7.81676	6.2984	4.66042
2011-08-24	3.64502	5.83564	7.77471	7.74147	7.74147	6.20981	4.65053
2011-08-25	3.56949	5.78719	7.75918	7.65335	7.65335	6.17504	4.64079
2011-08-26	3.49466	5.72981	7.6952	7.56892	7.56892	6.15731	4.62718
2011-08-27	3.42886	5.67182	7.58721	7.4705	7.4705	6.13037	4.60072
2011-08-28	3.37226	5.59531	7.4101	7.30518	7.30518	6.03896	4.55137
2011-08-29	3.33137	5.50688	7.1939	7.11543	7.11543	5.87405	4.48622
2011-08-30	3.30455	5.42368	6.9681	6.922	6.922	5.68312	4.42189
2011-08-31	3.28896	5.33944	6.75258	6.73259	6.73259	5.49563	4.36258
2011-09-01	3.28411	5.27788	6.56609	6.58749	6.58749	5.3317	4.31797
2011-09-02	3.28462	5.22951	6.4111	6.44708	6.44708	5.18832	4.2846
2011-09-03	3.28229	5.18171	6.28872	6.33451	6.33451	5.08876	4.25661
2011-09-04	3.26506	5.13695	6.23524	6.25781	6.25781	5.04134	4.24254
2011-09-05	3.22928	5.08616	6.17475	6.17779	6.17779	5.02467	4.22862
2011-09-06	3.18166	5.02824	6.1141	6.09522	6.09522	5.00789	4.20749
2011-09-07	3.12691	4.96975	6.02278	5.99844	5.99844	4.9396	4.1822
2011-09-08	3.0797	4.90424	5.88557	5.8725	5.8725	4.80001	4.13441
2011-09-09	3.03678	4.80777	5.72517	5.70209	5.70209	4.62205	4.05815
2011-09-10	3.00006	4.69065	5.5407	5.47552	5.47552	4.42662	3.95588
2011-09-11	2.96988	4.55404	5.30809	5.18248	5.18248	4.22536	3.8256
2011-09-12	2.92286	4.36189	5.0196	4.81489	4.81489	3.97314	3.6733
2011-09-13	2.84605	4.12273	4.6789	4.40359	4.40359	3.65586	3.51229
2011-09-14	2.74982	3.85536	4.31432	3.98835	3.98835	3.3075	3.35978
2011-09-15	2.62294	3.5476	3.93027	3.574	3.574	2.93774	3.22151
2011-09-16	2.50302	3.28702	3.58332	3.2457	3.2457	2.6276	3.1228
2011-09-17	2.40691	3.09886	3.33348	3.04239	3.04239	2.3897	3.08375
2011-09-18	2.31582	2.95197	3.14215	2.92494	2.92494	2.18681	3.07952
2011-09-19	2.27194	2.90374	3.10022	2.92842	2.92842	2.10524	3.11564
2011-09-20	2.27824	2.93479	3.16291	3.00405	3.00405	2.14137	3.1629
2011-09-21	2.31135	3.00459	3.26011	3.10485	3.10485	2.26088	3.18583
2011-09-22	2.38424	3.13164	3.41144	3.26303	3.26303	2.44293	3.20371
2011-09-23	2.44081	3.23365	3.53197	3.39685	3.39685	2.58818	3.2012
2011-09-24	2.45703	3.26903	3.5644	3.45999	3.45999	2.65493	3.15399
2011-09-25	2.45861	3.2683	3.54064	3.44579	3.44579	2.66372	3.07154
2011-09-26	2.42774	3.215	3.42513	3.34391	3.34391	2.60654	2.94231
2011-09-27	2.36866	3.11004	3.23007	3.19252	3.19252	2.4865	2.78338
2011-09-28	2.2776	2.94927	2.99231	2.9857	2.9857	2.31232	2.62014
2011-09-29	2.15153	2.73055	2.72621	2.72265	2.72265	2.10035	2.45348
2011-09-30	2.01128	2.49118	2.4666	2.44196	2.44196	1.87647	2.29204
2011-10-01	1.87682	2.26404	2.22939	2.1577	2.1577	1.67616	2.14636
2011-10-02	1.76743	2.08101	2.04637	1.9433	1.9433	1.53052	2.04015
2011-10-03	1.68041	1.93356	1.91569	1.80206	1.80206	1.42345	1.97821
2011-10-04	1.6194	1.83541	1.84764	1.71935	1.71935	1.36936	1.96064
2011-10-05	1.59417	1.79935	1.83989	1.70151	1.70151	1.36008	1.96668
2011-10-06	1.59334	1.80316	1.86309	1.71827	1.71827	1.3699	1.97385
2011-10-07	1.61171	1.86193	1.88888	1.74648	1.74648	1.40622	1.97369
2011-10-08	1.62478	1.92109	1.90391	1.76587	1.76587	1.43808	1.95779
2011-10-09	1.60196	1.93908	1.86977	1.74258	1.74258	1.43241	1.91643
2011-10-10	1.54651	1.92198	1.78599	1.67216	1.67216	1.39529	1.85748
2011-10-11	1.46889	1.84728	1.66245	1.57143	1.57143	1.31498	1.78337
2011-10-12	1.38139	1.73869	1.52278	1.45949	1.45949	1.21529	1.69635
2011-10-13	1.30242	1.64047	1.39182	1.34817	1.34817	1.12813	1.61361
2011-10-14	1.23229	1.53451	1.29202	1.24824	1.24824	1.05139	1.54049
2011-10-15	1.16743	1.42751	1.20827	1.17085	1.17085	1.00141	1.47811
2011-10-16	1.11069	1.32454	1.13145	1.10272	1.10272	0.967219	1.41848
2011-10-17	1.05948	1.21852	1.0731	1.0495	1.0495	0.935836	1.34772
2011-10-18	1.00668	1.12169	1.02168	1.00352	1.00352	0.908116	1.26143
2011-10-19	0.952038	1.04348	0.980883	0.946019	0.946019	0.874485	1.17196
2011-10-20	0.885229	0.97015	0.93995	0.881142	0.881142	0.831588	1.09293
2011-10-21	0.813812	0.893146	0.888968	0.822535	0.822535	0.785798	1.02861
2011-10-22	0.745134	0.828396	0.833893	0.768013	0.768013	0.734916	0.974452
2011-10-23	0.685309	0.780943	0.784998	0.736573	0.736573	0.686369	0.924988
2011-10-24	0.643684	0.748056	0.742333	0.727411	0.727411	0.653078	0.88333
2011-10-25	0.60499	0.722214	0.705277	0.703437	0.703437	0.622154	0.840994
2011-10-26	0.562072	0.691955	0.663634	0.666105	0.666105	0.593668	0.79876
2011-10-27	0.519897	0.642933	0.61735	0.619509	0.619509	0.569653	0.745857
2011-10-28	0.467055	0.580532	0.564926	0.553103	0.553103	0.53615	0.674602
2011-10-29	0.414811	0.517123	0.51058	0.497034	0.497034	0.497115	0.598623
2011-10-30	0.366791	0.452461	0.460592	0.442778	0.442778	0.454849	0.524067
2011-10-31	0.310145	0.387275	0.407351	0.374436	0.374436	0.395666	0.450656
2011-11-01	0.258513	0.329535	0.353899	0.313234	0.313234	0.33581	0.387341
2011-11-02	0.217806	0.274898	0.29792	0.263437	0.263437	0.289926	0.337311
2011-11-03	0.184433	0.233084	0.247487	0.229506	0.229506	0.253229	0.298942
2011-11-04	0.162277	0.20153	0.206253	0.218276	0.218276	0.226248	0.273623
2011-11-05	0.147146	0.176573	0.178629	0.208571	0.208571	0.206767	0.256936
2011-11-06	0.131936	0.156334	0.160685	0.198892	0.198892	0.190432	0.245236
2011-11-07	0.123592	0.142588	0.15133	0.192761	0.192761	0.183721	0.238764
2011-11-08	0.124003	0.139679	0.149827	0.197667	0.197667	0.192004	0.241883
2011-11-09	0.128133	0.144046	0.153612	0.210877	0.210877	0.204524	0.245452
2011-11-10	0.129455	0.145182	0.157176	0.217553	0.217553	0.21173	0.24334
2011-11-11	0.126678	0.141884	0.15688	0.215373	0.215373	0.212319	0.235183
2011-11-12	0.118142	0.132244	0.15134	0.200152	0.200152	0.204602	0.21869
2011-11-13	0.107326	0.119218	0.142837	0.178535	0.178535	0.192814	0.199583
2011-11-14	0.0975604	0.107171	0.135096	0.163018	0.163018	0.184636	0.182862
2011-11-15	0.0878547	0.0941089	0.130023	0.147825	0.147825	0.175815	0.166467
2011-11-16	0.0769762	0.0812364	0.122873	0.134942	0.134942	0.161896	0.151491
2011-11-17	0.0675257	0.0693967	0.115355	0.125621	0.125621	0.148844	0.138796
2011-11-18	0.0594861	0.0596929	0.108487	0.115768	0.115768	0.138123	0.127562
2011-11-19	0.052612	0.0532433	0.100269	0.108231	0.108231	0.129394	0.116465
2011-11-20	0.0497952	0.0498759	0.096967	0.106931	0.106931	0.129047	0.110122
2011-11-21	0.0462279	0.0471647	0.0936018	0.102201	0.102201	0.127671	0.104157
2011-11-22	0.0395748	0.0429134	0.0841359	0.092539	0.092539	0.118659	0.0945075
2011-11-23	0.0330702	0.0380599	0.0743046	0.0818268	0.0818268	0.109186	0.0856669
2011-11-24	0.0259312	0.0326119	0.062526	0.0691876	0.0691876	0.0954508	0.0751391
2011-11-25	0.0192247	0.0269248	0.0501225	0.0594083	0.0594083	0.0807676	0.063802
2011-11-26	0.0153323	0.0227236	0.0423935	0.0537404	0.0537404	0.0717247	0.0568998
2011-11-27	0.0114194	0.0184891	0.0345142	0.0470639	0.0470639	0.0611431	0.0479348
2011-11-28	0.00778657	0.0145399	0.0264959	0.0383202	0.0383202	0.0498081	0.0380828
2011-11-29	0.00564052	0.0118863	0.0206677	0.0315893	0.0315893	0.0416637	0.0306779
2011-11-30	0.00351031	0.00905915	0.0148717	0.0242304	0.0242304	0.0320893	0.022461
2011-12-01	0.00237293	0.00708062	0.0106656	0.0193467	0.0193467	0.0254101	0.0171975
2011-12-02	0.00207621	0.00617815	0.0086268	0.0168467	0.0168467	0.0225395	0.0147653
2011-12-03	0.00157135	0.00501595	0.00742542	0.0141273	0.0141273	0.0194087	0.0125498
2011-12-04	0.00108607	0.00425321	0.00699426	0.0118186	0.0118186	0.0178616	0.0111385
2011-12-05	0.00074524	0.00373483	0.00706898	0.0104493	0.0104493	0.0168504	0.0103567
2011-12-06	0.000482856	0.00315948	0.00713747	0.00908033	0.00908033	0.0156483	0.00948288
2011-12-07	0.000437817	0.00298127	0.00721639	0.00897041	0.00897041	0.0155033	0.00924631
2011-12-08	0.000467409	0.00294808	0.00753926	0.00950947	0.00950947	0.0162744	0.00961302
2011-12-09	0.000495068	0.0030549	0.00809789	0.010215	0.010215	0.017676	0.0102223
2011-12-10	0.000555166	0.00359142	0.00924704	0.0125733	0.0125733	0.020278	0.0118699
2011-12-11	0.000621302	0.00437074	0.0107544	0.0153225	0.0153225	0.0235235	0.0143163
2011-12-12	0.000691779	0.00545557	0.0126497	0.0188374	0.0188374	0.0269244	0.0171555
2011-12-13	0.000765011	0.00645528	0.0146146	0.0224209	0.0224209	0.0309386	0.0201625
2011-12-14	0.000810415	0.00708773	0.0160032	0.0245908	0.0245908	0.0334292	0.022073
2011-12-15	0.000807831	0.007406	0.0173501	0.0265877	0.0265877	0.0373095	0.023694
2011-12-16	0.000759059	0.00745217	0.0186667	0.0290495	0.0290495	0.0411455	0.0253089
2011-12-17	0.000652731	0.00679175	0.019157	0.0287694	0.0287694	0.0433869	0.0251241
2011-12-18	0.000522474	0.00601298	0.0188471	0.0287247	0.0287247	0.0444739	0.0242794
2011-12-19	0.000385247	0.00481785	0.0174725	0.0263749	0.0263749	0.0432166	0.0220682
2011-12-20	0.000258389	0.00357445	0.0150007	0.0225928	0.0225928	0.0389213	0.0184646
2011-12-21	0.000171386	0.00272285	0.0131034	0.0197164	0.0197164	0.0357219	0.0160029
2011-12-22	0.00011535	0.0020587	0.0110452	0.0167804	0.0167804	0.0305657	0.0133541
2011-12-23	7.86125e-05	0.00142061	0.008496	0.0133076	0.0133076	0.0247358	0.0102121
2011-12-24	5.03582e-05	0.000973826	0.00581366	0.0105728	0.0105728	0.0188536	0.00737086
2011-12-25	2.82831e-05	0.00048378	0.00349656	0.00709331	0.00709331	0.0132305	0.0044868
2011-12-26	1.19266e-05	0.000194947	0.00186297	0.00506919	0.00506919	0.00951315	0.00261987
2011-12-27	9.28703e-06	0.000166155	0.00150677	0.00431655	0.00431655	0.00814378	0.00224177
2011-12-28	8.71871e-06	0.000161384	0.00145356	0.00418579	0.00418579	0.00783817	0.00219405
2011-12-29	7.7633e-06	0.000154484	0.0013179	0.00381244	0.00381244	0.00740177	0.00202315
2011-12-30	5.82443e-06	0.000113742	0.00096348	0.00278809	0.00278809	0.00598907	0.00152811
2011-12-31	3.73436e-06	7.73647e-05	0.000624104	0.0018916	0.0018916	0.00466528	0.00102725
2012-01-01	1.60442e-06	3.97749e-05	0.000294636	0.00103794	0.00103794	0.00325265	0.000535902
2012-01-02	2.12019e-07	5.11017e-06	7.98808e-05	0.000412852	0.000412852	0.00229712	0.000203014
2012-01-03	3.61526e-08	2.04738e-06	6.49837e-05	0.000372584	0.000372584	0.00230151	0.000189454
2012-01-04	2.65786e-08	1.65351e-06	5.34311e-05	0.000313431	0.000313431	0.00200886	0.000156445
2012-01-05	1.62742e-08	1.16395e-06	4.02156e-05	0.000240773	0.000240773	0.00169792	0.000124852
2012-01-06	5.69586e-09	6.81248e-07	2.45628e-05	0.000184345	0.000184345	0.00134412	9.37497e-05
2012-01-07	5.23941e-10	1.94758e-07	9.76214e-06	0.000102095	0.000102095	0.000906349	5.70587e-05
2012-01-08	1.71959e-10	3.57122e-08	7.37339e-06	9.67211e-05	9.67211e-05	0.000708231	5.05123e-05
2012-01-09	1.73902e-10	3.65204e-08	7.38836e-06	8.98946e-05	8.98946e-05	0.000536619	4.33597e-05
2012-01-10	2.54857e-10	6.58221e-08	7.85271e-06	8.90469e-05	8.90469e-05	0.000417029	3.89854e-05
2012-01-11	8.12003e-10	1.56648e-07	9.1405e-06	0.00010322	0.00010322	0.000477706	4.42406e-05
2012-01-12	1.70016e-09	2.74533e-07	9.21234e-06	9.9792e-05	9.9792e-05	0.000462115	4.19742e-05
2012-01-13	2.35399e-09	4.00032e-07	9.38104e-06	9.87828e-05	9.87828e-05	0.000480925	4.15179e-05
2012-01-14	3.63469e-09	7.55803e-07	1.20714e-05	0.000127504	0.000127504	0.000630343	5.59373e-05
2012-01-15	1.5872e-08	1.98702e-06	2.19167e-05	0.000223023	0.000223023	0.00107882	0.000101382
2012-01-16	5.21604e-08	4.01551e-06	4.13379e-05	0.00039138	0.00039138	0.00172889	0.000179379
2012-01-17	5.03791e-07	1.38791e-05	0.000116539	0.000844953	0.000844953	0.00348591	0.000475678
2012-01-18	1.17565e-06	2.65529e-05	0.000211054	0.00138199	0.00138199	0.00549966	0.000822348
2012-01-19	1.9318e-06	3.93344e-05	0.000296733	0.00185281	0.00185281	0.00739644	0.00114618
2012-01-20	3.68834e-06	6.63528e-05	0.00046604	0.00269602	0.00269602	0.0104686	0.00179571
2012-01-21	6.4792e-06	0.000109538	0.000705942	0.00381632	0.00381632	0.014752	0.00275604
2012-01-22	1.02651e-05	0.000163631	0.00101929	0.00521147	0.00521147	0.0200178	0.00403324
2012-01-23	1.47568e-05	0.000227647	0.00139275	0.00693314	0.00693314	0.0263464	0.00557838
2012-01-24	1.86819e-05	0.000283111	0.00172237	0.00835182	0.00835182	0.0316524	0.00688482
2012-01-25	2.25516e-05	0.000336861	0.00202717	0.00968869	0.00968869	0.0365309	0.00812249
2012-01-26	2.69982e-05	0.00040119	0.00235988	0.0112148	0.0112148	0.0419316	0.00947042
2012-01-27	3.09977e-05	0.000463151	0.00263261	0.0124861	0.0124861	0.0466226	0.0105417
2012-01-28	3.52755e-05	0.000524527	0.00286606	0.0137341	0.0137341	0.0508761	0.0114121
2012-01-29	3.98557e-05	0.000591925	0.00306883	0.0150489	0.0150489	0.0555273	0.0121654
2012-01-30	4.61844e-05	0.000678139	0.00337688	0.0167591	0.0167591	0.0627746	0.013252
2012-01-31	5.74715e-05	0.000839531	0.00405763	0.0200433	0.0200433	0.0770501	0.0157547
2012-02-01	7.68642e-05	0.00115472	0.0052606	0.0257698	0.0257698	0.103395	0.0204396
2012-02-02	0.000101657	0.00155003	0.00683684	0.0329394	0.0329394	0.138975	0.0267989
2012-02-03	0.000123839	0.00191539	0.0083362	0.0399803	0.0399803	0.1729	0.0330085
2012-02-04	0.000138446	0.00217016	0.00929364	0.0445418	0.0445418	0.198276	0.0375453
2012-02-05	0.000141597	0.00221878	0.00965353	0.0463437	0.0463437	0.210189	0.0397204
2012-02-06	0.000133382	0.00213527	0.00950461	0.0462699	0.0462699	0.210466	0.0400639
2012-02-07	0.000119283	0.00196388	0.00900631	0.0452766	0.0452766	0.205407	0.0394436
2012-02-08	9.73104e-05	0.00165597	0.00817362	0.0430043	0.0430043	0.191993	0.0376858
2012-02-09	6.98444e-05	0.00126912	0.00713731	0.0399523	0.0399523	0.169885	0.0346297
2012-02-10	4.37645e-05	0.000878127	0.00581139	0.0351454	0.0351454	0.143322	0.0303759
2012-02-11	2.3283e-05	0.000557444	0.00482289	0.0310004	0.0310004	0.118485	0.026397
2012-02-12	1.33495e-05	0.000426918	0.00429056	0.0286932	0.0286932	0.104191	0.0241908
2012-02-13	1.25715e-05	0.000397797	0.00405353	0.027357	0.027357	0.0966899	0.0228834
2012-02-14	1.45196e-05	0.000416161	0.00403945	0.0270373	0.0270373	0.0925284	0.0227953
2012-02-15	1.63364e-05	0.000421851	0.00396002	0.0257585	0.0257585	0.0862941	0.0222166
2012-02-16	1.71256e-05	0.000413079	0.00359078	0.0235875	0.0235875	0.076847	0.0209221
2012-02-17	1.84149e-05	0.000436763	0.00367976	0.0231031	0.0231031	0.0736022	0.0215248
2012-02-18	1.97352e-05	0.000491534	0.00395625	0.0241005	0.0241005	0.0753482	0.0237391
2012-02-19	2.57397e-05	0.000632849	0.00496826	0.0289946	0.0289946	0.0860365	0.0297593
2012-02-20	3.40096e-05	0.000826393	0.00639086	0.0357079	0.0357079	0.100401	0.0376048
2012-02-21	4.32039e-05	0.00100157	0.00761333	0.0416097	0.0416097	0.110916	0.0442152
2012-02-22	5.40431e-05	0.00118609	0.00893303	0.047868	0.047868	0.119862	0.0502587
2012-02-23	6.96553e-05	0.00147643	0.0110764	0.0566718	0.0566718	0.133523	0.0584443
2012-02-24	9.76709e-05	0.00207284	0.0153408	0.0738327	0.0738327	0.160251	0.0739654
2012-02-25	0.000133204	0.00284006	0.0208931	0.0955502	0.0955502	0.195138	0.0943912
2012-02-26	0.000160714	0.00344939	0.0254737	0.113096	0.113096	0.221335	0.111484
2012-02-27	0.00017671	0.00387393	0.0290295	0.125699	0.125699	0.237525	0.124764
2012-02-28	0.0001798	0.00403685	0.0316548	0.132267	0.132267	0.244164	0.135005
2012-02-29	0.000178973	0.00418877	0.0350414	0.143475	0.143475	0.25643	0.150288
2012-03-01	0.000183998	0.00455336	0.0405622	0.16536	0.16536	0.283128	0.176975
2012-03-02	0.0001789	0.00461587	0.0439887	0.178992	0.178992	0.294726	0.195003
2012-03-03	0.000163488	0.00440287	0.0450333	0.184715	0.184715	0.291246	0.202194
2012-03-04	0.000147316	0.00418412	0.0455986	0.187657	0.187657	0.282613	0.205479
2012-03-05	0.000140095	0.00400849	0.0465084	0.191326	0.191326	0.279655	0.208951
2012-03-06	0.000155703	0.00440943	0.0524095	0.216975	0.216975	0.306837	0.23024
2012-03-07	0.000187928	0.00524025	0.06237	0.256122	0.256122	0.349958	0.263848
2012-03-08	0.000222553	0.00604753	0.0732102	0.294749	0.294749	0.388866	0.294225
2012-03-09	0.00026542	0.00711543	0.086876	0.341753	0.341753	0.436283	0.331251
2012-03-10	0.000325395	0.00861154	0.105004	0.396155	0.396155	0.499133	0.380792
2012-03-11	0.000407855	0.0105101	0.128489	0.462397	0.462397	0.583277	0.444735
2012-03-12	0.000499695	0.0127389	0.1545	0.53272	0.53272	0.672658	0.516663
2012-03-13	0.000593093	0.0149874	0.179841	0.590136	0.590136	0.746546	0.582047
2012-03-14	0.000704272	0.0175783	0.206688	0.641437	0.641437	0.808595	0.640589
2012-03-15	0.000866819	0.0218425	0.238516	0.69691	0.69691	0.872539	0.69605
2012-03-16	0.00114451	0.0292216	0.288032	0.781825	0.781825	0.979599	0.764215
2012-03-17	0.00156864	0.0405055	0.363412	0.911807	0.911807	1.13945	0.846351
2012-03-18	0.00206589	0.0536947	0.450455	1.05417	1.05417	1.3073	0.925454
2012-03-19	0.00258701	0.0677299	0.544439	1.1965	1.1965	1.47129	1.00165
2012-03-20	0.00308139	0.0820038	0.634189	1.32454	1.32454	1.60995	1.06553
2012-03-21	0.00349943	0.0953966	0.707862	1.41737	1.41737	1.70487	1.10739
2012-03-22	0.00408501	0.10871	0.773643	1.48994	1.48994	1.77678	1.13682
2012-03-23	0.00596174	0.123788	0.818455	1.52551	1.52551	1.7917	1.14431
2012-03-24	0.00929878	0.138776	0.826639	1.49476	1.49476	1.71931	1.12044
2012-03-25	0.0141821	0.155053	0.80876	1.41628	1.41628	1.59137	1.07428
2012-03-26	0.0205575	0.177225	0.775422	1.31238	1.31238	1.43848	1.01333
2012-03-27	0.0280404	0.208003	0.748931	1.2094	1.2094	1.29999	0.953318
2012-03-28	0.0363436	0.244243	0.740258	1.13264	1.13264	1.19935	0.906995
2012-03-29	0.0452639	0.28325	0.74116	1.0685	1.0685	1.11386	0.872638
2012-03-30	0.0544939	0.325079	0.7634	1.02602	1.02602	1.0518	0.856293
2012-03-31	0.0616795	0.359268	0.794084	1.00034	1.00034	1.01087	0.846123
2012-04-01	0.065627	0.382796	0.823854	0.98682	0.98682	0.989708	0.838032
2012-04-02	0.0671087	0.398715	0.860176	0.993557	0.993557	0.99092	0.838076
2012-04-03	0.0671632	0.407401	0.888836	1.00371	1.00371	0.991719	0.834535
2012-04-04	0.0676064	0.417351	0.915688	1.01597	1.01597	0.994483	0.832786
2012-04-05	0.0669774	0.421019	0.924106	1.01002	1.01002	0.979812	0.816442
2012-04-06	0.0634838	0.408817	0.892975	0.962992	0.962992	0.930954	0.770128
2012-04-07	0.0588226	0.389431	0.836324	0.892106	0.892106	0.865085	0.712834
2012-04-08	0.05498	0.373188	0.780601	0.822422	0.822422	0.798154	0.660526
2012-04-09	0.0534735	0.365773	0.738709	0.769899	0.769899	0.746718	0.623499
2012-04-10	0.0539394	0.365424	0.711974	0.737199	0.737199	0.712581	0.604304
2012-04-11	0.0564523	0.374467	0.705162	0.72939	0.72939	0.697903	0.603034
2012-04-12	0.0650192	0.410215	0.7422	0.776215	0.776215	0.728355	0.636238
2012-04-13	0.0852295	0.491615	0.860134	0.910588	0.910588	0.833398	0.722618
2012-04-14	0.123602	0.631482	1.08228	1.1472	1.1472	1.03365	0.864134
2012-04-15	0.177885	0.802778	1.35747	1.43103	1.43103	1.28944	1.02341
2012-04-16	0.243701	0.976874	1.64022	1.71337	1.71337	1.55524	1.16809
2012-04-17	0.323028	1.15689	1.92651	1.99781	1.99781	1.8318	1.30087
2012-04-18	0.403623	1.31021	2.16457	2.23281	2.23281	2.0647	1.40551
2012-04-19	0.476709	1.42052	2.33189	2.39392	2.39392	2.2294	1.47823
2012-04-20	0.548128	1.4956	2.42565	2.47737	2.47737	2.32317	1.5168
2012-04-21	0.616434	1.5345	2.4373	2.4764	2.4764	2.33069	1.5162
2012-04-22	0.706578	1.60551	2.46423	2.49905	2.49905	2.33985	1.52463
2012-04-23	0.812025	1.71343	2.52652	2.56584	2.56584	2.37115	1.56096
2012-04-24	0.901499	1.80311	2.56381	2.60792	2.60792	2.3693	1.59889
2012-04-25	0.982733	1.89559	2.61439	2.65998	2.65998	2.38177	1.6469
2012-04-26	1.05033	1.97557	2.66061	2.70687	2.70687	2.39822	1.69015
2012-04-27	1.10557	2.04578	2.70273	2.75544	2.75544	2.42302	1.71937
2012-04-28	1.15312	2.11478	2.75453	2.82597	2.82597	2.47404	1.74641
2012-04-29	1.16042	2.11945	2.73257	2.8289	2.8289	2.47588	1.74964
2012-04-30	1.12579	2.05445	2.62179	2.74045	2.74045	2.40894	1.71959
2012-05-01	1.07499	1.96026	2.4762	2.60959	2.60959	2.31164	1.67597
2012-05-02	1.03254	1.87718	2.34696	2.48864	2.48864	2.22149	1.6388
2012-05-03	1.02678	1.85047	2.29811	2.44027	2.44027	2.19076	1.63217
2012-05-04	1.05739	1.87722	2.32967	2.4616	2.4616	2.21687	1.66405
2012-05-05	1.11754	1.9523	2.42661	2.53982	2.53982	2.29182	1.73191
2012-05-06	1.20966	2.08257	2.60379	2.69815	2.69815	2.43258	1.83261
2012-05-07	1.32626	2.25566	2.8369	2.92472	2.92472	2.62724	1.95445
2012-05-08	1.47688	2.49005	3.14606	3.24967	3.24967	2.9006	2.10288
2012-05-09	1.65613	2.76892	3.5302	3.66118	3.66118	3.2573	2.26725
2012-05-10	1.84401	3.06655	3.93174	4.10624	4.10624	3.64819	2.42645
2012-05-11	2.03791	3.37061	4.3398	4.56496	4.56496	4.06354	2.56845
2012-05-12	2.23191	3.66856	4.75362	5.02404	5.02404	4.48556	2.68614
2012-05-13	2.41639	3.94072	5.12467	5.44029	5.44029	4.8777	2.78541
2012-05-14	2.61777	4.22895	5.50526	5.85211	5.85211	5.27277	2.88285
2012-05-15	2.83024	4.51925	5.87458	6.24244	6.24244	5.64197	2.97943
2012-05-16	3.03095	4.77424	6.16617	6.55645	6.55645	5.93138	3.06579
2012-05-17	3.22646	5.00887	6.41764	6.82726	6.82726	6.1671	3.15646
2012-05-18	3.38726	5.1838	6.60368	7.03506	7.03506	6.33063	3.26431
2012-05-19	3.53411	5.34248	6.75286	7.20907	7.20907	6.45661	3.4034
2012-05-20	3.68617	5.52601	6.93025	7.40458	7.40458	6.60032	3.57137
2012-05-21	3.83182	5.71257	7.12671	7.6226	7.6226	6.76469	3.75858
2012-05-22	3.9715	5.90399	7.32031	7.86426	7.86426	6.95528	3.95778
2012-05-23	4.08733	6.09171	7.5468	8.15202	8.15202	7.191	4.16076
2012-05-24	4.16607	6.24975	7.76296	8.44712	8.44712	7.43367	4.36167
2012-05-25	4.23116	6.42512	8.00088	8.76766	8.76766	7.7024	4.54389
2012-05-26	4.26558	6.59596	8.25768	9.10347	9.10347	8.00098	4.69759
2012-05-27	4.25928	6.73257	8.48764	9.4046	9.4046	8.28707	4.82194
2012-05-28	4.21833	6.83104	8.67668	9.66644	9.66644	8.55652	4.91649
2012-05-29	4.1459	6.88352	8.83061	9.86029	9.86029	8.78194	4.98239
2012-05-30	4.08361	6.90145	8.92723	9.9617	9.9617	8.91787	5.01901
2012-05-31	4.0539	6.91354	8.99884	9.98555	9.98555	8.99938	5.03101
2012-06-01	4.03786	6.91568	9.04589	9.97691	9.97691	9.05395	5.0454
2012-06-02	4.02589	6.88653	9.04328	9.93472	9.93472	9.05499	5.07168
2012-06-03	4.02702	6.85537	9.04826	9.90145	9.90145	9.05219	5.10663
2012-06-04	4.03923	6.81852	9.04645	9.87803	9.87803	9.03614	5.14458
2012-06-05	4.07886	6.78473	9.03246	9.81631	9.81631	8.96793	5.16109
2012-06-06	4.13206	6.77227	9.01315	9.73013	9.73013	8.88613	5.15663
2012-06-07	4.1663	6.74741	8.95776	9.63523	9.63523	8.78811	5.15363
2012-06-08	4.14149	6.62982	8.7669	9.38523	9.38523	8.53959	5.11768
2012-06-09	4.07881	6.45222	8.49591	9.03763	9.03763	8.21428	5.05748
2012-06-10	4.00678	6.24642	8.18267	8.67029	8.67029	7.8534	5.00048
2012-06-11	3.91953	6.01508	7.84586	8.27782	8.27782	7.45198	4.94469
2012-06-12	3.84142	5.84494	7.61383	8.04247	8.04247	7.1896	4.94746
2012-06-13	3.76523	5.73652	7.50456	8.00151	8.00151	7.11242	5.02137
2012-06-14	3.67392	5.67143	7.50188	8.09565	8.09565	7.18237	5.1142
2012-06-15	3.62643	5.72227	7.69543	8.41913	8.41913	7.50347	5.22856
2012-06-16	3.61462	5.83958	7.99117	8.85153	8.85153	7.95474	5.32366
2012-06-17	3.59208	5.94165	8.24115	9.20813	9.20813	8.35773	5.35437
2012-06-18	3.58428	6.04363	8.45966	9.49602	9.49602	8.70186	5.34603
2012-06-19	3.56385	6.10221	8.5829	9.65863	9.65863	8.90329	5.29535
2012-06-20	3.53307	6.11931	8.62904	9.70611	9.70611	8.98708	5.22027
2012-06-21	3.52717	6.15151	8.68909	9.74831	9.74831	9.0492	5.16523
2012-06-22	3.534	6.17854	8.72894	9.74564	9.74564	9.07149	5.12916
2012-06-23	3.53802	6.20352	8.75553	9.72345	9.72345	9.07304	5.11356
2012-06-24	3.56316	6.26501	8.85407	9.80279	9.80279	9.12222	5.13201
2012-06-25	3.5929	6.35646	8.98375	9.93522	9.93522	9.21516	5.16585
2012-06-26	3.61058	6.43298	9.11004	10.0858	10.0858	9.3571	5.19613
2012-06-27	3.61862	6.4987	9.2071	10.2157	10.2157	9.49362	5.21266
2012-06-28	3.61434	6.53143	9.23574	10.2518	10.2518	9.57692	5.2061
2012-06-29	3.60648	6.54666	9.25123	10.2839	10.2839	9.61877	5.19138
2012-06-30	3.60657	6.57051	9.27336	10.3336	10.3336	9.6236	5.18411
2012-07-01	3.61552	6.57857	9.2645	10.3484	10.3484	9.59624	5.18107
2012-07-02	3.63787	6.58902	9.25063	10.3756	10.3756	9.56376	5.18569
2012-07-03	3.66951	6.61617	9.23848	10.398	10.398	9.51507	5.20131
2012-07-04	3.70779	6.63789	9.23677	10.3944	10.3944	9.44567	5.21952
2012-07-05	3.74984	6.66749	9.26547	10.4013	10.4013	9.38254	5.23764
2012-07-06	3.7799	6.69347	9.29115	10.3915	10.3915	9.33646	5.25948
2012-07-07	3.78531	6.69478	9.3224	10.3702	10.3702	9.33761	5.28742
2012-07-08	3.76299	6.6941	9.36452	10.3866	10.3866	9.39503	5.31892
2012-07-09	3.70428	6.64656	9.35347	10.3196	10.3196	9.38735	5.33533
2012-07-10	3.63246	6.55425	9.30916	10.1734	10.1734	9.30267	5.32173
2012-07-11	3.58223	6.4656	9.21747	9.98172	9.98172	9.12721	5.28209
2012-07-12	3.54666	6.36301	9.06203	9.73523	9.73523	8.85157	5.23536
2012-07-13	3.53798	6.29351	8.92071	9.52264	9.52264	8.57772	5.20527
2012-07-14	3.56078	6.23936	8.74065	9.32727	9.32727	8.27967	5.18545
2012-07-15	3.60919	6.19888	8.57891	9.11925	9.11925	7.99905	5.1727
2012-07-16	3.68718	6.21152	8.51218	9.00932	9.00932	7.86424	5.18801
2012-07-17	3.76997	6.26153	8.50273	8.99252	8.99252	7.86292	5.23798
2012-07-18	3.83384	6.32477	8.56667	9.04974	9.04974	7.97589	5.31024
2012-07-19	3.88359	6.39466	8.64107	9.14211	9.14211	8.09957	5.37284
2012-07-20	3.93236	6.43504	8.64815	9.18426	9.18426	8.11478	5.38885
2012-07-21	3.98327	6.46022	8.61532	9.15116	9.15116	8.02784	5.35885
2012-07-22	4.02041	6.45766	8.51753	9.05703	9.05703	7.84375	5.31105
2012-07-23	4.02388	6.40196	8.3573	8.91776	8.91776	7.59261	5.26149
2012-07-24	3.99725	6.31585	8.17392	8.7548	8.7548	7.32817	5.22429
2012-07-25	3.95537	6.22973	8.01502	8.64733	8.64733	7.11615	5.20542
2012-07-26	3.92378	6.17874	7.94824	8.63982	8.63982	7.03477	5.1999
2012-07-27	3.9008	6.16963	7.95473	8.67032	8.67032	7.09514	5.20524
2012-07-28	3.89434	6.20013	8.02763	8.74309	8.74309	7.233	5.21207
2012-07-29	3.90437	6.25826	8.13204	8.8325	8.8325	7.39983	5.21132
2012-07-30	3.92799	6.34804	8.2428	8.92657	8.92657	7.58895	5.21365
2012-07-31	3.96437	6.45908	8.36901	9.04893	9.04893	7.76293	5.21147
2012-08-01	3.99547	6.55208	8.45564	9.12415	9.12415	7.88273	5.18943
2012-08-02	4.01235	6.60601	8.46601	9.11037	9.11037	7.91115	5.15153
2012-08-03	4.01896	6.63295	8.45795	9.0671	9.0671	7.85181	5.10726
2012-08-04	4.00423	6.64241	8.45625	9.03937	9.03937	7.78321	5.08515
2012-08-05	3.97742	6.65619	8.47825	9.06799	9.06799	7.75604	5.09142
2012-08-06	3.94491	6.67464	8.53706	9.14321	9.14321	7.74723	5.10095
2012-08-07	3.91072	6.68793	8.58645	9.18044	9.18044	7.73281	5.09432
2012-08-08	3.88928	6.68682	8.57399	9.14919	9.14919	7.65551	5.062
2012-08-09	3.87731	6.65337	8.50919	9.04149	9.04149	7.50679	5.01668
2012-08-10	3.87912	6.60227	8.38627	8.87995	8.87995	7.32078	4.97003
2012-08-11	3.89986	6.51387	8.18104	8.64129	8.64129	7.07422	4.91309
2012-08-12	3.93129	6.39919	7.93553	8.31777	8.31777	6.78094	4.85188
2012-08-13	3.96778	6.27039	7.67256	7.94252	7.94252	6.47812	4.79551
2012-08-14	3.99099	6.12979	7.40764	7.57487	7.57487	6.16249	4.75695
2012-08-15	3.99246	6.01592	7.2226	7.30027	7.30027	5.90567	4.76663
2012-08-16	3.97551	5.96639	7.1516	7.18937	7.18937	5.77363	4.81268
2012-08-17	3.94331	5.94545	7.14348	7.18671	7.18671	5.73835	4.8665
2012-08-18	3.90891	5.95536	7.19562	7.26045	7.26045	5.78312	4.90523
2012-08-19	3.87872	5.97769	7.25922	7.37049	7.37049	5.84014	4.90965
2012-08-20	3.85865	5.98419	7.29785	7.45607	7.45607	5.86507	4.88646
2012-08-21	3.85036	6.00547	7.34178	7.54395	7.54395	5.91024	4.85651
2012-08-22	3.84192	6.02525	7.36839	7.60322	7.60322	5.99223	4.82003
2012-08-23	3.82324	6.0183	7.3508	7.61477	7.61477	6.08663	4.77647
2012-08-24	3.78954	5.99024	7.30136	7.5787	7.5787	6.12336	4.72882
2012-08-25	3.73887	5.93296	7.20932	7.48674	7.48674	6.09069	4.67071
2012-08-26	3.68068	5.87105	7.10473	7.35944	7.35944	6.05203	4.61542
2012-08-27	3.63648	5.82887	7.01528	7.23895	7.23895	6.01338	4.56565
2012-08-28	3.60817	5.77787	6.90329	7.09348	7.09348	5.94304	4.49978
2012-08-29	3.59809	5.70413	6.76148	6.90346	6.90346	5.77226	4.41803
2012-08-30	3.60876	5.60671	6.58543	6.62494	6.62494	5.4916	4.32666
2012-08-31	3.61408	5.47459	6.36034	6.27274	6.27274	5.15962	4.23648
2012-09-01	3.59799	5.32356	6.12668	5.91071	5.91071	4.85348	4.17686
2012-09-02	3.55876	5.15283	5.91059	5.59449	5.59449	4.57402	4.15342
2012-09-03	3.50304	5.0064	5.74146	5.3915	5.3915	4.32634	4.15892
2012-09-04	3.44982	4.89674	5.62972	5.28989	5.28989	4.12026	4.18045
2012-09-05	3.40773	4.85078	5.58471	5.26671	5.26671	4.02525	4.20175
2012-09-06	3.37681	4.85546	5.60934	5.31855	5.31855	4.05474	4.21591
2012-09-07	3.34644	4.86927	5.65537	5.39309	5.39309	4.16432	4.21691
2012-09-08	3.32834	4.9016	5.72019	5.48576	5.48576	4.30715	4.20542
2012-09-09	3.31972	4.93751	5.77369	5.58069	5.58069	4.42063	4.17904
2012-09-10	3.31026	4.94395	5.76444	5.60627	5.60627	4.45936	4.12798
2012-09-11	3.30293	4.91369	5.72467	5.54029	5.54029	4.43159	4.05751
2012-09-12	3.28713	4.8278	5.60665	5.39946	5.39946	4.32273	3.96994
2012-09-13	3.2696	4.70789	5.41604	5.19755	5.19755	4.13864	3.87925
2012-09-14	3.25908	4.60874	5.255	5.00611	5.00611	3.94327	3.81882
2012-09-15	3.23304	4.54062	5.12824	4.88109	4.88109	3.75653	3.79888
2012-09-16	3.20282	4.48709	5.04055	4.77842	4.77842	3.61372	3.79277
2012-09-17	3.14957	4.42171	4.97056	4.64122	4.64122	3.4959	3.76811
2012-09-18	3.0771	4.34495	4.83596	4.48995	4.48995	3.4112	3.7176
2012-09-19	2.99584	4.24719	4.65093	4.29456	4.29456	3.31242	3.64449
2012-09-20	2.88584	4.11527	4.44412	4.09035	4.09035	3.16877	3.54868
2012-09-21	2.77703	3.96606	4.20346	3.90719	3.90719	3.01961	3.42969
2012-09-22	2.68314	3.78509	3.9548	3.70064	3.70064	2.86282	3.27443
2012-09-23	2.57171	3.56425	3.64642	3.44043	3.44043	2.67874	3.08202
2012-09-24	2.4677	3.34492	3.32283	3.16501	3.16501	2.5154	2.895
2012-09-25	2.36398	3.1409	3.04649	2.9093	2.9093	2.358	2.74359
2012-09-26	2.23944	2.93806	2.80628	2.69144	2.69144	2.21126	2.62137
2012-09-27	2.12898	2.75767	2.62166	2.51169	2.51169	2.09961	2.52151
2012-09-28	2.03312	2.5995	2.47296	2.36434	2.36434	1.98384	2.43642
2012-09-29	1.94334	2.45145	2.30468	2.20745	2.20745	1.84451	2.34809
2012-09-30	1.88688	2.34688	2.16949	2.08552	2.08552	1.70124	2.27332
2012-10-01	1.84806	2.26856	2.04742	2.02879	2.02879	1.5786	2.2186
2012-10-02	1.7935	2.16583	1.91142	1.96733	1.96733	1.46528	2.15503
2012-10-03	1.74085	2.0595	1.80942	1.90858	1.90858	1.37478	2.08433
2012-10-04	1.69217	1.9655	1.71654	1.8537	1.8537	1.32759	2.01998
2012-10-05	1.63276	1.87179	1.63666	1.76733	1.76733	1.3015	1.95276
2012-10-06	1.58102	1.80763	1.59925	1.68048	1.68048	1.31226	1.90401
2012-10-07	1.54036	1.77111	1.6081	1.60285	1.60285	1.35186	1.87815
2012-10-08	1.49889	1.73954	1.63684	1.53241	1.53241	1.3734	1.84685
2012-10-09	1.48737	1.73358	1.68245	1.51381	1.51381	1.38301	1.81268
2012-10-10	1.49018	1.73893	1.72169	1.5313	1.5313	1.38141	1.76982
2012-10-11	1.47424	1.71698	1.71329	1.54026	1.54026	1.35128	1.70576
2012-10-12	1.43294	1.66191	1.66544	1.51516	1.51516	1.3022	1.62284
2012-10-13	1.36232	1.56834	1.57959	1.44422	1.44422	1.2297	1.5195
2012-10-14	1.26054	1.43481	1.43334	1.34007	1.34007	1.13139	1.40027
2012-10-15	1.14809	1.28986	1.26382	1.22033	1.22033	1.03099	1.27955
2012-10-16	1.02431	1.13497	1.09407	1.08114	1.08114	0.926849	1.16098
2012-10-17	0.902532	0.990721	0.936247	0.935119	0.935119	0.825012	1.05344
2012-10-18	0.794712	0.870395	0.817984	0.803279	0.803279	0.733741	0.962922
2012-10-19	0.707814	0.773437	0.722526	0.698608	0.698608	0.644573	0.88782
2012-10-20	0.639733	0.69958	0.639986	0.625857	0.625857	0.568533	0.824424
2012-10-21	0.582912	0.638225	0.576789	0.570658	0.570658	0.506951	0.762404
2012-10-22	0.533402	0.582066	0.531351	0.518407	0.518407	0.459866	0.700713
2012-10-23	0.487584	0.535447	0.496718	0.467264	0.467264	0.423018	0.640702
2012-10-24	0.442124	0.486724	0.460014	0.419088	0.419088	0.391287	0.585131
2012-10-25	0.398374	0.440109	0.414783	0.37494	0.37494	0.36031	0.536173
2012-10-26	0.355082	0.394613	0.367802	0.336122	0.336122	0.329025	0.489504
2012-10-27	0.318185	0.351756	0.330438	0.305529	0.305529	0.300642	0.450669
2012-10-28	0.294291	0.325004	0.309791	0.290738	0.290738	0.281573	0.42834
2012-10-29	0.285201	0.311836	0.308999	0.289556	0.289556	0.275088	0.416139
2012-10-30	0.285287	0.311584	0.318038	0.297586	0.297586	0.280149	0.41353
2012-10-31	0.29047	0.318561	0.327297	0.313707	0.313707	0.291727	0.415494
2012-11-01	0.297452	0.324792	0.337319	0.330278	0.330278	0.30603	0.415366
2012-11-02	0.298634	0.325561	0.338622	0.340567	0.340567	0.315358	0.411674
2012-11-03	0.294136	0.317784	0.328714	0.344806	0.344806	0.31506	0.399931
2012-11-04	0.280211	0.29901	0.311752	0.3388	0.3388	0.306024	0.376856
2012-11-05	0.253992	0.27122	0.284022	0.316858	0.316858	0.285561	0.344227
2012-11-06	0.226759	0.241069	0.254745	0.291543	0.291543	0.26479	0.311533
2012-11-07	0.199427	0.211272	0.227921	0.263087	0.263087	0.245018	0.28002
2012-11-08	0.170074	0.182263	0.197972	0.232914	0.232914	0.220804	0.24855
2012-11-09	0.145938	0.157426	0.171899	0.211413	0.211413	0.199389	0.219987
2012-11-10	0.123287	0.136406	0.148446	0.192432	0.192432	0.176656	0.191079
2012-11-11	0.103266	0.117698	0.126908	0.172554	0.172554	0.153833	0.162275
2012-11-12	0.0866675	0.100702	0.108498	0.154213	0.154213	0.134484	0.137025
2012-11-13	0.0694207	0.0819246	0.0897773	0.128979	0.128979	0.113103	0.110504
2012-11-14	0.0526391	0.0627887	0.0707812	0.101938	0.101938	0.0913631	0.0873218
2012-11-15	0.0392612	0.0467589	0.0545954	0.0792102	0.0792102	0.0742659	0.0701241
2012-11-16	0.0293567	0.0349076	0.0427152	0.060659	0.060659	0.0599254	0.0562763
2012-11-17	0.0221096	0.0267269	0.0346958	0.0487032	0.0487032	0.0494823	0.047487
2012-11-18	0.0168466	0.020841	0.029205	0.0401766	0.0401766	0.0414045	0.040632
2012-11-19	0.0129806	0.0165968	0.0254769	0.0329991	0.0329991	0.0346924	0.0353665
2012-11-20	0.0102967	0.0137078	0.0226919	0.0284563	0.0284563	0.0306404	0.0325303
2012-11-21	0.0090859	0.0123093	0.0212641	0.0268895	0.0268895	0.0296177	0.0308486
2012-11-22	0.00814317	0.0115762	0.0202774	0.0258971	0.0258971	0.0291429	0.029258
2012-11-23	0.00698566	0.0106546	0.0188071	0.0240854	0.0240854	0.028063	0.0270254
2012-11-24	0.00559542	0.0091564	0.0165187	0.0213504	0.0213504	0.0258809	0.0236984
2012-11-25	0.00415227	0.00755824	0.0135205	0.01781	0.01781	0.0228315	0.0196705
2012-11-26	0.00297372	0.00611171	0.0108101	0.0148029	0.0148029	0.0200241	0.0160639
2012-11-27	0.00201508	0.00486031	0.00859193	0.0123241	0.0123241	0.017373	0.0130504
2012-11-28	0.00130709	0.00394856	0.00690624	0.010223	0.010223	0.0149287	0.0107429
2012-11-29	0.000790146	0.00311226	0.00560011	0.00836749	0.00836749	0.0125546	0.00871744
2012-11-30	0.00042817	0.00224802	0.00428622	0.00668895	0.00668895	0.010087	0.00674429
2012-12-01	0.000207372	0.00162379	0.00314137	0.00517742	0.00517742	0.00783713	0.00494629
2012-12-02	0.000178563	0.0012284	0.00254704	0.00441699	0.00441699	0.00631678	0.00384453
2012-12-03	0.000181259	0.00105892	0.00235047	0.0041273	0.0041273	0.00571997	0.00343358
2012-12-04	0.000179532	0.000997126	0.00250322	0.0041013	0.0041013	0.00575301	0.00346725
2012-12-05	0.000172093	0.000957734	0.00276758	0.00415805	0.00415805	0.00593597	0.00376876
2012-12-06	0.000159207	0.000940089	0.00313834	0.0042322	0.0042322	0.00636737	0.00415829
2012-12-07	0.000146057	0.000934527	0.00357353	0.00444154	0.00444154	0.00690048	0.00458254
2012-12-08	0.000139521	0.000984489	0.00418637	0.00509706	0.00509706	0.00793047	0.00523506
2012-12-09	0.000132906	0.00102374	0.00471599	0.00585094	0.00585094	0.00911513	0.00580276
2012-12-10	0.000116552	0.000980508	0.00491689	0.00626878	0.00626878	0.00985869	0.00599257
2012-12-11	8.7824e-05	0.000866215	0.00463562	0.00611731	0.00611731	0.00975275	0.00554837
2012-12-12	5.61831e-05	0.000680789	0.0040026	0.00554976	0.00554976	0.00892536	0.00466898
2012-12-13	2.91826e-05	0.000510432	0.00327064	0.00472882	0.00472882	0.0077621	0.00372306
2012-12-14	1.21073e-05	0.000374955	0.00255045	0.00393883	0.00393883	0.00653919	0.00286643
2012-12-15	5.68156e-06	0.000250978	0.00179495	0.00302417	0.00302417	0.00525435	0.00204499
2012-12-16	2.6014e-06	0.000141237	0.00106953	0.00202556	0.00202556	0.00390707	0.0012741
2012-12-17	8.03451e-07	6.51324e-05	0.000486683	0.00112436	0.00112436	0.00261337	0.000585763
2012-12-18	5.60158e-08	8.97392e-06	0.000127358	0.000535668	0.000535668	0.00159722	0.000165567
2012-12-19	0	0	2.27531e-05	0.000225503	0.000225503	0.00104048	4.28725e-05
2012-12-20	0	0	8.4829e-06	0.000183332	0.000183332	0.000771331	2.79224e-05
2012-12-21	0	0	7.82309e-06	0.000157529	0.000157529	0.000625842	2.1879e-05
2012-12-22	0	0	5.54653e-06	0.000115879	0.000115879	0.000446343	1.53568e-05
2012-12-23	0	0	3.56986e-06	7.05092e-05	7.05092e-05	0.000267416	9.18048e-06
2012-12-24	0	0	1.48706e-06	3.20424e-05	3.20424e-05	0.000115518	4.12464e-06
2012-12-25	0	0	0	7.63813e-06	7.63813e-06	2.38575e-05	8.339e-07
2012-12-26	0	0	0	9.20232e-07	9.20232e-07	3.61589e-06	7.60415e-08
2012-12-27	0	0	0	0	0	0	0
2012-12-28	0	0	0	0	0	0	0
2012-12-29	0	0	0	0	0	0	0
2012-12-30	0	0	0	0	0	0	0
2012-12-31	0	0	0	0	0	0	0
2013-01-01	2.64382e-09	3.91009e-09	5.42478e-08	1.14647e-06	1.14647e-06	3.16565e-06	1.41566e-07
2013-01-02	1.00554e-07	7.36079e-07	6.63996e-06	0.000101532	0.000101532	0.000317375	2.11779e-05
2013-01-03	1.98054e-07	1.81225e-06	2.27306e-05	0.000327725	0.000327725	0.000857909	7.36963e-05
2013-01-04	3.10115e-07	3.13064e-06	4.47735e-05	0.000609089	0.000609089	0.00164175	0.000148274
2013-01-05	4.37819e-07	4.9036e-06	7.00127e-05	0.000925317	0.000925317	0.00254931	0.0002309
2013-01-06	5.07847e-07	7.49336e-06	9.63484e-05	0.00123874	0.00123874	0.00342335	0.000319168
2013-01-07	5.6593e-07	9.8573e-06	0.000124804	0.0015268	0.0015268	0.00422634	0.000407242
2013-01-08	6.10072e-07	1.18407e-05	0.000150866	0.00180485	0.00180485	0.00508354	0.000514422
2013-01-09	5.49514e-07	1.29697e-05	0.000171383	0.00197929	0.00197929	0.00558372	0.000612026
2013-01-10	4.52375e-07	1.20654e-05	0.000175464	0.00196439	0.00196439	0.00559642	0.000655653
2013-01-11	3.40853e-07	1.08154e-05	0.000165495	0.00181194	0.00181194	0.0051884	0.000647714
2013-01-12	2.1447e-07	9.47301e-06	0.000151689	0.00160166	0.00160166	0.0045868	0.000614726
2013-01-13	1.45758e-07	7.44201e-06	0.000140934	0.00141177	0.00141177	0.00411255	0.000591608
2013-01-14	8.88174e-08	5.73081e-06	0.000129226	0.00125245	0.00125245	0.00370052	0.000570067
2013-01-15	4.29893e-08	4.31509e-06	0.000117881	0.0010932	0.0010932	0.00321776	0.000525918
2013-01-16	5.86078e-09	2.68186e-06	9.9402e-05	0.000891626	0.000891626	0.00261575	0.000445511
2013-01-17	5.52847e-09	2.5811e-06	8.07214e-05	0.000693337	0.000693337	0.0021037	0.000354834
2013-01-18	5.49366e-09	2.57352e-06	7.19099e-05	0.000597385	0.000597385	0.00184702	0.000303276
2013-01-19	6.24198e-09	2.39116e-06	7.52405e-05	0.000630737	0.000630737	0.00201259	0.000317829
2013-01-20	7.38031e-09	2.1481e-06	7.88632e-05	0.000694454	0.000694454	0.00219926	0.000326782
2013-01-21	1.06323e-08	1.98796e-06	9.43204e-05	0.000894041	0.000894041	0.00271124	0.00037807
2013-01-22	1.34246e-08	1.84118e-06	0.000108655	0.00106454	0.00106454	0.00309672	0.000416001
2013-01-23	1.63231e-08	1.93967e-06	0.000125264	0.00125876	0.00125876	0.00350311	0.000457785
2013-01-24	2.73297e-08	2.86508e-06	0.000207097	0.00203748	0.00203748	0.00534868	0.000778065
2013-01-25	5.59888e-08	5.17722e-06	0.000386961	0.00371943	0.00371943	0.00938963	0.00158001
2013-01-26	1.10012e-07	9.10457e-06	0.000685713	0.00653094	0.00653094	0.0160896	0.00289451
2013-01-27	2.62717e-07	1.46787e-05	0.00110726	0.0105194	0.0105194	0.025332	0.004637
2013-01-28	7.57016e-07	2.31628e-05	0.00162971	0.0152507	0.0152507	0.0371188	0.00681042
2013-01-29	1.79396e-06	3.51573e-05	0.00227341	0.0207301	0.0207301	0.0518885	0.00944021
2013-01-30	3.44254e-06	5.34763e-05	0.00303199	0.0269121	0.0269121	0.0698223	0.0126591
2013-01-31	5.94864e-06	8.33496e-05	0.00393844	0.0339545	0.0339545	0.0909473	0.0165333
2013-02-01	8.87003e-06	0.000118994	0.00484051	0.0408821	0.0408821	0.111914	0.0204074
2013-02-02	1.1208e-05	0.000148846	0.00545186	0.0457535	0.0457535	0.127515	0.0232779
2013-02-03	1.26652e-05	0.000169953	0.00571767	0.047504	0.047504	0.134654	0.0246749
2013-02-04	1.29594e-05	0.000173924	0.00549841	0.0456561	0.0456561	0.131571	0.0242296
2013-02-05	1.19295e-05	0.000163064	0.00489173	0.0407572	0.0407572	0.119484	0.0221386
2013-02-06	1.02778e-05	0.000144429	0.0041149	0.0344084	0.0344084	0.101636	0.018973
2013-02-07	7.76063e-06	0.000113559	0.00312512	0.0265743	0.0265743	0.0787126	0.0147855
2013-02-08	4.81007e-06	7.55418e-05	0.00203993	0.0179334	0.0179334	0.0537875	0.0101253
2013-02-09	2.41607e-06	4.15141e-05	0.0011151	0.0101166	0.0101166	0.0313167	0.00592084
2013-02-10	8.03773e-07	1.45176e-05	0.000408631	0.00419656	0.00419656	0.0146692	0.00275452
2013-02-11	1.08797e-08	1.57036e-06	7.33293e-05	0.00099099	0.00099099	0.00538072	0.000954087
2013-02-12	1.64926e-10	1.10693e-08	7.30744e-06	0.000124718	0.000124718	0.00210662	0.000336653
2013-02-13	1.83665e-10	1.32116e-09	3.80954e-07	2.50451e-05	2.50451e-05	0.00143941	0.00020701
2013-02-14	1.83665e-10	1.32116e-09	3.80954e-07	2.50451e-05	2.50451e-05	0.00135085	0.000194638
2013-02-15	1.8357e-10	1.32048e-09	3.7764e-07	2.33906e-05	2.33906e-05	0.00114966	0.000163692
2013-02-16	1.56376e-10	1.12523e-09	3.4234e-07	1.79637e-05	1.79637e-05	0.000847864	0.000118955
2013-02-17	1.1627e-10	1.17973e-09	2.78289e-07	1.25248e-05	1.25248e-05	0.000548311	7.35177e-05
2013-02-18	7.84044e-10	4.18218e-08	3.63591e-06	5.9092e-05	5.9092e-05	0.00198395	0.000237433
2013-02-19	1.68747e-09	9.64071e-08	7.92512e-06	0.000119262	0.000119262	0.00414523	0.000479095
2013-02-20	2.60421e-09	1.5006e-07	1.18844e-05	0.000190114	0.000190114	0.00635835	0.000735932
2013-02-21	3.96791e-09	2.3062e-07	1.74613e-05	0.000278302	0.000278302	0.00922993	0.00104024
2013-02-22	7.86652e-09	5.84474e-07	3.30013e-05	0.000453427	0.000453427	0.0132936	0.00148387
2013-02-23	3.0422e-08	1.89767e-06	0.000101483	0.000996511	0.000996511	0.0233219	0.00279124
2013-02-24	8.52314e-08	4.18496e-06	0.000216502	0.00188062	0.00188062	0.0389159	0.00494062
2013-02-25	1.90165e-07	7.62436e-06	0.000384543	0.00307256	0.00307256	0.0568223	0.00767429
2013-02-26	3.51566e-07	1.24165e-05	0.000609224	0.00463644	0.00463644	0.0769479	0.0110513
2013-02-27	5.73005e-07	1.78245e-05	0.000861846	0.00640755	0.00640755	0.0967877	0.0146042
2013-02-28	9.01438e-07	2.50389e-05	0.00114727	0.0085254	0.0085254	0.11791	0.0186192
2013-03-01	1.2691e-06	3.26682e-05	0.00144145	0.0108043	0.0108043	0.139373	0.0227404
2013-03-02	1.57243e-06	3.81508e-05	0.00163343	0.0123496	0.0123496	0.151106	0.0253123
2013-03-03	1.77011e-06	4.11895e-05	0.00171147	0.0131047	0.0131047	0.152488	0.0261922
2013-03-04	1.77525e-06	4.0388e-05	0.00165299	0.0128517	0.0128517	0.142815	0.0250516
2013-03-05	1.63657e-06	3.67049e-05	0.00148892	0.0117974	0.0117974	0.126004	0.0224113
2013-03-06	1.48182e-06	3.39283e-05	0.00134616	0.0109367	0.0109367	0.112621	0.0200905
2013-03-07	1.26969e-06	3.07424e-05	0.00123251	0.0100856	0.0100856	0.0999406	0.0176449
2013-03-08	1.02083e-06	2.70571e-05	0.00109676	0.00900769	0.00900769	0.0859712	0.0149331
2013-03-09	8.10995e-07	2.41044e-05	0.000996267	0.00812419	0.00812419	0.0741051	0.0126261
2013-03-10	6.36455e-07	2.15001e-05	0.000918188	0.00736187	0.00736187	0.0642684	0.0106883
2013-03-11	6.81315e-07	2.41557e-05	0.00102569	0.00820277	0.00820277	0.0680853	0.0111702
2013-03-12	9.5292e-07	3.31456e-05	0.00136199	0.0109069	0.0109069	0.087344	0.0143468
2013-03-13	1.23594e-06	4.22637e-05	0.00172811	0.0138479	0.0138479	0.108584	0.0177969
2013-03-14	1.55726e-06	5.23951e-05	0.00214089	0.01722	0.01722	0.133681	0.0220692
2013-03-15	1.81386e-06	6.1075e-05	0.00250916	0.0202201	0.0202201	0.156819	0.0262074
2013-03-16	1.99346e-06	6.83779e-05	0.00282687	0.0231159	0.0231159	0.180123	0.0305435
2013-03-17	2.32318e-06	8.141e-05	0.00339994	0.0280008	0.0280008	0.217453	0.0377818
2013-03-18	2.74167e-06	9.78635e-05	0.0041509	0.0342598	0.0342598	0.260063	0.0469257
2013-03-19	3.18522e-06	0.000114373	0.0049346	0.0404817	0.0404817	0.296692	0.0567778
2013-03-20	3.67576e-06	0.000129977	0.0056802	0.0460118	0.0460118	0.324105	0.0661086
2013-03-21	4.40644e-06	0.000147799	0.00650094	0.0513474	0.0513474	0.341344	0.0771684
2013-03-22	5.92724e-06	0.000177243	0.00785722	0.0596588	0.0596588	0.362448	0.0950512
2013-03-23	8.63666e-06	0.000227595	0.0101097	0.0740134	0.0740134	0.402823	0.123266
2013-03-24	1.24656e-05	0.000305899	0.0133473	0.0957165	0.0957165	0.469091	0.164096
2013-03-25	0.00062705	0.00124939	0.0174444	0.123506	0.123506	0.55881	0.213412
2013-03-26	0.00464156	0.011756	0.036955	0.161162	0.161162	0.669086	0.267673
2013-03-27	0.0122458	0.0358461	0.0871023	0.230445	0.230445	0.795967	0.338245
2013-03-28	0.0234396	0.0740021	0.170178	0.334324	0.334324	0.924198	0.427313
2013-03-29	0.0375674	0.123306	0.279159	0.463001	0.463001	1.03974	0.529958
2013-03-30	0.0514468	0.174166	0.395984	0.606427	0.606427	1.132	0.641419
2013-03-31	0.0640999	0.22043	0.499587	0.735208	0.735208	1.18019	0.740446
2013-04-01	0.0748831	0.260359	0.589251	0.84667	0.84667	1.19024	0.823234
2013-04-02	0.081877	0.288956	0.660841	0.950602	0.950602	1.17807	0.899685
2013-04-03	0.0860364	0.306234	0.709752	1.04104	1.04104	1.1638	0.970589
2013-04-04	0.0868234	0.310104	0.729141	1.10546	1.10546	1.1584	1.02789
2013-04-05	0.0851055	0.305512	0.728738	1.15649	1.15649	1.18183	1.07903
2013-04-06	0.0843789	0.305768	0.735106	1.22129	1.22129	1.25278	1.1365
2013-04-07	0.0855704	0.316709	0.771812	1.33193	1.33193	1.38247	1.21896
2013-04-08	0.0903971	0.342396	0.848986	1.50904	1.50904	1.5739	1.34155
2013-04-09	0.0985676	0.381442	0.959764	1.74959	1.74959	1.81987	1.49225
2013-04-10	0.110085	0.43218	1.10068	2.04363	2.04363	2.11259	1.65137
2013-04-11	0.12643	0.490847	1.25893	2.37097	2.37097	2.43064	1.81062
2013-04-12	0.149861	0.553046	1.41013	2.67789	2.67789	2.72265	1.95128
2013-04-13	0.184435	0.625525	1.54828	2.93356	2.93356	2.96312	2.06497
2013-04-14	0.236396	0.719138	1.67864	3.13116	3.13116	3.13934	2.15217
2013-04-15	0.310007	0.845402	1.80944	3.27676	3.27676	3.25512	2.20857
2013-04-16	0.411984	1.03253	1.98107	3.42149	3.42149	3.36842	2.25598
2013-04-17	0.539948	1.26614	2.17975	3.5436	3.5436	3.46266	2.29508
2013-04-18	0.693622	1.54759	2.41682	3.65464	3.65464	3.55636	2.3315
2013-04-19	0.857857	1.86947	2.69561	3.7849	3.7849	3.67906	2.37699
2013-04-20	1.01201	2.17348	2.96275	3.89934	3.89934	3.78349	2.41615
2013-04-21	1.15513	2.46367	3.22107	4.01836	4.01836	3.87995	2.45261
2013-04-22	1.29077	2.74626	3.4761	4.14569	4.14569	3.97775	2.49152
2013-04-23	1.41236	2.97981	3.6811	4.21236	4.21236	4.01123	2.51214
2013-04-24	1.51014	3.15539	3.81927	4.21147	4.21147	3.98702	2.51177
2013-04-25	1.58214	3.26946	3.89304	4.16291	4.16291	3.91875	2.49623
2013-04-26	1.64174	3.33558	3.91483	4.08426	4.08426	3.81519	2.47129
2013-04-27	1.69205	3.38213	3.91593	4.00529	4.00529	3.70913	2.44622
2013-04-28	1.72676	3.39828	3.89968	3.92035	3.92035	3.60176	2.41956
2013-04-29	1.73855	3.36642	3.84485	3.80486	3.80486	3.47549	2.38048
2013-04-30	1.71008	3.26348	3.71958	3.63316	3.63316	3.31406	2.31489
2013-05-01	1.67764	3.15286	3.59128	3.48012	3.48012	3.17149	2.24435
2013-05-02	1.6603	3.07691	3.49855	3.37599	3.37599	3.0694	2.19058
2013-05-03	1.62256	2.9741	3.38659	3.26058	3.26058	2.95514	2.13166
2013-05-04	1.5688	2.85005	3.25576	3.13244	3.13244	2.82744	2.06766
2013-05-05	1.50852	2.71242	3.10899	2.9884	2.9884	2.68853	2.00597
2013-05-06	1.46047	2.59492	2.98573	2.86846	2.86846	2.58154	1.96095
2013-05-07	1.48312	2.61026	3.02098	2.90327	2.90327	2.62085	1.98744
2013-05-08	1.54513	2.71345	3.16569	3.05197	3.05197	2.76471	2.08261
2013-05-09	1.63333	2.88311	3.41147	3.3027	3.3027	3.00829	2.21861
2013-05-10	1.77949	3.1701	3.80134	3.7043	3.7043	3.37578	2.38918
2013-05-11	1.97739	3.54657	4.3083	4.22913	4.22913	3.85551	2.57809
2013-05-12	2.23197	4.01281	4.9147	4.85589	4.85589	4.43243	2.77415
2013-05-13	2.5009	4.48988	5.5238	5.49672	5.49672	5.02029	2.95804
2013-05-14	2.73296	4.87514	6.02015	6.03882	6.03882	5.5138	3.10213
2013-05-15	2.9475	5.18943	6.42053	6.47459	6.47459	5.90146	3.20919
2013-05-16	3.14922	5.4438	6.74968	6.84386	6.84386	6.21528	3.2913
2013-05-17	3.34367	5.63754	7.00007	7.13179	7.13179	6.45923	3.37233
2013-05-18	3.55156	5.82797	7.24306	7.41417	7.41417	6.69929	3.47545
2013-05-19	3.73498	5.98532	7.47293	7.70834	7.70834	6.93975	3.60786
2013-05-20	3.89984	6.12598	7.71402	8.02306	8.02306	7.18191	3.77444
2013-05-21	4.06727	6.31362	8.0343	8.4231	8.4231	7.50012	3.96359
2013-05-22	4.20263	6.50806	8.38627	8.8682	8.8682	7.88662	4.15859
2013-05-23	4.305	6.68585	8.6976	9.28382	9.28382	8.27326	4.33872
2013-05-24	4.37398	6.84785	8.98745	9.67851	9.67851	8.67144	4.49379
2013-05-25	4.38925	6.95749	9.20967	10.0012	10.0012	9.02149	4.62692
2013-05-26	4.38096	7.03938	9.38161	10.2609	10.2609	9.32962	4.73745
2013-05-27	4.35735	7.12164	9.54511	10.4995	10.4995	9.64695	4.82955
2013-05-28	4.31052	7.16353	9.62977	10.6534	10.6534	9.88016	4.90139
2013-05-29	4.26318	7.17391	9.65353	10.7336	10.7336	10.0032	4.95039
2013-05-30	4.2034	7.16124	9.66136	10.7815	10.7815	10.0765	4.99964
2013-05-31	4.15378	7.14255	9.66757	10.7988	10.7988	10.0951	5.05657
2013-06-01	4.1187	7.13109	9.66849	10.8033	10.8033	10.0993	5.10921
2013-06-02	4.09732	7.14624	9.69477	10.8229	10.8229	10.1325	5.16429
2013-06-03	4.09994	7.16658	9.70635	10.814	10.814	10.1327	5.21064
2013-06-04	4.11163	7.17889	9.71064	10.8096	10.8096	10.1374	5.24815
2013-06-05	4.13848	7.21773	9.77086	10.8503	10.8503	10.206	5.29604
2013-06-06	4.18317	7.25784	9.83628	10.8922	10.8922	10.2612	5.34054
2013-06-07	4.20613	7.29223	9.90253	10.9585	10.9585	10.3452	5.38398
2013-06-08	4.21016	7.33625	10.0059	11.0576	11.0576	10.4655	5.44263
2013-06-09	4.17838	7.3497	10.1057	11.1611	11.1611	10.5894	5.49843
2013-06-10	4.09536	7.33315	10.2058	11.2863	11.2863	10.7433	5.5504
2013-06-11	3.98433	7.27837	10.2587	11.34	11.34	10.8351	5.58232
2013-06-12	3.84281	7.15389	10.1875	11.285	11.285	10.812	5.5724
2013-06-13	3.69562	7.01036	10.0662	11.1805	11.1805	10.7427	5.54347
2013-06-14	3.58049	6.87265	9.93021	11.0544	11.0544	10.6478	5.50549
2013-06-15	3.50474	6.76008	9.79646	10.945	10.945	10.5551	5.4575
2013-06-16	3.48745	6.69141	9.69095	10.8555	10.8555	10.4568	5.41178
2013-06-17	3.5317	6.66554	9.59298	10.7629	10.7629	10.3147	5.36534
2013-06-18	3.61536	6.69438	9.54884	10.7316	10.7316	10.21	5.33874
2013-06-19	3.73058	6.78132	9.61011	10.7924	10.7924	10.2034	5.35408
2013-06-20	3.84393	6.89877	9.73122	10.9198	10.9198	10.2851	5.3982
2013-06-21	3.91934	7.00219	9.88648	11.098	11.098	10.4474	5.46604
2013-06-22	3.95228	7.06313	10.0282	11.265	11.265	10.6114	5.53421
2013-06-23	3.9353	7.06168	10.0862	11.3608	11.3608	10.7142	5.57306
2013-06-24	3.88383	7.01637	10.0892	11.3933	11.3933	10.7803	5.58484
2013-06-25	3.82684	6.94938	10.0587	11.3699	11.3699	10.7996	5.57201
2013-06-26	3.77075	6.87718	10.0015	11.3233	11.3233	10.7856	5.54247
2013-06-27	3.72187	6.81606	9.95741	11.2961	11.2961	10.7764	5.51384
2013-06-28	3.6871	6.76918	9.92566	11.2962	11.2962	10.7384	5.48385
2013-06-29	3.65569	6.72563	9.88429	11.3058	11.3058	10.6761	5.45613
2013-06-30	3.62178	6.69343	9.85104	11.3315	11.3315	10.6242	5.44248
2013-07-01	3.58521	6.66598	9.84308	11.3768	11.3768	10.5911	5.4409
2013-07-02	3.52994	6.62552	9.81974	11.3929	11.3929	10.5774	5.44473
2013-07-03	3.4613	6.58512	9.77899	11.3831	11.3831	10.5771	5.44556
2013-07-04	3.39191	6.5357	9.72057	11.3268	11.3268	10.551	5.42966
2013-07-05	3.33294	6.47708	9.61621	11.1889	11.1889	10.4568	5.38942
2013-07-06	3.30178	6.44351	9.51391	11.0251	11.0251	10.3235	5.33703
2013-07-07	3.30294	6.43946	9.45216	10.8615	10.8615	10.189	5.28784
2013-07-08	3.32855	6.45953	9.4105	10.7028	10.7028	10.0697	5.25606
2013-07-09	3.37524	6.5191	9.43876	10.6487	10.6487	10.0323	5.25575
2013-07-10	3.4307	6.59012	9.54086	10.6872	10.6872	10.0545	5.27747
2013-07-11	3.47473	6.64942	9.65885	10.7631	10.7631	10.0827	5.3028
2013-07-12	3.51156	6.70027	9.77401	10.8638	10.8638	10.1198	5.32454
2013-07-13	3.53857	6.72344	9.83535	10.9058	10.9058	10.1111	5.32958
2013-07-14	3.5558	6.72999	9.85057	10.9397	10.9397	10.0813	5.32523
2013-07-15	3.57497	6.73436	9.83793	10.9945	10.9945	10.0436	5.3244
2013-07-16	3.58308	6.73132	9.81822	11.0359	11.0359	10.0004	5.31678
2013-07-17	3.56177	6.72589	9.81103	11.1074	11.1074	10.0049	5.31715
2013-07-18	3.5193	6.69733	9.78086	11.1338	11.1338	10.0143	5.31775
2013-07-19	3.43624	6.60653	9.64856	11.0215	11.0215	9.93877	5.29236
2013-07-20	3.33231	6.47229	9.47134	10.8514	10.8514	9.81225	5.25739
2013-07-21	3.25567	6.33807	9.27951	10.586	10.586	9.6049	5.20841
2013-07-22	3.20211	6.23167	9.12908	10.2979	10.2979	9.40196	5.15204
2013-07-23	3.18339	6.18819	9.07128	10.1064	10.1064	9.2984	5.12492
2013-07-24	3.20728	6.19311	9.0577	9.92717	9.92717	9.21758	5.1079
2013-07-25	3.2404	6.22244	9.06329	9.82221	9.82221	9.19415	5.1019
2013-07-26	3.28852	6.31165	9.18034	9.87771	9.87771	9.29632	5.1323
2013-07-27	3.33335	6.41584	9.33864	10.0018	10.0018	9.44326	5.17183
2013-07-28	3.32874	6.48234	9.47759	10.1779	10.1779	9.61658	5.21254
2013-07-29	3.28606	6.49982	9.56181	10.3204	10.3204	9.73982	5.23809
2013-07-30	3.21206	6.43275	9.51019	10.3084	10.3084	9.69631	5.21613
2013-07-31	3.14053	6.34207	9.38851	10.2141	10.2141	9.56798	5.1643
2013-08-01	3.10901	6.26863	9.23977	10.0508	10.0508	9.33109	5.09572
2013-08-02	3.11284	6.21653	9.08621	9.86866	9.86866	9.04619	5.02839
2013-08-03	3.15469	6.22597	9.00033	9.75071	9.75071	8.82208	4.99185
2013-08-04	3.22682	6.28472	8.97203	9.67447	9.67447	8.65597	4.97867
2013-08-05	3.30261	6.37781	9.01242	9.66266	9.66266	8.59365	4.98907
2013-08-06	3.38075	6.49565	9.09776	9.70823	9.70823	8.59294	5.01595
2013-08-07	3.44607	6.57229	9.10495	9.69102	9.69102	8.52038	5.0232
2013-08-08	3.49837	6.60544	9.05757	9.63637	9.63637	8.39132	5.01488
2013-08-09	3.55289	6.62474	8.97916	9.55987	9.55987	8.25877	4.99915
2013-08-10	3.59644	6.61396	8.8473	9.42294	9.42294	8.11182	4.97939
2013-08-11	3.63206	6.60204	8.73766	9.32323	9.32323	8.01854	4.97191
2013-08-12	3.66365	6.59679	8.63797	9.25721	9.25721	7.95761	4.97276
2013-08-13	3.6943	6.58262	8.53044	9.18609	9.18609	7.85212	4.96291
2013-08-14	3.73168	6.56286	8.43944	9.10982	9.10982	7.73199	4.93739
2013-08-15	3.7754	6.55883	8.37467	8.99603	8.99603	7.61757	4.90539
2013-08-16	3.8121	6.54149	8.28484	8.83146	8.83146	7.51605	4.87434
2013-08-17	3.8339	6.51018	8.19288	8.63995	8.63995	7.43136	4.84562
2013-08-18	3.85317	6.4944	8.11122	8.45534	8.45534	7.3779	4.82682
2013-08-19	3.8737	6.47809	8.00907	8.24971	8.24971	7.32429	4.80767
2013-08-20	3.89364	6.47904	7.93809	8.07303	8.07303	7.30708	4.79267
2013-08-21	3.91391	6.51421	7.93277	8.01929	8.01929	7.33665	4.80307
2013-08-22	3.92058	6.53704	7.92698	8.01384	8.01384	7.37763	4.82038
2013-08-23	3.91611	6.55559	7.94716	8.03613	8.03613	7.3697	4.82993
2013-08-24	3.91578	6.57594	7.99986	8.11443	8.11443	7.32862	4.83087
2013-08-25	3.91056	6.55733	8.00363	8.09417	8.09417	7.20895	4.80354
2013-08-26	3.90708	6.50543	8.00694	8.04808	8.04808	7.0246	4.75568
2013-08-27	3.90238	6.43691	7.99373	7.99046	7.99046	6.83564	4.71263
2013-08-28	3.88749	6.35264	7.95765	7.86419	7.86419	6.67116	4.67912
2013-08-29	3.86772	6.30565	7.97046	7.80987	7.80987	6.61048	4.66927
2013-08-30	3.84799	6.27426	7.99073	7.78516	7.78516	6.60427	4.6733
2013-08-31	3.82938	6.23449	7.97829	7.71687	7.71687	6.58446	4.66622
2013-09-01	3.81337	6.18306	7.94356	7.6809	7.6809	6.52964	4.65213
2013-09-02	3.81001	6.11531	7.83998	7.58269	7.58269	6.39443	4.63348
2013-09-03	3.80685	6.03972	7.68977	7.43858	7.43858	6.21316	4.60847
2013-09-04	3.80179	5.96651	7.52218	7.32025	7.32025	6.0227	4.59203
2013-09-05	3.80325	5.8685	7.31767	7.15369	7.15369	5.78443	4.57047
2013-09-06	3.79811	5.7703	7.11701	6.99014	6.99014	5.58072	4.53873
2013-09-07	3.78784	5.6891	6.92855	6.85312	6.85312	5.41895	4.50336
2013-09-08	3.77481	5.61692	6.75667	6.71321	6.71321	5.28994	4.46479
2013-09-09	3.73374	5.57156	6.62982	6.6425	6.6425	5.27262	4.43873
2013-09-10	3.68454	5.52429	6.51487	6.57575	6.57575	5.23673	4.40733
2013-09-11	3.61357	5.44198	6.35577	6.46686	6.46686	5.15702	4.34453
2013-09-12	3.52612	5.34295	6.15235	6.32371	6.32371	5.0587	4.26611
2013-09-13	3.42949	5.22276	5.93263	6.12248	6.12248	4.85639	4.1787
2013-09-14	3.33395	5.09505	5.71424	5.92898	5.92898	4.66831	4.09826
2013-09-15	3.24863	4.99094	5.5386	5.7298	5.7298	4.50104	4.0286
2013-09-16	3.18024	4.88111	5.3509	5.48721	5.48721	4.26831	3.93637
2013-09-17	3.12396	4.76282	5.15342	5.21753	5.21753	4.03737	3.8238
2013-09-18	3.07187	4.62579	4.95794	4.91247	4.91247	3.77895	3.71545
2013-09-19	3.02317	4.4952	4.8234	4.6571	4.6571	3.52993	3.63299
2013-09-20	2.98284	4.36962	4.72335	4.46617	4.46617	3.37231	3.57638
2013-09-21	2.9476	4.26238	4.64903	4.31303	4.31303	3.2433	3.52635
2013-09-22	2.91245	4.17005	4.56611	4.23167	4.23167	3.1468	3.47696
2013-09-23	2.87355	4.09363	4.49801	4.21571	4.21571	3.10483	3.44108
2013-09-24	2.82241	4.04356	4.4481	4.25632	4.25632	3.12568	3.43076
2013-09-25	2.77596	4.02163	4.42782	4.32531	4.32531	3.20432	3.42454
2013-09-26	2.733	3.98485	4.39032	4.32486	4.32486	3.27322	3.38913
2013-09-27	2.6906	3.93582	4.33816	4.2681	4.2681	3.30349	3.32935
2013-09-28	2.64935	3.84624	4.24932	4.1414	4.1414	3.26483	3.25421
2013-09-29	2.59494	3.7097	4.10198	3.9424	3.9424	3.15849	3.15836
2013-09-30	2.54098	3.55098	3.92819	3.71535	3.71535	3.0077	3.04789
2013-10-01	2.47334	3.34887	3.70772	3.44615	3.44615	2.80805	2.91511
2013-10-02	2.39477	3.13337	3.4512	3.14422	3.14422	2.59148	2.76
2013-10-03	2.29158	2.91408	3.17983	2.8643	2.8643	2.37222	2.60089
2013-10-04	2.16774	2.69718	2.87894	2.59192	2.59192	2.15076	2.44103
2013-10-05	2.022	2.49665	2.58912	2.34651	2.34651	1.94659	2.28659
2013-10-06	1.87135	2.30949	2.3377	2.13727	2.13727	1.75282	2.15403
2013-10-07	1.72877	2.133	2.11378	1.93704	1.93704	1.57833	2.04884
2013-10-08	1.60935	1.99718	1.94677	1.78086	1.78086	1.45541	1.96356
2013-10-09	1.5171	1.89994	1.82605	1.68393	1.68393	1.36706	1.90048
2013-10-10	1.4577	1.83286	1.73941	1.62511	1.62511	1.3165	1.8452
2013-10-11	1.41134	1.77277	1.67725	1.58003	1.58003	1.27821	1.78391
2013-10-12	1.36158	1.69322	1.60099	1.51657	1.51657	1.23068	1.71942
2013-10-13	1.30758	1.59376	1.50851	1.43576	1.43576	1.18207	1.64973
2013-10-14	1.23196	1.48308	1.39799	1.34257	1.34257	1.12065	1.56662
2013-10-15	1.15016	1.37184	1.28193	1.25064	1.25064	1.04149	1.48819
2013-10-16	1.07305	1.27456	1.18896	1.17667	1.17667	0.959503	1.42874
2013-10-17	1.00403	1.18725	1.11304	1.10729	1.10729	0.883852	1.38062
2013-10-18	0.968582	1.13654	1.06349	1.07172	1.07172	0.838663	1.34547
2013-10-19	0.972064	1.13232	1.05441	1.08067	1.08067	0.835046	1.3145
2013-10-20	0.986033	1.1415	1.059	1.10028	1.10028	0.843263	1.27444
2013-10-21	1.00257	1.15096	1.06719	1.12533	1.12533	0.850844	1.23218
2013-10-22	1.00632	1.13593	1.06582	1.12498	1.12498	0.852669	1.19417
2013-10-23	0.980254	1.08449	1.02798	1.0819	1.0819	0.839581	1.14633
2013-10-24	0.947377	1.03098	0.972425	1.03228	1.03228	0.816634	1.09524
2013-10-25	0.900662	0.96855	0.915737	0.969713	0.969713	0.777094	1.04331
2013-10-26	0.840576	0.901961	0.861291	0.896503	0.896503	0.720538	0.989861
2013-10-27	0.783246	0.841219	0.821556	0.832032	0.832032	0.663975	0.943649
2013-10-28	0.726992	0.776751	0.780981	0.766793	0.766793	0.615672	0.894652
2013-10-29	0.679397	0.721786	0.736986	0.709453	0.709453	0.574609	0.832542
2013-10-30	0.643368	0.674479	0.700501	0.668598	0.668598	0.546361	0.762339
2013-10-31	0.593341	0.616409	0.654445	0.617669	0.617669	0.511046	0.685588
2013-11-01	0.531389	0.550381	0.596784	0.551385	0.551385	0.472155	0.609296
2013-11-02	0.459034	0.47116	0.524253	0.47724	0.47724	0.431871	0.535575
2013-11-03	0.380196	0.390592	0.435908	0.396329	0.396329	0.387055	0.461378
2013-11-04	0.314125	0.322697	0.360967	0.325179	0.325179	0.343556	0.395608
2013-11-05	0.25687	0.262426	0.298158	0.264565	0.264565	0.301856	0.339192
2013-11-06	0.206709	0.210889	0.243707	0.211254	0.211254	0.253755	0.29294
2013-11-07	0.164147	0.166229	0.194193	0.16849	0.16849	0.208452	0.253617
2013-11-08	0.128278	0.12741	0.148941	0.139814	0.139814	0.168138	0.218877
2013-11-09	0.103771	0.100274	0.11508	0.121389	0.121389	0.137384	0.191772
2013-11-10	0.0917703	0.0863423	0.0964653	0.111938	0.111938	0.120675	0.173093
2013-11-11	0.0810267	0.0775413	0.0841665	0.101749	0.101749	0.109683	0.15663
2013-11-12	0.0699771	0.0693894	0.0734489	0.0890134	0.0890134	0.0988436	0.139474
2013-11-13	0.0596372	0.0632365	0.0654085	0.0772248	0.0772248	0.0897181	0.123094
2013-11-14	0.0532647	0.0615356	0.0632515	0.068933	0.068933	0.0849052	0.11363
2013-11-15	0.0512987	0.0616034	0.0639605	0.0668563	0.0668563	0.0857337	0.112149
2013-11-16	0.0509445	0.0624758	0.0650591	0.0683813	0.0683813	0.0886474	0.112458
2013-11-17	0.050169	0.0617239	0.0653837	0.0703129	0.0703129	0.091066	0.111652
2013-11-18	0.0485309	0.0594462	0.0643395	0.0722911	0.0722911	0.0924415	0.109583
2013-11-19	0.0475138	0.0581713	0.0651682	0.0751428	0.0751428	0.0945076	0.109876
2013-11-20	0.0473103	0.0579953	0.0675156	0.0793501	0.0793501	0.100781	0.114164
2013-11-21	0.0478363	0.0584839	0.0698498	0.0865946	0.0865946	0.112733	0.11915
2013-11-22	0.0482761	0.059348	0.0728033	0.0961294	0.0961294	0.128565	0.121851
2013-11-23	0.0480439	0.0593845	0.0755043	0.106314	0.106314	0.146329	0.121844
2013-11-24	0.0476249	0.0579405	0.0775745	0.117056	0.117056	0.165814	0.120097
2013-11-25	0.0467618	0.0566782	0.0791753	0.125492	0.125492	0.183542	0.11812
2013-11-26	0.0441216	0.0533626	0.0769809	0.128618	0.128618	0.193662	0.111841
2013-11-27	0.039704	0.0475945	0.0720071	0.125629	0.125629	0.193787	0.100981
2013-11-28	0.0333156	0.0401252	0.0633705	0.114632	0.114632	0.180219	0.0861465
2013-11-29	0.0256173	0.0308917	0.0520569	0.0975688	0.0975688	0.155173	0.0690524
2013-11-30	0.0184232	0.0223076	0.0411273	0.0785392	0.0785392	0.127536	0.0543164
2013-12-01	0.0118351	0.015953	0.0310308	0.0589658	0.0589658	0.0977535	0.0411816
2013-12-02	0.0066343	0.0107312	0.0226243	0.0412787	0.0412787	0.0696299	0.0292397
2013-12-03	0.00341256	0.00765114	0.0174299	0.0285269	0.0285269	0.0496311	0.0209278
2013-12-04	0.00161928	0.00544139	0.0130613	0.0193101	0.0193101	0.0349178	0.0146385
2013-12-05	0.000740789	0.00406951	0.0102439	0.014136	0.014136	0.0266822	0.01073
2013-12-06	0.000543515	0.00335066	0.00838432	0.011365	0.011365	0.0228373	0.00872053
2013-12-07	0.000353579	0.0024821	0.00643643	0.0088003	0.0088003	0.0177594	0.00659606
2013-12-08	0.000242409	0.00170853	0.00462681	0.0062383	0.0062383	0.0125895	0.00461088
2013-12-09	0.000158406	0.00106815	0.00320488	0.00448934	0.00448934	0.00910127	0.00313013
2013-12-10	7.80668e-05	0.000583439	0.00218753	0.00351575	0.00351575	0.00634934	0.00218629
2013-12-11	4.15045e-05	0.000415028	0.00172423	0.00333188	0.00333188	0.00571852	0.00190863
2013-12-12	2.97569e-05	0.000345302	0.00172397	0.00372278	0.00372278	0.00626284	0.00216632
2013-12-13	1.99809e-05	0.000306972	0.00172565	0.00391424	0.00391424	0.00649528	0.00232091
2013-12-14	1.42968e-05	0.000270718	0.00159158	0.00382333	0.00382333	0.00628234	0.00226517
2013-12-15	1.40999e-05	0.000263117	0.00156228	0.00376734	0.00376734	0.00619809	0.00223708
2013-12-16	1.23536e-05	0.000230604	0.00138587	0.00339591	0.00339591	0.0055973	0.00199869
2013-12-17	8.48066e-06	0.000174003	0.00109934	0.00267765	0.00267765	0.00457489	0.00153079
2013-12-18	5.433e-06	9.87475e-05	0.000830667	0.00197403	0.00197403	0.00352851	0.00111569
2013-12-19	1.54542e-06	4.02222e-05	0.000550797	0.00121995	0.00121995	0.00239479	0.000624306
2013-12-20	6.94825e-08	1.22856e-05	0.000362564	0.000756511	0.000756511	0.00178339	0.000359715
2013-12-21	7.35261e-08	1.19896e-05	0.00032301	0.000665371	0.000665371	0.00160957	0.000330624
2013-12-22	7.34859e-08	1.15071e-05	0.000302239	0.000625498	0.000625498	0.00152525	0.000314723
2013-12-23	7.10456e-08	1.08119e-05	0.00028234	0.000580275	0.000580275	0.00143952	0.000292135
2013-12-24	5.79021e-08	9.17604e-06	0.00023733	0.000485732	0.000485732	0.00122211	0.000236461
2013-12-25	6.20355e-08	8.2371e-06	0.000261553	0.000601702	0.000601702	0.00153376	0.000275508
2013-12-26	9.16705e-08	8.67468e-06	0.000383921	0.00096146	0.00096146	0.00243621	0.000405079
2013-12-27	1.36717e-07	1.01952e-05	0.000558287	0.00141724	0.00141724	0.00353578	0.000587225
2013-12-28	1.83698e-07	1.35898e-05	0.000780771	0.00198144	0.00198144	0.00492632	0.00081486
2013-12-29	2.13232e-07	1.56834e-05	0.000909283	0.00230086	0.00230086	0.00571152	0.000949676
2013-12-30	2.16333e-07	1.63621e-05	0.000955667	0.00239659	0.00239659	0.00596545	0.000990706
2013-12-31	8.35089e-07	2.49819e-05	0.00122495	0.00295933	0.00295933	0.00677168	0.00118106
2014-01-01	1.52549e-06	3.3099e-05	0.00141408	0.00327759	0.00327759	0.0069609	0.00127265
2014-01-02	2.22937e-06	4.08441e-05	0.00153502	0.00342123	0.00342123	0.00660401	0.001277
2014-01-03	2.93461e-06	4.9141e-05	0.00165964	0.00359304	0.00359304	0.0064348	0.00129779
2014-01-04	3.20852e-06	5.58658e-05	0.0017739	0.00357177	0.00357177	0.00653991	0.00139541
2014-01-05	3.66964e-06	7.31924e-05	0.00239252	0.00440508	0.00440508	0.00925897	0.00211058
2014-01-06	4.1749e-06	9.83362e-05	0.00327715	0.00598088	0.00598088	0.0137099	0.00321946
2014-01-07	4.03778e-06	0.000114656	0.00395274	0.0070323	0.0070323	0.0177271	0.00423829
2014-01-08	3.66694e-06	0.000121418	0.00434866	0.00776679	0.00776679	0.020905	0.0050294
2014-01-09	2.92997e-06	0.000116501	0.00430489	0.00774818	0.00774818	0.0218765	0.00527624
2014-01-10	2.16843e-06	0.000104736	0.00406248	0.00723702	0.00723702	0.0215726	0.00522234
2014-01-11	1.85447e-06	9.52778e-05	0.00385003	0.0069558	0.0069558	0.0208797	0.00508167
2014-01-12	1.37578e-06	7.81241e-05	0.00329439	0.00620608	0.00620608	0.018465	0.00448167
2014-01-13	8.81051e-07	5.498e-05	0.00259289	0.0050006	0.0050006	0.0150542	0.00362724
2014-01-14	4.09134e-07	3.21603e-05	0.00183451	0.0037464	0.0037464	0.0112538	0.00266123
2014-01-15	6.95548e-08	1.66594e-05	0.00125917	0.00264528	0.00264528	0.00781971	0.00181343
2014-01-16	5.37196e-08	1.09901e-05	0.00104067	0.00209841	0.00209841	0.00617352	0.00140484
2014-01-17	5.62062e-08	1.18381e-05	0.00100187	0.00205914	0.00205914	0.00564965	0.00130851
2014-01-18	5.76323e-08	1.35282e-05	0.00101701	0.00213614	0.00213614	0.0055021	0.00128635
2014-01-19	6.99732e-08	1.62267e-05	0.00106847	0.00226509	0.00226509	0.00548692	0.00128755
2014-01-20	1.68131e-07	2.83576e-05	0.00160406	0.00325481	0.00325481	0.0071771	0.00179356
2014-01-21	4.26367e-07	6.07624e-05	0.00293013	0.00558394	0.00558394	0.011451	0.00320643
2014-01-22	7.6239e-07	0.000101343	0.00466959	0.00865355	0.00865355	0.0171806	0.00505585
2014-01-23	1.21602e-06	0.000150971	0.00700175	0.0128767	0.0128767	0.0252245	0.00776568
2014-01-24	1.61496e-06	0.000198837	0.00915053	0.0170953	0.0170953	0.0330727	0.0105788
2014-01-25	1.85061e-06	0.000225187	0.010619	0.0201019	0.0201019	0.039125	0.012803
2014-01-26	2.00184e-06	0.000241842	0.0117997	0.0228631	0.0228631	0.0451101	0.0151596
2014-01-27	2.01188e-06	0.000252126	0.0124685	0.024938	0.024938	0.049921	0.0172647
2014-01-28	2.49818e-06	0.000271298	0.0132852	0.0270591	0.0270591	0.0547271	0.0196693
2014-01-29	3.06621e-06	0.000294851	0.0141552	0.0292382	0.0292382	0.0589849	0.0222157
2014-01-30	3.56255e-06	0.000309579	0.0143742	0.0299334	0.0299334	0.0604071	0.0236117
2014-01-31	4.01053e-06	0.000311405	0.0141938	0.0290495	0.0290495	0.0594054	0.0237434
2014-02-01	3.9651e-06	0.000295176	0.0132257	0.0270037	0.0270037	0.0555198	0.0225268
2014-02-02	3.78991e-06	0.000274344	0.0119615	0.0240604	0.0240604	0.0494711	0.0202703
2014-02-03	3.66863e-06	0.000251625	0.0107297	0.0210154	0.0210154	0.0427807	0.0178227
2014-02-04	2.9426e-06	0.000208531	0.00922939	0.0178851	0.0178851	0.0357907	0.0154349
2014-02-05	2.09088e-06	0.000158579	0.00774665	0.0147999	0.0147999	0.0297333	0.0131827
2014-02-06	1.1923e-06	0.000108442	0.00634142	0.0121288	0.0121288	0.02445	0.0112844
2014-02-07	3.95074e-07	7.15491e-05	0.00540546	0.0106503	0.0106503	0.0210449	0.010188
2014-02-08	2.40428e-07	6.91773e-05	0.00542569	0.0105427	0.0105427	0.0204436	0.00992211
2014-02-09	2.99986e-07	8.05332e-05	0.00579397	0.0112443	0.0112443	0.0211852	0.0101394
2014-02-10	5.0764e-07	0.000110589	0.00706242	0.0136638	0.0136638	0.0245532	0.0114107
2014-02-11	9.21694e-07	0.00015767	0.00894218	0.0169559	0.0169559	0.0292852	0.0129869
2014-02-12	1.81047e-06	0.000249822	0.0126631	0.0242645	0.0242645	0.0397872	0.0175622
2014-02-13	3.53173e-06	0.000430158	0.0203251	0.0383743	0.0383743	0.0614726	0.0278617
2014-02-14	6.07282e-06	0.000701837	0.0312811	0.0589171	0.0589171	0.0934417	0.0438218
2014-02-15	1.00721e-05	0.00110617	0.0473075	0.0869282	0.0869282	0.140233	0.06854
2014-02-16	1.62822e-05	0.0016705	0.0690723	0.121964	0.121964	0.198965	0.101575
2014-02-17	2.45445e-05	0.00230073	0.0928094	0.158868	0.158868	0.257438	0.138494
2014-02-18	3.63534e-05	0.00304792	0.119389	0.19937	0.19937	0.318817	0.181793
2014-02-19	5.45749e-05	0.00393652	0.150146	0.246754	0.246754	0.384835	0.232662
2014-02-20	7.97886e-05	0.00491505	0.183446	0.299083	0.299083	0.453714	0.289183
2014-02-21	0.000111385	0.00602223	0.21911	0.356204	0.356204	0.530037	0.350247
2014-02-22	0.000148789	0.00723138	0.256432	0.417366	0.417366	0.612468	0.411101
2014-02-23	0.000180561	0.00822698	0.285699	0.468993	0.468993	0.682248	0.459048
2014-02-24	0.000204772	0.00903288	0.308041	0.511741	0.511741	0.744067	0.49512
2014-02-25	0.000223998	0.00972949	0.327704	0.551626	0.551626	0.803027	0.521854
2014-02-26	0.000225205	0.0099075	0.330471	0.566376	0.566376	0.827076	0.525806
2014-02-27	0.000215073	0.00977042	0.321735	0.55946	0.55946	0.827965	0.51254
2014-02-28	0.00019332	0.00918616	0.300103	0.528313	0.528313	0.789566	0.479326
2014-03-01	0.000155644	0.00798258	0.260475	0.465401	0.465401	0.70051	0.421228
2014-03-02	0.000122442	0.00687101	0.223908	0.403975	0.403975	0.610578	0.367258
2014-03-03	9.4913e-05	0.00588258	0.190107	0.344974	0.344974	0.521833	0.31707
2014-03-04	6.871e-05	0.00484376	0.154675	0.282538	0.282538	0.425368	0.265085
2014-03-05	5.36958e-05	0.00413367	0.129286	0.232642	0.232642	0.350644	0.223905
2014-03-06	4.00834e-05	0.00339718	0.104303	0.184962	0.184962	0.275079	0.180863
2014-03-07	3.13918e-05	0.00295745	0.0891728	0.154099	0.154099	0.226943	0.151876
2014-03-08	3.52893e-05	0.00336695	0.096456	0.161037	0.161037	0.232039	0.155581
2014-03-09	4.20576e-05	0.00424642	0.111146	0.182395	0.182395	0.255911	0.172398
2014-03-10	5.04089e-05	0.0053166	0.129585	0.211401	0.211401	0.289061	0.195383
2014-03-11	6.39095e-05	0.00705752	0.152845	0.250088	0.250088	0.335678	0.228919
2014-03-12	9.26783e-05	0.0102419	0.187515	0.309708	0.309708	0.406435	0.27779
2014-03-13	0.000163036	0.0165368	0.256352	0.423983	0.423983	0.541626	0.364031
2014-03-14	0.000293242	0.0273562	0.370346	0.596144	0.596144	0.753724	0.489441
2014-03-15	0.000513498	0.0445337	0.519812	0.805267	0.805267	1.01582	0.628202
2014-03-16	0.000833637	0.0672272	0.69172	1.04105	1.04105	1.30299	0.767337
2014-03-17	0.00122961	0.0943071	0.877609	1.29349	1.29349	1.60247	0.905325
2014-03-18	0.00166377	0.122756	1.06025	1.53724	1.53724	1.87443	1.03053
2014-03-19	0.00204416	0.146291	1.21083	1.73595	1.73595	2.07718	1.1294
2014-03-20	0.00231304	0.162348	1.30854	1.84772	1.84772	2.17647	1.18416
2014-03-21	0.00246454	0.170145	1.34278	1.85708	1.85708	2.15222	1.18783
2014-03-22	0.00248651	0.169011	1.31525	1.78704	1.78704	2.03029	1.15885
2014-03-23	0.0031689	0.163114	1.24659	1.66077	1.66077	1.84849	1.1115
2014-03-24	0.00600185	0.160076	1.16092	1.50945	1.50945	1.64443	1.06361
2014-03-25	0.012598	0.169496	1.08821	1.38113	1.38113	1.47235	1.03649
2014-03-26	0.024132	0.20154	1.07209	1.3224	1.3224	1.38178	1.04559
2014-03-27	0.0411798	0.262547	1.151	1.38278	1.38278	1.41455	1.11438
2014-03-28	0.0628445	0.354707	1.33225	1.57369	1.57369	1.58109	1.24018
2014-03-29	0.0883606	0.477758	1.61862	1.87194	1.87194	1.86798	1.40523
2014-03-30	0.116738	0.631898	1.98906	2.26678	2.26678	2.26546	1.60148
2014-03-31	0.146065	0.809456	2.403	2.72389	2.72389	2.74157	1.81081
2014-04-01	0.173532	1.00633	2.82529	3.19157	3.19157	3.22992	2.00548
2014-04-02	0.19234	1.17505	3.13624	3.54443	3.54443	3.60046	2.13131
2014-04-03	0.197728	1.27793	3.268	3.69728	3.69728	3.77472	2.14971
2014-04-04	0.191043	1.32106	3.22503	3.65322	3.65322	3.73301	2.06294
2014-04-05	0.17294	1.29034	3.00422	3.43238	3.43238	3.50727	1.89158
2014-04-06	0.150522	1.22912	2.71079	3.12771	3.12771	3.18619	1.69515
2014-04-07	0.126275	1.14493	2.38036	2.76996	2.76996	2.78515	1.49319
2014-04-08	0.0991726	1.00515	1.98294	2.32315	2.32315	2.30712	1.26558
2014-04-09	0.0751394	0.855868	1.62006	1.89383	1.89383	1.85853	1.05947
2014-04-10	0.0583968	0.724676	1.32319	1.53781	1.53781	1.48547	0.894217
2014-04-11	0.0525766	0.637625	1.12751	1.3017	1.3017	1.24934	0.799329
2014-04-12	0.0600376	0.62814	1.06456	1.20873	1.20873	1.14787	0.797498
2014-04-13	0.0780541	0.667244	1.08839	1.21122	1.21122	1.14217	0.867027
2014-04-14	0.112671	0.766399	1.2091	1.32207	1.32207	1.24695	0.99547
2014-04-15	0.170897	0.96986	1.48332	1.60018	1.60018	1.50525	1.18632
2014-04-16	0.260039	1.2889	1.93419	2.09049	2.09049	1.95099	1.43994
2014-04-17	0.376922	1.69384	2.49576	2.70295	2.70295	2.50593	1.72568
2014-04-18	0.491793	2.0621	3.0018	3.25781	3.25781	3.00501	1.97675
2014-04-19	0.600922	2.34901	3.40549	3.70227	3.70227	3.40353	2.17644
2014-04-20	0.701813	2.52623	3.63399	3.96035	3.96035	3.62928	2.29441
2014-04-21	0.795858	2.60587	3.71094	4.05186	4.05186	3.69924	2.33867
2014-04-22	0.903679	2.66186	3.74726	4.10184	4.10184	3.72315	2.37616
2014-04-23	1.00993	2.67125	3.71118	4.04988	4.04988	3.6614	2.40043
2014-04-24	1.11255	2.6754	3.67861	3.99137	3.99137	3.6009	2.44138
2014-04-25	1.24265	2.77449	3.78745	4.08204	4.08204	3.68105	2.53571
2014-04-26	1.39552	2.96135	4.01273	4.31657	4.31657	3.89299	2.65787
2014-04-27	1.57282	3.24956	4.37753	4.71922	4.71922	4.25369	2.80296
2014-04-28	1.76887	3.60958	4.84543	5.23411	5.23411	4.72042	2.96097
2014-04-29	1.94365	3.90891	5.24378	5.67412	5.67412	5.13038	3.0846
2014-04-30	2.11098	4.15921	5.58108	6.0332	6.0332	5.47982	3.17794
2014-05-01	2.27426	4.35554	5.82917	6.29961	6.29961	5.74183	3.24391
2014-05-02	2.41186	4.46368	5.95275	6.45088	6.45088	5.89668	3.28669
2014-05-03	2.53644	4.5384	6.01144	6.52073	6.52073	5.96162	3.32025
2014-05-04	2.66318	4.59685	6.04095	6.5405	6.5405	5.97231	3.3542
2014-05-05	2.7992	4.64983	6.07214	6.54802	6.54802	5.98167	3.39088
2014-05-06	2.9492	4.72433	6.10285	6.54321	6.54321	5.96722	3.42763
2014-05-07	3.08834	4.80085	6.12973	6.5568	6.5568	5.96732	3.47244
2014-05-08	3.17503	4.83493	6.12514	6.54676	6.54676	5.95334	3.51848
2014-05-09	3.21382	4.83934	6.09713	6.49864	6.49864	5.90459	3.56511
2014-05-10	3.26579	4.87216	6.1335	6.5173	6.5173	5.93585	3.62649
2014-05-11	3.33021	4.92337	6.19586	6.56763	6.56763	6.00195	3.68219
2014-05-12	3.41277	5.01274	6.28051	6.66326	6.66326	6.08783	3.74237
2014-05-13	3.48957	5.10944	6.39871	6.81184	6.81184	6.21944	3.81569
2014-05-14	3.53001	5.16333	6.469	6.90543	6.90543	6.29487	3.87884
2014-05-15	3.59775	5.24523	6.58586	7.03841	7.03841	6.39947	3.94819
2014-05-16	3.70818	5.36456	6.74122	7.20917	7.20917	6.53422	4.00351
2014-05-17	3.80711	5.4488	6.83065	7.297	7.297	6.58887	4.02495
2014-05-18	3.87293	5.4923	6.87504	7.32993	7.32993	6.59337	4.03811
2014-05-19	3.84113	5.41292	6.78033	7.20234	7.20234	6.46942	4.02948
2014-05-20	3.75589	5.26819	6.61298	6.99294	6.99294	6.29378	4.01855
2014-05-21	3.69759	5.17875	6.51179	6.87438	6.87438	6.20265	4.03311
2014-05-22	3.66453	5.14798	6.48714	6.85896	6.85896	6.21698	4.06916
2014-05-23	3.65391	5.19716	6.58456	6.99052	6.99052	6.37891	4.14742
2014-05-24	3.65346	5.3064	6.77919	7.24067	7.24067	6.64751	4.24717
2014-05-25	3.65088	5.4229	7.00692	7.5187	7.5187	6.94598	4.33537
2014-05-26	3.68659	5.58689	7.29123	7.85851	7.85851	7.28147	4.41154
2014-05-27	3.76237	5.78469	7.61555	8.22993	8.22993	7.61621	4.46815
2014-05-28	3.83152	5.96022	7.93267	8.57383	8.57383	7.92346	4.51092
2014-05-29	3.8839	6.11335	8.21491	8.87128	8.87128	8.18126	4.54692
2014-05-30	3.92754	6.21406	8.3984	9.05668	9.05668	8.32914	4.55442
2014-05-31	3.96774	6.2799	8.50569	9.15032	9.15032	8.40349	4.54769
2014-06-01	4.01708	6.35988	8.5788	9.24797	9.24797	8.48096	4.56501
2014-06-02	4.07034	6.44637	8.66481	9.374	9.374	8.60786	4.62166
2014-06-03	4.10752	6.55679	8.79175	9.54684	9.54684	8.80984	4.71182
2014-06-04	4.14002	6.675	8.92802	9.73837	9.73837	9.02558	4.80965
2014-06-05	4.17057	6.76857	9.02458	9.87966	9.87966	9.17496	4.88106
2014-06-06	4.19735	6.8556	9.10916	9.99229	9.99229	9.28382	4.93375
2014-06-07	4.20956	6.91552	9.16931	10.0878	10.0878	9.35861	4.99174
2014-06-08	4.21397	6.96029	9.23229	10.1433	10.1433	9.41269	5.04943
2014-06-09	4.21617	7.01026	9.3091	10.1853	10.1853	9.47003	5.10117
2014-06-10	4.21794	7.04498	9.36992	10.2144	10.2144	9.52056	5.14764
2014-06-11	4.21979	7.08039	9.43847	10.246	10.246	9.58977	5.1909
2014-06-12	4.20103	7.11035	9.52346	10.3096	10.3096	9.71579	5.24545
2014-06-13	4.14928	7.11507	9.59816	10.3839	10.3839	9.87393	5.31282
2014-06-14	4.06803	7.1011	9.66347	10.4544	10.4544	10.0271	5.37019
2014-06-15	3.9593	7.04681	9.67829	10.4957	10.4957	10.1288	5.40322
2014-06-16	3.84384	6.95557	9.63513	10.4721	10.4721	10.1343	5.40625
2014-06-17	3.74628	6.85309	9.54314	10.392	10.392	10.0642	5.38126
2014-06-18	3.68457	6.75861	9.43456	10.2825	10.2825	9.96271	5.34471
2014-06-19	3.65738	6.69581	9.33206	10.174	10.174	9.85342	5.31656
2014-06-20	3.65532	6.67413	9.2786	10.1179	10.1179	9.79107	5.30906
2014-06-21	3.66476	6.68658	9.28338	10.1171	10.1171	9.79819	5.32397
2014-06-22	3.66652	6.71635	9.32497	10.1627	10.1627	9.86353	5.35463
2014-06-23	3.65063	6.73905	9.38846	10.246	10.246	9.99276	5.39258
2014-06-24	3.60107	6.74	9.44469	10.3393	10.3393	10.1451	5.42703
2014-06-25	3.49991	6.69775	9.45061	10.3978	10.3978	10.2642	5.45102
2014-06-26	3.35915	6.60455	9.40925	10.3999	10.3999	10.3373	5.45297
2014-06-27	3.19445	6.45477	9.29015	10.2923	10.2923	10.2946	5.41672
2014-06-28	3.02562	6.25689	9.07859	10.074	10.074	10.1423	5.34958
2014-06-29	2.88386	6.04989	8.83803	9.80326	9.80326	9.92537	5.26536
2014-06-30	2.78205	5.87348	8.57984	9.50401	9.50401	9.65059	5.17398
2014-07-01	2.73666	5.75783	8.36318	9.22057	9.22057	9.38263	5.09467
2014-07-02	2.75974	5.72307	8.22887	9.00484	9.00484	9.14952	5.03268
2014-07-03	2.83793	5.75008	8.14045	8.83664	8.83664	8.91458	4.98725
2014-07-04	2.96124	5.82885	8.11221	8.73981	8.73981	8.73499	4.97031
2014-07-05	3.10216	5.9558	8.15501	8.74295	8.74295	8.63241	4.98889
2014-07-06	3.22479	6.09608	8.24734	8.81232	8.81232	8.61591	5.04455
2014-07-07	3.31591	6.24016	8.40268	8.96455	8.96455	8.73659	5.1249
2014-07-08	3.34303	6.32897	8.54136	9.11895	9.11895	8.89836	5.20106
2014-07-09	3.30763	6.33841	8.5963	9.20881	9.20881	9.02732	5.24792
2014-07-10	3.23666	6.28239	8.57173	9.2355	9.2355	9.12074	5.25279
2014-07-11	3.14494	6.19075	8.47633	9.17313	9.17313	9.14089	5.22317
2014-07-12	3.07073	6.09769	8.35061	9.06673	9.06673	9.09974	5.16214
2014-07-13	3.03133	6.0348	8.23285	8.94878	8.94878	9.02839	5.08153
2014-07-14	3.02482	6.00137	8.10854	8.81285	8.81285	8.89417	5.0019
2014-07-15	3.07236	5.99572	7.98145	8.66869	8.66869	8.70179	4.92696
2014-07-16	3.1604	6.0352	7.89345	8.51999	8.51999	8.51939	4.87603
2014-07-17	3.27508	6.11135	7.85595	8.38653	8.38653	8.36576	4.86513
2014-07-18	3.40608	6.19852	7.84661	8.27373	8.27373	8.22921	4.87813
2014-07-19	3.53257	6.29245	7.86049	8.17612	8.17612	8.13415	4.91395
2014-07-20	3.65503	6.37361	7.85728	8.07108	8.07108	8.03616	4.9626
2014-07-21	3.77041	6.43079	7.82793	7.942	7.942	7.92475	5.00479
2014-07-22	3.86912	6.49222	7.81875	7.81493	7.81493	7.87455	5.04921
2014-07-23	3.95378	6.53904	7.79662	7.69553	7.69553	7.85249	5.09369
2014-07-24	4.02309	6.57874	7.75881	7.57848	7.57848	7.8465	5.12678
2014-07-25	4.08133	6.62286	7.71276	7.48997	7.48997	7.8749	5.15374
2014-07-26	4.13232	6.64712	7.63062	7.38573	7.38573	7.86715	5.1703
2014-07-27	4.1696	6.65364	7.53605	7.27589	7.27589	7.82165	5.17709
2014-07-28	4.193	6.65329	7.4525	7.16862	7.16862	7.75556	5.18749
2014-07-29	4.20701	6.64949	7.3701	7.0739	7.0739	7.64396	5.20139
2014-07-30	4.21483	6.65915	7.31713	7.02265	7.02265	7.52644	5.21483
2014-07-31	4.20743	6.67735	7.29244	6.99709	6.99709	7.43298	5.23106
2014-08-01	4.1764	6.69574	7.28566	6.99439	6.99439	7.3794	5.24869
2014-08-02	4.10677	6.70432	7.29317	7.00082	7.00082	7.40092	5.26578
2014-08-03	3.99177	6.67986	7.26442	6.96447	6.96447	7.44222	5.26678
2014-08-04	3.83899	6.58751	7.12568	6.82995	6.82995	7.42242	5.23208
2014-08-05	3.66239	6.42405	6.8642	6.58724	6.58724	7.31005	5.15846
2014-08-06	3.49969	6.23861	6.53313	6.26802	6.26802	7.12431	5.06855
2014-08-07	3.38023	6.07329	6.171	5.92065	5.92065	6.90765	4.98867
2014-08-08	3.31948	5.97245	5.84759	5.60912	5.60912	6.70965	4.92865
2014-08-09	3.32889	5.9473	5.58462	5.32424	5.32424	6.5282	4.88346
2014-08-10	3.40003	5.98095	5.36521	5.07237	5.07237	6.35574	4.84903
2014-08-11	3.51233	6.09077	5.23997	4.91949	4.91949	6.24922	4.84233
2014-08-12	3.64096	6.26618	5.22755	4.87784	4.87784	6.2452	4.88118
2014-08-13	3.73712	6.45038	5.28154	4.92986	4.92986	6.33644	4.95447
2014-08-14	3.7822	6.59909	5.34361	5.01276	5.01276	6.44489	5.02021
2014-08-15	3.769	6.65773	5.33222	5.01641	5.01641	6.49925	5.04216
2014-08-16	3.70792	6.63982	5.23939	4.96143	4.96143	6.50098	5.02951
2014-08-17	3.62866	6.60833	5.10779	4.87159	4.87159	6.49186	5.00187
2014-08-18	3.53865	6.55925	4.95951	4.75437	4.75437	6.47024	4.96628
2014-08-19	3.45772	6.51092	4.81682	4.63955	4.63955	6.41897	4.91945
2014-08-20	3.39267	6.44968	4.64669	4.48179	4.48179	6.27735	4.84059
2014-08-21	3.34723	6.36876	4.46691	4.30381	4.30381	6.06996	4.74488
2014-08-22	3.33521	6.29976	4.31951	4.15393	4.15393	5.85479	4.66302
2014-08-23	3.35462	6.22378	4.18988	4.01432	4.01432	5.62385	4.59116
2014-08-24	3.4035	6.12897	4.07702	3.90304	3.90304	5.36329	4.52971
2014-08-25	3.4839	6.02132	3.96465	3.81228	3.81228	5.06867	4.47616
2014-08-26	3.5702	5.87637	3.82162	3.70103	3.70103	4.74161	4.42244
2014-08-27	3.65899	5.72265	3.67603	3.58028	3.58028	4.43717	4.3788
2014-08-28	3.74103	5.57455	3.56119	3.46039	3.46039	4.19593	4.35034
2014-08-29	3.7869	5.40701	3.45703	3.3347	3.3347	3.97541	4.33191
2014-08-30	3.8039	5.25688	3.36811	3.2283	3.2283	3.77065	4.33086
2014-08-31	3.78898	5.13867	3.31502	3.15458	3.15458	3.62061	4.34877
2014-09-01	3.74854	5.05091	3.28428	3.10848	3.10848	3.5336	4.36496
2014-09-02	3.70888	5.00314	3.26065	3.07871	3.07871	3.51413	4.36675
2014-09-03	3.67116	4.97476	3.23594	3.06239	3.06239	3.53828	4.34826
2014-09-04	3.63065	4.94375	3.18311	3.05031	3.05031	3.52943	4.31139
2014-09-05	3.60199	4.92641	3.12191	3.03084	3.03084	3.48444	4.26582
2014-09-06	3.5746	4.91028	3.07684	3.01335	3.01335	3.40979	4.20933
2014-09-07	3.54526	4.87637	3.01419	2.97494	2.97494	3.28992	4.13249
2014-09-08	3.51438	4.81813	2.94755	2.90592	2.90592	3.14908	4.04594
2014-09-09	3.46917	4.74614	2.8847	2.83219	2.83219	2.99999	3.97484
2014-09-10	3.41019	4.66111	2.82834	2.75281	2.75281	2.84505	3.93022
2014-09-11	3.34804	4.57402	2.80487	2.6706	2.6706	2.72786	3.90488
2014-09-12	3.29604	4.50879	2.80481	2.61761	2.61761	2.65965	3.89435
2014-09-13	3.24761	4.43623	2.80197	2.56771	2.56771	2.62251	3.88528
2014-09-14	3.20958	4.3747	2.81539	2.5394	2.5394	2.60775	3.87631
2014-09-15	3.18035	4.32889	2.82007	2.52199	2.52199	2.56989	3.86803
2014-09-16	3.15237	4.28077	2.81977	2.49551	2.49551	2.48943	3.84341
2014-09-17	3.1189	4.23102	2.81035	2.4712	2.4712	2.37599	3.80604
2014-09-18	3.06709	4.16785	2.7685	2.43108	2.43108	2.23825	3.75986
2014-09-19	2.9955	4.09572	2.7243	2.38808	2.38808	2.11142	3.71618
2014-09-20	2.90867	4.02755	2.67503	2.34694	2.34694	1.99982	3.68065
2014-09-21	2.81575	3.95438	2.62355	2.2966	2.2966	1.90325	3.64352
2014-09-22	2.73051	3.88698	2.58515	2.27002	2.27002	1.84594	3.60284
2014-09-23	2.64574	3.82202	2.55106	2.27001	2.27001	1.82161	3.56338
2014-09-24	2.56941	3.76399	2.52343	2.28892	2.28892	1.82318	3.52332
2014-09-25	2.51533	3.72031	2.50355	2.31609	2.31609	1.83674	3.48684
2014-09-26	2.46915	3.67191	2.47419	2.31278	2.31278	1.81924	3.43568
2014-09-27	2.43603	3.61296	2.42161	2.27884	2.27884	1.75904	3.3594
2014-09-28	2.40521	3.53139	2.3416	2.22129	2.22129	1.66725	3.26638
2014-09-29	2.35719	3.42473	2.24098	2.12724	2.12724	1.5611	3.15684
2014-09-30	2.30718	3.31221	2.13489	2.00101	2.00101	1.46061	3.04294
2014-10-01	2.25076	3.17222	2.02428	1.84664	1.84664	1.36846	2.92022
2014-10-02	2.17951	3.01677	1.91201	1.68239	1.68239	1.28255	2.78583
2014-10-03	2.10129	2.84572	1.78889	1.54074	1.54074	1.19134	2.65209
2014-10-04	2.01231	2.64732	1.65064	1.42029	1.42029	1.09912	2.51391
2014-10-05	1.89822	2.43937	1.50898	1.30531	1.30531	1.012	2.36776
2014-10-06	1.77913	2.22893	1.37454	1.19935	1.19935	0.919344	2.22381
2014-10-07	1.66401	2.0198	1.24452	1.09814	1.09814	0.825369	2.07625
2014-10-08	1.53564	1.82381	1.12404	0.998628	0.998628	0.72682	1.92611
2014-10-09	1.41093	1.63757	1.00666	0.909624	0.909624	0.623393	1.77335
2014-10-10	1.28866	1.45548	0.88993	0.81591	0.81591	0.535233	1.62156
2014-10-11	1.16355	1.29192	0.789302	0.723513	0.723513	0.466679	1.47862
2014-10-12	1.07567	1.16291	0.714601	0.653888	0.653888	0.422777	1.37392
2014-10-13	1.01933	1.07447	0.664271	0.605069	0.605069	0.402518	1.31638
2014-10-14	0.961898	1.00251	0.626403	0.570252	0.570252	0.38469	1.27817
2014-10-15	0.927329	0.953385	0.601086	0.555205	0.555205	0.369379	1.26043
2014-10-16	0.900269	0.928339	0.58829	0.555188	0.555188	0.358029	1.26126
2014-10-17	0.877693	0.914972	0.580008	0.558767	0.558767	0.345001	1.26011
2014-10-18	0.883442	0.927215	0.592226	0.570629	0.570629	0.341631	1.27208
2014-10-19	0.893756	0.939753	0.612069	0.581641	0.581641	0.341575	1.27722
2014-10-20	0.89205	0.937959	0.629886	0.58052	0.58052	0.339551	1.26081
2014-10-21	0.905187	0.949284	0.659473	0.586053	0.586053	0.345438	1.25461
2014-10-22	0.925603	0.971056	0.687073	0.598341	0.598341	0.356239	1.25332
2014-10-23	0.951422	0.992553	0.708569	0.612318	0.612318	0.370826	1.25198
2014-10-24	0.982581	1.01814	0.728336	0.635176	0.635176	0.389594	1.24961
2014-10-25	1.00008	1.03164	0.736567	0.65216	0.65216	0.403516	1.22987
2014-10-26	0.987068	1.0193	0.723891	0.645536	0.645536	0.406831	1.18485
2014-10-27	0.947383	0.986844	0.692476	0.621103	0.621103	0.39891	1.11704
2014-10-28	0.885562	0.925241	0.641056	0.580445	0.580445	0.37808	1.03146
2014-10-29	0.808712	0.841131	0.577678	0.528534	0.528534	0.350188	0.934058
2014-10-30	0.724359	0.74737	0.512245	0.473448	0.473448	0.31478	0.82722
2014-10-31	0.637866	0.650184	0.447108	0.415142	0.415142	0.271725	0.724706
2014-11-01	0.551574	0.558972	0.387706	0.356679	0.356679	0.229026	0.635042
2014-11-02	0.485288	0.490189	0.344153	0.310013	0.310013	0.194379	0.575086
2014-11-03	0.44896	0.448432	0.317862	0.284623	0.284623	0.176584	0.552029
2014-11-04	0.430665	0.425145	0.30431	0.272652	0.272652	0.172444	0.546483
2014-11-05	0.427281	0.417426	0.304579	0.270459	0.270459	0.174057	0.547516
2014-11-06	0.430053	0.417994	0.309608	0.274907	0.274907	0.177797	0.548029
2014-11-07	0.427702	0.414181	0.312809	0.274144	0.274144	0.177544	0.538818
2014-11-08	0.421316	0.407851	0.310183	0.269747	0.269747	0.174331	0.522137
2014-11-09	0.403726	0.39126	0.297375	0.261079	0.261079	0.166974	0.494677
2014-11-10	0.370357	0.358086	0.272469	0.241453	0.241453	0.150405	0.454611
2014-11-11	0.329749	0.317808	0.242742	0.217558	0.217558	0.129948	0.407204
2014-11-12	0.289518	0.27679	0.212679	0.194883	0.194883	0.110765	0.365157
2014-11-13	0.254145	0.241609	0.187556	0.172845	0.172845	0.095774	0.330566
2014-11-14	0.230325	0.220604	0.169636	0.158607	0.158607	0.0907196	0.30632
2014-11-15	0.217856	0.209618	0.160375	0.151643	0.151643	0.092351	0.294263
2014-11-16	0.210021	0.202656	0.156326	0.146412	0.146412	0.0937776	0.284176
2014-11-17	0.203605	0.196752	0.153067	0.142184	0.142184	0.0945867	0.272168
2014-11-18	0.193425	0.188454	0.147715	0.137038	0.137038	0.0929128	0.257175
2014-11-19	0.176698	0.17509	0.138048	0.126211	0.126211	0.0868209	0.234951
2014-11-20	0.156448	0.159597	0.124333	0.112271	0.112271	0.0797316	0.209378
2014-11-21	0.1332	0.139089	0.109619	0.0962512	0.0962512	0.0700964	0.181824
2014-11-22	0.104787	0.111718	0.0905088	0.0768746	0.0768746	0.0571063	0.150266
2014-11-23	0.0780088	0.0866332	0.070165	0.0611693	0.0611693	0.0452477	0.12189
2014-11-24	0.0563185	0.0658122	0.0527524	0.0489049	0.0489049	0.0351883	0.0986656
2014-11-25	0.0399508	0.0504	0.039208	0.0390296	0.0390296	0.0276881	0.0791823
2014-11-26	0.027982	0.0387258	0.0289465	0.0307929	0.0307929	0.0227616	0.0623971
2014-11-27	0.0198593	0.0282681	0.0230551	0.0240394	0.0240394	0.0184016	0.0493438
2014-11-28	0.0143442	0.0209586	0.0186197	0.0188685	0.0188685	0.0147436	0.039439
2014-11-29	0.0116433	0.0172194	0.015672	0.0159945	0.0159945	0.0121596	0.0329248
2014-11-30	0.00964449	0.0140318	0.0131504	0.0133791	0.0133791	0.00995492	0.0271848
2014-12-01	0.00704715	0.0109481	0.0106958	0.0106602	0.0106602	0.00785478	0.0211969
2014-12-02	0.00465554	0.0081122	0.00857739	0.00834796	0.00834796	0.00626199	0.0169632
2014-12-03	0.00261159	0.00612792	0.00733167	0.00666167	0.00666167	0.00511579	0.0142481
2014-12-04	0.00132428	0.00534758	0.00665277	0.00608189	0.00608189	0.00454506	0.0132045
2014-12-05	0.000947286	0.00506154	0.00648569	0.00595004	0.00595004	0.00443318	0.0131396
2014-12-06	0.000682873	0.00468412	0.00609838	0.00550734	0.00550734	0.00424026	0.012273
2014-12-07	0.000540482	0.00422518	0.00546013	0.00492259	0.00492259	0.00389509	0.0109205
2014-12-08	0.000500488	0.00372976	0.00474949	0.00422345	0.00422345	0.0033918	0.00923575
2014-12-09	0.000441992	0.00308058	0.0038155	0.00342521	0.00342521	0.00272341	0.00725645
2014-12-10	0.000393186	0.00249816	0.00293751	0.00276282	0.00276282	0.00209356	0.00527905
2014-12-11	0.000315759	0.00185577	0.00216545	0.00215972	0.00215972	0.00152945	0.00357915
2014-12-12	0.000243951	0.00137243	0.0015721	0.00179691	0.00179691	0.00120411	0.0023989
2014-12-13	0.000201769	0.00110039	0.00139168	0.0017474	0.0017474	0.00116419	0.00192707
2014-12-14	0.000158222	0.000919604	0.00131238	0.00186694	0.00186694	0.00127551	0.00188305
2014-12-15	0.000117962	0.000777426	0.00128646	0.00203079	0.00203079	0.00144904	0.00194343
2014-12-16	8.68012e-05	0.000682195	0.00134541	0.0022127	0.0022127	0.00166771	0.00205114
2014-12-17	5.68272e-05	0.000541831	0.001303	0.00223168	0.00223168	0.00176437	0.00197071
2014-12-18	4.39436e-05	0.000451402	0.00122774	0.00213863	0.00213863	0.00175887	0.00180256
2014-12-19	3.81635e-05	0.000389944	0.00117348	0.00202161	0.00202161	0.0016952	0.0016365
2014-12-20	3.63239e-05	0.000346413	0.00107288	0.00185107	0.00185107	0.00157036	0.00144815
2014-12-21	3.53151e-05	0.00033278	0.00098815	0.00168908	0.00168908	0.00145612	0.00130684
2014-12-22	3.49405e-05	0.000324683	0.000976793	0.00166719	0.00166719	0.00144833	0.00123517
2014-12-23	3.57202e-05	0.000327968	0.00101087	0.00176229	0.00176229	0.00156591	0.00122494
2014-12-24	3.75526e-05	0.000355453	0.00114627	0.0020288	0.0020288	0.00184678	0.00135262
2014-12-25	4.26232e-05	0.000413452	0.00136661	0.00243145	0.00243145	0.0022228	0.0016097
2014-12-26	4.62905e-05	0.000459458	0.00152965	0.00272546	0.00272546	0.00250971	0.00180839
2014-12-27	4.77148e-05	0.000482652	0.00160493	0.00285699	0.00285699	0.00263541	0.00190104
2014-12-28	4.76582e-05	0.000479943	0.00158429	0.00281288	0.00281288	0.00259635	0.0018715
2014-12-29	4.3737e-05	0.000442343	0.00144671	0.00256113	0.00256113	0.00236927	0.00169386
2014-12-30	4.05181e-05	0.000419001	0.00136258	0.00240563	0.00240563	0.0022318	0.0015906
2014-12-31	3.46826e-05	0.000365509	0.0011793	0.00207443	0.00207443	0.00193322	0.0013647
2015-01-01	2.59523e-05	0.000287261	0.000917409	0.0016076	0.0016076	0.00150824	0.0010441

## Sheet: Simulated_Cag_Rt
Time	R0_1_8	R0_2_2	R0_2_6	R0_3	R0_3_4	R0_3_8	R0_Plastic
2017-01-02	0	0	0	0	0	0	0
2017-01-03	0	0	0	0	0	0	0
2017-01-04	0	0	0	0	0	0	0
2017-01-05	0	0	0	0	0	0	0
2017-01-06	0	0	0	0	0	0	0
2017-01-07	0	0	0	0	0	0	0
2017-01-08	0	0	0	0	0	0	0
2017-01-09	0	0	0	0	0	0	0
2017-01-10	0	0	0	0	0	0	0
2017-01-11	0	0	0	0	0	0	0
2017-01-12	0	0	0	0	0	0	0
2017-01-13	0	0	0	0	0	0	0
2017-01-14	0	0	0	0	0	0	0
2017-01-15	0	0	0	0	0	0	0
2017-01-16	0	0	0	0	0	0	0
2017-01-17	0	0	0	0	0	0	0
2017-01-18	0	0	0	0	0	0	0
2017-01-19	0	0	0	0	0	0	0
2017-01-20	0	0	0	0	0	0	0
2017-01-21	0	0	0	0	0	0	0
2017-01-22	0	0	0	0	0	0	0
2017-01-23	0	0	0	0	0	0	0
2017-01-24	0	0	0	0	0	0	0
2017-01-25	0	0	0	0	0	0	0
2017-01-26	0	0	0	0	0	0	0
2017-01-27	0	0	0	0	0	0	0
2017-01-28	0	0	0	0	0	0	0
2017-01-29	0	0	0	0	0	0	0
2017-01-30	0	0	0	0	0	0	0
2017-01-31	0	0	0	0	0	0	0
2017-02-01	0	0	0	0	0	0	0
2017-02-02	0	0	0	0	0	0	0
2017-02-03	0	0	0	0	0	0	0
2017-02-04	0	0	0	0	0	0	0
2017-02-05	0	0	0	0	0	0	0
2017-02-06	0	0	0	0	0	0	0
2017-02-07	0	0	0	0	0	0	0
2017-02-08	0	0	0	0	0	0	0
2017-02-09	0	0	0	0	0	0	0
2017-02-10	0	0	0	0	0	0	0
2017-02-11	0	0	0	0	0	0	0
2017-02-12	0	0	0	0	0	0	0
2017-02-13	0	0	0	0	0	0	0
2017-02-14	0	0	0	0	0	0	0
2017-02-15	0	0	0	0	0	0	0
2017-02-16	0	0	0	0	0	0	0
2017-02-17	0	0	0	0	0	0	0
2017-02-18	0	0	0	0	0	0	0
2017-02-19	0	0	0	0	0	0	0
2017-02-20	0	0	0	0	0	0	0
2017-02-21	0	0	0	0	0	0	0
2017-02-22	0	0	0	0	0	0	0
2017-02-23	0	0	0	0	0	0	0
2017-02-24	0	0	0	0	0	0	0
2017-02-25	0	0	0	0	0	0	0
2017-02-26	0	0	0	0	0	0	0
2017-02-27	0	0	0	0	0	0	0
2017-02-28	0	0	0	0	0	0	0
2017-03-01	0	0	0	0	0	0	0
2017-03-02	0	0	0	0	0	0	0
2017-03-03	0	0	0	0	0	0	0
2017-03-04	0	0	0	0	0	0	0
2017-03-05	0	0	0	0	0	0	0
2017-03-06	0	0	0	0	0	0	0
2017-03-07	0	0	0	0	0	0	0
2017-03-08	0	0	0	0	0	0	0
2017-03-09	0	0	0	0	0	0	0
2017-03-10	0	0	0	0	0	0	0
2017-03-11	0	0	0	0	0	0	0
2017-03-12	0	0	0	0	0	0	0
2017-03-13	9.42648e-25	7.14622e-21	1.00669e-16	6.21019e-14	1.13129e-12	1.6539e-12	1.23632e-12
2017-03-14	6.51449e-24	1.34692e-20	2.06319e-16	1.20223e-13	2.17454e-12	3.17463e-12	2.36124e-12
2017-03-15	6.51449e-24	2.21279e-20	3.02194e-16	1.82788e-13	3.40921e-12	4.8943e-12	3.62301e-12
2017-03-16	6.51449e-24	2.80541e-20	4.13116e-16	2.47211e-13	4.5681e-12	6.56301e-12	4.8596e-12
2017-03-17	6.51449e-24	2.84928e-20	4.16937e-16	2.50089e-13	4.63203e-12	6.65576e-12	4.92162e-12
2017-03-18	6.51449e-24	2.84928e-20	4.16937e-16	2.50089e-13	4.63203e-12	6.65576e-12	4.92162e-12
2017-03-19	6.51449e-24	2.84928e-20	4.16937e-16	2.50089e-13	4.63203e-12	6.65576e-12	4.92162e-12
2017-03-20	5.57185e-24	4.74582e-19	5.71653e-16	2.48058e-13	5.81214e-12	8.92168e-12	6.81863e-12
2017-03-21	0	9.23466e-19	7.2894e-16	2.51994e-13	7.10505e-12	1.13548e-11	8.87431e-12
2017-03-22	0	1.37075e-18	8.91971e-16	2.51722e-13	8.23754e-12	1.36658e-11	1.08186e-11
2017-03-23	0	1.82458e-18	1.04186e-15	2.49389e-13	9.42282e-12	1.59701e-11	1.27657e-11
2017-03-24	0	1.83192e-18	1.04261e-15	2.47866e-13	9.39947e-12	1.59479e-11	1.27552e-11
2017-03-25	2.21063e-21	2.40441e-18	1.08399e-15	2.87459e-13	1.05613e-11	1.77987e-11	1.40931e-11
2017-03-26	4.3293e-21	3.15515e-18	1.13183e-15	3.30218e-13	1.19713e-11	1.94834e-11	1.53255e-11
2017-03-27	6.24628e-21	3.26289e-18	9.13288e-16	3.02135e-13	1.07806e-11	1.69457e-11	1.32191e-11
2017-03-28	8.2278e-21	3.35023e-18	6.93024e-16	2.7629e-13	9.56437e-12	1.45716e-11	1.11891e-11
2017-03-29	8.2278e-21	2.89429e-18	4.34119e-16	2.13997e-13	7.19722e-12	1.05409e-11	7.98308e-12
2017-03-30	8.2278e-21	2.43453e-18	1.73303e-16	1.51907e-13	4.85304e-12	6.56787e-12	4.79935e-12
2017-03-31	8.72076e-21	2.73358e-18	1.9735e-16	1.85957e-13	5.88218e-12	8.31554e-12	6.14473e-12
2017-04-01	2.76072e-20	1.24806e-17	1.12276e-15	1.25923e-12	3.76862e-11	6.53318e-11	6.51536e-11
2017-04-02	8.24387e-20	3.60917e-17	3.64875e-15	4.65564e-12	1.33851e-10	2.15418e-10	2.19306e-10
2017-04-03	1.40575e-19	6.14733e-17	6.43248e-15	8.27033e-12	2.39406e-10	3.73581e-10	3.7929e-10
2017-04-04	1.9801e-19	8.59522e-17	9.07702e-15	1.18841e-11	3.40675e-10	5.29913e-10	5.38831e-10
2017-04-05	3.74264e-19	1.12928e-16	1.75869e-14	1.96727e-11	5.25016e-10	7.55356e-10	7.66866e-10
2017-04-06	7.32478e-19	1.47901e-16	3.46864e-14	3.44212e-11	8.84049e-10	1.20349e-09	1.25002e-09
2017-04-07	1.14271e-18	1.87901e-16	5.56034e-14	5.18229e-11	1.30496e-09	1.71636e-09	1.80785e-09
2017-04-08	1.54321e-18	2.20395e-16	7.66654e-14	6.95889e-11	1.73189e-09	2.22962e-09	2.34665e-09
2017-04-09	1.80635e-18	2.31175e-16	9.25404e-14	8.24251e-11	2.05287e-09	2.6029e-09	2.72819e-09
2017-04-10	1.92802e-18	2.30044e-16	1.0574e-13	9.14592e-11	2.24489e-09	2.84977e-09	2.92201e-09
2017-04-11	2.14056e-18	2.75113e-16	1.39766e-13	1.12673e-10	2.60996e-09	3.33972e-09	3.35513e-09
2017-04-12	2.34972e-18	3.81502e-16	1.94889e-13	1.45144e-10	3.15265e-09	4.15827e-09	4.10218e-09
2017-04-13	2.35808e-18	4.81074e-16	2.45775e-13	1.73779e-10	3.56202e-09	4.80877e-09	4.65046e-09
2017-04-14	2.24344e-18	5.67178e-16	2.87635e-13	1.97242e-10	3.88351e-09	5.36783e-09	5.13303e-09
2017-04-15	1.97356e-18	5.97473e-16	3.03939e-13	2.04826e-10	3.96598e-09	5.55271e-09	5.27601e-09
2017-04-16	1.68176e-18	5.72177e-16	2.96516e-13	1.99536e-10	3.82845e-09	5.44756e-09	5.15739e-09
2017-04-17	1.5088e-18	5.50912e-16	2.8849e-13	1.97699e-10	3.83781e-09	5.5095e-09	5.27357e-09
2017-04-18	1.24972e-18	4.8571e-16	2.66273e-13	1.8977e-10	3.7902e-09	5.49202e-09	5.32389e-09
2017-04-19	8.81883e-19	3.59363e-16	2.25165e-13	1.75103e-10	3.65348e-09	5.42324e-09	5.34137e-09
2017-04-20	5.32331e-19	2.35607e-16	1.88773e-13	1.64642e-10	3.6362e-09	5.4569e-09	5.46857e-09
2017-04-21	2.49343e-19	1.19832e-16	1.55918e-13	1.54303e-10	3.574e-09	5.40716e-09	5.46788e-09
2017-04-22	1.06301e-19	5.43567e-17	1.38408e-13	1.48251e-10	3.50072e-09	5.33533e-09	5.4128e-09
2017-04-23	8.13056e-20	5.00191e-17	1.40007e-13	1.48694e-10	3.4778e-09	5.23888e-09	5.29953e-09
2017-04-24	7.29847e-20	4.81029e-17	1.35725e-13	1.41306e-10	3.24396e-09	4.86883e-09	4.90599e-09
2017-04-25	6.02515e-20	4.35085e-17	1.23315e-13	1.26943e-10	2.89146e-09	4.33174e-09	4.32911e-09
2017-04-26	4.28587e-20	3.78716e-17	1.04686e-13	1.05559e-10	2.39807e-09	3.49118e-09	3.42986e-09
2017-04-27	2.6029e-20	2.98737e-17	7.97706e-14	7.96943e-11	1.80259e-09	2.57717e-09	2.41927e-09
2017-04-28	1.31152e-20	2.22661e-17	5.81456e-14	5.82354e-11	1.32698e-09	1.82984e-09	1.57394e-09
2017-04-29	4.51953e-21	1.78736e-17	4.60671e-14	4.69644e-11	1.06126e-09	1.41697e-09	1.07437e-09
2017-04-30	1.27519e-21	1.48254e-17	4.07336e-14	4.32295e-11	9.7436e-10	1.32396e-09	9.33783e-10
2017-05-01	8.7127e-22	1.4225e-17	4.15192e-14	4.48569e-11	1.02308e-09	1.3862e-09	9.70436e-10
2017-05-02	7.49363e-22	1.47903e-17	4.2085e-14	4.50127e-11	1.01018e-09	1.37474e-09	9.57568e-10
2017-05-03	1.45637e-21	2.23033e-17	4.8049e-14	4.78285e-11	1.02684e-09	1.40845e-09	9.74853e-10
2017-05-04	4.35355e-21	3.73524e-17	6.04727e-14	5.28249e-11	1.06742e-09	1.48509e-09	1.02645e-09
2017-05-05	7.2625e-21	5.22486e-17	7.09397e-14	5.53383e-11	1.06759e-09	1.50174e-09	1.03047e-09
2017-05-06	1.41339e-20	7.12862e-17	8.4538e-14	6.05275e-11	1.09189e-09	1.5778e-09	1.06899e-09
2017-05-07	3.92596e-20	9.76972e-17	1.00728e-13	6.66765e-11	1.14906e-09	1.70035e-09	1.12269e-09
2017-05-08	1.25183e-19	1.54948e-16	1.42398e-13	8.86263e-11	1.4401e-09	2.17823e-09	1.4631e-09
2017-05-09	4.19073e-19	2.94154e-16	2.36353e-13	1.41447e-10	2.25178e-09	3.35878e-09	2.34408e-09
2017-05-10	1.48743e-18	6.6213e-16	4.22701e-13	2.44991e-10	3.84599e-09	5.5958e-09	4.14776e-09
2017-05-11	4.87126e-18	1.43046e-15	7.83992e-13	4.34487e-10	6.50641e-09	9.33868e-09	7.41246e-09
2017-05-12	1.27757e-17	2.71828e-15	1.32943e-12	7.17061e-10	1.04879e-08	1.46376e-08	1.2189e-08
2017-05-13	2.52999e-17	4.38918e-15	2.00054e-12	1.0583e-09	1.52036e-08	2.09028e-08	1.7905e-08
2017-05-14	4.63534e-17	6.60842e-15	2.83844e-12	1.48775e-09	2.10881e-08	2.88144e-08	2.54865e-08
2017-05-15	7.53147e-17	9.50871e-15	3.83716e-12	2.0137e-09	2.84342e-08	3.84132e-08	3.54004e-08
2017-05-16	1.12089e-16	1.31804e-14	5.07102e-12	2.66474e-09	3.76605e-08	5.06076e-08	4.87531e-08
2017-05-17	1.66014e-16	1.81617e-14	6.75292e-12	3.52315e-09	4.98566e-08	6.75495e-08	6.75069e-08
2017-05-18	2.36239e-16	2.42823e-14	8.73039e-12	4.55489e-09	6.42609e-08	8.73925e-08	8.9718e-08
2017-05-19	3.16423e-16	3.10776e-14	1.0858e-11	5.66738e-09	7.90558e-08	1.09095e-07	1.13605e-07
2017-05-20	4.00538e-16	3.78357e-14	1.29116e-11	6.73571e-09	9.32325e-08	1.30009e-07	1.36229e-07
2017-05-21	4.74986e-16	4.41607e-14	1.47088e-11	7.65034e-09	1.05615e-07	1.47692e-07	1.55012e-07
2017-05-22	5.43048e-16	5.02226e-14	1.66522e-11	8.46841e-09	1.16771e-07	1.64091e-07	1.71577e-07
2017-05-23	6.24501e-16	5.74466e-14	1.89399e-11	9.32912e-09	1.28128e-07	1.82194e-07	1.88104e-07
2017-05-24	3.93323e-10	8.54102e-10	2.00443e-11	1.14629e-08	1.42047e-07	2.04732e-07	2.0087e-07
2017-05-25	0.000430053	0.000768199	0.00102847	0.00151636	0.00162604	0.00156972	0.00193481
2017-05-26	0.00173335	0.00306626	0.00409003	0.00570291	0.00615659	0.00611089	0.00747592
2017-05-27	0.00424914	0.00723464	0.00990972	0.0132443	0.0142082	0.0145979	0.0176602
2017-05-28	0.00806084	0.0134353	0.0189958	0.0243361	0.0263922	0.0276684	0.0329937
2017-05-29	0.0126489	0.0210047	0.0302803	0.0374434	0.041624	0.0435261	0.0513706
2017-05-30	0.0174952	0.028895	0.0423451	0.0510931	0.057957	0.0597656	0.0703289
2017-05-31	0.022252	0.0366421	0.0542377	0.0643649	0.0740768	0.074793	0.0882466
2017-06-01	0.0263225	0.043229	0.0642048	0.0759423	0.0872235	0.086477	0.10266
2017-06-02	0.0292306	0.0476759	0.0711133	0.0843974	0.095236	0.093472	0.111856
2017-06-03	0.0305948	0.0497275	0.0746211	0.0889659	0.0982326	0.095631	0.115283
2017-06-04	0.0305473	0.0497976	0.0746703	0.0900063	0.0965623	0.0939139	0.11393
2017-06-05	0.0298873	0.0489236	0.0731601	0.088887	0.093082	0.0909867	0.11076
2017-06-06	0.0292179	0.0483327	0.0715862	0.0875291	0.0905203	0.0895144	0.108599
2017-06-07	0.0288151	0.0481688	0.0705176	0.0865936	0.0891564	0.0903455	0.108636
2017-06-08	0.0290035	0.0491451	0.0710946	0.0865026	0.0906469	0.0934457	0.111058
2017-06-09	0.029911	0.0517975	0.073569	0.0884405	0.0959269	0.0983538	0.115406
2017-06-10	0.0327349	0.0577212	0.0813142	0.0969341	0.108059	0.107734	0.124238
2017-06-11	0.0382869	0.0687753	0.098282	0.116734	0.131502	0.125057	0.143539
2017-06-12	0.0468051	0.0869628	0.126817	0.154208	0.175254	0.1605	0.184904
2017-06-13	0.0614216	0.118569	0.178136	0.225392	0.257682	0.234905	0.270401
2017-06-14	0.0846575	0.171217	0.261889	0.341234	0.385535	0.37518	0.415785
2017-06-15	0.122657	0.260147	0.402103	0.522988	0.600628	0.638155	0.638432
2017-06-16	0.176311	0.382498	0.600985	0.772225	0.904942	1.03163	0.938158
2017-06-17	0.2381	0.520412	0.821252	1.05199	1.2618	1.49709	1.29029
2017-06-18	0.305159	0.667115	1.0541	1.35226	1.67305	2.02181	1.6859
2017-06-19	0.368801	0.804155	1.27484	1.64612	2.07769	2.53919	2.09389
2017-06-20	0.42516	0.926142	1.47087	1.92106	2.4515	3.02478	2.49926
2017-06-21	0.477607	1.04237	1.66424	2.18856	2.81871	3.48836	2.89245
2017-06-22	0.519109	1.12886	1.81892	2.40893	3.09574	3.80023	3.22462
2017-06-23	0.561957	1.20682	1.95012	2.59437	3.31143	3.99423	3.50445
2017-06-24	0.615881	1.29111	2.07093	2.74906	3.46534	4.10572	3.71665
2017-06-25	0.666698	1.36088	2.15249	2.83938	3.50099	4.09769	3.83095
2017-06-26	0.718724	1.43478	2.22289	2.89777	3.49625	4.08108	3.88
2017-06-27	0.758695	1.48183	2.25492	2.88505	3.41593	3.98566	3.83186
2017-06-28	0.777558	1.48616	2.22329	2.78649	3.24168	3.76938	3.69055
2017-06-29	0.78966	1.47447	2.158	2.65077	3.04597	3.55255	3.51273
2017-06-30	0.787114	1.43467	2.0411	2.46723	2.80657	3.29593	3.29887
2017-07-01	0.774487	1.38569	1.9082	2.28889	2.58095	3.04788	3.10813
2017-07-02	0.787485	1.38144	1.82892	2.18732	2.45953	2.89697	3.00539
2017-07-03	0.844445	1.43453	1.80617	2.14349	2.42147	2.77621	2.97403
2017-07-04	0.977016	1.58192	1.8898	2.1943	2.49868	2.7641	3.02979
2017-07-05	1.19805	1.83915	2.08587	2.33384	2.69456	2.88486	3.15808
2017-07-06	1.47019	2.16863	2.34659	2.50573	2.93548	3.04757	3.30693
2017-07-07	1.7736	2.53945	2.65745	2.71802	3.20536	3.2419	3.47448
2017-07-08	2.10535	2.94504	2.99487	2.95212	3.46034	3.437	3.64181
2017-07-09	2.46235	3.34256	3.31544	3.18561	3.6418	3.5886	3.76396
2017-07-10	2.88137	3.76727	3.65418	3.46772	3.79743	3.7657	3.85631
2017-07-11	3.32483	4.21956	3.98148	3.75361	3.93701	3.9556	3.91403
2017-07-12	3.71912	4.60738	4.24456	3.9849	4.03006	4.09854	3.92272
2017-07-13	4.07062	4.94814	4.48842	4.18149	4.1309	4.22559	3.92487
2017-07-14	4.34407	5.19949	4.67784	4.28488	4.1904	4.27803	3.89951
2017-07-15	4.53162	5.3311	4.80466	4.30743	4.19642	4.2468	3.83938
2017-07-16	4.6798	5.44567	4.90394	4.30789	4.19992	4.17582	3.77767
2017-07-17	4.72775	5.46424	4.91364	4.24085	4.11421	3.99532	3.69283
2017-07-18	4.68759	5.39087	4.85403	4.14597	3.94864	3.7388	3.6059
2017-07-19	4.62604	5.31946	4.80722	4.08929	3.76527	3.48785	3.55468
2017-07-20	4.54062	5.19467	4.7268	4.03358	3.54831	3.24701	3.50554
2017-07-21	4.49401	5.12819	4.66146	4.0277	3.39404	3.10817	3.46687
2017-07-22	4.52574	5.1671	4.64618	4.08463	3.36398	3.09402	3.44459
2017-07-23	4.55396	5.18372	4.62408	4.11047	3.37881	3.12158	3.40697
2017-07-24	4.52821	5.14904	4.57337	4.0681	3.40755	3.15193	3.3487
2017-07-25	4.44563	5.02932	4.47833	3.95628	3.41956	3.14727	3.27262
2017-07-26	4.30212	4.80815	4.30048	3.77126	3.36247	3.06488	3.16739
2017-07-27	4.1463	4.58608	4.09164	3.58573	3.27917	2.95331	3.06696
2017-07-28	4.02825	4.40675	3.94152	3.46539	3.20853	2.84898	3.01493
2017-07-29	3.95077	4.29016	3.86307	3.41649	3.14459	2.7586	3.01092
2017-07-30	3.92481	4.27024	3.87596	3.45179	3.12577	2.71733	3.04704
2017-07-31	3.99558	4.37008	4.02918	3.60565	3.18981	2.77288	3.12626
2017-08-01	4.15906	4.59207	4.30095	3.86999	3.34954	2.93289	3.22939
2017-08-02	4.35678	4.86646	4.62355	4.17933	3.57513	3.15872	3.33872
2017-08-03	4.52944	5.11077	4.92205	4.45282	3.79433	3.38328	3.42592
2017-08-04	4.64055	5.25822	5.1255	4.62671	3.94504	3.52966	3.44854
2017-08-05	4.6482	5.26908	5.19573	4.66221	3.97948	3.56517	3.41153
2017-08-06	4.55912	5.13708	5.11701	4.56898	3.89112	3.49297	3.32725
2017-08-07	4.37656	4.89607	4.90472	4.37699	3.71803	3.32941	3.2144
2017-08-08	4.11191	4.56506	4.56953	4.08862	3.47089	3.08589	3.09324
2017-08-09	3.82445	4.21101	4.18026	3.74408	3.19024	2.80585	2.96876
2017-08-10	3.53577	3.87189	3.81411	3.3869	2.91153	2.52156	2.85172
2017-08-11	3.24889	3.54689	3.46717	3.03673	2.6356	2.26082	2.76017
2017-08-12	2.97884	3.2401	3.15508	2.72697	2.39714	2.0522	2.69298
2017-08-13	2.74183	2.98491	2.92628	2.50115	2.23346	1.90874	2.66569
2017-08-14	2.57191	2.80459	2.7736	2.35387	2.13781	1.81939	2.67813
2017-08-15	2.46281	2.69884	2.69933	2.2767	2.08738	1.76944	2.69549
2017-08-16	2.39842	2.64281	2.68783	2.26031	2.06842	1.75318	2.70901
2017-08-17	2.37241	2.61949	2.68964	2.27545	2.06288	1.75618	2.70121
2017-08-18	2.33814	2.59077	2.67597	2.28597	2.05424	1.75778	2.65433
2017-08-19	2.2712	2.52421	2.62379	2.25974	2.02294	1.73076	2.56995
2017-08-20	2.15714	2.40972	2.49728	2.1629	1.93511	1.65309	2.43518
2017-08-21	1.98017	2.22948	2.28978	1.99175	1.78346	1.52272	2.25117
2017-08-22	1.77038	2.00341	2.04193	1.77851	1.59779	1.368	2.05392
2017-08-23	1.55884	1.77642	1.7872	1.55586	1.40819	1.20881	1.86749
2017-08-24	1.36892	1.57697	1.56109	1.37036	1.24771	1.06717	1.7192
2017-08-25	1.21931	1.42368	1.38434	1.24118	1.1236	0.953446	1.61415
2017-08-26	1.11476	1.32778	1.26405	1.16007	1.03251	0.873009	1.53845
2017-08-27	1.05195	1.27579	1.20488	1.12138	0.983359	0.832071	1.48888
2017-08-28	1.01444	1.24546	1.18446	1.09738	0.958256	0.817996	1.44585
2017-08-29	0.97322	1.20938	1.16251	1.06423	0.936761	0.804478	1.38989
2017-08-30	0.917535	1.15291	1.1148	1.01762	0.908106	0.779836	1.31052
2017-08-31	0.841865	1.06758	1.04116	0.949127	0.853861	0.730663	1.20696
2017-09-01	0.747539	0.955381	0.938648	0.855908	0.769032	0.656973	1.0841
2017-09-02	0.643343	0.82733	0.814162	0.745221	0.667676	0.569492	0.947442
2017-09-03	0.533383	0.687827	0.680415	0.62158	0.55203	0.47173	0.808516
2017-09-04	0.429812	0.555621	0.549996	0.501249	0.443184	0.379354	0.679484
2017-09-05	0.344009	0.445693	0.43979	0.398138	0.357106	0.302633	0.570543
2017-09-06	0.277468	0.359001	0.356837	0.318541	0.286602	0.240038	0.488207
2017-09-07	0.22792	0.293561	0.292227	0.259448	0.233087	0.193148	0.424567
2017-09-08	0.190632	0.245105	0.242426	0.214862	0.192576	0.159255	0.372578
2017-09-09	0.163971	0.21024	0.206898	0.18484	0.163211	0.134691	0.332515
2017-09-10	0.145679	0.185555	0.181417	0.163382	0.144189	0.11955	0.299901
2017-09-11	0.132496	0.169672	0.164431	0.147614	0.133225	0.110831	0.273803
2017-09-12	0.122451	0.157256	0.15172	0.135288	0.124912	0.104553	0.251927
2017-09-13	0.11083	0.143719	0.139195	0.121405	0.116138	0.0978968	0.229693
2017-09-14	0.0974733	0.129678	0.126743	0.107943	0.106991	0.0903183	0.208071
2017-09-15	0.0845019	0.115607	0.115659	0.0966465	0.0980688	0.0821476	0.188586
2017-09-16	0.071924	0.102408	0.10559	0.0876296	0.0889331	0.0741477	0.171185
2017-09-17	0.0611326	0.0911591	0.0963244	0.0803236	0.0802992	0.0670502	0.15584
2017-09-18	0.0527935	0.0817636	0.0874048	0.0738964	0.0724535	0.0606317	0.141749
2017-09-19	0.0456771	0.072583	0.0777998	0.0667645	0.0643732	0.0541928	0.126632
2017-09-20	0.0395143	0.0636319	0.0680358	0.0593828	0.0564286	0.0479169	0.110987
2017-09-21	0.0347043	0.0552712	0.0589265	0.0523703	0.0489048	0.0417338	0.0961402
2017-09-22	0.0311749	0.0479843	0.0505047	0.0459665	0.0422838	0.0365807	0.0826695
2017-09-23	0.0288815	0.0425213	0.0442211	0.0408675	0.0375889	0.0327363	0.0723805
2017-09-24	0.027412	0.0388615	0.0395456	0.0372219	0.0343537	0.0300873	0.0649132
2017-09-25	0.0267026	0.0364472	0.036509	0.0350547	0.0325611	0.0286105	0.0598185
2017-09-26	0.0267593	0.0357794	0.0357342	0.034602	0.0324033	0.0281947	0.0582851
2017-09-27	0.027422	0.0363107	0.0362133	0.0351082	0.0331508	0.028547	0.0588877
2017-09-28	0.028272	0.0369648	0.0372496	0.035501	0.034152	0.0291143	0.0602785
2017-09-29	0.0288791	0.0375229	0.0382006	0.0360256	0.0351966	0.029644	0.0618302
2017-09-30	0.0292372	0.0378815	0.0387171	0.0364351	0.0356758	0.0298516	0.0628154
2017-10-01	0.0288948	0.0372864	0.0383371	0.0360873	0.0351855	0.0291351	0.0621866
2017-10-02	0.0279413	0.0361614	0.0370894	0.035192	0.0339603	0.0278694	0.0603517
2017-10-03	0.0265603	0.0345916	0.0353643	0.0336555	0.0319923	0.0263186	0.0576984
2017-10-04	0.0246702	0.0323372	0.0329866	0.0314935	0.0295536	0.0245609	0.0538999
2017-10-05	0.0226253	0.0299517	0.0301593	0.0292186	0.0271457	0.0229404	0.049582
2017-10-06	0.0205897	0.0275365	0.027394	0.0266589	0.0248117	0.021216	0.0450882
2017-10-07	0.0185458	0.0250562	0.0246795	0.0240611	0.0226143	0.0194348	0.0403936
2017-10-08	0.016691	0.0226789	0.0222551	0.0216121	0.0206039	0.0176615	0.036077
2017-10-09	0.0150118	0.0203767	0.0203147	0.0194184	0.0185861	0.015989	0.0323478
2017-10-10	0.0136157	0.0183667	0.0185873	0.0177908	0.0169892	0.0146405	0.0291274
2017-10-11	0.0125757	0.016699	0.0171355	0.0164416	0.0156419	0.0133331	0.0265007
2017-10-12	0.0115247	0.0151418	0.0156551	0.0150897	0.0141217	0.0119791	0.0238141
2017-10-13	0.0105469	0.0136847	0.0142895	0.0136711	0.0126894	0.010754	0.0211605
2017-10-14	0.00947793	0.0122465	0.0128697	0.0121439	0.0111948	0.00948205	0.0185468
2017-10-15	0.00842485	0.01094	0.0115709	0.0107654	0.00989772	0.0084843	0.0161969
2017-10-16	0.00763741	0.0100592	0.0105959	0.00974341	0.00909331	0.00779088	0.0145701
2017-10-17	0.00700878	0.00943069	0.00976555	0.00896117	0.00844279	0.00720035	0.0133244
2017-10-18	0.00646913	0.0088413	0.0090767	0.00838872	0.00783446	0.00673914	0.012341
2017-10-19	0.00595255	0.00824785	0.00834969	0.00781423	0.00730397	0.006309	0.0114022
2017-10-20	0.00532164	0.00748738	0.00743845	0.00711604	0.00672758	0.00577667	0.0102122
2017-10-21	0.00467186	0.00661284	0.00650501	0.00634943	0.0061179	0.00522673	0.0089699
2017-10-22	0.00407186	0.0057597	0.00560738	0.00557416	0.00552691	0.00463305	0.00774557
2017-10-23	0.00348143	0.00493256	0.00482751	0.00478161	0.00489752	0.00402039	0.00657905
2017-10-24	0.00289142	0.00406471	0.00409916	0.00402667	0.00415309	0.00337164	0.00548067
2017-10-25	0.00237293	0.00334439	0.00347004	0.00336668	0.00349366	0.00280165	0.00454798
2017-10-26	0.00190667	0.00273317	0.00292083	0.00281632	0.00289949	0.00227398	0.00373703
2017-10-27	0.00151932	0.00221419	0.00240545	0.0023596	0.00229198	0.00179647	0.00305245
2017-10-28	0.00123207	0.00183322	0.0019864	0.00197144	0.00182007	0.00147437	0.00247693
2017-10-29	0.000963298	0.00145815	0.00157042	0.00157956	0.00141356	0.00119258	0.00192082
2017-10-30	0.000713503	0.00109798	0.00116651	0.00120823	0.00103176	0.00093278	0.00139984
2017-10-31	0.000509633	0.000796772	0.000865678	0.0008677	0.000757439	0.000712174	0.000989748
2017-11-01	0.000343316	0.000570737	0.000603896	0.000608302	0.000549033	0.000526349	0.000655208
2017-11-02	0.000226662	0.000403962	0.000415606	0.000435618	0.000381693	0.000371417	0.000441592
2017-11-03	0.000158022	0.000296877	0.000301686	0.000317717	0.00027964	0.000276808	0.000319124
2017-11-04	0.000101373	0.000202529	0.000214774	0.000225116	0.00020519	0.000199166	0.00022423
2017-11-05	6.19964e-05	0.000128563	0.000148839	0.00015072	0.000146343	0.000137747	0.000151464
2017-11-06	3.53381e-05	7.64629e-05	9.48858e-05	0.000102654	9.80875e-05	8.84738e-05	9.81625e-05
2017-11-07	1.81246e-05	4.07178e-05	5.68061e-05	7.06683e-05	5.78423e-05	5.19275e-05	5.93778e-05
2017-11-08	6.49466e-06	1.61259e-05	2.99449e-05	4.03338e-05	2.48442e-05	2.82716e-05	2.94171e-05
2017-11-09	1.26003e-06	3.17041e-06	1.45173e-05	2.28848e-05	1.3261e-05	1.85602e-05	1.24925e-05
2017-11-10	1.42186e-07	5.57864e-07	1.04263e-05	1.6968e-05	1.04521e-05	1.35841e-05	7.7303e-06
2017-11-11	1.1978e-07	3.56124e-07	6.96654e-06	1.13006e-05	7.33932e-06	9.91231e-06	5.19188e-06
2017-11-12	1.16629e-07	3.47756e-07	4.91681e-06	8.47853e-06	5.78476e-06	6.54366e-06	3.7528e-06
2017-11-13	9.92044e-08	3.01149e-07	3.41941e-06	5.43638e-06	4.66483e-06	4.92565e-06	2.60584e-06
2017-11-14	6.98103e-08	2.15322e-07	2.02617e-06	2.9126e-06	2.97179e-06	2.67628e-06	1.59296e-06
2017-11-15	3.99691e-08	1.30033e-07	1.09343e-06	1.57484e-06	1.67617e-06	1.52526e-06	8.88098e-07
2017-11-16	1.30926e-08	4.76184e-08	4.24992e-07	5.58595e-07	5.78807e-07	5.26179e-07	3.34198e-07
2017-11-17	5.35421e-10	2.34952e-09	2.55849e-08	3.48733e-08	1.9685e-08	1.17252e-08	1.79574e-08
2017-11-18	0	0	0	0	0	0	0
2017-11-19	0	0	0	0	0	0	0
2017-11-20	0	0	0	0	0	0	0
2017-11-21	0	0	0	0	0	0	0
2017-11-22	0	0	0	0	0	0	0
2017-11-23	0	0	0	0	0	0	0
2017-11-24	0	0	0	0	0	0	0
2017-11-25	0	0	0	0	0	0	0
2017-11-26	0	0	0	0	0	0	0
2017-11-27	0	0	0	0	0	0	0
2017-11-28	0	0	0	0	0	0	0
2017-11-29	0	0	0	0	0	0	0
2017-11-30	0	0	0	0	0	0	0
2017-12-01	0	0	0	0	0	0	0
2017-12-02	0	0	0	0	0	0	0
2017-12-03	0	0	0	0	0	0	0
2017-12-04	0	0	0	0	0	0	0
2017-12-05	0	0	0	0	0	0	0
2017-12-06	0	0	0	0	0	0	0
2017-12-07	0	0	0	0	0	0	0
2017-12-08	0	0	0	0	0	0	0
2017-12-09	0	0	0	0	0	0	0
2017-12-10	0	0	0	0	0	0	0
2017-12-11	0	0	0	0	0	0	0
2017-12-12	0	0	0	0	0	0	0
2017-12-13	0	0	0	0	0	0	0
2017-12-14	0	0	0	0	0	0	0
2017-12-15	0	0	0	0	0	0	0
2017-12-16	0	0	0	0	0	0	0
2017-12-17	0	0	0	0	0	0	0
2017-12-18	0	0	0	0	0	0	0
2017-12-19	0	0	0	0	0	0	0
2017-12-20	0	0	0	0	0	0	0
2017-12-21	0	0	0	0	0	0	0
2017-12-22	0	0	0	0	0	0	0
2017-12-23	0	0	0	0	0	0	0
2017-12-24	0	0	0	0	0	0	0
2017-12-25	0	0	0	0	0	0	0
2017-12-26	0	0	0	0	0	0	0
2017-12-27	0	0	0	0	0	0	0
2017-12-28	0	0	0	0	0	0	0
2017-12-29	0	0	0	0	0	0	0
2017-12-30	0	0	0	0	0	0	0
2017-12-31	0	0	0	0	0	0	0
2018-01-01	0	0	0	0	0	0	0
2018-01-02	0	0	0	0	0	0	0
2018-01-03	0	0	0	0	0	0	0
2018-01-04	0	0	0	0	0	0	0
2018-01-05	0	0	0	0	0	0	0
2018-01-06	0	0	0	0	0	0	0
2018-01-07	0	0	0	0	0	0	0
2018-01-08	0	0	0	0	0	0	0
2018-01-09	0	0	0	0	0	0	0
2018-01-10	0	0	0	0	0	0	0
2018-01-11	0	0	0	0	0	0	0
2018-01-12	0	0	0	0	0	0	0
2018-01-13	0	0	0	0	0	0	0
2018-01-14	0	0	0	0	0	0	0
2018-01-15	0	0	0	0	0	0	0
2018-01-16	0	0	0	0	0	0	0
2018-01-17	0	0	0	0	0	0	0
2018-01-18	0	0	0	0	0	0	0
2018-01-19	0	0	0	0	0	0	0
2018-01-20	0	0	0	0	0	0	0
2018-01-21	0	0	0	0	0	0	0
2018-01-22	0	0	0	0	0	0	0
2018-01-23	0	0	0	0	0	0	0
2018-01-24	0	0	0	0	0	0	0
2018-01-25	0	0	0	0	0	0	0
2018-01-26	0	0	0	0	0	0	0
2018-01-27	0	0	0	0	0	0	0
2018-01-28	0	0	0	0	0	0	0
2018-01-29	0	0	0	0	0	0	0
2018-01-30	0	0	0	0	0	0	0
2018-01-31	0	0	0	0	0	0	0
2018-02-01	0	0	0	0	0	0	0
2018-02-02	0	0	0	0	0	0	0
2018-02-03	0	0	0	0	0	0	0
2018-02-04	0	0	0	0	0	0	0
2018-02-05	0	0	0	0	0	0	0
2018-02-06	0	0	0	0	0	0	0
2018-02-07	0	0	0	0	0	0	0
2018-02-08	0	0	0	0	0	0	0
2018-02-09	0	0	0	0	0	0	0
2018-02-10	0	0	0	0	0	0	0
2018-02-11	0	0	0	0	0	0	0
2018-02-12	0	0	0	0	0	0	0
2018-02-13	0	0	0	0	0	0	0
2018-02-14	0	0	0	0	0	0	0
2018-02-15	0	0	0	0	0	0	0
2018-02-16	0	0	0	0	0	0	0
2018-02-17	0	0	0	0	0	0	0
2018-02-18	0	0	0	0	0	0	0
2018-02-19	0	0	0	0	0	0	0
2018-02-20	0	0	0	0	0	0	0
2018-02-21	0	0	0	0	0	0	0
2018-02-22	0	0	0	0	0	0	0
2018-02-23	0	0	0	0	0	0	0
2018-02-24	0	0	0	0	0	0	0
2018-02-25	0	0	0	0	0	0	0
2018-02-26	0	0	0	0	0	0	0
2018-02-27	0	0	0	0	0	0	0
2018-02-28	0	0	0	0	0	0	0
2018-03-01	0	0	0	0	0	0	0
2018-03-02	0	0	0	0	0	0	0
2018-03-03	0	0	0	0	0	0	0
2018-03-04	0	0	0	0	0	0	0
2018-03-05	0	0	0	0	0	0	0
2018-03-06	0	0	0	0	0	0	0
2018-03-07	0	0	0	0	0	0	0
2018-03-08	0	0	0	0	0	0	0
2018-03-09	0	0	0	0	0	0	0
2018-03-10	0	0	0	0	0	0	0
2018-03-11	0	0	0	0	0	0	0
2018-03-12	0	0	0	0	0	0	0
2018-03-13	0	0	0	0	0	0	0
2018-03-14	0	0	0	0	0	0	0
2018-03-15	0	0	0	0	0	0	0
2018-03-16	0	0	0	0	0	0	0
2018-03-17	0	0	0	0	0	0	0
2018-03-18	0	0	0	0	0	0	0
2018-03-19	0	0	0	0	0	0	0
2018-03-20	0	0	0	0	0	0	0
2018-03-21	0	0	0	0	0	0	0
2018-03-22	0	0	0	0	0	0	0
2018-03-23	0	0	0	0	0	0	0
2018-03-24	0	0	0	0	0	0	0
2018-03-25	0	0	0	0	0	0	0
2018-03-26	0	0	0	0	0	0	0
2018-03-27	0	0	0	0	0	0	0
2018-03-28	0	0	0	0	0	0	0
2018-03-29	0	0	0	0	0	0	0
2018-03-30	0	0	0	0	0	0	0
2018-03-31	0	0	0	0	0	0	0
2018-04-01	0	0	0	0	0	0	0
2018-04-02	0	0	0	0	0	0	0
2018-04-03	0	0	0	0	0	0	0
2018-04-04	0	0	0	0	0	0	0
2018-04-05	0	0	0	0	0	0	0
2018-04-06	0	0	0	0	0	0	0
2018-04-07	0	0	0	0	0	0	0
2018-04-08	0	0	0	0	0	0	0
2018-04-09	2.59605e-29	2.69581e-27	5.06141e-24	8.77648e-20	7.63821e-13	2.08774e-11	6.82496e-13
2018-04-10	7.32838e-27	2.59217e-25	5.10243e-22	8.56882e-18	5.79512e-11	1.77595e-09	8.37161e-11
2018-04-11	2.32871e-26	8.15998e-25	1.51807e-21	2.47584e-17	1.73421e-10	5.28555e-09	2.51273e-10
2018-04-12	3.94924e-26	1.37667e-24	2.55832e-21	4.15924e-17	2.8933e-10	8.83366e-09	4.20372e-10
2018-04-13	5.53108e-26	1.92329e-24	3.55373e-21	5.78169e-17	4.03171e-10	1.22604e-08	5.85676e-10
2018-04-14	6.42101e-26	2.22642e-24	4.07011e-21	6.60467e-17	4.62002e-10	1.404e-08	6.71497e-10
2018-04-15	9.01452e-26	3.09287e-24	4.80982e-21	7.52931e-17	5.1507e-10	1.60361e-08	7.62909e-10
2018-04-16	3.04515e-25	9.58501e-24	9.42523e-21	1.35578e-16	8.97408e-10	2.80443e-08	1.38492e-09
2018-04-17	7.4298e-25	2.27325e-23	1.68279e-20	2.34616e-16	1.51917e-09	4.59726e-08	2.31085e-09
2018-04-18	1.61353e-24	4.74295e-23	3.0055e-20	4.06187e-16	2.55948e-09	7.59501e-08	3.97167e-09
2018-04-19	2.93803e-24	8.45447e-23	4.90083e-20	6.41174e-16	4.02641e-09	1.1931e-07	6.53948e-09
2018-04-20	4.5091e-24	1.27242e-22	6.89753e-20	8.78518e-16	5.506e-09	1.64441e-07	9.35564e-09
2018-04-21	6.34655e-24	1.74551e-22	9.12677e-20	1.13933e-15	7.13916e-09	2.163e-07	1.2748e-08
2018-04-22	8.38621e-24	2.30443e-22	1.15482e-19	1.4211e-15	8.88707e-09	2.7305e-07	1.65624e-08
2018-04-23	1.06401e-23	2.89375e-22	1.40945e-19	1.69648e-15	1.04541e-08	3.27916e-07	2.03182e-08
2018-04-24	1.28679e-23	3.5377e-22	1.67998e-19	1.96601e-15	1.18793e-08	3.82804e-07	2.40799e-08
2018-04-25	1.4388e-23	4.00447e-22	1.8695e-19	2.13712e-15	1.27076e-08	4.19457e-07	2.66566e-08
2018-04-26	1.4779e-23	4.14651e-22	1.92699e-19	2.1611e-15	1.26979e-08	4.27961e-07	2.7322e-08
2018-04-27	1.4087e-23	4.03177e-22	1.87503e-19	2.08483e-15	1.21517e-08	4.16477e-07	2.65545e-08
2018-04-28	1.25864e-23	3.75791e-22	1.75933e-19	1.95049e-15	1.13197e-08	3.9117e-07	2.47067e-08
2018-04-29	1.1172e-23	3.61993e-22	1.71718e-19	1.87291e-15	1.08294e-08	3.75515e-07	2.31786e-08
2018-04-30	9.95967e-24	3.69581e-22	1.7439e-19	1.86409e-15	1.07866e-08	3.71873e-07	2.22239e-08
2018-05-01	8.74428e-24	3.76623e-22	1.76965e-19	1.83893e-15	1.07615e-08	3.6622e-07	2.10541e-08
2018-05-02	7.73552e-24	3.8407e-22	1.78417e-19	1.79888e-15	1.06388e-08	3.57258e-07	1.97553e-08
2018-05-03	7.18617e-24	4.04165e-22	1.83923e-19	1.78981e-15	1.06805e-08	3.54724e-07	1.88748e-08
2018-05-04	7.33692e-24	4.43309e-22	2.01558e-19	1.88655e-15	1.13849e-08	3.74787e-07	1.94168e-08
2018-05-05	8.20201e-24	5.04056e-22	2.32327e-19	2.10621e-15	1.27863e-08	4.20685e-07	2.16084e-08
2018-05-06	9.21003e-24	5.74024e-22	2.69696e-19	2.39596e-15	1.4616e-08	4.80743e-07	2.46822e-08
2018-05-07	9.90721e-24	6.35e-22	3.07752e-19	2.69286e-15	1.65714e-08	5.45649e-07	2.81453e-08
2018-05-08	1.02431e-23	6.76785e-22	3.39719e-19	2.96516e-15	1.83654e-08	6.05389e-07	3.1504e-08
2018-05-09	1.02971e-23	7.0479e-22	3.63985e-19	3.20281e-15	1.98867e-08	6.60114e-07	3.47184e-08
2018-05-10	1.00344e-23	7.06366e-22	3.7602e-19	3.35789e-15	2.09727e-08	6.98478e-07	3.7315e-08
2018-05-11	9.32458e-24	6.7099e-22	3.6862e-19	3.36384e-15	2.10256e-08	7.0588e-07	3.82285e-08
2018-05-12	8.19725e-24	6.12469e-22	3.47185e-19	3.24293e-15	2.03205e-08	6.8729e-07	3.76201e-08
2018-05-13	6.76836e-24	5.41524e-22	3.20235e-19	3.06067e-15	1.92638e-08	6.54118e-07	3.61893e-08
2018-05-14	5.25123e-24	4.74941e-22	2.95431e-19	2.87666e-15	1.80755e-08	6.16849e-07	3.44331e-08
2018-05-15	3.95557e-24	4.19234e-22	2.72213e-19	2.70015e-15	1.68093e-08	5.74884e-07	3.23066e-08
2018-05-16	2.98283e-24	3.76056e-22	2.52786e-19	2.5166e-15	1.55719e-08	5.29804e-07	2.98662e-08
2018-05-17	2.52642e-24	3.57021e-22	2.41948e-19	2.40715e-15	1.45284e-08	4.9514e-07	2.76227e-08
2018-05-18	2.66293e-24	3.69588e-22	2.44663e-19	2.40293e-15	1.42571e-08	4.80868e-07	2.64458e-08
2018-05-19	7.65499e-23	4.67369e-22	2.70524e-19	2.61399e-15	1.50541e-08	5.00758e-07	2.74199e-08
2018-05-20	1.16091e-17	3.11522e-19	2.94077e-18	3.05417e-15	1.67271e-08	5.52299e-07	3.07592e-08
2018-05-21	0.000169405	0.000203333	6.67969e-06	1.58501e-12	1.94917e-08	6.42081e-07	3.73073e-08
2018-05-22	0.000905668	0.00129352	0.00131042	0.000846166	0.000786319	0.00043905	0.00195048
2018-05-23	0.00328697	0.00488801	0.00561775	0.00409837	0.00326618	0.0023525	0.00759808
2018-05-24	0.00749832	0.0130311	0.0179228	0.0167438	0.0163309	0.0142866	0.0292646
2018-05-25	0.0150761	0.0292959	0.0458423	0.0510912	0.0530772	0.0490221	0.0790503
2018-05-26	0.0264752	0.0553571	0.0929671	0.114211	0.120514	0.115982	0.162473
2018-05-27	0.0397152	0.0870231	0.154305	0.19971	0.214734	0.209941	0.272874
2018-05-28	0.0534949	0.120499	0.220408	0.293379	0.317619	0.315422	0.391041
2018-05-29	0.0662332	0.151754	0.283436	0.383734	0.418811	0.420133	0.50327
2018-05-30	0.0757958	0.17735	0.33725	0.462457	0.510246	0.514299	0.601964
2018-05-31	0.0821815	0.194925	0.375478	0.521328	0.579329	0.58751	0.672198
2018-06-01	0.0847656	0.203816	0.397063	0.555484	0.622028	0.634589	0.711591
2018-06-02	0.0826548	0.20102	0.396248	0.556829	0.630059	0.647761	0.713731
2018-06-03	0.078406	0.192124	0.379855	0.531871	0.608331	0.632853	0.687602
2018-06-04	0.0738095	0.182379	0.359218	0.498787	0.57769	0.605368	0.654162
2018-06-05	0.0708486	0.178179	0.344511	0.472777	0.551382	0.5821	0.630319
2018-06-06	0.0699402	0.178866	0.337554	0.456468	0.531887	0.56767	0.616124
2018-06-07	0.0705836	0.183738	0.338278	0.45101	0.522119	0.562401	0.612223
2018-06-08	0.0726928	0.192343	0.34484	0.454902	0.522768	0.570617	0.618635
2018-06-09	0.0772012	0.206329	0.359924	0.469799	0.539164	0.590731	0.636874
2018-06-10	0.0857594	0.229227	0.386728	0.499505	0.574919	0.6268	0.671559
2018-06-11	0.0981504	0.25946	0.422865	0.538402	0.622782	0.674681	0.717997
2018-06-12	0.113155	0.290076	0.458583	0.574867	0.668139	0.717121	0.76091
2018-06-13	0.135794	0.328801	0.503713	0.620334	0.717358	0.75794	0.808297
2018-06-14	0.170709	0.385519	0.572049	0.687527	0.780269	0.802911	0.869944
2018-06-15	0.222037	0.471864	0.676672	0.788101	0.86406	0.852444	0.948912
2018-06-16	0.297179	0.608198	0.837049	0.944	0.985572	0.930776	1.06242
2018-06-17	0.399635	0.80181	1.05275	1.1505	1.14469	1.05062	1.2011
2018-06-18	0.528089	1.04184	1.32346	1.39963	1.34492	1.20959	1.35936
2018-06-19	0.680779	1.32022	1.64788	1.6906	1.59229	1.41514	1.53927
2018-06-20	0.84565	1.61618	2.0032	2.00727	1.86929	1.64243	1.72753
2018-06-21	0.996928	1.88894	2.33488	2.30965	2.13496	1.84798	1.90241
2018-06-22	1.12397	2.12427	2.60245	2.57035	2.35686	2.01882	2.05181
2018-06-23	1.21156	2.2878	2.76548	2.74393	2.49554	2.1164	2.14881
2018-06-24	1.26149	2.36414	2.8304	2.82673	2.55363	2.13469	2.20118
2018-06-25	1.28998	2.39013	2.84023	2.8557	2.56168	2.10485	2.23657
2018-06-26	1.30755	2.39548	2.83198	2.86811	2.55029	2.04265	2.27487
2018-06-27	1.32196	2.39809	2.82165	2.86682	2.52405	1.97914	2.32802
2018-06-28	1.3677	2.4652	2.87484	2.90691	2.53109	1.98411	2.42423
2018-06-29	1.45098	2.58502	3.0063	2.99954	2.59173	2.0579	2.55859
2018-06-30	1.5753	2.75576	3.2193	3.16385	2.72203	2.20994	2.73305
2018-07-01	1.73559	2.98516	3.49888	3.41769	2.93377	2.42514	2.93844
2018-07-02	1.90781	3.23201	3.77953	3.71908	3.18482	2.65773	3.14357
2018-07-03	2.08707	3.49759	4.04386	4.05103	3.45614	2.90813	3.34177
2018-07-04	2.26584	3.762	4.29309	4.37742	3.73138	3.15053	3.51996
2018-07-05	2.44159	3.98915	4.52548	4.65898	3.9946	3.35277	3.66915
2018-07-06	2.62106	4.18475	4.73787	4.88798	4.23457	3.50915	3.78501
2018-07-07	2.81057	4.34583	4.90624	5.04565	4.42299	3.60221	3.86139
2018-07-08	2.99577	4.46829	5.0208	5.12473	4.52898	3.63336	3.90386
2018-07-09	3.16122	4.55925	5.08374	5.14317	4.54512	3.62456	3.92243
2018-07-10	3.28674	4.58665	5.07448	5.07943	4.46944	3.55788	3.92079
2018-07-11	3.37476	4.55874	5.02769	4.96509	4.33358	3.46123	3.90217
2018-07-12	3.43974	4.49587	4.94398	4.83889	4.18142	3.36816	3.86432
2018-07-13	3.54433	4.47366	4.91484	4.78552	4.10727	3.34754	3.85093
2018-07-14	3.65058	4.48669	4.93494	4.78366	4.09454	3.38172	3.84785
2018-07-15	3.74776	4.51816	4.96526	4.81464	4.13168	3.4415	3.8543
2018-07-16	3.87471	4.59882	5.03861	4.8805	4.23932	3.52215	3.88537
2018-07-17	3.97656	4.65414	5.09636	4.89611	4.31155	3.55691	3.892
2018-07-18	4.1028	4.72055	5.16711	4.92006	4.38207	3.59092	3.90561
2018-07-19	4.24767	4.80977	5.2711	4.95643	4.44572	3.6232	3.93843
2018-07-20	4.28987	4.8037	5.27117	4.88936	4.36862	3.55378	3.93055
2018-07-21	4.29705	4.77342	5.23423	4.81604	4.2424	3.45151	3.93095
2018-07-22	4.30867	4.77095	5.22898	4.76561	4.11299	3.35866	3.94522
2018-07-23	4.30531	4.76042	5.21319	4.72146	3.97332	3.28502	3.94761
2018-07-24	4.40715	4.87039	5.31169	4.82295	3.98445	3.34747	3.997
2018-07-25	4.53841	5.04294	5.41909	4.98706	4.09094	3.47769	4.05863
2018-07-26	4.65955	5.21958	5.48988	5.16476	4.24987	3.6306	4.12411
2018-07-27	4.8132	5.45024	5.60466	5.38526	4.49287	3.83125	4.23018
2018-07-28	4.99782	5.73236	5.7727	5.61622	4.80022	4.07704	4.36554
2018-07-29	5.21453	6.05618	6.02162	5.87605	5.17657	4.36946	4.5222
2018-07-30	5.45955	6.4095	6.37916	6.17907	5.59044	4.68216	4.69243
2018-07-31	5.68823	6.74761	6.78021	6.49577	5.97336	4.94887	4.8541
2018-08-01	5.86883	7.05128	7.19399	6.80629	6.26493	5.1295	5.0067
2018-08-02	6.013	7.32731	7.55654	7.07826	6.43753	5.23505	5.14012
2018-08-03	6.13087	7.56074	7.84237	7.28228	6.52732	5.29832	5.24755
2018-08-04	6.20476	7.74119	8.02885	7.38841	6.54348	5.31466	5.31883
2018-08-05	6.2261	7.8158	8.07165	7.3764	6.4645	5.27698	5.36146
2018-08-06	6.19545	7.77364	7.97517	7.26211	6.30627	5.173	5.3948
2018-08-07	6.09272	7.63381	7.69867	7.00083	6.05317	4.98249	5.40266
2018-08-08	5.9687	7.41634	7.31942	6.64473	5.7606	4.75902	5.40103
2018-08-09	5.80198	7.10946	6.90918	6.21709	5.43702	4.50263	5.37142
2018-08-10	5.58628	6.74845	6.48509	5.75344	5.08828	4.21646	5.31361
2018-08-11	5.32807	6.31968	6.0793	5.33462	4.71124	3.91443	5.25282
2018-08-12	4.99976	5.82541	5.64203	4.93037	4.28417	3.57814	5.15762
2018-08-13	4.65121	5.35332	5.18577	4.54419	3.87593	3.25018	5.03075
2018-08-14	4.33338	4.93112	4.81253	4.23367	3.53439	2.99297	4.91309
2018-08-15	4.05837	4.58209	4.51836	3.98208	3.28099	2.81294	4.8039
2018-08-16	3.85629	4.34458	4.32128	3.81373	3.14699	2.72508	4.73101
2018-08-17	3.73757	4.20783	4.22053	3.75554	3.1179	2.72686	4.70448
2018-08-18	3.6671	4.13239	4.14428	3.71659	3.1468	2.76414	4.67785
2018-08-19	3.65394	4.13086	4.128	3.71632	3.22921	2.81171	4.65084
2018-08-20	3.67056	4.16489	4.15967	3.7559	3.30283	2.85118	4.62448
2018-08-21	3.6455	4.14976	4.1486	3.73246	3.30304	2.83953	4.54345
2018-08-22	3.55836	4.06112	4.07142	3.64677	3.22574	2.76774	4.39491
2018-08-23	3.4127	3.89735	3.90593	3.50562	3.08173	2.65177	4.18728
2018-08-24	3.19973	3.6433	3.64502	3.27363	2.88055	2.47659	3.91635
2018-08-25	2.93189	3.31864	3.31761	2.99169	2.62491	2.2384	3.60625
2018-08-26	2.64582	2.97393	2.9639	2.68518	2.34107	1.98684	3.29875
2018-08-27	2.33503	2.60905	2.59093	2.33191	2.04711	1.73802	2.98681
2018-08-28	2.04065	2.27442	2.24244	2.01208	1.79265	1.52056	2.69857
2018-08-29	1.79896	2.00672	1.95808	1.76482	1.60097	1.35286	2.46206
2018-08-30	1.59885	1.79028	1.73159	1.5676	1.44597	1.2036	2.2619
2018-08-31	1.4295	1.61463	1.5418	1.41925	1.29163	1.05895	2.08113
2018-09-01	1.28935	1.47295	1.38773	1.29265	1.14702	0.939284	1.9159
2018-09-02	1.16333	1.34357	1.252	1.16466	1.019	0.840508	1.7557
2018-09-03	1.04719	1.21814	1.13055	1.04781	0.913559	0.757488	1.60684
2018-09-04	0.950085	1.09739	1.02928	0.950234	0.828035	0.691473	1.48822
2018-09-05	0.86276	0.98647	0.936765	0.857846	0.75015	0.634552	1.3894
2018-09-06	0.789385	0.893599	0.858414	0.786865	0.685451	0.589452	1.31108
2018-09-07	0.744406	0.840767	0.811512	0.748877	0.650047	0.565283	1.2643
2018-09-08	0.730219	0.829118	0.79762	0.739495	0.646589	0.558279	1.24516
2018-09-09	0.734702	0.834989	0.808504	0.751088	0.658866	0.561843	1.24762
2018-09-10	0.755944	0.855399	0.836323	0.773954	0.679015	0.576045	1.26497
2018-09-11	0.773054	0.872862	0.854818	0.786409	0.695902	0.588923	1.26782
2018-09-12	0.774295	0.875005	0.854474	0.782934	0.699793	0.593116	1.2477
2018-09-13	0.76045	0.863052	0.834687	0.764043	0.688401	0.582845	1.20499
2018-09-14	0.731417	0.82796	0.797073	0.727618	0.659412	0.556339	1.14309
2018-09-15	0.689588	0.773654	0.749926	0.68303	0.614917	0.522553	1.07275
2018-09-16	0.637403	0.710458	0.691223	0.632242	0.564124	0.484458	0.992352
2018-09-17	0.577938	0.642672	0.621647	0.574916	0.512111	0.443022	0.903758
2018-09-18	0.520584	0.581093	0.556974	0.522887	0.464232	0.401637	0.823801
2018-09-19	0.47064	0.525703	0.501853	0.476414	0.420784	0.360606	0.756618
2018-09-20	0.430308	0.477413	0.460589	0.433136	0.384496	0.326188	0.704253
2018-09-21	0.396079	0.435815	0.4263	0.392556	0.353054	0.298019	0.656602
2018-09-22	0.365968	0.400838	0.390256	0.353433	0.326485	0.274843	0.604192
2018-09-23	0.339883	0.372256	0.356256	0.320944	0.303746	0.254631	0.551136
2018-09-24	0.313027	0.342668	0.326529	0.294932	0.277958	0.231209	0.50208
2018-09-25	0.284228	0.309786	0.299547	0.26986	0.247683	0.206848	0.457336
2018-09-26	0.2525	0.274711	0.272359	0.242062	0.215981	0.182293	0.412746
2018-09-27	0.216414	0.236761	0.239894	0.21187	0.183861	0.157317	0.363982
2018-09-28	0.182476	0.200832	0.204774	0.184014	0.155786	0.135632	0.314381
2018-09-29	0.155044	0.172357	0.175938	0.163204	0.135653	0.117239	0.273886
2018-09-30	0.132519	0.148161	0.152328	0.145025	0.118801	0.100631	0.241839
2018-10-01	0.113306	0.127497	0.131662	0.124745	0.103965	0.0870635	0.212762
2018-10-02	0.0951596	0.108661	0.112543	0.102258	0.0911544	0.0748508	0.184887
2018-10-03	0.079356	0.0922789	0.0951155	0.0816904	0.0802819	0.0645383	0.159069
2018-10-04	0.068985	0.0811192	0.0824202	0.0680806	0.0725866	0.0576716	0.139014
2018-10-05	0.0619872	0.0745216	0.0751395	0.0604371	0.0671067	0.0521511	0.126269
2018-10-06	0.0557294	0.067813	0.0676568	0.0551622	0.059709	0.0461021	0.114168
2018-10-07	0.0484807	0.0596749	0.0589823	0.0496388	0.0502876	0.0392239	0.0996204
2018-10-08	0.0416022	0.0518515	0.0509854	0.044455	0.0416352	0.0331429	0.0863471
2018-10-09	0.0368319	0.0457671	0.0444453	0.0413496	0.0353063	0.0296844	0.0756067
2018-10-10	0.033875	0.0417298	0.0402481	0.0392543	0.032016	0.0281052	0.0682338
2018-10-11	0.0316219	0.0388577	0.037271	0.0369962	0.0305251	0.0271978	0.063163
2018-10-12	0.0289176	0.0353841	0.0340202	0.0336105	0.02885	0.0257064	0.0574888
2018-10-13	0.0258858	0.0313192	0.0303884	0.0294943	0.0269969	0.0237445	0.0510635
2018-10-14	0.0232735	0.0276126	0.027165	0.0258475	0.0253991	0.0217883	0.0455353
2018-10-15	0.0213242	0.0249406	0.0246575	0.0233653	0.0236751	0.019787	0.0411309
2018-10-16	0.0195042	0.0229439	0.0225069	0.0216352	0.0215917	0.0176878	0.0372645
2018-10-17	0.0177351	0.0212431	0.0206813	0.0199371	0.0191461	0.0155687	0.0338871
2018-10-18	0.0159155	0.019342	0.0189914	0.01804	0.0167159	0.0137703	0.0305742
2018-10-19	0.0141092	0.0171955	0.0171099	0.0161034	0.0146551	0.0124616	0.0270817
2018-10-20	0.0124619	0.0151515	0.0153129	0.0143219	0.0129926	0.0114028	0.0238421
2018-10-21	0.0109851	0.0134843	0.0137829	0.012834	0.0116177	0.0104437	0.0210091
2018-10-22	0.00952681	0.0118782	0.0122121	0.0112542	0.0103106	0.00934799	0.0182315
2018-10-23	0.00812012	0.0103656	0.0106982	0.00964595	0.00897813	0.00806475	0.0156495
2018-10-24	0.00683283	0.00889628	0.0092129	0.00824326	0.00779547	0.00692773	0.0132464
2018-10-25	0.00558289	0.00745811	0.00759067	0.00699385	0.00664449	0.00578145	0.0108035
2018-10-26	0.00438731	0.00610579	0.00612626	0.00596173	0.00550368	0.00466157	0.00861777
2018-10-27	0.00328622	0.00482017	0.00494122	0.00496636	0.0044877	0.00371409	0.00685995
2018-10-28	0.0022291	0.00356615	0.00384809	0.0040488	0.00356499	0.00291629	0.00526301
2018-10-29	0.00136218	0.00253278	0.00302304	0.00326714	0.00292376	0.00240035	0.00402942
2018-10-30	0.000743671	0.00177041	0.00246443	0.00269725	0.00250969	0.00206475	0.00320859
2018-10-31	0.00035212	0.00124265	0.00205483	0.00229788	0.0021788	0.00179082	0.00261933
2018-11-01	0.000174085	0.000963164	0.0018148	0.001997	0.00191831	0.00156864	0.00227273
2018-11-02	0.000104092	0.000793151	0.00156577	0.0017081	0.00164708	0.00132111	0.00193563
2018-11-03	6.99205e-05	0.000632391	0.0012583	0.00139186	0.00129845	0.00103947	0.00152897
2018-11-04	6.21354e-05	0.000496722	0.000936275	0.00103047	0.000971359	0.000775644	0.00110212
2018-11-05	5.04386e-05	0.000367895	0.000653286	0.00072691	0.00067526	0.000535344	0.000727499
2018-11-06	3.64646e-05	0.000240358	0.000438231	0.000506899	0.000462619	0.000373408	0.000450317
2018-11-07	2.29045e-05	0.00017529	0.000326884	0.000382177	0.000359698	0.00029495	0.000319854
2018-11-08	1.3088e-05	0.000150419	0.000292779	0.000338149	0.000318112	0.000263052	0.000284563
2018-11-09	7.62899e-06	0.000141498	0.00028543	0.000320712	0.000309335	0.000262024	0.000281782
2018-11-10	6.02531e-06	0.00013851	0.000284619	0.000313974	0.000309223	0.00026542	0.000285346
2018-11-11	6.03159e-06	0.000133089	0.000275014	0.000302417	0.0002989	0.000256058	0.000278027
2018-11-12	5.39602e-06	0.000116139	0.000242092	0.000267136	0.000263175	0.000225662	0.000247308
2018-11-13	4.36779e-06	9.14782e-05	0.000191546	0.00021099	0.000207231	0.000177454	0.000196386
2018-11-14	3.02847e-06	6.21794e-05	0.00013118	0.00014396	0.000140997	0.000120699	0.000133254
2018-11-15	1.66311e-06	3.47801e-05	7.38747e-05	8.13035e-05	7.90829e-05	6.75856e-05	7.27486e-05
2018-11-16	7.83094e-07	1.56209e-05	3.30079e-05	3.55303e-05	3.47765e-05	2.95249e-05	2.99096e-05
2018-11-17	2.72784e-07	5.14573e-06	1.11908e-05	1.17401e-05	1.18235e-05	1.02001e-05	8.3366e-06
2018-11-18	8.86915e-08	1.56235e-06	3.29666e-06	3.68497e-06	3.62185e-06	3.12619e-06	2.04411e-06
2018-11-19	3.71796e-08	6.20667e-07	1.40345e-06	1.49835e-06	1.40946e-06	1.20993e-06	8.40748e-07
2018-11-20	1.14523e-08	1.95818e-07	3.91441e-07	4.10664e-07	4.76074e-07	4.21346e-07	2.42919e-07
2018-11-21	4.56862e-10	7.00041e-09	1.64108e-08	1.59257e-08	6.98863e-09	3.61334e-09	8.48393e-09
2018-11-22	0	0	0	0	0	0	0
2018-11-23	0	0	0	0	0	0	0
2018-11-24	0	0	0	0	0	0	0
2018-11-25	0	0	0	0	0	0	0
2018-11-26	0	0	0	0	0	0	0
2018-11-27	0	0	0	0	0	0	0
2018-11-28	0	0	0	0	0	0	0
2018-11-29	0	0	0	0	0	0	0
2018-11-30	0	0	0	0	0	0	0
2018-12-01	0	0	0	0	0	0	0
2018-12-02	0	0	0	0	0	0	0
2018-12-03	0	0	0	0	0	0	0
2018-12-04	0	0	0	0	0	0	0
2018-12-05	0	0	0	0	0	0	0
2018-12-06	0	0	0	0	0	0	0
2018-12-07	0	0	0	0	0	0	0
2018-12-08	0	0	0	0	0	0	0
2018-12-09	0	0	0	0	0	0	0
2018-12-10	0	0	0	0	0	0	0
2018-12-11	0	0	0	0	0	0	0
2018-12-12	0	0	0	0	0	0	0
2018-12-13	0	0	0	0	0	0	0
2018-12-14	0	0	0	0	0	0	0
2018-12-15	0	0	0	0	0	0	0
2018-12-16	0	0	0	0	0	0	0
2018-12-17	0	0	0	0	0	0	0
2018-12-18	0	0	0	0	0	0	0
2018-12-19	0	0	0	0	0	0	0
2018-12-20	0	0	0	0	0	0	0
2018-12-21	0	0	0	0	0	0	0
2018-12-22	0	0	0	0	0	0	0
2018-12-23	0	0	0	0	0	0	0
2018-12-24	0	0	0	0	0	0	0
2018-12-25	0	0	0	0	0	0	0
2018-12-26	0	0	0	0	0	0	0
2018-12-27	0	0	0	0	0	0	0
2018-12-28	0	0	0	0	0	0	0
2018-12-29	0	0	0	0	0	0	0
2018-12-30	0	0	0	0	0	0	0
2018-12-31	0	0	0	0	0	0	0
2019-01-01	0	0	0	0	0	0	0
2019-01-02	0	0	0	0	0	0	0
2019-01-03	0	0	0	0	0	0	0
2019-01-04	0	0	0	0	0	0	0
2019-01-05	0	0	0	0	0	0	0
2019-01-06	0	0	0	0	0	0	0
2019-01-07	0	0	0	0	0	0	0
2019-01-08	0	0	0	0	0	0	0
2019-01-09	0	0	0	0	0	0	0
2019-01-10	0	0	0	0	0	0	0
2019-01-11	0	0	0	0	0	0	0
2019-01-12	0	0	0	0	0	0	0
2019-01-13	0	0	0	0	0	0	0
2019-01-14	0	0	0	0	0	0	0
2019-01-15	0	0	0	0	0	0	0
2019-01-16	0	0	0	0	0	0	0
2019-01-17	0	0	0	0	0	0	0
2019-01-18	0	0	0	0	0	0	0
2019-01-19	0	0	0	0	0	0	0
2019-01-20	0	0	0	0	0	0	0
2019-01-21	0	0	0	0	0	0	0
2019-01-22	0	0	0	0	0	0	0
2019-01-23	0	0	0	0	0	0	0
2019-01-24	0	0	0	0	0	0	0
2019-01-25	0	0	0	0	0	0	0
2019-01-26	0	0	0	0	0	0	0
2019-01-27	0	0	0	0	0	0	0
2019-01-28	0	0	0	0	0	0	0
2019-01-29	0	0	0	0	0	0	0
2019-01-30	0	0	0	0	0	0	0
2019-01-31	0	0	0	0	0	0	0
2019-02-01	0	0	0	0	0	0	0
2019-02-02	0	0	0	0	0	0	0
2019-02-03	0	0	0	0	0	0	0
2019-02-04	0	0	0	0	0	0	0
2019-02-05	0	0	0	0	0	0	0
2019-02-06	0	0	0	0	0	0	0
2019-02-07	0	0	0	0	0	0	0
2019-02-08	0	0	0	0	0	0	0
2019-02-09	0	0	0	0	0	0	0
2019-02-10	0	0	0	0	0	0	0
2019-02-11	0	0	0	0	0	0	0
2019-02-12	0	0	0	0	0	0	0
2019-02-13	0	0	0	0	0	0	0
2019-02-14	0	0	0	0	0	0	0
2019-02-15	0	0	0	0	0	0	0
2019-02-16	0	0	0	0	0	0	0
2019-02-17	0	0	0	0	0	0	0
2019-02-18	0	0	0	0	0	0	0
2019-02-19	0	0	0	0	0	0	0
2019-02-20	0	0	0	0	0	0	0
2019-02-21	0	0	0	0	0	0	0
2019-02-22	0	0	0	0	0	0	0
2019-02-23	0	0	0	0	0	0	0
2019-02-24	0	0	0	0	0	0	0
2019-02-25	0	0	0	0	0	0	0
2019-02-26	0	0	0	0	0	0	0
2019-02-27	0	0	0	0	0	0	0
2019-02-28	0	0	0	0	0	0	0
2019-03-01	0	0	0	0	0	0	0
2019-03-02	0	0	0	0	0	0	0
2019-03-03	0	0	0	0	0	0	0
2019-03-04	0	0	0	0	0	0	0
2019-03-05	0	0	0	0	0	0	0
2019-03-06	0	0	0	0	0	0	0
2019-03-07	0	0	0	0	0	0	0
2019-03-08	0	0	0	0	0	0	0
2019-03-09	0	0	0	0	0	0	0
2019-03-10	0	0	0	0	0	0	0
2019-03-11	0	0	0	0	0	0	0
2019-03-12	0	0	0	0	0	0	0
2019-03-13	0	0	1.06783e-20	2.57483e-16	2.55182e-10	2.87015e-09	2.87871e-11
2019-03-14	0	0	2.3051e-20	5.20947e-16	5.71864e-10	6.43906e-09	6.39101e-11
2019-03-15	0	0	3.35862e-20	7.00427e-16	8.89488e-10	9.97236e-09	9.98744e-11
2019-03-16	0	0	4.51349e-20	9.88217e-16	1.19256e-09	1.34028e-08	1.33755e-10
2019-03-17	0	0	4.56276e-20	9.97714e-16	1.24143e-09	1.39278e-08	1.39043e-10
2019-03-18	0	0	4.56276e-20	9.97714e-16	1.24143e-09	1.39278e-08	1.39043e-10
2019-03-19	0	0	4.56276e-20	9.97714e-16	1.24143e-09	1.39278e-08	1.39043e-10
2019-03-20	0	0	3.49493e-20	7.40232e-16	9.86248e-10	1.10576e-08	1.10256e-10
2019-03-21	0	0	2.25766e-20	4.76767e-16	6.69567e-10	7.48869e-09	7.51334e-11
2019-03-22	0	0	1.20414e-20	2.97287e-16	3.51943e-10	3.9554e-09	3.91691e-11
2019-03-23	0	0	4.92644e-22	9.49699e-18	4.88703e-11	5.2499e-10	5.2882e-12
2019-03-24	0	0	0	0	0	0	0
2019-03-25	0	0	0	0	0	0	0
2019-03-26	8.43336e-28	3.20159e-26	3.98999e-21	3.02578e-15	1.65389e-10	1.04967e-09	1.04368e-11
2019-03-27	9.98941e-27	4.10797e-25	9.36919e-20	5.66599e-14	2.0145e-09	2.79791e-08	3.37544e-10
2019-03-28	1.89889e-26	7.7437e-25	1.80631e-19	1.14817e-13	3.97241e-09	5.48087e-08	6.62131e-10
2019-03-29	2.8213e-26	1.19211e-24	2.82414e-19	1.71425e-13	6.12857e-09	8.23985e-08	9.95345e-10
2019-03-30	3.64772e-26	1.53138e-24	3.74195e-19	2.25156e-13	7.94528e-09	1.07787e-07	1.30651e-09
2019-03-31	3.66999e-26	1.54419e-24	3.80004e-19	2.26767e-13	8.08497e-09	1.09272e-07	1.32335e-09
2019-04-01	3.66999e-26	1.54419e-24	3.80004e-19	2.26767e-13	8.08497e-09	1.09272e-07	1.32335e-09
2019-04-02	3.58565e-26	1.51218e-24	3.76014e-19	2.23741e-13	7.91958e-09	1.08222e-07	1.31291e-09
2019-04-03	2.67104e-26	1.1334e-24	2.86312e-19	1.70107e-13	6.07047e-09	8.12929e-08	9.85807e-10
2019-04-04	1.7711e-26	7.69824e-25	2.00026e-19	1.1296e-13	4.17261e-09	5.51216e-08	6.67312e-10
2019-04-05	8.48687e-27	3.52087e-25	9.89332e-20	5.74323e-14	2.08382e-09	2.83051e-08	3.41405e-10
2019-04-06	2.22647e-28	1.28137e-26	8.14416e-21	5.33804e-15	3.53469e-10	3.80977e-09	3.8391e-11
2019-04-07	0	0	3.0574e-21	4.90468e-15	2.82358e-10	3.08142e-09	2.85211e-11
2019-04-08	0	0	3.14741e-21	5.10879e-15	2.95783e-10	3.22901e-09	2.98501e-11
2019-04-09	0	0	3.14741e-21	5.10879e-15	2.95783e-10	3.22901e-09	2.98501e-11
2019-04-10	0	0	3.14741e-21	5.10879e-15	2.95783e-10	3.22901e-09	2.98501e-11
2019-04-11	0	0	2.49396e-21	4.09936e-15	2.35737e-10	2.57068e-09	2.37587e-11
2019-04-12	0	0	1.80373e-21	3.01796e-15	1.68362e-10	1.79745e-09	1.64524e-11
2019-04-13	0	0	8.12009e-22	1.38135e-15	8.2e-11	9.04486e-10	8.30149e-12
2019-04-14	0	0	9.00062e-23	2.04111e-16	1.34246e-11	1.47589e-10	1.32893e-12
2019-04-15	0	0	0	0	0	0	0
2019-04-16	0	0	0	0	0	0	0
2019-04-17	0	0	0	0	0	0	0
2019-04-18	0	0	0	0	0	0	0
2019-04-19	1.25263e-28	3.81662e-25	9.64582e-21	4.95387e-14	3.01531e-09	4.65959e-08	4.53049e-10
2019-04-20	5.02078e-27	2.22203e-24	6.06222e-20	2.75082e-13	1.85902e-08	2.19556e-07	2.81971e-09
2019-04-21	2.79418e-26	1.28767e-23	2.7018e-19	1.17534e-12	8.17053e-08	9.50836e-07	1.26859e-08
2019-04-22	9.27208e-26	5.49859e-23	1.02866e-18	3.95602e-12	2.50014e-07	2.54714e-06	3.36206e-08
2019-04-23	2.16181e-25	1.45436e-22	2.573e-18	9.32967e-12	5.61136e-07	5.40258e-06	7.29571e-08
2019-04-24	3.48727e-25	2.75668e-22	4.45474e-18	1.61658e-11	9.82684e-07	9.42728e-06	1.299e-07
2019-04-25	4.75026e-25	4.12032e-22	6.40283e-18	2.32369e-11	1.41652e-06	1.35374e-05	1.87809e-07
2019-04-26	5.56169e-25	5.30028e-22	7.80449e-18	2.84011e-11	1.75502e-06	1.6863e-05	2.35574e-07
2019-04-27	5.76308e-25	5.95123e-22	8.36405e-18	3.08372e-11	1.92969e-06	1.87665e-05	2.62536e-07
2019-04-28	5.62578e-25	6.14395e-22	8.41257e-18	3.10782e-11	1.94779e-06	1.89324e-05	2.6349e-07
2019-04-29	4.99258e-25	6.05209e-22	8.02616e-18	2.9648e-11	1.86323e-06	1.81542e-05	2.51369e-07
2019-04-30	3.76574e-25	5.52447e-22	6.95139e-18	2.60028e-11	1.66329e-06	1.64226e-05	2.24518e-07
2019-05-01	2.44835e-25	4.64358e-22	5.55796e-18	2.09987e-11	1.3661e-06	1.36486e-05	1.81455e-07
2019-05-02	1.19109e-25	3.6369e-22	4.09072e-18	1.56726e-11	1.04515e-06	1.07049e-05	1.36505e-07
2019-05-03	3.81743e-26	2.57961e-22	2.88543e-18	1.12953e-11	7.67186e-07	8.02939e-06	9.54595e-08
2019-05-04	1.49361e-26	2.16778e-22	2.79154e-18	1.00376e-11	6.38812e-07	6.59113e-06	7.189e-08
2019-05-05	1.01289e-26	2.51065e-22	3.82763e-18	1.13013e-11	6.38902e-07	6.49717e-06	6.80216e-08
2019-05-06	1.6158e-26	3.30564e-22	5.59569e-18	1.36447e-11	6.70418e-07	6.8648e-06	6.93876e-08
2019-05-07	2.30041e-26	3.99815e-22	7.28493e-18	1.55754e-11	6.62513e-07	6.78374e-06	6.59394e-08
2019-05-08	2.91116e-26	4.56082e-22	8.66959e-18	1.65371e-11	6.13937e-07	6.31118e-06	5.84654e-08
2019-05-09	3.31412e-26	4.83168e-22	9.37578e-18	1.65648e-11	5.49529e-07	5.64005e-06	4.96017e-08
2019-05-10	3.45161e-26	4.95382e-22	9.81103e-18	1.76553e-11	5.63248e-07	5.68533e-06	5.12006e-08
2019-05-11	3.44501e-26	5.06444e-22	1.05876e-17	2.11915e-11	7.05733e-07	7.02987e-06	7.19057e-08
2019-05-12	3.11274e-26	5.08415e-22	1.13756e-17	2.73986e-11	9.45947e-07	9.42782e-06	1.07577e-07
2019-05-13	2.59448e-26	5.45977e-22	1.32795e-17	3.85288e-11	1.33024e-06	1.32256e-05	1.65304e-07
2019-05-14	2.20631e-26	6.47474e-22	1.62125e-17	5.27944e-11	1.78191e-06	1.78872e-05	2.32297e-07
2019-05-15	1.96225e-26	8.18157e-22	2.07304e-17	7.08647e-11	2.31387e-06	2.33075e-05	3.07289e-07
2019-05-16	2.69811e-26	1.1245e-21	2.85567e-17	9.26593e-11	2.9554e-06	2.9583e-05	3.92244e-07
2019-05-17	4.00073e-26	1.41772e-21	3.5764e-17	1.09023e-10	3.41751e-06	3.41686e-05	4.50739e-07
2019-05-18	7.1992e-26	1.70888e-21	4.19018e-17	1.19614e-10	3.67083e-06	3.65858e-05	4.78619e-07
2019-05-19	1.53581e-25	2.05456e-21	4.74176e-17	1.23431e-10	3.72177e-06	3.68679e-05	4.7487e-07
2019-05-20	3.24471e-25	2.42335e-21	5.02351e-17	1.18793e-10	3.52008e-06	3.45649e-05	4.32741e-07
2019-05-21	6.61886e-25	3.00621e-21	5.39691e-17	1.14139e-10	3.33277e-06	3.2369e-05	3.9006e-07
2019-05-22	1.42021e-24	4.10845e-21	6.12817e-17	1.14181e-10	3.25772e-06	3.18062e-05	3.67445e-07
2019-05-23	3.01473e-24	6.06576e-21	7.38804e-17	1.22453e-10	3.36875e-06	3.3786e-05	3.80593e-07
2019-05-24	5.48991e-24	9.03508e-21	9.53311e-17	1.46657e-10	3.89125e-06	4.04977e-05	4.63312e-07
2019-05-25	8.80312e-24	1.27687e-20	1.23432e-16	1.82853e-10	4.75554e-06	5.0887e-05	5.98581e-07
2019-05-26	1.46047e-23	1.74967e-20	1.58501e-16	2.30949e-10	5.97134e-06	6.42679e-05	7.86397e-07
2019-05-27	2.56085e-23	2.34265e-20	2.0309e-16	2.91227e-10	7.52073e-06	8.05552e-05	1.02807e-06
2019-05-28	4.35449e-23	3.08697e-20	2.54781e-16	3.62488e-10	9.27635e-06	9.78824e-05	1.2988e-06
2019-05-29	2.00851e-05	8.244e-18	3.14502e-16	4.39437e-10	1.11623e-05	0.000115463	1.58754e-06
2019-05-30	0.00133883	0.00063993	1.16104e-11	4.74947e-10	1.30169e-05	0.000133191	1.88451e-06
2019-05-31	0.00536082	0.0061808	0.0044181	0.00200748	0.00072323	0.000543492	0.00534186
2019-06-01	0.0128572	0.0192994	0.0200924	0.0169039	0.0148558	0.0139027	0.0290463
2019-06-02	0.0242523	0.0409666	0.0494681	0.0480069	0.0498035	0.0493637	0.0751598
2019-06-03	0.0382321	0.0704847	0.0922456	0.0962246	0.105362	0.10684	0.143899
2019-06-04	0.0542618	0.105913	0.147276	0.165493	0.183355	0.189722	0.233266
2019-06-05	0.071941	0.145026	0.209106	0.245696	0.274833	0.287516	0.332262
2019-06-06	0.087722	0.182819	0.269556	0.326366	0.363633	0.383396	0.427686
2019-06-07	0.0998501	0.213706	0.32293	0.402256	0.448733	0.474671	0.513116
2019-06-08	0.107774	0.235648	0.364292	0.463326	0.522878	0.55421	0.578754
2019-06-09	0.113592	0.253199	0.396539	0.514728	0.586181	0.621864	0.62905
2019-06-10	0.119983	0.26943	0.42365	0.558434	0.639933	0.679963	0.669506
2019-06-11	0.125224	0.282821	0.441496	0.584458	0.673709	0.717206	0.693685
2019-06-12	0.128736	0.29134	0.450615	0.595773	0.688471	0.732805	0.704722
2019-06-13	0.133508	0.300699	0.46537	0.610851	0.706467	0.747752	0.719322
2019-06-14	0.14027	0.313738	0.48938	0.637197	0.733563	0.771558	0.742452
2019-06-15	0.149623	0.331612	0.518938	0.673541	0.765675	0.803715	0.77432
2019-06-16	0.164244	0.357321	0.557455	0.719387	0.813636	0.851527	0.816389
2019-06-17	0.183303	0.385417	0.594043	0.758435	0.863919	0.898551	0.851472
2019-06-18	0.214063	0.424242	0.642718	0.800489	0.924597	0.95231	0.888945
2019-06-19	0.261254	0.486523	0.725122	0.86593	1.01293	1.02451	0.945861
2019-06-20	0.323541	0.573128	0.837074	0.953466	1.12121	1.10535	1.02283
2019-06-21	0.402048	0.694795	0.988414	1.07894	1.26454	1.2118	1.13334
2019-06-22	0.513681	0.898834	1.23983	1.31152	1.51526	1.40482	1.30773
2019-06-23	0.678801	1.24882	1.6714	1.75565	1.96091	1.74471	1.57202
2019-06-24	0.910602	1.76826	2.33877	2.44588	2.61411	2.24768	1.93373
2019-06-25	1.20538	2.44087	3.24377	3.37191	3.43824	2.88279	2.36773
2019-06-26	1.53861	3.21592	4.31447	4.47644	4.36634	3.61107	2.83176
2019-06-27	1.88561	4.01364	5.42989	5.64022	5.30815	4.37515	3.29312
2019-06-28	2.23159	4.78655	6.52659	6.78517	6.2514	5.14438	3.73789
2019-06-29	2.57973	5.53292	7.56956	7.84019	7.16068	5.89413	4.16892
2019-06-30	2.9198	6.19776	8.5221	8.71263	7.9801	6.5605	4.59911
2019-07-01	3.24541	6.78259	9.3473	9.42878	8.6865	7.11201	5.03252
2019-07-02	3.54623	7.2998	10.0254	10.0333	9.30158	7.60354	5.50136
2019-07-03	3.81589	7.73141	10.5499	10.5663	9.84381	8.0254	6.01524
2019-07-04	4.06289	8.11224	10.9588	11.0709	10.2752	8.4055	6.54757
2019-07-05	4.30915	8.50484	11.3424	11.5112	10.6682	8.82734	7.07487
2019-07-06	4.5235	8.79943	11.6188	11.8042	10.9496	9.17202	7.51954
2019-07-07	4.68854	8.98937	11.71	11.9449	11.0539	9.38544	7.81143
2019-07-08	4.76595	9.04847	11.5619	11.8502	10.9816	9.42568	7.93354
2019-07-09	4.73506	8.88882	11.1316	11.4915	10.6449	9.18368	7.88544
2019-07-10	4.61605	8.55732	10.4795	10.8673	10.0357	8.71035	7.66592
2019-07-11	4.40811	8.06566	9.68725	9.96956	9.28862	8.06596	7.31348
2019-07-12	4.1578	7.44555	8.79986	8.98438	8.43055	7.29667	6.89121
2019-07-13	3.88767	6.78929	7.87762	8.01597	7.534	6.49644	6.43799
2019-07-14	3.5667	6.09258	6.94347	7.05626	6.61578	5.68342	5.96961
2019-07-15	3.26438	5.40753	6.09857	6.22439	5.74933	4.97686	5.55711
2019-07-16	2.99168	4.78831	5.39205	5.48817	5.03375	4.41424	5.18389
2019-07-17	2.75793	4.26052	4.8443	4.87145	4.51756	4.00367	4.88023
2019-07-18	2.646	3.9713	4.56201	4.56457	4.30718	3.83604	4.74564
2019-07-19	2.5888	3.87269	4.46717	4.48443	4.31459	3.8069	4.74003
2019-07-20	2.58423	3.97749	4.6017	4.67315	4.53352	3.94415	4.87636
2019-07-21	2.68659	4.31386	5.01883	5.17301	5.01532	4.3221	5.15499
2019-07-22	2.85826	4.74343	5.57696	5.78739	5.60719	4.79055	5.44678
2019-07-23	3.1035	5.23801	6.18883	6.43614	6.21137	5.31108	5.69602
2019-07-24	3.40735	5.74194	6.7757	7.03815	6.7655	5.82234	5.87267
2019-07-25	3.66789	6.07303	7.14326	7.40532	7.07229	6.12519	5.90045
2019-07-26	3.85018	6.21	7.25884	7.519	7.10543	6.19981	5.7938
2019-07-27	3.95204	6.13962	7.14116	7.37614	6.89643	6.05152	5.57776
2019-07-28	3.96428	5.83217	6.74256	6.91161	6.40035	5.63916	5.26282
2019-07-29	3.91416	5.43125	6.19757	6.28444	5.78192	5.11312	4.93672
2019-07-30	3.85435	5.05211	5.65266	5.67667	5.1961	4.60543	4.68356
2019-07-31	3.78765	4.73366	5.16081	5.14089	4.69694	4.15592	4.53018
2019-08-01	3.7415	4.55019	4.82951	4.76451	4.36807	3.84428	4.47354
2019-08-02	3.75392	4.47792	4.67878	4.54015	4.19471	3.66229	4.48624
2019-08-03	3.81743	4.4838	4.63737	4.40943	4.11702	3.57143	4.52445
2019-08-04	3.91624	4.5761	4.68804	4.40795	4.14436	3.55971	4.57172
2019-08-05	4.02471	4.69017	4.76722	4.49964	4.20845	3.57459	4.61662
2019-08-06	4.07436	4.7583	4.79894	4.56993	4.22265	3.55162	4.62672
2019-08-07	4.08936	4.79479	4.81935	4.62866	4.21248	3.51854	4.61075
2019-08-08	4.08487	4.78108	4.82182	4.64553	4.18111	3.49829	4.56402
2019-08-09	4.05122	4.72301	4.76166	4.59269	4.12514	3.46841	4.46906
2019-08-10	4.00969	4.6491	4.66924	4.51033	4.07465	3.42996	4.35011
2019-08-11	3.92296	4.51266	4.5218	4.36284	3.96377	3.34253	4.20416
2019-08-12	3.75944	4.29562	4.31061	4.11761	3.76184	3.18653	4.02214
2019-08-13	3.5758	4.04864	4.09735	3.84398	3.54172	3.01192	3.8395
2019-08-14	3.35675	3.75633	3.83187	3.54026	3.27856	2.80298	3.63149
2019-08-15	3.12218	3.44936	3.5218	3.23769	3.00247	2.56635	3.41423
2019-08-16	2.9135	3.19124	3.25042	3.01013	2.76576	2.35076	3.23506
2019-08-17	2.68757	2.93266	2.98116	2.80465	2.5182	2.13697	3.07325
2019-08-18	2.49658	2.72223	2.77403	2.63576	2.32413	1.9765	2.95298
2019-08-19	2.37016	2.5918	2.64571	2.52635	2.21669	1.88782	2.87137
2019-08-20	2.30424	2.51838	2.57425	2.46503	2.17405	1.8512	2.81436
2019-08-21	2.29382	2.50343	2.58264	2.45059	2.19062	1.85736	2.79434
2019-08-22	2.28041	2.49857	2.61089	2.44942	2.20538	1.85998	2.78222
2019-08-23	2.25656	2.48424	2.64145	2.44118	2.20664	1.85657	2.77068
2019-08-24	2.23154	2.47495	2.65833	2.42388	2.19619	1.84978	2.74663
2019-08-25	2.20155	2.45964	2.64181	2.40296	2.17471	1.83539	2.69978
2019-08-26	2.18264	2.44875	2.61981	2.39162	2.16281	1.82768	2.64916
2019-08-27	2.12993	2.40325	2.55158	2.34167	2.11645	1.79191	2.5729
2019-08-28	2.04587	2.32685	2.44181	2.2539	2.04373	1.73222	2.47968
2019-08-29	1.96378	2.25121	2.32346	2.15212	1.96486	1.66616	2.37985
2019-08-30	1.86921	2.15424	2.1745	2.02501	1.8561	1.57585	2.25589
2019-08-31	1.77125	2.04665	2.02778	1.8951	1.74466	1.47468	2.12568
2019-09-01	1.65808	1.91397	1.87463	1.74879	1.60953	1.35254	1.98346
2019-09-02	1.51232	1.74121	1.6934	1.57236	1.43561	1.20614	1.8233
2019-09-03	1.35512	1.55833	1.51021	1.39369	1.25726	1.06139	1.66106
2019-09-04	1.20055	1.37852	1.32889	1.2222	1.08325	0.924865	1.49735
2019-09-05	1.04936	1.20002	1.1521	1.05867	0.92363	0.799944	1.3349
2019-09-06	0.899483	1.02841	0.984914	0.905088	0.787474	0.689804	1.17792
2019-09-07	0.759349	0.866393	0.830543	0.758651	0.66544	0.586497	1.02994
2019-09-08	0.634304	0.723892	0.695382	0.630268	0.560364	0.495755	0.899341
2019-09-09	0.530232	0.608383	0.583891	0.52473	0.473696	0.416804	0.786477
2019-09-10	0.455373	0.52455	0.500736	0.444553	0.404652	0.3528	0.700755
2019-09-11	0.401557	0.46235	0.438417	0.387762	0.353124	0.305852	0.639319
2019-09-12	0.368569	0.419784	0.396689	0.352931	0.320589	0.275412	0.600419
2019-09-13	0.357717	0.400963	0.378791	0.339768	0.306411	0.262073	0.585382
2019-09-14	0.359066	0.396315	0.372556	0.34168	0.303569	0.260946	0.581066
2019-09-15	0.367875	0.399926	0.374356	0.3503	0.30823	0.267884	0.579896
2019-09-16	0.376023	0.405994	0.37844	0.356507	0.315183	0.276478	0.579705
2019-09-17	0.376199	0.403234	0.374511	0.356845	0.317759	0.280482	0.570065
2019-09-18	0.365982	0.388829	0.359451	0.345939	0.311719	0.275491	0.546951
2019-09-19	0.342849	0.364612	0.335364	0.322919	0.294922	0.259813	0.511612
2019-09-20	0.310253	0.328828	0.302334	0.291522	0.267894	0.235034	0.46453
2019-09-21	0.27404	0.288142	0.268704	0.255604	0.235636	0.206008	0.416132
2019-09-22	0.238047	0.249877	0.236548	0.222034	0.203917	0.177109	0.370503
2019-09-23	0.206354	0.215593	0.206811	0.194408	0.17652	0.15163	0.329526
2019-09-24	0.180574	0.187791	0.182768	0.172123	0.153689	0.130815	0.295193
2019-09-25	0.16164	0.16861	0.164391	0.156049	0.13682	0.116238	0.267886
2019-09-26	0.149427	0.154657	0.151183	0.143873	0.126032	0.107089	0.246941
2019-09-27	0.139891	0.143614	0.141524	0.134013	0.118046	0.100552	0.230182
2019-09-28	0.130847	0.134338	0.13231	0.12425	0.111755	0.0950939	0.214883
2019-09-29	0.12236	0.126166	0.124865	0.114571	0.106086	0.0893238	0.201846
2019-09-30	0.115228	0.119387	0.118568	0.107407	0.100199	0.0839697	0.190935
2019-10-01	0.107176	0.112284	0.110351	0.100737	0.0935316	0.0780793	0.178095
2019-10-02	0.0977556	0.102987	0.100518	0.0935699	0.0851737	0.0702978	0.162562
2019-10-03	0.0883791	0.0931287	0.0897507	0.0866405	0.0757397	0.0625654	0.146102
2019-10-04	0.0782164	0.0828669	0.0790024	0.078159	0.0661019	0.0551203	0.129124
2019-10-05	0.0690793	0.0733301	0.0699358	0.0691399	0.0577089	0.0489442	0.113984
2019-10-06	0.0607548	0.0646589	0.0619942	0.0605215	0.0513181	0.0444107	0.100799
2019-10-07	0.0520332	0.0559004	0.0545284	0.0515497	0.045545	0.0396598	0.0879947
2019-10-08	0.0445431	0.048056	0.047798	0.0437207	0.0406163	0.0352875	0.0767574
2019-10-09	0.0377633	0.0412451	0.041463	0.0372396	0.0357311	0.0308176	0.0665378
2019-10-10	0.03162	0.0353816	0.0361086	0.032016	0.0308251	0.0265633	0.0575525
2019-10-11	0.0271639	0.0308291	0.0318275	0.0281972	0.0270469	0.023151	0.0505006
2019-10-12	0.023533	0.0270657	0.0282164	0.0252171	0.0239436	0.0202295	0.044581
2019-10-13	0.0207971	0.0238912	0.0251977	0.0228879	0.021338	0.0179819	0.0396294
2019-10-14	0.0186997	0.021382	0.022687	0.0207624	0.0192538	0.0162486	0.0355394
2019-10-15	0.0169276	0.0195335	0.0207147	0.0189265	0.0177385	0.0150069	0.0323139
2019-10-16	0.0153052	0.0177759	0.0190115	0.0173657	0.0162974	0.0139111	0.0294261
2019-10-17	0.0139061	0.0161726	0.0175239	0.0158539	0.015129	0.0129762	0.0268989
2019-10-18	0.0127415	0.0149074	0.0160342	0.0146829	0.0141764	0.0121133	0.0245507
2019-10-19	0.0115689	0.0135822	0.0144642	0.0137232	0.0129193	0.0110019	0.0221043
2019-10-20	0.0106838	0.0126207	0.0132708	0.0128387	0.0118896	0.0101076	0.0202846
2019-10-21	0.00985925	0.0117932	0.012228	0.0120065	0.0110276	0.00936759	0.0186714
2019-10-22	0.0088308	0.0106281	0.0110247	0.0108451	0.00993063	0.0084306	0.0167059
2019-10-23	0.00787586	0.00954542	0.00986825	0.00970308	0.00894572	0.00759641	0.0148066
2019-10-24	0.00695311	0.00849552	0.00874086	0.00864809	0.00796744	0.00674812	0.0129496
2019-10-25	0.00605904	0.00743405	0.00768034	0.00761475	0.00693041	0.00586717	0.0112413
2019-10-26	0.005393	0.00665434	0.00686741	0.00679537	0.00615057	0.00524397	0.00997402
2019-10-27	0.0047026	0.00579055	0.00604591	0.00588666	0.00538878	0.00463099	0.00870437
2019-10-28	0.00394756	0.00486103	0.00511014	0.00490418	0.00457516	0.00395934	0.00724912
2019-10-29	0.00324177	0.00398376	0.00420596	0.00402606	0.00380727	0.00330156	0.00586391
2019-10-30	0.00248267	0.00305467	0.0032187	0.00309627	0.00294154	0.00254558	0.00438657
2019-10-31	0.00179442	0.00221847	0.00231344	0.0022671	0.00213089	0.00183168	0.00307039
2019-11-01	0.00122566	0.00152296	0.00158679	0.00156724	0.00143593	0.00122929	0.00203709
2019-11-02	0.000785612	0.000989717	0.00102565	0.0010073	0.000918036	0.000780735	0.00126418
2019-11-03	0.000504295	0.000644055	0.00067189	0.000652242	0.000607705	0.000508377	0.000791651
2019-11-04	0.000319857	0.000414238	0.000442666	0.000420984	0.000405913	0.000331573	0.000502202
2019-11-05	0.000184421	0.000244448	0.000268442	0.000249423	0.00025424	0.000198798	0.000291504
2019-11-06	9.48702e-05	0.000129982	0.000146734	0.000136133	0.000145689	0.000109223	0.000151686
2019-11-07	3.97675e-05	5.75101e-05	6.70529e-05	6.48937e-05	7.07034e-05	4.99645e-05	6.52973e-05
2019-11-08	1.30907e-05	2.01424e-05	2.62757e-05	2.75095e-05	3.31447e-05	1.92867e-05	2.2861e-05
2019-11-09	2.7627e-06	4.14095e-06	6.32119e-06	1.06022e-05	1.49245e-05	6.59619e-06	6.40682e-06
2019-11-10	2.28465e-07	4.16954e-07	2.23738e-06	5.1223e-06	8.5898e-06	1.83064e-06	2.10066e-06
2019-11-11	3.91151e-11	4.74803e-11	8.65212e-07	4.14355e-06	6.76916e-06	6.65308e-07	1.40258e-06
2019-11-12	0	0	7.88087e-07	2.96019e-06	4.50308e-06	6.87997e-07	1.03994e-06
2019-11-13	0	0	7.25303e-07	1.31302e-06	3.15556e-06	4.72066e-07	7.04253e-07
2019-11-14	0	0	5.64725e-07	9.99531e-07	1.8652e-06	3.22042e-07	4.75276e-07
2019-11-15	0	0	3.24051e-07	3.0854e-07	8.58815e-07	3.22042e-07	2.74987e-07
2019-11-16	0	0	1.57565e-07	1.8392e-07	4.62744e-07	7.25081e-08	1.1039e-07
2019-11-17	0	0	1.3501e-08	4.06999e-08	1.2731e-07	4.86013e-08	2.86308e-08
2019-11-18	0	0	0	1.10558e-08	0	2.26888e-08	3.32836e-09
2019-11-19	0	0	0	0	0	0	0
2019-11-20	0	0	0	0	0	0	0
2019-11-21	0	0	0	0	0	0	0
2019-11-22	0	0	0	0	0	0	0
2019-11-23	0	0	0	0	0	0	0
2019-11-24	0	0	0	0	0	0	0
2019-11-25	0	0	0	0	0	0	0
2019-11-26	0	0	0	0	0	0	0
2019-11-27	0	0	0	0	0	0	0
2019-11-28	0	0	0	0	0	0	0
2019-11-29	0	0	0	0	0	0	0
2019-11-30	0	0	0	0	0	0	0
2019-12-01	0	0	0	0	0	0	0
2019-12-02	0	0	0	0	0	0	0
2019-12-03	0	0	0	0	0	0	0
2019-12-04	0	0	0	0	0	0	0
2019-12-05	0	0	0	0	0	0	0
2019-12-06	0	0	0	0	0	0	0
2019-12-07	0	0	0	0	0	0	0
2019-12-08	0	0	0	0	0	0	0
2019-12-09	0	0	0	0	0	0	0
2019-12-10	0	0	0	0	0	0	0
2019-12-11	0	0	0	0	0	0	0
2019-12-12	0	0	0	0	0	0	0
2019-12-13	0	0	0	0	0	0	0
2019-12-14	0	0	0	0	0	0	0
2019-12-15	0	0	0	0	0	0	0
2019-12-16	0	0	0	0	0	0	0
2019-12-17	0	0	0	0	0	0	0
2019-12-18	0	0	0	0	0	0	0
2019-12-19	0	0	0	0	0	0	0
2019-12-20	0	0	0	0	0	0	0
2019-12-21	0	0	0	0	0	0	0
2019-12-22	0	0	0	0	0	0	0
2019-12-23	0	0	0	0	0	0	0
2019-12-24	0	0	0	0	0	0	0
2019-12-25	0	0	0	0	0	0	0
2019-12-26	0	0	0	0	0	0	0
2019-12-27	0	0	0	0	0	0	0
2019-12-28	0	0	0	0	0	0	0
2019-12-29	0	0	0	0	0	0	0
2019-12-30	0	0	0	0	0	0	0
2019-12-31	0	0	0	0	0	0	0
2020-01-01	0	0	0	0	0	0	0
2020-01-02	0	0	0	0	0	0	0
2020-01-03	0	0	0	0	0	0	0
2020-01-04	0	0	0	0	0	0	0
2020-01-05	0	0	0	0	0	0	0
2020-01-06	0	0	0	0	0	0	0
2020-01-07	0	0	0	0	0	0	0
2020-01-08	0	0	0	0	0	0	0
2020-01-09	0	0	0	0	0	0	0
2020-01-10	0	0	0	0	0	0	0
2020-01-11	0	0	0	0	0	0	0
2020-01-12	0	0	0	0	0	0	0
2020-01-13	0	0	0	0	0	0	0
2020-01-14	0	0	0	0	0	0	0
2020-01-15	0	0	0	0	0	0	0
2020-01-16	0	0	0	0	0	0	0
2020-01-17	0	0	0	0	0	0	0
2020-01-18	0	0	0	0	0	0	0
2020-01-19	0	0	0	0	0	0	0
2020-01-20	0	0	0	0	0	0	0
2020-01-21	0	0	0	0	0	0	0
2020-01-22	0	0	0	0	0	0	0
2020-01-23	0	0	0	0	0	0	0
2020-01-24	0	0	0	0	0	0	0
2020-01-25	0	0	0	0	0	0	0
2020-01-26	0	0	0	0	0	0	0
2020-01-27	0	0	0	0	0	0	0
2020-01-28	0	0	0	0	0	0	0
2020-01-29	0	0	0	0	0	0	0
2020-01-30	0	0	0	0	0	0	0
2020-01-31	0	0	0	0	0	0	0
2020-02-01	0	0	0	0	0	0	0
2020-02-02	0	0	0	0	0	0	0
2020-02-03	0	0	0	0	0	0	0
2020-02-04	0	0	0	0	0	0	0
2020-02-05	0	0	0	0	0	0	0
2020-02-06	7.69993e-24	1.57555e-22	1.89324e-19	1.74514e-14	1.01085e-09	2.19401e-09	2.35168e-11
2020-02-07	1.41868e-23	3.54973e-22	1.89324e-19	1.74514e-14	5.04423e-09	7.82175e-09	9.96256e-11
2020-02-08	8.04628e-23	1.8471e-21	1.93389e-18	1.3907e-13	1.26697e-08	2.58317e-08	3.22525e-10
2020-02-09	1.14738e-22	2.61917e-21	1.93389e-18	1.3907e-13	1.78162e-08	3.68133e-08	4.57491e-10
2020-02-10	1.31348e-22	3.04621e-21	2.30268e-18	1.49764e-13	2.12706e-08	4.48196e-08	5.47757e-10
2020-02-11	1.31348e-22	3.04621e-21	2.30268e-18	1.49764e-13	2.12706e-08	4.48196e-08	5.47757e-10
2020-02-12	1.31348e-22	3.04621e-21	2.30268e-18	1.49764e-13	2.12706e-08	4.48196e-08	5.47757e-10
2020-02-13	1.23648e-22	2.88866e-21	2.11335e-18	1.32313e-13	2.02597e-08	5.14705e-08	5.79458e-10
2020-02-14	1.17161e-22	2.69124e-21	2.11335e-18	1.32313e-13	1.62263e-08	5.97873e-08	5.89238e-10
2020-02-15	5.08854e-23	1.19912e-21	3.68784e-19	1.06942e-14	8.60084e-09	6.2812e-08	5.01214e-10
2020-02-16	1.661e-23	4.2704e-22	3.68784e-19	1.06942e-14	3.45442e-09	6.52777e-08	4.49231e-10
2020-02-17	0	0	0	0	0	6.46379e-08	4.03738e-10
2020-02-18	0	0	0	0	0	6.46379e-08	4.03738e-10
2020-02-19	0	0	0	0	0	6.46379e-08	4.03738e-10
2020-02-20	0	0	0	0	0	5.5793e-08	3.4852e-10
2020-02-21	0	0	0	0	0	4.18486e-08	2.62631e-10
2020-02-22	0	0	0	0	0	2.08138e-08	1.27757e-10
2020-02-23	0	0	0	0	0	7.36656e-09	4.47734e-11
2020-02-24	0	0	0	0	0	0	0
2020-02-25	0	0	0	0	0	0	0
2020-02-26	0	0	0	0	0	0	0
2020-02-27	0	0	0	0	0	0	0
2020-02-28	0	0	0	0	0	0	0
2020-02-29	0	0	0	0	0	0	0
2020-03-01	0	0	0	0	0	0	0
2020-03-02	0	0	0	0	0	0	0
2020-03-03	0	0	0	0	0	0	0
2020-03-04	0	0	0	0	0	0	0
2020-03-05	0	0	0	0	0	0	0
2020-03-06	0	0	0	0	0	0	0
2020-03-07	0	0	0	0	0	0	0
2020-03-08	0	0	0	0	0	0	0
2020-03-09	0	0	0	0	0	0	0
2020-03-10	0	0	0	0	0	0	0
2020-03-11	0	0	0	0	0	0	0
2020-03-12	0	0	0	0	0	0	0
2020-03-13	0	0	0	0	0	0	0
2020-03-14	0	0	0	0	0	0	0
2020-03-15	0	0	0	0	0	0	0
2020-03-16	0	0	0	0	0	0	0
2020-03-17	0	0	0	0	0	0	0
2020-03-18	0	0	0	0	0	0	0
2020-03-19	0	0	0	0	0	0	0
2020-03-20	0	0	0	0	0	0	0
2020-03-21	0	0	0	0	0	0	0
2020-03-22	0	0	0	0	0	0	0
2020-03-23	0	0	0	0	0	0	0
2020-03-24	0	0	0	0	0	0	0
2020-03-25	0	0	0	0	0	0	0
2020-03-26	0	0	0	0	0	0	0
2020-03-27	0	0	0	0	0	0	0
2020-03-28	0	0	0	0	0	0	0
2020-03-29	0	0	0	0	0	0	0
2020-03-30	0	0	0	0	0	0	0
2020-03-31	0	0	0	0	0	0	0
2020-04-01	0	0	0	0	0	0	0
2020-04-02	0	0	0	0	0	0	0
2020-04-03	0	0	0	0	0	0	0
2020-04-04	0	0	0	0	0	0	0
2020-04-05	0	0	0	0	0	0	0
2020-04-06	0	0	0	0	0	0	0
2020-04-07	0	0	0	0	0	0	0
2020-04-08	0	0	0	0	0	0	0
2020-04-09	2.01471e-25	2.86774e-22	5.26997e-18	1.36789e-10	2.30589e-06	4.64964e-06	9.17724e-08
2020-04-10	7.36607e-25	1.22581e-21	2.02883e-17	5.29196e-10	8.84241e-06	1.81907e-05	3.67947e-07
2020-04-11	1.36826e-24	2.70072e-21	4.21662e-17	1.13953e-09	1.87929e-05	3.8962e-05	7.88934e-07
2020-04-12	2.19566e-24	5.15129e-21	7.35045e-17	2.03886e-09	3.28338e-05	6.78985e-05	1.38949e-06
2020-04-13	3.33126e-24	8.77783e-21	1.12926e-16	3.09498e-09	5.00359e-05	0.000102924	2.12574e-06
2020-04-14	4.51182e-24	1.31163e-20	1.53964e-16	4.13818e-09	6.76375e-05	0.000138416	2.8726e-06
2020-04-15	6.10302e-24	1.81418e-20	1.98683e-16	5.2181e-09	8.60806e-05	0.000176277	3.64869e-06
2020-04-16	9.38849e-24	2.51875e-20	2.53435e-16	6.45631e-09	0.000108265	0.000222032	4.63347e-06
2020-04-17	1.30273e-23	3.22341e-20	3.02109e-16	7.51904e-09	0.000127357	0.000263044	5.5018e-06
2020-04-18	1.75219e-23	3.91721e-20	3.46089e-16	8.37064e-09	0.000144725	0.000297971	6.24486e-06
2020-04-19	2.48413e-23	4.76612e-20	3.92005e-16	9.23623e-09	0.000162665	0.000333673	7.01082e-06
2020-04-20	3.69553e-23	5.8517e-20	4.35949e-16	1.02504e-08	0.00018197	0.000364626	7.72222e-06
2020-04-21	5.24086e-23	7.11548e-20	4.87482e-16	1.15232e-08	0.000204382	0.000401092	8.55182e-06
2020-04-22	7.27032e-23	8.77211e-20	5.61717e-16	1.35056e-08	0.000235181	0.000458225	9.94951e-06
2020-04-23	9.42317e-23	1.04654e-19	6.33585e-16	1.5518e-08	0.000266877	0.00051293	1.13813e-05
2020-04-24	1.2392e-22	1.24208e-19	7.23931e-16	1.80824e-08	0.000303555	0.000579524	1.31278e-05
2020-04-25	1.73549e-22	1.52169e-19	8.70803e-16	2.19769e-08	0.000356607	0.000678279	1.57444e-05
2020-04-26	2.45824e-22	1.86165e-19	1.06427e-15	2.7467e-08	0.000426583	0.000801677	1.91601e-05
2020-04-27	3.76079e-22	2.32589e-19	1.38606e-15	3.50031e-08	0.000519382	0.000984195	2.38488e-05
2020-04-28	5.61478e-22	2.89503e-19	1.81899e-15	4.43876e-08	0.000635968	0.00121232	2.94351e-05
2020-04-29	7.87678e-22	3.49231e-19	2.32909e-15	5.3937e-08	0.00076189	0.00145221	3.53793e-05
2020-04-30	1.09592e-21	4.2101e-19	2.99619e-15	6.64991e-08	0.000919643	0.00176771	4.33033e-05
2020-05-01	1.44158e-21	4.93353e-19	3.68821e-15	7.92935e-08	0.00109123	0.00211114	5.20923e-05
2020-05-02	1.88722e-21	5.76328e-19	4.55986e-15	9.59523e-08	0.00131435	0.00257808	6.49087e-05
2020-05-03	2.62229e-21	7.16037e-19	5.97242e-15	1.20992e-07	0.00167206	0.00330188	8.54648e-05
2020-05-04	3.45912e-21	8.73706e-19	7.50582e-15	1.48637e-07	0.00207524	0.0041068	0.000108411
2020-05-05	4.36015e-21	1.03172e-18	9.12334e-15	1.77641e-07	0.00251352	0.00497018	0.000133498
2020-05-06	5.14999e-21	1.16947e-18	1.04673e-14	2.04397e-07	0.00290985	0.00576042	0.00015624
2020-05-07	5.6035e-21	1.22849e-18	1.11179e-14	2.18866e-07	0.00314626	0.0062471	0.00016995
2020-05-08	5.97016e-21	1.2761e-18	1.16576e-14	2.32876e-07	0.00335841	0.00668935	0.000182367
2020-05-09	6.29109e-21	1.3286e-18	1.21767e-14	2.47196e-07	0.00355816	0.00711663	0.000193836
2020-05-10	6.38344e-21	1.34606e-18	1.23186e-14	2.54969e-07	0.00364132	0.00736833	0.000199235
2020-05-11	6.38645e-21	1.36356e-18	1.24134e-14	2.61624e-07	0.0037006	0.00755461	0.000202894
2020-05-12	6.1196e-21	1.34818e-18	1.20604e-14	2.60288e-07	0.00363074	0.00749016	0.000198972
2020-05-13	5.94825e-21	1.37005e-18	1.1885e-14	2.5882e-07	0.00356413	0.00738183	0.000194274
2020-05-14	6.32318e-21	1.52156e-18	1.25608e-14	2.72411e-07	0.00370518	0.00753188	0.000198676
2020-05-15	7.09766e-21	1.76921e-18	1.37146e-14	2.96454e-07	0.00393993	0.0077964	0.000208144
2020-05-16	7.63905e-21	2.1457e-18	1.54381e-14	3.30915e-07	0.00424189	0.00820278	0.00022318
2020-05-17	2.01709e-15	8.41641e-17	1.75114e-14	3.74546e-07	0.00457774	0.00869779	0.000242662
2020-05-18	0.000693972	0.000134782	3.50097e-14	4.35834e-07	0.00506191	0.00970144	0.000276981
2020-05-19	0.00415459	0.00501923	0.00614954	0.00384056	0.00666856	0.0116738	0.0102982
2020-05-20	0.0111232	0.0175865	0.0271637	0.0267777	0.0276112	0.0326265	0.0509012
2020-05-21	0.0219595	0.0397087	0.0635158	0.0727675	0.0788999	0.0841187	0.12468
2020-05-22	0.0357614	0.0711827	0.116635	0.143645	0.161568	0.170726	0.234215
2020-05-23	0.0496902	0.105527	0.178281	0.233477	0.270089	0.289484	0.366855
2020-05-24	0.0615322	0.13679	0.234607	0.319157	0.378759	0.41102	0.491475
2020-05-25	0.069595	0.162039	0.282331	0.394813	0.47747	0.519839	0.602547
2020-05-26	0.0726636	0.177984	0.317876	0.459823	0.565133	0.61661	0.692294
2020-05-27	0.0710831	0.183738	0.332475	0.497946	0.627787	0.685087	0.740584
2020-05-28	0.0665321	0.180835	0.333136	0.513007	0.65903	0.721558	0.755081
2020-05-29	0.0600981	0.169851	0.318775	0.502256	0.65448	0.722699	0.73207
2020-05-30	0.0532032	0.152917	0.29041	0.461542	0.610783	0.674314	0.67031
2020-05-31	0.0476304	0.136946	0.264137	0.418734	0.557632	0.612002	0.607077
2020-06-01	0.0452293	0.126919	0.246534	0.387121	0.515571	0.56431	0.555766
2020-06-02	0.0464947	0.124639	0.241382	0.372421	0.496692	0.545325	0.526411
2020-06-03	0.0500973	0.127766	0.247413	0.37298	0.494949	0.552062	0.520667
2020-06-04	0.0524911	0.129588	0.25112	0.372035	0.492383	0.55962	0.513826
2020-06-05	0.052087	0.126859	0.247415	0.36497	0.486577	0.557368	0.50102
2020-06-06	0.0499047	0.12343	0.24215	0.360246	0.482583	0.559168	0.495576
2020-06-07	0.0482736	0.12148	0.240057	0.362636	0.486673	0.568273	0.498189
2020-06-08	0.0475264	0.121526	0.240979	0.367402	0.496508	0.578254	0.507622
2020-06-09	0.046023	0.119138	0.236709	0.361641	0.490689	0.569153	0.505376
2020-06-10	0.0437454	0.11359	0.225129	0.34277	0.466004	0.533595	0.480603
2020-06-11	0.0424209	0.108611	0.212136	0.321193	0.43578	0.490668	0.449659
2020-06-12	0.0452572	0.111217	0.208817	0.311543	0.414629	0.463876	0.429734
2020-06-13	0.053599	0.124271	0.219422	0.320275	0.41376	0.459359	0.425743
2020-06-14	0.0674341	0.149037	0.243979	0.343207	0.430599	0.475524	0.440251
2020-06-15	0.0870826	0.185133	0.284257	0.375838	0.458487	0.505133	0.469162
2020-06-16	0.114085	0.233419	0.336339	0.417582	0.502278	0.542931	0.513175
2020-06-17	0.150849	0.3015	0.410855	0.479425	0.566779	0.604351	0.587785
2020-06-18	0.196008	0.386428	0.506141	0.564282	0.646029	0.679689	0.688178
2020-06-19	0.249053	0.484652	0.616833	0.671194	0.733163	0.753606	0.803694
2020-06-20	0.31665	0.611476	0.766397	0.821483	0.842245	0.845336	0.943276
2020-06-21	0.402565	0.77273	0.960819	1.02415	0.973491	0.965237	1.0998
2020-06-22	0.512682	0.974306	1.20014	1.27942	1.14207	1.12609	1.27362
2020-06-23	0.645686	1.22844	1.48349	1.57776	1.36533	1.33884	1.47058
2020-06-24	0.786338	1.50625	1.78671	1.90437	1.62471	1.58562	1.68279
2020-06-25	0.921737	1.77979	2.08032	2.21805	1.91064	1.83337	1.90383
2020-06-26	1.0461	2.02889	2.35791	2.49428	2.18682	2.05111	2.11265
2020-06-27	1.17708	2.27172	2.65865	2.77604	2.45128	2.24927	2.31654
2020-06-28	1.32119	2.52451	2.97413	3.06468	2.70187	2.4165	2.50618
2020-06-29	1.45386	2.74067	3.2504	3.31026	2.88673	2.51707	2.66055
2020-06-30	1.58055	2.92944	3.49749	3.54806	3.02439	2.57774	2.80377
2020-07-01	1.6937	3.08095	3.67746	3.73996	3.10909	2.58421	2.92418
2020-07-02	1.79793	3.19307	3.80405	3.88883	3.1515	2.56379	3.02903
2020-07-03	1.93379	3.34419	3.96951	4.07181	3.23278	2.61309	3.15877
2020-07-04	2.08327	3.50901	4.12023	4.20836	3.35173	2.70984	3.28317
2020-07-05	2.24027	3.66002	4.25588	4.28431	3.51283	2.84588	3.40398
2020-07-06	2.4039	3.8126	4.40512	4.33373	3.70905	3.00532	3.52299
2020-07-07	2.54355	3.91948	4.51953	4.33624	3.87573	3.11758	3.60701
2020-07-08	2.67203	3.99383	4.63054	4.35521	3.99641	3.19202	3.66738
2020-07-09	2.7772	4.04192	4.72039	4.37794	4.03827	3.22371	3.68484
2020-07-10	2.84282	4.0314	4.73726	4.36234	4.00283	3.19147	3.6496
2020-07-11	2.88389	3.9856	4.69097	4.31584	3.9107	3.10703	3.58085
2020-07-12	2.86655	3.87472	4.54856	4.18931	3.73496	2.9491	3.47011
2020-07-13	2.79338	3.70301	4.32228	4.00179	3.5006	2.75319	3.33033
2020-07-14	2.69217	3.50781	4.04519	3.75943	3.23992	2.56278	3.17454
2020-07-15	2.56399	3.29378	3.73676	3.46423	2.98321	2.38275	3.0034
2020-07-16	2.45544	3.11567	3.47307	3.20956	2.79149	2.24883	2.85546
2020-07-17	2.36806	2.97494	3.25213	3.00549	2.64308	2.13058	2.7384
2020-07-18	2.27983	2.83916	3.07198	2.84981	2.5012	2.01223	2.64815
2020-07-19	2.21981	2.74831	2.96341	2.77179	2.39086	1.93471	2.59697
2020-07-20	2.2119	2.73935	2.92245	2.7744	2.34678	1.9165	2.5828
2020-07-21	2.26074	2.81234	2.96604	2.85991	2.38984	1.96906	2.60724
2020-07-22	2.35475	2.95656	3.07247	2.99714	2.50937	2.07681	2.66197
2020-07-23	2.44933	3.10624	3.18239	3.12176	2.65253	2.1865	2.7205
2020-07-24	2.52974	3.2368	3.2927	3.1999	2.79209	2.28526	2.77518
2020-07-25	2.59678	3.35111	3.38191	3.23542	2.91824	2.36302	2.81721
2020-07-26	2.66602	3.4577	3.45609	3.26563	3.04532	2.42273	2.85638
2020-07-27	2.75905	3.58358	3.56246	3.32776	3.1734	2.48	2.91164
2020-07-28	2.87274	3.73358	3.70963	3.43056	3.27993	2.52597	2.97517
2020-07-29	3.02859	3.91613	3.91008	3.58249	3.37965	2.58958	3.04758
2020-07-30	3.22393	4.13672	4.13734	3.75639	3.48244	2.68164	3.10909
2020-07-31	3.44352	4.37729	4.35113	3.92127	3.57662	2.79032	3.14348
2020-08-01	3.66613	4.59166	4.51303	4.04125	3.65203	2.90428	3.15496
2020-08-02	3.81778	4.71262	4.57565	4.0549	3.65073	2.96206	3.12877
2020-08-03	3.88159	4.71463	4.54386	3.95537	3.56097	2.94628	3.07872
2020-08-04	3.87466	4.61735	4.44072	3.77979	3.43179	2.88377	3.0344
2020-08-05	3.81346	4.46812	4.30746	3.56916	3.29792	2.7776	3.01363
2020-08-06	3.79681	4.39866	4.24669	3.4468	3.22363	2.69461	3.06386
2020-08-07	3.84763	4.42307	4.25973	3.45731	3.20171	2.64943	3.17354
2020-08-08	3.95532	4.53141	4.35504	3.55363	3.22682	2.65132	3.31227
2020-08-09	4.14859	4.72702	4.52162	3.73426	3.31916	2.72558	3.46208
2020-08-10	4.35875	4.91858	4.68038	3.92376	3.44149	2.82493	3.5805
2020-08-11	4.54106	5.06056	4.77651	4.04528	3.53902	2.90776	3.63955
2020-08-12	4.6737	5.13023	4.77114	4.10859	3.56345	2.94537	3.63162
2020-08-13	4.68492	5.04362	4.62868	4.04651	3.46429	2.89813	3.55
2020-08-14	4.56183	4.80426	4.3676	3.82685	3.27299	2.7754	3.41336
2020-08-15	4.35609	4.48034	4.05213	3.55127	3.04264	2.59888	3.26449
2020-08-16	4.1139	4.1325	3.75029	3.28164	2.81187	2.40037	3.13993
2020-08-17	3.87223	3.81127	3.47952	3.03842	2.59874	2.20878	3.04289
2020-08-18	3.65489	3.55152	3.25484	2.85982	2.41348	2.04109	2.96629
2020-08-19	3.47116	3.33744	3.09266	2.71037	2.26874	1.91159	2.90559
2020-08-20	3.29427	3.14355	2.95592	2.55917	2.1571	1.81148	2.83665
2020-08-21	3.13465	2.98412	2.8485	2.44456	2.08081	1.73756	2.76465
2020-08-22	2.97528	2.82338	2.74264	2.34191	2.00183	1.67074	2.68258
2020-08-23	2.77261	2.64585	2.59099	2.21034	1.89425	1.58884	2.56483
2020-08-24	2.55544	2.47398	2.41233	2.07653	1.77799	1.49829	2.42348
2020-08-25	2.33519	2.27923	2.2247	1.93181	1.64712	1.39108	2.26756
2020-08-26	2.10674	2.07255	2.02417	1.76648	1.50868	1.27518	2.09451
2020-08-27	1.89908	1.87245	1.83614	1.60631	1.38432	1.16713	1.92575
2020-08-28	1.69355	1.66542	1.64695	1.4359	1.25356	1.05041	1.75772
2020-08-29	1.4825	1.47144	1.44421	1.26016	1.11834	0.928405	1.58456
2020-08-30	1.2991	1.29358	1.26295	1.10711	0.990646	0.814534	1.42413
2020-08-31	1.13657	1.12953	1.10942	0.973405	0.866479	0.707416	1.27683
2020-09-01	0.986285	0.979843	0.968039	0.851119	0.750095	0.611689	1.13874
2020-09-02	0.850169	0.853389	0.839974	0.743351	0.649127	0.532398	1.01743
2020-09-03	0.735169	0.757115	0.734876	0.655445	0.564912	0.466768	0.922255
2020-09-04	0.653667	0.689609	0.664075	0.591212	0.506154	0.425967	0.860037
2020-09-05	0.601644	0.64102	0.623297	0.547879	0.474573	0.404598	0.820185
2020-09-06	0.567302	0.605111	0.598321	0.516504	0.457552	0.390792	0.790802
2020-09-07	0.547177	0.584374	0.580127	0.499168	0.450686	0.383163	0.765917
2020-09-08	0.534613	0.5772	0.564803	0.494576	0.446649	0.374746	0.743788
2020-09-09	0.530299	0.577202	0.561269	0.496973	0.441408	0.367484	0.732099
2020-09-10	0.522908	0.571942	0.557126	0.495776	0.431335	0.359214	0.718466
2020-09-11	0.502896	0.550285	0.535795	0.481621	0.412655	0.344586	0.687896
2020-09-12	0.477588	0.525646	0.507478	0.461067	0.394542	0.331073	0.649293
2020-09-13	0.453325	0.504566	0.479507	0.445038	0.379488	0.319574	0.609318
2020-09-14	0.427622	0.478338	0.453309	0.426182	0.361586	0.306674	0.570248
2020-09-15	0.400243	0.452166	0.430509	0.400076	0.34351	0.294184	0.53365
2020-09-16	0.367639	0.41888	0.400123	0.367039	0.322039	0.276472	0.489651
2020-09-17	0.328293	0.37468	0.357619	0.326341	0.2941	0.251282	0.434963
2020-09-18	0.287222	0.332008	0.310629	0.28573	0.264105	0.222415	0.377127
2020-09-19	0.246964	0.287316	0.263671	0.248134	0.229433	0.189002	0.320399
2020-09-20	0.205103	0.238449	0.217433	0.206511	0.188933	0.153241	0.265873
2020-09-21	0.164319	0.193303	0.175134	0.16325	0.150448	0.12049	0.21594
2020-09-22	0.128824	0.151638	0.139279	0.125232	0.11902	0.0940468	0.172867
2020-09-23	0.0985052	0.116115	0.110782	0.0942894	0.0951312	0.0742601	0.137842
2020-09-24	0.0739906	0.0888678	0.0886459	0.0715546	0.0770187	0.0593214	0.110603
2020-09-25	0.0551339	0.0672717	0.0713122	0.0562189	0.0618286	0.0473856	0.0898134
2020-09-26	0.039843	0.0505887	0.0558329	0.0441432	0.0478375	0.0370955	0.0721723
2020-09-27	0.0284049	0.0383526	0.0426791	0.0352607	0.0366842	0.0290438	0.0570195
2020-09-28	0.0203094	0.0292968	0.032383	0.02893	0.0279961	0.0227249	0.0446558
2020-09-29	0.0150305	0.0230664	0.025466	0.0238497	0.0215489	0.0180846	0.035379
2020-09-30	0.0120973	0.0191172	0.0211022	0.020229	0.017195	0.0147757	0.0290707
2020-10-01	0.00992878	0.0160431	0.0174982	0.0171028	0.0138788	0.0121411	0.0238529
2020-10-02	0.00788678	0.0132168	0.0143629	0.0140153	0.0115512	0.01008	0.0192891
2020-10-03	0.00598725	0.0107275	0.0117579	0.0116601	0.00974399	0.00847907	0.0154975
2020-10-04	0.00435205	0.0087077	0.00962202	0.00991029	0.0083176	0.00722074	0.0126203
2020-10-05	0.00330957	0.00747875	0.00834372	0.00872765	0.00737714	0.00628706	0.0108636
2020-10-06	0.00286397	0.00693017	0.00773109	0.00831785	0.00670849	0.00575356	0.0101145
2020-10-07	0.0025995	0.00649227	0.00713554	0.00783016	0.00616488	0.00538517	0.00937494
2020-10-08	0.00237599	0.00604294	0.00649	0.00713508	0.00567365	0.00497373	0.00849614
2020-10-09	0.00206574	0.00539953	0.00575936	0.00630507	0.0050987	0.00445541	0.00737121
2020-10-10	0.00162155	0.00450567	0.00489011	0.00530431	0.00442542	0.00385806	0.00615008
2020-10-11	0.00115936	0.0036011	0.00422506	0.00432018	0.00389897	0.00336041	0.00509099
2020-10-12	0.000712477	0.00277299	0.00369798	0.00360034	0.0035476	0.00300679	0.00434717
2020-10-13	0.000396585	0.00218023	0.0034199	0.00317035	0.00337063	0.00280584	0.00395652
2020-10-14	0.000257789	0.00193333	0.0033186	0.00305815	0.00334828	0.00271833	0.00386941
2020-10-15	0.000178478	0.00174694	0.00319556	0.00299371	0.00323273	0.00256935	0.00375196
2020-10-16	0.000115053	0.00149146	0.0028765	0.00277689	0.00293726	0.00233328	0.00337645
2020-10-17	6.97004e-05	0.00124844	0.00248162	0.00243974	0.00255159	0.00200007	0.00284207
2020-10-18	2.98042e-05	0.000986967	0.00201659	0.00203734	0.00208817	0.00164038	0.00224958
2020-10-19	1.3489e-05	0.000794219	0.00158689	0.00163243	0.00166169	0.0013105	0.00169252
2020-10-20	1.24935e-05	0.000664263	0.00122656	0.0012641	0.00130707	0.00101149	0.00124663
2020-10-21	1.10931e-05	0.00054455	0.000931009	0.000944654	0.00102885	0.000791462	0.000892673
2020-10-22	9.64e-06	0.000436685	0.000699788	0.000708332	0.00081152	0.000628411	0.000625168
2020-10-23	8.01878e-06	0.000370905	0.000574126	0.00056899	0.000693596	0.000528446	0.000498956
2020-10-24	7.57202e-06	0.000370806	0.000574838	0.000565773	0.000685357	0.000530689	0.000512175
2020-10-25	8.52171e-06	0.000410434	0.000631279	0.000646364	0.00074085	0.000600635	0.000589864
2020-10-26	1.01058e-05	0.000478442	0.000740736	0.000779581	0.000857596	0.00071806	0.00072428
2020-10-27	1.19451e-05	0.000546001	0.000856259	0.000912915	0.000974587	0.000837992	0.000854423
2020-10-28	1.30195e-05	0.000573042	0.000913694	0.000977133	0.00102575	0.000899493	0.000920069
2020-10-29	1.34208e-05	0.000569568	0.000918286	0.000984341	0.0010157	0.000901586	0.00092669
2020-10-30	1.35732e-05	0.000541042	0.000875992	0.00094622	0.000960781	0.000858789	0.000882797
2020-10-31	1.35801e-05	0.000486867	0.000784225	0.000844573	0.000861997	0.000777244	0.000783537
2020-11-01	1.29888e-05	0.000408062	0.000657177	0.000702096	0.000731428	0.000652194	0.000641797
2020-11-02	1.17022e-05	0.000321255	0.000516518	0.00055869	0.000584831	0.000517808	0.000486485
2020-11-03	1.00879e-05	0.000240526	0.000387188	0.000429041	0.000445599	0.000389457	0.000350167
2020-11-04	8.75661e-06	0.000188422	0.000298552	0.000355397	0.000348767	0.00030345	0.00026472
2020-11-05	8.18066e-06	0.000164395	0.0002555	0.000319422	0.000300361	0.000263266	0.000227718
2020-11-06	7.99216e-06	0.000151411	0.000232608	0.000293857	0.000277569	0.000248021	0.000208572
2020-11-07	7.39753e-06	0.000139858	0.00021529	0.000272702	0.000262873	0.00023771	0.000193856
2020-11-08	6.36815e-06	0.000126542	0.00019871	0.000245402	0.000242022	0.000219571	0.00017579
2020-11-09	5.02345e-06	0.000105753	0.00017024	0.000204368	0.000207818	0.000189184	0.000146894
2020-11-10	3.84215e-06	8.69466e-05	0.000144392	0.000168044	0.000174945	0.000159118	0.000121087
2020-11-11	2.96065e-06	7.06529e-05	0.000122279	0.000133088	0.000144944	0.000132179	9.8214e-05
2020-11-12	2.28299e-06	5.61169e-05	0.000100638	0.000104972	0.000119445	0.000109036	7.89378e-05
2020-11-13	1.58959e-06	4.27547e-05	7.82478e-05	8.10395e-05	9.35385e-05	8.5101e-05	6.0631e-05
2020-11-14	9.70288e-07	2.96164e-05	5.56871e-05	5.69456e-05	6.62965e-05	6.04781e-05	4.17708e-05
2020-11-15	4.88375e-07	1.90991e-05	3.62662e-05	3.83931e-05	4.43584e-05	4.03673e-05	2.63341e-05
2020-11-16	2.43138e-07	1.21953e-05	2.37535e-05	2.56314e-05	2.90695e-05	2.61084e-05	1.67243e-05
2020-11-17	1.21469e-07	7.59759e-06	1.53857e-05	1.62833e-05	1.833e-05	1.66689e-05	1.03254e-05
2020-11-18	5.4946e-08	4.77114e-06	1.05197e-05	1.01487e-05	1.22878e-05	1.11456e-05	6.82974e-06
2020-11-19	2.69614e-08	2.79006e-06	6.47253e-06	6.39814e-06	7.16998e-06	6.3642e-06	4.21783e-06
2020-11-20	1.00751e-08	1.31687e-06	3.23977e-06	3.16942e-06	3.03647e-06	2.75652e-06	2.00036e-06
2020-11-21	2.98118e-09	5.31866e-07	1.45049e-06	1.14891e-06	1.38854e-06	1.31065e-06	8.11678e-07
2020-11-22	9.41887e-10	1.747e-07	4.44622e-07	4.98297e-07	5.19359e-07	4.53401e-07	2.64378e-07
2020-11-23	2.03772e-10	4.94377e-08	1.08341e-07	1.44296e-07	1.43175e-07	1.31773e-07	6.19431e-08
2020-11-24	2.55018e-11	7.91937e-09	1.76205e-08	2.67276e-08	2.9862e-08	2.65486e-08	1.18049e-08
2020-11-25	0	0	0	0	0	0	0
2020-11-26	0	0	0	0	0	0	0
2020-11-27	0	0	0	0	0	0	0
2020-11-28	0	0	0	0	0	0	0
2020-11-29	0	0	0	0	0	0	0
2020-11-30	0	0	0	0	0	0	0
2020-12-01	0	0	0	0	0	0	0
2020-12-02	0	0	0	0	0	0	0
2020-12-03	0	0	0	0	0	0	0
2020-12-04	0	0	0	0	0	0	0
2020-12-05	0	0	0	0	0	0	0
2020-12-06	0	0	0	0	0	0	0
2020-12-07	0	0	0	0	0	0	0
2020-12-08	0	0	0	0	0	0	0
2020-12-09	0	0	0	0	0	0	0
2020-12-10	0	0	0	0	0	0	0
2020-12-11	0	0	0	0	0	0	0
2020-12-12	0	0	0	0	0	0	0
2020-12-13	0	0	0	0	0	0	0
2020-12-14	0	0	0	0	0	0	0
2020-12-15	0	0	0	0	0	0	0
2020-12-16	0	0	0	0	0	0	0
2020-12-17	0	0	0	0	0	0	0
2020-12-18	0	0	0	0	0	0	0
2020-12-19	0	0	0	0	0	0	0
2020-12-20	0	0	0	0	0	0	0
2020-12-21	0	0	0	0	0	0	0
2020-12-22	0	0	0	0	0	0	0
2020-12-23	0	0	0	0	0	0	0
2020-12-24	0	0	0	0	0	0	0
2020-12-25	0	0	0	0	0	0	0
2020-12-26	0	0	0	0	0	0	0
2020-12-27	0	0	0	0	0	0	0
2020-12-28	0	0	0	0	0	0	0
2020-12-29	0	0	0	0	0	0	0
2020-12-30	0	0	0	0	0	0	0
2020-12-31	0	0	0	0	0	0	0
2021-01-01	0	0	0	0	0	0	0

## Sheet: gua_Deng_1_8
Time	Deng_sim
2011-01-01	0
2011-01-01 02:16:55	0
2011-01-01 09:05:56	0
2011-01-01 18:37:20	0
2011-01-01 23:24:09	0
2011-01-01 23:48:37	0
2011-01-01 23:58:12	0
2011-01-02 00:03:16	0
2011-01-02 00:05:05	0
2011-01-02 00:23:14	0
2011-01-02 01:29:44	0
2011-01-02 03:34:23	0
2011-01-02 06:05:21	0
2011-01-02 09:26:16	0
2011-01-02 13:23:05	0
2011-01-02 18:02:45	0
2011-01-02 23:17:16	0
2011-01-02 23:45:18	0
2011-01-02 23:59:27	0
2011-01-03 00:05:23	0
2011-01-03 00:07:31	0
2011-01-03 00:28:52	0
2011-01-03 02:58:25	0
2011-01-03 07:22:49	0
2011-01-03 12:30:58	0
2011-01-03 18:29:29	0
2011-01-03 23:53:13	0
2011-01-03 23:59:48	0
2011-01-04 00:05:38	0
2011-01-04 00:07:45	0
2011-01-04 00:28:52	0
2011-01-04 01:04:15	0
2011-01-04 01:41:30	0
2011-01-04 02:21:16	0
2011-01-04 02:53:01	0
2011-01-04 05:22:53	0
2011-01-04 07:00:59	0
2011-01-04 08:39:27	0
2011-01-04 11:08:24	0
2011-01-04 15:35:04	0
2011-01-04 19:17:32	0
2011-01-04 22:02:40	0
2011-01-04 23:07:26	0
2011-01-04 23:40:25	0
2011-01-04 23:54:56	0
2011-01-05	0
2011-01-05 00:01:53	0
2011-01-05 00:20:45	0
2011-01-05 01:51:14	0
2011-01-05 04:17:48	0
2011-01-05 07:24:35	0
2011-01-05 11:39:10	0
2011-01-05 17:16:11	0
2011-01-05 20:22:35	0
2011-01-05 22:52:08	0
2011-01-05 23:55:09	0
2011-01-06 00:00:44	0
2011-01-06 00:02:47	0
2011-01-06 00:23:19	0
2011-01-06 01:43:44	0
2011-01-06 03:44:43	0
2011-01-06 06:16:31	0
2011-01-06 09:28:27	0
2011-01-06 13:14:01	0
2011-01-06 16:01:50	0
2011-01-06 17:45:57	0
2011-01-06 20:47:26	0
2011-01-06 22:31:42	0
2011-01-06 23:35:25	0
2011-01-06 23:56:17	0
2011-01-07 00:02:25	0
2011-01-07 00:04:39	0
2011-01-07 00:27:01	0
2011-01-07 01:57:54	0
2011-01-07 04:16:14	0
2011-01-07 06:09:15	0
2011-01-07 10:37:21	0
2011-01-07 15:17:19	0
2011-01-07 22:01:25	0
2011-01-07 23:49:55	0
2011-01-07 23:59:07	0
2011-01-08 00:07:53	0
2011-01-08 00:11:04	0
2011-01-08 00:42:58	0
2011-01-08 02:21:30	0
2011-01-08 04:39:58	0
2011-01-08 07:14:49	0
2011-01-08 11:05:25	0
2011-01-08 15:17:35	0
2011-01-08 18:57:58	0
2011-01-08 21:53:18	0
2011-01-08 23:18:04	0
2011-01-08 23:51:57	0
2011-01-09	0
2011-01-09 00:03:26	0
2011-01-09 00:37:56	0
2011-01-09 02:58:02	0
2011-01-09 06:23:20	0
2011-01-09 10:26:24	0
2011-01-09 15:44:14	0
2011-01-09 17:47:03	0
2011-01-09 19:05:04	0
2011-01-09 22:02:51	0
2011-01-09 23:48:21	0
2011-01-10 00:13:31	0
2011-01-10 00:25:34	0
2011-01-10 02:26:08	0
2011-01-10 04:31:29	0
2011-01-10 07:36:35	0
2011-01-10 10:56:22	0
2011-01-10 14:07:06	0
2011-01-10 19:19:08	0
2011-01-10 21:44:56	0
2011-01-10 23:09:56	0
2011-01-10 23:50:18	0
2011-01-11 00:00:55	0
2011-01-11 00:04:46	0
2011-01-11 00:43:20	0
2011-01-11 02:21:07	0
2011-01-11 04:14:39	0
2011-01-11 06:23:34	0
2011-01-11 08:18:04	0
2011-01-11 09:38:22	0
2011-01-11 10:51:46	0
2011-01-11 17:17:50	0
2011-01-11 19:58:05	0
2011-01-11 23:28:18	0
2011-01-12 02:02:12	0
2011-01-12 03:28:06	0
2011-01-12 07:20:32	0
2011-01-12 09:56:14	0
2011-01-12 12:22:24	0
2011-01-12 14:34:51	0
2011-01-12 23:21:32	0
2011-01-13	0
2011-01-13 03:34:15	0
2011-01-13 05:09:07	0
2011-01-13 12:43:10	0
2011-01-13 16:19:28	0
2011-01-13 21:33:25	0
2011-01-14 02:37:47	0
2011-01-14 05:22:01	0
2011-01-14 10:26:05	0
2011-01-14 15:55:47	0
2011-01-14 22:36:36	0
2011-01-15 00:05:16	0
2011-01-15 00:41:38	0
2011-01-15 00:45:25	0
2011-01-15 00:47:10	0
2011-01-15 00:47:56	0
2011-01-15 00:48:16	0
2011-01-15 00:48:22	0
2011-01-15 00:48:24	0
2011-01-15 00:48:43	0
2011-01-15 00:51:58	0
2011-01-15 01:24:24	0
2011-01-15 03:17:09	0
2011-01-15 05:52:07	0
2011-01-15 09:07:36	0
2011-01-15 12:37:52	0
2011-01-15 15:05:24	0
2011-01-15 17:30:03	0
2011-01-15 19:43:00	0
2011-01-15 21:29:44	0
2011-01-16 04:06:04	0
2011-01-16 06:56:55	0
2011-01-16 09:19:25	0
2011-01-16 12:54:39	0
2011-01-16 16:54:17	0
2011-01-16 21:57:46	0
2011-01-17	0
2011-01-17 01:33:01	0
2011-01-17 03:58:34	0
2011-01-17 06:44:46	0
2011-01-17 10:28:29	0
2011-01-17 13:13:52	0
2011-01-17 19:52:18	0
2011-01-18 01:21:06	0
2011-01-18 07:17:26	0
2011-01-18 14:33:12	0
2011-01-18 19:35:06	0
2011-01-18 21:06:14	0
2011-01-18 22:52:01	0
2011-01-18 23:21:19	0
2011-01-18 23:59:24	0
2011-01-19 00:05:25	0
2011-01-19 00:08:46	0
2011-01-19 00:09:23	0
2011-01-19 00:09:47	0
2011-01-19 00:09:56	0
2011-01-19 00:11:22	0
2011-01-19 00:25:46	0
2011-01-19 00:49:15	0
2011-01-19 01:21:38	0
2011-01-19 02:09:52	0
2011-01-19 03:31:22	0
2011-01-19 05:21:58	0
2011-01-19 07:41:47	0
2011-01-19 10:49:02	0
2011-01-19 13:22:47	0
2011-01-19 18:19:14	0
2011-01-19 22:02:32	0
2011-01-19 23:23:03	0
2011-01-20 00:20:13	0
2011-01-20 01:58:06	0
2011-01-20 03:42:34	0
2011-01-20 06:09:07	0
2011-01-20 08:28:24	0
2011-01-20 10:05:30	0
2011-01-20 12:31:49	0
2011-01-20 14:30:50	0
2011-01-20 17:07:35	0
2011-01-20 20:08:19	0
2011-01-21	0
2011-01-21 03:53:06	0
2011-01-21 08:46:20	0
2011-01-21 14:14:49	0
2011-01-21 16:53:43	0
2011-01-21 19:06:23	0
2011-01-21 20:07:50	0
2011-01-21 21:03:21	0
2011-01-22 01:02:31	0
2011-01-22 02:30:22	0
2011-01-22 04:43:45	0
2011-01-22 07:12:53	0
2011-01-22 08:26:42	0
2011-01-22 11:34:18	0
2011-01-22 13:59:35	0
2011-01-22 16:13:12	0
2011-01-22 17:57:16	0
2011-01-22 22:19:08	0
2011-01-23 00:42:42	0
2011-01-23 02:20:14	0
2011-01-23 05:34:16	0
2011-01-23 08:42:44	0
2011-01-23 13:17:16	0
2011-01-23 18:43:53	0
2011-01-24 01:24:20	0
2011-01-24 06:42:59	0
2011-01-24 11:55:47	0
2011-01-24 17:13:08	0
2011-01-25	0
2011-01-25 07:47:47	0
2011-01-25 15:22:57	0
2011-01-25 19:37:54	0
2011-01-25 20:17:11	0
2011-01-25 20:32:16	0
2011-01-25 20:41:07	0
2011-01-25 20:44:21	0
2011-01-25 21:16:36	0
2011-01-25 23:06:36	0
2011-01-26 01:50:20	0
2011-01-26 05:13:54	0
2011-01-26 09:45:29	0
2011-01-26 15:05:59	0
2011-01-26 21:44:26	0
2011-01-27 03:24:05	0
2011-01-27 05:43:17	0
2011-01-27 07:11:18	0
2011-01-27 09:49:19	0
2011-01-27 12:45:18	0
2011-01-27 16:52:42	0
2011-01-27 21:00:02	0
2011-01-28 03:10:13	0
2011-01-28 04:26:02	0
2011-01-28 05:14:03	0
2011-01-28 10:03:52	0
2011-01-28 12:00:10	0
2011-01-28 17:52:14	0
2011-01-28 22:32:07	0
2011-01-29	0
2011-01-29 03:00:23	0
2011-01-29 05:35:40	0
2011-01-29 09:11:12	0
2011-01-29 11:01:20	0
2011-01-29 12:35:21	0
2011-01-29 17:27:02	0
2011-01-29 19:52:22	0
2011-01-30 02:16:09	0
2011-01-30 06:08:48	0
2011-01-30 09:07:04	0
2011-01-30 14:17:21	0
2011-01-30 18:48:56	0
2011-01-31 00:21:55	0
2011-01-31 06:18:14	0
2011-01-31 07:22:09	0
2011-01-31 08:15:42	0
2011-01-31 12:31:51	0
2011-01-31 15:05:18	0
2011-01-31 19:32:15	0
2011-01-31 23:54:55	0
2011-02-01 04:14:12	0
2011-02-01 06:35:18	0
2011-02-01 09:41:48	0
2011-02-01 11:17:26	0
2011-02-01 14:30:55	0
2011-02-01 17:52:34	0
2011-02-01 22:48:07	0
2011-02-02	0
2011-02-02 03:31:09	0
2011-02-02 06:46:12	0
2011-02-02 09:24:11	0
2011-02-02 10:49:30	0
2011-02-02 15:36:19	0
2011-02-02 18:21:52	0
2011-02-02 19:40:51	0
2011-02-02 20:59:16	0
2011-02-02 22:17:49	0
2011-02-03 00:37:34	0
2011-02-03 02:10:31	0
2011-02-03 03:11:24	0
2011-02-03 05:39:02	0
2011-02-03 10:02:39	0
2011-02-03 14:38:34	0
2011-02-03 20:40:05	0
2011-02-04 03:56:39	0
2011-02-04 11:13:48	0
2011-02-04 16:19:17	0
2011-02-04 19:04:47	0
2011-02-04 20:04:09	0
2011-02-04 20:40:40	0
2011-02-04 21:55:37	0
2011-02-04 23:11:59	0
2011-02-05 01:03:27	0
2011-02-05 02:48:17	0
2011-02-05 04:19:10	0
2011-02-05 05:21:35	0
2011-02-05 07:05:53	0
2011-02-05 09:21:02	0
2011-02-05 12:18:54	0
2011-02-05 14:02:56	0
2011-02-05 19:23:00	0
2011-02-05 21:55:22	0
2011-02-06	0
2011-02-06 01:58:41	0
2011-02-06 04:20:48	0
2011-02-06 06:34:25	0
2011-02-06 08:45:41	0
2011-02-06 11:05:07	0
2011-02-06 13:31:31	0
2011-02-06 15:32:11	0
2011-02-06 18:30:19	0
2011-02-06 20:00:44	0
2011-02-06 21:10:55	0
2011-02-06 22:54:16	0
2011-02-07 01:00:32	0
2011-02-07 03:33:35	0
2011-02-07 06:02:33	0
2011-02-07 07:13:19	0
2011-02-07 07:40:07	0
2011-02-07 07:49:25	0
2011-02-07 07:55:36	0
2011-02-07 08:35:29	0
2011-02-07 09:07:29	0
2011-02-07 10:04:27	0
2011-02-07 11:10:20	0
2011-02-07 12:45:16	0
2011-02-07 14:49:01	0
2011-02-07 17:01:20	0
2011-02-07 18:32:04	0
2011-02-07 22:36:26	0
2011-02-08 00:45:02	0
2011-02-08 02:45:37	0
2011-02-08 06:50:50	0
2011-02-08 08:56:26	0
2011-02-08 14:00:00	0
2011-02-08 18:39:26	0
2011-02-08 22:33:52	0
2011-02-09 00:14:52	0
2011-02-09 01:53:31	0
2011-02-09 03:32:33	0
2011-02-09 07:38:56	0
2011-02-09 10:20:09	0
2011-02-09 16:46:07	0
2011-02-09 19:54:21	0
2011-02-10	0
2011-02-10 05:15:15	0
2011-02-10 10:27:29	0
2011-02-10 17:27:25	0
2011-02-10 23:07:45	0
2011-02-11 01:01:24	0
2011-02-11 02:27:46	0
2011-02-11 04:06:46	0
2011-02-11 05:38:10	0
2011-02-11 08:06:55	0
2011-02-11 11:02:41	0
2011-02-11 14:58:44	0
2011-02-11 18:58:08	0
2011-02-12 00:09:24	0
2011-02-12 06:09:21	0
2011-02-12 10:58:38	0
2011-02-12 15:19:36	0
2011-02-12 17:22:19	0
2011-02-12 18:33:07	0
2011-02-12 19:09:12	0
2011-02-12 20:32:35	0
2011-02-12 21:53:09	0
2011-02-12 23:58:16	0
2011-02-13 02:30:20	0
2011-02-13 06:00:56	0
2011-02-13 07:22:56	0
2011-02-13 08:10:49	0
2011-02-13 09:48:27	0
2011-02-13 11:32:39	0
2011-02-13 14:07:19	0
2011-02-13 17:13:27	0
2011-02-13 21:16:54	0
2011-02-14 02:07:29	0
2011-02-14 07:18:48	0
2011-02-14 11:20:33	0
2011-02-14 13:09:32	0
2011-02-14 13:49:10	0
2011-02-14 14:39:54	0
2011-02-14 18:27:16	0
2011-02-14 19:57:42	0
2011-02-15 01:31:13	0
2011-02-15 04:42:07	0
2011-02-15 09:06:27	0
2011-02-15 10:43:46	0
2011-02-15 11:28:32	0
2011-02-15 12:06:26	0
2011-02-15 15:13:54	0
2011-02-15 17:04:46	0
2011-02-15 20:52:51	0
2011-02-15 23:23:52	0
2011-02-16 02:57:12	0
2011-02-16 07:19:50	0
2011-02-16 08:32:34	0
2011-02-16 09:30:49	0
2011-02-16 11:11:40	0
2011-02-16 13:00:10	0
2011-02-16 15:28:18	0
2011-02-16 18:23:06	0
2011-02-16 20:57:46	0
2011-02-16 22:59:29	0
2011-02-17 03:59:22	0
2011-02-17 06:35:10	0
2011-02-17 10:27:21	0
2011-02-17 13:03:39	0
2011-02-17 14:37:49	0
2011-02-17 15:24:25	0
2011-02-17 17:05:59	0
2011-02-17 18:48:48	0
2011-02-17 21:22:15	0
2011-02-18 00:29:36	0
2011-02-18 04:10:56	0
2011-02-18 09:45:03	0
2011-02-18 16:05:31	0
2011-02-19 00:02:03	0
2011-02-19 06:26:20	0
2011-02-19 16:34:23	0
2011-02-19 23:18:28	0
2011-02-20 01:47:23	0
2011-02-20 03:13:55	0
2011-02-20 03:49:13	0
2011-02-20 05:28:13	0
2011-02-20 06:54:28	0
2011-02-20 09:15:42	0
2011-02-20 11:58:56	0
2011-02-20 15:45:22	0
2011-02-20 20:35:44	0
2011-02-21 02:48:57	0
2011-02-21 08:16:43	0
2011-02-21 14:51:03	0
2011-02-21 19:15:35	0
2011-02-22 03:51:08	0
2011-02-22 10:33:42	0
2011-02-22 17:50:19	0
2011-02-22 21:12:21	0
2011-02-22 22:17:06	0
2011-02-22 22:59:39	0
2011-02-22 23:37:22	0
2011-02-23 02:41:09	0
2011-02-23 04:03:48	0
2011-02-23 07:11:36	0
2011-02-23 09:22:41	0
2011-02-23 10:36:31	0
2011-02-23 11:31:57	0
2011-02-23 12:19:36	0
2011-02-23 13:16:19	0
2011-02-23 16:13:27	0
2011-02-23 18:34:27	0
2011-02-23 20:12:11	0
2011-02-23 21:25:33	0
2011-02-23 23:10:24	0
2011-02-24 01:12:04	0
2011-02-24 03:19:50	0
2011-02-24 06:03:04	0
2011-02-24 09:13:18	0
2011-02-24 10:06:14	0
2011-02-24 10:41:51	0
2011-02-24 11:47:12	0
2011-02-24 12:57:31	0
2011-02-24 14:36:56	0
2011-02-24 16:40:07	0
2011-02-24 19:25:09	0
2011-02-24 22:55:33	0
2011-02-25 03:27:43	0
2011-02-25 08:06:32	0
2011-02-25 14:48:31	0
2011-02-25 18:53:44	0
2011-02-25 20:41:21	0
2011-02-25 21:45:17	0
2011-02-25 22:38:53	0
2011-02-26 02:36:35	0
2011-02-26 04:11:18	0
2011-02-26 06:59:32	0
2011-02-26 12:18:14	0
2011-02-26 17:36:03	0
2011-02-26 22:32:21	0
2011-02-27 05:01:27	0
2011-02-27 09:26:02	0
2011-02-27 19:37:10	0
2011-02-28 03:18:23	0
2011-02-28 07:13:27	0
2011-02-28 14:13:16	0
2011-02-28 17:45:57	0
2011-03-01 00:38:11	0
2011-03-01 06:11:16	0
2011-03-01 14:58:24	0
2011-03-01 18:26:09	0
2011-03-01 20:12:30	0
2011-03-01 21:17:21	0
2011-03-01 23:10:12	0
2011-03-02 01:11:23	0
2011-03-02 04:03:14	0
2011-03-02 07:35:30	0
2011-03-02 11:53:49	0
2011-03-02 17:53:43	0
2011-03-03 00:18:15	0
2011-03-03 07:42:28	0
2011-03-03 14:06:41	0
2011-03-03 21:58:05	0
2011-03-04 02:41:25	0
2011-03-04 05:06:20	0
2011-03-04 05:57:50	0
2011-03-04 06:57:57	0
2011-03-04 10:45:44	0
2011-03-04 12:23:13	0
2011-03-04 17:30:29	0
2011-03-04 20:56:57	0
2011-03-05 00:42:49	0
2011-03-05 01:57:27	0
2011-03-05 02:41:47	0
2011-03-05 03:21:06	0
2011-03-05 04:41:09	0
2011-03-05 06:46:49	0
2011-03-05 09:14:35	0
2011-03-05 11:51:55	0
2011-03-05 14:53:08	0
2011-03-05 16:51:55	0
2011-03-05 17:41:29	0
2011-03-05 18:10:53	0
2011-03-05 19:06:41	0
2011-03-05 20:07:10	0
2011-03-05 21:33:18	0
2011-03-05 23:20:23	0
2011-03-06 01:31:49	0
2011-03-06 04:18:36	0
2011-03-06 06:28:29	0
2011-03-06 07:35:26	0
2011-03-06 09:36:09	0
2011-03-06 10:21:51	0
2011-03-06 12:14:16	0
2011-03-06 13:57:19	0
2011-03-06 16:42:36	0
2011-03-06 19:53:55	0
2011-03-07 00:19:47	0
2011-03-07 05:48:16	0
2011-03-07 11:48:49	0
2011-03-07 18:27:34	0
2011-03-08 01:36:45	0
2011-03-08 09:27:37	0
2011-03-08 17:16:19	0
2011-03-09 00:57:33	0
2011-03-09 09:25:20	0
2011-03-09 18:13:01	0
2011-03-10 03:31:06	0
2011-03-10 07:00:48	0
2011-03-10 08:38:51	0
2011-03-10 10:02:00	0
2011-03-10 15:48:43	0
2011-03-10 17:57:53	0
2011-03-10 22:15:59	0
2011-03-11 04:31:23	0
2011-03-11 10:39:16	0
2011-03-11 16:31:50	0
2011-03-12 02:03:55	0
2011-03-12 08:54:08	0
2011-03-12 13:06:24	0
2011-03-12 16:53:31	0
2011-03-13 03:54:04	0
2011-03-13 11:51:08	0
2011-03-13 15:26:38	0
2011-03-13 17:46:24	0
2011-03-13 21:30:41	0
2011-03-14 02:18:33	0
2011-03-14 07:24:57	0
2011-03-14 14:27:08	0
2011-03-14 19:41:48	0
2011-03-15 00:30:05	0
2011-03-15 03:38:23	0
2011-03-15 05:20:05	0
2011-03-15 05:36:08	0
2011-03-15 05:59:03	0
2011-03-15 06:04:36	0
2011-03-15 06:04:47	0
2011-03-15 06:04:59	0
2011-03-15 06:05:04	0
2011-03-15 06:05:04	0
2011-03-15 06:05:04	0
2011-03-15 06:05:04	0
2011-03-15 06:05:04	0
2011-03-15 06:05:04	0
2011-03-15 06:05:04	0
2011-03-15 06:05:05	0
2011-03-15 06:05:11	0
2011-03-15 06:06:11	0
2011-03-15 06:16:08	0
2011-03-15 06:51:06	0
2011-03-15 07:58:12	0
2011-03-15 09:34:51	0
2011-03-15 11:48:27	0
2011-03-15 14:47:45	0
2011-03-15 18:34:47	0
2011-03-15 23:14:20	0
2011-03-16 04:39:08	0
2011-03-16 07:53:59	0
2011-03-16 15:09:53	0
2011-03-16 20:35:35	0
2011-03-16 22:33:31	0
2011-03-16 23:35:29	0
2011-03-17 00:28:29	0
2011-03-17 01:15:25	0
2011-03-17 05:55:13	0
2011-03-17 07:56:39	0
2011-03-17 13:36:49	0
2011-03-17 17:22:09	0
2011-03-17 20:46:46	0
2011-03-17 22:23:18	0
2011-03-17 23:32:18	0
2011-03-18 00:32:05	0
2011-03-18 01:36:26	0
2011-03-18 03:32:36	0
2011-03-18 06:34:47	0
2011-03-18 09:25:14	0
2011-03-18 10:36:01	0
2011-03-18 11:27:37	0
2011-03-18 12:53:13	0
2011-03-18 14:15:53	0
2011-03-18 16:08:37	0
2011-03-18 17:59:09	0
2011-03-18 20:11:47	0
2011-03-18 22:50:42	0
2011-03-18 23:55:07	0
2011-03-19 00:26:40	0
2011-03-19 00:39:56	0
2011-03-19 02:52:38	0
2011-03-19 03:51:14	0
2011-03-19 04:25:30	0
2011-03-19 05:41:37	0
2011-03-19 06:51:57	0
2011-03-19 08:37:50	0
2011-03-19 10:35:36	0
2011-03-19 13:16:47	0
2011-03-19 16:34:53	0
2011-03-19 20:55:21	0
2011-03-19 23:28:57	0
2011-03-20 01:58:28	0
2011-03-20 03:10:28	0
2011-03-20 07:19:35	0
2011-03-20 10:22:17	0
2011-03-20 15:23:35	0
2011-03-20 20:55:15	0
2011-03-21 03:00:55	0
2011-03-21 08:44:29	0
2011-03-21 11:52:17	0
2011-03-21 12:02:15	0
2011-03-21 12:07:28	0
2011-03-21 12:59:36	0
2011-03-21 14:31:25	0
2011-03-21 16:22:11	0
2011-03-21 19:15:38	0
2011-03-21 23:05:04	0
2011-03-22 03:09:21	0
2011-03-22 07:16:43	0
2011-03-22 13:48:23	0
2011-03-22 20:00:48	0
2011-03-22 23:19:39	0
2011-03-22 23:58:42	0
2011-03-23 00:37:20	0
2011-03-23 00:51:23	0
2011-03-23 02:35:08	0
2011-03-23 05:10:07	0
2011-03-23 08:26:41	0
2011-03-23 12:33:03	0
2011-03-23 13:09:28	0
2011-03-23 13:30:52	0
2011-03-23 17:04:54	0
2011-03-23 20:04:50	0
2011-03-23 23:10:06	0
2011-03-24 00:10:56	0
2011-03-24 00:43:36	0
2011-03-24 04:17:14	0
2011-03-24 06:30:27	0
2011-03-24 11:16:45	0
2011-03-24 15:19:41	0
2011-03-24 20:25:58	0
2011-03-25 01:39:28	0
2011-03-25 03:03:53	0
2011-03-25 03:29:09	0
2011-03-25 03:35:49	0
2011-03-25 03:38:17	0
2011-03-25 04:02:56	0
2011-03-25 05:25:17	0
2011-03-25 07:22:57	0
2011-03-25 09:45:09	0
2011-03-25 10:55:48	0
2011-03-25 11:29:44	0
2011-03-25 11:44:07	0
2011-03-25 11:50:24	0
2011-03-25 11:52:40	0
2011-03-25 12:15:25	0
2011-03-25 13:33:00	0
2011-03-25 15:50:09	0
2011-03-25 18:41:06	0
2011-03-25 22:26:50	0
2011-03-26 02:55:59	0
2011-03-26 08:06:29	0
2011-03-26 12:16:17	0
2011-03-26 14:34:19	0
2011-03-26 16:17:11	0
2011-03-26 17:23:48	0
2011-03-26 17:32:23	0
2011-03-26 17:37:16	0
2011-03-26 17:39:02	0
2011-03-26 17:56:39	0
2011-03-26 18:33:29	0
2011-03-26 19:36:48	0
2011-03-26 21:43:54	0
2011-03-27 00:20:47	0
2011-03-27 03:35:51	0
2011-03-27 07:38:27	0
2011-03-27 13:05:39	0
2011-03-27 18:11:01	0
2011-03-28 00:20:41	0
2011-03-28 06:52:10	0
2011-03-28 14:47:32	0
2011-03-28 21:34:50	0
2011-03-29 05:46:30	0
2011-03-29 10:26:38	0
2011-03-29 15:10:09	0
2011-03-29 19:29:12	0
2011-03-30 00:41:02	0
2011-03-30 05:13:15	0
2011-03-30 05:23:45	0
2011-03-30 05:24:43	0
2011-03-30 05:25:32	0
2011-03-30 05:26:11	0
2011-03-30 05:26:55	0
2011-03-30 05:27:11	0
2011-03-30 05:27:18	0
2011-03-30 05:27:18	0
2011-03-30 05:27:18	0
2011-03-30 05:27:18	0
2011-03-30 05:27:18	0
2011-03-30 05:27:18	0
2011-03-30 05:27:19	0
2011-03-30 05:27:24	0
2011-03-30 05:28:12	0
2011-03-30 05:34:38	0
2011-03-30 05:41:07	0
2011-03-30 05:51:16	0
2011-03-30 06:05:54	0
2011-03-30 06:27:22	0
2011-03-30 07:00:36	0
2011-03-30 08:01:15	0
2011-03-30 09:15:10	0
2011-03-30 10:52:43	0
2011-03-30 12:44:09	0
2011-03-30 15:02:44	0
2011-03-30 17:44:49	0
2011-03-30 20:52:42	0
2011-03-31 00:35:23	0
2011-03-31 04:57:23	0
2011-03-31 10:31:18	0
2011-03-31 16:34:05	0
2011-03-31 23:08:05	0
2011-04-01 01:44:02	0
2011-04-01 02:15:43	0
2011-04-01 02:30:29	0
2011-04-01 04:57:09	0
2011-04-01 07:49:26	0
2011-04-01 11:44:25	0
2011-04-01 16:28:27	0
2011-04-01 22:13:23	0
2011-04-02 04:35:35	0
2011-04-02 09:17:08	0
2011-04-02 18:08:14	0
2011-04-02 19:12:21	0
2011-04-02 19:22:26	0
2011-04-02 19:29:42	0
2011-04-02 19:31:55	0
2011-04-02 19:33:30	0
2011-04-02 19:34:03	0
2011-04-02 19:39:42	0
2011-04-02 19:53:47	0
2011-04-02 20:12:49	0
2011-04-02 20:38:11	0
2011-04-02 21:10:22	0
2011-04-02 21:50:50	0
2011-04-02 22:40:39	0
2011-04-02 23:41:17	0
2011-04-03 00:53:59	0
2011-04-03 02:23:48	0
2011-04-03 04:14:29	0
2011-04-03 06:31:37	0
2011-04-03 09:21:35	0
2011-04-03 12:47:50	0
2011-04-03 16:50:41	0
2011-04-03 22:47:22	0
2011-04-04 04:07:23	0
2011-04-04 10:30:28	0
2011-04-04 11:05:22	0
2011-04-04 11:15:18	0
2011-04-04 11:17:43	0
2011-04-04 11:18:36	0
2011-04-04 11:27:23	0
2011-04-04 12:29:01	0
2011-04-04 14:41:22	0
2011-04-04 17:29:08	0
2011-04-04 20:48:14	0
2011-04-05 01:00:20	0
2011-04-05 05:37:49	0
2011-04-05 09:44:01	0
2011-04-05 14:37:43	0
2011-04-05 20:54:17	0
2011-04-06 03:04:27	0
2011-04-06 11:07:16	0
2011-04-06 19:00:54	0
2011-04-07 03:46:53	0
2011-04-07 12:34:37	0
2011-04-07 21:39:34	0
2011-04-08 06:54:36	0
2011-04-08 16:31:07	0
2011-04-08 20:37:58	0
2011-04-08 23:48:23	0
2011-04-08 23:59:11	0
2011-04-09 00:05:51	0
2011-04-09 00:08:15	0
2011-04-09 00:32:09	0
2011-04-09 02:04:57	0
2011-04-09 04:41:30	0
2011-04-09 07:52:25	0
2011-04-09 12:00:48	0
2011-04-09 16:53:36	0
2011-04-09 22:38:23	0
2011-04-09 23:28:36	0
2011-04-09 23:53:03	0
2011-04-09 23:59:27	0
2011-04-10 00:05:36	0
2011-04-10 00:07:50	0
2011-04-10 00:30:16	0
2011-04-10 01:49:54	0
2011-04-10 04:21:24	0
2011-04-10 07:25:58	0
2011-04-10 11:29:43	0
2011-04-10 16:09:27	0
2011-04-10 21:27:38	0
2011-04-10 22:54:41	0
2011-04-10 23:36:23	0
2011-04-10 23:55:05	0
2011-04-11 00:01:56	0
2011-04-11 00:04:24	0
2011-04-11 00:29:00	0
2011-04-11 01:54:28	0
2011-04-11 04:34:00	0
2011-04-11 07:49:36	0
2011-04-11 12:39:53	0
2011-04-11 17:30:00	0
2011-04-11 23:24:03	0
2011-04-11 23:57:19	0
2011-04-12 00:03:55	0
2011-04-12 00:06:19	0
2011-04-12 00:30:17	0
2011-04-12 02:13:58	0
2011-04-12 05:02:21	0
2011-04-12 08:17:22	0
2011-04-12 11:59:04	0
2011-04-12 15:51:54	0
2011-04-12 20:40:15	0
2011-04-12 22:36:19	0
2011-04-12 23:34:07	0
2011-04-12 23:55:12	0
2011-04-13 00:04:57	0
2011-04-13 00:08:30	0
2011-04-13 00:44:02	0
2011-04-13 02:12:03	0
2011-04-13 04:24:21	0
2011-04-13 07:10:29	0
2011-04-13 10:49:27	0
2011-04-13 14:46:14	0
2011-04-13 19:52:30	0
2011-04-13 22:57:03	0
2011-04-13 23:55:03	0
2011-04-14 00:05:34	0
2011-04-14 00:12:53	0
2011-04-14 01:25:57	0
2011-04-14 04:01:22	0
2011-04-14 07:14:53	0
2011-04-14 11:35:10	0
2011-04-14 16:45:39	0
2011-04-14 22:46:25	0
2011-04-14 23:51:32	0
2011-04-15 00:12:13	0
2011-04-15 00:21:55	0
2011-04-15 01:58:56	0
2011-04-15 03:52:10	0
2011-04-15 06:11:56	0
2011-04-15 08:59:55	0
2011-04-15 12:26:03	0
2011-04-15 16:36:58	0
2011-04-15 22:13:58	0
2011-04-15 23:36:25	0
2011-04-16 00:01:41	0
2011-04-16 00:11:15	0
2011-04-16 01:46:50	0
2011-04-16 04:00:59	0
2011-04-16 04:54:13	0
2011-04-16 09:31:46	0
2011-04-16 12:38:32	0
2011-04-16 17:47:30	0
2011-04-16 23:05:50	0
2011-04-17 00:07:43	0
2011-04-17 00:46:04	0
2011-04-17 04:36:06	0
2011-04-17 07:46:31	0
2011-04-17 12:11:47	0
2011-04-17 16:54:56	0
2011-04-17 22:23:54	0
2011-04-17 23:44:49	0
2011-04-18 00:17:17	0
2011-04-18 00:29:07	0
2011-04-18 02:27:28	0
2011-04-18 04:52:23	0
2011-04-18 08:17:54	0
2011-04-18 12:24:21	0
2011-04-18 18:29:31	0
2011-04-18 22:26:56	0
2011-04-19 00:30:49	0
2011-04-19 01:44:03	0
2011-04-19 06:32:41	0
2011-04-19 09:13:29	0
2011-04-19 12:55:07	0
2011-04-19 16:08:39	0
2011-04-19 19:36:51	0
2011-04-19 22:58:45	0
2011-04-19 23:39:34	0
2011-04-19 23:56:07	0
2011-04-20 00:03:58	0
2011-04-20 00:06:48	0
2011-04-20 00:35:08	0
2011-04-20 01:56:53	0
2011-04-20 04:18:32	0
2011-04-20 07:14:50	0
2011-04-20 11:13:56	0
2011-04-20 15:36:08	0
2011-04-20 21:06:09	0
2011-04-20 23:38:05	0
2011-04-21 00:06:27	0
2011-04-21 00:19:28	0
2011-04-21 01:25:38	0
2011-04-21 02:10:14	0
2011-04-21 03:22:17	0
2011-04-21 04:36:45	0
2011-04-21 06:11:39	0
2011-04-21 08:00:26	0
2011-04-21 10:11:26	0
2011-04-21 12:44:50	0
2011-04-21 15:44:25	0
2011-04-21 19:05:41	0
2011-04-21 22:37:08	0
2011-04-21 23:35:46	0
2011-04-21 23:54:37	0
2011-04-22 00:00:31	0
2011-04-22 00:02:39	0
2011-04-22 00:23:59	0
2011-04-22 02:11:53	0
2011-04-22 05:06:46	0
2011-04-22 08:40:35	0
2011-04-22 13:16:18	0
2011-04-22 18:37:59	0
2011-04-22 20:44:11	0
2011-04-22 22:42:50	0
2011-04-22 23:41:16	0
2011-04-22 23:56:24	0
2011-04-23 00:01:42	0
2011-04-23 00:03:37	0
2011-04-23 00:22:48	0
2011-04-23 01:07:14	0
2011-04-23 02:06:30	0
2011-04-23 03:30:06	0
2011-04-23 05:28:31	0
2011-04-23 08:34:06	0
2011-04-23 11:24:31	0
2011-04-23 15:03:43	0
2011-04-23 18:58:46	0
2011-04-23 23:43:03	0
2011-04-24 05:04:06	0
2011-04-24 10:10:53	0
2011-04-24 16:15:49	0
2011-04-24 22:49:20	0
2011-04-25 01:42:53	0
2011-04-25 03:51:47	0
2011-04-25 05:21:56	0
2011-04-25 06:01:06	0
2011-04-25 06:06:31	0
2011-04-25 06:09:42	0
2011-04-25 06:10:51	0
2011-04-25 06:22:20	0
2011-04-25 07:23:33	0
2011-04-25 09:18:26	0
2011-04-25 11:49:25	0
2011-04-25 15:09:46	0
2011-04-25 19:14:23	0
2011-04-26 00:10:52	0
2011-04-26 05:52:30	0
2011-04-26 11:52:13	0
2011-04-26 18:43:44	0
2011-04-26 21:43:00	0
2011-04-26 23:03:28	0
2011-04-26 23:53:34	0
2011-04-26 23:59:32	0
2011-04-27 00:05:13	0
2011-04-27 00:07:16	0
2011-04-27 00:27:51	0
2011-04-27 01:56:41	0
2011-04-27 04:32:56	0
2011-04-27 07:48:27	0
2011-04-27 12:00:43	0
2011-04-27 16:37:39	0
2011-04-27 21:33:57	0
2011-04-27 23:51:24	0
2011-04-27 23:59:17	0
2011-04-28 00:05:08	0
2011-04-28 00:07:15	0
2011-04-28 00:28:22	0
2011-04-28 01:52:28	0
2011-04-28 04:21:53	0
2011-04-28 07:23:14	0
2011-04-28 11:22:55	0
2011-04-28 16:04:33	0
2011-04-28 21:33:43	0
2011-04-28 22:56:12	0
2011-04-28 23:56:49	0
2011-04-29 00:01:26	0
2011-04-29 00:03:07	0
2011-04-29 00:19:59	0
2011-04-29 01:14:28	0
2011-04-29 03:20:54	0
2011-04-29 06:00:14	0
2011-04-29 09:18:26	0
2011-04-29 13:13:05	0
2011-04-29 17:56:16	0
2011-04-29 23:05:18	0
2011-04-29 23:46:28	0
2011-04-29 23:57:39	0
2011-04-30 00:02:18	0
2011-04-30 00:03:59	0
2011-04-30 00:20:56	0
2011-04-30 01:38:40	0
2011-04-30 03:43:26	0
2011-04-30 06:19:39	0
2011-04-30 09:45:51	0
2011-04-30 14:08:13	0
2011-04-30 19:31:19	0
2011-04-30 22:03:16	0
2011-04-30 23:14:53	0
2011-04-30 23:58:27	0
2011-05-01 00:03:13	0
2011-05-01 00:04:57	0
2011-05-01 00:22:16	0
2011-05-01 01:17:13	0
2011-05-01 03:07:15	0
2011-05-01 05:57:14	0
2011-05-01 09:26:04	0
2011-05-01 13:54:22	0
2011-05-01 18:57:55	0
2011-05-01 21:29:52	0
2011-05-01 23:40:13	0
2011-05-01 23:55:52	0
2011-05-02 00:00:43	0
2011-05-02 00:02:31	0
2011-05-02 00:20:36	0
2011-05-02 01:25:45	0
2011-05-02 03:20:06	0
2011-05-02 06:02:51	0
2011-05-02 09:32:33	0
2011-05-02 13:52:25	0
2011-05-02 19:05:19	0
2011-05-02 21:46:12	0
2011-05-02 22:59:22	0
2011-05-02 23:49:25	0
2011-05-02 23:58:55	0
2011-05-03 00:04:53	0
2011-05-03 00:07:02	0
2011-05-03 00:28:33	0
2011-05-03 02:22:42	0
2011-05-03 04:55:41	0
2011-05-03 08:01:14	0
2011-05-03 10:41:14	0
2011-05-03 16:46:41	0
2011-05-03 22:17:52	0
2011-05-03 23:41:46	0
2011-05-03 23:57:55	0
2011-05-04 00:02:46	0
2011-05-04 00:04:32	0
2011-05-04 00:22:08	0
2011-05-04 01:12:38	0
2011-05-04 02:58:50	0
2011-05-04 05:34:25	0
2011-05-04 08:56:49	0
2011-05-04 13:06:13	0
2011-05-04 18:17:39	0
2011-05-04 21:00:26	0
2011-05-04 23:17:23	0
2011-05-04 23:51:24	0
2011-05-04 23:59:24	0
2011-05-05 00:05:18	0
2011-05-05 00:07:27	0
2011-05-05 00:28:54	0
2011-05-05 01:44:40	0
2011-05-05 03:58:43	0
2011-05-05 06:18:18	0
2011-05-05 10:26:11	0
2011-05-05 12:44:40	0
2011-05-05 18:40:45	0
2011-05-05 23:06:44	0
2011-05-05 23:51:05	0
2011-05-05 23:58:47	0
2011-05-06 00:04:48	0
2011-05-06 00:06:59	0
2011-05-06 00:28:47	0
2011-05-06 01:51:40	0
2011-05-06 04:30:20	0
2011-05-06 07:44:03	0
2011-05-06 11:55:50	0
2011-05-06 16:49:22	0
2011-05-06 22:34:20	0
2011-05-06 23:53:22	0
2011-05-06 23:59:47	0
2011-05-07 00:06:13	0
2011-05-07 00:08:33	0
2011-05-07 00:31:53	0
2011-05-07 01:23:34	0
2011-05-07 02:29:18	0
2011-05-07 03:55:41	0
2011-05-07 05:39:43	0
2011-05-07 07:38:38	0
2011-05-07 10:03:51	0
2011-05-07 12:46:21	0
2011-05-07 15:53:37	0
2011-05-07 19:25:37	0
2011-05-07 23:31:09	0
2011-05-07 23:56:29	0
2011-05-08 00:01:18	0
2011-05-08 00:03:03	0
2011-05-08 00:20:36	0
2011-05-08 01:42:47	0
2011-05-08 02:52:50	0
2011-05-08 06:43:05	0
2011-05-08 10:16:47	0
2011-05-08 15:21:09	0
2011-05-08 20:33:25	0
2011-05-08 22:57:39	0
2011-05-08 23:57:24	0
2011-05-09 00:02:35	0
2011-05-09 00:04:38	0
2011-05-09 00:25:02	0
2011-05-09 01:00:39	0
2011-05-09 01:43:43	0
2011-05-09 02:41:15	0
2011-05-09 03:50:15	0
2011-05-09 05:14:00	0
2011-05-09 06:52:24	0
2011-05-09 08:46:14	0
2011-05-09 10:56:00	0
2011-05-09 13:22:37	0
2011-05-09 16:05:48	0
2011-05-09 19:06:27	0
2011-05-09 22:25:31	0
2011-05-09 23:22:11	0
2011-05-09 23:51:28	0
2011-05-09 23:59:47	0
2011-05-10 00:05:49	0
2011-05-10 00:08:00	0
2011-05-10 00:29:42	0
2011-05-10 01:44:29	0
2011-05-10 03:49:00	0
2011-05-10 06:47:32	0
2011-05-10 10:33:12	0
2011-05-10 15:16:45	0
2011-05-10 20:46:41	0
2011-05-10 23:05:58	0
2011-05-10 23:53:28	0
2011-05-10 23:59:20	0
2011-05-11 00:05:10	0
2011-05-11 00:07:18	0
2011-05-11 00:28:36	0
2011-05-11 01:03:26	0
2011-05-11 01:46:47	0
2011-05-11 02:44:32	0
2011-05-11 03:55:56	0
2011-05-11 05:25:18	0
2011-05-11 07:14:02	0
2011-05-11 09:26:09	0
2011-05-11 12:03:46	0
2011-05-11 15:09:20	0
2011-05-11 18:41:56	0
2011-05-11 22:39:35	0
2011-05-12 02:57:14	0
2011-05-12 08:46:57	0
2011-05-12 11:00:12	0
2011-05-12 11:54:05	0
2011-05-12 11:59:35	0
2011-05-12 12:03:04	0
2011-05-12 12:04:18	0
2011-05-12 12:16:48	0
2011-05-12 12:49:17	0
2011-05-12 13:58:40	0
2011-05-12 15:49:54	0
2011-05-12 18:40:54	0
2011-05-12 22:08:22	0
2011-05-13 02:33:51	0
2011-05-13 08:19:23	0
2011-05-13 14:12:59	0
2011-05-13 21:04:14	0
2011-05-13 22:36:55	0
2011-05-13 23:44:13	0
2011-05-13 23:56:39	0
2011-05-14 00:01:22	0
2011-05-14 00:03:05	0
2011-05-14 00:20:14	0
2011-05-14 01:17:49	0
2011-05-14 03:05:43	0
2011-05-14 05:22:07	0
2011-05-14 08:20:07	0
2011-05-14 11:49:28	0
2011-05-14 15:49:33	0
2011-05-14 20:12:08	0
2011-05-14 22:23:10	0
2011-05-14 23:23:09	0
2011-05-14 23:49:24	0
2011-05-14 23:59:44	0
2011-05-15 00:05:18	0
2011-05-15 00:07:19	0
2011-05-15 00:27:36	0
2011-05-15 01:45:40	0
2011-05-15 03:51:39	0
2011-05-15 06:46:23	0
2011-05-15 10:30:06	0
2011-05-15 15:10:26	0
2011-05-15 20:34:49	0
2011-05-15 23:15:03	0
2011-05-15 23:56:41	0
2011-05-16 00:01:38	0
2011-05-16 00:03:25	0
2011-05-16 00:21:17	0
2011-05-16 01:31:55	0
2011-05-16 03:21:26	0
2011-05-16 06:05:33	0
2011-05-16 09:26:32	0
2011-05-16 13:38:54	0
2011-05-16 18:41:39	0
2011-05-16 21:22:33	0
2011-05-16 23:45:27	0
2011-05-16 23:57:06	0
2011-05-17 00:02:07	0
2011-05-17 00:03:56	0
2011-05-17 00:21:58	0
2011-05-17 01:48:10	0
2011-05-17 03:52:50	0
2011-05-17 07:02:19	0
2011-05-17 10:48:19	0
2011-05-17 15:33:04	0
2011-05-17 20:57:30	0
2011-05-17 23:36:41	0
2011-05-17 23:55:04	0
2011-05-18 00:00:39	0
2011-05-18 00:02:41	0
2011-05-18 00:23:02	0
2011-05-18 02:17:55	0
2011-05-18 05:30:18	0
2011-05-18 08:51:13	0
2011-05-18 13:24:59	0
2011-05-18 18:36:30	0
2011-05-18 21:21:54	0
2011-05-18 23:44:17	0
2011-05-18 23:56:23	0
2011-05-19 00:01:16	0
2011-05-19 00:03:02	0
2011-05-19 00:20:43	0
2011-05-19 01:31:03	0
2011-05-19 04:00:19	0
2011-05-19 07:05:27	0
2011-05-19 10:51:00	0
2011-05-19 15:24:44	0
2011-05-19 20:37:06	0
2011-05-19 23:14:15	0
2011-05-19 23:55:05	0
2011-05-20 00:00:41	0
2011-05-20 00:02:44	0
2011-05-20 00:23:09	0
2011-05-20 01:13:35	0
2011-05-20 02:43:08	0
2011-05-20 04:35:20	0
2011-05-20 07:05:10	0
2011-05-20 10:03:33	0
2011-05-20 13:38:54	0
2011-05-20 17:53:37	0
2011-05-20 23:00:36	0
2011-05-20 23:44:07	0
2011-05-20 23:57:50	0
2011-05-21 00:02:38	0
2011-05-21 00:04:22	0
2011-05-21 00:21:45	0
2011-05-21 01:17:57	0
2011-05-21 03:01:52	0
2011-05-21 05:30:22	0
2011-05-21 09:04:32	0
2011-05-21 13:22:36	0
2011-05-21 18:37:35	0
2011-05-21 21:14:32	0
2011-05-21 23:31:42	0
2011-05-21 23:55:14	0
2011-05-22 00:01:05	0
2011-05-22 00:03:12	0
2011-05-22 00:24:24	0
2011-05-22 01:09:09	0
2011-05-22 02:05:14	0
2011-05-22 03:19:15	0
2011-05-22 04:46:26	0
2011-05-22 06:32:36	0
2011-05-22 08:33:33	0
2011-05-22 10:51:53	0
2011-05-22 13:26:27	0
2011-05-22 16:18:33	0
2011-05-22 19:29:01	0
2011-05-22 23:02:07	0
2011-05-22 23:39:44	0
2011-05-22 23:54:45	0
2011-05-23 00:00:31	0
2011-05-23 00:02:37	0
2011-05-23 00:23:31	0
2011-05-23 01:22:15	0
2011-05-23 02:57:35	0
2011-05-23 05:20:58	0
2011-05-23 08:35:27	0
2011-05-23 12:37:30	0
2011-05-23 13:30:20	0
2011-05-23 14:27:52	0
2011-05-23 14:32:19	0
2011-05-23 14:33:47	0
2011-05-23 14:34:19	0
2011-05-23 14:39:39	0
2011-05-23 15:07:29	0
2011-05-23 15:53:20	0
2011-05-23 16:50:03	0
2011-05-23 18:04:33	0
2011-05-23 19:34:05	0
2011-05-23 21:21:15	0
2011-05-23 23:24:38	0
2011-05-24 01:45:10	0
2011-05-24 04:35:00	0
2011-05-24 07:49:46	0
2011-05-24 11:31:14	0
2011-05-24 15:31:06	0
2011-05-24 19:46:56	0
2011-05-25 00:16:36	0
2011-05-25 05:03:30	0
2011-05-25 07:15:43	0
2011-05-25 08:56:41	0
2011-05-25 09:18:54	0
2011-05-25 09:22:48	0
2011-05-25 09:26:06	0
2011-05-25 09:27:18	0
2011-05-25 09:39:17	0
2011-05-25 10:42:24	0
2011-05-25 12:51:32	0
2011-05-25 15:43:53	0
2011-05-25 19:42:31	0
2011-05-26 00:26:18	0
2011-05-26 05:46:32	0
2011-05-26 11:57:15	0
2011-05-26 12:31:55	0
2011-05-26 12:49:26	0
2011-05-26 12:51:58	0
2011-05-26 12:52:53	0
2011-05-26 13:01:58	0
2011-05-26 13:53:05	0
2011-05-26 15:20:06	0
2011-05-26 17:09:42	0
2011-05-26 19:38:49	0
2011-05-26 22:43:33	0
2011-05-27 02:27:14	0
2011-05-27 06:37:27	0
2011-05-27 11:30:14	0
2011-05-27 12:35:32	0
2011-05-27 13:15:32	0
2011-05-27 13:22:07	0
2011-05-27 13:26:20	0
2011-05-27 13:27:50	0
2011-05-27 13:42:56	0
2011-05-27 15:13:21	0
2011-05-27 17:36:17	0
2011-05-27 20:50:57	0
2011-05-28 00:32:19	0
2011-05-28 04:39:46	0
2011-05-28 10:17:50	0
2011-05-28 16:07:58	0
2011-05-28 23:03:13	0
2011-05-28 23:53:05	0
2011-05-28 23:59:16	0
2011-05-29 00:04:53	0
2011-05-29 00:06:56	0
2011-05-29 00:27:20	0
2011-05-29 01:43:06	0
2011-05-29 03:45:59	0
2011-05-29 06:25:44	0
2011-05-29 09:56:59	0
2011-05-29 14:13:31	0
2011-05-29 19:10:33	0
2011-05-29 21:34:56	0
2011-05-29 23:35:30	0
2011-05-29 23:56:15	0
2011-05-30 00:01:06	0
2011-05-30 00:02:52	0
2011-05-30 00:20:24	0
2011-05-30 01:58:50	0
2011-05-30 04:36:09	0
2011-05-30 08:01:18	0
2011-05-30 12:23:45	0
2011-05-30 17:33:14	0
2011-05-30 23:33:43	0
2011-05-30 23:53:34	0
2011-05-30 23:59:37	0
2011-05-31 00:05:13	0
2011-05-31 00:07:15	0
2011-05-31 00:27:35	0
2011-05-31 01:23:02	0
2011-05-31 02:27:21	0
2011-05-31 05:00:43	0
2011-05-31 08:13:25	0
2011-05-31 12:29:26	0
2011-05-31 13:39:09	0
2011-05-31 13:50:56	0
2011-05-31 13:57:00	0
2011-05-31 13:59:10	0
2011-05-31 14:20:56	0
2011-05-31 16:07:10	0
2011-05-31 18:56:46	0
2011-05-31 22:22:48	0
2011-05-31 23:28:51	0
2011-05-31 23:50:07	0
2011-05-31 23:59:10	0
2011-06-01 00:05:01	0
2011-06-01 00:07:08	0
2011-06-01 00:28:16	0
2011-06-01 01:38:07	0
2011-06-01 03:18:35	0
2011-06-01 05:26:31	0
2011-06-01 08:05:26	0
2011-06-01 11:11:32	0
2011-06-01 14:43:58	0
2011-06-01 18:40:53	0
2011-06-01 23:04:21	0
2011-06-01 23:45:07	0
2011-06-01 23:59:43	0
2011-06-02 00:05:28	0
2011-06-02 00:07:32	0
2011-06-02 00:28:21	0
2011-06-02 02:07:04	0
2011-06-02 04:39:17	0
2011-06-02 07:58:52	0
2011-06-02 11:15:46	0
2011-06-02 16:44:04	0
2011-06-02 22:10:55	0
2011-06-02 23:36:14	0
2011-06-02 23:53:36	0
2011-06-02 23:59:36	0
2011-06-03 00:05:15	0
2011-06-03 00:07:19	0
2011-06-03 00:27:54	0
2011-06-03 01:11:56	0
2011-06-03 02:08:56	0
2011-06-03 03:24:50	0
2011-06-03 04:58:21	0
2011-06-03 06:53:04	0
2011-06-03 09:09:40	0
2011-06-03 11:50:08	0
2011-06-03 14:54:29	0
2011-06-03 18:22:32	0
2011-06-03 22:13:09	0
2011-06-04 02:25:33	0
2011-06-04 08:03:28	0
2011-06-04 10:05:48	0
2011-06-04 11:54:38	0
2011-06-04 11:59:17	0
2011-06-04 12:02:14	0
2011-06-04 12:03:18	0
2011-06-04 12:13:57	0
2011-06-04 13:41:04	0
2011-06-04 15:55:34	0
2011-06-04 19:17:31	0
2011-06-04 23:19:45	0
2011-06-05 04:21:25	0
2011-06-05 10:20:50	0
2011-06-05 16:47:28	0
2011-06-05 20:03:20	0
2011-06-05 22:44:36	0
2011-06-05 23:47:41	0
2011-06-05 23:57:53	0
2011-06-06 00:02:31	0
2011-06-06 00:04:12	0
2011-06-06 00:21:06	0
2011-06-06 01:02:24	0
2011-06-06 02:34:25	0
2011-06-06 04:35:00	0
2011-06-06 07:24:40	0
2011-06-06 10:47:51	0
2011-06-06 14:53:44	0
2011-06-06 19:04:12	0
2011-06-06 21:27:33	0
2011-06-06 23:23:30	0
2011-06-06 23:54:07	0
2011-06-06 23:59:52	0
2011-06-07 00:05:24	0
2011-06-07 00:07:25	0
2011-06-07 00:27:35	0
2011-06-07 02:13:46	0
2011-06-07 05:05:16	0
2011-06-07 08:28:54	0
2011-06-07 12:57:31	0
2011-06-07 18:08:00	0
2011-06-07 20:54:23	0
2011-06-07 22:57:47	0
2011-06-07 23:56:40	0
2011-06-08 00:01:19	0
2011-06-08 00:03:01	0
2011-06-08 00:19:57	0
2011-06-08 01:49:04	0
2011-06-08 04:04:58	0
2011-06-08 07:20:05	0
2011-06-08 11:22:20	0
2011-06-08 16:23:33	0
2011-06-08 22:18:19	0
2011-06-08 23:43:57	0
2011-06-08 23:56:37	0
2011-06-09 00:01:27	0
2011-06-09 00:03:12	0
2011-06-09 00:20:40	0
2011-06-09 02:00:26	0
2011-06-09 04:34:26	0
2011-06-09 07:41:14	0
2011-06-09 11:48:13	0
2011-06-09 16:50:57	0
2011-06-09 22:31:09	0
2011-06-09 23:52:56	0
2011-06-09 23:59:19	0
2011-06-10 00:04:58	0
2011-06-10 00:07:02	0
2011-06-10 00:27:34	0
2011-06-10 01:51:40	0
2011-06-10 04:59:46	0
2011-06-10 09:13:05	0
2011-06-10 14:40:42	0
2011-06-10 21:23:52	0
2011-06-10 22:57:44	0
2011-06-10 23:51:37	0
2011-06-10 23:59:20	0
2011-06-11 00:05:02	0
2011-06-11 00:07:06	0
2011-06-11 00:27:47	0
2011-06-11 01:21:32	0
2011-06-11 03:06:26	0
2011-06-11 05:18:34	0
2011-06-11 08:52:33	0
2011-06-11 12:56:56	0
2011-06-11 18:04:20	0
2011-06-11 23:25:30	0
2011-06-11 23:54:48	0
2011-06-12 00:00:53	0
2011-06-12 00:03:04	0
2011-06-12 00:24:56	0
2011-06-12 01:35:30	0
2011-06-12 04:24:04	0
2011-06-12 08:06:37	0
2011-06-12 13:07:12	0
2011-06-12 18:26:47	0
2011-06-12 21:16:39	0
2011-06-12 23:46:54	0
2011-06-12 23:59:05	0
2011-06-13 00:04:47	0
2011-06-13 00:06:51	0
2011-06-13 00:27:34	0
2011-06-13 01:31:44	0
2011-06-13 03:14:46	0
2011-06-13 06:07:47	0
2011-06-13 09:31:13	0
2011-06-13 13:58:01	0
2011-06-13 17:59:06	0
2011-06-13 20:55:29	0
2011-06-13 23:08:26	0
2011-06-13 23:44:31	0
2011-06-13 23:58:16	0
2011-06-14 00:03:17	0
2011-06-14 00:05:06	0
2011-06-14 00:23:12	0
2011-06-14 02:17:37	0
2011-06-14 04:58:56	0
2011-06-14 08:40:20	0
2011-06-14 13:55:53	0
2011-06-14 19:36:47	0
2011-06-14 22:28:39	0
2011-06-14 23:32:22	0
2011-06-14 23:54:20	0
2011-06-15 00:00:37	0
2011-06-15 00:02:52	0
2011-06-15 00:25:23	0
2011-06-15 01:18:07	0
2011-06-15 03:29:52	0
2011-06-15 06:23:20	0
2011-06-15 10:14:20	0
2011-06-15 14:56:56	0
2011-06-15 20:29:54	0
2011-06-15 23:18:05	0
2011-06-15 23:57:04	0
2011-06-16 00:02:17	0
2011-06-16 00:04:10	0
2011-06-16 00:23:04	0
2011-06-16 02:21:59	0
2011-06-16 05:21:16	0
2011-06-16 09:23:59	0
2011-06-16 14:36:03	0
2011-06-16 20:57:53	0
2011-06-16 22:34:12	0
2011-06-16 23:33:15	0
2011-06-16 23:54:58	0
2011-06-17 00:01:12	0
2011-06-17 00:03:28	0
2011-06-17 00:26:04	0
2011-06-17 02:03:52	0
2011-06-17 04:27:57	0
2011-06-17 07:56:28	0
2011-06-17 12:07:18	0
2011-06-17 17:15:18	0
2011-06-17 23:11:36	0
2011-06-17 23:45:30	0
2011-06-17 23:58:33	0
2011-06-18 00:05:56	0
2011-06-18 00:08:36	0
2011-06-18 00:35:17	0
2011-06-18 01:42:21	0
2011-06-18 04:01:13	0
2011-06-18 07:07:06	0
2011-06-18 11:13:34	0
2011-06-18 16:19:50	0
2011-06-18 22:10:05	0
2011-06-18 23:41:28	0
2011-06-18 23:56:59	0
2011-06-19 00:03:14	0
2011-06-19 00:05:29	0
2011-06-19 00:28:05	0
2011-06-19 02:14:11	0
2011-06-19 04:55:49	0
2011-06-19 08:18:52	0
2011-06-19 12:41:01	0
2011-06-19 17:58:54	0
2011-06-19 21:06:45	0
2011-06-19 23:54:27	0
2011-06-20 00:03:02	0
2011-06-20 00:07:02	0
2011-06-20 00:46:57	0
2011-06-20 02:04:00	0
2011-06-20 04:13:09	0
2011-06-20 07:18:22	0
2011-06-20 11:40:23	0
2011-06-20 16:57:28	0
2011-06-20 23:37:15	0
2011-06-20 23:59:51	0
2011-06-21 00:11:13	0
2011-06-21 00:15:19	0
2011-06-21 00:56:15	0
2011-06-21 02:23:11	0
2011-06-21 04:42:55	0
2011-06-21 08:01:20	0
2011-06-21 12:28:07	0
2011-06-21 17:27:17	0
2011-06-21 23:53:47	0
2011-06-22 00:11:46	0
2011-06-22 00:22:32	0
2011-06-22 01:38:20	0
2011-06-22 03:35:14	0
2011-06-22 06:07:26	0
2011-06-22 09:20:35	0
2011-06-22 13:04:49	0
2011-06-22 17:36:24	0
2011-06-22 22:43:10	0
2011-06-22 23:52:46	0
2011-06-23 00:08:41	0
2011-06-23 00:15:03	0
2011-06-23 01:18:40	0
2011-06-23 02:55:34	0
2011-06-23 06:10:00	0
2011-06-23 09:35:03	0
2011-06-23 14:43:17	0
2011-06-23 20:12:01	0
2011-06-23 22:46:34	0
2011-06-23 23:54:19	0
2011-06-24 00:40:38	0
2011-06-24 00:57:31	0
2011-06-24 03:04:41	0
2011-06-24 04:37:37	0
2011-06-24 06:57:37	0
2011-06-24 09:18:21	0
2011-06-24 12:06:30	0
2011-06-24 15:06:40	0
2011-06-24 18:26:20	0
2011-06-24 21:59:44	0
2011-06-24 23:52:33	0
2011-06-25 00:00:46	0
2011-06-25 00:05:17	0
2011-06-25 00:50:23	0
2011-06-25 03:09:09	0
2011-06-25 06:20:12	0
2011-06-25 10:26:03	0
2011-06-25 15:24:25	0
2011-06-25 21:23:41	0
2011-06-25 22:48:53	0
2011-06-25 23:54:47	0
2011-06-26 00:05:25	0
2011-06-26 00:09:19	0
2011-06-26 00:48:13	0
2011-06-26 01:28:14	0
2011-06-26 02:24:14	0
2011-06-26 03:28:16	0
2011-06-26 04:46:34	0
2011-06-26 06:17:30	0
2011-06-26 08:04:45	0
2011-06-26 10:10:12	0
2011-06-26 12:39:12	0
2011-06-26 15:40:36	0
2011-06-26 19:36:29	0
2011-06-26 22:13:56	0
2011-06-26 23:54:40	0
2011-06-27 00:00:43	0
2011-06-27 00:03:39	0
2011-06-27 00:32:55	0
2011-06-27 01:52:37	0
2011-06-27 03:57:09	0
2011-06-27 07:00:58	0
2011-06-27 10:48:15	0
2011-06-27 15:33:12	0
2011-06-27 21:04:46	0
2011-06-27 23:48:03	0
2011-06-27 23:59:16	0
2011-06-28 00:05:35	0
2011-06-28 00:07:53	0
2011-06-28 00:30:53	0
2011-06-28 01:04:42	0
2011-06-28 01:47:34	0
2011-06-28 02:42:01	0
2011-06-28 03:47:53	0
2011-06-28 05:07:04	0
2011-06-28 06:40:33	0
2011-06-28 08:30:00	0
2011-06-28 10:36:40	0
2011-06-28 13:01:55	0
2011-06-28 15:46:45	0
2011-06-28 18:51:42	0
2011-06-28 22:16:13	0
2011-06-28 23:57:02	0
2011-06-29 00:01:53	0
2011-06-29 00:04:24	0
2011-06-29 00:29:33	0
2011-06-29 02:04:08	0
2011-06-29 04:50:26	0
2011-06-29 08:10:54	0
2011-06-29 12:33:34	0
2011-06-29 17:17:06	0
2011-06-29 22:50:19	0
2011-06-29 23:32:52	0
2011-06-29 23:59:28	0
2011-06-30 00:05:47	0
2011-06-30 00:08:03	0
2011-06-30 00:30:44	0
2011-06-30 01:05:16	0
2011-06-30 01:49:02	0
2011-06-30 02:45:51	0
2011-06-30 03:55:51	0
2011-06-30 05:22:07	0
2011-06-30 07:06:40	0
2011-06-30 09:12:51	0
2011-06-30 11:42:29	0
2011-06-30 14:40:21	0
2011-06-30 18:10:26	0
2011-06-30 22:17:00	0
2011-07-01 02:51:28	0
2011-07-01 08:47:02	0
2011-07-01 11:01:49	0
2011-07-01 11:56:03	0
2011-07-01 12:30:02	0
2011-07-01 12:42:46	0
2011-07-01 12:47:53	0
2011-07-01 12:51:17	0
2011-07-01 12:52:31	0
2011-07-01 13:04:46	0
2011-07-01 13:43:15	0
2011-07-01 14:41:03	0
2011-07-01 16:20:45	0
2011-07-01 18:47:28	0
2011-07-01 21:53:23	0
2011-07-02 01:37:45	0
2011-07-02 06:19:25	0
2011-07-02 11:50:29	0
2011-07-02 17:57:43	0
2011-07-03 00:37:22	0
2011-07-03 02:10:04	0
2011-07-03 03:09:23	0
2011-07-03 03:34:09	0
2011-07-03 03:39:27	0
2011-07-03 03:44:30	0
2011-07-03 03:46:20	0
2011-07-03 04:04:42	0
2011-07-03 05:18:08	0
2011-07-03 07:10:58	0
2011-07-03 09:43:47	0
2011-07-03 13:01:10	0
2011-07-03 16:57:01	0
2011-07-03 21:35:24	0
2011-07-03 23:53:52	0
2011-07-03 23:59:40	0
2011-07-04 00:05:27	0
2011-07-04 00:07:33	0
2011-07-04 00:28:28	0
2011-07-04 02:09:12	0
2011-07-04 04:39:31	0
2011-07-04 07:51:17	0
2011-07-04 12:10:19	0
2011-07-04 16:46:52	0
2011-07-04 22:33:03	0
2011-07-04 23:52:34	0
2011-07-04 23:59:21	0
2011-07-05 00:05:03	0
2011-07-05 00:07:07	0
2011-07-05 00:27:49	0
2011-07-05 02:12:31	0
2011-07-05 04:46:05	0
2011-07-05 08:17:03	0
2011-07-05 12:14:31	0
2011-07-05 17:14:29	0
2011-07-05 22:31:19	0
2011-07-05 23:48:56	0
2011-07-05 23:58:41	0
2011-07-06 00:03:26	0
2011-07-06 00:05:10	0
2011-07-06 00:22:26	0
2011-07-06 01:54:12	0
2011-07-06 04:10:23	0
2011-07-06 07:12:32	0
2011-07-06 11:01:33	0
2011-07-06 15:38:20	0
2011-07-06 20:57:22	0
2011-07-06 23:33:27	0
2011-07-06 23:59:01	0
2011-07-07 00:04:59	0
2011-07-07 00:07:08	0
2011-07-07 00:28:36	0
2011-07-07 02:00:16	0
2011-07-07 04:21:27	0
2011-07-07 07:40:01	0
2011-07-07 11:50:47	0
2011-07-07 16:47:45	0
2011-07-07 22:28:12	0
2011-07-07 23:50:07	0
2011-07-07 23:59:18	0
2011-07-08 00:05:18	0
2011-07-08 00:07:28	0
2011-07-08 00:29:04	0
2011-07-08 02:03:06	0
2011-07-08 04:43:16	0
2011-07-08 08:06:40	0
2011-07-08 12:01:26	0
2011-07-08 16:42:33	0
2011-07-08 21:54:21	0
2011-07-08 22:04:37	0
2011-07-08 22:09:31	0
2011-07-08 22:11:17	0
2011-07-08 22:28:59	0
2011-07-08 23:08:07	0
2011-07-08 23:46:17	0
2011-07-08 23:59:58	0
2011-07-09 00:05:43	0
2011-07-09 00:07:48	0
2011-07-09 00:28:39	0
2011-07-09 01:22:23	0
2011-07-09 02:56:15	0
2011-07-09 05:18:43	0
2011-07-09 08:15:07	0
2011-07-09 12:30:55	0
2011-07-09 17:09:24	0
2011-07-09 22:43:53	0
2011-07-09 23:31:48	0
2011-07-09 23:59:40	0
2011-07-10 00:05:26	0
2011-07-10 00:07:32	0
2011-07-10 00:28:29	0
2011-07-10 01:38:07	0
2011-07-10 03:14:23	0
2011-07-10 05:33:11	0
2011-07-10 08:19:25	0
2011-07-10 11:46:23	0
2011-07-10 15:52:32	0
2011-07-10 20:19:22	0
2011-07-10 22:54:46	0
2011-07-10 23:33:54	0
2011-07-10 23:58:29	0
2011-07-11 00:03:41	0
2011-07-11 00:05:33	0
2011-07-11 00:24:13	0
2011-07-11 01:22:08	0
2011-07-11 03:13:27	0
2011-07-11 06:05:02	0
2011-07-11 09:42:15	0
2011-07-11 14:06:22	0
2011-07-11 19:25:07	0
2011-07-11 22:31:42	0
2011-07-11 23:46:08	0
2011-07-11 23:58:04	0
2011-07-12 00:03:13	0
2011-07-12 00:05:06	0
2011-07-12 00:23:46	0
2011-07-12 01:06:26	0
2011-07-12 02:01:00	0
2011-07-12 03:12:21	0
2011-07-12 04:38:11	0
2011-07-12 06:20:18	0
2011-07-12 08:18:22	0
2011-07-12 10:33:37	0
2011-07-12 13:08:09	0
2011-07-12 16:02:17	0
2011-07-12 19:17:29	0
2011-07-12 22:53:34	0
2011-07-12 23:52:09	0
2011-07-12 23:59:17	0
2011-07-13 00:05:20	0
2011-07-13 00:07:30	0
2011-07-13 00:29:13	0
2011-07-13 01:03:14	0
2011-07-13 03:14:07	0
2011-07-13 06:06:28	0
2011-07-13 09:55:01	0
2011-07-13 14:31:00	0
2011-07-13 20:01:02	0
2011-07-13 22:23:58	0
2011-07-13 23:35:53	0
2011-07-13 23:54:28	0
2011-07-14 00:00:07	0
2011-07-14 00:02:11	0
2011-07-14 00:22:48	0
2011-07-14 00:57:58	0
2011-07-14 01:40:56	0
2011-07-14 02:38:33	0
2011-07-14 03:48:54	0
2011-07-14 05:16:08	0
2011-07-14 07:01:11	0
2011-07-14 09:07:01	0
2011-07-14 11:35:16	0
2011-07-14 14:27:55	0
2011-07-14 17:45:30	0
2011-07-14 21:29:25	0
2011-07-15 01:40:20	0
2011-07-15 06:38:14	0
2011-07-15 11:40:07	0
2011-07-15 11:53:41	0
2011-07-15 11:59:08	0
2011-07-15 12:01:59	0
2011-07-15 12:03:01	0
2011-07-15 12:13:20	0
2011-07-15 13:33:51	0
2011-07-15 16:04:35	0
2011-07-15 19:13:36	0
2011-07-15 23:21:48	0
2011-07-16 04:15:05	0
2011-07-16 10:04:59	0
2011-07-16 16:28:23	0
2011-07-16 23:32:32	0
2011-07-16 23:53:37	0
2011-07-16 23:59:20	0
[truncated: 12,066 more rows]

## Sheet: gua_Deng_2_2
Time	Deng_sim
2011-01-01	0
2011-01-01 02:16:55	0
2011-01-01 09:05:56	0
2011-01-01 18:37:20	0
2011-01-01 23:24:09	0
2011-01-01 23:48:37	0
2011-01-01 23:58:12	0
2011-01-02 00:03:16	0
2011-01-02 00:05:05	0
2011-01-02 00:23:14	0
2011-01-02 01:33:12	0
2011-01-02 03:39:51	0
2011-01-02 06:11:31	0
2011-01-02 09:34:03	0
2011-01-02 13:31:52	0
2011-01-02 18:12:50	0
2011-01-02 23:28:20	0
2011-01-02 23:55:49	0
2011-01-03 00:00:38	0
2011-01-03 00:02:26	0
2011-01-03 00:20:27	0
2011-01-03 02:43:46	0
2011-01-03 07:06:04	0
2011-01-03 12:26:10	0
2011-01-03 19:15:10	0
2011-01-03 22:13:29	0
2011-01-03 23:28:07	0
2011-01-03 23:57:21	0
2011-01-04 00:02:06	0
2011-01-04 00:03:50	0
2011-01-04 00:21:06	0
2011-01-04 01:20:47	0
2011-01-04 03:05:26	0
2011-01-04 05:06:06	0
2011-01-04 07:07:30	0
2011-01-04 08:46:23	0
2011-01-04 10:01:35	0
2011-01-04 11:04:03	0
2011-01-04 12:08:29	0
2011-01-04 16:39:02	0
2011-01-04 19:15:47	0
2011-01-04 22:25:02	0
2011-01-04 23:19:12	0
2011-01-04 23:45:54	0
2011-01-04 23:56:57	0
2011-01-05	0
2011-01-05 00:01:14	0
2011-01-05 00:13:37	0
2011-01-05 01:33:16	0
2011-01-05 03:52:52	0
2011-01-05 06:47:22	0
2011-01-05 10:49:49	0
2011-01-05 16:05:54	0
2011-01-05 23:02:52	0
2011-01-05 23:51:33	0
2011-01-05 23:59:34	0
2011-01-06 00:05:44	0
2011-01-06 00:07:58	0
2011-01-06 00:30:16	0
2011-01-06 01:47:21	0
2011-01-06 03:46:49	0
2011-01-06 06:15:32	0
2011-01-06 09:25:22	0
2011-01-06 13:08:21	0
2011-01-06 15:49:21	0
2011-01-06 17:34:40	0
2011-01-06 20:23:33	0
2011-01-06 23:41:01	0
2011-01-06 23:56:13	0
2011-01-07 00:02:35	0
2011-01-07 00:04:54	0
2011-01-07 00:28:00	0
2011-01-07 01:59:49	0
2011-01-07 04:17:44	0
2011-01-07 06:13:16	0
2011-01-07 10:40:58	0
2011-01-07 15:23:50	0
2011-01-07 17:15:32	0
2011-01-07 18:16:37	0
2011-01-07 20:21:56	0
2011-01-07 22:26:09	0
2011-01-07 23:24:28	0
2011-01-07 23:56:13	0
2011-01-08 00:04:04	0
2011-01-08 00:06:53	0
2011-01-08 00:35:08	0
2011-01-08 01:56:54	0
2011-01-08 03:54:57	0
2011-01-08 06:16:20	0
2011-01-08 09:43:21	0
2011-01-08 13:40:54	0
2011-01-08 17:13:51	0
2011-01-08 23:08:22	0
2011-01-08 23:48:37	0
2011-01-09	0
2011-01-09 00:04:35	0
2011-01-09 00:50:29	0
2011-01-09 03:22:27	0
2011-01-09 06:51:01	0
2011-01-09 11:04:43	0
2011-01-09 16:24:28	0
2011-01-09 22:04:33	0
2011-01-09 23:44:58	0
2011-01-10 00:11:11	0
2011-01-10 00:20:53	0
2011-01-10 01:57:54	0
2011-01-10 04:06:29	0
2011-01-10 07:01:17	0
2011-01-10 10:13:37	0
2011-01-10 13:13:09	0
2011-01-10 18:14:59	0
2011-01-10 22:55:19	0
2011-01-10 23:53:29	0
2011-01-11 00:02:58	0
2011-01-11 00:06:22	0
2011-01-11 00:40:25	0
2011-01-11 02:34:46	0
2011-01-11 05:18:31	0
2011-01-11 08:39:33	0
2011-01-11 12:09:40	0
2011-01-11 14:12:47	0
2011-01-11 15:08:07	0
2011-01-11 16:09:42	0
2011-01-11 21:18:52	0
2011-01-12 00:03:45	0
2011-01-12 01:30:56	0
2011-01-12 08:19:47	0
2011-01-12 12:13:45	0
2011-01-12 21:26:14	0
2011-01-13	0
2011-01-13 05:32:16	0
2011-01-13 08:29:10	0
2011-01-13 13:51:49	0
2011-01-13 20:03:14	0
2011-01-14 04:42:23	0
2011-01-14 09:58:05	0
2011-01-14 12:36:30	0
2011-01-14 14:22:01	0
2011-01-14 15:11:54	0
2011-01-14 17:05:12	0
2011-01-14 18:54:46	0
2011-01-14 21:40:45	0
2011-01-14 22:47:19	0
2011-01-14 23:38:00	0
2011-01-15 00:06:53	0
2011-01-15 00:33:45	0
2011-01-15 00:41:45	0
2011-01-15 00:45:50	0
2011-01-15 00:47:30	0
2011-01-15 00:48:11	0
2011-01-15 00:48:21	0
2011-01-15 00:48:26	0
2011-01-15 00:48:27	0
2011-01-15 00:48:45	0
2011-01-15 00:51:41	0
2011-01-15 01:20:59	0
2011-01-15 03:06:21	0
2011-01-15 05:39:07	0
2011-01-15 08:53:14	0
2011-01-15 12:28:25	0
2011-01-15 14:53:28	0
2011-01-15 16:49:58	0
2011-01-15 19:01:07	0
2011-01-16 00:50:17	0
2011-01-16 04:48:24	0
2011-01-16 08:48:30	0
2011-01-16 12:42:28	0
2011-01-16 18:56:57	0
2011-01-17	0
2011-01-17 06:23:46	0
2011-01-17 13:46:51	0
2011-01-17 18:43:39	0
2011-01-18 03:52:48	0
2011-01-18 08:00:20	0
2011-01-18 11:35:05	0
2011-01-18 15:51:33	0
2011-01-18 21:31:40	0
2011-01-18 23:50:56	0
2011-01-19 00:07:01	0
2011-01-19 00:09:00	0
2011-01-19 00:09:18	0
2011-01-19 00:09:25	0
2011-01-19 00:10:35	0
2011-01-19 00:22:08	0
2011-01-19 00:42:39	0
2011-01-19 01:34:56	0
2011-01-19 02:34:32	0
2011-01-19 04:11:28	0
2011-01-19 06:08:45	0
2011-01-19 08:47:49	0
2011-01-19 11:05:16	0
2011-01-19 15:30:24	0
2011-01-19 19:21:57	0
2011-01-19 23:54:26	0
2011-01-20 04:11:03	0
2011-01-20 08:39:34	0
2011-01-20 11:59:21	0
2011-01-20 15:22:26	0
2011-01-20 18:39:03	0
2011-01-20 23:18:34	0
2011-01-21	0
2011-01-21 02:29:24	0
2011-01-21 04:47:35	0
2011-01-21 08:24:30	0
2011-01-21 12:30:23	0
2011-01-21 17:49:53	0
2011-01-21 23:14:49	0
2011-01-22 02:21:05	0
2011-01-22 03:53:16	0
2011-01-22 04:39:35	0
2011-01-22 05:20:46	0
2011-01-22 09:16:02	0
2011-01-22 10:55:46	0
2011-01-22 13:55:21	0
2011-01-22 15:47:45	0
2011-01-22 17:27:50	0
2011-01-22 22:42:45	0
2011-01-23 02:17:31	0
2011-01-23 08:23:31	0
2011-01-23 13:42:14	0
2011-01-23 21:34:22	0
2011-01-24 04:50:22	0
2011-01-24 10:23:04	0
2011-01-24 16:13:34	0
2011-01-24 23:29:17	0
2011-01-25	0
2011-01-25 02:54:52	0
2011-01-25 06:05:28	0
2011-01-25 10:18:50	0
2011-01-25 15:25:47	0
2011-01-25 18:42:39	0
2011-01-25 20:08:28	0
2011-01-25 20:30:03	0
2011-01-25 20:38:26	0
2011-01-25 20:41:28	0
2011-01-25 21:11:45	0
2011-01-25 22:50:45	0
2011-01-26 01:17:20	0
2011-01-26 04:46:26	0
2011-01-26 08:55:44	0
2011-01-26 14:16:51	0
2011-01-26 20:43:04	0
2011-01-27 04:03:43	0
2011-01-27 06:19:39	0
2011-01-27 07:49:06	0
2011-01-27 10:54:41	0
2011-01-27 14:04:07	0
2011-01-27 18:42:12	0
2011-01-27 21:46:36	0
2011-01-27 23:43:02	0
2011-01-28 01:32:33	0
2011-01-28 03:46:12	0
2011-01-28 04:50:04	0
2011-01-28 05:29:15	0
2011-01-28 08:37:29	0
2011-01-28 10:11:07	0
2011-01-28 14:30:28	0
2011-01-28 18:09:09	0
2011-01-29	0
2011-01-29 04:01:48	0
2011-01-29 08:57:27	0
2011-01-29 13:45:31	0
2011-01-29 17:05:47	0
2011-01-29 18:43:43	0
2011-01-29 19:44:15	0
2011-01-29 20:36:58	0
2011-01-30 02:06:49	0
2011-01-30 05:12:04	0
2011-01-30 07:28:25	0
2011-01-30 12:50:56	0
2011-01-30 16:28:02	0
2011-01-30 22:12:58	0
2011-01-31 03:25:50	0
2011-01-31 07:02:57	0
2011-01-31 10:30:15	0
2011-01-31 12:32:49	0
2011-01-31 18:01:07	0
2011-01-31 21:46:45	0
2011-02-01 03:00:08	0
2011-02-01 06:54:50	0
2011-02-01 12:47:59	0
2011-02-01 19:03:21	0
2011-02-02	0
2011-02-02 05:58:51	0
2011-02-02 12:38:08	0
2011-02-02 17:44:23	0
2011-02-02 22:28:27	0
2011-02-03 00:36:29	0
2011-02-03 01:13:51	0
2011-02-03 01:37:34	0
2011-02-03 04:14:54	0
2011-02-03 05:35:32	0
2011-02-03 07:04:17	0
2011-02-03 08:17:55	0
2011-02-03 09:35:34	0
2011-02-03 14:53:39	0
2011-02-03 18:53:06	0
2011-02-03 22:45:15	0
2011-02-04 00:31:39	0
2011-02-04 03:40:08	0
2011-02-04 04:54:01	0
2011-02-04 07:01:28	0
2011-02-04 08:09:49	0
2011-02-04 08:50:14	0
2011-02-04 10:26:40	0
2011-02-04 11:56:05	0
2011-02-04 14:14:09	0
2011-02-04 16:26:53	0
2011-02-04 19:10:47	0
2011-02-04 23:03:20	0
2011-02-05 01:32:59	0
2011-02-05 03:58:49	0
2011-02-05 05:52:22	0
2011-02-05 07:50:09	0
2011-02-05 11:58:19	0
2011-02-05 14:17:17	0
2011-02-05 20:35:25	0
2011-02-05 23:58:22	0
2011-02-06	0
2011-02-06 00:16:19	0
2011-02-06 00:29:19	0
2011-02-06 01:47:19	0
2011-02-06 03:14:15	0
2011-02-06 04:56:22	0
2011-02-06 06:42:50	0
2011-02-06 08:27:54	0
2011-02-06 10:36:29	0
2011-02-06 12:31:14	0
2011-02-06 13:58:53	0
2011-02-06 17:32:32	0
2011-02-06 19:20:19	0
2011-02-06 21:39:03	0
2011-02-06 23:28:54	0
2011-02-07 02:21:36	0
2011-02-07 05:04:57	0
2011-02-07 06:57:31	0
2011-02-07 07:39:46	0
2011-02-07 07:54:33	0
2011-02-07 08:00:49	0
2011-02-07 08:59:49	0
2011-02-07 10:09:22	0
2011-02-07 11:53:33	0
2011-02-07 14:08:27	0
2011-02-07 16:31:20	0
2011-02-07 18:12:32	0
2011-02-07 23:34:26	0
2011-02-08 03:12:54	0
2011-02-08 07:37:26	0
2011-02-08 09:53:51	0
2011-02-08 11:00:11	0
2011-02-08 12:01:04	0
2011-02-08 16:57:18	0
2011-02-08 20:29:28	0
2011-02-09 01:53:41	0
2011-02-09 07:10:39	0
2011-02-09 10:42:09	0
2011-02-09 12:03:32	0
2011-02-09 13:16:35	0
2011-02-09 18:34:26	0
2011-02-09 22:41:29	0
2011-02-10	0
2011-02-10 03:58:25	0
2011-02-10 07:20:10	0
2011-02-10 11:00:55	0
2011-02-10 12:55:29	0
2011-02-10 13:54:22	0
2011-02-10 15:47:01	0
2011-02-10 17:42:15	0
2011-02-10 20:11:44	0
2011-02-10 23:32:54	0
2011-02-11 03:10:54	0
2011-02-11 06:31:53	0
2011-02-11 09:45:08	0
2011-02-11 14:23:26	0
2011-02-11 19:05:13	0
2011-02-12 01:02:37	0
2011-02-12 05:06:40	0
2011-02-12 08:34:59	0
2011-02-12 10:59:56	0
2011-02-12 13:26:53	0
2011-02-12 15:58:01	0
2011-02-12 20:21:51	0
2011-02-13 00:46:59	0
2011-02-13 06:48:15	0
2011-02-13 09:18:46	0
2011-02-13 11:34:54	0
2011-02-13 15:26:29	0
2011-02-13 19:34:27	0
2011-02-14 01:14:55	0
2011-02-14 06:44:01	0
2011-02-14 12:50:21	0
2011-02-14 16:32:18	0
2011-02-14 18:04:54	0
2011-02-14 18:48:55	0
2011-02-14 19:26:37	0
2011-02-14 23:50:38	0
2011-02-15 02:43:35	0
2011-02-15 06:39:10	0
2011-02-15 09:58:40	0
2011-02-15 11:03:46	0
2011-02-15 11:53:34	0
2011-02-15 12:36:03	0
2011-02-15 15:49:00	0
2011-02-15 17:49:22	0
2011-02-15 21:46:06	0
2011-02-16 00:35:45	0
2011-02-16 04:12:14	0
2011-02-16 07:17:28	0
2011-02-16 08:42:39	0
2011-02-16 09:42:23	0
2011-02-16 11:32:06	0
2011-02-16 13:25:35	0
2011-02-16 16:03:22	0
2011-02-16 19:09:20	0
2011-02-16 23:03:14	0
2011-02-17 00:58:13	0
2011-02-17 02:16:37	0
2011-02-17 03:56:22	0
2011-02-17 06:05:19	0
2011-02-17 08:44:34	0
2011-02-17 12:01:22	0
2011-02-17 16:46:10	0
2011-02-17 20:46:02	0
2011-02-18 02:03:51	0
2011-02-18 08:15:48	0
2011-02-18 16:17:29	0
2011-02-19 00:55:50	0
2011-02-19 07:58:03	0
2011-02-19 18:10:40	0
2011-02-20 01:34:47	0
2011-02-20 12:22:23	0
2011-02-20 22:01:17	0
2011-02-21 07:56:58	0
2011-02-21 10:03:04	0
2011-02-21 11:48:57	0
2011-02-21 19:29:48	0
2011-02-21 23:45:01	0
2011-02-22 06:10:16	0
2011-02-22 13:36:59	0
2011-02-22 19:43:03	0
2011-02-23 02:40:25	0
2011-02-23 07:03:29	0
2011-02-23 09:26:07	0
2011-02-23 10:46:37	0
2011-02-23 11:22:49	0
2011-02-23 11:54:47	0
2011-02-23 12:35:57	0
2011-02-23 14:38:27	0
2011-02-23 16:05:42	0
2011-02-23 18:30:57	0
2011-02-23 19:43:23	0
2011-02-23 20:57:24	0
2011-02-23 22:20:11	0
2011-02-23 23:55:29	0
2011-02-24 01:49:23	0
2011-02-24 03:56:50	0
2011-02-24 06:40:25	0
2011-02-24 09:45:03	0
2011-02-24 13:29:49	0
2011-02-24 17:57:25	0
2011-02-24 22:08:15	0
2011-02-25 04:21:55	0
2011-02-25 09:43:45	0
2011-02-25 17:29:27	0
2011-02-26 00:34:20	0
2011-02-26 04:31:51	0
2011-02-26 06:46:04	0
2011-02-26 08:07:21	0
2011-02-26 09:19:25	0
2011-02-26 14:34:08	0
2011-02-26 18:37:59	0
2011-02-26 22:29:09	0
2011-02-27 04:17:34	0
2011-02-27 06:51:36	0
2011-02-27 09:09:42	0
2011-02-27 17:48:43	0
2011-02-27 23:38:44	0
2011-02-28 05:41:07	0
2011-02-28 09:06:33	0
2011-02-28 11:07:52	0
2011-02-28 14:26:45	0
2011-02-28 18:14:38	0
2011-02-28 23:20:47	0
2011-03-01 02:53:14	0
2011-03-01 04:34:30	0
2011-03-01 05:29:01	0
2011-03-01 07:12:08	0
2011-03-01 08:58:57	0
2011-03-01 11:35:49	0
2011-03-01 14:33:47	0
2011-03-01 17:09:26	0
2011-03-01 22:08:33	0
2011-03-02 03:34:06	0
2011-03-02 10:59:11	0
2011-03-02 17:28:17	0
2011-03-03 02:02:45	0
2011-03-03 09:59:17	0
2011-03-03 18:22:44	0
2011-03-04 02:51:55	0
2011-03-04 08:03:37	0
2011-03-04 10:27:52	0
2011-03-04 11:26:20	0
2011-03-04 12:07:10	0
2011-03-04 12:40:17	0
2011-03-04 16:42:56	0
2011-03-04 19:31:05	0
2011-03-04 23:07:13	0
2011-03-05 01:15:34	0
2011-03-05 02:07:15	0
2011-03-05 02:58:47	0
2011-03-05 03:49:16	0
2011-03-05 05:43:52	0
2011-03-05 06:59:54	0
2011-03-05 09:48:22	0
2011-03-05 12:16:10	0
2011-03-05 15:15:28	0
2011-03-05 17:02:55	0
2011-03-05 18:01:31	0
2011-03-05 18:36:42	0
2011-03-05 19:51:09	0
2011-03-05 21:04:48	0
2011-03-05 22:56:00	0
2011-03-05 23:54:21	0
2011-03-06 01:45:50	0
2011-03-06 02:36:06	0
2011-03-06 04:23:59	0
2011-03-06 06:12:51	0
2011-03-06 08:54:30	0
2011-03-06 12:02:11	0
2011-03-06 15:15:10	0
2011-03-06 20:56:41	0
2011-03-07 02:48:43	0
2011-03-07 09:45:52	0
2011-03-07 16:40:03	0
2011-03-08 00:12:31	0
2011-03-08 08:23:50	0
2011-03-08 16:12:32	0
2011-03-09 00:07:01	0
2011-03-09 08:17:23	0
2011-03-09 16:59:26	0
2011-03-10 02:11:30	0
2011-03-10 12:18:44	0
2011-03-10 19:23:38	0
2011-03-10 22:57:56	0
2011-03-11 01:15:52	0
2011-03-11 03:05:07	0
2011-03-11 09:58:30	0
2011-03-11 13:35:43	0
2011-03-11 17:20:55	0
2011-03-11 19:13:02	0
2011-03-11 22:49:10	0
2011-03-12 02:13:45	0
2011-03-12 06:48:33	0
2011-03-12 10:20:27	0
2011-03-12 13:14:52	0
2011-03-12 19:15:57	0
2011-03-12 23:38:37	0
2011-03-13 05:22:56	0
2011-03-13 10:27:58	0
2011-03-13 14:23:21	0
2011-03-13 16:57:23	0
2011-03-13 20:51:17	0
2011-03-14 01:33:01	0
2011-03-14 06:17:50	0
2011-03-14 13:22:39	0
2011-03-14 20:13:44	0
2011-03-15 03:29:24	0
2011-03-15 04:14:54	0
2011-03-15 04:57:16	0
2011-03-15 05:20:58	0
2011-03-15 05:37:43	0
2011-03-15 05:58:11	0
2011-03-15 06:04:18	0
2011-03-15 06:05:04	0
2011-03-15 06:05:04	0
2011-03-15 06:05:04	0
2011-03-15 06:05:04	0
2011-03-15 06:05:04	0
2011-03-15 06:05:04	0
2011-03-15 06:05:06	0
2011-03-15 06:05:23	0
2011-03-15 06:08:16	0
2011-03-15 06:27:09	0
2011-03-15 07:17:57	0
2011-03-15 08:39:43	0
2011-03-15 10:35:38	0
2011-03-15 13:02:16	0
2011-03-15 16:29:57	0
2011-03-15 20:38:20	0
2011-03-16 01:37:06	0
2011-03-16 04:52:57	0
2011-03-16 10:52:39	0
2011-03-16 16:46:39	0
2011-03-16 23:37:55	0
2011-03-17 00:32:31	0
2011-03-17 01:13:55	0
2011-03-17 04:03:39	0
2011-03-17 05:46:07	0
2011-03-17 07:41:50	0
2011-03-17 09:18:58	0
2011-03-17 10:37:24	0
2011-03-17 15:25:25	0
2011-03-17 17:05:11	0
2011-03-17 18:11:00	0
2011-03-17 20:19:37	0
2011-03-17 22:11:27	0
2011-03-17 23:02:22	0
2011-03-17 23:45:20	0
2011-03-18 01:07:24	0
2011-03-18 02:06:31	0
2011-03-18 03:31:32	0
2011-03-18 05:32:07	0
2011-03-18 07:24:20	0
2011-03-18 09:31:17	0
2011-03-18 10:35:55	0
2011-03-18 11:26:25	0
2011-03-18 12:49:46	0
2011-03-18 14:11:16	0
2011-03-18 16:00:30	0
2011-03-18 17:50:04	0
2011-03-18 19:54:23	0
2011-03-18 22:33:04	0
2011-03-18 23:51:44	0
2011-03-19 00:19:18	0
2011-03-19 00:31:56	0
2011-03-19 02:31:02	0
2011-03-19 04:30:56	0
2011-03-19 07:16:37	0
2011-03-19 10:28:07	0
2011-03-19 14:14:17	0
2011-03-19 19:10:15	0
2011-03-19 22:52:09	0
2011-03-20 00:05:54	0
2011-03-20 00:48:08	0
2011-03-20 04:07:47	0
2011-03-20 06:22:20	0
2011-03-20 10:10:46	0
2011-03-20 14:16:13	0
2011-03-20 19:58:34	0
2011-03-21 01:32:39	0
2011-03-21 07:45:54	0
2011-03-21 10:38:03	0
2011-03-21 11:31:42	0
2011-03-21 11:49:32	0
2011-03-21 11:57:32	0
2011-03-21 12:00:26	0
2011-03-21 12:29:20	0
2011-03-21 13:44:41	0
2011-03-21 15:16:03	0
2011-03-21 17:56:29	0
2011-03-21 21:00:51	0
2011-03-22 01:08:07	0
2011-03-22 05:37:04	0
2011-03-22 11:18:35	0
2011-03-22 17:46:40	0
2011-03-22 21:54:30	0
2011-03-22 23:45:17	0
2011-03-23 00:18:09	0
2011-03-23 00:32:00	0
2011-03-23 02:50:26	0
2011-03-23 05:35:26	0
2011-03-23 09:18:12	0
2011-03-23 12:08:39	0
2011-03-23 13:04:07	0
2011-03-23 13:43:43	0
2011-03-23 13:58:09	0
2011-03-23 16:22:27	0
2011-03-23 18:55:19	0
2011-03-23 22:23:21	0
2011-03-23 23:45:23	0
2011-03-24 00:40:54	0
2011-03-24 01:02:14	0
2011-03-24 03:55:06	0
2011-03-24 06:07:09	0
2011-03-24 09:21:51	0
2011-03-24 13:25:50	0
2011-03-24 17:42:13	0
2011-03-24 22:38:20	0
2011-03-25 01:19:08	0
2011-03-25 02:37:25	0
2011-03-25 03:27:56	0
2011-03-25 03:35:49	0
2011-03-25 03:38:39	0
2011-03-25 04:07:01	0
2011-03-25 05:25:41	0
2011-03-25 07:36:26	0
2011-03-25 09:44:30	0
2011-03-25 10:40:42	0
2011-03-25 11:05:49	0
2011-03-25 11:42:36	0
2011-03-25 11:48:44	0
2011-03-25 11:50:58	0
2011-03-25 12:13:17	0
2011-03-25 13:22:24	0
2011-03-25 15:35:08	0
2011-03-25 18:22:09	0
2011-03-25 21:55:48	0
2011-03-26 02:13:30	0
2011-03-26 07:36:54	0
2011-03-26 10:22:05	0
2011-03-26 11:54:45	0
2011-03-26 15:01:56	0
2011-03-26 16:22:47	0
2011-03-26 17:20:37	0
2011-03-26 17:32:50	0
2011-03-26 17:38:29	0
2011-03-26 17:40:33	0
2011-03-26 18:01:04	0
2011-03-26 18:44:07	0
2011-03-26 19:55:59	0
2011-03-26 21:58:11	0
2011-03-27 00:35:30	0
2011-03-27 03:52:18	0
2011-03-27 07:55:29	0
2011-03-27 13:00:22	0
2011-03-27 18:04:24	0
2011-03-28 00:07:38	0
2011-03-28 06:14:10	0
2011-03-28 14:04:58	0
2011-03-28 20:53:21	0
2011-03-29 04:33:45	0
2011-03-29 10:06:48	0
2011-03-29 15:03:46	0
2011-03-29 19:29:32	0
2011-03-30 00:31:37	0
2011-03-30 01:42:37	0
2011-03-30 02:36:27	0
2011-03-30 04:29:19	0
2011-03-30 05:12:18	0
2011-03-30 05:25:14	0
2011-03-30 05:27:17	0
2011-03-30 05:27:31	0
2011-03-30 05:27:44	0
2011-03-30 05:27:50	0
2011-03-30 05:27:56	0
2011-03-30 05:27:59	0
2011-03-30 05:27:59	0
2011-03-30 05:27:59	0
2011-03-30 05:27:59	0
2011-03-30 05:27:59	0
2011-03-30 05:28:00	0
2011-03-30 05:28:01	0
2011-03-30 05:28:18	0
2011-03-30 05:31:00	0
2011-03-30 05:34:25	0
2011-03-30 05:50:38	0
2011-03-30 06:07:37	0
2011-03-30 06:32:07	0
2011-03-30 07:09:37	0
2011-03-30 08:06:36	0
2011-03-30 09:27:12	0
2011-03-30 11:02:03	0
2011-03-30 13:00:01	0
2011-03-30 15:20:01	0
2011-03-30 18:06:43	0
2011-03-30 21:17:36	0
2011-03-31 01:05:46	0
2011-03-31 05:33:12	0
2011-03-31 11:13:19	0
2011-03-31 17:15:41	0
2011-03-31 23:50:09	0
2011-04-01 01:26:09	0
2011-04-01 01:55:25	0
2011-04-01 02:02:13	0
2011-04-01 02:04:40	0
2011-04-01 02:29:15	0
2011-04-01 03:58:08	0
2011-04-01 06:25:25	0
2011-04-01 09:27:23	0
2011-04-01 13:29:41	0
2011-04-01 18:23:06	0
2011-04-02 00:16:01	0
2011-04-02 06:44:39	0
2011-04-02 12:07:47	0
2011-04-02 14:52:39	0
2011-04-02 19:24:16	0
2011-04-02 19:32:09	0
2011-04-02 19:33:29	0
2011-04-02 19:34:41	0
2011-04-02 19:46:44	0
2011-04-02 20:04:19	0
2011-04-02 20:27:05	0
2011-04-02 20:56:40	0
2011-04-02 21:33:53	0
2011-04-02 22:20:03	0
2011-04-02 23:16:18	0
2011-04-03 00:24:14	0
2011-04-03 01:45:52	0
2011-04-03 03:28:26	0
2011-04-03 05:33:57	0
2011-04-03 08:10:48	0
2011-04-03 11:22:07	0
2011-04-03 15:10:15	0
2011-04-03 19:39:04	0
2011-04-04 01:25:41	0
2011-04-04 07:05:02	0
2011-04-04 09:32:42	0
2011-04-04 10:30:02	0
2011-04-04 11:07:04	0
2011-04-04 11:15:20	0
2011-04-04 11:17:44	0
2011-04-04 11:18:36	0
2011-04-04 11:27:19	0
2011-04-04 12:27:49	0
2011-04-04 14:39:30	0
2011-04-04 17:28:20	0
2011-04-04 20:46:34	0
2011-04-05 00:58:44	0
2011-04-05 05:35:38	0
2011-04-05 09:42:10	0
2011-04-05 14:35:28	0
2011-04-05 20:52:33	0
2011-04-06 03:03:31	0
2011-04-06 11:06:04	0
2011-04-06 19:00:23	0
2011-04-07 03:46:06	0
2011-04-07 12:34:02	0
2011-04-07 21:38:43	0
2011-04-08 06:53:32	0
2011-04-08 16:29:34	0
2011-04-08 20:35:25	0
2011-04-08 23:44:47	0
2011-04-08 23:58:35	0
2011-04-09 00:03:54	0
2011-04-09 00:05:49	0
2011-04-09 00:24:58	0
2011-04-09 01:49:07	0
2011-04-09 04:21:43	0
2011-04-09 07:23:57	0
2011-04-09 11:25:50	0
2011-04-09 16:09:49	0
2011-04-09 21:46:58	0
2011-04-09 23:13:28	0
2011-04-09 23:52:48	0
2011-04-09 23:59:13	0
2011-04-10 00:05:15	0
2011-04-10 00:07:27	0
2011-04-10 00:29:25	0
2011-04-10 01:50:49	0
2011-04-10 04:23:28	0
2011-04-10 07:29:01	0
2011-04-10 11:32:56	0
2011-04-10 16:12:42	0
2011-04-10 21:29:53	0
2011-04-10 22:55:04	0
2011-04-10 23:59:37	0
2011-04-11 00:06:39	0
2011-04-11 00:09:12	0
2011-04-11 00:34:49	0
2011-04-11 02:13:10	0
2011-04-11 05:04:16	0
2011-04-11 08:26:40	0
2011-04-11 13:14:47	0
2011-04-11 18:14:50	0
2011-04-11 21:01:02	0
2011-04-11 23:20:43	0
2011-04-11 23:57:43	0
2011-04-12 00:03:40	0
2011-04-12 00:05:50	0
2011-04-12 00:27:33	0
2011-04-12 01:51:54	0
2011-04-12 04:29:39	0
2011-04-12 07:32:41	0
2011-04-12 11:09:42	0
2011-04-12 14:55:40	0
2011-04-12 19:19:35	0
2011-04-12 23:42:36	0
2011-04-12 23:57:14	0
2011-04-13 00:06:26	0
2011-04-13 00:09:44	0
2011-04-13 00:42:47	0
2011-04-13 02:10:46	0
2011-04-13 04:23:19	0
2011-04-13 07:09:38	0
2011-04-13 10:50:34	0
2011-04-13 14:47:43	0
2011-04-13 19:54:52	0
2011-04-13 22:54:52	0
2011-04-13 23:49:16	0
2011-04-13 23:59:51	0
2011-04-14 00:10:17	0
2011-04-14 00:14:06	0
2011-04-14 00:52:09	0
2011-04-14 01:15:53	0
2011-04-14 03:46:13	0
2011-04-14 07:02:35	0
2011-04-14 11:13:03	0
2011-04-14 16:20:57	0
2011-04-14 22:15:11	0
2011-04-14 23:38:40	0
2011-04-14 23:58:17	0
2011-04-15 00:14:03	0
2011-04-15 00:23:30	0
2011-04-15 01:58:01	0
2011-04-15 04:12:59	0
2011-04-15 06:28:29	0
2011-04-15 09:19:42	0
2011-04-15 12:38:02	0
2011-04-15 16:43:03	0
2011-04-15 22:35:03	0
2011-04-15 23:48:47	0
2011-04-16 00:05:40	0
2011-04-16 00:11:50	0
2011-04-16 01:13:26	0
2011-04-16 03:14:17	0
2011-04-16 05:19:00	0
2011-04-16 06:12:26	0
2011-04-16 11:00:04	0
2011-04-16 14:06:29	0
2011-04-16 19:17:50	0
2011-04-16 22:50:15	0
2011-04-16 23:59:53	0
2011-04-17 00:48:01	0
2011-04-17 01:05:35	0
2011-04-17 03:57:53	0
2011-04-17 06:43:07	0
2011-04-17 10:30:38	0
2011-04-17 14:35:17	0
2011-04-17 19:26:45	0
2011-04-17 22:49:14	0
2011-04-17 23:55:59	0
2011-04-18 00:25:35	0
2011-04-18 00:36:21	0
2011-04-18 02:24:06	0
2011-04-18 04:41:21	0
2011-04-18 07:49:12	0
2011-04-18 11:48:09	0
2011-04-18 17:26:19	0
2011-04-18 21:56:08	0
2011-04-18 23:45:07	0
2011-04-19 01:56:57	0
2011-04-19 02:50:56	0
2011-04-19 07:00:24	0
2011-04-19 09:16:18	0
2011-04-19 12:32:42	0
2011-04-19 15:25:47	0
2011-04-19 18:35:38	0
2011-04-19 21:41:13	0
2011-04-19 23:13:49	0
2011-04-19 23:46:36	0
2011-04-19 23:59:38	0
2011-04-20 00:08:02	0
2011-04-20 00:11:03	0
2011-04-20 00:41:17	0
2011-04-20 01:53:18	0
2011-04-20 04:02:05	0
2011-04-20 06:44:01	0
2011-04-20 10:26:18	0
2011-04-20 14:54:04	0
2011-04-20 19:50:11	0
2011-04-20 22:13:55	0
2011-04-20 23:13:27	0
2011-04-20 23:47:07	0
2011-04-21 00:00:05	0
2011-04-21 00:04:45	0
2011-04-21 00:51:15	0
2011-04-21 01:28:48	0
2011-04-21 02:25:58	0
2011-04-21 03:27:56	0
2011-04-21 04:46:04	0
2011-04-21 06:16:54	0
2011-04-21 08:06:11	0
2011-04-21 10:15:04	0
2011-04-21 12:47:47	0
2011-04-21 15:45:40	0
2011-04-21 19:05:24	0
2011-04-21 22:35:17	0
2011-04-21 23:33:09	0
2011-04-21 23:59:40	0
2011-04-22 00:05:28	0
2011-04-22 00:07:35	0
2011-04-22 00:28:38	0
2011-04-22 02:11:33	0
2011-04-22 05:03:42	0
2011-04-22 08:32:26	0
2011-04-22 13:04:13	0
2011-04-22 18:21:11	0
2011-04-22 20:35:59	0
2011-04-22 22:35:42	0
2011-04-22 23:23:50	0
2011-04-22 23:59:51	0
2011-04-23 00:05:45	0
2011-04-23 00:07:55	0
2011-04-23 00:29:27	0
2011-04-23 01:13:49	0
2011-04-23 02:11:02	0
2011-04-23 03:32:06	0
2011-04-23 05:23:22	0
2011-04-23 08:36:04	0
2011-04-23 11:24:58	0
2011-04-23 15:05:21	0
2011-04-23 19:00:11	0
2011-04-23 23:44:55	0
2011-04-24 05:04:06	0
2011-04-24 10:10:40	0
2011-04-24 16:14:33	0
2011-04-24 22:46:54	0
2011-04-25 01:39:43	0
2011-04-25 03:49:12	0
2011-04-25 05:19:05	0
2011-04-25 05:58:38	0
2011-04-25 06:07:19	0
2011-04-25 06:10:54	0
2011-04-25 06:12:12	0
2011-04-25 06:25:13	0
2011-04-25 07:46:50	0
2011-04-25 10:03:18	0
2011-04-25 12:52:18	0
2011-04-25 16:33:14	0
2011-04-25 20:58:45	0
2011-04-26 02:21:34	0
2011-04-26 08:12:17	0
2011-04-26 14:34:21	0
2011-04-26 21:38:55	0
2011-04-26 23:08:19	0
2011-04-26 23:47:15	0
2011-04-26 23:59:23	0
2011-04-27 00:04:59	0
2011-04-27 00:07:01	0
2011-04-27 00:27:21	0
2011-04-27 01:53:25	0
2011-04-27 04:27:37	0
2011-04-27 07:40:17	0
2011-04-27 11:50:25	0
2011-04-27 16:24:21	0
2011-04-27 21:19:08	0
2011-04-27 23:34:55	0
2011-04-27 23:58:33	0
2011-04-28 00:03:23	0
2011-04-28 00:05:08	0
2011-04-28 00:22:38	0
2011-04-28 01:26:19	0
2011-04-28 03:39:20	0
2011-04-28 06:29:11	0
2011-04-28 10:14:24	0
2011-04-28 14:42:46	0
2011-04-28 19:58:08	0
2011-04-28 22:30:39	0
2011-04-28 23:39:20	0
2011-04-28 23:58:42	0
2011-04-29 00:03:19	0
2011-04-29 00:05:00	0
2011-04-29 00:21:50	0
2011-04-29 01:26:24	0
2011-04-29 03:37:09	0
2011-04-29 06:12:00	0
2011-04-29 09:30:00	0
2011-04-29 13:21:07	0
2011-04-29 18:03:53	0
2011-04-29 23:11:25	0
2011-04-29 23:52:07	0
2011-04-29 23:59:26	0
2011-04-30 00:05:00	0
2011-04-30 00:07:02	0
2011-04-30 00:27:17	0
2011-04-30 01:49:38	0
2011-04-30 03:54:24	0
2011-04-30 06:32:17	0
2011-04-30 09:58:41	0
2011-04-30 14:23:51	0
2011-04-30 19:47:01	0
2011-04-30 22:16:22	0
2011-04-30 23:26:05	0
2011-04-30 23:55:42	0
2011-05-01 00:00:55	0
2011-05-01 00:02:50	0
2011-05-01 00:22:04	0
2011-05-01 02:00:14	0
2011-05-01 04:36:34	0
2011-05-01 07:54:05	0
2011-05-01 12:16:23	0
2011-05-01 17:09:08	0
2011-05-01 22:47:34	0
2011-05-01 23:33:44	0
2011-05-01 23:52:39	0
2011-05-01 23:59:51	0
2011-05-02 00:05:37	0
2011-05-02 00:07:42	0
2011-05-02 00:28:35	0
2011-05-02 01:28:46	0
2011-05-02 03:09:30	0
2011-05-02 05:32:36	0
2011-05-02 08:50:46	0
2011-05-02 13:03:56	0
2011-05-02 18:13:21	0
2011-05-02 23:44:23	0
2011-05-02 23:58:38	0
2011-05-03 00:03:27	0
2011-05-03 00:05:12	0
2011-05-03 00:22:41	0
2011-05-03 01:55:21	0
2011-05-03 04:28:54	0
2011-05-03 07:33:13	0
2011-05-03 12:43:09	0
2011-05-03 16:27:54	0
2011-05-03 23:07:42	0
2011-05-03 23:52:37	0
2011-05-03 23:59:41	0
2011-05-04 00:05:30	0
2011-05-04 00:07:36	0
2011-05-04 00:28:38	0
2011-05-04 01:21:27	0
2011-05-04 02:53:53	0
2011-05-04 05:05:50	0
2011-05-04 08:26:57	0
2011-05-04 12:22:43	0
2011-05-04 17:15:06	0
2011-05-04 22:50:17	0
2011-05-04 23:38:15	0
2011-05-04 23:56:58	0
2011-05-05 00:01:54	0
2011-05-05 00:03:42	0
2011-05-05 00:21:35	0
2011-05-05 01:08:31	0
2011-05-05 02:52:21	0
2011-05-05 05:36:17	0
2011-05-05 08:56:54	0
2011-05-05 12:52:58	0
2011-05-05 17:26:49	0
2011-05-05 21:04:52	0
2011-05-05 23:48:39	0
2011-05-05 23:58:33	0
2011-05-06 00:03:37	0
2011-05-06 00:05:26	0
2011-05-06 00:23:40	0
2011-05-06 01:32:25	0
2011-05-06 03:50:41	0
2011-05-06 06:40:10	0
2011-05-06 10:26:33	0
2011-05-06 15:03:47	0
2011-05-06 20:26:14	0
2011-05-06 23:10:53	0
2011-05-06 23:53:55	0
2011-05-07 00:00:09	0
2011-05-07 00:02:24	0
2011-05-07 00:24:55	0
2011-05-07 01:16:42	0
2011-05-07 02:23:24	0
2011-05-07 03:50:47	0
2011-05-07 05:36:25	0
2011-05-07 07:42:34	0
2011-05-07 10:08:50	0
2011-05-07 12:57:08	0
2011-05-07 16:08:56	0
2011-05-07 19:48:27	0
2011-05-07 21:48:40	0
2011-05-07 23:40:44	0
2011-05-07 23:56:01	0
2011-05-08 00:00:58	0
2011-05-08 00:02:49	0
2011-05-08 00:21:20	0
2011-05-08 02:00:55	0
2011-05-08 04:25:08	0
2011-05-08 07:40:22	0
2011-05-08 10:57:53	0
2011-05-08 16:25:29	0
2011-05-08 21:53:13	0
2011-05-08 23:26:40	0
2011-05-08 23:50:54	0
2011-05-08 23:59:03	0
2011-05-09 00:05:38	0
2011-05-09 00:08:01	0
2011-05-09 00:31:45	0
2011-05-09 01:04:42	0
2011-05-09 01:53:08	0
2011-05-09 02:51:19	0
2011-05-09 04:04:18	0
2011-05-09 05:30:30	0
2011-05-09 07:12:18	0
2011-05-09 09:09:34	0
2011-05-09 11:23:18	0
2011-05-09 13:53:29	0
2011-05-09 16:40:26	0
2011-05-09 19:44:55	0
2011-05-09 23:08:51	0
2011-05-09 23:44:30	0
2011-05-09 23:57:59	0
2011-05-10 00:02:40	0
2011-05-10 00:04:23	0
2011-05-10 00:21:28	0
2011-05-10 01:40:33	0
2011-05-10 03:39:48	0
2011-05-10 06:50:33	0
2011-05-10 10:34:46	0
2011-05-10 15:21:05	0
2011-05-10 20:53:06	0
2011-05-10 23:30:04	0
2011-05-10 23:50:44	0
2011-05-10 23:58:38	0
2011-05-11 00:03:28	0
2011-05-11 00:05:13	0
2011-05-11 00:22:40	0
2011-05-11 00:55:22	0
2011-05-11 01:35:25	0
2011-05-11 02:29:57	0
2011-05-11 03:37:10	0
2011-05-11 05:01:48	0
2011-05-11 06:44:51	0
2011-05-11 08:50:23	0
2011-05-11 11:20:44	0
2011-05-11 14:18:33	0
2011-05-11 17:44:16	0
2011-05-11 21:36:19	0
2011-05-12 01:51:00	0
2011-05-12 06:42:22	0
2011-05-12 09:01:48	0
2011-05-12 10:50:14	0
2011-05-12 11:32:07	0
2011-05-12 11:58:06	0
2011-05-12 12:00:55	0
2011-05-12 12:01:56	0
2011-05-12 12:12:08	0
2011-05-12 12:42:01	0
2011-05-12 13:41:10	0
2011-05-12 15:19:41	0
2011-05-12 18:03:59	0
2011-05-12 21:04:31	0
2011-05-13 01:13:13	0
2011-05-13 05:52:50	0
2011-05-13 11:47:23	0
2011-05-13 18:08:24	0
2011-05-13 21:16:47	0
2011-05-13 23:52:39	0
2011-05-13 23:59:15	0
2011-05-14 00:04:54	0
2011-05-14 00:06:57	0
2011-05-14 00:27:27	0
2011-05-14 01:33:26	0
2011-05-14 03:33:02	0
2011-05-14 05:58:07	0
2011-05-14 09:06:48	0
2011-05-14 12:45:28	0
2011-05-14 16:54:28	0
2011-05-14 21:24:37	0
2011-05-14 23:33:22	0
2011-05-14 23:55:50	0
2011-05-15 00:00:44	0
2011-05-15 00:02:34	0
2011-05-15 00:20:49	0
2011-05-15 01:57:51	0
2011-05-15 04:20:13	0
2011-05-15 07:32:16	0
2011-05-15 11:35:12	0
2011-05-15 16:34:01	0
2011-05-15 22:09:44	0
2011-05-15 23:30:47	0
2011-05-15 23:53:13	0
2011-05-15 23:59:25	0
2011-05-16 00:05:10	0
2011-05-16 00:07:15	0
2011-05-16 00:28:05	0
2011-05-16 01:59:38	0
2011-05-16 04:24:21	0
2011-05-16 07:24:38	0
2011-05-16 11:19:53	0
2011-05-16 15:56:34	0
2011-05-16 21:32:39	0
2011-05-16 22:57:52	0
2011-05-16 23:49:41	0
2011-05-16 23:59:09	0
2011-05-17 00:04:58	0
2011-05-17 00:07:04	0
2011-05-17 00:28:05	0
2011-05-17 01:48:29	0
2011-05-17 03:53:12	0
2011-05-17 06:48:40	0
2011-05-17 10:32:11	0
2011-05-17 15:06:33	0
2011-05-17 20:26:35	0
2011-05-17 23:05:16	0
2011-05-17 23:46:18	0
2011-05-17 23:59:46	0
2011-05-18 00:05:46	0
2011-05-18 00:07:56	0
2011-05-18 00:29:31	0
2011-05-18 02:22:39	0
2011-05-18 05:16:50	0
2011-05-18 08:38:47	0
2011-05-18 13:00:36	0
2011-05-18 18:07:18	0
2011-05-18 20:49:02	0
2011-05-18 23:09:03	0
2011-05-18 23:44:02	0
2011-05-18 23:58:28	0
2011-05-19 00:03:06	0
2011-05-19 00:04:48	0
2011-05-19 00:21:44	0
2011-05-19 01:20:31	0
2011-05-19 03:11:46	0
2011-05-19 05:46:22	0
2011-05-19 09:05:05	0
2011-05-19 13:11:35	0
2011-05-19 17:54:59	0
2011-05-19 23:26:43	0
2011-05-19 23:55:06	0
2011-05-20 00:00:57	0
2011-05-20 00:03:05	0
2011-05-20 00:24:17	0
2011-05-20 01:15:35	0
2011-05-20 02:47:03	0
2011-05-20 04:41:47	0
2011-05-20 07:13:29	0
2011-05-20 10:13:43	0
2011-05-20 13:52:15	0
2011-05-20 18:10:02	0
2011-05-20 23:20:28	0
2011-05-20 23:48:30	0
2011-05-20 23:59:32	0
2011-05-21 00:05:07	0
2011-05-21 00:07:09	0
2011-05-21 00:27:30	0
2011-05-21 01:37:41	0
2011-05-21 03:31:46	0
2011-05-21 06:27:26	0
2011-05-21 10:12:01	0
2011-05-21 14:47:30	0
2011-05-21 20:16:21	0
2011-05-21 23:01:38	0
2011-05-21 23:49:37	0
2011-05-21 23:58:37	0
2011-05-22 00:03:35	0
2011-05-22 00:05:22	0
2011-05-22 00:23:18	0
2011-05-22 01:06:01	0
2011-05-22 02:01:32	0
2011-05-22 03:14:01	0
2011-05-22 04:41:49	0
2011-05-22 06:26:21	0
2011-05-22 08:26:37	0
2011-05-22 10:44:00	0
2011-05-22 13:17:43	0
2011-05-22 16:08:47	0
2011-05-22 19:18:04	0
2011-05-22 22:49:23	0
2011-05-22 23:50:24	0
2011-05-22 23:59:43	0
2011-05-23 00:05:25	0
2011-05-23 00:07:29	0
2011-05-23 00:28:10	0
2011-05-23 01:43:26	0
2011-05-23 03:52:43	0
2011-05-23 06:38:00	0
2011-05-23 10:17:27	0
2011-05-23 12:00:04	0
2011-05-23 13:28:13	0
2011-05-23 14:30:38	0
2011-05-23 14:32:55	0
2011-05-23 14:34:44	0
2011-05-23 14:35:24	0
2011-05-23 14:41:58	0
2011-05-23 15:11:33	0
2011-05-23 15:58:15	0
2011-05-23 16:56:34	0
2011-05-23 18:12:18	0
2011-05-23 19:43:21	0
2011-05-23 21:31:50	0
2011-05-23 23:36:34	0
2011-05-24 01:59:04	0
2011-05-24 04:49:49	0
2011-05-24 08:07:36	0
2011-05-24 11:50:31	0
2011-05-24 15:51:55	0
2011-05-24 20:08:42	0
2011-05-25 00:39:21	0
2011-05-25 05:28:10	0
2011-05-25 07:40:27	0
2011-05-25 09:21:09	0
2011-05-25 09:23:49	0
2011-05-25 09:25:04	0
2011-05-25 09:37:34	0
2011-05-25 10:16:56	0
2011-05-25 11:47:08	0
2011-05-25 14:26:51	0
2011-05-25 17:44:25	0
2011-05-25 22:06:50	0
2011-05-26 03:14:33	0
2011-05-26 08:49:46	0
2011-05-26 11:16:54	0
2011-05-26 12:11:14	0
2011-05-26 12:45:54	0
2011-05-26 12:49:03	0
2011-05-26 12:51:29	0
2011-05-26 12:52:22	0
2011-05-26 13:01:09	0
2011-05-26 13:49:30	0
2011-05-26 15:14:27	0
2011-05-26 17:00:43	0
2011-05-26 19:26:43	0
2011-05-26 22:27:21	0
2011-05-27 02:07:43	0
2011-05-27 06:23:19	0
2011-05-27 11:08:37	0
2011-05-27 13:21:23	0
2011-05-27 13:24:52	0
2011-05-27 13:26:31	0
2011-05-27 13:43:05	0
2011-05-27 14:31:25	0
2011-05-27 16:08:13	0
2011-05-27 18:34:55	0
2011-05-27 21:44:12	0
2011-05-28 01:54:47	0
2011-05-28 06:13:43	0
2011-05-28 11:47:28	0
2011-05-28 17:56:05	0
2011-05-28 21:03:12	0
2011-05-28 23:37:58	0
2011-05-28 23:54:37	0
2011-05-29 00:00:10	0
2011-05-29 00:02:12	0
2011-05-29 00:22:28	0
2011-05-29 01:08:53	0
2011-05-29 02:36:23	0
2011-05-29 04:47:36	0
2011-05-29 07:39:24	0
2011-05-29 11:22:54	0
2011-05-29 15:50:07	0
2011-05-29 20:52:03	0
2011-05-29 23:11:48	0
2011-05-29 23:48:34	0
2011-05-29 23:58:33	0
2011-05-30 00:03:18	0
2011-05-30 00:05:01	0
2011-05-30 00:22:16	0
2011-05-30 01:39:55	0
2011-05-30 04:13:49	0
2011-05-30 07:25:45	0
2011-05-30 11:39:32	0
2011-05-30 16:39:46	0
2011-05-30 22:32:18	0
2011-05-30 23:55:16	0
2011-05-31 00:00:50	0
2011-05-31 00:03:00	0
2011-05-31 00:24:46	0
2011-05-31 01:47:21	0
2011-05-31 03:04:42	0
2011-05-31 06:17:37	0
2011-05-31 09:33:16	0
2011-05-31 11:48:18	0
2011-05-31 13:47:01	0
2011-05-31 13:52:31	0
2011-05-31 13:54:40	0
2011-05-31 14:16:13	0
2011-05-31 15:46:29	0
2011-05-31 18:30:02	0
2011-05-31 21:41:47	0
2011-05-31 23:42:02	0
2011-05-31 23:58:05	0
2011-06-01 00:02:42	0
2011-06-01 00:04:23	0
2011-06-01 00:21:11	0
2011-06-01 01:26:04	0
2011-06-01 03:03:43	0
2011-06-01 05:06:33	0
2011-06-01 07:41:27	0
2011-06-01 10:42:53	0
2011-06-01 14:11:01	0
2011-06-01 18:03:06	0
2011-06-01 22:20:57	0
2011-06-01 23:27:21	0
2011-06-01 23:49:34	0
2011-06-01 23:58:20	0
2011-06-02 00:03:09	0
2011-06-02 00:04:53	0
2011-06-02 00:22:19	0
2011-06-02 01:52:11	0
2011-06-02 04:20:17	0
2011-06-02 07:29:05	0
2011-06-02 11:37:14	0
2011-06-02 16:06:50	0
2011-06-02 22:04:32	0
2011-06-02 23:30:45	0
2011-06-02 23:54:36	0
2011-06-03 00:00:34	0
2011-06-03 00:02:42	0
2011-06-03 00:24:07	0
2011-06-03 01:09:27	0
2011-06-03 02:06:48	0
2011-06-03 03:23:23	0
2011-06-03 04:57:18	0
2011-06-03 06:52:30	0
2011-06-03 09:09:34	0
2011-06-03 11:50:32	0
2011-06-03 14:55:22	0
2011-06-03 18:23:46	0
2011-06-03 22:14:48	0
2011-06-04 02:27:26	0
2011-06-04 08:09:43	0
2011-06-04 10:13:22	0
2011-06-04 11:07:01	0
2011-06-04 11:42:15	0
2011-06-04 11:59:40	0
2011-06-04 12:03:14	0
2011-06-04 12:04:31	0
2011-06-04 12:17:21	0
2011-06-04 12:52:41	0
2011-06-04 14:32:14	0
2011-06-04 17:16:19	0
2011-06-04 20:11:39	0
2011-06-05 00:46:11	0
2011-06-05 05:06:06	0
2011-06-05 11:14:05	0
2011-06-05 17:33:11	0
2011-06-05 20:48:48	0
2011-06-05 23:26:05	0
2011-06-05 23:50:37	0
2011-06-05 23:58:43	0
2011-06-06 00:03:44	0
2011-06-06 00:05:32	0
2011-06-06 00:23:32	0
2011-06-06 01:09:51	0
2011-06-06 02:30:19	0
2011-06-06 04:26:04	0
2011-06-06 07:06:08	0
2011-06-06 10:22:25	0
2011-06-06 14:20:29	0
2011-06-06 18:52:05	0
2011-06-06 23:44:57	0
2011-06-06 23:58:30	0
2011-06-07 00:03:25	0
2011-06-07 00:05:11	0
2011-06-07 00:22:55	0
2011-06-07 02:04:44	0
2011-06-07 04:53:00	0
2011-06-07 08:16:04	0
2011-06-07 12:39:03	0
2011-06-07 17:46:02	0
2011-06-07 23:40:49	0
2011-06-07 23:55:05	0
2011-06-08 00:00:46	0
2011-06-08 00:02:50	0
2011-06-08 00:23:29	0
2011-06-08 00:56:46	0
2011-06-08 02:39:14	0
2011-06-08 05:19:36	0
2011-06-08 08:36:04	0
2011-06-08 12:53:48	0
2011-06-08 18:04:26	0
2011-06-08 20:49:39	0
2011-06-08 22:50:34	0
2011-06-08 23:52:06	0
2011-06-08 23:59:10	0
2011-06-09 00:04:54	0
2011-06-09 00:06:59	0
2011-06-09 00:27:47	0
2011-06-09 02:12:49	0
2011-06-09 04:54:59	0
2011-06-09 08:17:28	0
2011-06-09 12:38:08	0
2011-06-09 17:41:04	0
2011-06-09 23:31:21	0
2011-06-09 23:51:07	0
2011-06-09 23:59:09	0
2011-06-10 00:04:59	0
2011-06-10 00:07:06	0
2011-06-10 00:28:10	0
2011-06-10 01:53:08	0
2011-06-10 04:29:54	0
2011-06-10 07:43:02	0
2011-06-10 12:29:26	0
2011-06-10 18:39:54	0
2011-06-10 21:36:48	0
2011-06-10 22:56:15	0
2011-06-10 23:42:27	0
2011-06-10 23:59:04	0
2011-06-11 00:04:41	0
2011-06-11 00:06:43	0
2011-06-11 00:27:08	0
2011-06-11 01:19:51	0
2011-06-11 03:34:20	0
2011-06-11 06:22:20	0
2011-06-11 10:23:53	0
2011-06-11 14:57:04	0
2011-06-11 20:32:26	0
2011-06-11 23:11:06	0
2011-06-11 23:52:24	0
2011-06-11 23:59:18	0
2011-06-12 00:05:01	0
2011-06-12 00:07:05	0
2011-06-12 00:27:49	0
2011-06-12 01:32:04	0
2011-06-12 04:05:20	0
2011-06-12 07:13:59	0
2011-06-12 11:52:38	0
2011-06-12 16:52:09	0
2011-06-12 23:00:59	0
2011-06-12 23:47:53	0
2011-06-12 23:58:14	0
2011-06-13 00:03:21	0
2011-06-13 00:05:11	0
2011-06-13 00:23:33	0
2011-06-13 02:01:36	0
2011-06-13 04:19:10	0
2011-06-13 07:46:26	0
2011-06-13 11:53:15	0
2011-06-13 16:48:40	0
2011-06-13 22:33:10	0
2011-06-13 23:52:10	0
2011-06-13 23:59:08	0
2011-06-14 00:04:57	0
2011-06-14 00:07:04	0
2011-06-14 00:28:11	0
2011-06-14 02:27:38	0
2011-06-14 04:58:35	0
2011-06-14 08:40:29	0
2011-06-14 13:34:15	0
2011-06-14 19:15:57	0
2011-06-14 22:03:10	0
2011-06-14 23:15:45	0
2011-06-14 23:49:31	0
2011-06-14 23:59:00	0
2011-06-15 00:04:44	0
2011-06-15 00:06:49	0
2011-06-15 00:27:40	0
2011-06-15 01:52:11	0
2011-06-15 03:35:16	0
2011-06-15 07:02:05	0
2011-06-15 10:40:12	0
2011-06-15 15:37:06	0
2011-06-15 21:07:35	0
2011-06-15 23:55:18	0
2011-06-16 00:00:43	0
2011-06-16 00:03:21	0
2011-06-16 00:29:45	0
2011-06-16 02:40:45	0
2011-06-16 05:08:35	0
2011-06-16 09:49:05	0
2011-06-16 14:48:50	0
2011-06-16 21:41:47	0
2011-06-16 23:14:28	0
2011-06-16 23:49:27	0
2011-06-16 23:58:43	0
2011-06-17 00:04:54	0
2011-06-17 00:07:08	0
2011-06-17 00:29:31	0
2011-06-17 01:23:19	0
2011-06-17 03:41:05	0
2011-06-17 06:28:50	0
2011-06-17 10:33:19	0
2011-06-17 15:09:25	0
2011-06-17 20:48:48	0
2011-06-17 23:39:45	0
2011-06-17 23:59:55	0
2011-06-18 00:06:38	0
2011-06-18 00:09:05	0
2011-06-18 00:33:36	0
2011-06-18 01:38:21	0
2011-06-18 03:42:02	0
2011-06-18 06:19:27	0
2011-06-18 10:19:26	0
2011-06-18 15:03:24	0
2011-06-18 20:35:09	0
2011-06-18 23:25:02	0
2011-06-18 23:55:02	0
2011-06-19 00:01:14	0
2011-06-19 00:03:32	0
2011-06-19 00:26:30	0
2011-06-19 02:12:23	0
2011-06-19 04:57:02	0
2011-06-19 08:17:50	0
2011-06-19 12:34:43	0
2011-06-19 17:47:45	0
2011-06-19 23:56:31	0
2011-06-20 00:04:17	0
2011-06-20 00:09:04	0
2011-06-20 00:56:55	0
2011-06-20 02:21:20	0
2011-06-20 04:20:33	0
2011-06-20 07:20:41	0
2011-06-20 11:37:10	0
2011-06-20 16:56:45	0
2011-06-20 23:30:58	0
2011-06-20 23:59:00	0
2011-06-21 00:08:42	0
2011-06-21 00:12:13	0
2011-06-21 00:47:25	0
2011-06-21 02:07:49	0
2011-06-21 04:08:29	0
2011-06-21 07:25:57	0
2011-06-21 11:32:32	0
2011-06-21 16:44:12	0
2011-06-21 22:40:02	0
2011-06-21 23:36:49	0
2011-06-21 23:57:13	0
2011-06-22 00:15:30	0
2011-06-22 00:22:07	0
2011-06-22 01:28:17	0
2011-06-22 03:05:52	0
2011-06-22 05:22:41	0
2011-06-22 08:18:55	0
2011-06-22 11:52:19	0
2011-06-22 16:03:10	0
2011-06-22 20:55:13	0
2011-06-22 23:40:44	0
2011-06-22 23:57:59	0
2011-06-23 00:12:37	0
2011-06-23 00:17:58	0
2011-06-23 01:11:22	0
2011-06-23 03:04:58	0
2011-06-23 05:56:23	0
2011-06-23 09:48:32	0
2011-06-23 14:34:38	0
2011-06-23 20:19:02	0
2011-06-23 23:56:49	0
2011-06-24 00:33:19	0
2011-06-24 00:50:41	0
2011-06-24 02:54:40	0
2011-06-24 04:23:34	0
2011-06-24 06:38:28	0
2011-06-24 08:53:32	0
2011-06-24 11:35:26	0
2011-06-24 14:29:07	0
2011-06-24 17:42:11	0
2011-06-24 21:09:06	0
2011-06-24 22:51:45	0
2011-06-24 23:43:09	0
2011-06-24 23:57:10	0
2011-06-25 00:03:22	0
2011-06-25 00:05:37	0
2011-06-25 00:28:06	0
2011-06-25 02:00:22	0
2011-06-25 04:43:03	0
2011-06-25 08:04:57	0
2011-06-25 12:26:24	0
2011-06-25 17:41:54	0
2011-06-25 23:50:19	0
2011-06-26 03:10:54	0
2011-06-26 05:20:28	0
2011-06-26 08:06:02	0
2011-06-26 10:53:57	0
2011-06-26 14:13:56	0
2011-06-26 18:12:18	0
2011-06-26 23:44:33	0
2011-06-26 23:57:23	0
2011-06-27 00:02:29	0
2011-06-27 00:04:20	0
2011-06-27 00:22:42	0
2011-06-27 02:07:43	0
2011-06-27 04:39:07	0
2011-06-27 07:58:54	0
2011-06-27 12:12:56	0
2011-06-27 17:18:11	0
2011-06-27 23:09:52	0
2011-06-27 23:56:58	0
2011-06-28 00:02:11	0
2011-06-28 00:04:05	0
2011-06-28 00:23:00	0
2011-06-28 00:54:45	0
2011-06-28 01:33:30	0
2011-06-28 02:24:41	0
2011-06-28 03:26:14	0
2011-06-28 04:41:01	0
2011-06-28 06:09:30	0
2011-06-28 07:53:34	0
2011-06-28 09:54:22	0
2011-06-28 12:13:23	0
2011-06-28 14:51:42	0
2011-06-28 17:50:06	0
2011-06-28 21:08:27	0
2011-06-28 22:59:48	0
2011-06-28 23:49:03	0
2011-06-28 23:58:34	0
2011-06-29 00:03:40	0
2011-06-29 00:05:31	0
2011-06-29 00:23:51	0
2011-06-29 02:06:29	0
2011-06-29 04:55:09	0
2011-06-29 08:23:18	0
2011-06-29 12:50:37	0
2011-06-29 18:02:53	0
2011-06-29 23:41:46	0
2011-06-29 23:55:27	0
2011-06-30 00:00:37	0
2011-06-30 00:02:30	0
2011-06-30 00:21:27	0
2011-06-30 00:53:31	0
2011-06-30 01:33:27	0
2011-06-30 02:26:42	0
2011-06-30 03:32:06	0
2011-06-30 04:53:20	0
2011-06-30 06:31:51	0
2011-06-30 08:31:05	0
2011-06-30 10:53:01	0
2011-06-30 13:41:44	0
2011-06-30 17:01:24	0
2011-06-30 20:56:44	0
2011-07-01 01:24:29	0
2011-07-01 06:18:22	0
2011-07-01 12:18:12	0
2011-07-01 12:38:24	0
2011-07-01 12:45:56	0
2011-07-01 12:48:45	0
2011-07-01 12:49:48	0
2011-07-01 13:00:17	0
2011-07-01 13:36:24	0
2011-07-01 14:44:20	0
2011-07-01 16:34:01	0
2011-07-01 19:19:14	0
2011-07-01 22:25:02	0
2011-07-02 02:24:11	0
2011-07-02 07:14:56	0
2011-07-02 13:03:54	0
2011-07-02 19:12:58	0
2011-07-03 02:06:59	0
2011-07-03 03:35:38	0
2011-07-03 03:40:53	0
2011-07-03 03:42:54	0
2011-07-03 04:03:04	0
2011-07-03 05:28:29	0
2011-07-03 07:37:21	0
2011-07-03 10:22:44	0
2011-07-03 13:51:32	0
2011-07-03 18:00:41	0
2011-07-03 22:49:53	0
2011-07-03 23:31:58	0
2011-07-03 23:57:10	0
2011-07-04 00:02:02	0
2011-07-04 00:03:48	0
2011-07-04 00:21:25	0
2011-07-04 01:08:53	0
2011-07-04 03:06:22	0
2011-07-04 05:51:18	0
2011-07-04 09:21:21	0
2011-07-04 13:38:00	0
2011-07-04 18:34:01	0
2011-07-04 21:17:04	0
2011-07-04 23:33:55	0
2011-07-04 23:55:43	0
2011-07-05 00:00:39	0
2011-07-05 00:02:30	0
2011-07-05 00:20:51	0
2011-07-05 01:23:55	0
2011-07-05 03:18:27	0
2011-07-05 06:03:04	0
2011-07-05 09:33:06	0
2011-07-05 13:42:38	0
2011-07-05 18:45:48	0
2011-07-05 21:08:53	0
2011-07-05 23:17:21	0
2011-07-05 23:50:38	0
2011-07-05 23:58:28	0
2011-07-06 00:03:27	0
2011-07-06 00:05:14	0
2011-07-06 00:23:10	0
2011-07-06 01:44:56	0
2011-07-06 03:55:51	0
2011-07-06 06:51:15	0
2011-07-06 10:33:40	0
2011-07-06 14:57:48	0
2011-07-06 20:10:40	0
2011-07-06 22:43:13	0
2011-07-06 23:51:34	0
2011-07-06 23:58:51	0
2011-07-07 00:04:35	0
2011-07-07 00:06:39	0
2011-07-07 00:27:26	0
2011-07-07 02:07:32	0
2011-07-07 05:01:29	0
2011-07-07 08:32:45	0
2011-07-07 12:50:56	0
2011-07-07 18:07:18	0
2011-07-07 20:47:55	0
2011-07-07 22:58:22	0
2011-07-07 23:56:20	0
2011-07-08 00:01:27	0
2011-07-08 00:03:17	0
2011-07-08 00:21:36	0
2011-07-08 02:02:51	0
2011-07-08 04:45:43	0
2011-07-08 08:16:48	0
2011-07-08 12:40:06	0
2011-07-08 17:37:58	0
2011-07-08 20:10:12	0
2011-07-08 21:16:40	0
2011-07-08 21:58:58	0
2011-07-08 22:05:54	0
2011-07-08 22:11:39	0
2011-07-08 22:13:44	0
2011-07-08 22:34:33	0
2011-07-08 23:17:43	0
2011-07-08 23:57:51	0
2011-07-09 00:02:38	0
2011-07-09 00:04:26	0
2011-07-09 00:22:22	0
2011-07-09 01:05:03	0
2011-07-09 02:16:23	0
2011-07-09 04:15:03	0
2011-07-09 06:58:29	0
2011-07-09 10:20:54	0
2011-07-09 14:24:24	0
2011-07-09 19:49:21	0
2011-07-09 22:20:10	0
2011-07-09 23:29:45	0
2011-07-09 23:57:43	0
2011-07-10 00:02:54	0
2011-07-10 00:04:45	0
2011-07-10 00:23:19	0
2011-07-10 01:36:52	0
2011-07-10 03:26:23	0
2011-07-10 05:45:08	0
2011-07-10 08:39:44	0
2011-07-10 12:09:46	0
2011-07-10 16:22:28	0
2011-07-10 21:27:14	0
2011-07-10 23:54:05	0
2011-07-11 00:00:02	0
2011-07-11 00:02:51	0
2011-07-11 00:30:56	0
2011-07-11 01:58:23	0
2011-07-11 04:34:38	0
2011-07-11 07:49:14	0
2011-07-11 11:51:51	0
2011-07-11 16:47:23	0
2011-07-11 22:30:47	0
2011-07-11 23:50:34	0
2011-07-11 23:59:04	0
2011-07-12 00:05:17	0
2011-07-12 00:07:31	0
2011-07-12 00:29:58	0
2011-07-12 01:14:51	0
2011-07-12 02:10:02	0
2011-07-12 03:23:00	0
2011-07-12 04:49:47	0
2011-07-12 06:33:19	0
2011-07-12 08:32:34	0
2011-07-12 10:49:21	0
2011-07-12 13:25:22	0
2011-07-12 16:21:14	0
2011-07-12 19:38:08	0
2011-07-12 23:15:50	0
2011-07-12 23:49:06	0
2011-07-12 23:59:13	0
2011-07-13 00:05:14	0
2011-07-13 00:07:24	0
2011-07-13 00:29:00	0
2011-07-13 02:15:07	0
2011-07-13 05:05:25	0
2011-07-13 08:25:52	0
2011-07-13 12:56:57	0
2011-07-13 17:57:54	0
2011-07-13 23:57:27	0
2011-07-14 00:02:42	0
2011-07-14 00:06:01	0
2011-07-14 00:39:09	0
2011-07-14 01:19:47	0
2011-07-14 02:14:31	0
2011-07-14 03:21:23	0
2011-07-14 04:44:23	0
2011-07-14 06:24:28	0
2011-07-14 08:24:37	0
2011-07-14 10:46:32	0
2011-07-14 13:32:20	0
2011-07-14 16:42:48	0
2011-07-14 20:19:18	0
2011-07-15 00:22:30	0
2011-07-15 04:53:55	0
2011-07-15 09:54:38	0
2011-07-15 10:56:27	0
2011-07-15 11:40:42	0
2011-07-15 11:57:32	0
2011-07-15 12:00:34	0
2011-07-15 12:01:41	0
2011-07-15 12:12:57	0
2011-07-15 13:40:30	0
2011-07-15 16:20:42	0
2011-07-15 19:33:04	0
2011-07-15 23:48:28	0
2011-07-16 04:46:38	0
2011-07-16 10:39:31	0
2011-07-16 17:07:51	0
2011-07-16 20:20:54	0
2011-07-16 23:01:33	0
2011-07-16 23:38:51	0
2011-07-16 23:57:16	0
2011-07-17 00:02:09	0
2011-07-17 00:03:54	0
2011-07-17 00:21:32	0
2011-07-17 01:40:44	0
2011-07-17 03:44:25	0
2011-07-17 06:18:39	0
2011-07-17 09:35:24	0
2011-07-17 13:27:07	0
2011-07-17 17:55:42	0
2011-07-17 22:55:22	0
2011-07-17 23:38:15	0
2011-07-17 23:57:25	0
2011-07-18 00:02:07	0
2011-07-18 00:03:49	0
2011-07-18 00:20:53	0
2011-07-18 01:10:13	0
2011-07-18 03:20:36	0
2011-07-18 06:10:07	0
2011-07-18 10:03:40	0
2011-07-18 14:39:08	0
2011-07-18 20:08:53	0
2011-07-18 22:51:23	0
2011-07-18 23:34:50	0
2011-07-18 23:57:43	0
2011-07-19 00:02:39	0
2011-07-19 00:04:25	0
[truncated: 12,010 more rows]

## Sheet: gua_Deng_2_6
Time	Deng_sim
2011-01-01	0
2011-01-01 02:16:55	0
2011-01-01 09:05:56	0
2011-01-01 18:37:20	0
2011-01-01 23:24:09	0
2011-01-01 23:48:37	0
2011-01-01 23:58:12	0
2011-01-02 00:03:16	0
2011-01-02 00:05:05	0
2011-01-02 00:23:14	0
2011-01-02 01:33:44	0
2011-01-02 03:40:40	0
2011-01-02 06:12:28	0
2011-01-02 09:35:13	0
2011-01-02 13:33:12	0
2011-01-02 18:14:21	0
2011-01-02 23:30:00	0
2011-01-02 23:57:30	0
2011-01-03 00:02:22	0
2011-01-03 00:04:07	0
2011-01-03 00:21:44	0
2011-01-03 02:44:10	0
2011-01-03 07:06:09	0
2011-01-03 12:26:46	0
2011-01-03 19:19:48	0
2011-01-03 22:22:10	0
2011-01-03 23:39:26	0
2011-01-03 23:59:14	0
2011-01-04 00:05:22	0
2011-01-04 00:07:34	0
2011-01-04 00:29:33	0
2011-01-04 01:40:04	0
2011-01-04 03:39:06	0
2011-01-04 05:43:49	0
2011-01-04 07:37:41	0
2011-01-04 09:17:53	0
2011-01-04 14:16:38	0
2011-01-04 17:28:31	0
2011-01-04 19:32:04	0
2011-01-04 21:07:34	0
2011-01-04 22:38:51	0
2011-01-04 23:26:18	0
2011-01-04 23:49:05	0
2011-01-04 23:58:01	0
2011-01-05	0
2011-01-05 00:00:51	0
2011-01-05 00:09:31	0
2011-01-05 01:21:00	0
2011-01-05 03:37:05	0
2011-01-05 06:27:10	0
2011-01-05 10:24:01	0
2011-01-05 15:31:28	0
2011-01-05 22:29:32	0
2011-01-05 23:56:09	0
2011-01-06 00:01:35	0
2011-01-06 00:03:32	0
2011-01-06 00:22:58	0
2011-01-06 01:42:06	0
2011-01-06 03:42:32	0
2011-01-06 06:13:07	0
2011-01-06 09:24:15	0
2011-01-06 13:08:48	0
2011-01-06 15:49:47	0
2011-01-06 17:35:18	0
2011-01-06 19:30:25	0
2011-01-06 22:12:26	0
2011-01-06 23:15:07	0
2011-01-06 23:46:13	0
2011-01-06 23:58:53	0
2011-01-07 00:06:52	0
2011-01-07 00:09:43	0
2011-01-07 00:38:21	0
2011-01-07 01:42:26	0
2011-01-07 03:08:44	0
2011-01-07 05:12:15	0
2011-01-07 07:13:28	0
2011-01-07 11:18:43	0
2011-01-07 15:43:58	0
2011-01-07 22:08:44	0
2011-01-07 23:55:13	0
2011-01-08 00:03:06	0
2011-01-08 00:05:56	0
2011-01-08 00:34:18	0
2011-01-08 02:09:22	0
2011-01-08 04:26:11	0
2011-01-08 06:56:00	0
2011-01-08 10:44:58	0
2011-01-08 14:52:57	0
2011-01-08 18:44:35	0
2011-01-08 21:46:27	0
2011-01-08 23:15:00	0
2011-01-08 23:50:55	0
2011-01-09	0
2011-01-09 00:03:48	0
2011-01-09 00:41:54	0
2011-01-09 03:06:08	0
2011-01-09 06:32:48	0
2011-01-09 10:39:16	0
2011-01-09 15:58:05	0
2011-01-09 21:34:02	0
2011-01-09 23:54:37	0
2011-01-10 00:24:25	0
2011-01-10 00:36:54	0
2011-01-10 02:41:41	0
2011-01-10 04:59:25	0
2011-01-10 08:11:14	0
2011-01-10 10:49:53	0
2011-01-10 15:20:01	0
2011-01-10 19:54:57	0
2011-01-10 22:28:56	0
2011-01-10 23:52:02	0
2011-01-11 00:01:15	0
2011-01-11 00:04:41	0
2011-01-11 00:39:00	0
2011-01-11 02:34:14	0
2011-01-11 05:22:09	0
2011-01-11 08:58:32	0
2011-01-11 13:46:50	0
2011-01-11 16:54:52	0
2011-01-11 20:49:21	0
2011-01-11 22:32:18	0
2011-01-11 23:58:07	0
2011-01-12 01:11:12	0
2011-01-12 02:24:58	0
2011-01-12 08:48:25	0
2011-01-12 13:21:48	0
2011-01-12 21:31:44	0
2011-01-13	0
2011-01-13 05:18:06	0
2011-01-13 08:01:54	0
2011-01-13 12:37:59	0
2011-01-13 18:35:02	0
2011-01-13 20:17:36	0
2011-01-13 21:20:17	0
2011-01-13 23:04:43	0
2011-01-14 01:01:16	0
2011-01-14 02:46:58	0
2011-01-14 06:29:22	0
2011-01-14 10:18:46	0
2011-01-14 15:55:54	0
2011-01-14 21:36:51	0
2011-01-14 23:19:37	0
2011-01-15 00:18:55	0
2011-01-15 00:35:59	0
2011-01-15 00:43:31	0
2011-01-15 00:47:37	0
2011-01-15 00:48:11	0
2011-01-15 00:48:20	0
2011-01-15 00:48:25	0
2011-01-15 00:48:27	0
2011-01-15 00:48:46	0
2011-01-15 00:51:54	0
2011-01-15 01:23:16	0
2011-01-15 03:15:28	0
2011-01-15 05:59:00	0
2011-01-15 09:17:06	0
2011-01-15 12:54:06	0
2011-01-15 15:00:35	0
2011-01-15 17:09:30	0
2011-01-15 22:36:17	0
2011-01-16 03:12:37	0
2011-01-16 07:56:49	0
2011-01-16 12:12:55	0
2011-01-16 18:28:40	0
2011-01-17	0
2011-01-17 06:36:35	0
2011-01-17 14:20:30	0
2011-01-17 19:32:57	0
2011-01-18 04:49:00	0
2011-01-18 09:26:40	0
2011-01-18 12:59:47	0
2011-01-18 17:40:47	0
2011-01-18 23:53:42	0
2011-01-19 00:02:25	0
2011-01-19 00:06:14	0
2011-01-19 00:08:03	0
2011-01-19 00:08:34	0
2011-01-19 00:08:58	0
2011-01-19 00:09:06	0
2011-01-19 00:10:31	0
2011-01-19 00:24:33	0
2011-01-19 00:46:40	0
2011-01-19 01:17:00	0
2011-01-19 02:05:19	0
2011-01-19 03:11:29	0
2011-01-19 04:47:45	0
2011-01-19 06:52:59	0
2011-01-19 09:37:17	0
2011-01-19 11:55:55	0
2011-01-19 16:40:37	0
2011-01-19 19:58:33	0
2011-01-20 00:46:50	0
2011-01-20 04:47:11	0
2011-01-20 08:04:59	0
2011-01-20 10:42:40	0
2011-01-20 13:26:13	0
2011-01-20 16:14:48	0
2011-01-20 19:27:48	0
2011-01-21	0
2011-01-21 04:18:54	0
2011-01-21 09:46:15	0
2011-01-21 16:03:22	0
2011-01-21 23:19:57	0
2011-01-22 04:08:22	0
2011-01-22 07:27:52	0
2011-01-22 10:32:12	0
2011-01-22 12:06:25	0
2011-01-22 12:51:15	0
2011-01-22 13:31:49	0
2011-01-22 15:22:30	0
2011-01-22 16:15:12	0
2011-01-22 20:38:20	0
2011-01-22 23:25:54	0
2011-01-23 04:11:33	0
2011-01-23 09:48:51	0
2011-01-23 15:02:46	0
2011-01-23 23:06:34	0
2011-01-24 05:47:14	0
2011-01-24 10:53:07	0
2011-01-24 16:29:23	0
2011-01-24 23:54:08	0
2011-01-25	0
2011-01-25 00:42:15	0
2011-01-25 02:39:47	0
2011-01-25 05:29:00	0
2011-01-25 08:58:55	0
2011-01-25 13:28:09	0
2011-01-25 19:29:06	0
2011-01-25 20:09:54	0
2011-01-25 20:26:58	0
2011-01-25 20:37:09	0
2011-01-25 20:40:52	0
2011-01-25 21:18:03	0
2011-01-25 23:09:54	0
2011-01-26 02:02:26	0
2011-01-26 05:33:27	0
2011-01-26 10:09:41	0
2011-01-26 15:46:00	0
2011-01-26 22:37:54	0
2011-01-27 03:18:58	0
2011-01-27 05:37:17	0
2011-01-27 07:00:36	0
2011-01-27 08:31:32	0
2011-01-27 10:47:46	0
2011-01-27 12:11:42	0
2011-01-27 14:36:02	0
2011-01-27 17:12:19	0
2011-01-27 20:57:49	0
2011-01-28 01:30:07	0
2011-01-28 03:59:13	0
2011-01-28 05:44:49	0
2011-01-28 06:43:22	0
2011-01-28 08:38:22	0
2011-01-28 11:34:12	0
2011-01-28 15:23:18	0
2011-01-28 20:16:12	0
2011-01-29	0
2011-01-29 03:49:58	0
2011-01-29 07:58:15	0
2011-01-29 12:28:13	0
2011-01-29 17:31:28	0
2011-01-29 22:19:17	0
2011-01-30 01:44:00	0
2011-01-30 02:50:53	0
2011-01-30 04:01:01	0
2011-01-30 05:09:26	0
2011-01-30 08:19:17	0
2011-01-30 11:13:50	0
2011-01-30 14:41:35	0
2011-01-30 18:55:09	0
2011-01-30 23:32:57	0
2011-01-31 04:54:37	0
2011-01-31 09:02:22	0
2011-01-31 12:25:08	0
2011-01-31 20:22:58	0
2011-02-01 01:25:22	0
2011-02-01 06:52:18	0
2011-02-01 12:22:52	0
2011-02-01 19:40:57	0
2011-02-02	0
2011-02-02 06:07:15	0
2011-02-02 12:26:53	0
2011-02-02 17:41:43	0
2011-02-02 21:52:25	0
2011-02-03 00:48:36	0
2011-02-03 01:12:09	0
2011-02-03 01:30:12	0
2011-02-03 04:30:36	0
2011-02-03 06:05:57	0
2011-02-03 11:36:44	0
2011-02-03 14:05:59	0
2011-02-03 15:35:13	0
2011-02-03 18:38:41	0
2011-02-03 21:45:26	0
2011-02-04 02:25:52	0
2011-02-04 07:44:07	0
2011-02-04 13:29:23	0
2011-02-04 18:33:45	0
2011-02-04 22:44:32	0
2011-02-05 03:14:39	0
2011-02-05 05:50:50	0
2011-02-05 08:17:55	0
2011-02-05 13:53:17	0
2011-02-05 17:13:14	0
2011-02-06	0
2011-02-06 04:20:39	0
2011-02-06 07:59:07	0
2011-02-06 11:03:04	0
2011-02-06 13:36:03	0
2011-02-06 15:49:49	0
2011-02-06 19:21:17	0
2011-02-06 22:11:19	0
2011-02-07 00:27:13	0
2011-02-07 03:36:44	0
2011-02-07 07:04:23	0
2011-02-07 07:35:03	0
2011-02-07 07:59:30	0
2011-02-07 08:08:36	0
2011-02-07 09:39:35	0
2011-02-07 11:02:02	0
2011-02-07 13:21:17	0
2011-02-07 15:48:07	0
2011-02-07 18:01:58	0
2011-02-07 19:38:10	0
2011-02-08 01:23:09	0
2011-02-08 04:28:13	0
2011-02-08 08:06:51	0
2011-02-08 10:48:19	0
2011-02-08 16:54:47	0
2011-02-08 22:24:52	0
2011-02-09 04:31:37	0
2011-02-09 11:05:36	0
2011-02-09 12:01:23	0
2011-02-09 12:42:51	0
2011-02-09 12:57:58	0
2011-02-09 15:25:15	0
2011-02-09 18:29:45	0
2011-02-09 22:34:21	0
2011-02-10	0
2011-02-10 04:01:03	0
2011-02-10 07:21:41	0
2011-02-10 12:21:45	0
2011-02-10 17:44:13	0
2011-02-10 22:31:37	0
2011-02-11 02:44:02	0
2011-02-11 04:56:30	0
2011-02-11 06:50:24	0
2011-02-11 10:20:53	0
2011-02-11 13:38:21	0
2011-02-11 17:34:19	0
2011-02-11 22:54:27	0
2011-02-12 03:38:31	0
2011-02-12 07:54:26	0
2011-02-12 12:28:15	0
2011-02-12 15:29:46	0
2011-02-12 20:05:29	0
2011-02-13 00:35:28	0
2011-02-13 04:42:52	0
2011-02-13 06:31:35	0
2011-02-13 09:50:34	0
2011-02-13 11:14:39	0
2011-02-13 14:40:04	0
2011-02-13 17:47:28	0
2011-02-13 22:35:20	0
2011-02-14 03:20:08	0
2011-02-14 08:56:56	0
2011-02-14 11:15:49	0
2011-02-14 12:52:40	0
2011-02-14 18:10:05	0
2011-02-14 20:47:18	0
2011-02-15 03:05:27	0
2011-02-15 06:21:49	0
2011-02-15 09:08:25	0
2011-02-15 10:38:36	0
2011-02-15 11:22:25	0
2011-02-15 12:01:07	0
2011-02-15 15:40:08	0
2011-02-15 18:14:45	0
2011-02-15 22:15:16	0
2011-02-16 01:33:31	0
2011-02-16 04:49:04	0
2011-02-16 07:40:59	0
2011-02-16 09:42:29	0
2011-02-16 11:15:54	0
2011-02-16 13:57:19	0
2011-02-16 16:42:59	0
2011-02-16 20:25:18	0
2011-02-17 00:39:45	0
2011-02-17 04:15:06	0
2011-02-17 07:31:01	0
2011-02-17 12:10:21	0
2011-02-17 17:29:56	0
2011-02-18 00:20:30	0
2011-02-18 06:11:43	0
2011-02-18 15:27:19	0
2011-02-18 23:50:56	0
2011-02-19 08:25:06	0
2011-02-19 18:35:08	0
2011-02-20 02:21:55	0
2011-02-20 13:38:13	0
2011-02-20 23:02:55	0
2011-02-21 03:54:10	0
2011-02-21 07:26:12	0
2011-02-21 08:30:36	0
2011-02-21 08:46:40	0
2011-02-21 08:52:31	0
2011-02-21 09:50:56	0
2011-02-21 12:04:21	0
2011-02-21 15:08:19	0
2011-02-21 18:53:50	0
2011-02-21 23:17:26	0
2011-02-22 04:16:03	0
2011-02-22 11:29:45	0
2011-02-22 17:20:04	0
2011-02-23 01:42:03	0
2011-02-23 07:17:54	0
2011-02-23 09:38:52	0
2011-02-23 10:39:18	0
2011-02-23 11:22:54	0
2011-02-23 12:00:42	0
2011-02-23 12:55:32	0
2011-02-23 15:31:19	0
2011-02-23 17:27:45	0
2011-02-23 19:28:49	0
2011-02-23 21:00:27	0
2011-02-23 21:52:16	0
2011-02-23 23:34:58	0
2011-02-24 01:11:00	0
2011-02-24 02:31:25	0
2011-02-24 05:11:22	0
2011-02-24 07:40:34	0
2011-02-24 11:04:15	0
2011-02-24 14:50:59	0
2011-02-24 19:50:03	0
2011-02-25 00:54:13	0
2011-02-25 04:21:19	0
2011-02-25 10:52:11	0
2011-02-25 17:57:44	0
2011-02-26 01:34:41	0
2011-02-26 06:53:14	0
2011-02-26 13:30:33	0
2011-02-26 19:26:29	0
2011-02-26 22:08:10	0
2011-02-26 23:39:32	0
2011-02-27 00:51:53	0
2011-02-27 02:47:27	0
2011-02-27 05:36:49	0
2011-02-27 07:13:27	0
2011-02-27 14:51:31	0
2011-02-27 19:48:40	0
2011-02-28 05:47:44	0
2011-02-28 09:02:40	0
2011-02-28 11:29:57	0
2011-02-28 12:54:11	0
2011-02-28 13:56:43	0
2011-02-28 15:31:16	0
2011-02-28 17:20:01	0
2011-02-28 19:47:32	0
2011-02-28 22:42:32	0
2011-03-01 02:47:59	0
2011-03-01 07:20:57	0
2011-03-01 13:52:01	0
2011-03-01 18:11:28	0
2011-03-02 00:42:02	0
2011-03-02 08:12:22	0
2011-03-02 16:08:37	0
2011-03-03 01:21:20	0
2011-03-03 10:09:34	0
2011-03-03 18:57:54	0
2011-03-04 03:44:26	0
2011-03-04 10:35:46	0
2011-03-04 17:09:13	0
2011-03-04 19:24:07	0
2011-03-04 20:34:04	0
2011-03-04 21:47:25	0
2011-03-05 00:33:55	0
2011-03-05 02:12:30	0
2011-03-05 03:40:37	0
2011-03-05 05:53:41	0
2011-03-05 09:22:25	0
2011-03-05 12:19:02	0
2011-03-05 15:53:53	0
2011-03-05 16:42:10	0
2011-03-05 17:25:13	0
2011-03-05 18:05:10	0
2011-03-05 19:00:08	0
2011-03-05 20:10:53	0
2011-03-05 21:40:44	0
2011-03-05 23:36:19	0
2011-03-06 01:54:44	0
2011-03-06 04:50:07	0
2011-03-06 07:21:51	0
2011-03-06 12:08:19	0
2011-03-06 15:35:28	0
2011-03-06 22:22:00	0
2011-03-07 04:57:19	0
2011-03-07 11:57:06	0
2011-03-07 19:15:16	0
2011-03-08 03:03:07	0
2011-03-08 11:18:45	0
2011-03-08 19:32:20	0
2011-03-09 03:35:09	0
2011-03-09 13:00:12	0
2011-03-09 21:24:11	0
2011-03-10 06:16:42	0
2011-03-10 14:45:09	0
2011-03-10 21:26:19	0
2011-03-11 06:35:19	0
2011-03-11 15:28:28	0
2011-03-11 23:20:15	0
2011-03-12 07:05:39	0
2011-03-12 10:26:10	0
2011-03-12 13:19:10	0
2011-03-12 22:21:36	0
2011-03-13 04:25:58	0
2011-03-13 12:03:46	0
2011-03-13 15:24:03	0
2011-03-13 17:32:49	0
2011-03-13 20:51:38	0
2011-03-14 01:26:02	0
2011-03-14 05:48:43	0
2011-03-14 12:33:51	0
2011-03-14 18:59:23	0
2011-03-15 01:56:18	0
2011-03-15 03:57:37	0
2011-03-15 05:37:04	0
2011-03-15 05:55:51	0
2011-03-15 06:02:42	0
2011-03-15 06:04:35	0
2011-03-15 06:04:54	0
2011-03-15 06:05:00	0
2011-03-15 06:05:03	0
2011-03-15 06:05:04	0
2011-03-15 06:05:05	0
2011-03-15 06:05:05	0
2011-03-15 06:05:06	0
2011-03-15 06:05:21	0
2011-03-15 06:07:45	0
2011-03-15 06:28:32	0
2011-03-15 07:20:21	0
2011-03-15 08:42:56	0
2011-03-15 10:40:03	0
2011-03-15 13:18:47	0
2011-03-15 16:43:06	0
2011-03-15 20:55:27	0
2011-03-16 01:46:02	0
2011-03-16 04:59:19	0
2011-03-16 11:01:02	0
2011-03-16 16:51:59	0
2011-03-16 23:43:54	0
2011-03-17 00:40:54	0
2011-03-17 01:21:54	0
2011-03-17 05:44:43	0
2011-03-17 08:01:41	0
2011-03-17 12:47:42	0
2011-03-17 16:42:27	0
2011-03-17 20:22:04	0
2011-03-17 22:13:21	0
2011-03-17 23:04:22	0
2011-03-17 23:48:22	0
2011-03-18 01:51:34	0
2011-03-18 02:55:33	0
2011-03-18 06:04:05	0
2011-03-18 08:11:05	0
2011-03-18 09:49:14	0
2011-03-18 10:48:23	0
2011-03-18 11:33:56	0
2011-03-18 13:01:50	0
2011-03-18 14:20:30	0
2011-03-18 16:14:57	0
2011-03-18 18:00:33	0
2011-03-18 20:18:24	0
2011-03-18 22:52:01	0
2011-03-18 23:57:04	0
2011-03-19 00:28:40	0
2011-03-19 00:41:57	0
2011-03-19 02:51:38	0
2011-03-19 04:56:17	0
2011-03-19 07:53:04	0
2011-03-19 11:19:11	0
2011-03-19 15:37:40	0
2011-03-19 20:17:39	0
2011-03-19 23:12:39	0
2011-03-20 04:01:40	0
2011-03-20 06:30:56	0
2011-03-20 12:03:14	0
2011-03-20 16:48:50	0
2011-03-20 23:48:01	0
2011-03-21 06:31:19	0
2011-03-21 09:29:37	0
2011-03-21 10:57:28	0
2011-03-21 11:34:40	0
2011-03-21 11:52:50	0
2011-03-21 12:00:51	0
2011-03-21 12:03:45	0
2011-03-21 12:32:50	0
2011-03-21 13:40:32	0
2011-03-21 15:10:04	0
2011-03-21 17:41:28	0
2011-03-21 20:40:08	0
2011-03-22 00:44:55	0
2011-03-22 05:20:52	0
2011-03-22 10:58:55	0
2011-03-22 17:24:59	0
2011-03-22 21:25:29	0
2011-03-22 23:17:13	0
2011-03-22 23:55:11	0
2011-03-23 00:31:25	0
2011-03-23 00:44:25	0
2011-03-23 02:54:28	0
2011-03-23 05:36:44	0
2011-03-23 09:11:56	0
2011-03-23 11:55:59	0
2011-03-23 12:58:57	0
2011-03-23 13:35:03	0
2011-03-23 13:48:08	0
2011-03-23 15:58:51	0
2011-03-23 18:27:16	0
2011-03-23 21:46:18	0
2011-03-23 23:46:20	0
2011-03-24 00:32:39	0
2011-03-24 00:53:27	0
2011-03-24 04:11:25	0
2011-03-24 06:38:23	0
2011-03-24 10:36:21	0
2011-03-24 14:39:40	0
2011-03-24 19:25:05	0
2011-03-25 00:26:18	0
2011-03-25 03:10:03	0
2011-03-25 03:30:22	0
2011-03-25 03:36:25	0
2011-03-25 03:38:38	0
2011-03-25 04:00:40	0
2011-03-25 05:26:21	0
2011-03-25 07:36:01	0
2011-03-25 09:18:22	0
2011-03-25 10:02:27	0
2011-03-25 10:19:11	0
2011-03-25 10:25:17	0
2011-03-25 11:26:11	0
2011-03-25 11:45:14	0
2011-03-25 11:52:44	0
2011-03-25 11:55:27	0
2011-03-25 12:22:36	0
2011-03-25 14:04:13	0
2011-03-25 16:38:06	0
2011-03-25 19:46:41	0
2011-03-25 23:43:06	0
2011-03-26 04:21:13	0
2011-03-26 08:02:39	0
2011-03-26 08:46:53	0
2011-03-26 09:20:05	0
2011-03-26 09:32:06	0
2011-03-26 11:32:09	0
2011-03-26 14:38:50	0
2011-03-26 16:19:15	0
2011-03-26 17:10:40	0
2011-03-26 17:27:54	0
2011-03-26 17:33:22	0
2011-03-26 17:35:22	0
2011-03-26 17:55:23	0
2011-03-26 18:35:04	0
2011-03-26 19:47:28	0
2011-03-26 21:40:36	0
2011-03-27 00:14:00	0
2011-03-27 03:26:34	0
2011-03-27 07:15:37	0
2011-03-27 11:21:09	0
2011-03-27 15:41:27	0
2011-03-27 20:33:30	0
2011-03-28 01:31:45	0
2011-03-28 07:08:35	0
2011-03-28 13:55:52	0
2011-03-28 20:34:51	0
2011-03-29 03:41:47	0
2011-03-29 10:08:39	0
2011-03-29 15:04:14	0
2011-03-29 19:33:57	0
2011-03-30 00:44:53	0
2011-03-30 02:11:31	0
2011-03-30 03:13:08	0
2011-03-30 05:21:52	0
2011-03-30 05:23:34	0
2011-03-30 05:24:17	0
2011-03-30 05:24:39	0
2011-03-30 05:24:52	0
2011-03-30 05:24:58	0
2011-03-30 05:24:59	0
2011-03-30 05:24:59	0
2011-03-30 05:25:01	0
2011-03-30 05:25:21	0
2011-03-30 05:28:40	0
2011-03-30 05:33:08	0
2011-03-30 05:57:06	0
2011-03-30 06:21:10	0
2011-03-30 06:57:09	0
2011-03-30 07:58:15	0
2011-03-30 09:25:49	0
2011-03-30 11:04:03	0
2011-03-30 13:07:16	0
2011-03-30 15:31:56	0
2011-03-30 18:23:50	0
2011-03-30 21:39:37	0
2011-03-31 01:34:22	0
2011-03-31 06:10:54	0
2011-03-31 11:53:33	0
2011-03-31 17:51:45	0
2011-04-01 00:23:17	0
2011-04-01 01:38:55	0
2011-04-01 01:52:51	0
2011-04-01 01:58:16	0
2011-04-01 02:02:22	0
2011-04-01 02:03:51	0
2011-04-01 02:18:45	0
2011-04-01 03:27:45	0
2011-04-01 05:40:55	0
2011-04-01 08:25:35	0
2011-04-01 12:07:33	0
2011-04-01 16:36:32	0
2011-04-01 22:01:14	0
2011-04-02 04:16:29	0
2011-04-02 09:59:49	0
2011-04-02 18:22:23	0
2011-04-02 18:55:33	0
2011-04-02 19:21:46	0
2011-04-02 19:29:15	0
2011-04-02 19:32:08	0
2011-04-02 19:33:33	0
2011-04-02 19:34:03	0
2011-04-02 19:39:09	0
2011-04-02 19:54:36	0
2011-04-02 20:16:19	0
2011-04-02 20:44:35	0
2011-04-02 21:20:36	0
2011-04-02 22:05:18	0
2011-04-02 22:59:52	0
2011-04-03 00:05:53	0
2011-04-03 01:24:48	0
2011-04-03 03:03:42	0
2011-04-03 05:04:49	0
2011-04-03 07:36:20	0
2011-04-03 10:43:26	0
2011-04-03 14:30:09	0
2011-04-03 18:52:03	0
2011-04-04 00:36:55	0
2011-04-04 06:12:58	0
2011-04-04 08:38:22	0
2011-04-04 10:38:50	0
2011-04-04 11:03:44	0
2011-04-04 11:14:37	0
2011-04-04 11:17:01	0
2011-04-04 11:17:55	0
2011-04-04 11:26:54	0
2011-04-04 12:28:01	0
2011-04-04 14:40:07	0
2011-04-04 17:28:27	0
2011-04-04 20:47:14	0
2011-04-05 00:59:16	0
2011-04-05 05:37:37	0
2011-04-05 09:42:42	0
2011-04-05 14:36:10	0
2011-04-05 20:50:43	0
2011-04-06 02:59:25	0
2011-04-06 11:01:37	0
2011-04-06 18:54:51	0
2011-04-07 03:40:00	0
2011-04-07 12:27:30	0
2011-04-07 21:31:30	0
2011-04-08 06:45:42	0
2011-04-08 16:21:14	0
2011-04-08 20:26:05	0
2011-04-08 23:34:31	0
2011-04-08 23:52:51	0
2011-04-08 23:59:56	0
2011-04-09 00:05:55	0
2011-04-09 00:08:06	0
2011-04-09 00:29:48	0
2011-04-09 01:59:11	0
2011-04-09 04:33:31	0
2011-04-09 07:39:37	0
2011-04-09 11:43:41	0
2011-04-09 16:30:19	0
2011-04-09 22:09:23	0
2011-04-09 23:32:32	0
2011-04-09 23:57:16	0
2011-04-10 00:02:36	0
2011-04-10 00:04:32	0
2011-04-10 00:23:42	0
2011-04-10 02:01:45	0
2011-04-10 04:43:14	0
2011-04-10 08:01:57	0
2011-04-10 12:14:35	0
2011-04-10 17:03:41	0
2011-04-10 22:26:58	0
2011-04-10 23:48:20	0
2011-04-10 23:59:14	0
2011-04-11 00:06:06	0
2011-04-11 00:08:35	0
2011-04-11 00:33:26	0
2011-04-11 02:19:26	0
2011-04-11 05:13:53	0
2011-04-11 08:43:36	0
2011-04-11 13:33:32	0
2011-04-11 18:39:32	0
2011-04-11 21:25:07	0
2011-04-11 23:43:24	0
2011-04-11 23:56:39	0
2011-04-12 00:02:32	0
2011-04-12 00:04:39	0
2011-04-12 00:25:54	0
2011-04-12 02:02:44	0
2011-04-12 04:46:37	0
2011-04-12 07:56:18	0
2011-04-12 11:36:05	0
2011-04-12 15:25:48	0
2011-04-12 20:00:36	0
2011-04-12 22:17:48	0
2011-04-12 23:32:30	0
2011-04-12 23:55:31	0
2011-04-13 00:03:13	0
2011-04-13 00:06:00	0
2011-04-13 00:33:50	0
2011-04-13 02:02:46	0
2011-04-13 04:17:35	0
2011-04-13 07:04:32	0
2011-04-13 10:49:47	0
2011-04-13 14:46:35	0
2011-04-13 19:56:19	0
2011-04-13 22:34:09	0
2011-04-13 23:59:53	0
2011-04-14 00:09:02	0
2011-04-14 00:12:22	0
2011-04-14 00:45:37	0
2011-04-14 02:35:27	0
2011-04-14 05:31:40	0
2011-04-14 07:05:30	0
2011-04-14 12:46:21	0
2011-04-14 16:54:33	0
2011-04-14 23:07:35	0
2011-04-14 23:56:37	0
2011-04-15 00:13:13	0
2011-04-15 00:19:11	0
2011-04-15 01:18:54	0
2011-04-15 03:17:54	0
2011-04-15 04:02:54	0
2011-04-15 08:20:53	0
2011-04-15 10:40:48	0
2011-04-15 14:31:34	0
2011-04-15 18:23:54	0
2011-04-15 21:49:29	0
2011-04-15 23:16:08	0
2011-04-15 23:53:25	0
2011-04-16 00:07:42	0
2011-04-16 00:12:51	0
2011-04-16 01:04:17	0
2011-04-16 02:48:02	0
2011-04-16 05:14:09	0
2011-04-16 07:17:37	0
2011-04-16 08:16:21	0
2011-04-16 13:08:32	0
2011-04-16 16:11:50	0
2011-04-16 21:22:00	0
2011-04-16 23:33:38	0
2011-04-17 00:06:00	0
2011-04-17 00:21:41	0
2011-04-17 02:58:31	0
2011-04-17 05:31:18	0
2011-04-17 09:02:02	0
2011-04-17 12:48:56	0
2011-04-17 17:14:24	0
2011-04-17 22:12:49	0
2011-04-17 23:31:49	0
2011-04-17 23:57:42	0
2011-04-18 00:21:17	0
2011-04-18 00:29:45	0
2011-04-18 01:54:28	0
2011-04-18 04:19:08	0
2011-04-18 06:47:16	0
2011-04-18 10:21:51	0
2011-04-18 15:07:02	0
2011-04-18 21:00:15	0
2011-04-18 23:13:43	0
2011-04-19 00:03:28	0
2011-04-19 00:30:49	0
2011-04-19 03:49:07	0
2011-04-19 06:26:51	0
2011-04-19 09:31:20	0
2011-04-19 12:27:04	0
2011-04-19 15:32:09	0
2011-04-19 18:35:28	0
2011-04-19 21:41:05	0
2011-04-19 23:09:12	0
2011-04-19 23:54:17	0
2011-04-20 00:00:42	0
2011-04-20 00:03:37	0
2011-04-20 00:32:54	0
2011-04-20 01:45:00	0
2011-04-20 03:15:58	0
2011-04-20 06:03:43	0
2011-04-20 09:11:03	0
2011-04-20 13:28:59	0
2011-04-20 17:49:06	0
2011-04-20 23:33:09	0
2011-04-20 23:54:08	0
2011-04-21 01:54:05	0
2011-04-21 02:37:50	0
2011-04-21 04:16:02	0
2011-04-21 05:40:12	0
2011-04-21 07:35:02	0
2011-04-21 09:40:41	0
2011-04-21 12:13:40	0
2011-04-21 15:09:01	0
2011-04-21 18:28:59	0
2011-04-21 21:58:38	0
2011-04-21 23:42:39	0
2011-04-21 23:57:08	0
2011-04-22 00:01:53	0
2011-04-22 00:03:36	0
2011-04-22 00:20:51	0
2011-04-22 01:52:25	0
2011-04-22 04:38:03	0
2011-04-22 07:55:38	0
2011-04-22 12:19:03	0
2011-04-22 17:26:04	0
2011-04-22 23:26:28	0
2011-04-22 23:59:22	0
2011-04-23 00:05:27	0
2011-04-23 00:07:40	0
2011-04-23 00:29:49	0
2011-04-23 01:12:32	0
2011-04-23 02:06:13	0
2011-04-23 03:21:34	0
2011-04-23 05:00:45	0
2011-04-23 07:22:27	0
2011-04-23 10:37:23	0
2011-04-23 13:51:14	0
2011-04-23 17:49:41	0
2011-04-23 22:19:45	0
2011-04-24 03:34:36	0
2011-04-24 08:28:53	0
2011-04-24 14:17:17	0
2011-04-24 20:33:22	0
2011-04-25 03:40:19	0
2011-04-25 04:56:07	0
2011-04-25 05:46:17	0
2011-04-25 06:04:09	0
2011-04-25 06:07:51	0
2011-04-25 06:09:11	0
2011-04-25 06:22:33	0
2011-04-25 07:44:41	0
2011-04-25 09:59:25	0
2011-04-25 12:50:01	0
2011-04-25 16:30:32	0
2011-04-25 20:57:21	0
2011-04-26 02:21:07	0
2011-04-26 08:13:00	0
2011-04-26 14:37:20	0
2011-04-26 21:40:18	0
2011-04-26 23:09:56	0
2011-04-26 23:48:24	0
2011-04-26 23:57:50	0
2011-04-27 00:02:44	0
2011-04-27 00:04:30	0
2011-04-27 00:22:11	0
2011-04-27 01:44:27	0
2011-04-27 04:10:22	0
2011-04-27 07:18:17	0
2011-04-27 11:22:43	0
2011-04-27 15:53:46	0
2011-04-27 20:45:36	0
2011-04-27 23:00:05	0
2011-04-27 23:36:39	0
2011-04-27 23:53:56	0
2011-04-27 23:59:53	0
2011-04-28 00:05:58	0
2011-04-28 00:08:09	0
2011-04-28 00:29:59	0
2011-04-28 02:05:20	0
2011-04-28 04:29:20	0
2011-04-28 07:36:56	0
2011-04-28 11:33:51	0
2011-04-28 16:18:12	0
2011-04-28 21:41:42	0
2011-04-28 23:04:11	0
2011-04-28 23:39:47	0
2011-04-28 23:55:56	0
2011-04-29 00:00:39	0
2011-04-29 00:02:25	0
2011-04-29 00:20:07	0
2011-04-29 01:29:53	0
2011-04-29 03:37:52	0
2011-04-29 06:06:07	0
2011-04-29 09:18:02	0
2011-04-29 13:01:44	0
2011-04-29 17:37:59	0
2011-04-29 22:41:48	0
2011-04-29 23:50:27	0
2011-04-29 23:59:42	0
2011-04-30 00:05:22	0
2011-04-30 00:07:25	0
2011-04-30 00:27:57	0
2011-04-30 01:48:33	0
2011-04-30 03:49:22	0
2011-04-30 06:22:58	0
2011-04-30 09:42:31	0
2011-04-30 13:59:55	0
2011-04-30 19:18:46	0
2011-04-30 21:43:33	0
2011-04-30 23:55:30	0
2011-05-01 00:01:00	0
2011-05-01 00:03:31	0
2011-05-01 00:28:43	0
2011-05-01 01:34:15	0
2011-05-01 03:29:30	0
2011-05-01 06:14:41	0
2011-05-01 09:51:32	0
2011-05-01 14:27:20	0
2011-05-01 19:34:40	0
2011-05-01 22:05:33	0
2011-05-01 23:16:28	0
2011-05-01 23:55:47	0
2011-05-02 00:00:34	0
2011-05-02 00:02:22	0
2011-05-02 00:20:15	0
2011-05-02 01:24:54	0
2011-05-02 03:07:36	0
2011-05-02 05:44:19	0
2011-05-02 08:44:57	0
2011-05-02 12:53:34	0
2011-05-02 17:52:11	0
2011-05-02 23:41:36	0
2011-05-02 23:55:33	0
2011-05-03 00:01:11	0
2011-05-03 00:03:14	0
2011-05-03 00:23:45	0
2011-05-03 02:00:43	0
2011-05-03 04:41:35	0
2011-05-03 07:33:54	0
2011-05-03 11:26:20	0
2011-05-03 16:06:13	0
2011-05-03 21:07:14	0
2011-05-03 23:24:22	0
2011-05-03 23:50:59	0
2011-05-03 23:59:26	0
2011-05-04 00:05:16	0
2011-05-04 00:07:23	0
2011-05-04 00:28:28	0
2011-05-04 01:22:15	0
2011-05-04 02:59:56	0
2011-05-04 05:17:30	0
2011-05-04 08:38:47	0
2011-05-04 12:39:48	0
2011-05-04 17:37:25	0
2011-05-04 23:15:57	0
2011-05-04 23:45:13	0
2011-05-04 23:58:56	0
2011-05-05 00:04:35	0
2011-05-05 00:06:39	0
2011-05-05 00:27:14	0
2011-05-05 01:19:38	0
2011-05-05 03:14:17	0
2011-05-05 06:08:37	0
2011-05-05 09:41:42	0
2011-05-05 14:04:38	0
2011-05-05 18:59:03	0
2011-05-05 23:54:02	0
2011-05-06 00:00:00	0
2011-05-06 00:04:13	0
2011-05-06 00:46:17	0
2011-05-06 02:40:55	0
2011-05-06 05:18:43	0
2011-05-06 08:38:59	0
2011-05-06 12:47:29	0
2011-05-06 17:38:58	0
2011-05-06 23:26:51	0
2011-05-06 23:57:35	0
2011-05-07 00:02:28	0
2011-05-07 00:04:15	0
2011-05-07 00:22:02	0
2011-05-07 01:11:17	0
2011-05-07 02:18:13	0
2011-05-07 03:44:36	0
2011-05-07 05:30:46	0
2011-05-07 07:37:22	0
2011-05-07 10:05:01	0
2011-05-07 12:55:06	0
2011-05-07 16:10:03	0
2011-05-07 19:54:14	0
2011-05-07 21:58:44	0
2011-05-07 23:42:45	0
2011-05-07 23:58:00	0
2011-05-08 00:03:11	0
2011-05-08 00:05:03	0
2011-05-08 00:23:38	0
2011-05-08 01:16:26	0
2011-05-08 03:13:06	0
2011-05-08 06:02:51	0
2011-05-08 09:28:50	0
2011-05-08 14:00:57	0
2011-05-08 19:10:35	0
2011-05-08 21:53:19	0
2011-05-08 23:06:24	0
2011-05-08 23:49:23	0
2011-05-08 23:59:35	0
2011-05-09 00:05:49	0
2011-05-09 00:08:05	0
2011-05-09 00:30:36	0
2011-05-09 01:08:02	0
2011-05-09 01:53:57	0
2011-05-09 02:54:23	0
2011-05-09 04:06:59	0
2011-05-09 05:34:38	0
2011-05-09 07:17:04	0
2011-05-09 09:15:42	0
2011-05-09 11:30:36	0
2011-05-09 14:02:18	0
2011-05-09 16:51:01	0
2011-05-09 19:57:36	0
2011-05-09 23:23:46	0
2011-05-09 23:57:14	0
2011-05-10 00:01:53	0
2011-05-10 00:03:34	0
2011-05-10 00:20:28	0
2011-05-10 01:05:37	0
2011-05-10 02:32:34	0
2011-05-10 04:25:11	0
2011-05-10 07:28:51	0
2011-05-10 11:18:22	0
2011-05-10 16:04:45	0
2011-05-10 21:37:30	0
2011-05-10 22:50:51	0
2011-05-10 23:51:08	0
2011-05-10 23:59:59	0
2011-05-11 00:05:59	0
2011-05-11 00:08:09	0
2011-05-11 00:29:45	0
2011-05-11 01:04:44	0
2011-05-11 01:48:23	0
2011-05-11 02:46:21	0
2011-05-11 03:57:58	0
2011-05-11 05:27:23	0
2011-05-11 07:16:03	0
2011-05-11 09:27:50	0
2011-05-11 12:05:05	0
2011-05-11 15:10:01	0
2011-05-11 18:42:49	0
2011-05-11 22:41:41	0
2011-05-12 03:02:30	0
2011-05-12 08:38:57	0
2011-05-12 10:50:53	0
2011-05-12 11:44:25	0
2011-05-12 11:56:43	0
2011-05-12 12:00:17	0
2011-05-12 12:01:33	0
2011-05-12 12:14:20	0
2011-05-12 12:49:50	0
2011-05-12 14:00:15	0
2011-05-12 16:09:11	0
2011-05-12 18:53:23	0
2011-05-12 22:43:33	0
2011-05-13 02:53:57	0
2011-05-13 08:48:44	0
2011-05-13 14:42:15	0
2011-05-13 21:39:44	0
2011-05-13 23:09:02	0
2011-05-13 23:47:14	0
2011-05-13 23:59:19	0
2011-05-14 00:05:16	0
2011-05-14 00:07:24	0
2011-05-14 00:28:49	0
2011-05-14 01:43:37	0
2011-05-14 03:47:50	0
2011-05-14 06:19:16	0
2011-05-14 09:35:41	0
2011-05-14 13:21:34	0
2011-05-14 17:38:35	0
2011-05-14 22:16:13	0
2011-05-14 23:23:35	0
2011-05-14 23:55:07	0
2011-05-15 00:01:13	0
2011-05-15 00:03:24	0
2011-05-15 00:25:16	0
2011-05-15 02:07:28	0
2011-05-15 04:28:45	0
2011-05-15 07:40:55	0
2011-05-15 11:46:54	0
2011-05-15 16:45:35	0
2011-05-15 22:16:08	0
2011-05-15 23:37:26	0
2011-05-15 23:54:25	0
2011-05-16 00:00:04	0
2011-05-16 00:02:07	0
2011-05-16 00:22:40	0
2011-05-16 01:18:03	0
2011-05-16 02:55:07	0
2011-05-16 05:15:42	0
2011-05-16 08:27:24	0
2011-05-16 12:26:46	0
2011-05-16 17:16:31	0
2011-05-16 23:02:59	0
2011-05-16 23:50:12	0
2011-05-16 23:59:04	0
2011-05-17 00:05:00	0
2011-05-17 00:07:08	0
2011-05-17 00:28:29	0
2011-05-17 01:21:50	0
2011-05-17 02:42:51	0
2011-05-17 04:47:48	0
2011-05-17 08:01:18	0
2011-05-17 11:48:44	0
2011-05-17 16:32:38	0
2011-05-17 21:56:39	0
2011-05-17 23:16:00	0
2011-05-17 23:50:43	0
2011-05-17 23:59:20	0
2011-05-18 00:05:11	0
2011-05-18 00:07:18	0
2011-05-18 00:28:27	0
2011-05-18 02:22:03	0
2011-05-18 05:20:53	0
2011-05-18 08:39:13	0
2011-05-18 13:00:59	0
2011-05-18 18:04:26	0
2011-05-18 20:45:35	0
2011-05-18 23:04:53	0
2011-05-18 23:39:10	0
2011-05-18 23:55:10	0
2011-05-19 00:00:33	0
2011-05-19 00:02:32	0
2011-05-19 00:22:17	0
2011-05-19 01:28:26	0
2011-05-19 03:36:07	0
2011-05-19 06:25:09	0
2011-05-19 09:54:11	0
2011-05-19 14:10:20	0
2011-05-19 19:05:07	0
2011-05-19 21:41:48	0
2011-05-19 23:55:31	0
2011-05-20 00:01:06	0
2011-05-20 00:03:34	0
2011-05-20 00:28:16	0
2011-05-20 01:46:21	0
2011-05-20 03:36:33	0
2011-05-20 05:58:37	0
2011-05-20 08:53:31	0
2011-05-20 12:23:10	0
2011-05-20 16:31:34	0
2011-05-20 21:28:46	0
2011-05-20 23:59:45	0
2011-05-21 00:05:31	0
2011-05-21 00:08:13	0
2011-05-21 00:35:18	0
2011-05-21 01:40:34	0
2011-05-21 03:36:44	0
2011-05-21 06:27:28	0
2011-05-21 10:07:38	0
2011-05-21 14:36:17	0
2011-05-21 19:57:08	0
2011-05-21 22:47:28	0
2011-05-21 23:57:05	0
2011-05-22 00:02:02	0
2011-05-22 00:03:50	0
2011-05-22 00:21:44	0
2011-05-22 01:05:04	0
2011-05-22 02:01:36	0
2011-05-22 03:15:20	0
2011-05-22 04:44:39	0
2011-05-22 06:30:53	0
2011-05-22 08:33:20	0
2011-05-22 10:52:30	0
2011-05-22 13:28:11	0
2011-05-22 16:21:14	0
2011-05-22 19:32:38	0
2011-05-22 23:06:33	0
2011-05-22 23:42:39	0
2011-05-22 23:57:45	0
2011-05-23 00:02:34	0
2011-05-23 00:04:19	0
2011-05-23 00:21:47	0
2011-05-23 01:13:42	0
2011-05-23 03:08:32	0
2011-05-23 05:40:59	0
2011-05-23 09:03:45	0
2011-05-23 13:16:16	0
2011-05-23 14:07:54	0
2011-05-23 14:25:18	0
2011-05-23 14:31:14	0
2011-05-23 14:33:14	0
2011-05-23 14:34:58	0
2011-05-23 14:35:36	0
2011-05-23 14:41:56	0
2011-05-23 15:11:10	0
2011-05-23 15:57:43	0
2011-05-23 16:55:44	0
2011-05-23 18:11:12	0
2011-05-23 19:41:54	0
2011-05-23 21:30:04	0
2011-05-23 23:34:26	0
2011-05-24 01:56:25	0
2011-05-24 04:47:04	0
2011-05-24 08:04:25	0
2011-05-24 11:47:11	0
2011-05-24 15:48:23	0
2011-05-24 20:04:58	0
2011-05-25 00:35:19	0
2011-05-25 05:23:30	0
2011-05-25 07:35:56	0
2011-05-25 09:16:31	0
2011-05-25 09:22:16	0
2011-05-25 09:25:46	0
2011-05-25 09:27:02	0
2011-05-25 09:39:36	0
2011-05-25 10:42:35	0
2011-05-25 12:45:33	0
2011-05-25 15:44:13	0
2011-05-25 19:31:09	0
2011-05-26 00:16:38	0
2011-05-26 05:30:25	0
2011-05-26 11:35:25	0
2011-05-26 12:45:40	0
2011-05-26 12:49:31	0
2011-05-26 12:52:01	0
2011-05-26 12:52:55	0
2011-05-26 13:01:56	0
2011-05-26 13:52:19	0
2011-05-26 15:17:53	0
2011-05-26 17:06:28	0
2011-05-26 19:33:49	0
2011-05-26 22:36:45	0
2011-05-27 02:18:21	0
2011-05-27 06:30:10	0
2011-05-27 11:19:25	0
2011-05-27 12:24:27	0
2011-05-27 13:06:56	0
2011-05-27 13:18:46	0
2011-05-27 13:22:40	0
2011-05-27 13:24:05	0
2011-05-27 13:38:14	0
2011-05-27 14:47:01	0
2011-05-27 16:34:17	0
2011-05-27 19:19:20	0
2011-05-27 22:54:09	0
2011-05-28 03:18:12	0
2011-05-28 08:04:52	0
2011-05-28 13:22:39	0
2011-05-28 20:06:26	0
2011-05-28 23:03:24	0
2011-05-28 23:48:13	0
2011-05-28 23:59:44	0
2011-05-29 00:05:43	0
2011-05-29 00:07:52	0
2011-05-29 00:29:22	0
2011-05-29 01:21:36	0
2011-05-29 02:52:43	0
2011-05-29 05:09:01	0
2011-05-29 08:05:54	0
2011-05-29 11:54:03	0
2011-05-29 16:25:03	0
2011-05-29 21:28:54	0
2011-05-29 23:49:58	0
2011-05-29 23:59:45	0
2011-05-30 00:05:43	0
2011-05-30 00:07:52	0
2011-05-30 00:29:21	0
2011-05-30 02:12:22	0
2011-05-30 05:01:14	0
2011-05-30 08:28:52	0
2011-05-30 12:58:34	0
2011-05-30 18:13:27	0
2011-05-30 21:02:28	0
2011-05-30 23:28:43	0
2011-05-30 23:51:32	0
2011-05-30 23:59:50	0
2011-05-31 00:05:37	0
2011-05-31 00:07:43	0
2011-05-31 00:28:38	0
2011-05-31 01:49:47	0
2011-05-31 03:04:36	0
2011-05-31 06:10:12	0
2011-05-31 09:28:21	0
2011-05-31 11:35:07	0
2011-05-31 13:32:14	0
2011-05-31 13:47:54	0
2011-05-31 13:52:50	0
2011-05-31 13:54:37	0
2011-05-31 14:12:26	0
2011-05-31 15:30:53	0
2011-05-31 18:06:01	0
2011-05-31 21:18:24	0
2011-05-31 23:16:06	0
2011-05-31 23:49:43	0
2011-05-31 23:59:34	0
2011-06-01 00:05:26	0
2011-06-01 00:07:33	0
2011-06-01 00:28:42	0
2011-06-01 01:36:09	0
2011-06-01 03:14:43	0
2011-06-01 05:19:38	0
2011-06-01 07:55:37	0
2011-06-01 10:58:14	0
2011-06-01 14:27:04	0
2011-06-01 18:19:48	0
2011-06-01 22:38:14	0
2011-06-01 23:45:44	0
2011-06-01 23:57:30	0
2011-06-02 00:02:13	0
2011-06-02 00:03:56	0
2011-06-02 00:21:05	0
2011-06-02 01:50:31	0
2011-06-02 04:18:29	0
2011-06-02 07:22:25	0
2011-06-02 11:27:32	0
2011-06-02 16:22:06	0
2011-06-02 21:59:54	0
2011-06-02 23:29:09	0
2011-06-02 23:53:44	0
2011-06-02 23:59:44	0
2011-06-03 00:05:38	0
2011-06-03 00:07:46	0
2011-06-03 00:29:04	0
2011-06-03 01:13:37	0
2011-06-03 02:10:33	0
2011-06-03 03:26:27	0
2011-06-03 04:59:46	0
2011-06-03 06:54:23	0
2011-06-03 09:10:56	0
2011-06-03 11:51:25	0
2011-06-03 14:55:52	0
2011-06-03 18:23:58	0
2011-06-03 22:14:31	0
2011-06-04 02:26:44	0
2011-06-04 08:06:34	0
2011-06-04 10:10:18	0
2011-06-04 11:58:20	0
2011-06-04 12:01:07	0
2011-06-04 12:02:25	0
2011-06-04 12:15:20	0
2011-06-04 13:12:07	0
2011-06-04 14:58:12	0
2011-06-04 16:30:41	0
2011-06-04 20:15:06	0
2011-06-04 23:50:25	0
2011-06-05 05:09:54	0
2011-06-05 10:33:05	0
2011-06-05 17:10:25	0
2011-06-05 20:20:48	0
2011-06-05 22:42:39	0
2011-06-05 23:46:42	0
2011-06-05 23:59:29	0
2011-06-06 00:05:31	0
2011-06-06 00:07:40	0
2011-06-06 00:29:19	0
2011-06-06 01:44:57	0
2011-06-06 03:38:47	0
2011-06-06 06:08:33	0
2011-06-06 09:21:26	0
2011-06-06 13:11:45	0
2011-06-06 17:39:39	0
2011-06-06 22:37:45	0
2011-06-06 23:49:01	0
2011-06-06 23:58:20	0
2011-06-07 00:03:08	0
2011-06-07 00:04:52	0
2011-06-07 00:22:15	0
2011-06-07 01:15:34	0
2011-06-07 03:27:44	0
2011-06-07 06:15:54	0
2011-06-07 10:17:34	0
2011-06-07 14:54:03	0
2011-06-07 20:22:51	0
2011-06-07 23:05:41	0
2011-06-07 23:47:35	0
2011-06-07 23:58:20	0
2011-06-08 00:03:05	0
2011-06-08 00:04:49	0
2011-06-08 00:22:03	0
2011-06-08 01:59:26	0
2011-06-08 04:26:09	0
2011-06-08 07:27:48	0
2011-06-08 11:46:46	0
2011-06-08 16:45:05	0
2011-06-08 22:46:10	0
2011-06-08 23:35:29	0
2011-06-08 23:58:08	0
2011-06-09 00:02:52	0
2011-06-09 00:04:35	0
2011-06-09 00:21:46	0
2011-06-09 02:03:39	0
2011-06-09 04:45:17	0
2011-06-09 08:00:14	0
2011-06-09 12:14:13	0
2011-06-09 17:14:42	0
2011-06-09 23:07:49	0
2011-06-09 23:53:25	0
2011-06-09 23:59:58	0
2011-06-10 00:05:38	0
2011-06-10 00:07:42	0
2011-06-10 00:28:17	0
2011-06-10 01:27:29	0
2011-06-10 03:50:41	0
2011-06-10 07:05:36	0
2011-06-10 11:48:42	0
2011-06-10 17:43:30	0
2011-06-10 20:47:13	0
2011-06-10 23:14:57	0
2011-06-10 23:50:20	0
2011-06-10 23:58:22	0
2011-06-11 00:03:02	0
2011-06-11 00:04:44	0
2011-06-11 00:21:45	0
2011-06-11 01:10:46	0
2011-06-11 03:28:01	0
2011-06-11 06:21:11	0
2011-06-11 10:16:58	0
2011-06-11 14:56:57	0
2011-06-11 20:30:11	0
2011-06-11 23:13:45	0
2011-06-11 23:54:19	0
2011-06-11 23:59:54	0
2011-06-12 00:05:26	0
2011-06-12 00:07:27	0
2011-06-12 00:27:38	0
2011-06-12 01:31:02	0
2011-06-12 03:38:40	0
2011-06-12 06:35:52	0
2011-06-12 10:26:18	0
2011-06-12 15:09:02	0
2011-06-12 20:51:45	0
2011-06-12 23:35:44	0
2011-06-12 23:54:22	0
2011-06-13 00:00:11	0
2011-06-13 00:02:18	0
2011-06-13 00:23:23	0
2011-06-13 01:28:42	0
2011-06-13 03:09:22	0
2011-06-13 05:43:13	0
2011-06-13 09:18:12	0
2011-06-13 13:29:49	0
2011-06-13 18:38:44	0
2011-06-13 21:21:56	0
2011-06-13 23:00:37	0
2011-06-13 23:37:18	0
2011-06-13 23:55:20	0
2011-06-14 00:00:53	0
2011-06-14 00:02:55	0
2011-06-14 00:23:12	0
2011-06-14 02:17:11	0
2011-06-14 04:55:50	0
2011-06-14 08:30:27	0
2011-06-14 13:38:08	0
2011-06-14 19:07:21	0
2011-06-14 21:56:21	0
2011-06-14 23:09:47	0
2011-06-14 23:54:43	0
2011-06-15 00:00:36	0
2011-06-15 00:02:43	0
2011-06-15 00:23:59	0
2011-06-15 02:06:47	0
2011-06-15 04:52:11	0
2011-06-15 08:15:49	0
2011-06-15 12:38:06	0
2011-06-15 17:49:38	0
2011-06-15 23:50:43	0
2011-06-15 23:59:54	0
2011-06-16 00:06:11	0
2011-06-16 00:08:26	0
2011-06-16 00:31:02	0
2011-06-16 01:48:39	0
2011-06-16 03:52:23	0
2011-06-16 07:12:48	0
2011-06-16 11:04:38	0
2011-06-16 17:05:07	0
2011-06-16 23:25:49	0
2011-06-16 23:58:16	0
2011-06-17 00:03:10	0
2011-06-17 00:04:57	0
2011-06-17 00:22:48	0
2011-06-17 02:01:33	0
2011-06-17 04:20:12	0
2011-06-17 07:41:38	0
2011-06-17 11:49:32	0
2011-06-17 16:49:17	0
2011-06-17 22:40:05	0
2011-06-17 23:31:44	0
2011-06-17 23:52:45	0
2011-06-17 23:59:58	0
2011-06-18 00:06:32	0
2011-06-18 00:08:55	0
2011-06-18 00:32:49	0
2011-06-18 01:38:20	0
2011-06-18 03:39:38	0
2011-06-18 06:27:20	0
2011-06-18 10:27:46	0
2011-06-18 15:11:10	0
2011-06-18 20:43:05	0
2011-06-18 23:30:30	0
2011-06-18 23:51:16	0
2011-06-18 23:59:18	0
2011-06-19 00:06:02	0
2011-06-19 00:08:29	0
2011-06-19 00:32:57	0
2011-06-19 02:17:02	0
2011-06-19 05:04:00	0
2011-06-19 08:17:54	0
2011-06-19 12:36:53	0
2011-06-19 17:44:20	0
2011-06-19 23:49:55	0
2011-06-19 23:59:06	0
2011-06-20 00:07:36	0
2011-06-20 00:10:42	0
2011-06-20 00:41:40	0
2011-06-20 01:41:10	0
2011-06-20 03:24:22	0
2011-06-20 05:54:10	0
2011-06-20 09:31:15	0
2011-06-20 14:15:12	0
2011-06-20 19:56:04	0
2011-06-20 23:06:41	0
2011-06-20 23:42:30	0
2011-06-20 23:59:07	0
2011-06-21 00:08:10	0
2011-06-21 00:11:27	0
2011-06-21 00:44:15	0
2011-06-21 02:04:10	0
2011-06-21 04:02:31	0
2011-06-21 06:55:46	0
2011-06-21 11:04:32	0
2011-06-21 16:02:40	0
2011-06-21 22:06:11	0
2011-06-21 23:21:03	0
2011-06-21 23:57:44	0
2011-06-22 00:13:58	0
2011-06-22 00:19:49	0
2011-06-22 01:18:20	0
2011-06-22 03:01:59	0
2011-06-22 05:14:00	0
2011-06-22 08:04:17	0
2011-06-22 11:29:26	0
2011-06-22 15:33:46	0
2011-06-22 20:14:16	0
2011-06-22 22:51:20	0
2011-06-22 23:47:19	0
2011-06-23 00:00:29	0
2011-06-23 00:05:25	0
2011-06-23 00:54:47	0
2011-06-23 02:48:14	0
2011-06-23 05:27:13	0
2011-06-23 09:20:31	0
2011-06-23 14:09:18	0
2011-06-23 19:50:36	0
2011-06-23 23:27:49	0
2011-06-23 23:56:27	0
2011-06-24 00:28:10	0
2011-06-24 00:39:35	0
2011-06-24 02:25:37	0
2011-06-24 03:47:48	0
2011-06-24 05:50:04	0
2011-06-24 07:55:32	0
2011-06-24 10:25:39	0
2011-06-24 13:08:32	0
2011-06-24 16:10:27	0
2011-06-24 19:27:06	0
2011-06-24 22:58:38	0
2011-06-24 23:59:17	0
2011-06-25 00:06:16	0
2011-06-25 00:09:19	0
2011-06-25 00:39:52	0
2011-06-25 02:38:51	0
2011-06-25 05:41:17	0
2011-06-25 09:25:39	0
2011-06-25 14:07:34	0
2011-06-25 19:45:42	0
2011-06-25 22:18:30	0
2011-06-25 23:37:25	0
2011-06-25 23:56:07	0
2011-06-26 00:04:20	0
2011-06-26 00:07:20	0
2011-06-26 00:37:19	0
2011-06-26 01:12:44	0
2011-06-26 02:00:26	0
2011-06-26 02:57:15	0
2011-06-26 04:06:30	0
2011-06-26 05:28:02	0
2011-06-26 07:04:20	0
2011-06-26 08:57:10	0
2011-06-26 11:10:17	0
2011-06-26 13:49:33	0
2011-06-26 17:07:28	0
2011-06-26 21:35:13	0
2011-06-26 23:41:32	0
2011-06-26 23:56:53	0
2011-06-27 00:01:46	0
2011-06-27 00:03:32	0
2011-06-27 00:21:11	0
2011-06-27 02:03:31	0
2011-06-27 04:19:45	0
2011-06-27 07:38:27	0
2011-06-27 11:39:14	0
2011-06-27 16:39:40	0
2011-06-27 22:24:06	0
2011-06-27 23:42:48	0
2011-06-28 03:06:35	0
2011-06-28 04:30:18	0
2011-06-28 06:51:43	0
2011-06-28 09:01:32	0
2011-06-28 11:41:06	0
2011-06-28 14:31:13	0
2011-06-28 17:44:02	0
2011-06-28 21:13:32	0
2011-06-28 22:54:50	0
2011-06-28 23:43:14	0
2011-06-28 23:58:45	0
2011-06-29 00:03:39	0
2011-06-29 00:05:26	0
2011-06-29 00:23:10	0
2011-06-29 02:01:08	0
2011-06-29 04:48:42	0
2011-06-29 08:11:55	0
2011-06-29 12:36:44	0
2011-06-29 17:44:53	0
2011-06-29 23:43:09	0
2011-06-29 23:56:11	0
2011-06-30 00:01:29	0
2011-06-30 00:03:23	0
2011-06-30 00:22:25	0
2011-06-30 00:55:04	0
2011-06-30 01:35:01	0
2011-06-30 02:28:38	0
2011-06-30 03:34:14	0
2011-06-30 04:55:53	0
2011-06-30 06:34:47	0
2011-06-30 08:34:33	0
2011-06-30 10:57:02	0
2011-06-30 13:46:27	0
2011-06-30 17:06:54	0
2011-06-30 21:02:57	0
2011-07-01 01:31:28	0
2011-07-01 06:27:30	0
2011-07-01 12:26:55	0
2011-07-01 12:46:58	0
2011-07-01 12:49:44	0
2011-07-01 12:50:44	0
2011-07-01 13:00:42	0
2011-07-01 13:38:56	0
2011-07-01 14:56:01	0
2011-07-01 17:09:45	0
2011-07-01 19:48:58	0
2011-07-01 23:14:44	0
2011-07-02 03:20:58	0
2011-07-02 08:27:15	0
2011-07-02 14:17:04	0
2011-07-02 20:39:58	0
2011-07-02 23:48:46	0
2011-07-03 02:24:42	0
2011-07-03 03:22:18	0
2011-07-03 03:38:33	0
2011-07-03 03:42:46	0
2011-07-03 03:44:18	0
2011-07-03 03:59:39	0
2011-07-03 05:12:24	0
2011-07-03 07:13:45	0
2011-07-03 09:48:37	0
2011-07-03 13:08:15	0
2011-07-03 17:06:31	0
2011-07-03 21:46:29	0
2011-07-03 22:59:09	0
2011-07-03 23:47:50	0
2011-07-03 23:59:16	0
2011-07-04 00:04:55	0
2011-07-04 00:06:57	0
2011-07-04 00:27:27	0
2011-07-04 02:07:39	0
2011-07-04 04:31:13	0
2011-07-04 07:49:00	0
2011-07-04 12:01:53	0
2011-07-04 16:35:03	0
2011-07-04 22:17:19	0
2011-07-04 23:36:41	0
2011-07-04 23:59:21	0
2011-07-05 00:05:27	0
2011-07-05 00:07:39	0
2011-07-05 00:29:31	0
2011-07-05 02:15:56	0
2011-07-05 04:58:53	0
2011-07-05 08:22:43	0
2011-07-05 12:25:25	0
2011-07-05 17:26:26	0
2011-07-05 22:35:44	0
2011-07-05 23:52:24	0
2011-07-05 23:59:12	0
2011-07-06 00:04:54	0
2011-07-06 00:06:58	0
2011-07-06 00:27:38	0
2011-07-06 01:58:08	0
2011-07-06 04:30:10	0
2011-07-06 07:40:49	0
2011-07-06 11:23:21	0
2011-07-06 16:05:01	0
2011-07-06 21:20:54	0
2011-07-06 23:54:19	0
2011-07-07 00:00:13	0
2011-07-07 00:03:02	0
2011-07-07 00:31:08	0
2011-07-07 02:25:14	0
2011-07-07 05:24:26	0
2011-07-07 09:10:24	0
2011-07-07 13:33:47	0
2011-07-07 19:00:24	0
2011-07-07 21:46:43	0
2011-07-07 22:59:46	0
2011-07-07 23:43:41	0
2011-07-07 23:57:39	0
2011-07-08 00:02:21	0
2011-07-08 00:04:04	0
2011-07-08 00:21:10	0
2011-07-08 01:26:18	0
2011-07-08 03:34:12	0
2011-07-08 06:20:21	0
2011-07-08 10:09:51	0
2011-07-08 14:48:16	0
2011-07-08 20:18:32	0
2011-07-08 21:31:32	0
2011-07-08 22:03:48	0
2011-07-08 22:08:25	0
2011-07-08 22:10:06	0
2011-07-08 22:26:59	0
2011-07-08 23:06:51	0
2011-07-08 23:50:37	0
2011-07-08 23:59:09	0
2011-07-09 00:05:06	0
2011-07-09 00:07:15	0
2011-07-09 00:28:43	0
2011-07-09 01:17:25	0
2011-07-09 02:49:44	0
2011-07-09 05:11:09	0
2011-07-09 08:10:32	0
2011-07-09 12:07:12	0
2011-07-09 16:29:07	0
2011-07-09 21:49:22	0
2011-07-09 23:12:45	0
2011-07-09 23:48:14	0
2011-07-09 23:59:40	0
2011-07-10 00:05:42	0
2011-07-10 00:07:52	0
2011-07-10 00:29:33	0
2011-07-10 01:46:24	0
2011-07-10 03:31:36	0
2011-07-10 05:52:21	0
2011-07-10 08:46:25	0
2011-07-10 12:17:42	0
2011-07-10 16:30:41	0
2011-07-10 21:35:50	0
2011-07-10 22:55:18	0
2011-07-10 23:50:39	0
2011-07-10 23:58:43	0
2011-07-11 00:03:49	0
2011-07-11 00:05:38	0
2011-07-11 00:23:56	0
2011-07-11 01:35:13	0
2011-07-11 02:45:11	0
2011-07-11 06:00:23	0
2011-07-11 09:26:55	0
2011-07-11 13:56:53	0
2011-07-11 19:09:56	0
2011-07-11 21:40:57	0
2011-07-11 22:57:59	0
2011-07-11 23:48:59	0
2011-07-11 23:59:32	0
2011-07-12 00:05:43	0
2011-07-12 00:07:57	0
2011-07-12 00:30:16	0
2011-07-12 01:14:55	0
2011-07-12 02:09:50	0
2011-07-12 03:22:26	0
2011-07-12 04:48:49	0
2011-07-12 06:31:54	0
2011-07-12 08:30:38	0
2011-07-12 10:46:53	0
2011-07-12 13:22:20	0
2011-07-12 16:17:33	0
2011-07-12 19:33:47	0
2011-07-12 23:10:49	0
2011-07-12 23:45:27	0
2011-07-12 23:58:40	0
2011-07-13 00:03:26	0
2011-07-13 00:05:10	0
2011-07-13 00:22:29	0
2011-07-13 02:01:33	0
2011-07-13 04:38:20	0
2011-07-13 08:03:35	0
2011-07-13 12:21:25	0
2011-07-13 17:26:31	0
2011-07-13 23:15:40	0
2011-07-13 23:59:39	0
2011-07-14 00:05:43	0
2011-07-14 00:07:56	0
2011-07-14 00:29:58	0
2011-07-14 01:05:46	0
2011-07-14 01:50:14	0
2011-07-14 02:49:03	0
2011-07-14 04:01:10	0
2011-07-14 05:30:19	0
2011-07-14 07:17:41	0
2011-07-14 09:26:04	0
2011-07-14 11:57:09	0
2011-07-14 14:52:45	0
2011-07-14 18:13:29	0
2011-07-14 22:00:40	0
2011-07-15 02:14:59	0
2011-07-15 07:45:55	0
2011-07-15 09:50:13	0
2011-07-15 11:38:39	0
2011-07-15 11:53:44	0
2011-07-15 11:59:55	0
2011-07-15 12:03:33	0
2011-07-15 12:04:51	0
2011-07-15 12:17:55	0
2011-07-15 13:49:30	0
2011-07-15 16:33:22	0
2011-07-15 19:46:40	0
2011-07-16 00:05:47	0
2011-07-16 05:03:44	0
2011-07-16 10:59:11	0
2011-07-16 17:28:29	0
2011-07-16 20:41:33	0
2011-07-16 23:21:52	0
2011-07-16 23:58:39	0
2011-07-17 00:03:17	0
2011-07-17 00:04:58	0
2011-07-17 00:21:49	0
2011-07-17 01:40:05	0
2011-07-17 03:43:52	0
2011-07-17 06:17:10	0
2011-07-17 09:33:35	0
2011-07-17 13:24:35	0
2011-07-17 17:52:50	0
2011-07-17 22:51:54	0
2011-07-17 23:34:43	0
2011-07-17 23:53:23	0
2011-07-17 23:59:37	0
2011-07-18 00:05:10	0
2011-07-18 00:07:11	0
2011-07-18 00:27:26	0
2011-07-18 02:10:35	0
2011-07-18 04:36:52	0
2011-07-18 08:06:48	0
2011-07-18 12:20:31	0
2011-07-18 17:27:55	0
2011-07-18 23:19:43	0
2011-07-18 23:49:15	0
2011-07-18 23:59:38	0
2011-07-19 00:05:35	0
2011-07-19 00:07:44	0
2011-07-19 00:29:10	0
2011-07-19 02:20:01	0
2011-07-19 05:05:17	0
2011-07-19 08:49:25	0
2011-07-19 13:28:49	0
2011-07-19 19:04:51	0
2011-07-19 21:44:08	0
2011-07-19 22:58:20	0
2011-07-19 23:48:16	0
2011-07-19 23:58:23	0
2011-07-20 00:03:09	0
2011-07-20 00:04:53	0
2011-07-20 00:22:11	0
2011-07-20 02:00:51	0
2011-07-20 04:40:10	0
2011-07-20 08:01:15	0
2011-07-20 12:19:08	0
2011-07-20 17:26:59	0
2011-07-20 23:21:47	0
2011-07-20 23:51:28	0
2011-07-20 23:59:29	0
2011-07-21 00:05:23	0
2011-07-21 00:07:31	0
2011-07-21 00:28:50	0
2011-07-21 02:41:07	0
2011-07-21 06:04:11	0
2011-07-21 10:46:29	0
2011-07-21 16:41:56	0
2011-07-21 23:47:26	0
2011-07-21 23:58:58	0
2011-07-22 00:04:37	0
2011-07-22 00:06:40	0
2011-07-22 00:27:14	0
2011-07-22 01:39:47	0
2011-07-22 02:45:29	0
2011-07-22 06:21:46	0
2011-07-22 09:49:26	0
2011-07-22 14:44:06	0
2011-07-22 20:03:24	0
2011-07-22 22:49:23	0
2011-07-22 23:32:24	0
2011-07-22 23:52:25	0
2011-07-22 23:59:04	0
2011-07-23 00:04:55	0
2011-07-23 00:07:03	0
2011-07-23 00:28:18	0
[truncated: 11,889 more rows]

## Sheet: gua_Deng_3_0
Time	Deng_sim
2011-01-01	0
2011-01-01 02:16:55	0
2011-01-01 09:05:56	0
2011-01-01 18:37:20	0
2011-01-01 23:24:09	0
2011-01-01 23:48:37	0
2011-01-01 23:58:12	0
2011-01-02 00:03:16	0
2011-01-02 00:05:05	0
2011-01-02 00:23:14	0
2011-01-02 01:33:48	0
2011-01-02 03:40:47	0
2011-01-02 06:12:35	0
2011-01-02 09:35:22	0
2011-01-02 13:33:23	0
2011-01-02 18:14:33	0
2011-01-02 23:30:13	0
2011-01-02 23:57:42	0
2011-01-03 00:02:39	0
2011-01-03 00:04:26	0
2011-01-03 00:22:15	0
2011-01-03 02:45:11	0
2011-01-03 07:07:38	0
2011-01-03 12:28:25	0
2011-01-03 19:22:46	0
2011-01-03 22:25:11	0
2011-01-03 23:42:26	0
2011-01-03 23:57:24	0
2011-01-04 00:02:10	0
2011-01-04 00:03:54	0
2011-01-04 00:21:14	0
2011-01-04 01:21:58	0
2011-01-04 03:14:52	0
2011-01-04 05:19:06	0
2011-01-04 07:19:30	0
2011-01-04 09:07:17	0
2011-01-04 14:07:59	0
2011-01-04 17:51:16	0
2011-01-04 21:44:24	0
2011-01-04 22:57:39	0
2011-01-04 23:35:41	0
2011-01-04 23:53:03	0
2011-01-04 23:59:12	0
2011-01-05	0
2011-01-05 00:00:24	0
2011-01-05 00:04:28	0
2011-01-05 00:34:01	0
2011-01-05 01:25:12	0
2011-01-05 02:19:56	0
2011-01-05 03:21:49	0
2011-01-05 04:01:40	0
2011-01-05 08:40:53	0
2011-01-05 12:32:06	0
2011-01-05 19:13:43	0
2011-01-05 22:02:37	0
2011-01-05 23:21:19	0
2011-01-05 23:54:04	0
2011-01-06 00:00:13	0
2011-01-06 00:02:27	0
2011-01-06 00:24:42	0
2011-01-06 01:47:05	0
2011-01-06 03:48:56	0
2011-01-06 06:22:33	0
2011-01-06 08:34:53	0
2011-01-06 09:44:50	0
2011-01-06 11:33:51	0
2011-01-06 13:36:30	0
2011-01-06 16:00:57	0
2011-01-06 17:26:45	0
2011-01-06 20:17:05	0
2011-01-06 23:15:45	0
2011-01-06 23:56:52	0
2011-01-07 00:02:59	0
2011-01-07 00:05:13	0
2011-01-07 00:27:30	0
2011-01-07 01:57:53	0
2011-01-07 04:14:59	0
2011-01-07 06:06:34	0
2011-01-07 10:36:06	0
2011-01-07 15:12:36	0
2011-01-07 21:55:26	0
2011-01-07 23:43:31	0
2011-01-07 23:58:27	0
2011-01-08 00:07:30	0
2011-01-08 00:10:47	0
2011-01-08 00:43:34	0
2011-01-08 02:22:53	0
2011-01-08 04:41:42	0
2011-01-08 07:16:55	0
2011-01-08 11:08:10	0
2011-01-08 15:20:48	0
2011-01-08 18:58:09	0
2011-01-08 21:53:24	0
2011-01-08 23:18:06	0
2011-01-08 23:51:58	0
2011-01-09	0
2011-01-09 00:03:26	0
2011-01-09 00:37:52	0
2011-01-09 02:57:56	0
2011-01-09 06:23:21	0
2011-01-09 10:26:19	0
2011-01-09 15:44:13	0
2011-01-09 21:18:05	0
2011-01-09 23:37:28	0
2011-01-10 00:04:20	0
2011-01-10 00:15:17	0
2011-01-10 02:04:42	0
2011-01-10 04:17:50	0
2011-01-10 07:22:06	0
2011-01-10 10:40:00	0
2011-01-10 13:48:14	0
2011-01-10 18:58:55	0
2011-01-10 23:42:42	0
2011-01-10 23:59:52	0
2011-01-11 00:10:43	0
2011-01-11 00:14:39	0
2011-01-11 00:53:56	0
2011-01-11 02:51:01	0
2011-01-11 05:40:30	0
2011-01-11 09:19:20	0
2011-01-11 14:22:33	0
2011-01-11 17:56:17	0
2011-01-11 23:17:24	0
2011-01-12 01:35:49	0
2011-01-12 03:14:09	0
2011-01-12 05:10:13	0
2011-01-12 06:24:26	0
2011-01-12 07:28:45	0
2011-01-12 13:53:24	0
2011-01-12 19:12:52	0
2011-01-13	0
2011-01-13 05:43:38	0
2011-01-13 08:27:34	0
2011-01-13 10:08:50	0
2011-01-13 11:10:19	0
2011-01-13 13:16:45	0
2011-01-13 15:22:58	0
2011-01-13 18:30:47	0
2011-01-13 22:17:38	0
2011-01-14 03:24:47	0
2011-01-14 06:50:28	0
2011-01-14 15:13:16	0
2011-01-14 21:20:47	0
2011-01-14 23:20:25	0
2011-01-15 00:18:54	0
2011-01-15 00:37:43	0
2011-01-15 00:44:34	0
2011-01-15 00:46:23	0
2011-01-15 00:47:39	0
2011-01-15 00:48:15	0
2011-01-15 00:48:20	0
2011-01-15 00:48:25	0
2011-01-15 00:48:27	0
2011-01-15 00:48:44	0
2011-01-15 00:51:39	0
2011-01-15 01:20:48	0
2011-01-15 03:12:06	0
2011-01-15 05:56:16	0
2011-01-15 09:13:50	0
2011-01-15 12:51:29	0
2011-01-15 14:57:22	0
2011-01-15 16:49:17	0
2011-01-15 22:27:01	0
2011-01-16 02:50:28	0
2011-01-16 07:29:44	0
2011-01-16 11:17:24	0
2011-01-16 15:54:37	0
2011-01-16 23:09:45	0
2011-01-17	0
2011-01-17 01:45:13	0
2011-01-17 05:35:43	0
2011-01-17 09:31:45	0
2011-01-17 14:49:14	0
2011-01-17 18:01:33	0
2011-01-18 01:38:42	0
2011-01-18 07:20:07	0
2011-01-18 16:06:34	0
2011-01-18 22:21:41	0
2011-01-18 23:17:46	0
2011-01-18 23:46:13	0
2011-01-18 23:58:03	0
2011-01-19 00:04:42	0
2011-01-19 00:07:36	0
2011-01-19 00:08:36	0
2011-01-19 00:08:55	0
2011-01-19 00:09:02	0
2011-01-19 00:10:12	0
2011-01-19 00:21:51	0
2011-01-19 00:42:08	0
2011-01-19 01:31:22	0
2011-01-19 02:26:34	0
2011-01-19 03:49:44	0
2011-01-19 05:39:30	0
2011-01-19 08:03:56	0
2011-01-19 11:20:36	0
2011-01-19 14:03:37	0
2011-01-19 18:58:55	0
2011-01-19 22:45:44	0
2011-01-20 03:23:12	0
2011-01-20 07:37:56	0
2011-01-20 09:53:26	0
2011-01-20 11:53:09	0
2011-01-20 14:21:23	0
2011-01-20 16:54:12	0
2011-01-20 20:09:10	0
2011-01-21	0
2011-01-21 04:01:24	0
2011-01-21 09:00:19	0
2011-01-21 14:53:15	0
2011-01-21 21:38:41	0
2011-01-22 03:52:05	0
2011-01-22 06:39:29	0
2011-01-22 09:16:53	0
2011-01-22 13:18:55	0
2011-01-22 15:17:02	0
2011-01-22 16:55:56	0
2011-01-22 17:51:04	0
2011-01-22 18:48:52	0
2011-01-22 21:05:06	0
2011-01-23 00:12:19	0
2011-01-23 03:53:51	0
2011-01-23 09:24:27	0
2011-01-23 13:54:31	0
2011-01-23 19:09:30	0
2011-01-23 20:51:14	0
2011-01-23 21:55:35	0
2011-01-24 00:14:30	0
2011-01-24 02:35:30	0
2011-01-24 04:37:40	0
2011-01-24 06:07:52	0
2011-01-24 12:45:16	0
2011-01-24 15:36:11	0
2011-01-24 22:09:39	0
2011-01-25	0
2011-01-25 05:28:35	0
2011-01-25 09:29:25	0
2011-01-25 15:35:41	0
2011-01-25 19:08:45	0
2011-01-25 20:09:57	0
2011-01-25 20:32:28	0
2011-01-25 20:43:33	0
2011-01-25 20:47:36	0
2011-01-25 21:28:03	0
2011-01-25 23:16:14	0
2011-01-26 00:01:37	0
2011-01-26 01:45:36	0
2011-01-26 03:22:21	0
2011-01-26 05:51:59	0
2011-01-26 08:52:39	0
2011-01-26 13:18:35	0
2011-01-26 16:38:35	0
2011-01-26 19:29:54	0
2011-01-26 22:16:07	0
2011-01-27 01:47:28	0
2011-01-27 04:35:32	0
2011-01-27 07:59:26	0
2011-01-27 10:31:48	0
2011-01-27 14:44:07	0
2011-01-27 18:40:54	0
2011-01-28 00:49:13	0
2011-01-28 04:14:39	0
2011-01-28 06:22:43	0
2011-01-28 07:39:08	0
2011-01-28 10:18:29	0
2011-01-28 13:54:58	0
2011-01-28 18:38:36	0
2011-01-29	0
2011-01-29 04:15:02	0
2011-01-29 09:13:47	0
2011-01-29 14:06:02	0
2011-01-29 19:48:19	0
2011-01-30 01:47:49	0
2011-01-30 05:34:51	0
2011-01-30 08:23:01	0
2011-01-30 10:58:29	0
2011-01-30 15:55:31	0
2011-01-30 20:29:44	0
2011-01-31 02:13:11	0
2011-01-31 07:58:15	0
2011-01-31 09:59:40	0
2011-01-31 11:54:43	0
2011-01-31 14:54:01	0
2011-01-31 17:45:58	0
2011-01-31 19:46:15	0
2011-01-31 21:45:15	0
2011-02-01 03:24:13	0
2011-02-01 06:16:51	0
2011-02-01 11:48:52	0
2011-02-01 17:04:43	0
2011-02-01 23:00:44	0
2011-02-02	0
2011-02-02 03:38:24	0
2011-02-02 05:22:22	0
2011-02-02 06:57:55	0
2011-02-02 08:30:33	0
2011-02-02 10:47:22	0
2011-02-02 12:35:40	0
2011-02-02 17:09:00	0
2011-02-02 20:00:50	0
2011-02-02 22:34:47	0
2011-02-03 00:10:10	0
2011-02-03 00:44:29	0
2011-02-03 00:59:00	0
2011-02-03 01:07:19	0
2011-02-03 02:30:28	0
2011-02-03 03:31:29	0
2011-02-03 06:11:16	0
2011-02-03 08:41:07	0
2011-02-03 12:05:33	0
2011-02-03 16:11:49	0
2011-02-03 21:35:21	0
2011-02-04 04:22:19	0
2011-02-04 11:13:47	0
2011-02-04 16:18:01	0
2011-02-04 20:20:41	0
2011-02-05 00:58:57	0
2011-02-05 03:47:50	0
2011-02-05 05:30:16	0
2011-02-05 06:58:18	0
2011-02-05 10:56:10	0
2011-02-05 13:23:32	0
2011-02-05 19:20:58	0
2011-02-05 23:18:22	0
2011-02-06	0
2011-02-06 01:12:10	0
2011-02-06 02:06:36	0
2011-02-06 05:06:00	0
2011-02-06 06:51:53	0
2011-02-06 09:06:22	0
2011-02-06 11:27:51	0
2011-02-06 13:28:06	0
2011-02-06 15:05:04	0
2011-02-06 18:34:46	0
2011-02-06 20:03:58	0
2011-02-06 21:24:27	0
2011-02-06 23:17:49	0
2011-02-07 01:40:36	0
2011-02-07 03:48:41	0
2011-02-07 07:04:58	0
2011-02-07 07:38:11	0
2011-02-07 08:09:06	0
2011-02-07 08:20:50	0
2011-02-07 10:00:05	0
2011-02-07 11:26:48	0
2011-02-07 13:55:50	0
2011-02-07 16:19:27	0
2011-02-07 18:31:45	0
2011-02-07 22:10:29	0
2011-02-08 02:36:40	0
2011-02-08 06:19:53	0
2011-02-08 09:15:13	0
2011-02-08 14:33:17	0
2011-02-08 20:07:24	0
2011-02-09 02:47:57	0
2011-02-09 09:54:26	0
2011-02-09 11:30:22	0
2011-02-09 11:59:54	0
2011-02-09 12:27:22	0
2011-02-09 12:37:23	0
2011-02-09 14:17:36	0
2011-02-09 17:04:25	0
2011-02-09 20:24:38	0
2011-02-10	0
2011-02-10 04:55:51	0
2011-02-10 09:53:24	0
2011-02-10 16:08:36	0
2011-02-10 21:26:05	0
2011-02-11 03:06:09	0
2011-02-11 07:25:33	0
2011-02-11 12:09:04	0
2011-02-11 18:18:49	0
2011-02-12 01:16:29	0
2011-02-12 06:32:16	0
2011-02-12 11:10:36	0
2011-02-12 14:15:37	0
2011-02-12 17:43:39	0
2011-02-12 23:14:49	0
2011-02-13 03:31:43	0
2011-02-13 06:08:42	0
2011-02-13 07:52:03	0
2011-02-13 08:41:36	0
2011-02-13 10:38:22	0
2011-02-13 12:32:49	0
2011-02-13 15:26:51	0
2011-02-13 18:51:26	0
2011-02-13 23:25:50	0
2011-02-14 04:08:57	0
2011-02-14 09:39:30	0
2011-02-14 11:05:45	0
2011-02-14 12:06:24	0
2011-02-14 15:52:10	0
2011-02-14 19:30:27	0
2011-02-14 22:06:43	0
2011-02-15 03:23:32	0
2011-02-15 07:15:42	0
2011-02-15 09:35:01	0
2011-02-15 11:01:49	0
2011-02-15 11:44:07	0
2011-02-15 12:22:11	0
2011-02-15 16:22:09	0
2011-02-15 19:10:59	0
2011-02-15 23:16:43	0
2011-02-16 03:14:03	0
2011-02-16 06:43:55	0
2011-02-16 08:17:43	0
2011-02-16 09:16:38	0
2011-02-16 10:50:46	0
2011-02-16 12:37:35	0
2011-02-16 14:59:27	0
2011-02-16 17:51:42	0
2011-02-16 21:26:45	0
2011-02-17 01:43:13	0
2011-02-17 04:43:53	0
2011-02-17 09:22:39	0
2011-02-17 13:41:33	0
2011-02-17 20:37:32	0
2011-02-18 01:19:36	0
2011-02-18 09:04:20	0
2011-02-18 16:31:16	0
2011-02-19 01:42:30	0
2011-02-19 09:04:00	0
2011-02-19 19:42:43	0
2011-02-20 03:08:05	0
2011-02-20 14:34:33	0
2011-02-20 23:41:39	0
2011-02-21 04:08:38	0
2011-02-21 07:17:12	0
2011-02-21 08:09:50	0
2011-02-21 08:30:18	0
2011-02-21 08:39:09	0
2011-02-21 08:42:21	0
2011-02-21 09:14:25	0
2011-02-21 10:52:36	0
2011-02-21 13:33:34	0
2011-02-21 16:50:08	0
2011-02-21 20:53:51	0
2011-02-22 01:30:23	0
2011-02-22 06:48:15	0
2011-02-22 13:49:47	0
2011-02-22 19:15:59	0
2011-02-23 03:27:24	0
2011-02-23 07:44:05	0
2011-02-23 09:53:38	0
2011-02-23 10:52:07	0
2011-02-23 11:47:43	0
2011-02-23 12:43:44	0
2011-02-23 14:42:33	0
2011-02-23 17:07:40	0
2011-02-23 19:15:48	0
2011-02-23 20:43:04	0
2011-02-23 21:37:45	0
2011-02-23 23:19:09	0
2011-02-24 01:00:05	0
2011-02-24 02:13:57	0
2011-02-24 04:56:45	0
2011-02-24 07:22:26	0
2011-02-24 10:45:41	0
2011-02-24 14:30:27	0
2011-02-24 19:26:45	0
2011-02-24 23:38:04	0
2011-02-25 02:19:58	0
2011-02-25 03:54:25	0
2011-02-25 10:26:07	0
2011-02-25 14:59:56	0
2011-02-25 21:07:01	0
2011-02-26 01:46:51	0
2011-02-26 05:28:03	0
2011-02-26 10:59:24	0
2011-02-26 18:17:19	0
2011-02-27 00:31:49	0
2011-02-27 04:20:25	0
2011-02-27 07:07:55	0
2011-02-27 09:24:02	0
2011-02-27 14:30:44	0
2011-02-27 17:16:43	0
2011-02-27 19:21:38	0
2011-02-27 22:30:45	0
2011-02-28 00:26:43	0
2011-02-28 01:23:21	0
2011-02-28 04:39:31	0
2011-02-28 06:44:58	0
2011-02-28 08:48:47	0
2011-02-28 10:04:25	0
2011-02-28 12:30:02	0
2011-02-28 15:07:45	0
2011-02-28 18:55:02	0
2011-02-28 23:26:48	0
2011-03-01 05:15:05	0
2011-03-01 11:06:43	0
2011-03-01 17:35:42	0
2011-03-01 22:32:13	0
2011-03-02 07:27:53	0
2011-03-02 15:57:29	0
2011-03-03 01:27:31	0
2011-03-03 10:31:44	0
2011-03-03 19:29:51	0
2011-03-04 03:49:14	0
2011-03-04 10:15:09	0
2011-03-04 16:42:09	0
2011-03-04 22:02:03	0
2011-03-05 00:52:22	0
2011-03-05 02:05:04	0
2011-03-05 03:10:19	0
2011-03-05 04:12:07	0
2011-03-05 05:57:02	0
2011-03-05 06:55:25	0
2011-03-05 09:11:00	0
2011-03-05 10:20:11	0
2011-03-05 11:02:45	0
2011-03-05 12:33:10	0
2011-03-05 14:10:57	0
2011-03-05 16:13:01	0
2011-03-05 17:26:33	0
2011-03-05 18:11:37	0
2011-03-05 19:12:04	0
2011-03-05 20:31:17	0
2011-03-05 22:10:58	0
2011-03-06 00:17:51	0
2011-03-06 02:49:46	0
2011-03-06 05:36:43	0
2011-03-06 09:29:25	0
2011-03-06 13:23:06	0
2011-03-06 17:26:21	0
2011-03-07 00:11:26	0
2011-03-07 07:12:47	0
2011-03-07 14:12:37	0
2011-03-07 21:45:25	0
2011-03-08 06:01:51	0
2011-03-08 13:44:37	0
2011-03-08 22:29:45	0
2011-03-09 06:26:02	0
2011-03-09 15:18:39	0
2011-03-10 00:26:54	0
2011-03-10 09:41:50	0
2011-03-10 17:23:03	0
2011-03-10 23:07:17	0
2011-03-11 09:47:54	0
2011-03-11 17:06:45	0
2011-03-12 04:20:17	0
2011-03-12 09:34:51	0
2011-03-12 12:51:34	0
2011-03-12 15:42:35	0
2011-03-13 00:39:11	0
2011-03-13 06:45:33	0
2011-03-13 13:21:24	0
2011-03-13 17:21:17	0
2011-03-13 21:21:57	0
2011-03-14 03:35:19	0
2011-03-14 09:33:39	0
2011-03-14 17:19:00	0
2011-03-15 00:25:01	0
2011-03-15 02:33:51	0
2011-03-15 03:55:01	0
2011-03-15 04:37:16	0
2011-03-15 05:03:46	0
2011-03-15 05:23:07	0
2011-03-15 05:38:08	0
2011-03-15 05:57:43	0
2011-03-15 06:04:12	0
2011-03-15 06:05:03	0
2011-03-15 06:05:04	0
2011-03-15 06:05:05	0
2011-03-15 06:05:06	0
2011-03-15 06:05:10	0
2011-03-15 06:05:49	0
2011-03-15 06:12:20	0
2011-03-15 06:40:25	0
2011-03-15 07:40:30	0
2011-03-15 09:12:03	0
2011-03-15 11:18:59	0
2011-03-15 14:10:37	0
2011-03-15 17:48:27	0
2011-03-15 22:11:40	0
2011-03-16 03:11:17	0
2011-03-16 06:31:10	0
2011-03-16 13:00:25	0
2011-03-16 19:04:55	0
2011-03-16 23:15:56	0
2011-03-17 00:07:54	0
2011-03-17 00:40:09	0
2011-03-17 04:32:18	0
2011-03-17 07:09:23	0
2011-03-17 11:55:50	0
2011-03-17 15:46:58	0
2011-03-17 19:51:14	0
2011-03-17 21:46:59	0
2011-03-17 22:48:49	0
2011-03-17 23:53:34	0
2011-03-18 01:19:34	0
2011-03-18 02:26:27	0
2011-03-18 03:51:43	0
2011-03-18 06:56:08	0
2011-03-18 09:18:11	0
2011-03-18 10:37:41	0
2011-03-18 11:29:52	0
2011-03-18 12:57:46	0
2011-03-18 14:22:01	0
2011-03-18 16:18:02	0
2011-03-18 18:08:03	0
2011-03-18 20:31:08	0
2011-03-18 23:07:45	0
2011-03-18 23:59:14	0
2011-03-19 00:30:21	0
2011-03-19 00:42:15	0
2011-03-19 02:30:47	0
2011-03-19 04:28:10	0
2011-03-19 07:06:29	0
2011-03-19 10:24:45	0
2011-03-19 14:23:31	0
2011-03-19 19:15:47	0
2011-03-19 23:49:51	0
2011-03-20 01:26:19	0
2011-03-20 02:27:15	0
2011-03-20 06:14:19	0
2011-03-20 08:55:58	0
2011-03-20 13:19:38	0
2011-03-20 18:09:31	0
2011-03-21 00:07:26	0
2011-03-21 06:33:02	0
2011-03-21 09:19:04	0
2011-03-21 11:49:29	0
2011-03-21 11:55:05	0
2011-03-21 11:58:04	0
2011-03-21 12:28:04	0
2011-03-21 13:45:25	0
2011-03-21 15:19:48	0
2011-03-21 18:05:17	0
2011-03-21 21:16:44	0
2011-03-22 01:28:42	0
2011-03-22 05:58:24	0
2011-03-22 11:53:17	0
2011-03-22 18:13:08	0
2011-03-22 22:09:14	0
2011-03-22 23:58:04	0
2011-03-23 00:28:02	0
2011-03-23 00:40:35	0
2011-03-23 02:46:02	0
2011-03-23 05:11:10	0
2011-03-23 08:47:51	0
2011-03-23 12:49:50	0
2011-03-23 13:15:14	0
2011-03-23 13:30:01	0
2011-03-23 15:57:54	0
2011-03-23 18:30:33	0
2011-03-23 22:00:06	0
2011-03-23 23:51:45	0
2011-03-24 00:38:02	0
2011-03-24 00:58:23	0
2011-03-24 03:52:12	0
2011-03-24 06:10:39	0
2011-03-24 09:39:56	0
2011-03-24 13:18:29	0
2011-03-24 17:36:49	0
2011-03-24 22:19:40	0
2011-03-25 00:58:28	0
2011-03-25 03:10:37	0
2011-03-25 03:33:46	0
2011-03-25 03:41:21	0
2011-03-25 03:44:06	0
2011-03-25 04:11:29	0
2011-03-25 05:33:09	0
2011-03-25 07:33:25	0
2011-03-25 08:59:31	0
2011-03-25 09:51:36	0
2011-03-25 10:02:57	0
2011-03-25 10:12:14	0
2011-03-25 10:15:36	0
2011-03-25 10:49:11	0
2011-03-25 11:43:08	0
2011-03-25 11:49:35	0
2011-03-25 11:51:55	0
2011-03-25 12:15:12	0
2011-03-25 13:31:13	0
2011-03-25 15:49:26	0
2011-03-25 18:37:52	0
2011-03-25 22:12:22	0
2011-03-26 02:29:04	0
2011-03-26 07:54:47	0
2011-03-26 08:40:56	0
2011-03-26 08:53:35	0
2011-03-26 08:58:13	0
2011-03-26 09:44:42	0
2011-03-26 11:42:45	0
2011-03-26 14:22:44	0
2011-03-26 17:24:23	0
2011-03-26 17:32:05	0
2011-03-26 17:38:07	0
2011-03-26 17:40:18	0
2011-03-26 18:02:06	0
2011-03-26 18:45:54	0
2011-03-26 20:05:16	0
2011-03-26 22:04:00	0
2011-03-27 00:39:36	0
2011-03-27 03:57:37	0
2011-03-27 07:37:30	0
2011-03-27 11:24:40	0
2011-03-27 15:27:59	0
2011-03-27 19:57:41	0
2011-03-28 00:42:44	0
2011-03-28 05:49:58	0
2011-03-28 11:58:23	0
2011-03-28 18:53:06	0
2011-03-29 01:09:00	0
2011-03-29 08:22:58	0
2011-03-29 12:18:23	0
2011-03-29 15:59:06	0
2011-03-29 19:42:41	0
2011-03-30 01:07:56	0
2011-03-30 02:26:26	0
2011-03-30 03:28:07	0
2011-03-30 04:01:10	0
2011-03-30 04:26:39	0
2011-03-30 04:48:52	0
2011-03-30 05:14:17	0
2011-03-30 05:23:39	0
2011-03-30 05:25:27	0
2011-03-30 05:26:23	0
2011-03-30 05:27:00	0
2011-03-30 05:27:06	0
2011-03-30 05:27:07	0
2011-03-30 05:27:07	0
2011-03-30 05:27:12	0
2011-03-30 05:27:56	0
2011-03-30 05:30:39	0
2011-03-30 05:34:54	0
2011-03-30 05:56:27	0
2011-03-30 06:16:55	0
2011-03-30 06:52:55	0
2011-03-30 07:54:32	0
2011-03-30 09:08:16	0
2011-03-30 10:44:40	0
2011-03-30 12:42:51	0
2011-03-30 15:04:51	0
2011-03-30 17:52:30	0
2011-03-30 21:03:57	0
2011-03-31 00:51:56	0
2011-03-31 05:18:43	0
2011-03-31 10:52:56	0
2011-03-31 16:47:38	0
2011-03-31 23:13:17	0
2011-04-01 01:53:11	0
2011-04-01 01:58:21	0
2011-04-01 02:02:22	0
2011-04-01 02:03:49	0
2011-04-01 02:18:18	0
2011-04-01 03:30:06	0
2011-04-01 05:44:39	0
2011-04-01 08:29:46	0
2011-04-01 12:12:35	0
2011-04-01 16:41:46	0
2011-04-01 22:06:21	0
2011-04-02 04:20:43	0
2011-04-02 09:54:47	0
2011-04-02 18:11:13	0
2011-04-02 18:50:54	0
2011-04-02 19:20:44	0
2011-04-02 19:28:59	0
2011-04-02 19:31:58	0
2011-04-02 19:34:11	0
2011-04-02 19:34:59	0
2011-04-02 19:42:59	0
2011-04-02 20:03:03	0
2011-04-02 20:29:34	0
2011-04-02 21:04:22	0
2011-04-02 21:47:36	0
2011-04-02 22:40:39	0
2011-04-02 23:44:40	0
2011-04-03 01:01:10	0
2011-04-03 02:35:42	0
2011-04-03 04:32:02	0
2011-04-03 06:57:08	0
2011-04-03 09:57:37	0
2011-04-03 13:37:19	0
2011-04-03 17:52:32	0
2011-04-03 23:41:13	0
2011-04-04 05:11:30	0
2011-04-04 07:39:43	0
2011-04-04 09:39:05	0
2011-04-04 11:05:58	0
2011-04-04 11:15:11	0
2011-04-04 11:17:37	0
2011-04-04 11:18:29	0
2011-04-04 11:27:16	0
2011-04-04 12:27:01	0
2011-04-04 14:29:01	0
2011-04-04 17:16:18	0
2011-04-04 20:26:48	0
2011-04-05 00:33:25	0
2011-04-05 05:03:37	0
2011-04-05 09:12:27	0
2011-04-05 14:01:47	0
2011-04-05 20:19:22	0
2011-04-06 02:26:57	0
2011-04-06 10:27:29	0
2011-04-06 18:19:35	0
2011-04-07 03:04:02	0
2011-04-07 11:52:34	0
2011-04-07 20:55:33	0
2011-04-08 06:09:49	0
2011-04-08 15:47:51	0
2011-04-08 19:52:18	0
2011-04-08 23:03:53	0
2011-04-08 23:45:25	0
2011-04-08 23:59:41	0
2011-04-09 00:05:51	0
2011-04-09 00:08:04	0
2011-04-09 00:30:17	0
2011-04-09 02:09:19	0
2011-04-09 04:48:16	0
2011-04-09 08:03:35	0
2011-04-09 12:13:54	0
2011-04-09 17:08:19	0
2011-04-09 22:53:24	0
2011-04-09 23:40:44	0
2011-04-09 23:57:22	0
2011-04-10 00:02:34	0
2011-04-10 00:04:26	0
2011-04-10 00:23:10	0
2011-04-10 02:00:31	0
2011-04-10 04:41:38	0
2011-04-10 07:59:37	0
2011-04-10 12:11:39	0
2011-04-10 16:59:37	0
2011-04-10 22:21:50	0
2011-04-10 23:42:13	0
2011-04-10 23:59:38	0
2011-04-11 00:06:04	0
2011-04-11 00:08:25	0
2011-04-11 00:31:51	0
2011-04-11 02:15:07	0
2011-04-11 05:09:31	0
2011-04-11 08:36:19	0
2011-04-11 13:26:45	0
2011-04-11 18:30:29	0
2011-04-11 21:14:51	0
2011-04-11 23:31:57	0
2011-04-11 23:55:53	0
2011-04-12 00:01:43	0
2011-04-12 00:03:49	0
2011-04-12 00:24:45	0
2011-04-12 02:02:07	0
2011-04-12 04:46:05	0
2011-04-12 07:56:18	0
2011-04-12 11:36:36	0
2011-04-12 15:26:38	0
2011-04-12 20:01:31	0
2011-04-12 22:17:17	0
2011-04-12 23:30:08	0
2011-04-12 23:54:35	0
2011-04-13 00:02:00	0
2011-04-13 00:04:40	0
2011-04-13 00:31:19	0
2011-04-13 02:04:31	0
2011-04-13 03:08:38	0
2011-04-13 06:39:16	0
2011-04-13 09:44:41	0
2011-04-13 13:47:18	0
2011-04-13 18:28:35	0
2011-04-13 21:22:20	0
2011-04-13 22:58:12	0
2011-04-13 23:46:33	0
2011-04-13 23:59:38	0
2011-04-14 00:08:00	0
2011-04-14 00:11:03	0
2011-04-14 00:41:30	0
2011-04-14 02:22:05	0
2011-04-14 05:12:09	0
2011-04-14 06:42:36	0
2011-04-14 11:01:15	0
2011-04-14 15:18:09	0
2011-04-14 20:57:25	0
2011-04-14 22:46:20	0
2011-04-14 23:45:33	0
2011-04-14 23:59:43	0
2011-04-15 00:13:41	0
2011-04-15 00:18:45	0
2011-04-15 01:09:21	0
2011-04-15 03:43:41	0
2011-04-15 05:43:16	0
2011-04-15 06:32:12	0
2011-04-15 11:32:21	0
2011-04-15 13:57:20	0
2011-04-15 18:10:48	0
2011-04-15 22:20:46	0
2011-04-15 23:26:10	0
2011-04-15 23:59:21	0
2011-04-16 00:13:36	0
2011-04-16 00:18:46	0
2011-04-16 01:10:30	0
2011-04-16 02:51:30	0
2011-04-16 05:09:38	0
2011-04-16 08:16:53	0
2011-04-16 10:13:11	0
2011-04-16 11:11:37	0
2011-04-16 16:08:16	0
2011-04-16 19:13:29	0
2011-04-16 22:34:03	0
2011-04-16 23:52:34	0
2011-04-17 00:17:45	0
2011-04-17 00:28:02	0
2011-04-17 02:10:52	0
2011-04-17 04:21:48	0
2011-04-17 07:09:49	0
2011-04-17 10:27:50	0
2011-04-17 14:16:41	0
2011-04-17 18:33:23	0
2011-04-17 23:29:09	0
2011-04-17 23:59:33	0
2011-04-18 00:18:22	0
2011-04-18 00:25:11	0
2011-04-18 01:33:29	0
2011-04-18 03:26:08	0
2011-04-18 06:02:15	0
2011-04-18 08:57:09	0
2011-04-18 12:45:58	0
2011-04-18 18:01:31	0
2011-04-18 21:41:37	0
2011-04-18 23:27:45	0
2011-04-19 02:22:10	0
2011-04-19 03:49:07	0
2011-04-19 08:05:56	0
2011-04-19 10:42:25	0
2011-04-19 13:59:36	0
2011-04-19 16:58:05	0
2011-04-19 20:06:01	0
2011-04-19 23:08:54	0
2011-04-19 23:43:17	0
2011-04-19 23:56:37	0
2011-04-20 00:02:38	0
2011-04-20 00:04:49	0
2011-04-20 00:26:33	0
2011-04-20 01:29:22	0
2011-04-20 03:18:47	0
2011-04-20 05:06:32	0
2011-04-20 08:22:39	0
2011-04-20 12:00:16	0
2011-04-20 16:50:50	0
2011-04-20 21:28:21	0
2011-04-20 23:55:14	0
2011-04-21 02:37:40	0
2011-04-21 03:54:05	0
2011-04-21 06:00:56	0
2011-04-21 08:02:07	0
2011-04-21 10:34:52	0
2011-04-21 13:24:37	0
2011-04-21 16:43:05	0
2011-04-21 20:15:44	0
2011-04-21 23:59:26	0
2011-04-22 00:05:01	0
2011-04-22 00:09:08	0
2011-04-22 00:50:17	0
2011-04-22 03:00:29	0
2011-04-22 06:04:00	0
2011-04-22 09:57:52	0
2011-04-22 14:45:51	0
2011-04-22 20:23:12	0
2011-04-22 22:40:41	0
2011-04-22 23:45:03	0
2011-04-22 23:57:03	0
2011-04-23 00:01:54	0
2011-04-23 00:03:40	0
2011-04-23 00:21:16	0
2011-04-23 01:00:22	0
2011-04-23 01:51:03	0
2011-04-23 03:00:24	0
2011-04-23 04:30:51	0
2011-04-23 06:32:43	0
2011-04-23 09:33:08	0
2011-04-23 12:47:10	0
2011-04-23 16:31:17	0
2011-04-23 20:52:12	0
2011-04-24 01:58:22	0
2011-04-24 07:05:54	0
2011-04-24 12:31:06	0
2011-04-24 18:40:02	0
2011-04-25 01:29:17	0
2011-04-25 04:21:45	0
2011-04-25 05:21:16	0
2011-04-25 05:59:54	0
2011-04-25 06:06:23	0
2011-04-25 06:09:19	0
2011-04-25 06:10:23	0
2011-04-25 06:21:04	0
2011-04-25 07:37:46	0
2011-04-25 09:47:25	0
2011-04-25 12:32:33	0
2011-04-25 16:07:19	0
2011-04-25 20:28:06	0
2011-04-26 01:46:01	0
2011-04-26 07:46:57	0
2011-04-26 14:00:47	0
2011-04-26 21:05:31	0
2011-04-26 22:38:17	0
2011-04-26 23:44:41	0
2011-04-26 23:58:07	0
2011-04-27 00:03:13	0
2011-04-27 00:05:03	0
2011-04-27 00:23:22	0
2011-04-27 01:19:25	0
2011-04-27 03:08:31	0
2011-04-27 05:52:13	0
2011-04-27 09:25:34	0
2011-04-27 13:41:55	0
2011-04-27 18:19:43	0
2011-04-27 23:15:39	0
2011-04-27 23:55:58	0
2011-04-28 00:00:45	0
2011-04-28 00:02:33	0
2011-04-28 00:20:27	0
2011-04-28 01:41:53	0
2011-04-28 04:00:16	0
2011-04-28 06:51:04	0
2011-04-28 10:38:05	0
2011-04-28 15:07:00	0
2011-04-28 20:20:19	0
2011-04-28 22:49:36	0
2011-04-28 23:55:44	0
2011-04-29 00:01:03	0
2011-04-29 00:03:00	0
2011-04-29 00:22:30	0
2011-04-29 01:41:12	0
2011-04-29 03:50:56	0
2011-04-29 06:23:46	0
2011-04-29 09:37:39	0
2011-04-29 13:24:46	0
2011-04-29 18:05:14	0
2011-04-29 23:09:40	0
2011-04-29 23:49:33	0
2011-04-29 23:58:25	0
2011-04-30 00:03:08	0
2011-04-30 00:04:51	0
2011-04-30 00:22:01	0
2011-04-30 01:37:28	0
2011-04-30 03:34:18	0
2011-04-30 06:01:07	0
2011-04-30 09:13:22	0
2011-04-30 13:19:36	0
2011-04-30 18:35:48	0
2011-04-30 23:40:56	0
2011-04-30 23:59:36	0
2011-05-01 00:05:37	0
2011-05-01 00:07:47	0
2011-05-01 00:29:24	0
2011-05-01 01:25:32	0
2011-05-01 03:31:01	0
2011-05-01 06:23:02	0
2011-05-01 10:02:16	0
2011-05-01 14:45:33	0
2011-05-01 19:58:32	0
2011-05-01 22:31:56	0
2011-05-01 23:40:36	0
2011-05-01 23:57:58	0
2011-05-02 00:02:50	0
2011-05-02 00:04:35	0
2011-05-02 00:22:11	0
2011-05-02 01:44:45	0
2011-05-02 04:03:28	0
2011-05-02 06:58:40	0
2011-05-02 10:57:21	0
2011-05-02 15:16:16	0
2011-05-02 20:50:42	0
2011-05-02 23:28:25	0
2011-05-02 23:54:13	0
2011-05-03 00:00:07	0
2011-05-03 00:02:15	0
2011-05-03 00:23:33	0
2011-05-03 02:07:10	0
2011-05-03 04:51:04	0
2011-05-03 07:58:52	0
2011-05-03 12:04:21	0
2011-05-03 16:32:45	0
2011-05-03 22:22:15	0
2011-05-03 23:32:37	0
2011-05-03 23:54:27	0
2011-05-04 00:00:07	0
2011-05-04 00:02:11	0
2011-05-04 00:22:47	0
2011-05-04 00:52:15	0
2011-05-04 02:06:36	0
2011-05-04 04:01:37	0
2011-05-04 07:05:40	0
2011-05-04 10:43:00	0
2011-05-04 15:18:18	0
2011-05-04 20:33:19	0
2011-05-04 23:13:45	0
2011-05-04 23:54:59	0
2011-05-05 00:00:44	0
2011-05-05 00:02:49	0
2011-05-05 00:23:40	0
2011-05-05 02:03:12	0
2011-05-05 04:29:39	0
2011-05-05 07:53:37	0
2011-05-05 11:58:23	0
2011-05-05 16:45:06	0
2011-05-05 22:06:26	0
2011-05-05 23:23:34	0
2011-05-05 23:55:01	0
2011-05-06 00:00:58	0
2011-05-06 00:03:07	0
2011-05-06 00:24:36	0
2011-05-06 01:16:50	0
2011-05-06 03:12:01	0
2011-05-06 04:35:13	0
2011-05-06 08:26:56	0
2011-05-06 11:57:41	0
2011-05-06 16:53:38	0
2011-05-06 22:08:15	0
2011-05-06 23:31:54	0
2011-05-06 23:55:36	0
2011-05-07 00:00:48	0
2011-05-07 00:02:43	0
2011-05-07 00:21:58	0
2011-05-07 01:12:37	0
2011-05-07 02:20:29	0
2011-05-07 03:48:26	0
2011-05-07 05:36:03	0
2011-05-07 07:44:26	0
2011-05-07 10:13:58	0
2011-05-07 13:06:17	0
2011-05-07 16:23:50	0
2011-05-07 20:11:26	0
2011-05-07 22:20:35	0
2011-05-07 23:27:52	0
2011-05-07 23:54:27	0
2011-05-08 00:00:30	0
2011-05-08 00:02:41	0
2011-05-08 00:24:28	0
2011-05-08 01:28:54	0
2011-05-08 03:20:24	0
2011-05-08 05:31:47	0
2011-05-08 08:46:57	0
2011-05-08 12:58:18	0
2011-05-08 17:45:21	0
2011-05-08 23:30:48	0
2011-05-08 23:55:35	0
2011-05-09 00:00:43	0
2011-05-09 00:02:37	0
2011-05-09 00:21:40	0
2011-05-09 00:57:08	0
2011-05-09 01:40:20	0
2011-05-09 02:38:18	0
2011-05-09 03:47:58	0
2011-05-09 05:12:37	0
2011-05-09 06:51:49	0
2011-05-09 08:47:08	0
2011-05-09 10:58:40	0
2011-05-09 13:27:01	0
2011-05-09 16:12:20	0
2011-05-09 19:15:25	0
2011-05-09 22:37:32	0
2011-05-09 23:32:12	0
2011-05-09 23:58:36	0
2011-05-10 00:03:28	0
2011-05-10 00:05:14	0
2011-05-10 00:22:53	0
2011-05-10 01:42:26	0
2011-05-10 03:50:13	0
2011-05-10 06:45:31	0
2011-05-10 10:33:20	0
2011-05-10 15:15:00	0
2011-05-10 20:46:31	0
2011-05-10 23:06:19	0
2011-05-10 23:53:32	0
2011-05-10 23:59:56	0
2011-05-11 00:05:38	0
2011-05-11 00:07:43	0
2011-05-11 00:28:28	0
2011-05-11 01:03:01	0
2011-05-11 01:45:48	0
2011-05-11 02:43:02	0
2011-05-11 03:53:39	0
2011-05-11 05:22:01	0
2011-05-11 07:09:23	0
2011-05-11 09:19:45	0
2011-05-11 11:55:22	0
2011-05-11 14:58:38	0
2011-05-11 18:29:45	0
2011-05-11 22:27:13	0
2011-05-12 02:47:03	0
2011-05-12 08:32:45	0
2011-05-12 10:43:07	0
2011-05-12 11:36:39	0
2011-05-12 11:55:31	0
2011-05-12 11:59:32	0
2011-05-12 12:02:53	0
2011-05-12 12:04:06	0
2011-05-12 12:16:14	0
2011-05-12 12:46:10	0
2011-05-12 13:46:15	0
2011-05-12 15:34:00	0
2011-05-12 18:07:31	0
2011-05-12 21:40:09	0
2011-05-13 01:58:38	0
2011-05-13 06:57:03	0
2011-05-13 12:55:09	0
2011-05-13 19:29:06	0
2011-05-13 22:33:45	0
2011-05-13 23:50:54	0
2011-05-13 23:59:47	0
2011-05-14 00:05:38	0
2011-05-14 00:07:45	0
2011-05-14 00:28:54	0
2011-05-14 01:52:10	0
2011-05-14 03:58:54	0
2011-05-14 06:38:11	0
2011-05-14 09:59:12	0
2011-05-14 13:53:02	0
2011-05-14 18:15:03	0
2011-05-14 22:58:22	0
2011-05-14 23:39:16	0
2011-05-14 23:58:35	0
2011-05-15 00:03:33	0
2011-05-15 00:05:21	0
2011-05-15 00:23:15	0
2011-05-15 01:29:19	0
2011-05-15 03:32:38	0
2011-05-15 06:08:21	0
2011-05-15 09:47:57	0
2011-05-15 14:04:23	0
2011-05-15 19:27:12	0
2011-05-15 22:02:36	0
2011-05-15 23:18:00	0
2011-05-15 23:57:59	0
2011-05-16 00:03:05	0
2011-05-16 00:04:55	0
2011-05-16 00:23:12	0
2011-05-16 01:24:03	0
2011-05-16 03:11:20	0
2011-05-16 05:43:58	0
2011-05-16 09:06:14	0
2011-05-16 13:17:06	0
2011-05-16 18:17:37	0
2011-05-16 20:59:02	0
2011-05-16 23:15:31	0
2011-05-16 23:50:06	0
2011-05-16 23:58:24	0
2011-05-17 00:03:27	0
2011-05-17 00:05:16	0
2011-05-17 00:23:24	0
2011-05-17 02:00:17	0
2011-05-17 04:26:06	0
2011-05-17 07:47:29	0
2011-05-17 11:45:04	0
2011-05-17 16:39:07	0
2011-05-17 22:11:12	0
2011-05-17 23:31:38	0
2011-05-17 23:54:44	0
2011-05-18 00:00:25	0
2011-05-18 00:02:29	0
2011-05-18 00:23:07	0
2011-05-18 02:16:02	0
2011-05-18 05:13:51	0
2011-05-18 08:31:05	0
2011-05-18 12:50:10	0
2011-05-18 17:50:42	0
2011-05-18 23:50:04	0
2011-05-18 23:58:51	0
2011-05-19 00:04:49	0
2011-05-19 00:06:58	0
2011-05-19 00:28:28	0
2011-05-19 01:47:35	0
2011-05-19 03:59:08	0
2011-05-19 06:50:13	0
2011-05-19 10:27:20	0
2011-05-19 14:46:02	0
2011-05-19 19:45:38	0
2011-05-19 22:18:32	0
2011-05-19 23:27:45	0
2011-05-19 23:54:21	0
2011-05-20 00:00:10	0
2011-05-20 00:02:16	0
2011-05-20 00:23:19	0
2011-05-20 01:18:28	0
2011-05-20 02:53:11	0
2011-05-20 04:55:07	0
2011-05-20 07:33:06	0
2011-05-20 10:43:29	0
2011-05-20 14:32:22	0
2011-05-20 19:05:00	0
2011-05-20 21:33:39	0
2011-05-20 23:42:07	0
2011-05-20 23:57:30	0
2011-05-21 00:02:30	0
2011-05-21 00:04:17	0
2011-05-21 00:22:16	0
2011-05-21 01:20:46	0
2011-05-21 03:01:06	0
2011-05-21 05:34:58	0
2011-05-21 09:07:28	0
2011-05-21 13:24:52	0
2011-05-21 18:33:39	0
2011-05-21 21:12:08	0
2011-05-21 23:30:25	0
2011-05-21 23:53:52	0
2011-05-21 23:59:49	0
2011-05-22 00:05:36	0
2011-05-22 00:07:42	0
2011-05-22 00:28:41	0
2011-05-22 01:14:33	0
2011-05-22 02:12:37	0
2011-05-22 03:28:59	0
2011-05-22 05:00:38	0
2011-05-22 06:49:40	0
2011-05-22 08:54:53	0
2011-05-22 11:17:01	0
2011-05-22 13:55:51	0
2011-05-22 16:52:11	0
2011-05-22 20:07:18	0
2011-05-22 23:46:35	0
2011-05-22 23:59:14	0
2011-05-23 00:04:54	0
2011-05-23 00:06:58	0
2011-05-23 00:27:33	0
2011-05-23 01:46:01	0
2011-05-23 04:00:36	0
2011-05-23 06:46:56	0
2011-05-23 10:28:36	0
2011-05-23 12:09:51	0
2011-05-23 13:40:25	0
2011-05-23 14:08:44	0
2011-05-23 14:24:21	0
2011-05-23 14:33:07	0
2011-05-23 14:34:56	0
2011-05-23 14:35:35	0
2011-05-23 14:42:08	0
2011-05-23 15:11:45	0
2011-05-23 15:58:28	0
2011-05-23 16:56:58	0
2011-05-23 18:12:50	0
2011-05-23 19:44:03	0
2011-05-23 21:32:41	0
2011-05-23 23:37:32	0
2011-05-24 02:00:12	0
2011-05-24 04:51:16	0
2011-05-24 08:09:25	0
2011-05-24 11:52:39	0
2011-05-24 15:54:19	0
2011-05-24 20:11:16	0
2011-05-25 00:42:00	0
2011-05-25 05:30:59	0
2011-05-25 07:43:22	0
2011-05-25 08:33:46	0
2011-05-25 09:05:12	0
2011-05-25 09:19:02	0
2011-05-25 09:22:50	0
2011-05-25 09:26:07	0
2011-05-25 09:27:18	0
2011-05-25 09:39:13	0
2011-05-25 10:15:19	0
2011-05-25 11:35:03	0
2011-05-25 13:43:50	0
2011-05-25 16:55:57	0
2011-05-25 20:56:57	0
2011-05-26 01:55:38	0
2011-05-26 07:11:11	0
2011-05-26 09:39:13	0
2011-05-26 11:38:49	0
2011-05-26 12:21:13	0
2011-05-26 12:46:06	0
2011-05-26 12:49:29	0
2011-05-26 12:51:47	0
2011-05-26 12:52:37	0
2011-05-26 13:01:00	0
2011-05-26 13:50:38	0
2011-05-26 15:16:12	0
2011-05-26 17:03:46	0
2011-05-26 19:30:46	0
2011-05-26 22:32:40	0
2011-05-27 02:13:49	0
2011-05-27 06:26:58	0
2011-05-27 11:14:45	0
2011-05-27 12:19:44	0
2011-05-27 13:03:01	0
2011-05-27 13:19:14	0
2011-05-27 13:22:54	0
2011-05-27 13:24:15	0
2011-05-27 13:37:41	0
2011-05-27 14:21:30	0
2011-05-27 15:51:42	0
2011-05-27 17:58:54	0
2011-05-27 21:19:15	0
2011-05-28 01:11:53	0
2011-05-28 05:45:29	0
2011-05-28 11:01:09	0
2011-05-28 16:34:58	0
2011-05-28 23:39:46	0
2011-05-28 23:59:38	0
2011-05-29 00:05:22	0
2011-05-29 00:07:27	0
2011-05-29 00:28:13	0
2011-05-29 01:19:52	0
2011-05-29 02:57:52	0
2011-05-29 05:12:50	0
2011-05-29 08:15:53	0
2011-05-29 12:03:49	0
2011-05-29 16:40:08	0
2011-05-29 21:44:34	0
2011-05-29 22:58:29	0
2011-05-29 23:53:05	0
2011-05-29 23:59:40	0
2011-05-30 00:05:12	0
2011-05-30 00:07:14	0
2011-05-30 00:27:25	0
2011-05-30 02:10:13	0
2011-05-30 04:57:21	0
2011-05-30 08:25:48	0
2011-05-30 12:53:33	0
2011-05-30 18:08:05	0
2011-05-30 20:56:55	0
2011-05-30 23:21:55	0
2011-05-30 23:56:17	0
2011-05-31 00:01:07	0
2011-05-31 00:02:52	0
2011-05-31 00:20:21	0
2011-05-31 01:05:19	0
2011-05-31 02:36:04	0
2011-05-31 03:59:10	0
2011-05-31 07:27:49	0
2011-05-31 10:58:04	0
2011-05-31 13:07:18	0
2011-05-31 13:42:54	0
2011-05-31 13:50:51	0
2011-05-31 13:56:43	0
2011-05-31 13:58:50	0
2011-05-31 14:19:59	0
2011-05-31 15:33:27	0
2011-05-31 18:07:07	0
2011-05-31 21:18:33	0
2011-05-31 23:16:27	0
2011-05-31 23:50:01	0
2011-05-31 23:58:18	0
2011-06-01 00:03:10	0
2011-06-01 00:04:56	0
2011-06-01 00:22:33	0
2011-06-01 01:28:08	0
2011-06-01 03:05:51	0
2011-06-01 05:09:04	0
2011-06-01 07:43:55	0
2011-06-01 10:45:14	0
2011-06-01 14:12:59	0
2011-06-01 18:04:32	0
2011-06-01 22:21:36	0
2011-06-01 23:27:49	0
2011-06-01 23:49:57	0
2011-06-01 23:58:46	0
2011-06-02 00:03:48	0
2011-06-02 00:05:37	0
2011-06-02 00:23:43	0
2011-06-02 01:49:06	0
2011-06-02 04:17:13	0
2011-06-02 07:15:13	0
2011-06-02 11:17:04	0
2011-06-02 16:03:50	0
2011-06-02 21:47:54	0
2011-06-02 23:06:34	0
2011-06-02 23:57:48	0
2011-06-03 00:02:53	0
2011-06-03 00:04:43	0
2011-06-03 00:22:58	0
2011-06-03 01:04:36	0
2011-06-03 02:00:10	0
2011-06-03 03:13:19	0
2011-06-03 04:44:22	0
2011-06-03 06:35:58	0
2011-06-03 08:49:31	0
2011-06-03 11:26:46	0
2011-06-03 14:28:05	0
2011-06-03 17:53:08	0
2011-06-03 21:40:50	0
2011-06-04 01:50:10	0
2011-06-04 06:40:27	0
2011-06-04 08:52:19	0
2011-06-04 10:36:49	0
2011-06-04 11:53:11	0
2011-06-04 11:58:52	0
2011-06-04 12:01:52	0
2011-06-04 12:02:57	0
2011-06-04 12:13:46	0
2011-06-04 13:41:17	0
2011-06-04 16:05:52	0
2011-06-04 19:22:14	0
2011-06-04 22:26:28	0
2011-06-05 03:52:02	0
2011-06-05 09:27:16	0
2011-06-05 15:44:44	0
2011-06-05 22:51:16	0
2011-06-05 23:42:06	0
2011-06-05 23:56:47	0
2011-06-06 00:01:41	0
2011-06-06 00:03:27	0
2011-06-06 00:21:09	0
2011-06-06 01:07:29	0
2011-06-06 02:29:29	0
2011-06-06 04:29:42	0
2011-06-06 07:06:53	0
2011-06-06 10:26:11	0
2011-06-06 14:22:55	0
2011-06-06 18:56:06	0
2011-06-06 23:58:38	0
2011-06-07 00:03:44	0
2011-06-07 00:07:07	0
2011-06-07 00:40:52	0
2011-06-07 02:37:29	0
2011-06-07 05:06:17	0
2011-06-07 08:55:02	0
2011-06-07 13:17:41	0
2011-06-07 18:39:02	0
2011-06-07 21:23:58	0
2011-06-07 23:43:01	0
2011-06-07 23:58:57	0
2011-06-08 00:05:02	0
2011-06-08 00:07:13	0
2011-06-08 00:29:01	0
2011-06-08 02:13:24	0
2011-06-08 04:36:50	0
2011-06-08 07:55:32	0
2011-06-08 12:04:49	0
2011-06-08 17:15:24	0
2011-06-08 23:21:11	0
2011-06-08 23:51:19	0
2011-06-08 23:58:50	0
2011-06-09 00:04:38	0
2011-06-09 00:06:44	0
2011-06-09 00:27:42	0
2011-06-09 02:08:59	0
2011-06-09 04:17:38	0
2011-06-09 07:46:59	0
2011-06-09 11:44:39	0
2011-06-09 16:50:27	0
2011-06-09 22:29:14	0
2011-06-09 23:51:01	0
2011-06-09 23:58:43	0
2011-06-10 00:03:20	0
2011-06-10 00:05:01	0
2011-06-10 00:21:52	0
2011-06-10 01:51:04	0
2011-06-10 04:16:13	0
2011-06-10 07:29:03	0
2011-06-10 12:15:39	0
2011-06-10 18:07:32	0
2011-06-10 21:11:40	0
2011-06-10 23:48:36	0
2011-06-10 23:58:20	0
2011-06-11 00:02:58	0
2011-06-11 00:04:40	0
2011-06-11 00:21:36	0
2011-06-11 01:12:45	0
2011-06-11 03:31:42	0
2011-06-11 06:25:25	0
2011-06-11 10:26:01	0
2011-06-11 15:05:00	0
2011-06-11 20:41:11	0
2011-06-11 23:25:14	0
2011-06-11 23:52:08	0
2011-06-11 23:59:22	0
2011-06-12 00:05:09	0
2011-06-12 00:07:15	0
2011-06-12 00:28:11	0
2011-06-12 01:29:43	0
2011-06-12 02:49:26	0
2011-06-12 06:21:45	0
2011-06-12 10:06:06	0
2011-06-12 15:00:31	0
2011-06-12 20:42:35	0
2011-06-12 23:28:02	0
2011-06-12 23:54:23	0
2011-06-13 00:00:28	0
2011-06-13 00:02:39	0
2011-06-13 00:24:30	0
2011-06-13 01:19:19	0
2011-06-13 02:54:11	0
2011-06-13 05:30:10	0
2011-06-13 08:46:48	0
2011-06-13 13:00:15	0
2011-06-13 17:53:18	0
2011-06-13 23:40:09	0
2011-06-13 23:59:07	0
2011-06-14 00:05:14	0
2011-06-14 00:07:26	0
2011-06-14 00:29:24	0
2011-06-14 02:31:26	0
2011-06-14 05:00:45	0
2011-06-14 09:03:47	0
2011-06-14 13:57:11	0
2011-06-14 19:41:26	0
2011-06-14 22:27:27	0
2011-06-14 23:41:49	0
2011-06-14 23:57:16	0
2011-06-15 00:02:10	0
2011-06-15 00:03:56	0
2011-06-15 00:21:40	0
2011-06-15 01:59:00	0
2011-06-15 04:39:11	0
2011-06-15 07:58:51	0
2011-06-15 12:07:36	0
2011-06-15 17:16:16	0
2011-06-15 23:09:19	0
2011-06-15 23:57:15	0
2011-06-16 00:02:21	0
2011-06-16 00:04:11	0
2011-06-16 00:22:37	0
2011-06-16 02:18:16	0
2011-06-16 05:03:26	0
2011-06-16 09:02:03	0
2011-06-16 14:09:50	0
2011-06-16 20:33:50	0
2011-06-16 23:36:56	0
2011-06-16 23:56:48	0
2011-06-17 00:02:08	0
2011-06-17 00:04:03	0
2011-06-17 00:23:10	0
2011-06-17 01:49:29	0
2011-06-17 04:07:31	0
2011-06-17 07:16:35	0
2011-06-17 11:19:50	0
2011-06-17 16:07:59	0
2011-06-17 21:51:55	0
2011-06-17 23:17:29	0
2011-06-17 23:58:02	0
2011-06-18 00:03:23	0
2011-06-18 00:05:21	0
2011-06-18 00:24:53	0
2011-06-18 02:10:59	0
2011-06-18 04:47:56	0
2011-06-18 08:10:42	0
2011-06-18 12:49:14	0
2011-06-18 18:05:12	0
2011-06-18 20:51:27	0
2011-06-18 23:15:32	0
2011-06-18 23:53:31	0
2011-06-19 00:00:27	0
2011-06-19 00:02:56	0
2011-06-19 00:27:53	0
2011-06-19 01:39:39	0
2011-06-19 04:08:24	0
2011-06-19 07:09:40	0
2011-06-19 11:08:06	0
2011-06-19 15:50:06	0
2011-06-19 21:35:24	0
2011-06-19 23:12:40	0
2011-06-19 23:54:51	0
2011-06-20 00:02:19	0
2011-06-20 00:04:59	0
2011-06-20 00:31:45	0
2011-06-20 02:41:07	0
2011-06-20 06:05:38	0
2011-06-20 09:59:58	0
2011-06-20 15:22:38	0
2011-06-20 21:38:42	0
2011-06-20 23:20:50	0
2011-06-20 23:50:41	0
2011-06-20 23:59:11	0
2011-06-21 00:07:30	0
2011-06-21 00:10:32	0
2011-06-21 00:40:52	0
2011-06-21 01:57:01	0
2011-06-21 04:12:02	0
2011-06-21 07:16:58	0
2011-06-21 11:24:08	0
2011-06-21 16:29:39	0
2011-06-21 22:35:40	0
2011-06-21 23:47:48	0
2011-06-22 00:03:08	0
2011-06-22 00:08:38	0
2011-06-22 01:03:43	0
2011-06-22 02:48:33	0
2011-06-22 04:57:29	0
2011-06-22 07:49:19	0
2011-06-22 11:11:59	0
2011-06-22 15:14:17	0
2011-06-22 19:50:41	0
2011-06-22 22:37:22	0
2011-06-22 23:31:47	0
2011-06-22 23:58:20	0
2011-06-23 00:11:04	0
2011-06-23 00:15:39	0
2011-06-23 01:01:35	0
2011-06-23 02:33:27	0
2011-06-23 04:48:28	0
2011-06-23 08:14:18	0
2011-06-23 12:50:04	0
2011-06-23 18:04:51	0
2011-06-23 21:24:38	0
2011-06-23 23:52:14	0
2011-06-24 00:13:07	0
2011-06-24 00:21:54	0
2011-06-24 01:49:50	0
2011-06-24 03:06:29	0
2011-06-24 04:56:54	0
2011-06-24 06:54:14	0
2011-06-24 09:13:42	0
2011-06-24 11:47:20	0
2011-06-24 14:39:19	0
2011-06-24 17:46:56	0
2011-06-24 21:10:11	0
2011-06-24 22:49:34	0
2011-06-24 23:42:35	0
2011-06-24 23:59:41	0
2011-06-25 00:06:55	0
2011-06-25 00:09:31	0
2011-06-25 00:35:30	0
2011-06-25 02:24:11	0
2011-06-25 05:20:15	0
2011-06-25 08:57:32	0
2011-06-25 13:31:04	0
2011-06-25 19:01:28	0
2011-06-25 21:09:04	0
2011-06-25 23:11:04	0
2011-06-25 23:44:29	0
2011-06-25 23:58:59	0
2011-06-26 00:09:43	0
2011-06-26 00:13:34	0
2011-06-26 00:52:04	0
2011-06-26 01:30:03	0
2011-06-26 02:24:00	0
2011-06-26 03:25:13	0
2011-06-26 04:40:31	0
2011-06-26 06:08:03	0
2011-06-26 07:51:35	0
2011-06-26 09:52:44	0
2011-06-26 12:16:27	0
2011-06-26 15:10:27	0
2011-06-26 18:53:05	0
2011-06-26 21:12:53	0
2011-06-26 22:54:06	0
2011-06-26 23:39:30	0
2011-06-26 23:55:29	0
2011-06-27 00:01:06	0
2011-06-27 00:03:09	0
2011-06-27 00:23:39	0
2011-06-27 02:10:59	0
2011-06-27 04:45:02	0
2011-06-27 08:03:18	0
2011-06-27 12:15:45	0
2011-06-27 17:16:50	0
2011-06-27 23:09:56	0
2011-06-27 23:56:41	0
2011-06-28 00:01:56	0
2011-06-28 00:03:50	0
2011-06-28 00:22:44	0
2011-06-28 00:54:21	0
2011-06-28 01:32:58	0
2011-06-28 02:23:56	0
2011-06-28 03:25:15	0
2011-06-28 04:39:44	0
2011-06-28 06:07:54	0
2011-06-28 07:51:35	0
2011-06-28 09:51:58	0
2011-06-28 12:10:31	0
2011-06-28 14:48:21	0
2011-06-28 17:46:16	0
2011-06-28 21:04:08	0
2011-06-28 22:54:20	0
2011-06-28 23:42:48	0
2011-06-28 23:58:29	0
2011-06-29 00:03:34	0
2011-06-29 00:05:24	0
2011-06-29 00:23:38	0
2011-06-29 02:06:37	0
2011-06-29 04:39:43	0
2011-06-29 08:13:31	0
2011-06-29 12:32:28	0
2011-06-29 17:45:36	0
2011-06-29 23:41:18	0
2011-06-29 23:59:37	0
2011-06-30 00:05:37	0
2011-06-30 00:07:47	0
2011-06-30 00:29:29	0
2011-06-30 01:03:30	0
2011-06-30 01:46:16	0
2011-06-30 02:42:16	0
2011-06-30 03:51:08	0
2011-06-30 05:16:16	0
2011-06-30 06:59:25	0
2011-06-30 09:04:04	0
2011-06-30 11:31:58	0
2011-06-30 14:27:50	0
2011-06-30 17:55:43	0
2011-06-30 21:59:52	0
2011-07-01 02:33:11	0
2011-07-01 08:16:38	0
2011-07-01 10:31:36	0
2011-07-01 12:22:03	0
2011-07-01 12:45:13	0
2011-07-01 12:48:28	0
2011-07-01 12:49:39	0
2011-07-01 13:01:27	0
2011-07-01 14:24:21	0
2011-07-01 16:23:07	0
2011-07-01 19:19:25	0
2011-07-01 22:42:22	0
2011-07-02 02:57:08	0
2011-07-02 08:01:30	0
2011-07-02 14:01:02	0
2011-07-02 20:24:41	0
2011-07-03 03:34:13	0
2011-07-03 03:39:25	0
2011-07-03 03:44:26	0
2011-07-03 03:46:16	0
2011-07-03 04:04:34	0
2011-07-03 05:27:27	0
2011-07-03 07:35:16	0
2011-07-03 10:20:01	0
2011-07-03 13:47:13	0
2011-07-03 17:54:48	0
2011-07-03 22:42:22	0
2011-07-03 23:53:46	0
2011-07-03 23:59:28	0
2011-07-04 00:05:31	0
2011-07-04 00:07:41	0
2011-07-04 00:29:24	0
2011-07-04 02:11:20	0
2011-07-04 04:38:33	0
2011-07-04 08:00:42	0
2011-07-04 12:16:17	0
2011-07-04 16:51:21	0
2011-07-04 22:37:00	0
2011-07-04 23:56:24	0
2011-07-05 00:01:21	0
2011-07-05 00:03:12	0
2011-07-05 00:21:50	0
2011-07-05 01:45:05	0
2011-07-05 03:54:20	0
2011-07-05 07:00:29	0
2011-07-05 10:41:56	0
2011-07-05 15:16:39	0
2011-07-05 20:20:09	0
2011-07-05 22:42:28	0
2011-07-05 23:49:43	0
2011-07-05 23:58:32	0
2011-07-06 00:03:33	0
2011-07-06 00:05:21	0
2011-07-06 00:23:23	0
2011-07-06 02:01:11	0
2011-07-06 04:41:35	0
2011-07-06 07:55:08	0
2011-07-06 11:45:11	0
2011-07-06 16:29:08	0
2011-07-06 21:50:22	0
2011-07-06 23:10:56	0
2011-07-06 23:45:23	0
2011-07-06 23:57:43	0
2011-07-07 00:02:34	0
2011-07-07 00:04:19	0
2011-07-07 00:21:51	0
2011-07-07 01:56:58	0
2011-07-07 04:44:28	0
2011-07-07 08:06:26	0
2011-07-07 12:17:18	0
2011-07-07 17:19:49	0
2011-07-07 23:18:51	0
2011-07-07 23:48:47	0
2011-07-07 23:58:01	0
2011-07-08 00:02:52	0
2011-07-08 00:04:38	0
2011-07-08 00:22:12	0
2011-07-08 01:13:12	0
2011-07-08 02:38:58	0
2011-07-08 05:27:25	0
2011-07-08 08:38:25	0
2011-07-08 13:02:31	0
2011-07-08 18:04:17	0
2011-07-08 20:27:25	0
2011-07-08 21:34:36	0
2011-07-08 22:02:48	0
2011-07-08 22:07:28	0
2011-07-08 22:09:13	0
2011-07-08 22:26:45	0
2011-07-08 23:23:27	0
2011-07-08 23:56:43	0
2011-07-09 00:01:24	0
2011-07-09 00:03:07	0
2011-07-09 00:20:12	0
2011-07-09 01:13:15	0
2011-07-09 02:51:43	0
2011-07-09 05:17:16	0
2011-07-09 08:35:14	0
2011-07-09 12:35:31	0
2011-07-09 17:16:45	0
2011-07-09 22:27:02	0
2011-07-09 23:50:33	0
2011-07-09 23:58:31	0
2011-07-10 00:03:22	0
2011-07-10 00:05:08	0
2011-07-10 00:22:42	0
2011-07-10 01:31:11	0
2011-07-10 03:12:06	0
2011-07-10 05:27:15	0
2011-07-10 08:14:12	0
2011-07-10 11:38:22	0
2011-07-10 15:42:40	0
2011-07-10 20:37:37	0
2011-07-10 23:07:45	0
2011-07-10 23:45:56	0
2011-07-10 23:58:57	0
2011-07-11 00:04:35	0
2011-07-11 00:06:39	0
2011-07-11 00:27:12	0
2011-07-11 02:02:20	0
2011-07-11 04:47:42	0
2011-07-11 07:13:50	0
2011-07-11 11:43:56	0
2011-07-11 16:15:18	0
2011-07-11 22:04:39	0
2011-07-11 23:28:40	0
2011-07-11 23:54:38	0
2011-07-12 00:00:31	0
2011-07-12 00:02:40	0
2011-07-12 00:24:03	0
2011-07-12 01:08:08	0
2011-07-12 02:02:48	0
2011-07-12 03:14:53	0
2011-07-12 04:40:49	0
2011-07-12 06:23:17	0
2011-07-12 08:21:22	0
2011-07-12 10:36:45	0
2011-07-12 13:11:15	0
2011-07-12 16:05:24	0
2011-07-12 19:20:30	0
2011-07-12 22:56:23	0
2011-07-12 23:55:09	0
2011-07-13 00:01:07	0
2011-07-13 00:03:32	0
2011-07-13 00:27:47	0
2011-07-13 02:17:24	0
2011-07-13 05:03:19	0
2011-07-13 08:35:13	0
2011-07-13 13:02:17	0
2011-07-13 18:16:48	0
2011-07-13 20:43:49	0
2011-07-13 22:46:24	0
2011-07-13 23:45:10	0
2011-07-14 01:34:44	0
2011-07-14 02:18:22	0
2011-07-14 04:14:27	0
2011-07-14 05:48:16	0
2011-07-14 08:01:12	0
2011-07-14 10:23:57	0
2011-07-14 13:16:22	0
2011-07-14 16:29:39	0
2011-07-14 20:10:23	0
2011-07-15 00:16:24	0
2011-07-15 04:50:41	0
2011-07-15 09:54:01	0
2011-07-15 10:56:09	0
2011-07-15 11:40:05	0
2011-07-15 11:56:59	0
2011-07-15 12:00:25	0
2011-07-15 12:01:40	0
2011-07-15 12:14:06	0
2011-07-15 13:12:35	0
2011-07-15 15:21:40	0
2011-07-15 18:12:39	0
2011-07-15 22:05:09	0
2011-07-16 02:42:54	0
2011-07-16 08:30:38	0
2011-07-16 14:37:48	0
2011-07-16 21:36:01	0
2011-07-16 23:06:34	0
2011-07-16 23:46:40	0
2011-07-16 23:59:06	0
2011-07-17 00:04:39	0
2011-07-17 00:06:41	0
2011-07-17 00:26:55	0
2011-07-17 01:49:26	0
2011-07-17 03:55:33	0
2011-07-17 06:32:38	0
2011-07-17 09:52:11	0
2011-07-17 13:46:33	0
2011-07-17 18:17:36	0
2011-07-17 23:19:15	0
2011-07-17 23:46:04	0
2011-07-17 23:59:49	0
2011-07-18 00:05:50	0
2011-07-18 00:07:59	0
2011-07-18 00:29:35	0
2011-07-18 02:14:46	0
2011-07-18 04:52:22	0
2011-07-18 08:14:28	0
2011-07-18 12:35:34	0
2011-07-18 17:42:32	0
2011-07-18 23:38:08	0
2011-07-18 23:57:27	0
2011-07-19 00:02:18	0
2011-07-19 00:04:03	0
2011-07-19 00:21:36	0
2011-07-19 02:05:53	0
2011-07-19 04:30:16	0
2011-07-19 08:13:12	0
2011-07-19 12:38:08	0
2011-07-19 18:08:32	0
2011-07-19 20:50:51	0
2011-07-19 23:12:10	0
2011-07-19 23:47:42	0
2011-07-19 23:58:03	0
2011-07-20 00:03:01	0
2011-07-20 00:04:49	0
2011-07-20 00:22:43	0
2011-07-20 02:02:23	0
[truncated: 11,896 more rows]

## Sheet: gua_Deng_3_4
Time	Deng_sim
2011-01-01	0
2011-01-01 02:16:55	0
2011-01-01 09:05:56	0
2011-01-01 18:37:20	0
2011-01-01 23:24:09	0
2011-01-01 23:48:37	0
2011-01-01 23:58:12	0
2011-01-02 00:03:16	0
2011-01-02 00:05:05	0
2011-01-02 00:23:14	0
2011-01-02 01:33:50	0
2011-01-02 03:40:50	0
2011-01-02 06:12:39	0
2011-01-02 09:35:27	0
2011-01-02 13:33:28	0
2011-01-02 18:14:39	0
2011-01-02 23:30:19	0
2011-01-02 23:57:49	0
2011-01-03 00:02:45	0
2011-01-03 00:04:32	0
2011-01-03 00:22:21	0
2011-01-03 02:45:18	0
2011-01-03 07:07:47	0
2011-01-03 12:28:35	0
2011-01-03 19:23:06	0
2011-01-03 22:25:33	0
2011-01-03 23:42:49	0
2011-01-03 23:57:49	0
2011-01-04 00:02:41	0
2011-01-04 00:04:27	0
2011-01-04 00:22:02	0
2011-01-04 01:24:24	0
2011-01-04 03:20:08	0
2011-01-04 05:24:16	0
2011-01-04 07:23:55	0
2011-01-04 09:12:59	0
2011-01-04 14:12:50	0
2011-01-04 17:57:59	0
2011-01-04 21:43:53	0
2011-01-04 22:57:22	0
2011-01-04 23:35:33	0
2011-01-04 23:53:00	0
2011-01-04 23:59:11	0
2011-01-05	0
2011-01-05 00:00:24	0
2011-01-05 00:04:32	0
2011-01-05 00:45:46	0
2011-01-05 02:40:33	0
2011-01-05 05:19:49	0
2011-01-05 08:52:38	0
2011-01-05 13:23:52	0
2011-01-05 18:42:21	0
2011-01-05 21:44:40	0
2011-01-05 22:57:19	0
2011-01-05 23:49:22	0
2011-01-05 23:59:49	0
2011-01-06 00:06:03	0
2011-01-06 00:08:18	0
2011-01-06 00:30:48	0
2011-01-06 01:47:15	0
2011-01-06 03:46:10	0
2011-01-06 06:14:14	0
2011-01-06 09:23:34	0
2011-01-06 13:06:00	0
2011-01-06 15:48:25	0
2011-01-06 17:34:39	0
2011-01-06 20:23:30	0
2011-01-06 23:41:55	0
2011-01-06 23:57:08	0
2011-01-07 00:03:23	0
2011-01-07 00:05:40	0
2011-01-07 00:28:25	0
2011-01-07 01:59:53	0
2011-01-07 04:17:21	0
2011-01-07 06:12:16	0
2011-01-07 10:39:26	0
2011-01-07 15:21:31	0
2011-01-07 22:06:25	0
2011-01-07 23:55:16	0
2011-01-08 00:03:10	0
2011-01-08 00:06:00	0
2011-01-08 00:34:24	0
2011-01-08 02:09:30	0
2011-01-08 04:26:19	0
2011-01-08 06:56:25	0
2011-01-08 10:45:15	0
2011-01-08 14:53:23	0
2011-01-08 18:44:56	0
2011-01-08 21:46:34	0
2011-01-08 23:15:01	0
2011-01-08 23:50:55	0
2011-01-09	0
2011-01-09 00:03:48	0
2011-01-09 00:41:54	0
2011-01-09 03:06:07	0
2011-01-09 06:32:47	0
2011-01-09 10:39:14	0
2011-01-09 15:58:04	0
2011-01-09 21:34:01	0
2011-01-09 23:54:31	0
2011-01-10 00:24:17	0
2011-01-10 00:36:44	0
2011-01-10 02:41:15	0
2011-01-10 04:58:54	0
2011-01-10 08:10:34	0
2011-01-10 10:49:03	0
2011-01-10 15:19:00	0
2011-01-10 19:53:48	0
2011-01-10 22:27:41	0
2011-01-10 23:50:44	0
2011-01-11 00:01:07	0
2011-01-11 00:04:54	0
2011-01-11 00:42:46	0
2011-01-11 02:41:32	0
2011-01-11 05:31:26	0
2011-01-11 09:11:52	0
2011-01-11 14:18:41	0
2011-01-11 17:47:36	0
2011-01-11 23:50:56	0
2011-01-12 02:25:46	0
2011-01-12 03:53:48	0
2011-01-12 07:42:34	0
2011-01-12 13:25:17	0
2011-01-12 18:39:35	0
2011-01-13	0
2011-01-13 05:54:06	0
2011-01-13 09:57:38	0
2011-01-13 15:51:34	0
2011-01-13 23:54:20	0
2011-01-14 09:01:09	0
2011-01-14 15:15:17	0
2011-01-14 18:37:14	0
2011-01-14 23:46:29	0
2011-01-15 00:08:56	0
2011-01-15 00:46:21	0
2011-01-15 00:48:07	0
2011-01-15 00:48:20	0
2011-01-15 00:48:26	0
2011-01-15 00:48:28	0
2011-01-15 00:48:47	0
2011-01-15 00:52:05	0
2011-01-15 01:25:04	0
2011-01-15 03:19:51	0
2011-01-15 06:04:02	0
2011-01-15 09:24:01	0
2011-01-15 13:00:46	0
2011-01-15 15:03:32	0
2011-01-15 17:14:03	0
2011-01-15 22:36:00	0
2011-01-16 03:12:44	0
2011-01-16 07:51:48	0
2011-01-16 12:05:38	0
2011-01-16 17:54:20	0
2011-01-17	0
2011-01-17 06:40:00	0
2011-01-17 14:41:42	0
2011-01-17 20:05:36	0
2011-01-18 05:27:08	0
2011-01-18 09:34:37	0
2011-01-18 12:42:29	0
2011-01-18 16:55:52	0
2011-01-18 22:43:04	0
2011-01-18 23:25:18	0
2011-01-18 23:47:53	0
2011-01-18 23:58:36	0
2011-01-19 00:05:09	0
2011-01-19 00:07:21	0
2011-01-19 00:08:15	0
2011-01-19 00:08:38	0
2011-01-19 00:08:46	0
2011-01-19 00:10:09	0
2011-01-19 00:23:57	0
2011-01-19 00:45:14	0
2011-01-19 01:16:30	0
2011-01-19 02:04:28	0
2011-01-19 03:10:18	0
2011-01-19 04:42:25	0
2011-01-19 06:43:56	0
2011-01-19 09:23:20	0
2011-01-19 11:38:31	0
2011-01-19 16:18:01	0
2011-01-19 19:27:52	0
2011-01-20 00:18:29	0
2011-01-20 04:19:06	0
2011-01-20 08:00:39	0
2011-01-20 10:52:23	0
2011-01-20 13:37:22	0
2011-01-20 16:34:21	0
2011-01-20 19:56:41	0
2011-01-21	0
2011-01-21 04:10:39	0
2011-01-21 09:20:13	0
2011-01-21 15:24:45	0
2011-01-21 22:24:39	0
2011-01-22 04:18:49	0
2011-01-22 07:17:45	0
2011-01-22 10:09:03	0
2011-01-22 14:03:28	0
2011-01-22 15:55:26	0
2011-01-22 17:45:32	0
2011-01-22 23:13:02	0
2011-01-23 02:58:16	0
2011-01-23 07:52:29	0
2011-01-23 12:41:53	0
2011-01-23 19:04:00	0
2011-01-24 02:08:33	0
2011-01-24 08:26:18	0
2011-01-24 14:09:29	0
2011-01-24 20:53:44	0
2011-01-25	0
2011-01-25 03:16:10	0
2011-01-25 06:42:19	0
2011-01-25 10:34:49	0
2011-01-25 15:49:27	0
2011-01-25 19:02:49	0
2011-01-25 20:06:34	0
2011-01-25 20:31:03	0
2011-01-25 20:40:08	0
2011-01-25 21:32:49	0
2011-01-25 23:31:47	0
2011-01-26 02:29:34	0
2011-01-26 06:31:59	0
2011-01-26 11:22:21	0
2011-01-26 17:18:28	0
2011-01-27 00:04:33	0
2011-01-27 03:56:00	0
2011-01-27 06:14:39	0
2011-01-27 07:31:55	0
2011-01-27 10:17:27	0
2011-01-27 13:05:48	0
2011-01-27 17:15:40	0
2011-01-27 21:04:32	0
2011-01-28 03:07:27	0
2011-01-28 08:25:17	0
2011-01-28 11:50:31	0
2011-01-28 18:47:55	0
2011-01-29	0
2011-01-29 04:59:19	0
2011-01-29 10:36:53	0
2011-01-29 15:50:25	0
2011-01-29 21:56:47	0
2011-01-30 02:52:27	0
2011-01-30 07:38:35	0
2011-01-30 11:01:34	0
2011-01-30 16:26:21	0
2011-01-30 21:18:40	0
2011-01-31 03:16:55	0
2011-01-31 09:18:39	0
2011-01-31 14:10:03	0
2011-01-31 21:22:49	0
2011-02-01 03:41:49	0
2011-02-01 09:07:27	0
2011-02-01 13:55:14	0
2011-02-01 17:34:39	0
2011-02-01 21:42:11	0
2011-02-02	0
2011-02-02 03:58:38	0
2011-02-02 08:10:57	0
2011-02-02 13:13:46	0
2011-02-02 17:13:38	0
2011-02-02 23:57:30	0
2011-02-03 00:40:35	0
2011-02-03 00:49:05	0
2011-02-03 00:56:39	0
2011-02-03 00:59:25	0
2011-02-03 01:26:58	0
2011-02-03 02:43:44	0
2011-02-03 03:55:43	0
2011-02-03 07:23:42	0
2011-02-03 10:45:40	0
2011-02-03 15:32:18	0
2011-02-03 20:45:52	0
2011-02-04 03:07:38	0
2011-02-04 10:03:53	0
2011-02-04 16:50:11	0
2011-02-04 21:48:51	0
2011-02-05 00:16:55	0
2011-02-05 02:07:34	0
2011-02-05 04:09:17	0
2011-02-05 05:45:22	0
2011-02-05 08:53:59	0
2011-02-05 13:05:32	0
2011-02-05 16:30:43	0
2011-02-05 22:40:00	0
2011-02-06	0
2011-02-06 02:23:50	0
2011-02-06 03:42:44	0
2011-02-06 07:36:17	0
2011-02-06 09:44:49	0
2011-02-06 11:45:30	0
2011-02-06 13:19:22	0
2011-02-06 16:52:13	0
2011-02-06 19:05:12	0
2011-02-06 20:22:33	0
2011-02-06 21:30:49	0
2011-02-06 23:31:55	0
2011-02-07 01:46:04	0
2011-02-07 03:26:25	0
2011-02-07 06:57:03	0
2011-02-07 08:23:58	0
2011-02-07 09:32:59	0
2011-02-07 12:38:42	0
2011-02-07 15:23:22	0
2011-02-07 18:07:16	0
2011-02-07 20:18:17	0
2011-02-08 02:18:52	0
2011-02-08 05:08:57	0
2011-02-08 08:35:17	0
2011-02-08 12:35:40	0
2011-02-08 18:14:46	0
2011-02-09 00:24:43	0
2011-02-09 07:05:55	0
2011-02-09 10:18:53	0
2011-02-09 11:54:30	0
2011-02-09 12:04:53	0
2011-02-09 12:08:59	0
2011-02-09 12:49:55	0
2011-02-09 14:47:15	0
2011-02-09 17:29:38	0
2011-02-09 21:02:07	0
2011-02-10	0
2011-02-10 04:40:29	0
2011-02-10 09:14:58	0
2011-02-10 15:11:31	0
2011-02-10 21:26:55	0
2011-02-11 00:26:05	0
2011-02-11 02:33:53	0
2011-02-11 05:12:17	0
2011-02-11 06:18:56	0
2011-02-11 09:29:10	0
2011-02-11 12:18:53	0
2011-02-11 16:48:53	0
2011-02-11 21:00:22	0
2011-02-12 00:43:26	0
2011-02-12 03:15:33	0
2011-02-12 08:15:29	0
2011-02-12 12:09:04	0
2011-02-12 15:01:28	0
2011-02-12 19:48:05	0
2011-02-12 23:14:46	0
2011-02-13 06:13:17	0
2011-02-13 07:45:14	0
2011-02-13 08:47:53	0
2011-02-13 10:53:50	0
2011-02-13 13:06:30	0
2011-02-13 16:18:20	0
2011-02-13 20:03:30	0
2011-02-14 00:52:27	0
2011-02-14 05:49:27	0
2011-02-14 09:28:05	0
2011-02-14 10:21:30	0
2011-02-14 11:07:13	0
2011-02-14 11:23:43	0
2011-02-14 14:08:42	0
2011-02-14 16:58:01	0
2011-02-14 19:22:47	0
2011-02-15 00:36:53	0
2011-02-15 04:17:41	0
2011-02-15 08:54:44	0
2011-02-15 10:38:56	0
2011-02-15 11:23:26	0
2011-02-15 12:03:08	0
2011-02-15 15:40:11	0
2011-02-15 18:25:33	0
2011-02-15 22:35:28	0
2011-02-16 02:33:46	0
2011-02-16 05:20:27	0
2011-02-16 07:19:28	0
2011-02-16 08:29:54	0
2011-02-16 09:05:32	0
2011-02-16 10:27:38	0
2011-02-16 11:46:27	0
2011-02-16 13:44:24	0
2011-02-16 16:01:41	0
2011-02-16 19:02:15	0
2011-02-16 22:39:46	0
2011-02-17 02:52:44	0
2011-02-17 05:27:55	0
2011-02-17 10:10:22	0
2011-02-17 14:33:15	0
2011-02-17 20:12:19	0
2011-02-17 23:32:43	0
2011-02-18 07:55:44	0
2011-02-18 13:18:05	0
2011-02-18 21:20:23	0
2011-02-19 04:25:20	0
2011-02-19 13:35:40	0
2011-02-19 22:55:31	0
2011-02-20 08:20:33	0
2011-02-20 17:57:18	0
2011-02-21 03:47:23	0
2011-02-21 07:29:56	0
2011-02-21 08:19:48	0
2011-02-21 08:31:15	0
2011-02-21 08:37:09	0
2011-02-21 08:39:15	0
2011-02-21 09:00:24	0
2011-02-21 10:30:19	0
2011-02-21 12:56:44	0
2011-02-21 15:59:30	0
2011-02-21 19:50:56	0
2011-02-22 00:16:48	0
2011-02-22 05:20:24	0
2011-02-22 12:03:49	0
2011-02-22 17:08:10	0
2011-02-23 01:44:26	0
2011-02-23 07:06:06	0
2011-02-23 09:25:41	0
2011-02-23 10:44:12	0
2011-02-23 11:19:28	0
2011-02-23 11:51:25	0
2011-02-23 12:36:56	0
2011-02-23 14:56:10	0
2011-02-23 17:24:39	0
2011-02-23 19:02:02	0
2011-02-23 20:36:49	0
2011-02-23 21:32:56	0
2011-02-23 23:14:27	0
2011-02-24 00:20:59	0
2011-02-24 01:05:34	0
2011-02-24 03:21:25	0
2011-02-24 05:08:23	0
2011-02-24 07:41:43	0
2011-02-24 10:41:04	0
2011-02-24 14:21:41	0
2011-02-24 18:59:54	0
2011-02-24 23:52:05	0
2011-02-25 01:04:21	0
2011-02-25 01:48:55	0
2011-02-25 06:15:01	0
2011-02-25 09:36:05	0
2011-02-25 15:24:11	0
2011-02-25 20:49:28	0
2011-02-26 00:43:35	0
2011-02-26 03:30:29	0
2011-02-26 06:40:32	0
2011-02-26 14:10:00	0
2011-02-26 20:11:34	0
2011-02-27 01:45:48	0
2011-02-27 05:03:17	0
2011-02-27 08:10:31	0
2011-02-27 17:22:48	0
2011-02-27 23:55:22	0
2011-02-28 05:40:08	0
2011-02-28 09:02:09	0
2011-02-28 11:38:38	0
2011-02-28 15:16:48	0
2011-02-28 19:47:51	0
2011-03-01 00:10:12	0
2011-03-01 05:15:04	0
2011-03-01 12:41:27	0
2011-03-01 17:15:32	0
2011-03-01 23:34:40	0
2011-03-02 07:36:28	0
2011-03-02 16:26:05	0
2011-03-03 01:42:31	0
2011-03-03 10:48:18	0
2011-03-03 19:43:34	0
2011-03-04 04:07:07	0
2011-03-04 10:31:04	0
2011-03-04 16:42:33	0
2011-03-04 22:00:01	0
2011-03-05 01:09:55	0
2011-03-05 02:11:06	0
2011-03-05 03:16:39	0
2011-03-05 05:06:18	0
2011-03-05 08:03:03	0
2011-03-05 11:15:00	0
2011-03-05 14:46:19	0
2011-03-05 17:01:22	0
2011-03-05 17:53:02	0
2011-03-05 18:26:38	0
2011-03-05 19:34:10	0
2011-03-05 20:43:50	0
2011-03-05 22:25:11	0
2011-03-06 00:24:36	0
2011-03-06 02:56:02	0
2011-03-06 05:24:46	0
2011-03-06 09:21:51	0
2011-03-06 13:02:03	0
2011-03-06 17:05:51	0
2011-03-06 23:44:06	0
2011-03-07 06:37:20	0
2011-03-07 13:37:04	0
2011-03-07 21:06:58	0
2011-03-08 05:13:43	0
2011-03-08 12:59:28	0
2011-03-08 21:40:17	0
2011-03-09 05:39:03	0
2011-03-09 14:40:46	0
2011-03-09 23:45:43	0
2011-03-10 09:04:21	0
2011-03-10 14:57:29	0
2011-03-10 21:23:23	0
2011-03-11 04:46:26	0
2011-03-11 13:09:53	0
2011-03-11 20:46:08	0
2011-03-12 06:19:09	0
2011-03-12 10:00:36	0
2011-03-12 13:39:37	0
2011-03-12 18:14:46	0
2011-03-13 02:18:32	0
2011-03-13 09:39:54	0
2011-03-13 13:12:07	0
2011-03-13 17:33:24	0
2011-03-13 20:28:30	0
2011-03-14 02:10:03	0
2011-03-14 07:06:43	0
2011-03-14 14:21:45	0
2011-03-14 21:24:58	0
2011-03-15 04:15:26	0
2011-03-15 05:02:03	0
2011-03-15 06:03:21	0
2011-03-15 06:04:32	0
2011-03-15 06:04:54	0
2011-03-15 06:05:04	0
2011-03-15 06:05:08	0
2011-03-15 06:05:10	0
2011-03-15 06:05:26	0
2011-03-15 06:08:05	0
2011-03-15 06:25:34	0
2011-03-15 07:18:38	0
2011-03-15 08:44:39	0
2011-03-15 10:43:51	0
2011-03-15 13:27:11	0
2011-03-15 16:55:49	0
2011-03-15 21:11:10	0
2011-03-16 02:04:28	0
2011-03-16 05:14:48	0
2011-03-16 11:23:45	0
2011-03-16 17:15:47	0
2011-03-16 21:49:32	0
2011-03-16 23:50:51	0
2011-03-17 00:49:36	0
2011-03-17 01:16:04	0
2011-03-17 04:52:00	0
2011-03-17 06:52:45	0
2011-03-17 12:12:58	0
2011-03-17 15:38:25	0
2011-03-17 19:45:56	0
2011-03-17 21:46:56	0
2011-03-17 22:42:30	0
2011-03-17 23:34:19	0
2011-03-18 00:52:06	0
2011-03-18 01:48:08	0
2011-03-18 03:15:19	0
2011-03-18 05:49:41	0
2011-03-18 07:54:15	0
2011-03-18 09:41:36	0
2011-03-18 10:58:55	0
2011-03-18 11:53:54	0
2011-03-18 13:29:57	0
2011-03-18 15:01:38	0
2011-03-18 17:07:52	0
2011-03-18 18:58:28	0
2011-03-18 21:55:42	0
2011-03-18 23:38:38	0
2011-03-19 00:04:22	0
2011-03-19 00:18:09	0
2011-03-19 02:14:40	0
2011-03-19 04:12:23	0
2011-03-19 06:54:52	0
2011-03-19 10:17:41	0
2011-03-19 14:18:59	0
2011-03-19 19:14:51	0
2011-03-19 23:39:48	0
2011-03-20 01:59:42	0
2011-03-20 03:24:53	0
2011-03-20 07:33:28	0
2011-03-20 10:42:05	0
2011-03-20 15:25:27	0
2011-03-20 20:23:12	0
2011-03-21 01:43:08	0
2011-03-21 07:24:51	0
2011-03-21 10:09:50	0
2011-03-21 11:14:54	0
2011-03-21 11:52:54	0
2011-03-21 11:56:47	0
2011-03-21 11:58:12	0
2011-03-21 12:12:18	0
2011-03-21 13:00:27	0
2011-03-21 14:28:48	0
2011-03-21 16:22:24	0
2011-03-21 19:04:48	0
2011-03-21 22:47:48	0
2011-03-22 02:56:33	0
2011-03-22 07:26:25	0
2011-03-22 13:34:13	0
2011-03-22 19:46:10	0
2011-03-22 22:41:39	0
2011-03-22 23:54:28	0
2011-03-23 00:08:23	0
2011-03-23 00:13:27	0
2011-03-23 01:04:05	0
2011-03-23 01:56:00	0
2011-03-23 04:37:13	0
2011-03-23 07:30:56	0
2011-03-23 11:27:38	0
2011-03-23 12:55:38	0
2011-03-23 13:09:52	0
2011-03-23 13:15:32	0
2011-03-23 14:12:17	0
2011-03-23 16:08:57	0
2011-03-23 18:29:30	0
2011-03-23 21:34:26	0
2011-03-23 23:49:59	0
2011-03-24 00:11:53	0
2011-03-24 00:22:21	0
2011-03-24 02:04:50	0
2011-03-24 03:46:51	0
2011-03-24 06:06:12	0
2011-03-24 08:44:21	0
2011-03-24 11:50:08	0
2011-03-24 15:19:23	0
2011-03-24 19:22:41	0
2011-03-24 23:58:39	0
2011-03-25 02:31:20	0
2011-03-25 03:30:55	0
2011-03-25 03:37:34	0
2011-03-25 03:40:07	0
2011-03-25 04:05:31	0
2011-03-25 05:17:05	0
2011-03-25 07:01:35	0
2011-03-25 09:16:36	0
2011-03-25 10:00:48	0
2011-03-25 10:05:20	0
2011-03-25 10:07:00	0
2011-03-25 10:23:43	0
2011-03-25 11:15:43	0
2011-03-25 11:41:45	0
2011-03-25 11:47:51	0
2011-03-25 11:50:05	0
2011-03-25 12:12:18	0
2011-03-25 13:19:20	0
2011-03-25 15:26:15	0
2011-03-25 18:04:56	0
2011-03-25 21:26:57	0
2011-03-26 01:25:31	0
2011-03-26 06:09:14	0
2011-03-26 08:33:38	0
2011-03-26 08:49:32	0
2011-03-26 08:53:47	0
2011-03-26 08:55:18	0
2011-03-26 09:10:33	0
2011-03-26 10:19:03	0
2011-03-26 12:20:40	0
2011-03-26 14:30:27	0
2011-03-26 17:12:37	0
2011-03-26 17:28:27	0
2011-03-26 17:33:55	0
2011-03-26 17:35:59	0
2011-03-26 17:56:32	0
2011-03-26 18:36:38	0
2011-03-26 19:55:58	0
2011-03-26 21:45:13	0
2011-03-27 00:13:05	0
2011-03-27 03:33:26	0
2011-03-27 06:59:48	0
2011-03-27 10:36:06	0
2011-03-27 14:24:22	0
2011-03-27 18:34:12	0
2011-03-27 23:56:13	0
2011-03-28 04:30:14	0
2011-03-28 10:28:16	0
2011-03-28 17:18:22	0
2011-03-28 23:25:34	0
2011-03-29 07:05:35	0
2011-03-29 11:18:46	0
2011-03-29 15:14:14	0
2011-03-29 19:11:22	0
2011-03-30 00:07:02	0
2011-03-30 05:17:55	0
2011-03-30 05:23:47	0
2011-03-30 05:24:19	0
2011-03-30 05:24:31	0
2011-03-30 05:24:36	0
2011-03-30 05:24:38	0
2011-03-30 05:24:57	0
2011-03-30 05:28:06	0
2011-03-30 05:33:45	0
2011-03-30 06:01:00	0
2011-03-30 06:32:33	0
2011-03-30 07:23:10	0
2011-03-30 08:44:59	0
2011-03-30 10:21:20	0
2011-03-30 12:19:37	0
2011-03-30 14:47:08	0
2011-03-30 17:39:15	0
2011-03-30 20:53:42	0
2011-03-31 00:45:06	0
2011-03-31 05:15:45	0
2011-03-31 10:51:17	0
2011-03-31 16:49:10	0
2011-03-31 23:16:18	0
2011-04-01 01:56:02	0
2011-04-01 01:59:21	0
2011-04-01 02:00:58	0
2011-04-01 02:17:06	0
2011-04-01 03:33:00	0
2011-04-01 05:50:17	0
2011-04-01 08:36:46	0
2011-04-01 12:22:00	0
2011-04-01 16:53:02	0
2011-04-01 22:19:32	0
2011-04-02 04:35:05	0
2011-04-02 09:58:05	0
2011-04-02 18:17:51	0
2011-04-02 19:00:10	0
2011-04-02 19:30:19	0
2011-04-02 19:32:41	0
2011-04-02 19:34:37	0
2011-04-02 19:53:58	0
2011-04-02 20:26:04	0
2011-04-02 21:05:09	0
2011-04-02 21:56:23	0
2011-04-02 22:57:38	0
2011-04-03 00:11:32	0
2011-04-03 01:39:01	0
2011-04-03 03:29:23	0
2011-04-03 05:44:30	0
2011-04-03 08:36:38	0
2011-04-03 12:06:27	0
2011-04-03 16:12:31	0
2011-04-03 21:23:02	0
2011-04-04 03:03:04	0
2011-04-04 09:11:11	0
2011-04-04 10:20:13	0
2011-04-04 11:09:46	0
2011-04-04 11:15:55	0
2011-04-04 11:18:24	0
2011-04-04 11:19:18	0
2011-04-04 11:28:16	0
2011-04-04 12:28:22	0
2011-04-04 14:37:18	0
2011-04-04 17:25:14	0
2011-04-04 20:41:42	0
2011-04-05 00:50:40	0
2011-04-05 05:26:02	0
2011-04-05 09:29:50	0
2011-04-05 14:21:03	0
2011-04-05 20:35:26	0
2011-04-06 02:43:43	0
2011-04-06 10:43:44	0
2011-04-06 18:36:23	0
2011-04-07 03:20:18	0
2011-04-07 12:08:03	0
2011-04-07 21:10:53	0
2011-04-08 06:24:42	0
2011-04-08 15:59:26	0
2011-04-08 20:03:19	0
2011-04-08 23:13:31	0
2011-04-08 23:53:26	0
2011-04-08 23:59:42	0
2011-04-09 00:05:28	0
2011-04-09 00:07:34	0
2011-04-09 00:28:31	0
2011-04-09 02:00:32	0
2011-04-09 04:35:39	0
2011-04-09 07:43:38	0
2011-04-09 11:48:18	0
2011-04-09 16:35:34	0
2011-04-09 22:14:24	0
2011-04-09 23:36:51	0
2011-04-09 23:54:25	0
2011-04-10 00:00:11	0
2011-04-10 00:02:16	0
2011-04-10 00:23:14	0
2011-04-10 02:03:59	0
2011-04-10 04:46:39	0
2011-04-10 08:07:47	0
2011-04-10 12:21:25	0
2011-04-10 17:11:06	0
2011-04-10 22:34:00	0
2011-04-10 23:53:35	0
2011-04-10 23:59:51	0
2011-04-11 00:06:02	0
2011-04-11 00:08:18	0
2011-04-11 00:30:50	0
2011-04-11 02:02:35	0
2011-04-11 04:50:09	0
2011-04-11 08:07:31	0
2011-04-11 12:55:34	0
2011-04-11 17:50:26	0
2011-04-11 23:45:39	0
2011-04-11 23:57:15	0
2011-04-12 00:02:52	0
2011-04-12 00:04:54	0
2011-04-12 00:25:05	0
2011-04-12 01:53:35	0
2011-04-12 04:32:11	0
2011-04-12 07:34:23	0
2011-04-12 11:11:30	0
2011-04-12 14:57:05	0
2011-04-12 19:21:47	0
2011-04-12 23:44:40	0
2011-04-12 23:57:41	0
2011-04-13 00:04:24	0
2011-04-13 00:06:48	0
2011-04-13 00:30:57	0
2011-04-13 02:01:22	0
2011-04-13 04:16:50	0
2011-04-13 07:06:19	0
2011-04-13 09:06:14	0
2011-04-13 13:47:19	0
2011-04-13 17:50:59	0
2011-04-13 23:59:26	0
2011-04-14 00:07:14	0
2011-04-14 00:12:04	0
2011-04-14 01:00:24	0
2011-04-14 01:30:59	0
2011-04-14 04:10:35	0
2011-04-14 07:29:07	0
2011-04-14 11:49:17	0
2011-04-14 14:38:20	0
2011-04-14 21:27:58	0
2011-04-14 23:03:15	0
2011-04-14 23:42:48	0
2011-04-14 23:59:06	0
2011-04-15 00:10:37	0
2011-04-15 00:14:48	0
2011-04-15 00:56:43	0
2011-04-15 03:18:22	0
2011-04-15 06:53:38	0
2011-04-15 09:07:48	0
2011-04-15 10:14:40	0
2011-04-15 15:41:22	0
2011-04-15 18:12:45	0
2011-04-15 22:46:40	0
2011-04-15 23:39:05	0
2011-04-15 23:58:02	0
2011-04-16 00:10:29	0
2011-04-16 00:14:58	0
2011-04-16 00:59:49	0
2011-04-16 02:32:44	0
2011-04-16 04:49:45	0
2011-04-16 07:06:02	0
2011-04-16 11:23:33	0
2011-04-16 13:39:19	0
2011-04-16 14:55:22	0
2011-04-16 20:35:57	0
2011-04-16 22:45:00	0
2011-04-16 23:58:09	0
2011-04-17 00:23:48	0
2011-04-17 00:33:48	0
2011-04-17 02:13:47	0
2011-04-17 04:14:27	0
2011-04-17 06:52:18	0
2011-04-17 09:56:55	0
2011-04-17 13:30:06	0
2011-04-17 17:29:16	0
2011-04-17 22:01:43	0
2011-04-17 23:37:41	0
2011-04-17 23:57:10	0
2011-04-18 00:11:55	0
2011-04-18 00:17:15	0
2011-04-18 01:10:40	0
2011-04-18 02:53:54	0
2011-04-18 05:11:32	0
2011-04-18 08:01:54	0
2011-04-18 11:42:58	0
2011-04-18 15:33:03	0
2011-04-18 20:37:19	0
2011-04-18 23:58:47	0
2011-04-19 00:33:06	0
2011-04-19 00:48:41	0
2011-04-19 02:43:54	0
2011-04-19 04:05:36	0
2011-04-19 06:30:31	0
2011-04-19 09:32:39	0
2011-04-19 12:05:20	0
2011-04-19 14:59:01	0
2011-04-19 17:48:44	0
2011-04-19 20:44:50	0
2011-04-19 23:40:08	0
2011-04-19 23:55:45	0
2011-04-20 00:01:06	0
2011-04-20 00:03:07	0
2011-04-20 00:23:17	0
2011-04-20 01:19:05	0
2011-04-20 03:12:23	0
2011-04-20 05:32:14	0
2011-04-20 08:35:33	0
2011-04-20 11:36:37	0
2011-04-20 16:34:58	0
2011-04-20 21:38:43	0
2011-04-20 23:41:50	0
2011-04-20 23:56:55	0
2011-04-21 00:18:30	0
2011-04-21 00:26:19	0
2011-04-21 01:15:36	0
2011-04-21 01:51:17	0
2011-04-21 02:48:16	0
2011-04-21 03:49:03	0
2011-04-21 05:06:52	0
2011-04-21 06:37:19	0
2011-04-21 08:26:43	0
2011-04-21 10:35:57	0
2011-04-21 13:09:29	0
2011-04-21 16:08:17	0
2011-04-21 19:28:04	0
2011-04-21 22:59:13	0
2011-04-21 23:55:40	0
2011-04-22 00:00:50	0
2011-04-22 00:03:04	0
2011-04-22 00:25:27	0
2011-04-22 02:12:47	0
2011-04-22 05:05:17	0
2011-04-22 08:37:16	0
2011-04-22 13:10:25	0
2011-04-22 18:29:46	0
2011-04-22 20:39:43	0
2011-04-22 22:39:09	0
2011-04-22 23:26:25	0
2011-04-22 23:49:23	0
2011-04-23 00:49:33	0
2011-04-23 01:11:11	0
2011-04-23 02:59:33	0
2011-04-23 04:17:38	0
2011-04-23 06:31:05	0
2011-04-23 09:08:14	0
2011-04-23 13:23:55	0
2011-04-23 16:55:19	0
2011-04-23 21:38:27	0
2011-04-24 02:57:15	0
2011-04-24 08:02:02	0
2011-04-24 13:38:40	0
2011-04-24 19:42:58	0
2011-04-25 02:39:07	0
2011-04-25 05:38:43	0
2011-04-25 05:58:26	0
2011-04-25 06:06:45	0
2011-04-25 06:09:44	0
2011-04-25 06:10:49	0
2011-04-25 06:21:39	0
2011-04-25 07:06:11	0
2011-04-25 08:40:28	0
2011-04-25 11:03:27	0
2011-04-25 14:04:51	0
2011-04-25 17:56:48	0
2011-04-25 22:35:04	0
2011-04-26 04:13:39	0
2011-04-26 09:30:15	0
2011-04-26 16:24:27	0
2011-04-26 23:08:37	0
2011-04-26 23:58:12	0
2011-04-27 00:03:17	0
2011-04-27 00:05:06	0
2011-04-27 00:23:19	0
2011-04-27 01:21:40	0
2011-04-27 03:31:58	0
2011-04-27 06:23:39	0
2011-04-27 10:09:54	0
2011-04-27 14:33:51	0
2011-04-27 19:18:03	0
2011-04-27 21:35:25	0
2011-04-27 23:30:19	0
2011-04-27 23:59:55	0
2011-04-28 00:05:30	0
2011-04-28 00:07:32	0
2011-04-28 00:27:53	0
2011-04-28 01:41:02	0
2011-04-28 03:54:40	0
2011-04-28 06:35:34	0
2011-04-28 10:14:29	0
2011-04-28 14:32:57	0
2011-04-28 19:39:06	0
2011-04-28 22:11:30	0
2011-04-28 23:19:46	0
2011-04-28 23:48:54	0
2011-04-28 23:59:43	0
2011-04-29 00:05:21	0
2011-04-29 00:07:23	0
2011-04-29 00:27:49	0
2011-04-29 01:52:02	0
2011-04-29 04:01:21	0
2011-04-29 06:36:52	0
2011-04-29 09:50:17	0
2011-04-29 13:38:32	0
2011-04-29 18:19:34	0
2011-04-29 23:24:39	0
2011-04-29 23:50:27	0
2011-04-29 23:59:00	0
2011-04-30 00:04:34	0
2011-04-30 00:06:36	0
2011-04-30 00:26:51	0
2011-04-30 01:45:06	0
2011-04-30 03:41:58	0
2011-04-30 06:10:20	0
2011-04-30 09:22:37	0
2011-04-30 13:30:40	0
2011-04-30 18:47:40	0
2011-04-30 23:46:45	0
2011-04-30 23:57:24	0
2011-05-01 00:02:12	0
2011-05-01 00:03:56	0
2011-05-01 00:21:20	0
2011-05-01 01:23:11	0
2011-05-01 03:11:24	0
2011-05-01 05:54:27	0
2011-05-01 09:19:51	0
2011-05-01 13:46:36	0
2011-05-01 18:50:38	0
2011-05-01 21:24:24	0
2011-05-01 23:33:31	0
2011-05-01 23:55:41	0
2011-05-02 00:00:42	0
2011-05-02 00:02:34	0
2011-05-02 00:21:12	0
2011-05-02 01:31:31	0
2011-05-02 03:21:53	0
2011-05-02 06:17:51	0
2011-05-02 09:51:55	0
2011-05-02 14:25:01	0
2011-05-02 19:47:45	0
2011-05-02 22:23:39	0
2011-05-02 23:33:43	0
2011-05-02 23:52:43	0
2011-05-02 23:59:58	0
2011-05-03 00:06:02	0
2011-05-03 00:08:13	0
2011-05-03 00:30:01	0
2011-05-03 01:47:36	0
2011-05-03 03:55:47	0
2011-05-03 07:15:32	0
2011-05-03 11:21:12	0
2011-05-03 15:55:19	0
2011-05-03 21:11:09	0
2011-05-03 23:49:01	0
2011-05-03 23:59:15	0
2011-05-04 00:04:46	0
2011-05-04 00:06:47	0
2011-05-04 00:26:56	0
2011-05-04 01:19:10	0
2011-05-04 02:41:15	0
2011-05-04 04:56:14	0
2011-05-04 07:52:51	0
2011-05-04 11:11:50	0
2011-05-04 16:03:47	0
2011-05-04 21:13:38	0
2011-05-04 23:53:05	0
2011-05-04 23:59:13	0
2011-05-05 00:04:51	0
2011-05-05 00:06:54	0
2011-05-05 00:27:25	0
2011-05-05 02:06:18	0
2011-05-05 04:44:36	0
2011-05-05 07:59:15	0
2011-05-05 12:06:44	0
2011-05-05 16:49:36	0
[truncated: 12,781 more rows]

## Sheet: gua_Deng_3_8
Time	Deng_sim
[truncated: 13,880 more rows]

## Sheet: gua_plast_1_8
Time	Deng_sim
[truncated: 19,622 more rows]

[truncated: 7 more sheets: cag_Deng_1_8, cag_Deng_2_2, cag_Deng_2_6, cag_Deng_3_0, cag_Deng_3_4, cag_Deng_3_8, cag_plast_1_8]
