# Supplementary material for: Role of vector phenotypic plasticity in disease transmission as illustrated by the spread of dengue virus by Aedes albopictus
Source: Nat Commun. 2024 Sep 7;15:7823. doi: 10.1038/s41467-024-52144-5 (PMC11379831; doi:10.1038/s41467-024-52144-5)
Supplement: Supplementary file 4 — Source Data files [file 41467_2024_52144_MOESM4_ESM.zip › Source_Data_Folder/Supplementary_Material/SF59.xlsx]

## Sheet: Simulated_Full_RE
Time	Full_Den_RE
2016-01-01	0
2016-01-01 00:06:49	0
2016-01-01 00:12:20	0
2016-01-01 00:17:20	0
2016-01-01 00:17:27	0
2016-01-01 00:17:30	0
2016-01-01 00:17:32	0
2016-01-01 00:17:44	0
2016-01-01 00:19:45	0
2016-01-01 00:40:01	0
2016-01-01 04:02:40	0
2016-01-01 14:50:51	0
2016-01-01 22:26:18	0
2016-01-02 02:56:45	0
2016-01-02 04:38:20	0
2016-01-02 10:30:14	0
2016-01-02 15:04:12	0
2016-01-02 21:58:26	0
2016-01-02 23:19:02	0
2016-01-02 23:51:45	0
2016-01-02 23:59:05	0
2016-01-03 00:03:36	0
2016-01-03 00:05:13	0
2016-01-03 00:21:26	0
2016-01-03 01:56:10	0
2016-01-03 02:40:55	0
2016-01-03 06:02:30	0
2016-01-03 09:23:14	0
2016-01-03 14:07:10	0
2016-01-03 19:21:18	0
2016-01-03 22:13:00	0
2016-01-03 23:35:21	0
2016-01-03 23:54:32	0
2016-01-04 00:01:26	0
2016-01-04 00:04:01	0
2016-01-04 00:29:57	0
2016-01-04 02:55:29	0
2016-01-04 06:40:35	0
2016-01-04 08:38:39	0
2016-01-04 14:39:07	0
2016-01-04 17:00:01	0
2016-01-04 17:34:58	0
2016-01-04 17:49:36	0
2016-01-04 18:07:59	0
2016-01-04 21:11:43	0
2016-01-04 22:41:02	0
2016-01-04 23:58:48	0
2016-01-05 00:08:14	0
2016-01-05 00:11:41	0
2016-01-05 00:46:17	0
2016-01-05 02:52:45	0
2016-01-05 05:53:50	0
2016-01-05 08:02:49	0
2016-01-05 08:49:33	0
2016-01-05 09:05:44	0
2016-01-05 09:14:11	0
2016-01-05 09:17:15	0
2016-01-05 09:48:00	0
2016-01-05 11:01:28	0
2016-01-05 12:53:38	0
2016-01-05 15:42:34	0
2016-01-05 20:12:17	0
2016-01-05 22:35:03	0
2016-01-05 23:39:33	0
2016-01-06 00:01:50	0
2016-01-06 00:09:55	0
2016-01-06 01:30:46	0
2016-01-06 04:09:33	0
2016-01-06 08:01:02	0
2016-01-06 13:14:43	0
2016-01-06 19:28:08	0
2016-01-06 23:19:24	0
2016-01-06 23:57:42	0
2016-01-07 00:22:29	0
2016-01-07 00:31:24	0
2016-01-07 02:00:39	0
2016-01-07 04:49:02	0
2016-01-07 08:40:06	0
2016-01-07 13:48:27	0
2016-01-07 20:12:29	0
2016-01-07 21:49:47	0
2016-01-07 23:05:06	0
2016-01-07 23:10:23	0
2016-01-07 23:12:18	0
2016-01-07 23:31:23	0
2016-01-08 00:27:57	0
2016-01-08 00:48:24	0
2016-01-08 04:12:55	0
2016-01-08 09:01:57	0
2016-01-08 14:58:23	0
2016-01-08 22:11:43	0
2016-01-08 23:50:41	0
2016-01-09 01:02:42	0
2016-01-09 01:28:48	0
2016-01-09 05:49:43	0
2016-01-09 10:32:50	0
2016-01-09 16:54:50	0
2016-01-09 23:59:04	0
2016-01-10 03:25:43	0
2016-01-10 05:30:39	0
2016-01-10 15:47:47	0
2016-01-10 22:29:05	0
2016-01-11 00:15:43	0
2016-01-11 01:37:25	0
2016-01-11 08:23:57	0
2016-01-11 13:58:07	0
2016-01-11 22:23:33	0
2016-01-11 22:28:34	0
2016-01-11 22:31:36	0
2016-01-11 23:01:49	0
2016-01-12 00:32:44	0
2016-01-12 01:15:11	0
2016-01-12 05:52:10	0
2016-01-12 10:45:40	0
2016-01-12 17:29:19	0
2016-01-13 00:58:25	0
2016-01-13 05:38:32	0
2016-01-13 10:30:26	0
2016-01-13 16:15:16	0
2016-01-13 18:13:00	0
2016-01-13 19:53:45	0
2016-01-13 20:38:36	0
2016-01-14 01:14:02	0
2016-01-14 03:21:57	0
2016-01-14 06:58:33	0
2016-01-14 07:12:11	0
2016-01-14 07:23:15	0
2016-01-14 07:27:15	0
2016-01-14 08:07:19	0
2016-01-14 10:28:58	0
2016-01-14 14:08:29	0
2016-01-14 16:28:13	0
2016-01-14 17:38:35	0
2016-01-14 20:22:15	0
2016-01-15 01:40:24	0
2016-01-15 04:13:58	0
2016-01-15 09:13:19	0
2016-01-15 09:52:35	0
2016-01-15 10:12:54	0
2016-01-15 13:36:00	0
2016-01-15 18:21:09	0
2016-01-15 23:24:41	0
2016-01-16 01:07:00	0
2016-01-16 03:02:11	0
2016-01-16 03:17:46	0
2016-01-16 03:27:41	0
2016-01-16 03:46:10	0
2016-01-16 03:52:52	0
2016-01-16 04:59:53	0
2016-01-16 07:12:38	0
2016-01-16 09:14:42	0
2016-01-16 10:00:42	0
2016-01-16 10:20:44	0
2016-01-16 13:08:59	0
2016-01-16 16:03:14	0
2016-01-16 20:02:34	0
2016-01-16 23:28:17	0
2016-01-17 00:35:44	0
2016-01-17 01:15:51	0
2016-01-17 05:23:42	0
2016-01-17 06:58:01	0
2016-01-17 11:06:21	0
2016-01-17 12:36:18	0
2016-01-17 20:45:28	0
2016-01-17 22:24:51	0
2016-01-17 23:38:43	0
2016-01-18 02:20:15	0
2016-01-18 05:14:41	0
2016-01-18 08:35:15	0
2016-01-18 10:56:56	0
2016-01-18 15:24:55	0
2016-01-18 19:10:04	0
2016-01-18 23:43:08	0
2016-01-19 01:20:23	0
2016-01-19 02:35:11	0
2016-01-19 02:54:39	0
2016-01-19 03:07:28	0
2016-01-19 03:10:39	0
2016-01-19 03:11:58	0
2016-01-19 03:12:26	0
2016-01-19 03:17:10	0
2016-01-19 04:04:30	0
2016-01-19 05:39:47	0
2016-01-19 06:21:49	0
2016-01-19 09:47:48	0
2016-01-19 12:18:29	0
2016-01-19 12:57:45	0
2016-01-19 13:04:04	0
2016-01-19 13:05:31	0
2016-01-19 13:06:04	0
2016-01-19 13:11:32	0
2016-01-19 14:06:12	0
2016-01-19 16:16:01	0
2016-01-19 19:06:19	0
2016-01-19 22:30:24	0
2016-01-20 01:00:49	0
2016-01-20 06:03:02	0
2016-01-20 08:21:00	0
2016-01-20 16:12:14	0
2016-01-20 21:09:25	0
2016-01-21 04:29:08	0
2016-01-21 10:36:20	0
2016-01-21 12:30:15	0
2016-01-21 12:53:53	0
2016-01-21 13:02:16	0
2016-01-21 13:11:32	0
2016-01-21 13:14:51	0
2016-01-21 13:48:02	0
2016-01-21 15:46:22	0
2016-01-21 18:37:20	0
2016-01-21 22:06:59	0
2016-01-21 23:21:13	0
2016-01-21 23:49:11	0
2016-01-21 23:58:50	0
2016-01-22 00:08:30	0
2016-01-22 00:11:59	0
2016-01-22 00:46:51	0
2016-01-22 02:18:08	0
2016-01-22 03:24:34	0
2016-01-22 07:43:30	0
2016-01-22 09:08:50	0
2016-01-22 10:35:45	0
2016-01-22 10:44:06	0
2016-01-22 10:45:11	0
2016-01-22 10:45:35	0
2016-01-22 10:49:27	0
2016-01-22 11:28:16	0
2016-01-22 13:08:57	0
2016-01-22 15:48:49	0
2016-01-22 18:35:53	0
2016-01-22 18:50:49	0
2016-01-22 18:57:03	0
2016-01-22 19:59:28	0
2016-01-22 21:27:07	0
2016-01-22 23:10:21	0
2016-01-22 23:56:39	0
2016-01-23 00:15:39	0
2016-01-23 00:22:32	0
2016-01-23 01:31:25	0
2016-01-23 02:27:29	0
2016-01-23 06:44:58	0
2016-01-23 11:01:08	0
2016-01-23 13:59:30	0
2016-01-23 21:20:03	0
2016-01-23 23:24:43	0
2016-01-24 00:08:44	0
2016-01-24 00:24:56	0
2016-01-24 02:54:17	0
2016-01-24 04:47:04	0
2016-01-24 07:42:36	0
2016-01-24 10:37:33	0
2016-01-24 14:05:16	0
2016-01-24 17:42:30	0
2016-01-24 21:35:51	0
2016-01-24 23:35:08	0
2016-01-24 23:55:10	0
2016-01-25 00:03:10	0
2016-01-25 00:06:03	0
2016-01-25 00:34:54	0
2016-01-25 01:56:08	0
2016-01-25 02:27:32	0
2016-01-25 02:41:37	0
2016-01-25 02:47:35	0
2016-01-25 02:50:11	0
2016-01-25 02:50:40	0
2016-01-25 02:50:55	0
2016-01-25 02:51:01	0
2016-01-25 02:51:55	0
2016-01-25 03:00:58	0
2016-01-25 04:10:01	0
2016-01-25 06:12:14	0
2016-01-25 09:00:26	0
2016-01-25 12:05:42	0
2016-01-25 16:28:52	0
2016-01-25 16:57:41	0
2016-01-25 17:13:41	0
2016-01-25 19:53:37	0
2016-01-25 22:57:24	0
2016-01-25 23:45:49	0
2016-01-26 01:42:06	0
2016-01-26 02:24:18	0
2016-01-26 04:52:55	0
2016-01-26 06:35:30	0
2016-01-26 09:06:55	0
2016-01-26 11:39:27	0
2016-01-26 14:42:09	0
2016-01-26 18:01:17	0
2016-01-26 21:46:27	0
2016-01-26 22:53:59	0
2016-01-26 23:44:48	0
2016-01-27 00:09:22	0
2016-01-27 00:21:08	0
2016-01-27 00:29:49	0
2016-01-27 00:34:00	0
2016-01-27 00:35:13	0
2016-01-27 00:35:26	0
2016-01-27 00:35:30	0
2016-01-27 00:36:14	0
2016-01-27 00:43:37	0
2016-01-27 01:39:34	0
2016-01-27 03:18:37	0
2016-01-27 05:17:28	0
2016-01-27 08:09:40	0
2016-01-27 11:28:40	0
2016-01-27 15:34:57	0
2016-01-27 20:15:53	0
2016-01-28 01:39:42	0
2016-01-28 06:25:55	0
2016-01-28 11:04:58	0
2016-01-28 13:08:02	0
2016-01-28 15:57:55	0
2016-01-28 16:26:41	0
2016-01-28 16:41:35	0
2016-01-28 16:54:48	0
2016-01-28 16:57:47	0
2016-01-28 16:58:20	0
2016-01-28 16:58:35	0
2016-01-28 16:58:41	0
2016-01-28 16:59:34	0
2016-01-28 17:08:32	0
2016-01-28 18:09:46	0
2016-01-28 19:30:29	0
2016-01-28 21:15:43	0
2016-01-28 22:19:01	0
2016-01-29 02:32:27	0
2016-01-29 04:39:54	0
2016-01-29 09:57:45	0
2016-01-29 14:14:45	0
2016-01-29 20:34:11	0
2016-01-30 03:43:51	0
2016-01-30 03:57:15	0
2016-01-30 04:13:54	0
2016-01-30 04:15:46	0
2016-01-30 04:16:18	0
2016-01-30 04:16:34	0
2016-01-30 04:16:40	0
2016-01-30 04:17:39	0
2016-01-30 04:27:28	0
2016-01-30 05:27:44	0
2016-01-30 06:59:25	0
2016-01-30 09:13:23	0
2016-01-30 12:30:40	0
2016-01-30 14:17:45	0
2016-01-30 14:38:20	0
2016-01-30 14:47:44	0
2016-01-30 14:51:06	0
2016-01-30 15:24:54	0
2016-01-30 16:33:00	0
2016-01-30 18:38:27	0
2016-01-30 21:05:39	0
2016-01-31 00:19:59	0
2016-01-31 01:44:06	0
2016-01-31 05:21:11	0
2016-01-31 08:16:48	0
2016-01-31 14:29:27	0
2016-01-31 14:32:14	0
2016-01-31 14:34:42	0
2016-01-31 14:34:52	0
2016-01-31 14:34:56	0
2016-01-31 14:35:32	0
2016-01-31 14:41:35	0
2016-01-31 15:32:49	0
2016-01-31 16:46:46	0
2016-01-31 19:01:41	0
2016-01-31 21:41:18	0
2016-02-01 01:19:37	0
2016-02-01 05:45:16	0
2016-02-01 10:15:59	0
2016-02-01 16:15:12	0
2016-02-01 22:35:08	0
2016-02-01 23:56:03	0
2016-02-02 00:28:24	0
2016-02-02 00:41:44	0
2016-02-02 00:44:09	0
2016-02-02 00:44:58	0
2016-02-02 00:45:07	0
2016-02-02 00:45:11	0
2016-02-02 00:45:43	0
2016-02-02 00:51:09	0
2016-02-02 01:39:29	0
2016-02-02 02:55:34	0
2016-02-02 05:06:54	0
2016-02-02 07:35:21	0
2016-02-02 11:10:12	0
2016-02-02 15:05:46	0
2016-02-02 17:34:55	0
2016-02-02 18:35:11	0
2016-02-02 19:08:13	0
2016-02-02 19:32:43	0
2016-02-02 19:36:37	0
2016-02-02 19:38:03	0
2016-02-02 19:38:35	0
2016-02-02 19:43:51	0
2016-02-02 20:36:30	0
2016-02-02 22:24:34	0
2016-02-03 00:44:34	0
2016-02-03 03:58:51	0
2016-02-03 07:58:09	0
2016-02-03 12:12:41	0
2016-02-03 16:00:47	0
2016-02-03 16:36:47	0
2016-02-03 16:56:01	0
2016-02-03 17:08:35	0
2016-02-03 17:13:48	0
2016-02-03 17:14:36	0
2016-02-03 17:14:50	0
2016-02-03 17:15:02	0
2016-02-03 17:15:06	0
2016-02-03 17:15:50	0
2016-02-03 17:23:08	0
2016-02-03 17:43:24	0
2016-02-03 18:58:41	0
2016-02-03 19:33:52	0
2016-02-03 22:23:47	0
2016-02-04 01:28:16	0
2016-02-04 02:56:48	0
2016-02-04 03:17:11	0
2016-02-04 03:30:38	0
2016-02-04 03:34:16	0
2016-02-04 03:35:40	0
2016-02-04 03:36:12	0
2016-02-04 03:41:27	0
2016-02-04 04:33:52	0
2016-02-04 06:41:38	0
2016-02-04 09:04:53	0
2016-02-04 12:34:57	0
2016-02-04 16:50:23	0
2016-02-04 22:05:44	0
2016-02-05 04:06:36	0
2016-02-05 09:45:26	0
2016-02-05 14:18:24	0
2016-02-05 16:32:09	0
2016-02-05 17:51:33	0
2016-02-05 17:54:11	0
2016-02-05 17:55:18	0
2016-02-05 17:55:37	0
2016-02-05 17:55:54	0
2016-02-05 17:56:00	0
2016-02-05 17:57:01	0
2016-02-05 18:07:14	0
2016-02-05 19:31:59	0
2016-02-05 21:27:29	0
2016-02-06 00:22:24	0
2016-02-06 00:57:58	0
2016-02-06 01:09:38	0
2016-02-06 01:10:50	0
2016-02-06 01:11:16	0
2016-02-06 01:15:35	0
2016-02-06 01:34:26	0
2016-02-06 02:45:13	0
2016-02-06 04:30:18	0
2016-02-06 06:40:56	0
2016-02-06 09:26:20	0
2016-02-06 11:19:04	0
2016-02-06 15:56:58	0
2016-02-06 18:27:49	0
2016-02-07 00:52:41	0
2016-02-07 06:14:48	0
2016-02-07 11:35:29	0
2016-02-07 13:20:33	0
2016-02-07 14:07:36	0
2016-02-07 14:31:12	0
2016-02-07 14:44:00	0
2016-02-07 14:50:34	0
2016-02-07 14:53:31	0
2016-02-07 14:54:21	0
2016-02-07 14:54:43	0
2016-02-07 14:54:51	0
2016-02-07 14:56:11	0
2016-02-07 15:09:29	0
2016-02-07 15:54:59	0
2016-02-07 16:44:46	0
2016-02-07 18:55:06	0
2016-02-07 21:04:01	0
2016-02-08 00:15:07	0
2016-02-08 04:02:08	0
2016-02-08 08:24:52	0
2016-02-08 11:31:59	0
2016-02-08 18:35:22	0
2016-02-09 00:15:04	0
2016-02-09 05:46:29	0
2016-02-09 12:39:05	0
2016-02-09 19:17:08	0
2016-02-09 21:51:45	0
2016-02-09 23:51:46	0
2016-02-09 23:59:51	0
2016-02-10 00:01:51	0
2016-02-10 00:02:34	0
2016-02-10 00:09:49	0
2016-02-10 01:17:49	0
2016-02-10 03:30:27	0
2016-02-10 06:11:41	0
2016-02-10 06:43:10	0
2016-02-10 06:47:19	0
2016-02-10 06:48:14	0
2016-02-10 06:49:06	0
2016-02-10 06:49:24	0
2016-02-10 06:52:32	0
2016-02-10 07:23:43	0
2016-02-10 09:05:01	0
2016-02-10 11:22:45	0
2016-02-10 14:20:40	0
2016-02-10 17:58:19	0
2016-02-10 21:55:30	0
2016-02-10 23:44:25	0
2016-02-10 23:57:22	0
2016-02-10 23:59:45	0
2016-02-11 00:01:43	0
2016-02-11 00:02:26	0
2016-02-11 00:09:39	0
2016-02-11 01:14:44	0
2016-02-11 03:20:43	0
2016-02-11 05:52:54	0
2016-02-11 09:15:13	0
2016-02-11 13:02:06	0
2016-02-11 17:44:33	0
2016-02-11 22:52:11	0
2016-02-11 23:49:51	0
2016-02-11 23:58:17	0
2016-02-12 00:00:20	0
2016-02-12 00:01:05	0
2016-02-12 00:08:34	0
2016-02-12 00:46:43	0
2016-02-12 01:48:55	0
2016-02-12 03:05:08	0
2016-02-12 04:43:49	0
2016-02-12 06:40:00	0
2016-02-12 08:56:13	0
2016-02-12 11:30:21	0
2016-02-12 14:23:05	0
2016-02-12 17:33:57	0
2016-02-12 21:03:38	0
2016-02-13 00:55:19	0
2016-02-13 05:11:19	0
2016-02-13 08:41:58	0
2016-02-13 10:25:06	0
2016-02-13 11:38:08	0
2016-02-13 12:03:33	0
2016-02-13 12:20:49	0
2016-02-13 12:29:43	0
2016-02-13 12:31:03	0
2016-02-13 12:32:21	0
2016-02-13 12:32:50	0
2016-02-13 12:37:35	0
2016-02-13 13:25:02	0
2016-02-13 14:04:54	0
2016-02-13 14:23:56	0
2016-02-13 14:30:09	0
2016-02-13 14:31:06	0
2016-02-13 14:31:27	0
2016-02-13 14:34:57	0
2016-02-13 15:09:51	0
2016-02-13 16:49:51	0
2016-02-13 18:36:19	0
2016-02-13 21:16:01	0
2016-02-14 00:43:50	0
2016-02-14 04:57:23	0
2016-02-14 07:44:52	0
2016-02-14 13:41:11	0
2016-02-14 18:36:11	0
2016-02-15 00:47:53	0
2016-02-15 01:41:11	0
2016-02-15 01:46:46	0
2016-02-15 01:48:22	0
2016-02-15 01:48:57	0
2016-02-15 01:54:46	0
2016-02-15 02:43:00	0
2016-02-15 04:13:44	0
2016-02-15 06:02:28	0
2016-02-15 07:01:38	0
2016-02-15 07:03:08	0
2016-02-15 07:03:44	0
2016-02-15 07:09:38	0
2016-02-15 07:26:16	0
2016-02-15 07:58:11	0
2016-02-15 08:47:20	0
2016-02-15 10:05:25	0
2016-02-15 11:57:35	0
2016-02-15 14:19:36	0
2016-02-15 17:13:52	0
2016-02-15 20:29:40	0
2016-02-15 22:04:58	0
2016-02-15 23:27:09	0
2016-02-15 23:52:51	0
2016-02-15 23:58:11	0
2016-02-16 00:00:19	0
2016-02-16 00:01:06	0
2016-02-16 00:08:51	0
2016-02-16 01:15:50	0
2016-02-16 03:23:23	0
2016-02-16 05:57:31	0
2016-02-16 09:22:08	0
2016-02-16 09:42:43	0
2016-02-16 09:46:55	0
2016-02-16 09:48:27	0
2016-02-16 10:03:43	0
2016-02-16 11:24:13	0
2016-02-16 13:29:13	0
2016-02-16 16:17:35	0
2016-02-16 19:46:55	0
2016-02-16 23:57:12	0
2016-02-16 23:59:59	0
2016-02-17 00:02:18	0
2016-02-17 00:03:09	0
2016-02-17 00:11:32	0
2016-02-17 00:42:21	0
2016-02-17 01:27:57	0
2016-02-17 02:25:30	0
2016-02-17 03:38:10	0
2016-02-17 05:04:42	0
2016-02-17 06:46:29	0
2016-02-17 08:43:32	0
2016-02-17 10:56:29	0
2016-02-17 13:26:53	0
2016-02-17 16:14:48	0
2016-02-17 19:21:22	0
2016-02-17 22:48:15	0
2016-02-18 02:35:51	0
2016-02-18 03:32:59	0
2016-02-18 04:14:20	0
2016-02-18 04:23:41	0
2016-02-18 04:27:22	0
2016-02-18 04:28:43	0
2016-02-18 04:42:06	0
2016-02-18 05:37:48	0
2016-02-18 07:02:54	0
2016-02-18 08:49:19	0
2016-02-18 11:07:59	0
2016-02-18 11:36:43	0
2016-02-18 11:57:51	0
2016-02-18 12:06:47	0
2016-02-18 12:08:32	0
2016-02-18 12:09:52	0
2016-02-18 12:10:21	0
2016-02-18 12:15:10	0
2016-02-18 13:03:24	0
2016-02-18 14:56:57	0
2016-02-18 17:26:37	0
2016-02-18 20:48:56	0
2016-02-19 00:59:34	0
2016-02-19 03:40:52	0
2016-02-19 09:45:24	0
2016-02-19 14:31:18	0
2016-02-19 20:45:46	0
2016-02-19 22:58:24	0
2016-02-19 23:49:56	0
2016-02-19 23:57:16	0
2016-02-19 23:59:58	0
2016-02-20 00:02:04	0
2016-02-20 00:02:49	0
2016-02-20 00:10:25	0
2016-02-20 00:54:53	0
2016-02-20 02:15:35	0
2016-02-20 03:52:04	0
2016-02-20 05:59:00	0
2016-02-20 08:30:52	0
2016-02-20 11:29:54	0
2016-02-20 14:54:27	0
2016-02-20 18:45:25	0
2016-02-20 23:03:43	0
2016-02-21 03:48:36	0
2016-02-21 08:31:26	0
2016-02-21 10:18:17	0
2016-02-21 10:37:28	0
2016-02-21 10:49:01	0
2016-02-21 10:54:40	0
2016-02-21 10:55:51	0
2016-02-21 10:56:16	0
2016-02-21 11:00:33	0
2016-02-21 11:43:18	0
2016-02-21 13:28:47	0
2016-02-21 14:14:24	0
2016-02-21 14:31:05	0
2016-02-21 14:42:10	0
2016-02-21 14:47:51	0
2016-02-21 14:48:09	0
2016-02-21 14:48:15	0
2016-02-21 14:49:18	0
2016-02-21 14:59:49	0
2016-02-21 16:05:29	0
2016-02-21 18:02:16	0
2016-02-21 20:09:50	0
2016-02-21 23:23:30	0
2016-02-22 01:57:41	0
2016-02-22 04:51:31	0
2016-02-22 05:54:16	0
2016-02-22 06:44:15	0
2016-02-22 07:02:10	0
2016-02-22 08:52:17	0
2016-02-22 11:19:18	0
2016-02-22 14:29:30	0
2016-02-22 18:19:56	0
2016-02-22 22:50:35	0
2016-02-22 23:41:12	0
2016-02-22 23:53:29	0
2016-02-22 23:59:16	0
2016-02-23 00:01:04	0
2016-02-23 00:01:43	0
2016-02-23 00:08:15	0
2016-02-23 01:03:59	0
2016-02-23 02:48:03	0
2016-02-23 04:55:50	0
2016-02-23 06:26:55	0
2016-02-23 07:11:17	0
2016-02-23 11:18:23	0
2016-02-23 14:03:48	0
2016-02-23 18:20:13	0
2016-02-23 22:26:32	0
2016-02-23 23:14:34	0
2016-02-23 23:49:50	0
2016-02-23 23:58:14	0
2016-02-24 00:00:28	0
2016-02-24 00:01:16	0
2016-02-24 00:09:16	0
2016-02-24 01:17:37	0
2016-02-24 03:27:16	0
2016-02-24 06:03:39	0
2016-02-24 09:31:37	0
2016-02-24 13:35:08	0
2016-02-24 16:12:46	0
2016-02-24 22:32:46	0
2016-02-24 23:23:30	0
2016-02-24 23:47:26	0
2016-02-24 23:57:02	0
2016-02-24 23:59:42	0
2016-02-25 00:02:05	0
2016-02-25 00:02:57	0
2016-02-25 00:11:36	0
2016-02-25 00:44:51	0
2016-02-25 02:56:02	0
2016-02-25 05:53:44	0
2016-02-25 10:07:17	0
2016-02-25 15:07:25	0
2016-02-25 21:08:24	0
2016-02-25 23:37:05	0
2016-02-25 23:54:00	0
2016-02-25 23:58:58	0
2016-02-26 00:01:08	0
2016-02-26 00:01:54	0
2016-02-26 00:09:41	0
2016-02-26 01:18:46	0
2016-02-26 03:31:20	0
2016-02-26 05:10:14	0
2016-02-26 05:55:14	0
2016-02-26 10:46:33	0
2016-02-26 14:09:01	0
2016-02-26 19:26:09	0
2016-02-26 21:34:59	0
2016-02-26 23:32:00	0
2016-02-26 23:56:39	0
2016-02-26 23:59:52	0
2016-02-27 00:03:02	0
2016-02-27 00:04:12	0
2016-02-27 00:15:46	0
2016-02-27 00:59:08	0
2016-02-27 02:03:38	0
2016-02-27 03:24:42	0
2016-02-27 05:06:45	0
2016-02-27 07:07:08	0
2016-02-27 09:26:51	0
2016-02-27 12:04:29	0
2016-02-27 15:00:04	0
2016-02-27 18:12:47	0
2016-02-27 21:41:53	0
2016-02-27 23:12:15	0
2016-02-27 23:49:55	0
2016-02-27 23:59:42	0
2016-02-28 00:02:16	0
2016-02-28 00:03:11	0
2016-02-28 00:12:29	0
2016-02-28 01:05:33	0
2016-02-28 03:06:26	0
2016-02-28 04:08:44	0
2016-02-28 08:19:03	0
2016-02-28 11:33:03	0
2016-02-28 16:26:49	0
2016-02-28 21:26:21	0
2016-02-28 22:40:28	0
2016-02-28 23:40:10	0
2016-02-28 23:55:45	0
2016-02-28 23:59:49	0
2016-02-29 00:03:37	0
2016-02-29 00:05:00	0
2016-02-29 00:18:52	0
2016-02-29 00:52:18	0
2016-02-29 01:36:02	0
2016-02-29 02:33:23	0
2016-02-29 03:43:34	0
2016-02-29 05:08:20	0
2016-02-29 06:22:36	0
2016-02-29 08:27:16	0
2016-02-29 10:29:12	0
2016-02-29 13:01:50	0
2016-02-29 15:49:17	0
2016-02-29 18:56:43	0
2016-02-29 22:33:49	0
2016-03-01 02:27:47	0
2016-03-01 07:59:25	0
2016-03-01 13:14:29	0
2016-03-01 19:02:09	0
2016-03-02 01:59:17	0
2016-03-02 02:24:37	0
2016-03-02 02:30:19	0
2016-03-02 02:31:38	0
2016-03-02 02:32:07	0
2016-03-02 02:36:53	0
2016-03-02 03:24:36	0
2016-03-02 05:24:01	0
2016-03-02 08:01:44	0
2016-03-02 11:27:06	0
2016-03-02 15:36:55	0
2016-03-02 19:32:10	0
2016-03-02 21:24:52	0
2016-03-02 22:28:21	0
2016-03-03 04:04:56	0
2016-03-03 07:48:57	0
2016-03-03 13:20:41	0
2016-03-03 13:29:04	0
2016-03-03 13:33:18	0
2016-03-03 13:35:19	0
2016-03-03 13:35:51	0
2016-03-03 13:36:02	0
2016-03-03 13:37:59	0
2016-03-03 13:57:27	0
2016-03-03 15:12:28	0
2016-03-03 17:06:29	0
2016-03-03 19:30:53	0
2016-03-03 23:07:25	0
2016-03-04 03:21:45	0
2016-03-04 08:30:07	0
2016-03-04 12:03:22	0
2016-03-04 20:46:22	0
2016-03-05 03:56:25	0
2016-03-05 12:12:51	0
2016-03-05 16:53:19	0
2016-03-05 19:59:49	0
2016-03-06 04:40:16	0
2016-03-06 11:00:06	0
2016-03-06 19:28:20	0
2016-03-07 03:54:29	0
2016-03-07 11:44:47	0
2016-03-07 21:03:52	0
2016-03-08 06:14:17	0
2016-03-08 09:08:10	0
2016-03-08 11:40:58	0
2016-03-08 13:08:55	0
2016-03-08 13:45:22	0
2016-03-08 13:54:17	0
2016-03-08 13:55:36	0
2016-03-08 13:56:05	0
2016-03-08 14:00:54	0
2016-03-08 14:49:05	0
2016-03-08 16:28:30	0
2016-03-08 18:54:45	0
2016-03-08 21:55:58	0
2016-03-09 01:44:28	0
2016-03-09 05:25:12	0
2016-03-09 10:50:47	0
2016-03-09 16:20:29	0
2016-03-09 22:57:56	0
2016-03-10 06:05:50	0
2016-03-10 08:38:58	0
2016-03-10 10:36:50	0
2016-03-10 11:51:45	0
2016-03-10 12:52:50	0
2016-03-10 13:14:46	0
2016-03-10 13:23:55	0
2016-03-10 13:24:57	0
2016-03-10 13:25:19	0
2016-03-10 13:29:03	0
2016-03-10 14:06:24	0
2016-03-10 15:56:10	0
2016-03-10 18:31:52	0
2016-03-10 21:42:42	0
2016-03-11 01:08:56	0
2016-03-11 05:05:56	0
2016-03-11 11:51:50	0
2016-03-11 18:37:52	0
2016-03-12 02:29:48	0
2016-03-12 10:34:28	0
2016-03-12 20:00:14	0
2016-03-13 06:31:17	0
2016-03-13 17:23:03	0
2016-03-14 06:24:20	0
2016-03-14 18:25:51	0
2016-03-14 22:07:34	0
2016-03-15 01:03:06	0
2016-03-15 02:47:34	0
2016-03-15 03:20:56	0
2016-03-15 03:45:46	0
2016-03-15 03:49:36	0
2016-03-15 03:50:57	0
2016-03-15 03:51:27	0
2016-03-15 03:56:25	0
2016-03-15 04:46:12	0
2016-03-15 05:11:07	0
2016-03-15 07:31:58	0
2016-03-15 10:27:28	0
2016-03-15 13:58:07	0
2016-03-15 18:09:29	0
2016-03-15 23:04:58	0
2016-03-16 04:40:53	0
2016-03-16 11:03:14	0
2016-03-16 11:18:28	0
2016-03-16 11:26:34	0
2016-03-16 11:27:41	0
2016-03-16 11:28:06	0
2016-03-16 11:32:15	0
2016-03-16 12:13:47	0
2016-03-16 13:57:47	0
2016-03-16 16:18:06	0
2016-03-16 19:19:27	0
2016-03-16 21:09:24	0
2016-03-17 02:31:01	0
2016-03-17 02:36:18	0
2016-03-17 02:37:49	0
2016-03-17 02:39:18	0
2016-03-17 02:39:51	0
2016-03-17 02:45:16	0
2016-03-17 03:39:23	0
2016-03-17 05:28:08	0
2016-03-17 07:44:40	0
2016-03-17 10:47:40	0
2016-03-17 14:28:49	0
2016-03-17 19:01:57	0
2016-03-18 00:27:54	0
2016-03-18 06:58:08	0
2016-03-18 13:36:06	0
2016-03-18 21:05:04	0
2016-03-19 05:04:27	0
2016-03-19 11:30:34	0
2016-03-19 19:29:52	0
2016-03-19 19:45:26	0
2016-03-19 19:51:26	0
2016-03-19 19:52:52	0
2016-03-19 19:53:24	0
2016-03-19 19:58:40	0
2016-03-19 20:32:50	0
2016-03-19 21:53:08	0
2016-03-19 23:37:29	0
2016-03-20 01:54:35	0
2016-03-20 05:23:13	0
2016-03-20 08:12:08	0
2016-03-20 13:17:10	0
2016-03-20 18:01:57	0
2016-03-21 00:07:47	0
2016-03-21 06:42:57	0
2016-03-21 12:40:54	0
2016-03-21 19:39:47	0
2016-03-22 02:51:01	0
2016-03-22 11:27:54	0
2016-03-22 13:57:28	0
2016-03-22 16:00:12	0
2016-03-22 17:02:55	0
2016-03-22 17:49:16	0
2016-03-22 17:53:13	0
2016-03-22 17:54:28	0
2016-03-22 17:54:55	0
2016-03-22 17:59:27	0
2016-03-22 18:44:47	0
2016-03-22 20:44:38	0
2016-03-22 23:21:54	0
2016-03-23 02:52:06	0
2016-03-23 07:29:19	0
2016-03-23 12:39:23	0
2016-03-23 13:25:32	0
2016-03-23 13:53:50	0
2016-03-23 14:05:13	0
2016-03-23 14:11:03	0
2016-03-23 14:11:56	0
2016-03-23 14:12:16	0
2016-03-23 14:15:30	0
2016-03-23 14:47:57	0
2016-03-23 16:58:29	0
2016-03-23 20:07:01	0
2016-03-24 00:15:28	0
2016-03-24 05:25:53	0
2016-03-24 10:11:24	0
2016-03-24 16:07:43	0
2016-03-24 19:50:33	0
2016-03-25 04:18:56	0
2016-03-25 11:40:04	0
2016-03-25 14:41:12	0
2016-03-25 15:36:21	0
2016-03-25 16:10:58	0
2016-03-25 16:16:46	0
2016-03-25 16:18:09	0
2016-03-25 16:18:38	0
2016-03-25 16:23:36	0
2016-03-25 16:49:04	0
2016-03-25 18:28:58	0
2016-03-25 20:51:53	0
2016-03-25 23:56:43	0
2016-03-26 03:47:57	0
2016-03-26 07:48:40	0
2016-03-26 12:56:50	0
2016-03-26 18:44:41	0
2016-03-27 01:24:44	0
2016-03-27 06:24:52	0
2016-03-27 12:13:28	0
2016-03-27 14:50:52	0
2016-03-27 15:34:58	0
2016-03-27 16:00:44	0
2016-03-27 16:11:51	0
2016-03-27 16:13:27	0
2016-03-27 16:14:46	0
2016-03-27 16:15:14	0
2016-03-27 16:20:00	0
2016-03-27 16:59:42	0
2016-03-27 18:14:51	0
2016-03-27 19:46:22	0
2016-03-27 21:48:29	0
2016-03-28 00:13:37	0
2016-03-28 03:06:45	0
2016-03-28 06:53:27	0
2016-03-28 10:55:07	0
2016-03-28 15:35:45	0
2016-03-28 20:29:16	0
2016-03-29 02:12:51	0
2016-03-29 08:32:06	0
2016-03-29 10:29:23	0
2016-03-29 11:54:45	0
2016-03-29 17:44:01	0
2016-03-29 21:38:56	0
2016-03-30 03:55:32	0
2016-03-30 10:19:17	0
2016-03-30 18:37:04	0
2016-03-31 02:35:02	0
2016-03-31 05:29:06	0
2016-03-31 07:38:33	0
2016-03-31 09:53:52	0
2016-03-31 10:29:22	0
2016-03-31 10:35:26	0
2016-03-31 10:37:03	0
2016-03-31 10:37:38	0
2016-03-31 10:43:32	0
2016-03-31 11:39:00	0
2016-03-31 13:32:18	0
2016-03-31 15:56:33	0
2016-03-31 19:19:26	0
2016-03-31 22:23:06	0
2016-04-01 00:02:36	0
2016-04-01 06:27:06	0
2016-04-01 07:57:55	0
2016-04-01 08:47:24	0
2016-04-01 08:56:08	0
2016-04-01 08:59:25	0
2016-04-01 09:00:32	0
2016-04-01 09:00:56	0
2016-04-01 09:04:59	0
2016-04-01 09:45:31	0
2016-04-01 11:30:23	0
2016-04-01 13:51:30	0
2016-04-01 16:56:16	0
2016-04-01 20:39:08	0
2016-04-02 01:06:59	0
2016-04-02 06:32:27	0
2016-04-02 12:21:29	0
2016-04-02 19:04:21	0
2016-04-03 02:17:48	0
2016-04-03 06:54:57	0
2016-04-03 08:11:37	0
2016-04-03 08:48:14	0
2016-04-03 09:01:34	0
2016-04-03 11:14:52	0
2016-04-03 14:07:56	0
2016-04-03 17:56:25	0
2016-04-03 22:22:00	0
2016-04-03 23:10:33	0
2016-04-03 23:53:38	0
2016-04-04 00:23:39	0
2016-04-04 00:51:43	0
2016-04-04 05:01:45	0
2016-04-04 08:20:38	0
2016-04-04 13:24:45	0
2016-04-04 17:46:14	0
2016-04-05 00:42:15	0
2016-04-05 07:24:16	0
2016-04-05 14:21:31	0
2016-04-05 21:23:10	0
2016-04-06 05:55:16	0
2016-04-06 13:37:12	0
2016-04-06 14:06:43	0
2016-04-06 14:17:12	0
2016-04-06 14:19:12	0
2016-04-06 14:20:24	0
2016-04-06 14:20:50	0
2016-04-06 14:25:10	0
2016-04-06 15:08:25	0
2016-04-06 16:33:45	0
2016-04-06 18:37:53	0
2016-04-06 21:23:50	0
2016-04-07 01:26:48	0
2016-04-07 02:59:07	0
2016-04-07 03:50:36	0
2016-04-07 08:32:03	0
2016-04-07 12:12:56	0
2016-04-07 17:43:32	0
2016-04-07 18:34:45	0
2016-04-07 18:47:23	0
2016-04-07 18:52:41	0
2016-04-07 18:54:30	0
2016-04-07 18:55:10	0
2016-04-07 19:01:41	0
2016-04-07 20:06:12	0
2016-04-07 21:58:59	0
2016-04-07 23:23:24	0
2016-04-08 00:21:58	0
2016-04-08 04:43:18	0
2016-04-08 08:12:03	0
2016-04-08 13:31:23	0
2016-04-08 19:06:16	0
2016-04-09 01:54:47	0
2016-04-09 09:28:20	0
2016-04-09 16:39:38	0
2016-04-10 01:56:57	0
2016-04-10 10:55:15	0
2016-04-10 13:09:50	0
2016-04-10 14:44:20	0
2016-04-10 22:30:32	0
2016-04-11 03:34:58	0
2016-04-11 10:29:39	0
2016-04-11 17:41:56	0
2016-04-12 02:59:55	0
2016-04-12 12:05:01	0
2016-04-12 13:04:49	0
2016-04-12 14:08:22	0
2016-04-12 14:11:06	0
2016-04-12 14:11:52	0
2016-04-12 14:12:09	0
2016-04-12 14:14:58	0
2016-04-12 14:43:13	0
2016-04-12 15:44:38	0
2016-04-12 17:04:37	0
2016-04-12 18:54:55	0
2016-04-12 21:17:20	0
2016-04-13 00:28:43	0
2016-04-13 04:55:20	0
2016-04-13 08:38:40	0
2016-04-13 15:39:20	0
2016-04-13 21:30:52	0
2016-04-13 21:51:46	0
2016-04-13 22:00:08	0
2016-04-13 22:03:09	0
2016-04-13 22:33:19	0
2016-04-14 00:18:09	0
2016-04-14 02:43:04	0
2016-04-14 04:42:01	0
2016-04-14 08:13:49	0
2016-04-14 11:50:52	0
2016-04-14 16:47:39	0
2016-04-14 23:03:59	0
2016-04-15 04:44:04	0
2016-04-15 09:31:04	0
2016-04-15 15:59:30	0
2016-04-15 16:56:41	0
2016-04-15 17:13:16	0
2016-04-15 17:31:02	0
2016-04-15 17:37:26	0
2016-04-15 18:41:24	0
2016-04-15 19:35:52	0
2016-04-15 20:00:09	0
2016-04-15 20:07:02	0
2016-04-15 20:08:06	0
2016-04-15 20:08:30	0
2016-04-15 20:12:26	0
2016-04-15 20:51:48	0
2016-04-15 22:18:35	0
2016-04-16 00:09:59	0
2016-04-16 02:37:17	0
2016-04-16 05:30:46	0
2016-04-16 05:49:23	0
2016-04-16 06:02:15	0
2016-04-16 06:03:45	0
2016-04-16 06:04:18	0
2016-04-16 06:09:46	0
2016-04-16 07:01:20	0
2016-04-16 08:43:08	0
2016-04-16 10:51:11	0
2016-04-16 13:45:43	0
2016-04-16 14:46:57	0
2016-04-16 15:26:37	0
2016-04-16 15:40:59	0
2016-04-16 18:04:36	0
2016-04-16 21:03:44	0
2016-04-16 23:33:37	0
2016-04-17 00:05:08	0
2016-04-17 00:34:24	0
2016-04-17 00:51:01	0
2016-04-17 03:37:17	0
2016-04-17 06:22:51	0
2016-04-17 10:13:58	0
2016-04-17 10:42:27	0
2016-04-17 10:59:18	0
2016-04-17 13:47:51	0
2016-04-17 16:32:53	0
2016-04-17 20:24:17	0
2016-04-17 21:11:27	0
2016-04-17 21:44:36	0
2016-04-17 21:56:39	0
2016-04-17 23:57:06	0
2016-04-17 23:59:41	0
2016-04-18 00:01:43	0
2016-04-18 00:02:28	0
2016-04-18 00:09:51	0
2016-04-18 01:23:45	0
2016-04-18 04:13:12	0
2016-04-18 08:13:15	0
2016-04-18 13:21:22	0
2016-04-18 19:24:38	0
2016-04-19 02:04:09	0
2016-04-19 09:44:33	0
2016-04-19 16:36:37	0
2016-04-20 02:59:31	0
2016-04-20 12:11:42	0
2016-04-20 22:29:16	0
2016-04-21 08:20:23	0
2016-04-21 18:31:41	0
2016-04-22 01:16:42	0
2016-04-22 02:20:14	0
2016-04-22 02:56:50	0
2016-04-22 07:43:34	0
2016-04-22 09:06:48	0
2016-04-22 09:19:00	0
2016-04-22 09:20:48	0
2016-04-22 09:21:26	0
2016-04-22 09:27:52	0
2016-04-22 10:28:55	0
2016-04-22 12:39:08	0
2016-04-22 15:22:45	0
2016-04-22 18:57:27	0
2016-04-22 23:15:46	0
2016-04-23 04:25:54	0
2016-04-23 06:18:35	0
2016-04-23 07:56:02	0
2016-04-23 08:31:57	0
2016-04-23 14:17:40	0
2016-04-23 14:36:46	0
2016-04-23 14:45:20	0
2016-04-23 14:48:17	0
2016-04-23 14:49:30	0
2016-04-23 14:49:56	0
2016-04-23 14:54:19	0
2016-04-23 15:38:15	0
2016-04-23 17:38:09	0
2016-04-23 20:21:50	0
2016-04-23 23:55:56	0
2016-04-24 04:19:55	0
2016-04-24 10:42:40	0
2016-04-24 17:47:27	0
2016-04-25 01:51:55	0
2016-04-25 10:50:47	0
2016-04-25 19:55:42	0
2016-04-26 03:18:38	0
2016-04-26 15:19:13	0
2016-04-27 00:55:02	0
2016-04-27 12:13:35	0
2016-04-27 22:46:21	0
2016-04-28 05:36:06	0
2016-04-28 07:27:47	0
2016-04-28 08:10:11	0
2016-04-28 08:25:37	0
2016-04-28 10:59:57	0
2016-04-28 14:28:14	0
2016-04-28 19:20:53	0
2016-04-28 21:24:40	0
2016-04-28 23:07:25	0
2016-04-29 00:13:05	0
2016-04-29 01:01:54	0
2016-04-29 01:06:01	0
2016-04-29 01:07:12	0
2016-04-29 01:07:37	0
2016-04-29 01:11:55	0
2016-04-29 01:37:40	0
2016-04-29 02:42:41	0
2016-04-29 04:26:26	0
2016-04-29 06:47:59	0
2016-04-29 10:03:35	0
2016-04-29 12:30:37	0
2016-04-29 18:39:30	0
2016-04-29 22:53:57	0
2016-04-30 05:17:10	0
2016-04-30 11:42:35	0
2016-04-30 14:49:48	0
2016-04-30 16:13:17	0
2016-04-30 17:07:39	0
2016-04-30 17:18:07	0
2016-04-30 17:22:39	0
2016-04-30 17:24:18	0
2016-04-30 17:40:48	0
2016-04-30 19:27:59	0
2016-04-30 22:38:14	0
2016-05-01 01:56:35	0
2016-05-01 06:42:00	0
2016-05-01 12:19:47	0
2016-05-01 14:30:52	0
2016-05-01 15:43:58	0
2016-05-01 16:02:30	0
2016-05-01 16:09:18	0
2016-05-01 17:17:21	0
2016-05-01 19:42:33	0
2016-05-01 21:18:54	0
2016-05-01 22:39:14	0
2016-05-01 23:37:05	0
2016-05-02 00:28:38	0
2016-05-02 00:35:22	0
2016-05-02 00:38:49	0
2016-05-02 00:39:39	0
2016-05-02 00:39:58	0
2016-05-02 00:43:01	0
2016-05-02 01:13:32	0
2016-05-02 01:47:39	0
2016-05-02 02:08:01	0
2016-05-02 02:15:24	0
2016-05-02 03:29:07	0
2016-05-02 05:34:33	0
2016-05-02 08:25:23	0
2016-05-02 12:17:29	0
2016-05-02 17:04:00	0
2016-05-02 22:54:55	0
2016-05-03 05:11:16	0
2016-05-03 11:09:10	0
2016-05-03 18:06:20	0
2016-05-03 20:31:13	0
2016-05-03 22:29:42	0
2016-05-03 22:58:36	0
2016-05-03 23:06:21	0
2016-05-03 23:07:50	0
2016-05-03 23:08:22	0
2016-05-03 23:13:50	0
2016-05-04 00:08:25	0
2016-05-04 02:03:03	0
2016-05-04 04:05:10	0
2016-05-04 06:55:53	0
2016-05-04 10:15:36	0
2016-05-04 14:23:24	0
2016-05-04 19:15:36	0
2016-05-05 01:39:07	0
2016-05-05 07:13:29	0
2016-05-05 13:10:40	0
2016-05-05 19:10:20	0
2016-05-06 03:33:45	0
2016-05-06 04:28:10	0
2016-05-06 05:06:53	0
2016-05-06 05:27:41	0
2016-05-06 05:29:24	0
2016-05-06 05:30:48	0
2016-05-06 05:31:19	0
2016-05-06 05:36:23	0
2016-05-06 06:27:02	0
2016-05-06 08:22:57	0
2016-05-06 10:51:11	0
2016-05-06 14:04:26	0
2016-05-06 15:28:49	0
2016-05-06 16:24:47	0
2016-05-06 16:34:02	0
2016-05-06 16:36:39	0
2016-05-06 16:38:01	0
2016-05-06 16:38:31	0
2016-05-06 16:43:26	0
2016-05-06 17:32:40	0
2016-05-06 18:15:27	0
2016-05-06 21:05:41	0
2016-05-06 23:55:32	0
2016-05-07 03:54:48	0
2016-05-07 08:19:10	0
2016-05-07 13:30:19	0
2016-05-07 19:07:37	0
2016-05-08 01:14:24	0
2016-05-08 02:04:08	0
2016-05-08 02:38:04	0
2016-05-08 02:49:03	0
2016-05-08 02:50:06	0
2016-05-08 02:50:29	0
2016-05-08 02:54:21	0
2016-05-08 03:33:01	0
2016-05-08 04:51:52	0
2016-05-08 05:34:20	0
2016-05-08 05:53:20	0
2016-05-08 08:34:35	0
2016-05-08 10:39:55	0
2016-05-08 13:50:58	0
2016-05-08 17:10:59	0
2016-05-08 21:18:01	0
2016-05-09 01:54:50	0
2016-05-09 07:25:21	0
2016-05-09 14:07:50	0
2016-05-09 19:13:20	0
2016-05-09 20:55:25	0
2016-05-09 22:34:14	0
2016-05-09 23:13:50	0
2016-05-10 04:47:41	0
2016-05-10 08:18:14	0
2016-05-10 13:55:58	0
2016-05-10 19:23:53	0
2016-05-11 02:04:54	0
2016-05-11 09:19:16	0
2016-05-11 17:14:15	0
2016-05-12 01:48:36	0
2016-05-12 11:03:36	0
2016-05-12 22:06:27	0
2016-05-12 22:43:23	0
2016-05-12 23:06:39	0
2016-05-12 23:12:53	0
2016-05-12 23:15:14	0
2016-05-12 23:17:04	0
2016-05-12 23:17:44	0
2016-05-12 23:24:22	0
2016-05-13 00:30:41	0
2016-05-13 02:40:42	0
2016-05-13 05:25:12	0
2016-05-13 08:59:09	0
2016-05-13 13:15:46	0
2016-05-13 14:05:40	0
2016-05-13 14:28:41	0
2016-05-13 14:36:59	0
2016-05-13 15:59:53	0
2016-05-13 16:36:56	0
2016-05-13 16:55:27	0
2016-05-13 17:02:12	0
2016-05-13 18:09:33	0
2016-05-13 18:28:59	0
2016-05-13 18:36:14	0
2016-05-13 19:48:38	0
2016-05-13 22:09:12	0
2016-05-14 01:00:49	0
2016-05-14 04:43:56	0
2016-05-14 09:04:02	0
2016-05-14 12:34:40	0
2016-05-14 19:04:59	0
2016-05-15 00:40:35	0
2016-05-15 07:40:26	0
2016-05-15 14:49:02	0
2016-05-15 15:34:41	0
2016-05-15 16:03:33	0
2016-05-15 16:19:35	0
2016-05-15 16:25:28	0
2016-05-15 16:27:07	0
2016-05-15 16:27:39	0
2016-05-15 16:27:51	0
2016-05-15 16:29:47	0
2016-05-15 16:49:11	0
2016-05-15 17:58:36	0
2016-05-15 19:42:16	0
2016-05-15 21:55:29	0
2016-05-16 00:46:31	0
2016-05-16 04:17:04	0
2016-05-16 08:29:52	0
2016-05-16 09:09:35	0
2016-05-16 09:37:31	0
2016-05-16 09:56:08	0
2016-05-16 09:57:06	0
2016-05-16 09:57:27	0
2016-05-16 10:00:58	0
2016-05-16 10:36:01	0
2016-05-16 12:21:22	0
2016-05-16 14:50:51	0
2016-05-16 18:02:30	0
2016-05-16 22:01:10	0
2016-05-17 02:43:27	0
2016-05-17 08:14:42	0
2016-05-17 11:11:47	0
2016-05-17 11:53:00	0
2016-05-17 12:03:28	0
2016-05-17 12:07:24	0
2016-05-17 12:46:44	0
2016-05-17 14:26:56	0
2016-05-17 16:57:16	0
2016-05-17 18:41:21	0
2016-05-17 20:07:47	0
2016-05-17 20:13:08	0
2016-05-17 20:15:37	0
2016-05-17 20:16:40	0
2016-05-17 20:17:08	0
2016-05-17 20:17:18	0
2016-05-17 20:18:59	0
2016-05-17 20:35:44	0
2016-05-17 21:45:50	0
2016-05-18 00:08:08	0
2016-05-18 03:19:06	0
2016-05-18 03:49:58	0
2016-05-18 03:56:47	0
2016-05-18 04:03:37	0
2016-05-18 04:06:05	0
2016-05-18 04:30:42	0
2016-05-18 05:53:20	0
2016-05-18 07:53:32	0
2016-05-18 10:27:19	0
2016-05-18 13:40:56	0
2016-05-18 17:31:40	0
2016-05-18 22:02:06	0
2016-05-19 03:05:50	0
2016-05-19 09:43:39	0
2016-05-19 10:08:06	0
2016-05-19 10:23:28	0
2016-05-19 10:30:00	0
2016-05-19 10:33:25	0
2016-05-19 10:34:48	0
2016-05-19 10:35:18	0
2016-05-19 10:40:18	0
2016-05-19 11:01:34	0
2016-05-19 12:29:02	0
2016-05-19 14:38:46	0
2016-05-19 17:26:43	0
2016-05-19 18:44:26	0
2016-05-19 19:48:32	0
2016-05-19 19:56:21	0
2016-05-19 20:00:21	0
2016-05-19 20:01:28	0
2016-05-19 20:01:52	0
2016-05-19 20:05:52	0
2016-05-19 20:45:53	0
2016-05-19 22:17:01	0
2016-05-20 00:29:12	0
2016-05-20 03:22:17	0
2016-05-20 07:17:03	0
2016-05-20 11:45:07	0
2016-05-20 16:54:09	0
2016-05-20 21:23:21	0
2016-05-21 03:44:14	0
2016-05-21 08:55:27	0
2016-05-21 11:26:30	0
2016-05-21 12:01:31	0
2016-05-21 12:19:29	0
2016-05-21 15:19:08	0
2016-05-21 17:52:09	0
2016-05-21 21:35:50	0
2016-05-21 23:11:03	0
2016-05-21 23:52:24	0
2016-05-21 23:59:37	0
2016-05-22 00:02:07	0
2016-05-22 00:03:01	0
2016-05-22 00:12:03	0
2016-05-22 01:19:12	0
2016-05-22 03:23:25	0
2016-05-22 05:59:27	0
2016-05-22 09:45:03	0
2016-05-22 14:39:50	0
2016-05-22 19:16:07	0
2016-05-23 02:11:54	0
2016-05-23 03:47:55	0
2016-05-23 04:12:20	0
2016-05-23 04:22:24	0
2016-05-23 06:03:02	0
2016-05-23 08:39:06	0
2016-05-23 10:45:40	0
2016-05-23 10:58:56	0
2016-05-23 11:04:23	0
2016-05-23 11:58:46	0
2016-05-23 14:05:46	0
2016-05-23 16:50:30	0
2016-05-23 21:05:55	0
2016-05-24 01:38:48	0
2016-05-24 07:26:55	0
2016-05-24 12:55:11	0
2016-05-24 17:02:31	0
2016-05-24 18:51:46	0
2016-05-24 19:18:07	0
2016-05-24 19:39:51	0
2016-05-24 19:47:44	0
2016-05-24 20:31:46	0
2016-05-24 20:42:16	0
2016-05-24 20:52:44	0
2016-05-24 20:56:31	0
2016-05-24 21:34:15	0
2016-05-24 22:09:22	0
2016-05-25 01:11:39	0
2016-05-25 04:48:44	0
2016-05-25 09:38:02	0
2016-05-25 14:53:30	0
2016-05-25 21:12:15	0
2016-05-26 04:34:14	0
2016-05-26 08:16:45	0
2016-05-26 08:56:39	0
2016-05-26 09:06:09	0
2016-05-26 09:09:38	0
2016-05-26 09:44:25	0
2016-05-26 12:06:11	0
2016-05-26 15:42:40	0
2016-05-26 18:47:41	0
2016-05-26 20:54:47	0
2016-05-26 21:32:07	0
2016-05-26 21:47:01	0
2016-05-26 21:51:35	0
2016-05-26 21:52:54	0
2016-05-26 21:53:22	0
2016-05-26 21:58:08	0
2016-05-26 22:45:49	0
2016-05-27 00:40:41	0
2016-05-27 03:08:29	0
2016-05-27 06:19:20	0
2016-05-27 10:11:47	0
2016-05-27 14:45:19	0
2016-05-27 19:59:24	0
2016-05-28 01:48:07	0
2016-05-28 03:34:29	0
2016-05-28 04:44:34	0
2016-05-28 08:31:01	0
2016-05-28 10:11:54	0
2016-05-28 10:51:07	0
2016-05-28 11:08:09	0
2016-05-28 13:58:31	0
2016-05-28 15:12:23	0
2016-05-28 15:49:49	0
2016-05-28 20:13:25	0
2016-05-28 21:15:57	0
2016-05-28 22:25:35	0
2016-05-28 22:30:54	0
2016-05-28 22:32:09	0
2016-05-28 22:32:41	0
2016-05-28 22:32:53	0
2016-05-28 22:34:48	0
2016-05-28 22:54:06	0
2016-05-29 00:07:32	0
2016-05-29 01:58:30	0
2016-05-29 04:20:09	0
2016-05-29 05:51:47	0
2016-05-29 06:42:43	0
2016-05-29 06:50:28	0
2016-05-29 06:53:15	0
2016-05-29 07:21:03	0
2016-05-29 08:50:37	0
2016-05-29 10:59:55	0
2016-05-29 13:48:45	0
2016-05-29 17:24:27	0
2016-05-29 22:10:49	0
2016-05-30 02:47:48	0
2016-05-30 05:16:55	0
2016-05-30 06:47:05	0
2016-05-30 12:46:42	0
2016-05-30 16:30:02	0
2016-05-30 23:26:59	0
2016-05-31 05:43:36	0
2016-05-31 10:26:45	0
2016-05-31 18:20:03	0
2016-06-01 01:08:02	0
2016-06-01 09:26:23	0
2016-06-01 09:56:13	0
2016-06-01 10:12:45	0
2016-06-01 10:19:52	0
2016-06-01 10:21:30	0
2016-06-01 10:23:03	0
2016-06-01 10:23:37	0
2016-06-01 10:29:15	0
2016-06-01 11:25:37	0
2016-06-01 12:55:47	0
2016-06-01 15:32:18	0
2016-06-01 18:41:49	0
2016-06-01 22:53:24	0
2016-06-02 03:50:26	0
2016-06-02 09:45:08	0
2016-06-02 16:08:55	0
2016-06-02 22:51:00	0
2016-06-03 05:33:43	0
2016-06-03 12:31:07	0
2016-06-03 15:18:52	0
2016-06-03 16:18:36	0
2016-06-03 16:34:52	0
2016-06-03 16:40:55	0
2016-06-03 17:41:24	0
2016-06-03 18:42:06	0
2016-06-03 18:52:39	0
2016-06-03 18:55:39	0
2016-06-03 18:56:45	0
2016-06-03 19:07:41	0
2016-06-03 20:27:56	0
2016-06-03 22:48:35	0
2016-06-04 01:38:57	0
2016-06-04 05:31:27	0
2016-06-04 09:49:13	0
2016-06-04 14:50:30	0
2016-06-04 20:14:24	0
2016-06-05 02:06:30	0
2016-06-05 08:18:24	0
2016-06-05 14:25:10	0
2016-06-05 21:24:08	0
2016-06-06 04:24:33	0
2016-06-06 12:13:50	0
2016-06-06 14:26:42	0
2016-06-06 15:20:13	0
2016-06-06 15:43:31	0
2016-06-06 19:01:26	0
2016-06-06 22:20:50	0
2016-06-06 22:48:49	0
2016-06-06 22:57:24	0
2016-06-06 23:04:22	0
2016-06-06 23:06:54	0
2016-06-06 23:32:10	0
2016-06-07 00:32:31	0
2016-06-07 01:42:53	0
2016-06-07 03:11:03	0
2016-06-07 04:56:13	0
2016-06-07 06:58:50	0
2016-06-07 08:39:31	0
2016-06-07 09:13:33	0
2016-06-07 09:32:54	0
2016-06-07 11:39:34	0
2016-06-07 13:11:40	0
2016-06-07 15:35:18	0
2016-06-07 18:03:12	0
2016-06-07 21:04:04	0
2016-06-08 00:22:05	0
2016-06-08 04:06:18	0
2016-06-08 07:50:17	0
2016-06-08 09:18:14	0
2016-06-08 10:28:09	0
2016-06-08 10:29:29	0
2016-06-08 10:30:04	0
2016-06-08 10:35:56	0
2016-06-08 11:34:32	0
2016-06-08 13:32:19	0
2016-06-08 15:57:52	0
2016-06-08 19:10:54	0
2016-06-08 22:08:30	0
2016-06-08 23:44:31	0
2016-06-09 00:34:19	0
2016-06-09 02:06:56	0
2016-06-09 02:13:35	0
2016-06-09 02:16:51	0
2016-06-09 02:49:34	0
2016-06-09 04:36:13	0
2016-06-09 07:05:14	0
2016-06-09 10:12:16	0
2016-06-09 11:30:12	0
2016-06-09 12:01:00	0
2016-06-09 12:05:04	0
2016-06-09 12:06:13	0
2016-06-09 12:07:12	0
2016-06-09 12:07:33	0
2016-06-09 12:11:08	0
2016-06-09 12:44:50	0
2016-06-09 13:51:15	0
2016-06-09 15:13:33	0
2016-06-09 17:04:13	0
2016-06-09 19:18:02	0
2016-06-09 22:00:53	0
2016-06-10 01:12:26	0
2016-06-10 05:00:57	0
2016-06-10 09:31:35	0
2016-06-10 15:25:35	0
2016-06-10 16:59:09	0
2016-06-10 17:34:42	0
2016-06-10 17:47:06	0
2016-06-10 17:58:07	0
2016-06-10 18:02:04	0
2016-06-10 18:41:42	0
2016-06-10 19:58:34	0
2016-06-10 20:42:54	0
2016-06-10 20:58:51	0
2016-06-10 23:38:17	0
2016-06-11 01:57:12	0
2016-06-11 06:21:20	0
2016-06-11 10:46:52	0
2016-06-11 16:38:09	0
2016-06-11 23:10:53	0
2016-06-12 06:42:17	0
2016-06-12 15:49:53	0
2016-06-12 16:18:12	0
2016-06-12 16:37:17	0
2016-06-12 16:44:10	0
2016-06-12 17:52:52	0
2016-06-12 20:56:20	0
2016-06-13 00:46:09	0
2016-06-13 02:57:51	0
2016-06-13 10:23:57	0
2016-06-13 15:54:06	0
2016-06-13 23:26:38	0
2016-06-14 04:52:32	0
2016-06-14 06:36:48	0
2016-06-14 07:28:28	0
2016-06-14 07:53:20	0
2016-06-14 08:02:18	0
2016-06-14 09:32:05	0
2016-06-14 12:13:50	0
2016-06-14 14:48:49	0
2016-06-14 15:31:44	0
2016-06-14 16:00:34	0
2016-06-14 16:13:22	0
2016-06-14 16:16:15	0
2016-06-14 16:17:48	0
2016-06-14 16:18:23	0
2016-06-14 16:24:05	0
2016-06-14 17:12:54	0
2016-06-14 19:21:42	0
2016-06-14 22:15:17	0
2016-06-15 02:00:59	0
2016-06-15 07:25:02	0
2016-06-15 07:37:05	0
2016-06-15 07:44:20	0
2016-06-15 07:46:33	0
2016-06-15 07:47:42	0
2016-06-15 07:48:08	0
2016-06-15 07:52:22	0
2016-06-15 08:34:44	0
2016-06-15 10:17:41	0
2016-06-15 12:32:41	0
2016-06-15 14:31:39	0
2016-06-15 15:58:51	0
2016-06-15 17:03:07	0
2016-06-15 17:55:27	0
2016-06-15 18:07:32	0
2016-06-15 18:11:40	0
2016-06-15 18:12:47	0
2016-06-15 18:13:12	0
2016-06-15 18:17:16	0
2016-06-15 18:58:01	0
2016-06-15 20:49:42	0
2016-06-15 23:19:08	0
2016-06-16 02:29:57	0
2016-06-16 05:19:30	0
2016-06-16 09:49:43	0
2016-06-16 14:26:58	0
2016-06-16 20:24:59	0
2016-06-17 02:54:36	0
2016-06-17 07:27:57	0
2016-06-17 07:48:43	0
2016-06-17 07:56:51	0
2016-06-17 07:59:48	0
2016-06-17 08:29:17	0
2016-06-17 10:01:02	0
2016-06-17 12:09:28	0
2016-06-17 14:52:52	0
2016-06-17 17:01:23	0
2016-06-17 18:36:33	0
2016-06-17 19:36:58	0
2016-06-17 21:19:04	0
2016-06-17 21:33:04	0
2016-06-17 21:34:26	0
2016-06-17 21:34:56	0
2016-06-17 21:39:59	0
2016-06-17 22:17:41	0
2016-06-17 23:26:48	0
2016-06-18 00:50:29	0
2016-06-18 03:04:43	0
2016-06-18 05:22:53	0
2016-06-18 08:22:26	0
2016-06-18 11:41:40	0
2016-06-18 15:33:22	0
2016-06-18 19:50:10	0
2016-06-19 00:38:38	0
2016-06-19 05:50:41	0
2016-06-19 11:13:30	0
2016-06-19 16:26:00	0
2016-06-19 20:10:45	0
2016-06-19 23:34:40	0
2016-06-19 23:57:41	0
2016-06-20 00:11:02	0
2016-06-20 00:15:54	0
2016-06-20 01:04:34	0
2016-06-20 02:44:17	0
2016-06-20 04:48:41	0
2016-06-20 06:14:54	0
2016-06-20 06:50:08	0
2016-06-20 07:08:02	0
2016-06-20 07:14:33	0
2016-06-20 07:17:14	0
2016-06-20 07:18:39	0
2016-06-20 07:19:10	0
2016-06-20 07:24:21	0
2016-06-20 08:16:10	0
2016-06-20 10:03:32	0
2016-06-20 12:17:47	0
2016-06-20 15:15:53	0
2016-06-20 18:48:28	0
2016-06-20 21:39:43	0
2016-06-20 22:32:04	0
2016-06-20 23:20:45	0
2016-06-20 23:38:19	0
2016-06-21 02:33:53	0
2016-06-21 05:22:13	0
2016-06-21 09:15:45	0
2016-06-21 13:24:20	0
2016-06-21 18:15:00	0
2016-06-21 23:25:43	0
2016-06-22 01:28:01	0
2016-06-22 02:13:03	0
2016-06-22 02:41:24	0
2016-06-22 03:02:26	0
2016-06-22 03:05:31	0
2016-06-22 03:07:26	0
2016-06-22 03:08:07	0
2016-06-22 03:14:58	0
2016-06-22 04:07:04	0
2016-06-22 05:42:55	0
2016-06-22 07:38:40	0
2016-06-22 10:13:08	0
2016-06-22 13:15:07	0
2016-06-22 16:49:39	0
2016-06-22 20:52:18	0
2016-06-23 01:21:54	0
2016-06-23 06:28:59	0
2016-06-23 11:23:30	0
2016-06-23 14:02:19	0
2016-06-23 14:13:09	0
2016-06-23 14:24:00	0
2016-06-23 14:27:53	0
2016-06-23 15:06:47	0
2016-06-23 16:36:03	0
2016-06-23 18:32:16	0
2016-06-23 21:06:23	0
2016-06-24 00:05:32	0
2016-06-24 03:57:20	0
2016-06-24 04:48:49	0
2016-06-24 05:20:48	0
2016-06-24 09:05:37	0
2016-06-24 11:53:00	0
2016-06-24 16:11:05	0
2016-06-24 20:37:35	0
2016-06-25 02:03:28	0
2016-06-25 08:37:13	0
2016-06-25 09:41:38	0
2016-06-25 09:50:26	0
2016-06-25 09:53:28	0
2016-06-25 09:54:34	0
2016-06-25 10:05:34	0
2016-06-25 11:14:48	0
2016-06-25 13:14:33	0
2016-06-25 15:41:50	0
2016-06-25 18:57:17	0
2016-06-25 22:52:01	0
2016-06-26 03:34:51	0
2016-06-26 08:26:58	0
2016-06-26 10:24:14	0
2016-06-26 11:56:11	0
2016-06-26 13:00:47	0
2016-06-26 13:09:15	0
2016-06-26 13:10:29	0
2016-06-26 13:10:56	0
2016-06-26 13:15:26	0
2016-06-26 14:00:20	0
2016-06-26 15:52:33	0
2016-06-26 18:21:30	0
2016-06-26 21:35:11	0
2016-06-27 01:29:44	0
2016-06-27 06:17:28	0
2016-06-27 11:30:48	0
2016-06-27 12:13:38	0
2016-06-27 12:21:27	0
2016-06-27 12:22:34	0
2016-06-27 12:23:28	0
2016-06-27 12:23:47	0
2016-06-27 12:27:01	0
2016-06-27 12:59:15	0
2016-06-27 14:26:24	0
2016-06-27 16:25:24	0
2016-06-27 18:58:46	0
2016-06-27 21:41:49	0
2016-06-28 01:40:57	0
2016-06-28 06:10:59	0
2016-06-28 11:20:41	0
2016-06-28 17:08:18	0
2016-06-28 19:18:04	0
2016-06-28 20:42:15	0
2016-06-28 21:58:13	0
2016-06-28 22:25:22	0
2016-06-28 22:37:31	0
2016-06-28 22:44:10	0
2016-06-28 22:45:53	0
2016-06-28 22:47:19	0
2016-06-28 22:47:50	0
2016-06-28 22:53:00	0
2016-06-28 23:44:43	0
2016-06-29 01:42:58	0
2016-06-29 02:11:23	0
2016-06-29 02:23:23	0
2016-06-29 02:27:49	0
2016-06-29 02:28:57	0
2016-06-29 02:29:21	0
2016-06-29 02:33:26	0
2016-06-29 03:14:16	0
2016-06-29 05:13:26	0
2016-06-29 07:59:47	0
2016-06-29 11:36:32	0
2016-06-29 16:09:34	0
2016-06-29 21:41:20	0
2016-06-30 04:04:33	0
2016-06-30 11:40:09	0
2016-06-30 18:40:49	0
2016-07-01 04:37:46	0
2016-07-01 13:12:13	0
2016-07-01 22:28:22	0
2016-07-02 05:19:26	0
2016-07-02 10:02:13	0
2016-07-02 13:04:01	0
2016-07-02 13:18:10	0
2016-07-02 13:27:02	0
2016-07-02 13:28:33	0
2016-07-02 13:29:06	0
2016-07-02 13:34:33	0
2016-07-02 14:29:09	0
2016-07-02 16:36:15	0
2016-07-02 19:19:20	0
2016-07-02 22:54:56	0
2016-07-03 03:13:36	0
2016-07-03 08:49:17	0
2016-07-03 09:24:24	0
2016-07-03 09:43:42	0
2016-07-03 09:54:19	0
2016-07-03 09:58:19	0
[truncated: 21,593 more rows]

## Sheet: Simulated_Unst_RE
Time	Unst_Den_RE
2016-01-01	0
2016-01-01 00:08:12	0
2016-01-01 00:12:49	0
2016-01-01 00:15:10	0
2016-01-01 00:17:04	0
2016-01-01 00:17:23	0
2016-01-01 00:17:29	0
2016-01-01 00:17:31	0
2016-01-01 00:17:53	0
2016-01-01 00:21:32	0
2016-01-01 00:57:56	0
2016-01-01 03:03:07	0
2016-01-01 06:34:35	0
2016-01-01 11:56:20	0
2016-01-01 20:45:55	0
2016-01-02 02:08:47	0
2016-01-02 04:10:00	0
2016-01-02 11:28:41	0
2016-01-02 16:57:14	0
2016-01-02 20:31:57	0
2016-01-02 23:24:12	0
2016-01-02 23:50:36	0
2016-01-02 23:59:42	0
2016-01-03 00:05:50	0
2016-01-03 00:08:03	0
2016-01-03 00:30:10	0
2016-01-03 02:20:59	0
2016-01-03 03:21:19	0
2016-01-03 07:33:52	0
2016-01-03 11:19:20	0
2016-01-03 16:43:24	0
2016-01-03 22:25:49	0
2016-01-03 23:46:20	0
2016-01-03 23:59:10	0
2016-01-04 00:05:21	0
2016-01-04 00:07:35	0
2016-01-04 00:29:48	0
2016-01-04 03:07:49	0
2016-01-04 07:41:11	0
2016-01-04 10:05:45	0
2016-01-04 17:10:34	0
2016-01-04 19:12:17	0
2016-01-04 20:28:00	0
2016-01-05	0
2016-01-05 00:05:54	0
2016-01-05 00:09:44	0
2016-01-05 00:48:09	0
2016-01-05 02:56:00	0
2016-01-05 06:00:19	0
2016-01-05 09:01:50	0
2016-01-05 12:04:55	0
2016-01-05 13:31:58	0
2016-01-05 19:48:24	0
2016-01-05 22:35:38	0
2016-01-05 23:27:43	0
2016-01-05 23:55:46	0
2016-01-06 00:00:45	0
2016-01-06 00:02:37	0
2016-01-06 00:21:15	0
2016-01-06 02:17:31	0
2016-01-06 05:38:53	0
2016-01-06 09:49:17	0
2016-01-06 15:53:27	0
2016-01-06 23:27:48	0
2016-01-06 23:50:06	0
2016-01-06 23:59:43	0
2016-01-07 00:05:59	0
2016-01-07 00:08:14	0
2016-01-07 00:30:43	0
2016-01-07 02:21:06	0
2016-01-07 05:07:22	0
2016-01-07 08:47:38	0
2016-01-07 13:19:22	0
2016-01-07 18:42:34	0
2016-01-07 21:34:55	0
2016-01-07 22:53:15	0
2016-01-07 23:46:56	0
2016-01-07 23:57:39	0
2016-01-08 00:02:50	0
2016-01-08 00:04:42	0
2016-01-08 00:23:22	0
2016-01-08 02:56:06	0
2016-01-08 07:21:27	0
2016-01-08 12:57:24	0
2016-01-08 19:53:17	0
2016-01-09	0
2016-01-09 00:06:22	0
2016-01-09 00:09:11	0
2016-01-09 00:37:28	0
2016-01-09 02:18:04	0
2016-01-09 04:51:16	0
2016-01-09 08:24:54	0
2016-01-09 12:47:04	0
2016-01-09 18:05:14	0
2016-01-09 20:56:50	0
2016-01-09 23:27:50	0
2016-01-09 23:53:17	0
2016-01-09 23:59:48	0
2016-01-10 00:06:04	0
2016-01-10 00:08:21	0
2016-01-10 00:31:13	0
2016-01-10 03:02:18	0
2016-01-10 07:26:19	0
2016-01-10 12:43:20	0
2016-01-10 19:36:01	0
2016-01-10 22:55:29	0
2016-01-10 23:48:54	0
2016-01-10 23:59:23	0
2016-01-11 00:06:14	0
2016-01-11 00:08:42	0
2016-01-11 00:33:20	0
2016-01-11 01:59:08	0
2016-01-11 04:41:33	0
2016-01-11 08:02:46	0
2016-01-11 12:28:09	0
2016-01-11 17:41:57	0
2016-01-11 23:51:52	0
2016-01-11 23:59:54	0
2016-01-12 00:07:26	0
2016-01-12 00:10:10	0
2016-01-12 00:37:37	0
2016-01-12 02:00:28	0
2016-01-12 03:11:36	0
2016-01-12 06:02:18	0
2016-01-12 08:37:46	0
2016-01-12 12:11:32	0
2016-01-12 15:58:13	0
2016-01-12 20:21:18	0
2016-01-12 22:11:26	0
2016-01-12 23:13:15	0
2016-01-12 23:44:05	0
2016-01-12 23:56:45	0
2016-01-13	0
2016-01-13 00:01:21	0
2016-01-13 00:14:55	0
2016-01-13 01:54:06	0
2016-01-13 04:52:47	0
2016-01-13 07:00:32	0
2016-01-13 12:29:53	0
2016-01-13 17:10:40	0
2016-01-13 23:50:04	0
2016-01-14 00:00:11	0
2016-01-14 00:07:59	0
2016-01-14 01:25:53	0
2016-01-14 02:30:05	0
2016-01-14 04:05:18	0
2016-01-14 05:46:13	0
2016-01-14 07:48:39	0
2016-01-14 10:04:46	0
2016-01-14 11:55:50	0
2016-01-14 15:01:05	0
2016-01-14 17:50:29	0
2016-01-14 20:32:23	0
2016-01-14 22:21:16	0
2016-01-14 23:44:15	0
2016-01-14 23:57:41	0
2016-01-15 00:02:44	0
2016-01-15 00:04:35	0
2016-01-15 00:22:59	0
2016-01-15 01:47:05	0
2016-01-15 04:33:56	0
2016-01-15 07:57:40	0
2016-01-15 12:24:35	0
2016-01-15 15:31:36	0
2016-01-15 22:40:48	0
2016-01-15 23:49:50	0
2016-01-15 23:58:57	0
2016-01-16 00:06:16	0
2016-01-16 00:08:56	0
2016-01-16 00:35:33	0
2016-01-16 01:09:13	0
2016-01-16 01:53:57	0
2016-01-16 02:48:41	0
2016-01-16 03:55:51	0
2016-01-16 05:16:06	0
2016-01-16 06:51:21	0
2016-01-16 07:56:29	0
2016-01-16 09:05:25	0
2016-01-16 11:30:17	0
2016-01-16 13:37:36	0
2016-01-16 15:58:10	0
2016-01-16 18:59:26	0
2016-01-16 22:06:36	0
2016-01-16 23:08:06	0
2016-01-16 23:40:24	0
2016-01-16 23:54:52	0
2016-01-17	0
2016-01-17 00:01:54	0
2016-01-17 00:20:57	0
2016-01-17 02:05:58	0
2016-01-17 05:00:40	0
2016-01-17 08:32:08	0
2016-01-17 11:08:01	0
2016-01-17 17:22:05	0
2016-01-17 18:55:36	0
2016-01-17 19:53:12	0
2016-01-17 20:49:34	0
2016-01-17 21:05:35	0
2016-01-17 21:07:14	0
2016-01-17 21:07:50	0
2016-01-17 21:13:49	0
2016-01-17 21:40:26	0
2016-01-17 22:22:34	0
2016-01-17 23:16:04	0
2016-01-18 00:27:17	0
2016-01-18 02:01:04	0
2016-01-18 03:34:44	0
2016-01-18 05:38:06	0
2016-01-18 07:57:45	0
2016-01-18 10:45:38	0
2016-01-18 13:59:23	0
2016-01-18 17:44:18	0
2016-01-18 21:54:48	0
2016-01-19 02:37:58	0
2016-01-19 08:50:47	0
2016-01-19 11:04:57	0
2016-01-19 12:04:21	0
2016-01-19 12:42:28	0
2016-01-19 13:00:18	0
2016-01-19 13:04:42	0
2016-01-19 13:08:19	0
2016-01-19 13:09:38	0
2016-01-19 13:22:48	0
2016-01-19 14:58:19	0
2016-01-19 17:52:06	0
2016-01-19 20:42:57	0
2016-01-20 01:46:42	0
2016-01-20 06:24:27	0
2016-01-20 13:42:40	0
2016-01-20 20:22:18	0
2016-01-21	0
2016-01-21 06:27:43	0
2016-01-21 12:22:54	0
2016-01-21 12:53:43	0
2016-01-21 13:02:51	0
2016-01-21 13:08:43	0
2016-01-21 13:10:50	0
2016-01-21 13:31:57	0
2016-01-21 15:08:26	0
2016-01-21 17:54:45	0
2016-01-21 21:13:02	0
2016-01-21 23:09:51	0
2016-01-21 23:44:17	0
2016-01-21 23:57:24	0
2016-01-22 00:02:20	0
2016-01-22 00:04:08	0
2016-01-22 00:22:01	0
2016-01-22 02:04:49	0
2016-01-22 04:58:01	0
2016-01-22 08:27:29	0
2016-01-22 13:02:15	0
2016-01-22 18:20:45	0
2016-01-22 18:40:17	0
2016-01-22 18:46:20	0
2016-01-22 18:51:49	0
2016-01-22 18:53:49	0
2016-01-22 19:13:44	0
2016-01-22 20:40:21	0
2016-01-22 22:49:19	0
2016-01-22 23:36:50	0
2016-01-22 23:55:15	0
2016-01-23 00:00:36	0
2016-01-23 00:02:34	0
2016-01-23 00:22:16	0
2016-01-23 02:09:00	0
2016-01-23 05:05:23	0
2016-01-23 08:39:29	0
2016-01-23 13:16:56	0
2016-01-23 18:39:51	0
2016-01-23 21:25:16	0
2016-01-23 23:55:40	0
2016-01-24 00:00:49	0
2016-01-24 00:03:07	0
2016-01-24 00:26:06	0
2016-01-24 01:17:46	0
2016-01-24 02:23:36	0
2016-01-24 03:49:47	0
2016-01-24 05:33:17	0
2016-01-24 07:36:15	0
2016-01-24 09:57:31	0
2016-01-24 12:37:51	0
2016-01-24 15:36:27	0
2016-01-24 18:52:19	0
2016-01-24 22:22:28	0
2016-01-25	0
2016-01-25 00:06:07	0
2016-01-25 00:09:20	0
2016-01-25 00:41:23	0
2016-01-25 02:43:57	0
2016-01-25 05:46:20	0
2016-01-25 09:34:35	0
2016-01-25 14:20:29	0
2016-01-25 19:54:22	0
2016-01-25 22:19:09	0
2016-01-25 23:33:21	0
2016-01-25 23:53:07	0
2016-01-25 23:59:49	0
2016-01-26 00:05:45	0
2016-01-26 00:07:54	0
2016-01-26 00:29:26	0
2016-01-26 01:08:13	0
2016-01-26 01:55:05	0
2016-01-26 02:59:09	0
2016-01-26 04:17:58	0
2016-01-26 05:57:04	0
2016-01-26 07:57:36	0
2016-01-26 10:23:35	0
2016-01-26 13:17:32	0
2016-01-26 16:42:57	0
2016-01-26 20:42:53	0
2016-01-27 01:12:57	0
2016-01-27 06:36:43	0
2016-01-27 13:05:38	0
2016-01-27 20:14:33	0
2016-01-28 04:21:31	0
2016-01-28 14:55:39	0
2016-01-29	0
2016-01-29 11:48:41	0
2016-01-29 23:31:40	0
2016-01-30 12:47:31	0
2016-01-31 01:02:39	0
2016-01-31 14:50:57	0
2016-02-01 02:42:26	0
2016-02-01 17:36:27	0
2016-02-02	0
2016-02-02 12:21:22	0
2016-02-02 15:33:57	0
2016-02-02 18:54:18	0
2016-02-02 19:27:03	0
2016-02-02 19:36:47	0
2016-02-02 19:39:51	0
2016-02-02 19:40:58	0
2016-02-02 19:52:04	0
2016-02-02 20:31:16	0
2016-02-02 21:57:59	0
2016-02-02 23:52:21	0
2016-02-03 02:28:32	0
2016-02-03 05:43:53	0
2016-02-03 09:48:20	0
2016-02-03 14:45:29	0
2016-02-03 20:38:34	0
2016-02-04 03:28:20	0
2016-02-04 03:35:02	0
2016-02-04 03:39:53	0
2016-02-04 03:41:39	0
2016-02-04 03:59:17	0
2016-02-04 05:45:26	0
2016-02-04 08:38:46	0
2016-02-04 12:12:22	0
2016-02-04 16:48:17	0
2016-02-04 22:12:38	0
2016-02-05 04:37:58	0
2016-02-05 11:03:54	0
2016-02-05 18:35:50	0
2016-02-06	0
2016-02-06 00:43:45	0
2016-02-06 01:04:54	0
2016-02-06 01:10:28	0
2016-02-06 01:13:23	0
2016-02-06 01:14:26	0
2016-02-06 01:25:01	0
2016-02-06 02:30:15	0
2016-02-06 04:27:10	0
2016-02-06 06:40:37	0
2016-02-06 09:45:14	0
2016-02-06 13:24:59	0
2016-02-06 18:02:42	0
2016-02-06 23:45:06	0
2016-02-07 06:53:30	0
2016-02-07 12:53:37	0
2016-02-07 20:52:42	0
2016-02-08 05:33:13	0
2016-02-08 13:47:07	0
2016-02-08 23:33:04	0
2016-02-09 09:53:04	0
2016-02-09 19:39:32	0
2016-02-09 21:45:45	0
2016-02-09 22:57:39	0
2016-02-09 23:35:30	0
2016-02-09 23:52:56	0
2016-02-09 23:59:10	0
2016-02-10	0
2016-02-10 00:00:25	0
2016-02-10 00:04:39	0
2016-02-10 00:47:03	0
2016-02-10 03:11:49	0
2016-02-10 06:40:50	0
2016-02-10 11:03:16	0
2016-02-10 16:26:30	0
2016-02-10 22:38:38	0
2016-02-10 23:28:24	0
2016-02-10 23:52:10	0
2016-02-10 23:59:38	0
2016-02-11 00:05:24	0
2016-02-11 00:07:30	0
2016-02-11 00:28:30	0
2016-02-11 02:16:34	0
2016-02-11 05:11:20	0
2016-02-11 08:45:00	0
2016-02-11 13:18:48	0
2016-02-11 18:37:22	0
2016-02-11 21:26:53	0
2016-02-11 23:53:35	0
2016-02-11 23:59:38	0
2016-02-12 00:05:21	0
2016-02-12 00:07:26	0
2016-02-12 00:28:16	0
2016-02-12 01:35:17	0
2016-02-12 03:10:31	0
2016-02-12 05:11:51	0
2016-02-12 07:42:34	0
2016-02-12 10:41:02	0
2016-02-12 14:08:05	0
2016-02-12 18:03:25	0
2016-02-12 22:28:24	0
2016-02-13 03:28:19	0
2016-02-13 08:58:50	0
2016-02-13 11:20:22	0
2016-02-13 12:19:16	0
2016-02-13 12:30:10	0
2016-02-13 12:33:33	0
2016-02-13 12:34:47	0
2016-02-13 12:47:03	0
2016-02-13 14:20:00	0
2016-02-13 17:11:15	0
2016-02-13 20:40:14	0
2016-02-13 22:48:55	0
2016-02-14 04:40:47	0
2016-02-14 09:08:51	0
2016-02-14 15:57:57	0
2016-02-14 22:33:25	0
2016-02-15 00:50:27	0
2016-02-15 01:31:18	0
2016-02-15 01:45:45	0
2016-02-15 01:50:14	0
2016-02-15 01:51:52	0
2016-02-15 02:08:09	0
2016-02-15 03:28:23	0
2016-02-15 05:37:27	0
2016-02-15 08:15:22	0
2016-02-15 11:38:34	0
2016-02-15 15:38:02	0
2016-02-15 20:20:11	0
2016-02-15 22:43:29	0
2016-02-15 23:51:25	0
2016-02-15 23:58:46	0
2016-02-16 00:04:41	0
2016-02-16 00:06:49	0
2016-02-16 00:28:13	0
2016-02-16 01:41:09	0
2016-02-16 04:17:22	0
2016-02-16 07:33:21	0
2016-02-16 11:47:25	0
2016-02-16 14:09:08	0
2016-02-16 20:02:09	0
2016-02-16 22:10:45	0
2016-02-16 23:26:38	0
2016-02-16 23:58:21	0
2016-02-17 00:03:15	0
2016-02-17 00:05:02	0
2016-02-17 00:22:48	0
2016-02-17 00:34:46	0
2016-02-17 01:46:52	0
2016-02-17 02:57:57	0
2016-02-17 04:39:07	0
2016-02-17 06:33:18	0
2016-02-17 08:53:02	0
2016-02-17 11:33:45	0
2016-02-17 14:40:58	0
2016-02-17 18:14:25	0
2016-02-17 22:17:06	0
2016-02-18 02:52:11	0
2016-02-18 08:04:12	0
2016-02-18 10:14:37	0
2016-02-18 12:06:56	0
2016-02-18 12:10:03	0
2016-02-18 12:11:29	0
2016-02-18 12:25:51	0
2016-02-18 14:00:21	0
2016-02-18 16:49:01	0
2016-02-18 20:17:04	0
2016-02-18 22:00:17	0
2016-02-19 05:46:56	0
2016-02-19 08:59:08	0
2016-02-19 17:04:02	0
2016-02-19 23:01:33	0
2016-02-19 23:55:07	0
2016-02-20 00:00:53	0
2016-02-20 00:02:59	0
2016-02-20 00:23:57	0
2016-02-20 01:41:51	0
2016-02-20 03:37:17	0
2016-02-20 06:02:37	0
2016-02-20 09:05:56	0
2016-02-20 12:33:47	0
2016-02-20 16:52:38	0
2016-02-20 21:36:41	0
2016-02-21 03:15:39	0
2016-02-21 09:09:32	0
2016-02-21 10:20:47	0
2016-02-21 10:50:51	0
2016-02-21 10:55:13	0
2016-02-21 10:56:47	0
2016-02-21 11:12:33	0
2016-02-21 12:21:39	0
2016-02-21 14:49:41	0
2016-02-21 18:06:38	0
2016-02-21 22:24:17	0
2016-02-22 03:38:13	0
2016-02-22 08:22:52	0
2016-02-22 15:32:46	0
2016-02-22 21:38:46	0
2016-02-22 23:17:09	0
2016-02-22 23:56:31	0
2016-02-23 00:01:46	0
2016-02-23 00:03:39	0
2016-02-23 00:22:28	0
2016-02-23 01:19:28	0
2016-02-23 03:26:58	0
2016-02-23 06:07:56	0
2016-02-23 09:41:43	0
2016-02-23 13:56:02	0
2016-02-23 17:50:45	0
2016-02-23 23:48:09	0
2016-02-23 23:58:49	0
2016-02-24 00:04:30	0
2016-02-24 00:06:34	0
2016-02-24 00:27:17	0
2016-02-24 02:15:19	0
2016-02-24 05:12:23	0
2016-02-24 07:36:30	0
2016-02-24 12:47:41	0
2016-02-24 17:31:25	0
2016-02-24 23:11:20	0
2016-02-24 23:59:25	0
2016-02-25 00:05:09	0
2016-02-25 00:07:14	0
2016-02-25 00:28:05	0
2016-02-25 02:26:46	0
2016-02-25 06:14:36	0
2016-02-25 10:58:54	0
2016-02-25 17:15:06	0
2016-02-25 20:26:19	0
2016-02-25 23:14:28	0
2016-02-25 23:49:12	0
2016-02-25 23:58:30	0
2016-02-26 00:03:45	0
2016-02-26 00:05:38	0
2016-02-26 00:24:29	0
2016-02-26 02:07:29	0
2016-02-26 05:01:30	0
2016-02-26 08:31:21	0
2016-02-26 13:05:10	0
2016-02-26 16:38:36	0
2016-02-26 23:34:24	0
2016-02-26 23:54:07	0
2016-02-26 23:59:48	0
2016-02-27 00:06:01	0
2016-02-27 00:08:15	0
2016-02-27 00:30:34	0
2016-02-27 01:30:25	0
2016-02-27 02:51:00	0
2016-02-27 04:35:09	0
2016-02-27 06:42:55	0
2016-02-27 09:14:36	0
2016-02-27 12:10:33	0
2016-02-27 15:30:52	0
2016-02-27 19:15:45	0
2016-02-27 23:24:17	0
2016-02-27 23:49:00	0
2016-02-27 23:59:22	0
2016-02-28 00:05:01	0
2016-02-28 00:07:05	0
2016-02-28 00:27:43	0
2016-02-28 01:59:12	0
2016-02-28 04:41:07	0
2016-02-28 07:58:36	0
2016-02-28 12:17:01	0
2016-02-28 16:49:11	0
2016-02-28 22:53:18	0
2016-02-28 23:47:48	0
2016-02-28 23:58:47	0
2016-02-29 00:05:06	0
2016-02-29 00:07:22	0
2016-02-29 00:30:05	0
2016-02-29 01:12:25	0
2016-02-29 02:03:59	0
2016-02-29 03:13:47	0
2016-02-29 04:38:55	0
2016-02-29 06:24:41	0
2016-02-29 08:32:06	0
2016-02-29 11:05:14	0
2016-02-29 14:06:36	0
2016-02-29 17:38:06	0
2016-02-29 21:45:54	0
2016-03-01 01:58:06	0
2016-03-01 07:59:06	0
2016-03-01 14:29:42	0
2016-03-01 22:08:55	0
2016-03-02 01:20:18	0
2016-03-02 02:00:47	0
2016-03-02 02:25:13	0
2016-03-02 02:30:02	0
2016-03-02 02:33:50	0
2016-03-02 02:35:13	0
2016-03-02 02:48:58	0
2016-03-02 04:27:51	0
2016-03-02 06:37:32	0
2016-03-02 10:31:02	0
2016-03-02 14:50:06	0
2016-03-02 20:30:25	0
2016-03-03 02:48:42	0
2016-03-03 07:39:15	0
2016-03-03 10:41:11	0
2016-03-03 12:39:14	0
2016-03-03 13:20:08	0
2016-03-03 13:33:39	0
2016-03-03 13:35:35	0
2016-03-03 13:37:13	0
2016-03-03 13:37:48	0
2016-03-03 13:43:42	0
2016-03-03 14:42:39	0
2016-03-03 16:49:58	0
2016-03-03 19:33:34	0
2016-03-03 23:46:41	0
2016-03-04 04:53:44	0
2016-03-04 11:10:58	0
2016-03-04 17:29:06	0
2016-03-05 03:25:50	0
2016-03-05 12:07:41	0
2016-03-05 23:44:57	0
2016-03-06 09:04:26	0
2016-03-06 21:37:03	0
2016-03-07 09:36:53	0
2016-03-07 21:50:59	0
2016-03-08 10:33:36	0
2016-03-08 12:40:19	0
2016-03-08 13:27:51	0
2016-03-08 13:53:32	0
2016-03-08 13:57:40	0
2016-03-08 13:59:09	0
2016-03-08 14:14:00	0
2016-03-08 15:04:45	0
2016-03-08 16:53:57	0
2016-03-08 19:55:13	0
2016-03-08 23:23:48	0
2016-03-09 04:05:56	0
2016-03-09 09:26:16	0
2016-03-09 16:01:26	0
2016-03-09 23:27:00	0
2016-03-10 08:01:22	0
2016-03-10 11:31:17	0
2016-03-10 12:46:26	0
2016-03-10 13:12:26	0
2016-03-10 13:21:07	0
2016-03-10 13:23:58	0
2016-03-10 13:26:46	0
2016-03-10 13:27:48	0
2016-03-10 13:38:03	0
2016-03-10 15:07:27	0
2016-03-10 18:00:06	0
2016-03-10 21:27:28	0
2016-03-11 02:08:03	0
2016-03-11 08:07:03	0
2016-03-11 15:51:27	0
2016-03-12 00:24:11	0
2016-03-12 10:00:30	0
2016-03-12 20:13:08	0
2016-03-13 08:19:09	0
2016-03-13 17:58:29	0
2016-03-14 10:56:59	0
2016-03-14 23:24:56	0
2016-03-15 01:35:43	0
2016-03-15 02:56:49	0
2016-03-15 03:42:59	0
2016-03-15 03:50:02	0
2016-03-15 03:54:41	0
2016-03-15 03:56:21	0
2016-03-15 04:13:02	0
2016-03-15 05:28:01	0
2016-03-15 07:51:58	0
2016-03-15 09:18:15	0
2016-03-15 14:19:11	0
2016-03-15 18:06:02	0
2016-03-16 00:02:07	0
2016-03-16 06:05:47	0
2016-03-16 09:09:59	0
2016-03-16 10:29:38	0
2016-03-16 11:21:23	0
2016-03-16 11:26:52	0
2016-03-16 11:30:58	0
2016-03-16 11:32:27	0
2016-03-16 11:47:14	0
2016-03-16 13:18:50	0
2016-03-16 15:54:29	0
2016-03-16 19:07:18	0
2016-03-16 23:24:45	0
2016-03-17 01:04:04	0
2016-03-17 02:11:48	0
2016-03-17 02:35:24	0
2016-03-17 02:39:06	0
2016-03-17 02:40:27	0
2016-03-17 02:53:57	0
2016-03-17 04:19:49	0
2016-03-17 06:52:56	0
2016-03-17 09:56:27	0
2016-03-17 14:07:19	0
2016-03-17 19:10:10	0
2016-03-18 01:31:56	0
2016-03-18 09:17:53	0
2016-03-18 17:18:01	0
2016-03-19 02:30:33	0
2016-03-19 10:27:12	0
2016-03-19 14:25:12	0
2016-03-19 19:40:25	0
2016-03-19 19:49:48	0
2016-03-19 19:53:47	0
2016-03-19 19:55:13	0
2016-03-19 20:09:32	0
2016-03-19 21:24:07	0
2016-03-19 23:27:01	0
2016-03-20 01:58:33	0
2016-03-20 06:10:39	0
2016-03-20 08:51:20	0
2016-03-20 15:32:20	0
2016-03-20 21:04:00	0
2016-03-21 04:58:05	0
2016-03-21 11:45:10	0
2016-03-21 20:03:03	0
2016-03-22 04:43:44	0
2016-03-22 12:46:23	0
2016-03-22 16:30:09	0
2016-03-22 17:18:28	0
2016-03-22 17:41:21	0
2016-03-22 17:51:12	0
2016-03-22 17:55:07	0
2016-03-22 17:56:31	0
2016-03-22 18:10:35	0
2016-03-22 19:51:55	0
2016-03-22 22:51:45	0
2016-03-23 02:31:14	0
2016-03-23 07:46:38	0
2016-03-23 13:42:03	0
2016-03-23 14:04:37	0
2016-03-23 14:10:14	0
2016-03-23 14:13:02	0
2016-03-23 14:14:03	0
2016-03-23 14:24:07	0
2016-03-23 16:04:52	0
2016-03-23 19:45:05	0
2016-03-24 00:24:15	0
2016-03-24 06:30:27	0
2016-03-24 12:14:16	0
2016-03-24 19:32:42	0
2016-03-25 01:28:48	0
2016-03-25 11:59:14	0
2016-03-25 15:44:04	0
2016-03-25 16:13:48	0
2016-03-25 16:17:49	0
2016-03-25 16:19:19	0
2016-03-25 16:34:17	0
2016-03-25 18:14:59	0
2016-03-25 21:01:10	0
2016-03-26 00:35:19	0
2016-03-26 05:09:20	0
2016-03-26 10:07:48	0
2016-03-26 16:25:12	0
2016-03-26 23:58:24	0
2016-03-27 05:02:53	0
2016-03-27 14:22:51	0
2016-03-27 15:38:28	0
2016-03-27 16:01:23	0
2016-03-27 16:10:53	0
2016-03-27 16:14:16	0
2016-03-27 16:15:32	0
2016-03-27 16:28:07	0
2016-03-27 17:32:16	0
2016-03-27 19:17:16	0
2016-03-27 21:26:40	0
2016-03-28 00:15:42	0
2016-03-28 03:37:05	0
2016-03-28 08:08:11	0
2016-03-28 13:05:36	0
2016-03-28 17:42:29	0
2016-03-29 00:34:51	0
2016-03-29 07:21:06	0
2016-03-29 14:14:40	0
2016-03-29 19:34:18	0
2016-03-30 06:06:16	0
2016-03-30 15:16:58	0
2016-03-31 03:47:18	0
2016-03-31 07:08:29	0
2016-03-31 10:33:19	0
2016-03-31 10:37:27	0
2016-03-31 10:39:24	0
2016-03-31 10:59:00	0
2016-03-31 12:43:57	0
2016-03-31 15:38:19	0
2016-03-31 19:16:39	0
2016-04-01 00:02:00	0
2016-04-01 02:56:42	0
2016-04-01 06:09:04	0
2016-04-01 08:16:53	0
2016-04-01 08:50:59	0
2016-04-01 08:58:11	0
2016-04-01 09:01:37	0
2016-04-01 09:02:51	0
2016-04-01 09:15:10	0
2016-04-01 10:43:30	0
2016-04-01 13:24:22	0
2016-04-01 16:39:39	0
2016-04-01 20:59:41	0
2016-04-02 02:09:43	0
2016-04-02 08:39:14	0
2016-04-02 15:48:34	0
2016-04-03 00:14:18	0
2016-04-03 09:19:09	0
2016-04-03 18:41:33	0
2016-04-04 05:19:54	0
2016-04-04 16:42:50	0
2016-04-05 01:25:06	0
2016-04-05 15:02:05	0
2016-04-06 00:45:44	0
2016-04-06 14:05:31	0
2016-04-06 14:18:35	0
2016-04-06 14:21:55	0
2016-04-06 14:23:07	0
2016-04-06 14:35:12	0
2016-04-06 15:51:23	0
2016-04-06 18:07:06	0
2016-04-06 21:02:45	0
2016-04-07 01:14:32	0
2016-04-07 06:11:32	0
2016-04-07 09:38:52	0
2016-04-07 18:14:06	0
2016-04-07 18:41:31	0
2016-04-07 18:50:39	0
2016-04-07 18:55:09	0
2016-04-07 18:56:46	0
2016-04-07 19:12:58	0
2016-04-07 20:54:45	0
2016-04-07 23:52:38	0
2016-04-08 01:38:05	0
2016-04-08 07:48:49	0
2016-04-08 12:29:13	0
2016-04-08 19:54:47	0
2016-04-09 03:28:06	0
2016-04-09 12:55:04	0
2016-04-09 22:39:01	0
2016-04-10 09:41:55	0
2016-04-10 20:00:15	0
2016-04-11 05:18:26	0
2016-04-11 18:03:47	0
2016-04-12 06:42:07	0
2016-04-12 11:00:47	0
2016-04-12 12:29:52	0
2016-04-12 13:23:11	0
2016-04-12 14:07:54	0
2016-04-12 14:11:31	0
2016-04-12 14:14:16	0
2016-04-12 14:15:15	0
2016-04-12 14:25:10	0
2016-04-12 15:01:55	0
2016-04-12 16:19:23	0
2016-04-12 18:05:41	0
2016-04-12 20:32:26	0
2016-04-12 23:50:45	0
2016-04-13 04:28:25	0
2016-04-13 09:36:18	0
2016-04-13 13:45:55	0
2016-04-13 22:52:50	0
2016-04-14 05:51:16	0
2016-04-14 12:19:17	0
2016-04-14 21:07:43	0
2016-04-15 06:53:47	0
2016-04-15 14:22:13	0
2016-04-15 18:07:15	0
2016-04-15 19:37:26	0
2016-04-15 20:01:41	0
2016-04-15 20:07:47	0
2016-04-15 20:11:55	0
2016-04-15 20:13:24	0
2016-04-15 20:28:14	0
2016-04-15 21:46:18	0
2016-04-15 23:55:49	0
2016-04-16 02:35:57	0
2016-04-16 06:00:58	0
2016-04-16 06:04:49	0
2016-04-16 06:06:55	0
2016-04-16 06:28:00	0
2016-04-16 08:01:26	0
2016-04-16 10:30:05	0
2016-04-16 13:39:58	0
2016-04-16 17:56:00	0
2016-04-16 20:53:29	0
2016-04-17 05:07:51	0
2016-04-17 08:59:25	0
2016-04-17 17:34:47	0
2016-04-17 20:33:57	0
2016-04-17 23:29:48	0
2016-04-17 23:54:28	0
2016-04-18 00:00:39	0
2016-04-18 00:02:52	0
2016-04-18 00:25:07	0
2016-04-18 02:03:58	0
2016-04-18 05:56:22	0
2016-04-18 10:59:36	0
2016-04-18 17:40:26	0
2016-04-19 01:15:28	0
2016-04-19 09:37:46	0
2016-04-19 15:32:12	0
2016-04-20 03:00:25	0
2016-04-20 12:52:25	0
2016-04-21 00:10:25	0
2016-04-21 08:03:17	0
2016-04-21 20:54:49	0
2016-04-22 08:50:23	0
2016-04-22 09:10:52	0
2016-04-22 09:19:11	0
2016-04-22 09:23:17	0
2016-04-22 09:24:47	0
2016-04-22 09:39:45	0
2016-04-22 10:50:37	0
2016-04-22 13:31:47	0
2016-04-22 17:02:18	0
2016-04-22 21:29:29	0
2016-04-23 02:56:54	0
2016-04-23 10:25:21	0
2016-04-23 12:24:21	0
2016-04-23 13:50:57	0
2016-04-23 14:35:46	0
2016-04-23 14:46:21	0
2016-04-23 14:49:18	0
2016-04-23 14:50:22	0
2016-04-23 15:01:04	0
2016-04-23 16:34:55	0
2016-04-23 19:34:32	0
2016-04-23 23:19:11	0
2016-04-24 04:19:22	0
2016-04-24 11:33:05	0
2016-04-24 19:48:59	0
2016-04-25 05:23:27	0
2016-04-25 15:45:30	0
2016-04-25 22:27:40	0
2016-04-26 03:05:07	0
2016-04-26 13:51:19	0
2016-04-26 23:12:46	0
2016-04-27 09:27:32	0
2016-04-27 20:13:49	0
2016-04-28 07:00:53	0
2016-04-28 17:15:09	0
2016-04-29 00:06:51	0
2016-04-29 00:52:13	0
2016-04-29 01:03:36	0
2016-04-29 01:07:22	0
2016-04-29 01:08:46	0
2016-04-29 01:22:41	0
2016-04-29 02:12:42	0
2016-04-29 03:59:38	0
2016-04-29 06:33:37	0
2016-04-29 10:13:28	0
2016-04-29 12:55:15	0
2016-04-29 19:52:23	0
2016-04-30 00:58:38	0
2016-04-30 08:41:24	0
2016-04-30 16:28:19	0
2016-05-01 02:00:16	0
2016-05-01 12:15:28	0
2016-05-01 23:26:15	0
2016-05-02 00:07:16	0
2016-05-02 00:29:27	0
2016-05-02 00:37:12	0
2016-05-02 00:39:43	0
2016-05-02 00:40:40	0
2016-05-02 00:50:03	0
2016-05-02 02:23:55	0
2016-05-02 03:11:51	0
2016-05-02 07:32:01	0
2016-05-02 11:56:48	0
2016-05-02 18:20:23	0
2016-05-03 01:40:15	0
2016-05-03 10:26:39	0
2016-05-03 18:00:58	0
2016-05-03 21:38:03	0
2016-05-03 22:38:57	0
2016-05-03 23:02:02	0
2016-05-03 23:07:11	0
2016-05-03 23:12:03	0
2016-05-03 23:13:50	0
2016-05-03 23:31:33	0
2016-05-04 01:24:20	0
2016-05-04 03:51:44	0
2016-05-04 07:04:31	0
2016-05-04 11:04:51	0
2016-05-04 16:06:00	0
2016-05-04 22:28:43	0
2016-05-05 05:33:04	0
2016-05-05 11:59:39	0
2016-05-05 17:50:26	0
2016-05-06 03:44:46	0
2016-05-06 05:08:04	0
2016-05-06 05:23:13	0
2016-05-06 05:28:57	0
2016-05-06 05:33:08	0
2016-05-06 05:34:39	0
2016-05-06 05:49:45	0
2016-05-06 07:26:51	0
2016-05-06 10:16:05	0
2016-05-06 13:39:39	0
2016-05-06 15:34:42	0
2016-05-06 16:27:53	0
2016-05-06 16:36:46	0
2016-05-06 16:41:08	0
2016-05-06 16:42:44	0
2016-05-06 16:58:42	0
2016-05-06 18:39:28	0
2016-05-06 19:58:37	0
2016-05-07 00:20:49	0
2016-05-07 04:13:03	0
2016-05-07 09:52:20	0
2016-05-07 15:47:36	0
2016-05-07 22:46:22	0
2016-05-08 01:36:33	0
2016-05-08 02:47:32	0
2016-05-08 02:50:28	0
2016-05-08 02:51:33	0
2016-05-08 03:02:22	0
2016-05-08 04:06:40	0
2016-05-08 05:57:08	0
2016-05-08 06:55:26	0
2016-05-08 10:38:46	0
2016-05-08 13:27:38	0
2016-05-08 17:49:45	0
2016-05-08 22:28:16	0
2016-05-09 04:19:18	0
2016-05-09 11:43:04	0
2016-05-09 20:05:22	0
2016-05-10 05:46:48	0
2016-05-10 13:22:16	0
2016-05-10 23:56:17	0
2016-05-11 09:58:09	0
2016-05-11 21:35:36	0
2016-05-12 09:28:51	0
2016-05-12 14:54:33	0
2016-05-12 19:08:13	0
2016-05-12 21:47:32	0
2016-05-12 22:58:25	0
2016-05-12 23:13:23	0
2016-05-12 23:17:44	0
2016-05-12 23:19:19	0
2016-05-12 23:35:08	0
2016-05-13 01:14:03	0
2016-05-13 04:16:08	0
2016-05-13 07:54:09	0
2016-05-13 12:44:39	0
2016-05-13 18:23:23	0
2016-05-14 01:07:44	0
2016-05-14 08:33:00	0
2016-05-14 13:59:39	0
2016-05-15 00:00:17	0
2016-05-15 08:05:23	0
2016-05-15 11:36:02	0
2016-05-15 14:01:54	0
2016-05-15 15:40:53	0
2016-05-15 16:17:29	0
2016-05-15 16:26:36	0
2016-05-15 16:27:55	0
2016-05-15 16:28:24	0
2016-05-15 16:33:13	0
2016-05-15 17:21:18	0
2016-05-15 19:11:32	0
2016-05-15 21:37:06	0
2016-05-16 00:52:02	0
2016-05-16 04:58:16	0
2016-05-16 07:02:16	0
2016-05-16 08:50:33	0
2016-05-16 09:32:17	0
2016-05-16 09:52:01	0
2016-05-16 09:56:08	0
2016-05-16 09:59:23	0
2016-05-16 10:00:34	0
2016-05-16 10:12:21	0
2016-05-16 11:45:19	0
2016-05-16 14:38:10	0
2016-05-16 18:08:13	0
2016-05-16 22:49:44	0
2016-05-17 04:21:52	0
2016-05-17 11:01:30	0
2016-05-17 18:13:16	0
2016-05-17 20:03:45	0
2016-05-17 20:12:56	0
2016-05-17 20:16:23	0
2016-05-17 20:17:30	0
2016-05-17 20:17:54	0
2016-05-17 20:21:55	0
2016-05-17 21:02:02	0
2016-05-17 23:25:46	0
2016-05-18 03:08:34	0
2016-05-18 06:36:45	0
2016-05-18 11:29:39	0
2016-05-18 16:50:25	0
2016-05-18 23:13:17	0
2016-05-19 06:11:35	0
2016-05-19 09:22:53	0
2016-05-19 10:02:09	0
2016-05-19 10:23:36	0
2016-05-19 10:31:49	0
2016-05-19 10:35:02	0
2016-05-19 10:36:12	0
2016-05-19 10:47:55	0
2016-05-19 11:32:53	0
2016-05-19 13:29:38	0
2016-05-19 16:25:49	0
2016-05-19 18:05:53	0
2016-05-19 19:43:05	0
2016-05-19 19:59:10	0
2016-05-19 20:02:26	0
2016-05-19 20:03:37	0
2016-05-19 20:15:25	0
2016-05-19 21:39:56	0
2016-05-20 00:12:51	0
2016-05-20 03:20:57	0
2016-05-20 07:59:07	0
2016-05-20 13:11:08	0
2016-05-20 18:12:50	0
2016-05-21 01:19:15	0
2016-05-21 06:45:01	0
2016-05-21 14:21:49	0
2016-05-21 20:06:48	0
2016-05-21 23:34:48	0
2016-05-21 23:54:08	0
2016-05-22 00:00:12	0
2016-05-22 00:02:23	0
2016-05-22 00:24:15	0
2016-05-22 02:06:22	0
2016-05-22 04:52:21	0
2016-05-22 08:30:16	0
2016-05-22 14:03:10	0
2016-05-22 19:13:11	0
2016-05-23 03:17:47	0
2016-05-23 10:21:58	0
2016-05-23 10:57:16	0
2016-05-23 11:19:18	0
2016-05-23 14:59:44	0
2016-05-23 18:47:36	0
2016-05-24 00:54:23	0
2016-05-24 07:08:21	0
2016-05-24 13:33:05	0
2016-05-24 18:29:32	0
2016-05-24 20:12:09	0
2016-05-24 20:40:55	0
2016-05-24 21:11:10	0
2016-05-24 21:22:06	0
2016-05-24 23:11:27	0
2016-05-25 02:47:04	0
2016-05-25 06:56:39	0
2016-05-25 12:56:51	0
2016-05-25 19:28:51	0
2016-05-26 03:53:46	0
2016-05-26 13:20:48	0
2016-05-26 17:23:38	0
2016-05-26 20:00:16	0
2016-05-26 21:14:05	0
2016-05-26 21:42:04	0
2016-05-26 21:51:44	0
2016-05-26 21:56:12	0
2016-05-26 21:57:49	0
2016-05-26 22:14:02	0
2016-05-26 23:54:16	0
2016-05-27 02:45:57	0
2016-05-27 06:09:10	0
2016-05-27 10:40:52	0
2016-05-27 15:58:01	0
2016-05-27 22:16:37	0
2016-05-28 05:17:30	0
2016-05-28 09:59:25	0
2016-05-28 12:26:06	0
2016-05-28 13:47:31	0
2016-05-28 20:23:38	0
2016-05-28 21:40:59	0
2016-05-28 22:07:27	0
2016-05-28 22:28:58	0
2016-05-28 22:32:02	0
2016-05-28 22:33:36	0
2016-05-28 22:34:10	0
2016-05-28 22:39:54	0
2016-05-28 23:37:05	0
2016-05-29 01:36:15	0
2016-05-29 04:11:18	0
2016-05-29 07:39:51	0
2016-05-29 11:57:33	0
2016-05-29 17:15:14	0
2016-05-29 23:53:02	0
2016-05-30 07:52:06	0
2016-05-30 14:57:41	0
2016-05-31 00:33:56	0
2016-05-31 10:48:28	0
2016-05-31 18:40:54	0
2016-06-01 05:57:27	0
2016-06-01 10:04:25	0
2016-06-01 10:17:43	0
2016-06-01 10:22:35	0
2016-06-01 10:24:20	0
2016-06-01 10:41:51	0
2016-06-01 12:27:29	0
2016-06-01 15:25:30	0
2016-06-01 19:16:12	0
2016-06-02 00:22:09	0
2016-06-02 06:33:13	0
2016-06-02 13:44:37	0
2016-06-02 21:22:15	0
2016-06-03 05:33:25	0
2016-06-03 13:46:27	0
2016-06-03 18:47:42	0
2016-06-03 22:23:03	0
2016-06-04 07:44:10	0
2016-06-04 14:06:32	0
2016-06-04 22:40:12	0
2016-06-05 06:22:17	0
2016-06-05 14:54:14	0
2016-06-05 23:15:29	0
2016-06-06 07:58:40	0
2016-06-06 16:45:36	0
2016-06-06 19:39:50	0
2016-06-06 21:17:33	0
2016-06-06 22:12:09	0
2016-06-06 22:57:23	0
2016-06-06 23:01:21	0
2016-06-06 23:03:03	0
2016-06-06 23:20:05	0
2016-06-07 00:09:56	0
2016-06-07 01:20:28	0
2016-06-07 02:35:13	0
2016-06-07 04:14:33	0
2016-06-07 06:11:13	0
2016-06-07 08:27:26	0
2016-06-07 11:05:11	0
2016-06-07 13:19:24	0
2016-06-07 17:04:35	0
2016-06-07 20:40:06	0
2016-06-08 01:06:05	0
2016-06-08 05:56:26	0
2016-06-08 07:59:40	0
2016-06-08 09:42:56	0
2016-06-08 10:21:51	0
2016-06-08 10:28:50	0
2016-06-08 10:32:35	0
2016-06-08 10:33:56	0
2016-06-08 10:47:25	0
2016-06-08 11:54:10	0
2016-06-08 14:18:35	0
2016-06-08 17:21:03	0
2016-06-08 21:21:10	0
2016-06-09 02:06:17	0
2016-06-09 02:25:57	0
2016-06-09 02:40:56	0
2016-06-09 05:10:42	0
2016-06-09 08:19:35	0
2016-06-09 09:57:08	0
2016-06-09 11:23:38	0
2016-06-09 11:56:01	0
2016-06-09 12:05:26	0
2016-06-09 12:07:11	0
2016-06-09 12:07:48	0
2016-06-09 12:14:03	0
2016-06-09 12:58:56	0
2016-06-09 14:20:53	0
2016-06-09 16:01:10	0
2016-06-09 18:18:07	0
2016-06-09 21:05:22	0
2016-06-10 00:33:05	0
2016-06-10 04:43:16	0
2016-06-10 10:36:52	0
2016-06-10 17:33:51	0
2016-06-10 18:00:05	0
2016-06-10 18:16:28	0
2016-06-10 21:00:17	0
2016-06-10 22:13:11	0
2016-06-11 04:46:39	0
2016-06-11 09:57:40	0
2016-06-11 17:34:01	0
2016-06-12 01:46:44	0
2016-06-12 11:48:11	0
2016-06-12 15:07:20	0
2016-06-12 16:15:41	0
2016-06-12 17:22:04	0
2016-06-12 17:46:01	0
2016-06-12 21:45:30	0
2016-06-13 02:59:49	0
2016-06-13 07:13:02	0
2016-06-13 16:02:22	0
2016-06-13 23:53:34	0
2016-06-14 06:40:15	0
2016-06-14 07:40:52	0
2016-06-14 08:28:53	0
2016-06-14 12:43:01	0
2016-06-14 14:38:36	0
2016-06-14 15:41:40	0
2016-06-14 16:08:39	0
2016-06-14 16:15:45	0
2016-06-14 16:20:41	0
2016-06-14 16:22:28	0
2016-06-14 16:40:16	0
2016-06-14 18:14:33	0
2016-06-14 21:23:25	0
2016-06-15 01:17:51	0
2016-06-15 07:08:17	0
2016-06-15 07:45:32	0
2016-06-15 07:48:29	0
2016-06-15 07:49:33	0
2016-06-15 08:00:12	0
2016-06-15 09:11:30	0
2016-06-15 11:36:53	0
2016-06-15 13:39:41	0
2016-06-15 18:05:08	0
2016-06-15 18:11:02	0
2016-06-15 18:14:18	0
2016-06-15 18:15:29	0
2016-06-15 18:27:22	0
2016-06-15 20:00:38	0
2016-06-15 22:52:27	0
2016-06-16 02:15:55	0
2016-06-16 05:38:25	0
2016-06-16 10:49:59	0
2016-06-16 16:28:53	0
2016-06-16 23:49:58	0
2016-06-17 07:10:12	0
2016-06-17 07:47:35	0
2016-06-17 08:10:55	0
2016-06-17 08:19:25	0
2016-06-17 09:44:25	0
2016-06-17 12:14:07	0
2016-06-17 15:12:48	0
2016-06-17 19:09:01	0
2016-06-17 21:30:12	0
2016-06-17 21:34:10	0
2016-06-17 21:35:59	0
2016-06-17 21:54:01	0
2016-06-17 22:59:29	0
2016-06-18 00:36:37	0
2016-06-18 02:45:46	0
2016-06-18 05:34:11	0
2016-06-18 08:56:36	0
2016-06-18 12:58:28	0
2016-06-18 17:38:14	0
2016-06-18 23:01:36	0
2016-06-19 05:02:15	0
2016-06-19 11:25:31	0
2016-06-19 18:25:19	0
2016-06-19 22:27:13	0
2016-06-19 23:53:18	0
2016-06-20 00:36:33	0
2016-06-20 00:52:04	0
2016-06-20 03:27:12	0
2016-06-20 06:17:57	0
2016-06-20 06:54:15	0
2016-06-20 07:12:36	0
2016-06-20 07:16:57	0
2016-06-20 07:21:00	0
2016-06-20 07:22:29	0
2016-06-20 07:37:16	0
2016-06-20 09:05:41	0
2016-06-20 11:37:04	0
2016-06-20 14:41:07	0
2016-06-20 18:44:22	0
2016-06-20 22:34:21	0
2016-06-21 00:51:31	0
2016-06-21 02:05:24	0
2016-06-21 08:36:05	0
2016-06-21 12:35:05	0
2016-06-21 18:56:21	0
2016-06-22 00:46:25	0
2016-06-22 02:05:52	0
2016-06-22 03:00:41	0
2016-06-22 03:05:39	0
2016-06-22 03:09:32	0
2016-06-22 03:10:56	0
2016-06-22 03:24:58	0
2016-06-22 04:37:02	0
2016-06-22 06:38:06	0
2016-06-22 09:06:05	0
2016-06-22 12:20:11	0
2016-06-22 16:08:55	0
2016-06-22 20:38:13	0
2016-06-23 01:43:30	0
2016-06-23 07:45:54	0
2016-06-23 13:31:33	0
2016-06-23 14:07:22	0
2016-06-23 14:29:13	0
2016-06-23 14:37:10	0
2016-06-23 15:56:43	0
2016-06-23 18:08:48	0
2016-06-23 20:53:56	0
2016-06-24 00:27:31	0
2016-06-24 04:55:56	0
2016-06-24 07:28:43	0
2016-06-24 14:33:28	0
2016-06-24 19:56:06	0
2016-06-25 03:34:06	0
2016-06-25 11:23:13	0
2016-06-25 19:14:59	0
2016-06-26 04:06:41	0
2016-06-26 07:54:02	0
2016-06-26 10:36:49	0
2016-06-26 12:35:06	0
2016-06-26 13:04:24	0
2016-06-26 13:09:04	0
2016-06-26 13:13:15	0
2016-06-26 13:14:46	0
2016-06-26 13:29:56	0
2016-06-26 14:45:51	0
2016-06-26 17:25:20	0
2016-06-26 20:44:41	0
2016-06-27 01:07:47	0
2016-06-27 06:23:25	0
2016-06-27 08:51:00	0
2016-06-27 10:51:24	0
2016-06-27 12:20:19	0
2016-06-27 12:22:58	0
2016-06-27 12:23:55	0
2016-06-27 12:33:25	0
2016-06-27 13:45:32	0
2016-06-27 15:59:25	0
2016-06-27 18:34:41	0
2016-06-27 21:47:32	0
2016-06-28 01:47:04	0
2016-06-28 07:29:34	0
2016-06-28 13:28:37	0
2016-06-28 20:43:57	0
2016-06-28 22:03:14	0
2016-06-28 22:39:05	0
2016-06-28 22:45:28	0
2016-06-28 22:49:48	0
2016-06-28 22:51:21	0
2016-06-28 23:06:54	0
2016-06-29 00:46:12	0
2016-06-29 02:09:09	0
2016-06-29 02:25:03	0
2016-06-29 02:29:04	0
2016-06-29 02:30:31	0
2016-06-29 02:45:02	0
2016-06-29 04:29:38	0
2016-06-29 07:40:38	0
2016-06-29 11:34:54	0
2016-06-29 16:53:54	0
2016-06-29 23:20:02	0
2016-06-30 07:02:53	0
2016-06-30 15:56:54	0
2016-07-01 02:13:05	0
2016-07-01 13:32:50	0
2016-07-02 00:09:30	0
2016-07-02 12:10:14	0
2016-07-02 13:10:20	0
2016-07-02 13:27:28	0
2016-07-02 13:32:34	0
2016-07-02 13:34:24	0
2016-07-02 13:52:51	0
2016-07-02 15:43:29	0
2016-07-02 18:52:24	0
2016-07-02 22:41:43	0
2016-07-03 03:44:39	0
2016-07-03 06:26:15	0
2016-07-03 09:34:34	0
2016-07-03 09:56:19	0
2016-07-03 09:59:23	0
2016-07-03 10:00:31	0
2016-07-03 10:11:52	0
2016-07-03 11:50:28	0
2016-07-03 15:00:55	0
2016-07-03 18:57:01	0
2016-07-04 00:28:00	0
2016-07-04 07:07:08	0
2016-07-04 13:59:17	0
2016-07-04 19:51:18	0
2016-07-05 10:28:36	0
2016-07-05 13:49:02	0
2016-07-05 15:42:25	0
2016-07-05 17:43:53	0
2016-07-05 17:49:41	0
2016-07-05 17:54:55	0
2016-07-05 17:56:49	0
2016-07-05 18:15:49	0
2016-07-05 20:09:54	0
2016-07-05 23:24:34	0
2016-07-06 03:19:28	0
2016-07-06 08:29:28	0
2016-07-06 14:26:30	0
2016-07-06 21:21:09	0
2016-07-07 04:58:15	0
2016-07-07 12:07:48	0
2016-07-07 15:27:56	0
2016-07-07 15:58:47	0
2016-07-07 16:06:14	0
2016-07-07 16:08:24	0
2016-07-07 16:10:18	0
2016-07-07 16:10:59	0
2016-07-07 16:17:50	0
2016-07-07 17:26:20	0
2016-07-07 20:14:39	0
2016-07-08 00:07:55	0
2016-07-08 05:18:31	0
2016-07-08 10:44:48	0
2016-07-08 19:10:45	0
2016-07-09 03:30:34	0
2016-07-09 10:48:06	0
2016-07-09 16:21:21	0
2016-07-10 02:24:33	0
2016-07-10 07:52:51	0
2016-07-10 17:21:03	0
2016-07-10 22:17:25	0
2016-07-11 10:23:14	0
2016-07-11 19:06:01	0
2016-07-12 07:25:44	0
2016-07-12 20:34:23	0
2016-07-13 08:41:32	0
2016-07-13 10:59:23	0
2016-07-13 12:31:31	0
2016-07-13 12:40:50	0
2016-07-13 12:46:42	0
2016-07-13 12:48:49	0
2016-07-13 13:10:02	0
2016-07-13 15:12:55	0
2016-07-13 18:37:16	0
2016-07-13 21:14:26	0
2016-07-14 03:47:50	0
2016-07-14 09:32:58	0
2016-07-14 17:11:34	0
2016-07-15 01:00:54	0
2016-07-15 07:23:36	0
2016-07-15 17:13:21	0
2016-07-16 00:50:28	0
2016-07-16 11:53:52	0
2016-07-16 21:40:56	0
2016-07-17 08:28:01	0
2016-07-17 18:45:02	0
2016-07-18 05:17:07	0
2016-07-18 15:32:03	0
2016-07-19 01:17:49	0
2016-07-19 11:52:35	0
2016-07-19 20:54:56	0
2016-07-20 07:34:10	0
2016-07-20 16:58:45	0
2016-07-21 03:28:04	0
2016-07-21 11:31:17	0
2016-07-21 21:43:43	0
2016-07-21 22:54:40	0
2016-07-21 23:34:43	0
2016-07-21 23:59:58	0
2016-07-22 00:05:53	0
2016-07-22 00:08:03	0
2016-07-22 00:29:38	0
2016-07-22 01:04:49	0
2016-07-22 01:48:13	0
2016-07-22 02:45:10	0
2016-07-22 03:53:43	0
2016-07-22 05:16:03	0
2016-07-22 06:51:17	0
2016-07-22 08:24:39	0
2016-07-22 10:28:51	0
2016-07-22 12:32:38	0
2016-07-22 13:57:59	0
2016-07-22 14:56:56	0
2016-07-22 21:21:50	0
2016-07-22 23:33:12	0
2016-07-22 23:53:06	0
2016-07-22 23:59:15	0
2016-07-23 00:05:27	0
2016-07-23 00:07:41	0
2016-07-23 00:29:58	0
2016-07-23 00:41:55	0
2016-07-23 00:44:34	0
2016-07-23 00:45:32	0
2016-07-23 00:55:11	0
2016-07-23 01:26:58	0
2016-07-23 02:12:38	0
2016-07-23 03:11:05	0
2016-07-23 03:53:11	0
2016-07-23 05:35:46	0
2016-07-23 07:04:57	0
2016-07-23 09:09:44	0
2016-07-23 11:25:54	0
2016-07-23 14:10:59	0
2016-07-23 17:18:43	0
2016-07-23 20:55:26	0
2016-07-24 01:00:10	0
2016-07-24 05:39:20	0
2016-07-24 10:25:42	0
2016-07-24 12:33:09	0
2016-07-24 12:41:55	0
2016-07-24 12:45:28	0
2016-07-24 12:46:45	0
2016-07-24 12:59:34	0
2016-07-24 14:26:17	0
2016-07-24 16:59:31	0
2016-07-24 20:02:34	0
2016-07-25 00:05:35	0
2016-07-25 02:58:48	0
2016-07-25 09:34:05	0
2016-07-25 11:32:15	0
2016-07-25 13:31:29	0
2016-07-25 13:51:33	0
2016-07-25 14:00:36	0
2016-07-25 14:04:31	0
2016-07-25 14:06:06	0
2016-07-25 14:06:41	0
2016-07-25 14:12:24	0
2016-07-25 14:54:58	0
2016-07-25 16:13:36	0
2016-07-25 17:50:21	0
2016-07-25 20:02:01	0
2016-07-25 22:42:35	0
2016-07-26 02:00:21	0
2016-07-26 06:00:13	0
2016-07-26 10:19:19	0
2016-07-26 13:08:37	0
2016-07-26 15:35:28	0
2016-07-26 16:25:39	0
2016-07-26 16:29:50	0
2016-07-26 16:33:27	0
2016-07-26 16:34:46	0
2016-07-26 16:47:54	0
2016-07-26 17:56:35	0
2016-07-26 20:07:31	0
2016-07-26 21:39:19	0
2016-07-27 02:04:56	0
2016-07-27 05:45:59	0
2016-07-27 08:12:59	0
2016-07-27 14:58:13	0
2016-07-27 15:47:29	0
2016-07-27 16:10:32	0
2016-07-27 16:19:08	0
2016-07-27 16:21:05	0
2016-07-27 16:21:48	0
2016-07-27 16:28:54	0
2016-07-27 17:39:57	0
2016-07-27 20:09:18	0
2016-07-27 23:25:38	0
2016-07-28 03:59:02	0
2016-07-28 07:34:55	0
2016-07-28 12:45:07	0
2016-07-28 18:17:46	0
2016-07-29 00:46:26	0
2016-07-29 07:48:17	0
2016-07-29 13:26:43	0
2016-07-29 17:29:55	0
2016-07-29 21:21:24	0
2016-07-29 23:43:06	0
2016-07-30 01:34:30	0
2016-07-30 01:58:41	0
2016-07-30 02:03:33	0
2016-07-30 02:07:28	0
2016-07-30 02:08:54	0
2016-07-30 02:23:07	0
2016-07-30 03:38:33	0
2016-07-30 06:00:15	0
2016-07-30 08:53:02	0
2016-07-30 12:44:34	0
2016-07-30 17:18:40	0
2016-07-30 22:43:46	0
2016-07-31 04:47:25	0
2016-07-31 10:14:05	0
2016-07-31 12:53:14	0
2016-07-31 15:11:37	0
2016-07-31 15:31:13	0
2016-07-31 15:42:22	0
2016-07-31 15:45:11	0
2016-07-31 15:46:11	0
2016-07-31 15:56:18	0
2016-07-31 16:48:28	0
2016-07-31 18:17:11	0
2016-07-31 20:05:58	0
2016-07-31 22:30:38	0
2016-08-01 01:24:39	0
2016-08-01 05:13:47	0
2016-08-01 09:59:22	0
2016-08-01 15:25:04	0
2016-08-01 21:42:22	0
2016-08-02 04:39:08	0
2016-08-02 10:18:10	0
2016-08-02 21:19:07	0
2016-08-03 06:29:32	0
2016-08-03 16:53:36	0
2016-08-04 03:14:21	0
2016-08-04 15:18:48	0
2016-08-04 17:31:46	0
2016-08-04 18:58:15	0
2016-08-04 19:18:23	0
2016-08-04 19:24:12	0
2016-08-04 19:28:57	0
2016-08-04 19:30:39	0
2016-08-04 19:47:42	0
2016-08-04 21:33:25	0
2016-08-05 00:36:14	0
2016-08-05 04:15:46	0
2016-08-05 08:56:14	0
2016-08-05 14:37:08	0
2016-08-05 20:01:44	0
2016-08-05 23:00:54	0
2016-08-06 00:40:46	0
2016-08-06 09:16:17	0
2016-08-06 14:24:45	0
2016-08-06 17:05:59	0
2016-08-06 17:57:10	0
2016-08-06 18:31:37	0
2016-08-06 18:33:18	0
2016-08-06 18:34:56	0
2016-08-06 18:35:32	0
2016-08-06 18:41:31	0
2016-08-06 19:41:06	0
2016-08-06 21:41:37	0
2016-08-07 00:14:21	0
2016-08-07 03:40:00	0
2016-08-07 08:58:03	0
2016-08-07 15:06:07	0
2016-08-07 22:59:17	0
2016-08-08 08:08:46	0
2016-08-08 18:20:51	0
2016-08-09 06:12:23	0
2016-08-09 20:30:40	0
2016-08-10 01:08:34	0
2016-08-10 05:35:51	0
2016-08-10 06:55:29	0
2016-08-10 06:59:32	0
2016-08-10 07:01:00	0
2016-08-10 07:15:40	0
2016-08-10 08:46:27	0
2016-08-10 11:39:34	0
2016-08-10 15:08:14	0
2016-08-10 19:43:17	0
2016-08-11 01:03:32	0
2016-08-11 07:16:05	0
2016-08-11 14:00:36	0
2016-08-11 21:27:47	0
2016-08-12 05:23:35	0
2016-08-12 13:48:53	0
2016-08-12 22:33:48	0
2016-08-13 01:44:05	0
2016-08-13 01:48:17	0
2016-08-13 01:49:33	0
2016-08-13 01:50:01	0
2016-08-13 01:54:41	0
2016-08-13 02:41:17	0
2016-08-13 04:25:38	0
2016-08-13 06:43:38	0
2016-08-13 09:50:27	0
2016-08-13 13:44:55	0
2016-08-13 18:35:05	0
2016-08-14 00:23:42	0
2016-08-14 07:02:17	0
2016-08-14 13:52:55	0
2016-08-14 14:34:45	0
2016-08-14 14:43:40	0
2016-08-14 14:47:34	0
2016-08-14 14:48:58	0
2016-08-14 15:02:59	0
2016-08-14 16:34:54	0
2016-08-14 19:23:40	0
2016-08-14 22:47:05	0
2016-08-15 02:38:05	0
2016-08-15 04:56:14	0
2016-08-15 06:46:57	0
2016-08-15 06:49:08	0
2016-08-15 06:50:03	0
2016-08-15 06:59:10	0
2016-08-15 08:07:02	0
2016-08-15 10:11:49	0
2016-08-15 12:43:05	0
2016-08-15 16:05:44	0
2016-08-15 20:17:07	0
2016-08-16 01:19:38	0
2016-08-16 07:26:37	0
2016-08-16 14:14:22	0
2016-08-16 21:59:59	0
2016-08-17 05:36:42	0
2016-08-17 16:09:46	0
2016-08-18 02:38:21	0
2016-08-18 13:28:28	0
2016-08-19 02:06:39	0
2016-08-19 14:31:33	0
2016-08-20 03:36:30	0
2016-08-20 18:19:59	0
2016-08-21 08:35:53	0
2016-08-22 01:40:54	0
2016-08-22 18:04:11	0
2016-08-23 06:48:03	0
2016-08-24 01:10:06	0
2016-08-24 14:35:20	0
2016-08-25 08:09:47	0
2016-08-26 01:39:41	0
2016-08-26 20:47:21	0
2016-08-27 02:21:57	0
2016-08-27 04:31:57	0
2016-08-27 05:39:01	0
2016-08-27 05:45:38	0
2016-08-27 05:51:31	0
2016-08-27 05:53:40	0
2016-08-27 06:15:04	0
2016-08-27 08:11:36	0
2016-08-27 11:17:37	0
2016-08-27 15:18:21	0
2016-08-27 20:26:35	0
2016-08-28 02:34:44	0
2016-08-28 10:37:06	0
2016-08-28 12:39:31	0
2016-08-28 14:07:33	0
2016-08-28 14:16:54	0
2016-08-28 14:20:23	0
2016-08-28 14:21:39	0
2016-08-28 14:34:21	0
2016-08-28 15:30:50	0
2016-08-28 17:51:44	0
2016-08-28 21:14:27	0
2016-08-29 01:35:07	0
2016-08-29 07:08:56	0
2016-08-29 13:59:58	0
2016-08-29 22:01:21	0
2016-08-30 04:08:50	0
2016-08-30 15:50:27	0
2016-08-31 02:23:17	0
2016-08-31 11:02:18	0
2016-09-01 00:06:28	0
2016-09-01 11:31:38	0
2016-09-02 00:11:29	0
2016-09-02 04:59:56	0
2016-09-02 08:48:45	0
2016-09-02 09:32:39	0
2016-09-02 09:52:47	0
2016-09-02 10:01:44	0
2016-09-02 10:06:27	0
2016-09-02 10:08:11	0
2016-09-02 10:25:22	0
2016-09-02 12:05:21	0
2016-09-02 14:54:43	0
2016-09-02 18:20:23	0
2016-09-02 22:51:38	0
2016-09-03 04:08:25	0
2016-09-03 10:21:46	0
2016-09-03 15:50:22	0
2016-09-04 00:06:01	0
2016-09-04 05:02:47	0
2016-09-04 15:09:44	0
2016-09-04 22:51:37	0
2016-09-05 08:33:48	0
2016-09-05 17:43:03	0
2016-09-06 03:40:51	0
2016-09-06 13:36:29	0
2016-09-06 23:08:58	0
2016-09-07 03:25:04	0
2016-09-07 06:40:51	0
2016-09-07 09:02:20	0
2016-09-07 09:14:46	0
2016-09-07 09:19:34	0
2016-09-07 09:21:18	0
2016-09-07 09:38:40	0
2016-09-07 11:22:29	0
2016-09-07 14:20:38	0
2016-09-07 17:54:46	0
2016-09-07 22:34:47	0
2016-09-08 01:31:43	0
2016-09-08 09:12:05	0
2016-09-08 14:58:18	0
2016-09-08 15:07:06	0
2016-09-08 15:13:27	0
2016-09-08 15:15:45	0
2016-09-08 15:38:39	0
2016-09-08 17:32:27	0
2016-09-08 20:35:24	0
2016-09-09 00:20:39	0
2016-09-09 05:10:59	0
2016-09-09 10:51:10	0
2016-09-09 17:24:42	0
2016-09-10 00:41:57	0
2016-09-10 08:39:48	0
2016-09-10 17:08:20	0
2016-09-11 02:07:05	0
2016-09-11 11:29:00	0
2016-09-11 21:06:58	0
2016-09-12 07:04:07	0
2016-09-12 17:12:02	0
2016-09-13 03:34:23	0
2016-09-13 14:15:42	0
2016-09-14 00:55:25	0
2016-09-14 05:01:10	0
2016-09-14 08:34:04	0
2016-09-14 10:09:30	0
2016-09-14 10:16:21	0
2016-09-14 10:19:50	0
2016-09-14 10:21:06	0
2016-09-14 10:33:47	0
2016-09-14 11:52:05	0
2016-09-14 14:08:42	0
2016-09-14 16:57:20	0
2016-09-14 20:40:11	0
2016-09-15 01:24:43	0
2016-09-15 07:21:25	0
2016-09-15 13:29:03	0
2016-09-15 18:24:45	0
2016-09-16 03:11:42	0
2016-09-16 06:54:23	0
2016-09-16 09:49:29	0
2016-09-16 10:57:58	0
2016-09-16 11:19:42	0
2016-09-16 11:27:53	0
2016-09-16 11:34:08	0
2016-09-16 11:36:23	0
2016-09-16 11:58:59	0
2016-09-16 13:32:36	0
2016-09-16 16:17:45	0
2016-09-16 19:36:07	0
2016-09-17 00:04:57	0
2016-09-17 05:28:57	0
2016-09-17 11:44:05	0
2016-09-17 19:08:23	0
2016-09-17 22:58:59	0
2016-09-18 02:30:47	0
2016-09-18 02:58:30	0
2016-09-18 03:06:49	0
2016-09-18 03:13:44	0
2016-09-18 03:16:14	0
2016-09-18 03:41:16	0
2016-09-18 05:54:28	0
2016-09-18 09:30:42	0
2016-09-18 13:59:29	0
2016-09-18 14:20:19	0
2016-09-18 14:27:29	0
2016-09-18 14:30:05	0
2016-09-18 14:56:00	0
2016-09-18 17:07:23	0
2016-09-18 20:42:55	0
2016-09-18 21:24:43	0
2016-09-18 21:45:28	0
2016-09-18 21:51:04	0
2016-09-18 21:53:06	0
2016-09-18 22:13:28	0
2016-09-18 23:24:54	0
2016-09-18 23:57:45	0
2016-09-19 04:47:21	0
2016-09-19 08:47:59	0
2016-09-19 14:07:24	0
2016-09-19 21:02:57	0
2016-09-20 05:01:34	0
2016-09-20 09:50:24	0
2016-09-20 11:45:33	0
2016-09-20 12:22:55	0
2016-09-20 12:35:12	0
2016-09-20 12:39:05	0
2016-09-20 12:40:30	0
2016-09-20 12:54:37	0
2016-09-20 14:37:16	0
2016-09-20 17:46:29	0
2016-09-20 21:32:55	0
2016-09-21 02:39:38	0
2016-09-21 09:20:31	0
2016-09-21 18:02:21	0
2016-09-22 04:06:20	0
2016-09-22 08:11:43	0
2016-09-22 09:53:48	0
2016-09-22 09:59:46	0
2016-09-22 10:01:55	0
2016-09-22 10:23:22	0
2016-09-22 12:03:45	0
2016-09-22 15:06:16	0
2016-09-22 18:00:39	0
2016-09-22 23:36:37	0
2016-09-23 02:05:19	0
2016-09-23 04:34:30	0
2016-09-23 04:50:39	0
2016-09-23 04:56:22	0
2016-09-23 04:58:26	0
2016-09-23 05:19:04	0
2016-09-23 06:42:28	0
2016-09-23 09:34:44	0
2016-09-23 13:14:12	0
2016-09-23 18:07:49	0
2016-09-23 23:58:41	0
2016-09-24 03:43:25	0
2016-09-24 12:35:29	0
2016-09-24 14:37:58	0
2016-09-24 16:13:41	0
2016-09-24 16:41:08	0
2016-09-24 16:45:55	0
2016-09-24 16:47:38	0
2016-09-24 17:04:51	0
2016-09-24 18:03:12	0
2016-09-24 19:57:48	0
2016-09-24 23:30:36	0
2016-09-25 03:38:44	0
2016-09-25 04:45:00	0
2016-09-25 05:06:18	0
2016-09-25 05:15:20	0
2016-09-25 05:20:50	0
2016-09-25 05:22:49	0
2016-09-25 05:42:38	0
2016-09-25 06:50:53	0
2016-09-25 09:25:49	0
2016-09-25 12:49:07	0
2016-09-25 14:57:18	0
2016-09-25 21:36:37	0
2016-09-26 02:42:55	0
[truncated: 14,342 more rows]

## Sheet: Simulated_Inst_RE
Time	Inst_Ad_Cag
2016-01-01	0
2016-01-01 00:00:05	0
2016-01-01 00:00:56	0
2016-01-01 00:09:25	0
2016-01-01 00:15:45	0
2016-01-01 00:16:58	0
2016-01-01 00:17:18	0
2016-01-01 00:17:26	0
2016-01-01 00:17:29	0
2016-01-01 00:17:31	0
2016-01-01 00:17:44	0
2016-01-01 00:19:54	0
2016-01-01 00:41:42	0
2016-01-01 04:19:41	0
2016-01-01 17:02:04	0
2016-01-01 23:07:20	0
2016-01-02 03:12:35	0
2016-01-02 04:40:29	0
2016-01-02 11:40:31	0
2016-01-02 16:48:10	0
2016-01-02 20:03:35	0
2016-01-02 22:36:50	0
2016-01-02 23:41:24	0
2016-01-02 23:55:27	0
2016-01-03 00:01:01	0
2016-01-03 00:03:03	0
2016-01-03 00:23:19	0
2016-01-03 02:09:26	0
2016-01-03 03:08:25	0
2016-01-03 07:53:27	0
2016-01-03 11:44:12	0
2016-01-03 17:26:20	0
2016-01-03 23:17:08	0
2016-01-03 23:47:24	0
2016-01-03 23:58:31	0
2016-01-04 00:03:38	0
2016-01-04 00:05:28	0
2016-01-04 00:23:49	0
2016-01-04 02:41:42	0
2016-01-04 06:55:02	0
2016-01-04 09:05:57	0
2016-01-04 15:48:45	0
2016-01-04 17:13:00	0
2016-01-04 18:40:36	0
2016-01-04 19:12:52	0
2016-01-05	0
2016-01-05 00:05:50	0
2016-01-05 00:10:07	0
2016-01-05 00:52:59	0
2016-01-05 03:05:24	0
2016-01-05 06:10:43	0
2016-01-05 08:15:06	0
2016-01-05 09:03:23	0
2016-01-05 09:13:29	0
2016-01-05 09:17:09	0
2016-01-05 09:53:51	0
2016-01-05 11:21:31	0
2016-01-05 13:43:33	0
2016-01-05 16:53:08	0
2016-01-05 21:06:15	0
2016-01-05 22:39:17	0
2016-01-05 23:51:42	0
2016-01-05 23:58:57	0
2016-01-06 00:04:46	0
2016-01-06 00:06:52	0
2016-01-06 00:27:55	0
2016-01-06 02:36:21	0
2016-01-06 06:27:07	0
2016-01-06 11:36:20	0
2016-01-06 17:44:02	0
2016-01-06 20:48:44	0
2016-01-06 23:33:56	0
2016-01-06 23:59:00	0
2016-01-07 00:04:56	0
2016-01-07 00:07:04	0
2016-01-07 00:28:28	0
2016-01-07 02:16:21	0
2016-01-07 05:10:54	0
2016-01-07 08:44:18	0
2016-01-07 13:19:00	0
2016-01-07 18:39:02	0
2016-01-07 21:29:58	0
2016-01-07 23:55:51	0
2016-01-08 00:00:58	0
2016-01-08 00:03:15	0
2016-01-08 00:26:02	0
2016-01-08 03:19:09	0
2016-01-08 08:39:35	0
2016-01-08 14:47:27	0
2016-01-08 22:39:31	0
2016-01-09	0
2016-01-09 00:06:13	0
2016-01-09 00:08:43	0
2016-01-09 00:33:45	0
2016-01-09 02:26:17	0
2016-01-09 05:22:33	0
2016-01-09 09:00:28	0
2016-01-09 13:38:37	0
2016-01-09 19:03:56	0
2016-01-09 21:50:26	0
2016-01-09 23:09:33	0
2016-01-09 23:43:33	0
2016-01-09 23:56:57	0
2016-01-10 00:02:16	0
2016-01-10 00:04:12	0
2016-01-10 00:23:27	0
2016-01-10 03:01:58	0
2016-01-10 07:59:44	0
2016-01-10 14:00:31	0
2016-01-10 21:57:21	0
2016-01-10 23:09:32	0
2016-01-10 23:56:22	0
2016-01-11 00:01:56	0
2016-01-11 00:03:56	0
2016-01-11 00:23:56	0
2016-01-11 02:11:24	0
2016-01-11 05:05:48	0
2016-01-11 08:42:31	0
2016-01-11 13:20:01	0
2016-01-11 18:47:43	0
2016-01-11 21:49:06	0
2016-01-11 23:14:53	0
2016-01-11 23:52:01	0
2016-01-11 23:59:47	0
2016-01-12 00:07:07	0
2016-01-12 00:09:47	0
2016-01-12 00:36:29	0
2016-01-12 02:26:09	0
2016-01-12 05:36:59	0
2016-01-12 09:43:38	0
2016-01-12 14:55:16	0
2016-01-12 21:03:38	0
2016-01-12 22:36:36	0
2016-01-12 23:26:38	0
2016-01-12 23:50:06	0
2016-01-12 23:58:42	0
2016-01-13	0
2016-01-13 00:00:38	0
2016-01-13 00:06:59	0
2016-01-13 01:10:36	0
2016-01-13 03:48:18	0
2016-01-13 05:24:48	0
2016-01-13 07:43:36	0
2016-01-13 13:06:59	0
2016-01-13 17:57:19	0
2016-01-13 21:16:41	0
2016-01-13 23:07:16	0
2016-01-13 23:52:40	0
2016-01-14 00:01:52	0
2016-01-14 00:05:19	0
2016-01-14 00:39:52	0
2016-01-14 02:00:20	0
2016-01-14 02:56:27	0
2016-01-14 05:34:44	0
2016-01-14 06:58:11	0
2016-01-14 07:46:11	0
2016-01-14 08:07:57	0
2016-01-14 10:56:32	0
2016-01-14 13:01:35	0
2016-01-14 15:45:38	0
2016-01-14 18:25:53	0
2016-01-14 20:00:52	0
2016-01-14 22:13:38	0
2016-01-14 23:33:56	0
2016-01-14 23:57:02	0
2016-01-15 00:04:42	0
2016-01-15 00:07:26	0
2016-01-15 00:18:00	0
2016-01-15 01:59:41	0
2016-01-15 05:06:41	0
2016-01-15 08:50:12	0
2016-01-15 11:27:44	0
2016-01-15 12:44:12	0
2016-01-15 20:06:42	0
2016-01-15 22:11:21	0
2016-01-15 23:50:29	0
2016-01-16 00:03:39	0
2016-01-16 00:11:09	0
2016-01-16 01:22:54	0
2016-01-16 02:19:39	0
2016-01-16 03:09:16	0
2016-01-16 03:37:51	0
2016-01-16 03:52:32	0
2016-01-16 05:22:27	0
2016-01-16 06:28:56	0
2016-01-16 08:13:10	0
2016-01-16 10:02:22	0
2016-01-16 11:17:27	0
2016-01-16 14:09:56	0
2016-01-16 16:31:46	0
2016-01-16 19:38:04	0
2016-01-16 22:46:33	0
2016-01-16 23:29:41	0
2016-01-16 23:50:29	0
2016-01-16 23:58:29	0
2016-01-17	0
2016-01-17 00:00:41	0
2016-01-17 00:07:41	0
2016-01-17 01:17:36	0
2016-01-17 03:52:55	0
2016-01-17 05:16:37	0
2016-01-17 10:26:23	0
2016-01-17 12:38:49	0
2016-01-17 19:46:53	0
2016-01-17 20:38:56	0
2016-01-17 21:01:49	0
2016-01-17 21:04:56	0
2016-01-17 21:06:35	0
2016-01-17 21:07:10	0
2016-01-17 21:13:04	0
2016-01-17 21:40:18	0
2016-01-17 22:23:54	0
2016-01-17 23:19:01	0
2016-01-18 00:07:38	0
2016-01-18 01:26:45	0
2016-01-18 02:55:16	0
2016-01-18 04:46:06	0
2016-01-18 06:55:40	0
2016-01-18 09:30:13	0
2016-01-18 11:49:11	0
2016-01-18 15:31:06	0
2016-01-18 19:12:07	0
2016-01-18 23:34:00	0
2016-01-19 04:13:54	0
2016-01-19 09:05:22	0
2016-01-19 11:15:24	0
2016-01-19 12:12:22	0
2016-01-19 12:48:06	0
2016-01-19 13:05:14	0
2016-01-19 13:08:42	0
2016-01-19 13:09:58	0
2016-01-19 13:22:34	0
2016-01-19 14:56:37	0
2016-01-19 17:49:24	0
2016-01-19 21:05:02	0
2016-01-19 23:32:58	0
2016-01-20 06:05:04	0
2016-01-20 10:10:36	0
2016-01-20 18:15:21	0
2016-01-21	0
2016-01-21 07:28:59	0
2016-01-21 10:36:36	0
2016-01-21 12:00:50	0
2016-01-21 12:54:16	0
2016-01-21 13:02:12	0
2016-01-21 13:07:45	0
2016-01-21 13:09:45	0
2016-01-21 13:29:43	0
2016-01-21 14:53:27	0
2016-01-21 17:17:55	0
2016-01-21 20:08:49	0
2016-01-21 23:49:27	0
2016-01-21 23:59:07	0
2016-01-22 00:05:13	0
2016-01-22 00:07:24	0
2016-01-22 00:29:15	0
2016-01-22 02:16:06	0
2016-01-22 03:57:53	0
2016-01-22 08:05:14	0
2016-01-22 11:57:09	0
2016-01-22 17:21:38	0
2016-01-22 18:35:48	0
2016-01-22 18:44:53	0
2016-01-22 18:49:17	0
2016-01-22 18:50:53	0
2016-01-22 19:06:50	0
2016-01-22 20:18:23	0
2016-01-22 22:12:39	0
2016-01-22 23:23:11	0
2016-01-22 23:50:03	0
2016-01-22 23:58:59	0
2016-01-23 00:05:01	0
2016-01-23 00:07:12	0
2016-01-23 00:28:57	0
2016-01-23 02:18:32	0
2016-01-23 04:24:34	0
2016-01-23 08:22:44	0
2016-01-23 12:31:58	0
2016-01-23 16:03:11	0
2016-01-23 22:51:26	0
2016-01-23 23:42:45	0
2016-01-23 23:55:52	0
2016-01-24 00:00:51	0
2016-01-24 00:02:43	0
2016-01-24 00:21:22	0
2016-01-24 01:05:13	0
2016-01-24 02:01:55	0
2016-01-24 03:15:33	0
2016-01-24 04:45:32	0
2016-01-24 06:32:36	0
2016-01-24 08:37:02	0
2016-01-24 10:59:20	0
2016-01-24 13:39:30	0
2016-01-24 16:36:47	0
2016-01-24 19:49:03	0
2016-01-24 23:12:25	0
2016-01-25	0
2016-01-25 00:05:47	0
2016-01-25 00:08:08	0
2016-01-25 00:31:46	0
2016-01-25 02:11:15	0
2016-01-25 04:38:50	0
2016-01-25 08:13:08	0
2016-01-25 12:30:10	0
2016-01-25 17:45:22	0
2016-01-25 20:56:56	0
2016-01-25 22:20:49	0
2016-01-25 23:15:49	0
2016-01-25 23:57:09	0
2016-01-26 00:01:55	0
2016-01-26 00:03:39	0
2016-01-26 00:20:58	0
2016-01-26 00:53:11	0
2016-01-26 01:36:14	0
2016-01-26 02:33:17	0
2016-01-26 03:45:29	0
2016-01-26 05:15:59	0
2016-01-26 07:07:15	0
2016-01-26 09:22:23	0
2016-01-26 12:04:18	0
2016-01-26 15:16:14	0
2016-01-26 19:01:20	0
2016-01-26 23:22:08	0
2016-01-27 04:21:24	0
2016-01-27 10:36:45	0
2016-01-27 17:22:32	0
2016-01-28 01:00:38	0
2016-01-28 09:32:50	0
2016-01-28 17:09:48	0
2016-01-29	0
2016-01-29 07:20:28	0
2016-01-29 16:56:09	0
2016-01-30 01:57:20	0
2016-01-30 10:37:41	0
2016-01-30 17:43:19	0
2016-01-30 22:20:43	0
2016-01-31 04:47:55	0
2016-01-31 14:37:20	0
2016-01-31 23:57:35	0
2016-02-01 10:29:46	0
2016-02-01 21:17:23	0
2016-02-02	0
2016-02-02 07:44:28	0
2016-02-02 13:09:54	0
2016-02-02 16:34:33	0
2016-02-02 19:15:54	0
2016-02-02 19:32:06	0
2016-02-02 19:37:08	0
2016-02-02 19:38:56	0
2016-02-02 19:57:02	0
2016-02-02 21:44:36	0
2016-02-03 00:53:20	0
2016-02-03 04:46:17	0
2016-02-03 09:50:38	0
2016-02-03 15:31:44	0
2016-02-03 22:35:23	0
2016-02-04 01:48:09	0
2016-02-04 03:14:24	0
2016-02-04 03:29:16	0
2016-02-04 03:35:05	0
2016-02-04 03:39:48	0
2016-02-04 03:41:30	0
2016-02-04 03:58:33	0
2016-02-04 05:31:40	0
2016-02-04 08:32:37	0
2016-02-04 12:19:52	0
2016-02-04 17:25:10	0
2016-02-04 23:34:54	0
2016-02-05 07:13:33	0
2016-02-05 13:49:49	0
2016-02-05 22:28:43	0
2016-02-06	0
2016-02-06 01:05:25	0
2016-02-06 01:10:13	0
2016-02-06 01:14:41	0
2016-02-06 01:16:19	0
2016-02-06 01:32:36	0
2016-02-06 02:48:36	0
2016-02-06 04:51:09	0
2016-02-06 07:24:15	0
2016-02-06 10:47:05	0
2016-02-06 14:57:56	0
2016-02-06 20:12:18	0
2016-02-07 03:16:27	0
2016-02-07 09:34:44	0
2016-02-07 16:53:54	0
2016-02-08 01:09:42	0
2016-02-08 11:22:56	0
2016-02-08 20:06:17	0
2016-02-09 07:20:04	0
2016-02-09 15:15:34	0
2016-02-09 19:06:55	0
2016-02-09 21:25:56	0
2016-02-09 22:46:18	0
2016-02-09 23:29:35	0
2016-02-09 23:50:20	0
2016-02-09 23:58:22	0
2016-02-10	0
2016-02-10 00:00:44	0
2016-02-10 00:08:04	0
2016-02-10 01:21:32	0
2016-02-10 04:12:43	0
2016-02-10 07:50:42	0
2016-02-10 12:27:37	0
2016-02-10 17:43:55	0
2016-02-10 23:35:30	0
2016-02-10 23:54:59	0
2016-02-11 00:00:59	0
2016-02-11 00:03:09	0
2016-02-11 00:24:45	0
2016-02-11 02:12:53	0
2016-02-11 05:07:20	0
2016-02-11 08:40:29	0
2016-02-11 13:11:45	0
2016-02-11 18:28:05	0
2016-02-11 21:12:15	0
2016-02-11 23:33:24	0
2016-02-11 23:55:46	0
2016-02-12 00:00:49	0
2016-02-12 00:02:41	0
2016-02-12 00:21:25	0
2016-02-12 01:18:57	0
2016-02-12 02:39:34	0
2016-02-12 04:22:35	0
2016-02-12 06:30:04	0
2016-02-12 09:01:20	0
2016-02-12 11:57:08	0
2016-02-12 15:17:37	0
2016-02-12 19:03:57	0
2016-02-12 21:55:14	0
2016-02-13 03:13:36	0
2016-02-13 08:00:54	0
2016-02-13 10:19:54	0
2016-02-13 12:11:17	0
2016-02-13 12:27:14	0
2016-02-13 12:31:10	0
2016-02-13 12:32:34	0
2016-02-13 12:46:43	0
2016-02-13 14:23:28	0
2016-02-13 17:16:16	0
2016-02-13 20:45:58	0
2016-02-14 01:26:06	0
2016-02-14 04:12:16	0
2016-02-14 08:56:54	0
2016-02-14 15:15:07	0
2016-02-14 21:49:42	0
2016-02-14 23:40:46	0
2016-02-15 00:52:29	0
2016-02-15 01:22:37	0
2016-02-15 01:43:45	0
2016-02-15 01:48:40	0
2016-02-15 01:50:28	0
2016-02-15 02:08:25	0
2016-02-15 03:22:21	0
2016-02-15 05:18:47	0
2016-02-15 07:41:06	0
2016-02-15 10:41:58	0
2016-02-15 14:13:44	0
2016-02-15 18:22:03	0
2016-02-15 21:31:50	0
2016-02-15 22:55:06	0
2016-02-15 23:48:59	0
2016-02-15 23:59:01	0
2016-02-16 00:04:55	0
2016-02-16 00:07:02	0
2016-02-16 00:28:16	0
2016-02-16 02:07:43	0
2016-02-16 04:14:43	0
2016-02-16 05:03:03	0
2016-02-16 10:43:26	0
2016-02-16 14:46:34	0
2016-02-16 21:02:19	0
2016-02-16 22:33:29	0
2016-02-16 23:40:56	0
2016-02-16 23:59:31	0
2016-02-17 00:05:03	0
2016-02-17 00:07:05	0
2016-02-17 00:27:18	0
2016-02-17 01:13:38	0
2016-02-17 02:13:22	0
2016-02-17 03:32:10	0
2016-02-17 05:08:28	0
2016-02-17 07:05:18	0
2016-02-17 09:23:14	0
2016-02-17 12:04:33	0
2016-02-17 15:10:32	0
2016-02-17 18:42:52	0
2016-02-17 22:43:53	0
2016-02-18 00:40:48	0
2016-02-18 01:57:50	0
2016-02-18 06:30:02	0
2016-02-18 09:40:20	0
2016-02-18 11:37:47	0
2016-02-18 12:04:43	0
2016-02-18 12:08:22	0
2016-02-18 12:11:58	0
2016-02-18 12:13:17	0
2016-02-18 12:26:25	0
2016-02-18 13:58:14	0
2016-02-18 16:44:58	0
2016-02-18 20:11:12	0
2016-02-18 23:44:34	0
2016-02-19 05:53:51	0
2016-02-19 10:43:01	0
2016-02-19 18:00:43	0
2016-02-19 21:04:12	0
2016-02-19 23:10:11	0
2016-02-19 23:42:49	0
2016-02-19 23:57:05	0
2016-02-20 00:01:58	0
2016-02-20 00:03:44	0
2016-02-20 00:21:24	0
2016-02-20 01:33:28	0
2016-02-20 03:23:13	0
2016-02-20 05:40:05	0
2016-02-20 08:33:53	0
2016-02-20 11:59:53	0
2016-02-20 16:02:20	0
2016-02-20 20:41:12	0
2016-02-21 02:06:04	0
2016-02-21 08:52:33	0
2016-02-21 10:01:35	0
2016-02-21 10:32:41	0
2016-02-21 10:49:38	0
2016-02-21 10:54:29	0
2016-02-21 10:58:35	0
2016-02-21 11:00:04	0
2016-02-21 11:14:55	0
2016-02-21 12:52:37	0
2016-02-21 15:40:04	0
2016-02-21 18:18:35	0
2016-02-21 21:47:43	0
2016-02-22 03:18:58	0
2016-02-22 08:02:09	0
2016-02-22 13:18:10	0
2016-02-22 20:38:39	0
2016-02-22 23:39:22	0
2016-02-22 23:58:14	0
2016-02-23 00:03:18	0
2016-02-23 00:05:07	0
2016-02-23 00:23:16	0
2016-02-23 01:54:13	0
2016-02-23 04:19:48	0
2016-02-23 07:22:03	0
2016-02-23 09:59:29	0
2016-02-23 15:02:56	0
2016-02-23 19:38:27	0
2016-02-23 22:01:21	0
2016-02-23 23:09:35	0
2016-02-23 23:55:16	0
2016-02-24 00:00:52	0
2016-02-24 00:02:54	0
2016-02-24 00:23:17	0
2016-02-24 02:10:14	0
2016-02-24 05:05:48	0
2016-02-24 08:37:56	0
2016-02-24 13:14:48	0
2016-02-24 18:18:18	0
2016-02-24 21:11:49	0
2016-02-24 23:36:57	0
2016-02-24 23:53:34	0
2016-02-24 23:59:30	0
2016-02-25 00:05:04	0
2016-02-25 00:07:05	0
2016-02-25 00:27:22	0
2016-02-25 01:50:33	0
2016-02-25 05:11:52	0
2016-02-25 09:36:06	0
2016-02-25 15:19:06	0
2016-02-25 21:52:30	0
2016-02-25 23:23:17	0
2016-02-25 23:49:46	0
2016-02-25 23:59:52	0
2016-02-26 00:05:22	0
2016-02-26 00:07:23	0
2016-02-26 00:27:27	0
2016-02-26 02:12:53	0
2016-02-26 05:06:48	0
2016-02-26 06:53:54	0
2016-02-26 12:25:19	0
2016-02-26 16:39:50	0
2016-02-26 22:55:29	0
2016-02-26 23:41:50	0
2016-02-26 23:57:53	0
2016-02-27 00:02:52	0
2016-02-27 00:04:40	0
2016-02-27 00:22:39	0
2016-02-27 01:16:30	0
2016-02-27 02:31:25	0
2016-02-27 04:07:30	0
2016-02-27 06:06:24	0
2016-02-27 08:27:53	0
2016-02-27 11:12:47	0
2016-02-27 14:21:33	0
2016-02-27 17:55:07	0
2016-02-27 21:53:23	0
2016-02-27 23:50:26	0
2016-02-27 23:59:44	0
2016-02-28 00:05:34	0
2016-02-28 00:07:41	0
2016-02-28 00:28:45	0
2016-02-28 01:57:02	0
2016-02-28 04:11:55	0
2016-02-28 06:24:25	0
2016-02-28 10:55:11	0
2016-02-28 15:15:32	0
2016-02-28 20:57:31	0
2016-02-28 23:18:13	0
2016-02-28 23:48:17	0
2016-02-28 23:59:01	0
2016-02-29 00:05:07	0
2016-02-29 00:07:19	0
2016-02-29 00:29:18	0
2016-02-29 01:10:29	0
2016-02-29 02:00:44	0
2016-02-29 03:08:46	0
2016-02-29 04:31:47	0
2016-02-29 06:13:31	0
2016-02-29 08:18:20	0
2016-02-29 10:47:27	0
2016-02-29 13:45:20	0
2016-02-29 17:14:45	0
2016-02-29 21:11:05	0
2016-03-01 02:00:50	0
2016-03-01 07:38:16	0
2016-03-01 14:12:13	0
2016-03-01 21:41:33	0
2016-03-02 00:51:48	0
2016-03-02 01:53:31	0
2016-03-02 02:21:35	0
2016-03-02 02:28:51	0
2016-03-02 02:32:05	0
2016-03-02 02:33:15	0
2016-03-02 02:44:51	0
2016-03-02 04:18:31	0
2016-03-02 07:13:56	0
2016-03-02 10:47:04	0
2016-03-02 15:32:15	0
2016-03-02 21:08:47	0
2016-03-03 01:22:00	0
2016-03-03 09:37:08	0
2016-03-03 11:55:58	0
2016-03-03 13:30:37	0
2016-03-03 13:35:27	0
2016-03-03 13:36:38	0
2016-03-03 13:37:03	0
2016-03-03 13:41:19	0
2016-03-03 14:23:51	0
2016-03-03 16:06:08	0
2016-03-03 18:22:00	0
2016-03-03 21:35:35	0
2016-03-04 02:04:14	0
2016-03-04 07:29:26	0
2016-03-04 12:57:37	0
2016-03-04 21:03:44	0
2016-03-05 05:53:40	0
2016-03-05 15:07:36	0
2016-03-05 23:40:14	0
2016-03-06 11:20:27	0
2016-03-06 22:02:24	0
2016-03-07 10:33:26	0
2016-03-07 22:08:09	0
2016-03-08 10:34:19	0
2016-03-08 12:38:15	0
2016-03-08 13:26:00	0
2016-03-08 13:50:29	0
2016-03-08 13:55:00	0
2016-03-08 13:59:27	0
2016-03-08 14:01:04	0
2016-03-08 14:17:17	0
2016-03-08 16:00:12	0
2016-03-08 18:43:23	0
2016-03-08 22:14:38	0
2016-03-09 02:33:10	0
2016-03-09 07:44:54	0
2016-03-09 13:59:43	0
2016-03-09 21:10:10	0
2016-03-10 05:35:26	0
2016-03-10 09:12:51	0
2016-03-10 12:03:20	0
2016-03-10 12:58:29	0
2016-03-10 13:21:43	0
2016-03-10 13:24:40	0
2016-03-10 13:25:44	0
2016-03-10 13:36:24	0
2016-03-10 15:09:06	0
2016-03-10 18:11:51	0
2016-03-10 21:37:52	0
2016-03-11 02:17:06	0
2016-03-11 08:05:48	0
2016-03-11 15:57:52	0
2016-03-12 00:44:20	0
2016-03-12 09:44:38	0
2016-03-12 20:05:20	0
2016-03-13 08:18:07	0
2016-03-13 18:21:25	0
2016-03-14 10:23:06	0
2016-03-14 23:04:44	0
2016-03-15 03:48:29	0
2016-03-15 03:51:57	0
2016-03-15 03:53:47	0
2016-03-15 04:12:08	0
2016-03-15 05:33:29	0
2016-03-15 06:32:05	0
2016-03-15 10:22:05	0
2016-03-15 13:55:31	0
2016-03-15 18:56:55	0
2016-03-16 00:31:43	0
2016-03-16 07:21:18	0
2016-03-16 10:22:00	0
2016-03-16 11:06:14	0
2016-03-16 11:21:49	0
2016-03-16 11:26:58	0
2016-03-16 11:30:51	0
2016-03-16 11:32:15	0
2016-03-16 11:46:17	0
2016-03-16 12:43:45	0
2016-03-16 15:01:13	0
2016-03-16 18:03:22	0
2016-03-16 22:01:06	0
2016-03-17 01:24:44	0
2016-03-17 02:08:52	0
2016-03-17 02:33:56	0
2016-03-17 02:38:27	0
2016-03-17 02:40:04	0
2016-03-17 02:56:21	0
2016-03-17 04:26:09	0
2016-03-17 06:59:06	0
2016-03-17 10:06:42	0
2016-03-17 14:19:06	0
2016-03-17 19:25:22	0
2016-03-18 01:50:53	0
2016-03-18 09:48:27	0
2016-03-18 17:45:12	0
2016-03-19 03:02:50	0
2016-03-19 10:56:14	0
2016-03-19 14:50:54	0
2016-03-19 17:16:09	0
2016-03-19 19:34:48	0
2016-03-19 19:48:16	0
2016-03-19 19:52:49	0
2016-03-19 19:54:27	0
2016-03-19 20:10:47	0
2016-03-19 21:25:55	0
2016-03-19 23:25:21	0
2016-03-20 01:54:30	0
2016-03-20 06:06:59	0
2016-03-20 08:42:03	0
2016-03-20 15:17:08	0
2016-03-20 20:38:10	0
2016-03-21 04:27:38	0
2016-03-21 11:15:39	0
2016-03-21 19:28:41	0
2016-03-22 04:10:24	0
2016-03-22 11:42:06	0
2016-03-22 15:26:37	0
2016-03-22 17:00:32	0
2016-03-22 17:39:36	0
2016-03-22 17:50:11	0
2016-03-22 17:54:30	0
2016-03-22 17:56:05	0
2016-03-22 18:11:48	0
2016-03-22 19:56:41	0
2016-03-22 23:02:03	0
2016-03-23 02:44:48	0
2016-03-23 08:06:30	0
2016-03-23 14:03:20	0
2016-03-23 14:10:46	0
2016-03-23 14:13:31	0
2016-03-23 14:14:30	0
2016-03-23 14:24:24	0
2016-03-23 16:03:15	0
2016-03-23 19:33:17	0
2016-03-23 23:59:44	0
2016-03-24 05:48:11	0
2016-03-24 11:18:06	0
2016-03-24 18:11:38	0
2016-03-24 23:59:56	0
2016-03-25 10:00:05	0
2016-03-25 13:27:39	0
2016-03-25 14:58:42	0
2016-03-25 15:54:25	0
2016-03-25 16:11:53	0
2016-03-25 16:16:47	0
2016-03-25 16:21:20	0
2016-03-25 16:23:00	0
2016-03-25 16:39:35	0
2016-03-25 17:47:31	0
2016-03-25 20:23:37	0
2016-03-25 23:43:36	0
2016-03-26 04:03:17	0
2016-03-26 08:44:25	0
2016-03-26 14:42:33	0
2016-03-26 21:54:39	0
2016-03-27 02:47:26	0
2016-03-27 08:52:59	0
2016-03-27 15:14:30	0
2016-03-27 16:02:40	0
2016-03-27 16:11:48	0
2016-03-27 16:14:48	0
2016-03-27 16:15:54	0
2016-03-27 16:26:50	0
2016-03-27 17:25:01	0
2016-03-27 19:05:07	0
2016-03-27 21:06:35	0
2016-03-27 23:47:30	0
2016-03-28 02:58:36	0
2016-03-28 07:24:10	0
2016-03-28 12:10:16	0
2016-03-28 16:19:44	0
2016-03-28 23:01:37	0
2016-03-29 05:31:00	0
2016-03-29 13:23:45	0
2016-03-29 19:01:00	0
2016-03-30 04:30:21	0
2016-03-30 13:13:53	0
2016-03-31 00:51:40	0
2016-03-31 04:44:13	0
2016-03-31 08:50:51	0
2016-03-31 10:24:23	0
2016-03-31 10:35:26	0
2016-03-31 10:40:39	0
2016-03-31 10:42:31	0
2016-03-31 11:01:16	0
2016-03-31 12:43:28	0
2016-03-31 15:31:13	0
2016-03-31 19:07:55	0
2016-03-31 23:50:14	0
2016-04-01 02:50:01	0
2016-04-01 05:58:12	0
2016-04-01 08:05:57	0
2016-04-01 08:47:18	0
2016-04-01 08:56:52	0
2016-04-01 09:00:25	0
2016-04-01 09:01:44	0
2016-04-01 09:14:52	0
2016-04-01 10:46:29	0
2016-04-01 13:32:44	0
2016-04-01 16:54:10	0
2016-04-01 21:17:36	0
2016-04-02 02:29:55	0
2016-04-02 09:37:52	0
2016-04-02 16:46:19	0
2016-04-03 01:31:51	0
2016-04-03 10:38:36	0
2016-04-03 20:17:31	0
2016-04-04 06:53:45	0
2016-04-04 17:36:43	0
2016-04-05 01:41:49	0
2016-04-05 15:31:11	0
2016-04-06 00:49:39	0
2016-04-06 14:11:31	0
2016-04-06 14:19:00	0
2016-04-06 14:22:57	0
2016-04-06 14:24:23	0
2016-04-06 14:38:46	0
2016-04-06 15:53:31	0
2016-04-06 18:06:31	0
2016-04-06 21:03:37	0
2016-04-07 01:11:38	0
2016-04-07 03:56:25	0
2016-04-07 11:40:15	0
2016-04-07 17:20:03	0
2016-04-07 18:12:41	0
2016-04-07 18:47:55	0
2016-04-07 18:53:17	0
2016-04-07 18:55:13	0
2016-04-07 19:14:32	0
2016-04-07 19:36:32	0
2016-04-07 20:48:53	0
2016-04-07 23:32:51	0
2016-04-08 01:09:27	0
2016-04-08 06:24:35	0
2016-04-08 10:57:56	0
2016-04-08 17:48:39	0
2016-04-09 00:58:07	0
2016-04-09 09:45:10	0
2016-04-09 19:01:17	0
2016-04-10 05:30:42	0
2016-04-10 15:33:39	0
2016-04-11 00:23:33	0
2016-04-11 13:00:16	0
2016-04-11 23:58:41	0
2016-04-12 13:08:24	0
2016-04-12 13:57:26	0
2016-04-12 14:09:11	0
2016-04-12 14:11:53	0
2016-04-12 14:12:51	0
2016-04-12 14:22:39	0
2016-04-12 14:55:01	0
2016-04-12 16:08:14	0
2016-04-12 17:52:13	0
2016-04-12 20:14:01	0
2016-04-12 23:23:34	0
2016-04-13 03:38:17	0
2016-04-13 06:37:23	0
2016-04-13 14:12:23	0
2016-04-13 20:44:58	0
2016-04-14 04:34:39	0
2016-04-14 10:20:02	0
2016-04-14 18:56:02	0
2016-04-15 04:49:42	0
2016-04-15 12:39:59	0
2016-04-15 16:20:15	0
2016-04-15 19:45:05	0
2016-04-15 20:01:48	0
2016-04-15 20:07:47	0
2016-04-15 20:11:39	0
2016-04-15 20:13:03	0
2016-04-15 20:26:56	0
2016-04-15 21:27:09	0
2016-04-15 23:24:46	0
2016-04-16 01:50:59	0
2016-04-16 05:02:52	0
2016-04-16 05:53:51	0
2016-04-16 06:00:55	0
2016-04-16 06:04:39	0
2016-04-16 06:05:59	0
2016-04-16 06:19:24	0
2016-04-16 07:40:39	0
2016-04-16 10:02:15	0
2016-04-16 12:57:59	0
2016-04-16 14:57:22	0
2016-04-16 21:08:47	0
2016-04-17 02:14:59	0
2016-04-17 06:15:38	0
2016-04-17 14:02:02	0
2016-04-17 20:27:56	0
2016-04-17 23:48:18	0
2016-04-17 23:59:03	0
2016-04-18 00:04:36	0
2016-04-18 00:06:37	0
2016-04-18 00:26:52	0
2016-04-18 02:46:02	0
2016-04-18 06:51:05	0
2016-04-18 11:47:18	0
2016-04-18 17:55:35	0
2016-04-19 00:50:01	0
2016-04-19 09:00:38	0
2016-04-19 14:21:03	0
2016-04-20 01:01:03	0
2016-04-20 10:27:22	0
2016-04-20 20:30:10	0
2016-04-21 03:23:32	0
2016-04-21 15:53:39	0
2016-04-22 02:07:40	0
2016-04-22 05:28:20	0
2016-04-22 09:03:45	0
2016-04-22 09:19:56	0
2016-04-22 09:25:02	0
2016-04-22 09:26:53	0
2016-04-22 09:45:21	0
2016-04-22 11:33:10	0
2016-04-22 14:36:46	0
2016-04-22 18:17:51	0
2016-04-22 23:04:20	0
2016-04-23 04:57:30	0
2016-04-23 08:51:10	0
2016-04-23 12:35:30	0
2016-04-23 13:42:41	0
2016-04-23 14:32:14	0
2016-04-23 14:47:16	0
2016-04-23 14:50:24	0
2016-04-23 14:51:31	0
2016-04-23 15:02:43	0
2016-04-23 16:38:10	0
2016-04-23 19:38:08	0
2016-04-23 23:22:27	0
2016-04-24 04:21:40	0
2016-04-24 11:31:23	0
2016-04-24 19:40:24	0
2016-04-25 04:50:15	0
2016-04-25 15:21:28	0
2016-04-25 22:09:34	0
2016-04-26 10:06:22	0
2016-04-26 20:54:47	0
2016-04-27 08:21:02	0
2016-04-27 18:57:13	0
2016-04-28 05:43:39	0
2016-04-28 13:37:09	0
2016-04-28 18:20:39	0
2016-04-28 21:30:45	0
2016-04-29 00:15:38	0
2016-04-29 01:00:43	0
2016-04-29 01:06:24	0
2016-04-29 01:10:41	0
2016-04-29 01:12:14	0
2016-04-29 01:27:44	0
2016-04-29 02:50:01	0
2016-04-29 05:07:01	0
2016-04-29 08:08:18	0
2016-04-29 10:14:24	0
2016-04-29 17:56:13	0
2016-04-29 22:25:11	0
2016-04-30 06:00:22	0
2016-04-30 13:16:43	0
2016-04-30 22:26:29	0
2016-05-01 08:21:36	0
2016-05-01 19:04:40	0
2016-05-01 21:53:59	0
2016-05-01 23:31:30	0
2016-05-02 00:27:52	0
2016-05-02 00:36:46	0
2016-05-02 00:39:36	0
2016-05-02 00:40:38	0
2016-05-02 00:50:56	0
2016-05-02 02:02:01	0
2016-05-02 04:29:43	0
2016-05-02 07:59:24	0
2016-05-02 12:37:40	0
2016-05-02 18:36:09	0
2016-05-03 01:54:51	0
2016-05-03 10:15:45	0
2016-05-03 17:50:10	0
2016-05-03 21:23:05	0
2016-05-03 22:26:08	0
2016-05-03 23:01:30	0
2016-05-03 23:06:53	0
2016-05-03 23:11:48	0
2016-05-03 23:13:35	0
2016-05-03 23:31:26	0
2016-05-04 00:59:28	0
2016-05-04 03:14:35	0
2016-05-04 06:03:30	0
2016-05-04 09:44:59	0
2016-05-04 14:18:19	0
2016-05-04 20:07:18	0
2016-05-05 03:21:32	0
2016-05-05 09:53:18	0
2016-05-05 15:48:46	0
2016-05-06 00:56:31	0
2016-05-06 04:09:58	0
2016-05-06 05:24:28	0
2016-05-06 05:29:07	0
2016-05-06 05:32:58	0
2016-05-06 05:34:22	0
2016-05-06 05:48:20	0
2016-05-06 07:23:01	0
2016-05-06 10:08:29	0
2016-05-06 13:27:37	0
2016-05-06 15:18:53	0
2016-05-06 16:16:36	0
2016-05-06 16:35:38	0
2016-05-06 16:39:11	0
2016-05-06 16:40:28	0
2016-05-06 16:53:22	0
2016-05-06 18:27:17	0
2016-05-06 21:16:34	0
2016-05-07 00:39:38	0
2016-05-07 05:11:11	0
2016-05-07 10:29:04	0
2016-05-07 16:40:27	0
2016-05-07 23:30:52	0
2016-05-08 02:23:41	0
2016-05-08 02:44:44	0
2016-05-08 02:49:29	0
2016-05-08 02:52:43	0
2016-05-08 02:53:53	0
2016-05-08 03:05:32	0
2016-05-08 04:10:37	0
2016-05-08 06:00:25	0
2016-05-08 08:15:07	0
2016-05-08 11:13:23	0
2016-05-08 14:46:59	0
2016-05-08 19:04:38	0
2016-05-09 00:10:25	0
2016-05-09 06:12:45	0
2016-05-09 14:03:04	0
2016-05-09 22:40:50	0
2016-05-10 05:32:56	0
2016-05-10 15:17:41	0
2016-05-11 00:30:22	0
2016-05-11 11:15:03	0
2016-05-11 22:24:16	0
2016-05-12 10:28:40	0
2016-05-12 15:50:28	0
2016-05-12 19:47:53	0
2016-05-12 22:27:54	0
2016-05-12 23:07:30	0
2016-05-12 23:14:20	0
2016-05-12 23:19:03	0
2016-05-12 23:20:44	0
2016-05-12 23:37:37	0
2016-05-13 01:17:00	0
2016-05-13 04:18:35	0
2016-05-13 07:53:56	0
2016-05-13 12:44:22	0
2016-05-13 18:21:26	0
2016-05-14 01:03:23	0
2016-05-14 08:26:22	0
2016-05-14 13:55:18	0
2016-05-14 23:49:46	0
2016-05-15 07:54:53	0
2016-05-15 11:25:18	0
2016-05-15 13:51:23	0
2016-05-15 15:30:32	0
2016-05-15 16:07:13	0
2016-05-15 16:22:08	0
2016-05-15 16:27:19	0
2016-05-15 16:29:03	0
2016-05-15 16:29:41	0
2016-05-15 16:35:53	0
2016-05-15 17:34:53	0
2016-05-15 19:32:42	0
2016-05-15 22:01:56	0
2016-05-16 01:23:45	0
2016-05-16 05:48:34	0
2016-05-16 07:53:31	0
2016-05-16 09:43:44	0
2016-05-16 09:54:13	0
2016-05-16 09:56:50	0
2016-05-16 09:57:49	0
2016-05-16 10:07:37	0
2016-05-16 11:12:39	0
2016-05-16 13:46:36	0
2016-05-16 17:08:04	0
2016-05-16 21:32:34	0
2016-05-17 02:52:39	0
2016-05-17 09:17:10	0
2016-05-17 13:18:29	0
2016-05-17 18:33:59	0
2016-05-17 19:40:13	0
2016-05-17 20:00:44	0
2016-05-17 20:12:46	0
2016-05-17 20:16:04	0
2016-05-17 20:17:06	0
2016-05-17 20:17:28	0
2016-05-17 20:21:12	0
2016-05-17 20:58:35	0
2016-05-17 23:18:02	0
2016-05-18 02:56:16	0
2016-05-18 06:20:33	0
2016-05-18 11:07:40	0
2016-05-18 16:22:11	0
2016-05-18 22:37:41	0
2016-05-19 05:28:37	0
2016-05-19 08:33:36	0
2016-05-19 09:44:22	0
2016-05-19 10:28:40	0
2016-05-19 10:32:54	0
2016-05-19 10:36:42	0
2016-05-19 10:38:05	0
2016-05-19 10:51:56	0
2016-05-19 11:50:26	0
2016-05-19 14:09:46	0
2016-05-19 17:15:03	0
2016-05-19 19:02:32	0
2016-05-19 19:56:50	0
2016-05-19 20:01:38	0
2016-05-19 20:03:21	0
2016-05-19 20:20:34	0
2016-05-19 22:01:51	0
2016-05-20 00:55:44	0
2016-05-20 04:42:15	0
2016-05-20 07:35:14	0
2016-05-20 14:14:35	0
2016-05-20 19:31:47	0
2016-05-21 02:36:54	0
2016-05-21 09:25:15	0
2016-05-21 15:09:12	0
2016-05-21 23:09:36	0
2016-05-21 23:58:44	0
2016-05-22 00:03:44	0
2016-05-22 00:05:32	0
2016-05-22 00:23:32	0
2016-05-22 02:00:08	0
2016-05-22 04:44:28	0
2016-05-22 08:22:15	0
2016-05-22 13:32:25	0
2016-05-22 18:28:34	0
2016-05-23 02:00:44	0
2016-05-23 08:50:51	0
2016-05-23 10:29:41	0
2016-05-23 11:04:41	0
2016-05-23 11:17:19	0
2016-05-23 13:23:39	0
2016-05-23 16:53:40	0
2016-05-23 21:18:14	0
2016-05-24 01:23:22	0
2016-05-24 08:26:14	0
2016-05-24 15:04:27	0
2016-05-24 19:41:43	0
2016-05-24 20:33:13	0
2016-05-24 20:58:18	0
2016-05-24 21:07:23	0
2016-05-24 22:38:06	0
2016-05-25 01:47:29	0
2016-05-25 06:02:56	0
2016-05-25 11:18:59	0
2016-05-25 17:50:09	0
2016-05-26 01:34:12	0
2016-05-26 10:38:52	0
2016-05-26 20:33:00	0
2016-05-26 21:29:11	0
2016-05-26 21:49:17	0
2016-05-26 21:52:56	0
2016-05-26 21:54:19	0
2016-05-26 22:08:00	0
2016-05-26 23:42:43	0
2016-05-27 02:30:08	0
2016-05-27 05:46:00	0
2016-05-27 10:12:59	0
2016-05-27 15:25:05	0
2016-05-27 21:36:51	0
2016-05-28 02:44:52	0
2016-05-28 09:05:23	0
2016-05-28 11:08:55	0
2016-05-28 12:42:21	0
2016-05-28 19:32:24	0
2016-05-28 21:07:15	0
2016-05-28 21:55:22	0
2016-05-28 22:22:11	0
2016-05-28 22:30:31	0
2016-05-28 22:32:09	0
2016-05-28 22:33:40	0
2016-05-28 22:34:14	0
2016-05-28 22:39:48	0
2016-05-28 23:35:27	0
2016-05-29 01:35:39	0
2016-05-29 04:10:26	0
2016-05-29 07:38:42	0
2016-05-29 11:55:02	0
2016-05-29 17:12:02	0
2016-05-29 23:51:05	0
2016-05-30 05:50:34	0
2016-05-30 14:09:48	0
2016-05-30 22:37:43	0
2016-05-31 04:48:42	0
2016-05-31 15:26:50	0
2016-06-01 00:22:04	0
2016-06-01 04:25:23	0
2016-06-01 07:26:14	0
2016-06-01 09:34:57	0
2016-06-01 10:07:50	0
2016-06-01 10:19:25	0
2016-06-01 10:23:26	0
2016-06-01 10:24:52	0
2016-06-01 10:39:16	0
2016-06-01 12:15:35	0
2016-06-01 15:12:38	0
2016-06-01 18:54:17	0
2016-06-01 23:53:05	0
2016-06-02 05:54:15	0
2016-06-02 12:56:55	0
2016-06-02 19:28:26	0
2016-06-03 03:59:24	0
2016-06-03 09:55:46	0
2016-06-03 14:13:38	0
2016-06-03 23:51:09	0
2016-06-04 06:51:09	0
2016-06-04 16:06:25	0
2016-06-05 00:13:16	0
2016-06-05 08:59:47	0
2016-06-05 17:39:48	0
2016-06-06 02:31:37	0
2016-06-06 11:15:57	0
2016-06-06 19:33:52	0
2016-06-06 21:18:15	0
2016-06-06 22:29:17	0
2016-06-06 22:54:52	0
2016-06-06 22:59:04	0
2016-06-06 23:01:46	0
2016-06-06 23:28:45	0
2016-06-07 00:25:56	0
2016-06-07 01:35:31	0
2016-06-07 02:56:30	0
2016-06-07 04:38:00	0
2016-06-07 06:36:45	0
2016-06-07 08:57:20	0
2016-06-07 11:40:16	0
2016-06-07 14:48:29	0
2016-06-07 18:23:32	0
2016-06-07 22:27:43	0
2016-06-08 03:01:26	0
2016-06-08 07:49:15	0
2016-06-08 09:52:50	0
2016-06-08 10:21:09	0
2016-06-08 10:27:56	0
2016-06-08 10:30:56	0
2016-06-08 10:32:01	0
2016-06-08 10:42:50	0
2016-06-08 12:06:24	0
2016-06-08 12:58:21	0
2016-06-08 17:02:52	0
2016-06-08 20:34:12	0
2016-06-09 01:44:44	0
2016-06-09 02:09:58	0
2016-06-09 02:33:33	0
2016-06-09 02:42:04	0
2016-06-09 04:07:05	0
2016-06-09 06:48:03	0
2016-06-09 09:57:46	0
2016-06-09 11:32:17	0
2016-06-09 11:54:21	0
2016-06-09 12:03:19	0
2016-06-09 12:05:54	0
2016-06-09 12:07:25	0
2016-06-09 12:07:59	0
2016-06-09 12:13:33	0
2016-06-09 12:56:43	0
2016-06-09 14:17:16	0
2016-06-09 15:56:23	0
2016-06-09 18:11:26	0
2016-06-09 20:55:23	0
2016-06-10 00:20:20	0
2016-06-10 04:10:25	0
2016-06-10 10:07:28	0
2016-06-10 13:36:58	0
2016-06-10 17:29:15	0
2016-06-10 17:53:39	0
2016-06-10 18:05:23	0
2016-06-10 20:02:42	0
2016-06-10 23:34:20	0
2016-06-11 03:50:58	0
2016-06-11 09:10:49	0
2016-06-11 15:47:34	0
2016-06-11 23:39:11	0
2016-06-12 08:54:03	0
2016-06-12 15:29:22	0
2016-06-12 16:33:02	0
2016-06-12 17:13:11	0
2016-06-12 23:54:48	0
2016-06-13 05:58:21	0
2016-06-13 14:11:16	0
2016-06-13 20:07:46	0
2016-06-14 02:27:05	0
2016-06-14 06:39:22	0
2016-06-14 07:39:31	0
2016-06-14 08:10:14	0
2016-06-14 13:17:19	0
2016-06-14 15:16:08	0
2016-06-14 15:53:16	0
2016-06-14 16:09:43	0
2016-06-14 16:16:25	0
2016-06-14 16:21:12	0
2016-06-14 16:22:55	0
2016-06-14 16:40:10	0
2016-06-14 18:15:01	0
2016-06-14 21:24:01	0
2016-06-15 01:18:50	0
2016-06-15 04:48:06	0
2016-06-15 07:37:09	0
2016-06-15 07:46:11	0
2016-06-15 07:49:41	0
2016-06-15 07:50:56	0
2016-06-15 08:03:31	0
2016-06-15 09:29:04	0
2016-06-15 12:02:16	0
2016-06-15 15:06:47	0
2016-06-15 18:04:59	0
2016-06-15 18:11:07	0
2016-06-15 18:14:17	0
2016-06-15 18:15:27	0
2016-06-15 18:27:00	0
2016-06-15 19:59:02	0
2016-06-15 22:49:11	0
2016-06-16 02:10:54	0
2016-06-16 06:07:10	0
2016-06-16 11:04:04	0
2016-06-16 17:00:14	0
2016-06-17 00:17:27	0
2016-06-17 07:21:54	0
2016-06-17 07:50:44	0
2016-06-17 08:19:59	0
2016-06-17 08:30:29	0
2016-06-17 10:15:26	0
2016-06-17 12:54:09	0
2016-06-17 16:11:41	0
2016-06-17 20:19:53	0
2016-06-17 21:15:46	0
2016-06-17 21:33:37	0
2016-06-17 21:37:28	0
2016-06-17 21:38:52	0
2016-06-17 21:52:53	0
2016-06-17 22:53:22	0
2016-06-18 00:27:49	0
2016-06-18 02:28:40	0
2016-06-18 05:13:33	0
2016-06-18 08:28:49	0
2016-06-18 12:25:17	0
2016-06-18 16:58:15	0
2016-06-18 22:13:24	0
2016-06-19 04:07:10	0
2016-06-19 09:41:30	0
2016-06-19 16:46:35	0
2016-06-19 23:52:33	0
2016-06-20 00:30:40	0
2016-06-20 01:00:04	0
2016-06-20 05:14:48	0
2016-06-20 06:42:56	0
2016-06-20 07:12:25	0
2016-06-20 07:16:48	0
2016-06-20 07:20:46	0
2016-06-20 07:22:13	0
2016-06-20 07:36:40	0
2016-06-20 08:54:22	0
2016-06-20 11:19:21	0
2016-06-20 14:15:10	0
2016-06-20 18:10:27	0
2016-06-20 21:55:01	0
2016-06-20 23:49:04	0
2016-06-21 00:50:17	0
2016-06-21 07:02:05	0
2016-06-21 10:58:47	0
2016-06-21 17:10:55	0
2016-06-21 22:56:37	0
2016-06-22 01:41:10	0
2016-06-22 02:43:55	0
2016-06-22 03:00:03	0
2016-06-22 03:05:25	0
2016-06-22 03:09:15	0
2016-06-22 03:10:38	0
2016-06-22 03:24:25	0
2016-06-22 04:36:06	0
2016-06-22 06:36:12	0
2016-06-22 09:03:06	0
2016-06-22 12:15:40	0
2016-06-22 16:02:47	0
2016-06-22 20:29:35	0
2016-06-23 01:34:03	0
2016-06-23 07:28:44	0
2016-06-23 13:13:37	0
2016-06-23 14:05:35	0
2016-06-23 14:28:46	0
2016-06-23 14:37:05	0
2016-06-23 16:00:12	0
2016-06-23 18:13:36	0
2016-06-23 19:20:33	0
2016-06-23 23:59:24	0
2016-06-24 03:27:40	0
2016-06-24 08:37:24	0
2016-06-24 14:02:25	0
2016-06-24 20:34:28	0
2016-06-25 03:51:23	0
2016-06-25 11:41:39	0
2016-06-25 19:40:46	0
2016-06-26 04:36:30	0
2016-06-26 08:13:42	0
2016-06-26 10:52:19	0
2016-06-26 12:47:27	0
2016-06-26 13:05:28	0
2016-06-26 13:09:51	0
2016-06-26 13:11:26	0
2016-06-26 13:27:10	0
2016-06-26 15:06:14	0
2016-06-26 17:57:55	0
2016-06-26 21:24:40	0
2016-06-27 01:58:35	0
2016-06-27 07:34:03	0
2016-06-27 09:56:12	0
2016-06-27 11:55:18	0
2016-06-27 12:18:21	0
2016-06-27 12:22:36	0
2016-06-27 12:24:55	0
2016-06-27 12:25:46	0
2016-06-27 12:34:16	0
2016-06-27 13:26:28	0
2016-06-27 15:27:07	0
2016-06-27 18:04:05	0
2016-06-27 21:31:15	0
2016-06-28 01:45:34	0
2016-06-28 07:13:40	0
2016-06-28 13:19:18	0
2016-06-28 20:22:10	0
2016-06-28 21:43:51	0
2016-06-28 22:20:14	0
2016-06-28 22:41:45	0
2016-06-28 22:45:39	0
2016-06-28 22:49:57	0
2016-06-28 22:51:29	0
2016-06-28 23:06:53	0
2016-06-29 00:46:07	0
2016-06-29 02:08:25	0
2016-06-29 02:24:31	0
2016-06-29 02:28:25	0
2016-06-29 02:32:05	0
2016-06-29 02:33:25	0
2016-06-29 02:46:45	0
2016-06-29 04:28:36	0
2016-06-29 07:37:45	0
2016-06-29 11:29:45	0
2016-06-29 16:44:21	0
2016-06-29 23:03:07	0
2016-06-30 06:36:08	0
2016-06-30 15:38:35	0
2016-07-01 01:46:57	0
2016-07-01 13:14:49	0
2016-07-01 23:36:37	0
2016-07-02 11:45:04	0
2016-07-02 12:45:58	0
2016-07-02 13:27:05	0
2016-07-02 13:31:09	0
2016-07-02 13:32:37	0
2016-07-02 13:47:24	0
2016-07-02 15:30:30	0
2016-07-02 18:35:15	0
2016-07-02 21:00:37	0
2016-07-03 02:34:32	0
2016-07-03 07:52:11	0
2016-07-03 09:06:30	0
2016-07-03 09:36:48	0
2016-07-03 09:56:53	0
2016-07-03 09:59:47	0
2016-07-03 10:00:50	0
2016-07-03 10:11:19	0
2016-07-03 11:47:31	0
2016-07-03 14:56:22	0
2016-07-03 17:27:50	0
2016-07-03 23:34:56	0
2016-07-04 05:18:26	0
2016-07-04 09:36:03	0
2016-07-04 22:12:12	0
2016-07-05 04:21:16	0
2016-07-05 17:29:27	0
2016-07-05 17:48:35	0
2016-07-05 17:53:11	0
2016-07-05 17:54:50	0
2016-07-05 18:11:19	0
2016-07-05 19:59:41	0
2016-07-05 23:10:01	0
2016-07-06 02:58:06	0
2016-07-06 08:04:59	0
2016-07-06 13:56:04	0
2016-07-06 19:05:12	0
2016-07-07 03:16:30	0
2016-07-07 10:46:56	0
2016-07-07 13:47:12	0
2016-07-07 14:49:59	0
2016-07-07 15:28:00	0
2016-07-07 15:56:05	0
2016-07-07 16:06:36	0
2016-07-07 16:08:21	0
2016-07-07 16:10:05	0
2016-07-07 16:10:43	0
2016-07-07 16:17:04	0
2016-07-07 17:20:32	0
2016-07-07 20:07:41	0
2016-07-08 00:01:49	0
2016-07-08 05:15:30	0
2016-07-08 12:04:08	0
2016-07-08 17:27:18	0
2016-07-09 03:33:33	0
2016-07-09 08:49:57	0
2016-07-09 21:28:50	0
2016-07-10 04:05:01	0
2016-07-10 10:38:55	0
2016-07-10 23:20:36	0
2016-07-11 09:10:39	0
2016-07-11 22:10:29	0
2016-07-12 10:23:59	0
2016-07-12 23:41:23	0
2016-07-13 05:15:11	0
2016-07-13 09:09:41	0
2016-07-13 10:58:35	0
2016-07-13 12:18:48	0
2016-07-13 12:39:26	0
2016-07-13 12:44:05	0
2016-07-13 12:45:46	0
2016-07-13 13:02:41	0
2016-07-13 14:59:18	0
2016-07-13 18:28:03	0
2016-07-13 22:43:33	0
2016-07-14 04:25:11	0
2016-07-14 11:00:56	0
2016-07-14 18:35:10	0
2016-07-15 00:48:29	0
2016-07-15 10:30:52	0
2016-07-15 18:10:47	0
2016-07-16 04:39:23	0
2016-07-16 14:35:06	0
2016-07-16 23:59:56	0
2016-07-17 10:55:51	0
2016-07-17 21:02:43	0
2016-07-18 07:32:33	0
2016-07-18 17:24:05	0
2016-07-19 03:52:01	0
2016-07-19 12:59:32	0
2016-07-19 23:40:11	0
2016-07-20 09:23:22	0
2016-07-20 19:20:52	0
2016-07-21 04:54:27	0
2016-07-21 13:18:21	0
2016-07-21 21:54:54	0
2016-07-21 23:25:17	0
2016-07-21 23:58:24	0
2016-07-22 00:03:08	0
2016-07-22 00:04:52	0
2016-07-22 00:22:10	0
2016-07-22 00:54:46	0
2016-07-22 01:34:26	0
2016-07-22 02:27:47	0
2016-07-22 03:32:04	0
2016-07-22 04:50:06	0
2016-07-22 06:20:50	0
2016-07-22 08:04:43	0
2016-07-22 10:00:28	0
2016-07-22 12:06:48	0
2016-07-22 13:31:49	0
2016-07-22 14:32:35	0
2016-07-22 21:45:10	0
2016-07-22 23:11:40	0
2016-07-22 23:43:27	0
2016-07-22 23:58:29	0
2016-07-23 00:03:36	0
2016-07-23 00:05:27	0
2016-07-23 00:23:50	0
2016-07-23 00:41:30	0
2016-07-23 00:44:25	0
2016-07-23 00:45:29	0
2016-07-23 00:56:11	0
2016-07-23 01:28:53	0
2016-07-23 02:14:50	0
2016-07-23 03:14:01	0
2016-07-23 04:28:16	0
2016-07-23 05:58:21	0
2016-07-23 07:46:07	0
2016-07-23 09:53:22	0
2016-07-23 12:22:23	0
2016-07-23 15:15:22	0
2016-07-23 18:34:23	0
2016-07-23 22:21:05	0
2016-07-24 02:36:38	0
2016-07-24 07:21:43	0
2016-07-24 12:18:00	0
2016-07-24 12:38:27	0
2016-07-24 12:44:12	0
2016-07-24 12:47:00	0
2016-07-24 12:48:01	0
2016-07-24 12:58:14	0
2016-07-24 14:16:29	0
2016-07-24 15:04:17	0
2016-07-24 19:01:25	0
2016-07-24 22:25:43	0
2016-07-25 03:25:04	0
2016-07-25 08:46:15	0
2016-07-25 11:02:58	0
2016-07-25 12:52:58	0
2016-07-25 13:30:29	0
2016-07-25 13:57:34	0
2016-07-25 14:03:30	0
2016-07-25 14:05:29	0
2016-07-25 14:07:16	0
2016-07-25 14:07:54	0
2016-07-25 14:14:20	0
2016-07-25 14:58:14	0
2016-07-25 16:17:16	0
2016-07-25 17:53:51	0
2016-07-25 20:05:38	0
2016-07-25 22:46:04	0
2016-07-26 00:24:03	0
2016-07-26 05:06:17	0
2016-07-26 08:31:36	0
2016-07-26 13:33:09	0
2016-07-26 15:24:12	0
2016-07-26 16:19:09	0
2016-07-26 16:29:06	0
2016-07-26 16:31:59	0
2016-07-26 16:33:02	0
2016-07-26 16:43:33	0
2016-07-26 18:04:13	0
2016-07-26 18:46:53	0
2016-07-26 22:54:11	0
2016-07-27 02:18:29	0
2016-07-27 07:28:46	0
2016-07-27 12:37:13	0
2016-07-27 14:50:29	0
2016-07-27 15:40:52	0
2016-07-27 16:11:52	0
2016-07-27 16:20:53	0
2016-07-27 16:22:46	0
2016-07-27 16:23:27	0
2016-07-27 16:30:18	0
2016-07-27 17:38:50	0
2016-07-27 20:04:02	0
2016-07-27 23:14:49	0
2016-07-28 03:40:50	0
2016-07-28 07:13:27	0
2016-07-28 12:15:37	0
2016-07-28 17:39:18	0
2016-07-29 00:04:36	0
2016-07-29 07:00:31	0
2016-07-29 11:41:21	0
2016-07-29 21:09:48	0
2016-07-30 00:08:53	0
2016-07-30 01:35:17	0
2016-07-30 01:57:20	0
2016-07-30 02:02:48	0
2016-07-30 02:06:09	0
2016-07-30 02:07:21	0
2016-07-30 02:19:20	0
2016-07-30 03:40:25	0
2016-07-30 06:04:44	0
2016-07-30 08:58:57	0
2016-07-30 12:52:22	0
2016-07-30 17:27:51	0
2016-07-30 22:53:55	0
2016-07-31 04:58:05	0
2016-07-31 09:20:58	0
2016-07-31 11:57:33	0
2016-07-31 14:02:48	0
2016-07-31 15:32:33	0
2016-07-31 15:41:24	0
2016-07-31 15:43:34	0
2016-07-31 15:44:21	0
2016-07-31 15:52:14	0
2016-07-31 16:40:29	0
2016-07-31 18:06:53	0
2016-07-31 19:51:17	0
2016-07-31 22:12:15	0
2016-08-01 01:01:29	0
2016-08-01 04:33:23	0
2016-08-01 09:16:24	0
2016-08-01 14:31:00	0
2016-08-01 20:42:38	0
2016-08-02 01:24:39	0
2016-08-02 09:40:31	0
2016-08-02 19:33:09	0
2016-08-03 05:38:45	0
2016-08-03 16:14:44	0
2016-08-04 02:51:57	0
2016-08-04 15:44:06	0
2016-08-04 17:49:55	0
2016-08-04 19:14:51	0
2016-08-04 19:24:05	0
2016-08-04 19:28:29	0
2016-08-04 19:30:05	0
2016-08-04 19:46:02	0
2016-08-04 21:29:08	0
2016-08-05 00:29:22	0
2016-08-05 04:05:49	0
2016-08-05 08:42:57	0
2016-08-05 12:51:46	0
2016-08-05 15:09:51	0
2016-08-05 23:48:21	0
2016-08-06 05:19:14	0
2016-08-06 14:46:03	0
2016-08-06 17:17:07	0
2016-08-06 18:20:44	0
2016-08-06 18:31:38	0
2016-08-06 18:33:23	0
2016-08-06 18:35:01	0
2016-08-06 18:35:37	0
2016-08-06 18:41:34	0
2016-08-06 19:41:00	0
2016-08-06 21:41:04	0
2016-08-07 00:13:26	0
2016-08-07 03:38:27	0
2016-08-07 08:56:23	0
2016-08-07 15:02:22	0
2016-08-07 22:47:29	0
2016-08-08 08:10:35	0
2016-08-08 18:10:15	0
2016-08-09 06:07:50	0
2016-08-09 17:49:47	0
2016-08-09 23:07:47	0
2016-08-10 03:07:30	0
2016-08-10 05:50:01	0
2016-08-10 06:29:59	0
2016-08-10 06:48:53	0
2016-08-10 06:57:47	0
2016-08-10 07:02:23	0
2016-08-10 07:04:04	0
2016-08-10 07:20:53	0
2016-08-10 08:57:34	0
2016-08-10 11:53:58	0
2016-08-10 15:22:47	0
2016-08-10 19:59:33	0
2016-08-11 01:19:34	0
2016-08-11 07:32:04	0
2016-08-11 14:17:14	0
2016-08-11 21:43:37	0
2016-08-12 05:37:56	0
2016-08-12 14:01:41	0
2016-08-12 22:43:40	0
2016-08-12 23:57:31	0
2016-08-13 00:46:34	0
2016-08-13 01:44:45	0
2016-08-13 01:48:46	0
2016-08-13 01:49:54	0
2016-08-13 01:50:18	0
2016-08-13 01:54:21	0
2016-08-13 02:34:56	0
2016-08-13 04:14:18	0
2016-08-13 06:29:01	0
2016-08-13 09:29:46	0
2016-08-13 13:07:24	0
2016-08-13 17:51:15	0
2016-08-13 23:21:16	0
2016-08-14 05:46:01	0
2016-08-14 12:26:20	0
2016-08-14 13:45:45	0
2016-08-14 14:42:38	0
2016-08-14 14:45:52	0
2016-08-14 14:47:01	0
2016-08-14 14:58:36	0
2016-08-14 16:07:08	0
2016-08-14 18:41:44	0
2016-08-14 21:56:03	0
2016-08-15 02:17:30	0
2016-08-15 04:27:35	0
2016-08-15 06:23:57	0
2016-08-15 06:41:33	0
2016-08-15 06:48:59	0
2016-08-15 06:51:20	0
2016-08-15 06:52:11	0
2016-08-15 07:00:38	0
2016-08-15 08:06:56	0
2016-08-15 10:10:47	0
2016-08-15 12:41:24	0
2016-08-15 16:02:34	0
2016-08-15 20:11:04	0
2016-08-16 01:15:59	0
2016-08-16 07:16:59	0
2016-08-16 14:04:36	0
2016-08-16 21:01:42	0
2016-08-17 06:07:10	0
2016-08-17 16:01:20	0
2016-08-18 01:27:19	0
2016-08-18 14:49:25	0
2016-08-19 01:55:10	0
2016-08-19 15:58:22	0
2016-08-20 04:29:52	0
2016-08-20 20:04:43	0
2016-08-21 10:27:31	0
2016-08-22 04:14:34	0
2016-08-22 17:20:15	0
2016-08-23 11:17:50	0
2016-08-24 01:41:22	0
2016-08-24 18:46:47	0
2016-08-25 11:43:38	0
2016-08-26 06:31:35	0
2016-08-26 23:22:21	0
2016-08-27 05:43:34	0
2016-08-27 05:48:54	0
2016-08-27 05:52:03	0
2016-08-27 06:23:25	0
2016-08-27 07:57:02	0
2016-08-27 10:55:36	0
2016-08-27 14:37:14	0
2016-08-27 19:33:22	0
2016-08-27 22:15:36	0
2016-08-28 06:42:26	0
2016-08-28 12:34:09	0
2016-08-28 14:06:20	0
2016-08-28 14:16:59	0
2016-08-28 14:20:42	0
2016-08-28 14:22:02	0
2016-08-28 14:35:22	0
2016-08-28 15:35:01	0
2016-08-28 17:58:09	0
2016-08-28 21:25:26	0
2016-08-29 01:52:01	0
2016-08-29 07:37:33	0
2016-08-29 11:27:03	0
2016-08-29 21:05:23	0
2016-08-30 04:46:15	0
2016-08-30 15:20:13	0
2016-08-30 23:34:51	0
2016-08-31 11:51:59	0
2016-08-31 23:32:51	0
2016-09-01 11:57:41	0
2016-09-02 00:25:10	0
2016-09-02 05:35:10	0
2016-09-02 09:29:05	0
2016-09-02 09:55:26	0
2016-09-02 10:01:44	0
2016-09-02 10:06:33	0
2016-09-02 10:08:17	0
2016-09-02 10:25:39	0
2016-09-02 12:06:21	0
2016-09-02 14:56:40	0
2016-09-02 18:23:28	0
2016-09-02 20:57:07	0
2016-09-03 03:10:50	0
2016-09-03 08:17:24	0
2016-09-03 11:53:38	0
2016-09-03 16:49:04	0
2016-09-04 00:29:19	0
2016-09-04 07:38:06	0
2016-09-04 16:04:44	0
2016-09-05 00:38:03	0
2016-09-05 09:50:37	0
2016-09-05 19:16:28	0
2016-09-06 05:04:07	0
2016-09-06 15:01:18	0
2016-09-07 01:13:17	0
2016-09-07 05:16:04	0
2016-09-07 08:37:40	0
2016-09-07 09:04:27	0
2016-09-07 09:15:18	0
2016-09-07 09:21:26	0
2016-09-07 09:23:38	0
2016-09-07 09:45:41	0
2016-09-07 10:48:58	0
2016-09-07 12:54:44	0
2016-09-07 14:06:07	0
2016-09-07 18:41:31	0
2016-09-07 22:39:16	0
2016-09-08 04:26:04	0
2016-09-08 08:20:42	0
2016-09-08 11:51:07	0
2016-09-08 14:11:07	0
2016-09-08 14:50:49	0
2016-09-08 15:04:28	0
2016-09-08 15:09:39	0
2016-09-08 15:11:31	0
2016-09-08 15:30:14	0
2016-09-08 16:49:51	0
2016-09-08 19:33:25	0
2016-09-08 22:58:22	0
2016-09-09 03:27:11	0
2016-09-09 08:46:49	0
2016-09-09 15:00:47	0
2016-09-09 21:59:57	0
2016-09-10 05:41:42	0
2016-09-10 13:55:27	0
2016-09-10 22:41:01	0
2016-09-11 07:50:39	0
2016-09-11 17:16:54	0
2016-09-12 03:05:08	0
2016-09-12 13:10:40	0
2016-09-12 23:22:54	0
2016-09-13 09:50:27	0
2016-09-13 18:42:42	0
2016-09-14 01:16:08	0
2016-09-14 05:56:36	0
2016-09-14 09:57:25	0
2016-09-14 10:12:53	0
2016-09-14 10:16:48	0
2016-09-14 10:20:33	0
2016-09-14 10:21:55	0
2016-09-14 10:35:34	0
2016-09-14 12:01:11	0
2016-09-14 14:29:00	0
2016-09-14 17:36:35	0
2016-09-14 21:38:15	0
2016-09-15 02:46:09	0
2016-09-15 05:57:39	0
2016-09-15 13:31:33	0
2016-09-15 20:02:14	0
2016-09-16 04:30:32	0
2016-09-16 08:11:27	0
2016-09-16 11:11:06	0
2016-09-16 11:24:45	0
2016-09-16 11:30:05	0
2016-09-16 11:32:03	0
2016-09-16 11:51:50	0
2016-09-16 13:06:25	0
2016-09-16 15:41:11	0
2016-09-16 19:00:46	0
2016-09-16 23:21:56	0
2016-09-17 04:41:10	0
2016-09-17 10:52:53	0
2016-09-17 18:08:06	0
2016-09-18 02:49:01	0
2016-09-18 03:03:33	0
2016-09-18 03:09:46	0
2016-09-18 03:12:00	0
2016-09-18 03:34:22	0
2016-09-18 05:44:22	0
2016-09-18 09:22:14	0
2016-09-18 13:49:34	0
2016-09-18 14:19:59	0
2016-09-18 14:27:15	0
2016-09-18 14:29:52	0
2016-09-18 14:56:03	0
2016-09-18 15:11:08	0
2016-09-18 17:42:00	0
2016-09-18 21:37:58	0
2016-09-18 21:46:16	0
2016-09-18 21:53:11	0
2016-09-18 21:55:42	0
2016-09-18 22:20:48	0
2016-09-19 00:39:42	0
2016-09-19 04:50:03	0
2016-09-19 08:43:49	0
2016-09-19 13:58:55	0
2016-09-19 17:56:15	0
2016-09-20 03:05:16	0
2016-09-20 07:22:22	0
2016-09-20 11:40:09	0
2016-09-20 12:21:37	0
2016-09-20 12:35:26	0
2016-09-20 12:39:18	0
2016-09-20 12:40:42	0
2016-09-20 12:54:44	0
2016-09-20 14:37:28	0
2016-09-20 17:53:13	0
2016-09-20 21:45:25	0
2016-09-21 02:59:02	0
2016-09-21 10:05:41	0
2016-09-21 18:51:57	0
2016-09-22 05:09:09	0
2016-09-22 09:14:58	0
2016-09-22 09:45:17	0
2016-09-22 09:56:18	0
2016-09-22 10:01:28	0
2016-09-22 10:03:20	0
2016-09-22 10:21:55	0
[truncated: 14,337 more rows]
