# Supplementary material for: Role of vector phenotypic plasticity in disease transmission as illustrated by the spread of dengue virus by Aedes albopictus
Source: Nat Commun. 2024 Sep 7;15:7823. doi: 10.1038/s41467-024-52144-5 (PMC11379831; doi:10.1038/s41467-024-52144-5)
Supplement: Supplementary file 4 — Source Data files [file 41467_2024_52144_MOESM4_ESM.zip › Source_Data_Folder/Supplementary_Material/SF60/mord_AM_17.csv]

	latitude	longitude	R0_max	R0_max_time	R0_first	R0_last	Dens	Duration
1	24	-100	10.0897286590389	139	86	307	2.91044044494629	32
2	24	-99.8442211055276	7.93984401279852	139	87	260	7.25598859786987	14
3	24	-99.6884422110553	5.79346109918135	139	116	232	7.93785429000854	11
4	24	-99.5326633165829	7.14234542091901	147	87	306	1.1785295009613	18
5	24	-99.3768844221105	11.4893584867898	212	38	338	5.48135948181152	158
6	24	-99.2211055276382	11.4637411633747	176	1	364	36.5036010742188	83
7	24	-99.0653266331658	11.4781526278653	122	1	364	19.1159648895264	61
8	24	-98.9095477386935	11.4928129312993	110	1	364	1.0940979719162	62
9	24	-98.7537688442211	11.4934516153846	306	1	364	0.0761266499757767	63
10	24	-98.5979899497488	11.4929300248139	273	1	364	0.0113706700503826	63
11	24	-98.4422110552764	11.485528760537	144	1	364	9.94336223602295	59
12	24	-98.286432160804	11.4825907202082	94	1	364	13.7059516906738	59
13	24	-98.1306532663317	11.4919322644591	307	1	364	2.35273337364197	108
14	24	-97.9748743718593	11.4922078403519	112	1	364	1.50122082233429	128
15	24	-97.8190954773869	11.4928224373137	279	1	364	1.22058629989624	239
16	24	-77.7236180904523	11.4926648260253	141	1	364	1.41644978523254	365
17	24	-77.5678391959799	11.4926523788508	96	1	364	1.41644978523254	365
18	24.105527638191	-100	9.54048949124075	139	86	307	0.643349707126617	16
19	24.105527638191	-99.8442211055276	10.4437885605903	139	59	308	14.0993947982788	53
20	24.105527638191	-99.6884422110553	11.024762582135	174	25	321	2.77382230758667	124
21	24.105527638191	-99.5326633165829	11.4896301380526	173	2	321	0.0908572897315025	158
22	24.105527638191	-99.3768844221105	11.4910360349289	141	1	355	3.44198060035706	209
23	24.105527638191	-99.2211055276382	11.4869559821715	257	1	364	8.26097011566162	83
24	24.105527638191	-99.0653266331658	11.4734913095789	179	1	364	24.7105960845947	80
25	24.105527638191	-98.9095477386935	11.487136045734	295	1	364	8.20275020599365	62
26	24.105527638191	-98.7537688442211	11.4935998834712	295	1	364	0.321443617343903	62
27	24.105527638191	-98.5979899497488	11.4917193073738	129	1	364	2.60693001747131	63
28	24.105527638191	-98.4422110552764	11.4936622526549	308	1	364	0.243358448147774	63
29	24.105527638191	-98.286432160804	11.4931944680371	191	1	364	0.799605011940002	93
30	24.105527638191	-98.1306532663317	11.4932830687536	151	1	364	0.626810848712921	108
31	24.105527638191	-97.9748743718593	11.4930797132214	112	1	364	0.371882557868958	110
32	24.105527638191	-97.8190954773869	11.4907728175706	150	1	364	2.52313685417175	177
33	24.105527638191	-77.7236180904523	11.49262838873	271	1	364	1.41644990444183	365
34	24.105527638191	-77.5678391959799	11.4921223383815	313	1	364	1.41644990444183	365
35	24.2110552763819	-100	7.46472811083748	139	88	260	7.29737615585327	9
36	24.2110552763819	-99.8442211055276	8.78624150608212	139	86	307	4.81761932373047	18
37	24.2110552763819	-99.6884422110553	11.3874605432105	174	25	321	4.98074436187744	124
38	24.2110552763819	-99.5326633165829	11.4739831955051	163	1	355	24.2284278869629	169
39	24.2110552763819	-99.3768844221105	11.4815006898555	267	1	355	15.016978263855	115
40	24.2110552763819	-99.2211055276382	11.4865894356299	152	1	364	8.86991024017334	83
41	24.2110552763819	-99.0653266331658	11.4906703698464	144	1	364	3.86780309677124	79
42	24.2110552763819	-98.9095477386935	11.4928503482704	111	1	364	1.22820448875427	62
43	24.2110552763819	-98.7537688442211	11.4928089562108	87	1	364	1.27487862110138	81
44	24.2110552763819	-98.5979899497488	11.4929061374681	59	1	364	0.152112111449242	93
45	24.2110552763819	-98.4422110552764	11.4896217663378	100	1	364	5.14237689971924	93
46	24.2110552763819	-98.286432160804	11.4937134914779	111	1	364	0	93
47	24.2110552763819	-98.1306532663317	11.4926186625929	151	1	364	0.0503464043140411	108
48	24.2110552763819	-97.9748743718593	11.4919900579837	93	1	364	2.27739262580872	109
49	24.2110552763819	-97.8190954773869	11.4913231720951	254	1	364	3.09110879898071	175
50	24.2110552763819	-77.7236180904523	11.4927012329782	271	1	364	1.41644978523254	365
51	24.3165829145729	-100	5.58483596462958	139	116	227	0.96549379825592	8
52	24.3165829145729	-99.8442211055276	6.55523175407807	139	116	260	4.56047010421753	12
53	24.3165829145729	-99.6884422110553	10.9286635032218	174	25	308	2.17343902587891	122
54	24.3165829145729	-99.5326633165829	11.4797755818292	244	1	355	16.7944679260254	186
55	24.3165829145729	-99.3768844221105	11.4918689320411	266	1	355	2.42472624778748	109
56	24.3165829145729	-99.2211055276382	11.4931920714433	271	1	364	0.793216466903687	60
57	24.3165829145729	-99.0653266331658	11.4902201343736	144	1	364	4.43894815444946	62
58	24.3165829145729	-98.9095477386935	11.4933740443274	54	1	364	0.556132316589355	63
59	24.3165829145729	-98.7537688442211	11.4908714089317	133	1	364	3.61281681060791	108
60	24.3165829145729	-98.5979899497488	11.4923253565134	272	1	364	0.713693618774414	108
61	24.3165829145729	-98.4422110552764	11.4915238124626	247	1	364	2.20453691482544	93
62	24.3165829145729	-98.286432160804	11.4931710268285	151	1	364	0.179647639393806	108
63	24.3165829145729	-98.1306532663317	11.4938364115742	151	1	364	0.00680220592767	108
64	24.3165829145729	-97.9748743718593	11.4938430635835	277	1	364	0.0259258225560188	109
65	24.3165829145729	-97.8190954773869	11.4937611256877	254	1	364	0.0994161367416382	110
66	24.3165829145729	-78.035175879397	11.4923814216932	141	1	364	1.41644990444183	365
67	24.4221105527638	-100	4.19860018843031	139	119	227	3.38824605941772	5
68	24.4221105527638	-99.8442211055276	5.50315378553762	139	116	232	2.93109345436096	12
69	24.4221105527638	-99.6884422110553	10.9200736381974	174	59	308	2.94073796272278	122
70	24.4221105527638	-99.5326633165829	11.4905761824825	117	1	355	4.0024299621582	186
71	24.4221105527638	-99.3768844221105	11.4915115195833	180	1	355	2.83761596679688	109
72	24.4221105527638	-99.2211055276382	11.4886512599638	60	1	355	6.35434246063232	64
73	24.4221105527638	-99.0653266331658	11.4883467775804	101	1	355	6.65426635742188	64
74	24.4221105527638	-98.9095477386935	11.4927279113985	133	1	355	1.38465130329132	64
75	24.4221105527638	-98.7537688442211	11.4932263139943	124	1	355	0.74956202507019	109
76	24.4221105527638	-98.5979899497488	11.4922111066236	256	1	364	2.00037503242493	108
77	24.4221105527638	-98.4422110552764	11.4932581385421	247	1	364	0.531266808509827	93
78	24.4221105527638	-98.286432160804	11.4924178272583	247	1	364	0.905569136142731	108
79	24.4221105527638	-98.1306532663317	11.4925268460658	307	1	364	0.0137159638106823	108
80	24.4221105527638	-97.9748743718593	11.4935049762727	191	1	364	0.144218623638153	109
81	24.4221105527638	-97.8190954773869	11.4937723696631	255	1	364	0.108251206576824	110
82	24.4221105527638	-78.035175879397	11.4926463700792	315	1	364	1.41644990444183	365
83	24.4221105527638	-77.8793969849246	11.4923175740706	133	1	364	1.41644990444183	365
84	24.5276381909548	-100	3.56016029944408	139	119	227	1.33409869670868	5
85	24.5276381909548	-99.8442211055276	6.30611622617351	146	87	281	5.34844446182251	18
86	24.5276381909548	-99.6884422110553	11.4790856727942	174	38	321	2.59822177886963	124
87	24.5276381909548	-99.5326633165829	11.490542196289	158	1	355	4.02458715438843	209
88	24.5276381909548	-99.3768844221105	11.4907766529635	180	1	355	3.20728611946106	109
89	24.5276381909548	-99.2211055276382	11.4904769442486	94	1	355	3.98972821235657	105
90	24.5276381909548	-99.0653266331658	11.4922107635164	261	1	355	2.00613689422607	109
91	24.5276381909548	-98.9095477386935	11.4927522352009	269	1	355	1.34996688365936	109
92	24.5276381909548	-98.7537688442211	11.4935664205554	183	1	355	0.151919931173325	110
93	24.5276381909548	-98.5979899497488	11.4927754313194	153	1	355	0.393995493650436	110
94	24.5276381909548	-98.4422110552764	11.4933537083638	275	1	364	0.607530951499939	93
95	24.5276381909548	-98.286432160804	11.4929490259163	295	1	364	0.901973783969879	94
96	24.5276381909548	-98.1306532663317	11.4935836722052	151	1	364	0.0754467695951462	108
97	24.5276381909548	-97.9748743718593	11.4935461065701	144	1	364	0.243859723210335	109
98	24.5276381909548	-97.8190954773869	11.493688158853	307	1	364	0	110
99	24.5276381909548	-78.3467336683417	11.4916450304342	313	1	364	1.41644990444183	365
100	24.5276381909548	-78.1909547738694	11.4925464147833	313	1	364	1.41644978523254	365
101	24.5276381909548	-78.035175879397	11.4926219671104	95	1	364	1.41644990444183	365
102	24.5276381909548	-77.8793969849246	11.4923550838663	315	1	364	1.41644990444183	365
103	24.5276381909548	-77.7236180904523	11.4921750199443	302	1	364	1.41644978523254	365
104	24.6331658291457	-100	4.87014021071296	146	116	232	8.02759170532227	11
105	24.6331658291457	-99.8442211055276	8.82471855710457	174	59	308	0.434375196695328	53
106	24.6331658291457	-99.6884422110553	11.4880687945048	227	25	355	5.01052522659302	158
107	24.6331658291457	-99.5326633165829	11.4858748359899	183	1	355	9.64294528961182	210
108	24.6331658291457	-99.3768844221105	11.4925352266497	270	1	355	1.61374509334564	109
109	24.6331658291457	-99.2211055276382	11.4921716617699	59	1	355	1.93321049213409	105
110	24.6331658291457	-99.0653266331658	11.4918257526709	262	1	355	2.47258591651917	210
111	24.6331658291457	-98.9095477386935	11.4933876602855	196	1	355	0.182160049676895	209
112	24.6331658291457	-98.7537688442211	11.4924098128881	198	1	355	1.5605137348175	209
113	24.6331658291457	-98.5979899497488	11.4934438349728	267	1	355	0.115714371204376	110
114	24.6331658291457	-98.4422110552764	11.4927601662018	273	1	364	1.10585224628448	93
115	24.6331658291457	-98.286432160804	11.4912098304292	192	1	364	3.00114870071411	94
116	24.6331658291457	-98.1306532663317	11.4934510922345	280	1	364	0	109
117	24.6331658291457	-97.9748743718593	11.4938129176263	93	1	364	0.0593896843492985	109
118	24.6331658291457	-97.8190954773869	11.49364722472	287	1	364	0.264352381229401	125
119	24.6331658291457	-78.3467336683417	11.4925145883117	284	1	364	1.41644990444183	365
120	24.6331658291457	-78.1909547738694	11.4885865994008	289	1	364	1.41644990444183	365
121	24.6331658291457	-78.035175879397	11.4910601027293	137	1	364	1.41644990444183	365
122	24.6331658291457	-77.8793969849246	11.4926271286681	313	1	364	1.41644990444183	365
123	24.6331658291457	-77.7236180904523	11.4926928396998	133	1	364	1.41644978523254	365
124	24.7386934673367	-100	7.65048265302141	174	86	308	5.28856658935547	40
125	24.7386934673367	-99.8442211055276	10.5922998372699	174	50	309	1.63471984863281	121
126	24.7386934673367	-99.6884422110553	11.4838301804506	225	2	355	12.1393661499023	169
127	24.7386934673367	-99.5326633165829	11.4870953970083	180	1	355	7.46666479110718	100
128	24.7386934673367	-99.3768844221105	11.4909408670918	129	1	355	3.56006073951721	83
129	24.7386934673367	-99.2211055276382	11.4907506134766	55	1	355	0.476429551839828	64
130	24.7386934673367	-99.0653266331658	11.493459246083	115	1	355	0.490743339061737	109
131	24.7386934673367	-98.9095477386935	11.4909054132973	199	1	355	3.1514904499054	109
132	24.7386934673367	-98.7537688442211	11.4916271865744	268	1	355	1.95853185653687	110
133	24.7386934673367	-98.5979899497488	11.4937184177242	270	1	359	0.155765131115913	110
134	24.7386934673367	-98.4422110552764	11.4936959469791	273	1	364	0.0300213508307934	93
135	24.7386934673367	-98.286432160804	11.4929679837186	111	1	364	1.05602324008942	93
136	24.7386934673367	-98.1306532663317	11.4938398578894	250	1	364	0.00872513372451067	109
137	24.7386934673367	-97.9748743718593	11.4932601846478	144	1	364	0.678362905979156	109
138	24.7386934673367	-97.8190954773869	11.4929706564903	254	1	364	0.436843365430832	125
139	24.7386934673367	-97.6633165829146	11.4686002387947	306	1	364	30.6648483276367	192
140	24.7386934673367	-78.1909547738694	11.4925628297505	138	1	364	1.41644990444183	365
141	24.7386934673367	-78.035175879397	11.4926980612694	137	1	364	1.41644978523254	365
142	24.7386934673367	-77.8793969849246	11.4926955734143	141	1	364	1.41644990444183	365
143	24.8442211055276	-100	8.98670998740628	174	59	308	4.90816688537598	52
144	24.8442211055276	-99.8442211055276	11.4478635779918	174	42	321	1.01288759708405	122
145	24.8442211055276	-99.6884422110553	11.4820718998495	236	2	355	14.3533601760864	169
146	24.8442211055276	-99.5326633165829	11.0480396070959	176	1	355	575.212585449219	95
147	24.8442211055276	-99.2211055276382	11.4894836431247	283	1	355	3.79539251327515	55
148	24.8442211055276	-99.0653266331658	11.4928327239987	120	1	355	0.686593890190125	64
149	24.8442211055276	-98.9095477386935	11.4926892041765	54	1	355	1.29826951026917	64
150	24.8442211055276	-98.7537688442211	11.4921893595768	88	1	359	1.63485729694366	64
151	24.8442211055276	-98.5979899497488	11.4918215167033	191	1	359	2.42755794525146	108
152	24.8442211055276	-98.4422110552764	11.4933970178458	189	1	364	0.466021120548248	93
153	24.8442211055276	-98.286432160804	11.493672633821	280	1	364	0.104241959750652	94
154	24.8442211055276	-97.9748743718593	11.4913955651519	144	1	364	3.0045325756073	109
155	24.8442211055276	-97.8190954773869	11.4930955242982	294	1	364	0.206492692232132	125
156	24.8442211055276	-78.1909547738694	11.4923821927237	138	1	364	1.41645002365112	365
157	24.8442211055276	-78.035175879397	11.4923114533475	137	1	364	1.41644990444183	365
158	24.8442211055276	-77.8793969849246	11.4925504916963	141	1	364	1.41644990444183	365
159	24.9497487437186	-100	10.7758823793198	174	55	310	0.0412824340164661	121
160	24.9497487437186	-99.8442211055276	11.4879713360759	227	38	355	7.17915821075439	158
161	24.9497487437186	-99.6884422110553	11.4846496723792	241	1	355	11.0897674560547	209
162	24.9497487437186	-99.5326633165829	11.4680661715685	86	1	355	31.4998340606689	83
163	24.9497487437186	-99.3768844221105	11.4857877578708	122	1	355	8.54461574554443	55
164	24.9497487437186	-99.2211055276382	11.4893681171624	306	1	355	5.23620223999023	55
165	24.9497487437186	-99.0653266331658	11.490945857771	90	1	355	0.072812907397747	55
166	24.9497487437186	-98.9095477386935	11.4928252935839	281	1	355	1.09911155700684	55
167	24.9497487437186	-98.7537688442211	11.4902350919787	309	1	359	2.88468098640442	55
168	24.9497487437186	-98.5979899497488	11.4922766204426	308	1	364	1.85170042514801	55
169	24.9497487437186	-98.4422110552764	11.4926739535155	101	1	364	1.17570245265961	93
170	24.9497487437186	-98.286432160804	11.493571082564	277	1	364	0.267740517854691	94
171	24.9497487437186	-98.1306532663317	11.4893164478464	308	1	364	5.1979775428772	109
172	24.9497487437186	-97.9748743718593	11.493489559346	308	1	364	0.429703503847122	109
173	24.9497487437186	-97.8190954773869	11.4931591412053	306	1	364	0.794923067092896	125
174	24.9497487437186	-78.1909547738694	11.4926435329999	313	1	364	1.41644990444183	365
175	24.9497487437186	-78.035175879397	11.492504764439	141	1	364	1.41644990444183	365
176	24.9497487437186	-77.8793969849246	11.4926983907109	137	1	364	1.41644990444183	365
177	25.0552763819095	-100	11.4856972354138	218	38	321	2.89045691490173	158
178	25.0552763819095	-99.8442211055276	11.4885900179727	181	14	355	6.37719297409058	169
179	25.0552763819095	-99.6884422110553	11.4925526935939	269	1	355	1.55592834949493	100
180	25.0552763819095	-99.5326633165829	11.4918251090102	124	1	355	0.163280487060547	83
181	25.0552763819095	-99.3768844221105	11.4904449201391	191	1	355	3.77763271331787	55
182	25.0552763819095	-99.2211055276382	11.4925532287876	276	1	355	1.5134242773056	52
183	25.0552763819095	-99.0653266331658	11.4918069395056	107	1	355	0.924278497695923	52
184	25.0552763819095	-98.9095477386935	11.4925034289083	127	1	356	1.65725362300873	52
185	25.0552763819095	-98.7537688442211	11.4909932176143	55	1	359	3.30645871162415	52
186	25.0552763819095	-98.5979899497488	11.4922785425655	250	1	364	1.50386214256287	55
187	25.0552763819095	-98.4422110552764	11.4926319434529	277	1	364	1.39507055282593	93
188	25.0552763819095	-98.286432160804	11.493630524022	308	1	364	0.283052027225494	94
189	25.0552763819095	-98.1306532663317	11.4865969169245	150	1	364	8.52637481689453	109
190	25.0552763819095	-97.9748743718593	11.492882550994	255	1	364	0.992382347583771	109
191	25.0552763819095	-97.8190954773869	11.4880094364235	308	1	364	7.11248111724854	124
192	25.0552763819095	-78.1909547738694	11.4924483046499	96	1	364	1.41644990444183	365
193	25.0552763819095	-78.035175879397	11.4926435329999	313	1	364	1.41644990444183	365
194	25.0552763819095	-77.4120603015075	10.5476735744016	284	1	364	1312.15844726562	356
195	25.1608040201005	-100	11.4930801432315	146	38	355	0.858896672725677	169
196	25.1608040201005	-99.8442211055276	11.4653261777514	198	1	355	30.8526363372803	209
197	25.1608040201005	-99.6884422110553	11.4928913593113	87	1	355	1.17212569713593	94
198	25.1608040201005	-99.5326633165829	11.4907294615289	189	1	355	0.37591952085495	55
199	25.1608040201005	-99.3768844221105	11.4933744470123	271	1	355	0.592111587524414	55
200	25.1608040201005	-99.2211055276382	11.4931449231614	99	1	355	0.845493972301483	52
201	25.1608040201005	-99.0653266331658	11.4899156851041	311	1	356	4.77650547027588	52
202	25.1608040201005	-98.9095477386935	11.4925347135447	311	1	356	1.26258075237274	52
203	25.1608040201005	-98.7537688442211	11.4927425143352	95	1	359	1.36631631851196	52
204	25.1608040201005	-98.5979899497488	11.4925358630797	287	1	359	1.3823059797287	52
205	25.1608040201005	-98.4422110552764	11.4926181576406	277	1	359	1.44540464878082	105
206	25.1608040201005	-98.286432160804	11.4935712299987	287	1	359	0.342135280370712	109
207	25.1608040201005	-98.1306532663317	11.4895307078071	294	1	359	5.19789600372314	109
208	25.1608040201005	-97.9748743718593	11.4857541565505	255	1	359	9.44319438934326	109
209	25.1608040201005	-97.8190954773869	11.4928981622811	288	1	364	0.806608080863953	124
210	25.1608040201005	-81.1507537688442	11.4932547058253	122	1	364	0	227
211	25.1608040201005	-80.9949748743719	11.4937525439762	123	1	364	0	227
212	25.1608040201005	-80.8391959798995	11.4938622351381	96	1	363	0	227
213	25.1608040201005	-80.6834170854271	11.4937438629489	95	1	364	0.0407659597694874	227
214	25.1608040201005	-78.035175879397	11.4926104753379	125	1	364	1.41645002365112	365
215	25.2663316582915	-100	11.4138254182647	222	14	355	98.4158325195312	186
216	25.2663316582915	-99.8442211055276	11.4808264477213	131	1	355	14.9345798492432	94
217	25.2663316582915	-99.6884422110553	11.2518334736326	129	1	355	304.257904052734	73
218	25.2663316582915	-99.5326633165829	11.4921485705955	151	1	355	1.93326210975647	55
219	25.2663316582915	-99.3768844221105	11.489931525529	283	1	355	0.26006606221199	52
220	25.2663316582915	-99.2211055276382	11.4935319616133	248	1	355	0.399483263492584	52
221	25.2663316582915	-99.0653266331658	11.4936877661658	311	1	356	0.0550075471401215	52
222	25.2663316582915	-98.9095477386935	11.4937404680125	255	1	356	0.149282872676849	52
223	25.2663316582915	-98.7537688442211	11.493557919299	107	1	359	0.114252425730228	52
224	25.2663316582915	-98.5979899497488	11.4929522412251	278	1	359	0.899328172206879	52
225	25.2663316582915	-98.4422110552764	11.493180507265	59	1	359	0.0918471291661263	105
226	25.2663316582915	-98.286432160804	11.4933618408611	274	1	359	0.589338302612305	109
227	25.2663316582915	-98.1306532663317	11.4895186619467	279	1	359	5.2432861328125	109
228	25.2663316582915	-97.9748743718593	11.4813620805652	253	1	359	15.2399597167969	109
229	25.2663316582915	-97.8190954773869	11.492814263196	93	1	359	1.11979854106903	124
230	25.2663316582915	-81.1507537688442	11.4937984329868	123	1	364	0	227
231	25.2663316582915	-80.9949748743719	11.4938534943369	293	1	363	0	227
232	25.2663316582915	-80.8391959798995	11.4935867784427	293	1	363	0	227
233	25.2663316582915	-80.6834170854271	11.4937402825105	121	1	363	0.0479937568306923	227
234	25.2663316582915	-80.5276381909548	11.4936810275636	290	1	363	0.0435371957719326	227
235	25.3718592964824	-100	11.4388311059856	269	1	355	67.2232666015625	137
236	25.3718592964824	-99.8442211055276	11.4783418097911	282	1	355	18.8811683654785	94
237	25.3718592964824	-99.6884422110553	11.488713071806	60	1	355	6.11466932296753	83
238	25.3718592964824	-99.5326633165829	11.4856622043086	55	1	355	5.98951482772827	52
239	25.3718592964824	-99.3768844221105	11.49362998657	121	1	355	0.248287782073021	52
240	25.3718592964824	-99.2211055276382	11.4933988159704	107	1	355	0.175374835729599	52
241	25.3718592964824	-99.0653266331658	11.4937572179369	253	1	356	0.0936378166079521	52
242	25.3718592964824	-98.9095477386935	11.4938217704627	253	1	356	0.0384918823838234	52
243	25.3718592964824	-98.7537688442211	11.4936838199366	310	1	359	0.140458881855011	52
244	25.3718592964824	-98.5979899497488	11.492363577742	129	1	359	1.33930540084839	55
245	25.3718592964824	-98.4422110552764	11.493474679495	150	1	359	0.468389213085175	108
246	25.3718592964824	-98.286432160804	11.4909619232956	101	1	359	1.59035360813141	109
247	25.3718592964824	-98.1306532663317	11.4890798851584	101	1	359	5.83140325546265	109
248	25.3718592964824	-97.9748743718593	11.4785865710199	288	1	359	15.8963823318481	109
249	25.3718592964824	-97.8190954773869	11.4926624652264	286	1	359	1.46033179759979	124
250	25.3718592964824	-97.6633165829146	11.4923322453441	92	1	360	1.86145794391632	128
251	25.3718592964824	-97.5075376884422	11.473598748926	248	1	364	23.7156639099121	254
252	25.3718592964824	-97.3517587939699	11.4930183155345	248	1	364	0	254
253	25.3718592964824	-81.1507537688442	11.4938490577517	123	1	363	0	227
254	25.3718592964824	-80.9949748743719	11.493864635729	159	1	363	0	227
255	25.3718592964824	-80.8391959798995	11.4938057591815	253	1	363	0	223
256	25.3718592964824	-80.6834170854271	11.4938251194795	159	1	363	0	222
257	25.3718592964824	-80.5276381909548	11.4937827478026	159	1	363	0.0737009793519974	227
258	25.3718592964824	-80.3718592964824	11.4938393484036	159	1	363	0	227
259	25.4773869346734	-100	11.4464365094343	143	1	355	58.0193023681641	94
260	25.4773869346734	-99.8442211055276	11.4746675169336	193	1	355	23.0532054901123	73
261	25.4773869346734	-99.6884422110553	11.489648018694	127	1	355	3.73720955848694	73
262	25.4773869346734	-99.5326633165829	11.4898276497018	109	1	355	4.86100673675537	52
263	25.4773869346734	-99.3768844221105	11.4929420795241	255	1	355	0.990108907222748	52
264	25.4773869346734	-99.2211055276382	11.4938254818115	255	1	355	0.0313729755580425	52
265	25.4773869346734	-99.0653266331658	11.4937924488052	107	1	356	0.0447105169296265	52
266	25.4773869346734	-98.9095477386935	11.4937432672794	121	1	356	0.133406311273575	52
267	25.4773869346734	-98.7537688442211	11.4937326159833	106	1	359	0.127877131104469	52
268	25.4773869346734	-98.5979899497488	11.4936196546993	129	1	359	0.154593840241432	56
269	25.4773869346734	-98.4422110552764	11.4937691044349	101	1	359	0.0845052003860474	109
270	25.4773869346734	-98.286432160804	11.4928228492634	248	1	359	1.0812760591507	109
271	25.4773869346734	-98.1306532663317	11.4898628642068	94	1	359	4.56960105895996	109
272	25.4773869346734	-97.9748743718593	11.4845595410006	309	1	359	10.0154552459717	109
273	25.4773869346734	-97.8190954773869	11.4912089384813	112	1	359	3.02484178543091	124
274	25.4773869346734	-97.6633165829146	11.4917182779348	309	1	360	2.43527364730835	128
275	25.4773869346734	-97.5075376884422	11.4918458509406	88	1	360	2.45946979522705	254
276	25.4773869346734	-97.3517587939699	11.4918381509148	309	1	364	0.00121785944793373	254
277	25.4773869346734	-81.1507537688442	11.4938617175143	288	1	363	0	227
278	25.4773869346734	-80.9949748743719	11.4938632063429	266	1	363	0	227
279	25.4773869346734	-80.8391959798995	11.4936102173083	294	1	363	0	222
280	25.4773869346734	-80.6834170854271	11.4937266855465	294	1	363	0	222
281	25.4773869346734	-80.5276381909548	11.3507612164885	135	1	363	177.610641479492	222
282	25.4773869346734	-80.3718592964824	11.4932094342568	135	1	363	0.414954364299774	222
283	25.4773869346734	-76.7889447236181	11.4787324249123	302	1	364	18.3953762054443	356
284	25.5829145728643	-100	10.8311732507773	92	1	355	882.305297851562	94
285	25.5829145728643	-99.8442211055276	11.4751275016369	115	1	355	22.8604679107666	73
286	25.5829145728643	-99.6884422110553	11.4924650881538	127	1	355	1.70497262477875	73
287	25.5829145728643	-99.5326633165829	11.4929938361318	283	1	355	1.05941843986511	52
288	25.5829145728643	-99.2211055276382	11.4937616571242	287	1	355	0.0864022672176361	52
289	25.5829145728643	-98.9095477386935	11.4936101290355	277	1	356	0.302236914634705	52
290	25.5829145728643	-98.7537688442211	11.4935976823056	274	1	356	0.295432597398758	52
291	25.5829145728643	-98.4422110552764	11.4936978812498	59	1	359	0.0746361091732979	106
292	25.5829145728643	-98.1306532663317	11.4837297881867	87	1	359	12.2554197311401	109
293	25.5829145728643	-97.9748743718593	11.4849099893563	286	1	359	10.9192981719971	109
294	25.5829145728643	-97.8190954773869	11.4890189735158	309	1	359	4.99704360961914	109
295	25.5829145728643	-97.6633165829146	11.4880770655795	124	1	359	7.05029439926147	127
296	25.5829145728643	-97.5075376884422	11.4932955330587	253	1	360	0.676151692867279	253
297	25.5829145728643	-81.1507537688442	11.4938543335635	294	1	363	0	226
298	25.5829145728643	-80.9949748743719	11.4926247146549	155	1	362	0	222
299	25.5829145728643	-80.8391959798995	11.4937705981542	135	1	362	0	222
300	25.5829145728643	-80.6834170854271	11.4938486213972	288	1	362	0	222
301	25.5829145728643	-80.5276381909548	11.4221781277288	266	1	363	88.1144790649414	222
302	25.5829145728643	-80.3718592964824	9.99532160113639	94	1	363	2255.21313476562	222
303	25.5829145728643	-76.6331658291457	11.4787324233525	302	1	364	18.395378112793	356
304	25.6884422110553	-100	11.4751343984405	94	1	355	21.9842128753662	93
305	25.6884422110553	-99.8442211055276	11.4606972045093	142	1	355	40.440731048584	82
306	25.6884422110553	-99.6884422110553	11.4888066134561	127	1	355	6.05571842193604	52
307	25.6884422110553	-99.5326633165829	11.4936690313494	271	1	355	0.124962419271469	52
308	25.6884422110553	-99.3768844221105	11.4931341130849	50	1	355	0.800051629543304	52
309	25.6884422110553	-99.2211055276382	11.1900491000939	280	1	355	385.200531005859	52
310	25.6884422110553	-99.0653266331658	11.4934785996	83	1	355	0.301492512226105	52
311	25.6884422110553	-98.9095477386935	11.4937300183833	95	1	356	0.0677675157785416	52
312	25.6884422110553	-98.7537688442211	11.4928880530076	110	1	355	0.375619649887085	52
313	25.6884422110553	-98.5979899497488	11.4936369894579	84	1	359	0.0009942427277565	55
314	25.6884422110553	-98.4422110552764	11.4923818140206	294	1	359	1.80541276931763	95
315	25.6884422110553	-98.286432160804	11.4889957757886	279	1	359	5.34524011611938	106
316	25.6884422110553	-98.1306532663317	11.4917600878991	309	1	359	2.50927448272705	109
317	25.6884422110553	-97.9748743718593	11.4711097548182	111	1	359	27.7675304412842	109
318	25.6884422110553	-97.8190954773869	10.636897839548	129	1	359	1171.31604003906	99
319	25.6884422110553	-97.6633165829146	11.4845997271674	311	1	359	11.1182870864868	99
320	25.6884422110553	-97.5075376884422	11.4868552902719	308	1	360	8.54167079925537	127
321	25.6884422110553	-97.3517587939699	11.4936773472273	135	1	360	0.202361345291138	253
322	25.6884422110553	-97.1959798994975	11.4934295543155	131	1	364	0.529665887355804	254
323	25.6884422110553	-81.3065326633166	11.4938563406762	93	1	362	0	226
324	25.6884422110553	-81.1507537688442	11.4938502288146	294	1	362	0	226
325	25.6884422110553	-80.9949748743719	11.4914976468725	167	1	362	0.00236333603970706	222
326	25.6884422110553	-80.8391959798995	11.4936828176847	161	1	362	0.149427264928818	222
327	25.6884422110553	-80.6834170854271	11.4938432937077	92	1	362	0.0194499939680099	222
328	25.6884422110553	-80.5276381909548	11.493648181046	135	1	363	0.263449609279633	222
329	25.6884422110553	-80.3718592964824	9.97807184608863	294	1	363	2288.30981445312	222
330	25.6884422110553	-80.21608040201	10.8722386467082	95	1	363	823.311401367188	226
331	25.7939698492462	-100	11.4852666021799	86	1	355	10.4463996887207	93
332	25.7939698492462	-99.8442211055276	11.4897656677316	120	1	355	2.50111961364746	73
333	25.7939698492462	-99.6884422110553	11.492210127185	127	1	355	1.61137092113495	42
334	25.7939698492462	-99.5326633165829	11.4904629757335	281	1	355	4.10678100585938	52
335	25.7939698492462	-99.3768844221105	11.4931323204617	83	1	355	0.874973595142365	52
336	25.7939698492462	-99.2211055276382	11.4932778729809	108	1	355	0.47456493973732	52
337	25.7939698492462	-99.0653266331658	11.4871243645501	83	1	355	8.05551242828369	52
338	25.7939698492462	-98.9095477386935	11.4934733828782	277	1	355	0.366599977016449	52
339	25.7939698492462	-98.7537688442211	11.493348654302	85	1	355	0.196263402700424	42
340	25.7939698492462	-98.5979899497488	11.4933422016035	274	1	359	0.5492103099823	48
341	25.7939698492462	-98.4422110552764	11.4912710874571	54	1	359	2.91310667991638	94
342	25.7939698492462	-98.286432160804	11.4901292722109	86	1	359	3.57589435577393	95
343	25.7939698492462	-98.1306532663317	11.487787976401	129	1	359	6.29192590713501	109
344	25.7939698492462	-97.9748743718593	11.4895854340198	252	1	359	5.03851270675659	99
345	25.7939698492462	-97.8190954773869	11.4865076891851	311	1	359	8.79861736297607	99
346	25.7939698492462	-97.6633165829146	11.4673998853196	124	1	359	31.2177829742432	99
347	25.7939698492462	-97.5075376884422	9.67337733121089	308	1	359	2881.27075195312	127
348	25.7939698492462	-97.3517587939699	11.4807108052831	135	1	360	14.0779495239258	228
349	25.7939698492462	-97.1959798994975	11.4878013537341	132	1	364	7.37240171432495	253
350	25.7939698492462	-81.3065326633166	11.4935244150744	154	1	362	0.315436631441116	226
351	25.7939698492462	-81.1507537688442	11.4938224578688	134	1	362	0.0151164308190346	226
352	25.7939698492462	-80.9949748743719	11.4936491244983	165	1	362	0.147771388292313	222
353	25.7939698492462	-80.8391959798995	11.493630259765	135	1	362	0.00078735570423305	222
354	25.7939698492462	-80.6834170854271	11.4932843453018	265	1	362	0	222
355	25.7939698492462	-80.5276381909548	11.4938646114932	117	1	362	0	222
356	25.7939698492462	-80.3718592964824	10.6951200727201	135	1	363	1084.43591308594	222
357	25.7939698492462	-80.21608040201	9.13730742960933	137	1	363	4076.23779296875	226
358	25.8994974874372	-100	11.485747188478	91	1	355	9.87190628051758	93
359	25.8994974874372	-99.8442211055276	11.4931265681077	153	1	355	0.898170053958893	94
360	25.8994974874372	-99.6884422110553	11.4901474551965	141	1	355	3.95332622528076	48
361	25.8994974874372	-99.5326633165829	11.4926606826191	109	1	355	1.19052827358246	42
362	25.8994974874372	-99.3768844221105	11.4183301731753	248	1	355	92.8811340332031	42
363	25.8994974874372	-99.2211055276382	11.4935144198088	272	1	355	0.372688472270966	52
364	25.8994974874372	-99.0653266331658	11.4916990007739	83	1	355	2.44399333000183	52
365	25.8994974874372	-98.9095477386935	11.4934600622588	255	1	355	0.0823980271816254	42
366	25.8994974874372	-98.7537688442211	11.4935634379872	288	1	355	0.351105958223343	42
367	25.8994974874372	-98.5979899497488	11.4931037787036	288	1	355	0.751026391983032	57
368	25.8994974874372	-98.4422110552764	11.4915999823447	110	1	359	2.25656485557556	57
369	25.8994974874372	-98.286432160804	11.4887756511556	288	1	359	6.2023286819458	94
370	25.8994974874372	-98.1306532663317	11.4878119942489	86	1	359	6.72198057174683	95
371	25.8994974874372	-97.9748743718593	11.489050136716	286	1	359	5.86186504364014	99
372	25.8994974874372	-97.8190954773869	11.4795963671084	129	1	359	17.0330867767334	99
373	25.8994974874372	-97.6633165829146	11.4625833981623	310	1	359	38.0026054382324	99
374	25.8994974874372	-97.5075376884422	10.2960662510261	120	1	359	1723.35620117188	127
375	25.8994974874372	-97.3517587939699	11.4909182507735	253	1	360	3.57536005973816	228
376	25.8994974874372	-97.1959798994975	11.4932768558025	310	1	360	0.708705306053162	253
377	25.8994974874372	-81.6180904522613	11.4938581305101	146	1	362	0	226
378	25.8994974874372	-81.462311557789	11.4936902952806	146	1	362	0.136846378445625	226
379	25.8994974874372	-81.3065326633166	11.4916128513817	161	1	362	2.59477210044861	222
380	25.8994974874372	-81.1507537688442	11.4938366816819	193	1	362	0.0182605590671301	222
381	25.8994974874372	-80.9949748743719	11.4938489569828	193	1	362	0.018975917249918	222
382	25.8994974874372	-80.8391959798995	11.4936427420393	122	1	362	0.00461468100547791	222
383	25.8994974874372	-80.6834170854271	11.4938586216414	124	1	362	0	222
384	25.8994974874372	-80.5276381909548	11.4934991206446	212	1	362	0	222
385	25.8994974874372	-80.3718592964824	9.52563291365844	154	1	362	3191.37866210938	222
386	25.8994974874372	-80.21608040201	9.79134823393928	286	1	363	2645.18115234375	226
387	25.8994974874372	-77.2562814070352	11.4807437445708	301	1	364	16.0090713500977	290
388	26.0050251256281	-100	11.4931550985053	237	1	355	0.190006658434868	170
389	26.0050251256281	-99.8442211055276	11.4894035339844	130	1	355	5.43160057067871	109
390	26.0050251256281	-99.6884422110553	11.4933060407044	111	1	355	0.60734611749649	64
391	26.0050251256281	-99.5326633165829	11.4930695714956	275	1	355	0.961555004119873	42
392	26.0050251256281	-99.3768844221105	11.4932973349439	248	1	355	0.679983735084534	42
393	26.0050251256281	-99.2211055276382	11.4907566254691	253	1	355	3.78482174873352	42
394	26.0050251256281	-99.0653266331658	11.4934443390034	311	1	355	0.50766521692276	42
395	26.0050251256281	-98.9095477386935	11.4936594842397	311	1	355	0.206848680973053	42
396	26.0050251256281	-98.7537688442211	11.4931101381395	311	1	355	0.87938779592514	56
397	26.0050251256281	-98.5979899497488	11.4930570686	85	1	355	0.917627274990082	57
398	26.0050251256281	-98.4422110552764	11.4889133980018	84	1	359	5.25968360900879	57
399	26.0050251256281	-98.286432160804	8.30388439856275	84	1	359	6410.07275390625	57
400	26.0050251256281	-98.1306532663317	11.3619961479264	110	1	359	163.304641723633	95
401	26.0050251256281	-97.9748743718593	11.4683228233276	252	1	359	31.054874420166	95
402	26.0050251256281	-97.8190954773869	11.4862460956413	310	1	359	9.2539119720459	99
403	26.0050251256281	-97.6633165829146	11.3763773327055	129	1	359	144.574234008789	98
404	26.0050251256281	-97.5075376884422	11.1584236572142	120	1	359	426.802001953125	127
405	26.0050251256281	-97.3517587939699	11.4937343025296	134	1	359	0	228
406	26.0050251256281	-97.1959798994975	11.4936217983674	310	1	360	0.202735334634781	228
407	26.0050251256281	-81.7738693467337	11.4930286466689	213	1	362	1.00621545314789	226
408	26.0050251256281	-81.6180904522613	11.4726411924502	161	1	362	24.6306304931641	226
409	26.0050251256281	-81.462311557789	11.4938645645862	295	1	362	0	222
410	26.0050251256281	-81.3065326633166	11.4935102196023	284	1	362	0.0403539910912514	222
411	26.0050251256281	-81.1507537688442	11.49282620699	296	1	362	0.0182605572044849	222
412	26.0050251256281	-80.9949748743719	11.4937715283448	122	1	362	0.0182605590671301	222
413	26.0050251256281	-80.8391959798995	11.4938059470868	265	1	362	0.000680043594911695	222
414	26.0050251256281	-80.6834170854271	11.4932112570949	239	1	362	0	222
415	26.0050251256281	-80.5276381909548	11.4938034091821	288	1	362	0.000696906761731952	222
416	26.0050251256281	-80.3718592964824	10.4315454804411	265	1	362	1498.29675292969	222
417	26.0050251256281	-80.21608040201	9.80724132194272	294	1	363	2614.7001953125	226
418	26.1105527638191	-100	11.4928438171803	198	1	355	0.190006658434868	170
419	26.1105527638191	-99.8442211055276	11.4930802255881	222	1	355	0.840407967567444	109
420	26.1105527638191	-99.6884422110553	11.4905936004788	85	1	355	0.833001017570496	64
421	26.1105527638191	-99.5326633165829	11.4921106492395	84	1	355	0.672867357730865	42
422	26.1105527638191	-99.3768844221105	11.493471491958	90	1	355	0.248633146286011	42
423	26.1105527638191	-99.2211055276382	11.4906469976126	277	1	355	3.91345620155334	42
424	26.1105527638191	-99.0653266331658	11.4898968742369	128	1	355	4.19039821624756	42
425	26.1105527638191	-98.9095477386935	11.4934893106672	126	1	355	0.106223665177822	42
426	26.1105527638191	-98.7537688442211	11.4933011057612	60	1	355	0.440798789262772	56
427	26.1105527638191	-98.5979899497488	11.4920363772508	106	1	355	2.21856689453125	57
428	26.1105527638191	-98.4422110552764	11.4924791176593	95	1	359	1.6007307767868	57
429	26.1105527638191	-98.286432160804	10.4990648794209	100	1	359	1388.9345703125	57
430	26.1105527638191	-98.1306532663317	11.4864335498568	252	1	359	8.98037719726562	94
431	26.1105527638191	-97.9748743718593	11.3140672498445	59	1	359	223.937072753906	94
432	26.1105527638191	-97.8190954773869	11.4640953784752	101	1	359	35.7841339111328	98
433	26.1105527638191	-97.6633165829146	11.209243519794	150	1	359	357.91357421875	98
434	26.1105527638191	-97.3517587939699	11.490702476247	310	1	359	2.96321558952332	127
435	26.1105527638191	-97.1959798994975	10.6542529233751	178	1	360	1146.42858886719	228
436	26.1105527638191	-81.7738693467337	11.0573869257102	124	1	362	563.388000488281	226
437	26.1105527638191	-81.6180904522613	11.4917887086484	267	1	362	2.50701522827148	222
438	26.1105527638191	-81.462311557789	11.4938620028793	296	1	362	0	222
439	26.1105527638191	-81.3065326633166	11.4938606157357	134	1	362	0.00219827820546925	222
440	26.1105527638191	-81.1507537688442	11.4938494519481	202	1	362	0.0182605590671301	222
441	26.1105527638191	-80.9949748743719	11.4938171524734	202	1	362	0.0182605590671301	222
442	26.1105527638191	-80.8391959798995	11.4938641357406	170	1	362	0	222
443	26.1105527638191	-80.6834170854271	11.4938639682283	223	1	362	0	222
444	26.1105527638191	-80.5276381909548	11.493031711686	267	1	362	0	222
445	26.1105527638191	-80.3718592964824	10.6737417066811	288	1	362	1116.7265625	222
446	26.1105527638191	-80.21608040201	10.5315770033968	266	1	362	1337.45190429688	222
447	26.21608040201	-100	11.4932356331429	157	1	355	0.477235466241837	109
448	26.21608040201	-99.8442211055276	11.4931362159986	87	1	355	0.8375483751297	95
449	26.21608040201	-99.6884422110553	11.4920818448089	249	1	355	2.13036847114563	53
450	26.21608040201	-99.5326633165829	11.4932403941339	295	1	355	0.75594288110733	42
451	26.21608040201	-99.3768844221105	11.4922782470932	274	1	355	0.499344676733017	42
452	26.21608040201	-99.2211055276382	11.4938069375279	288	1	355	0.035784013569355	42
453	26.21608040201	-99.0653266331658	11.4915598694631	128	1	355	2.17849278450012	42
454	26.21608040201	-98.9095477386935	11.4920821768704	254	1	355	1.13874363899231	56
455	26.21608040201	-98.7537688442211	11.4852923679592	255	1	355	10.4426078796387	56
456	26.21608040201	-98.5979899497488	10.9846700999227	311	1	355	662.544860839844	56
457	26.21608040201	-98.4422110552764	11.3531359061203	95	1	355	173.325302124023	57
458	26.21608040201	-98.286432160804	10.3403357493129	252	1	359	1648.84606933594	57
459	26.21608040201	-98.1306532663317	10.3792688134756	84	1	359	1582.24975585938	93
460	26.21608040201	-97.9748743718593	11.0337273856548	91	1	359	595.841064453125	94
461	26.21608040201	-97.8190954773869	11.3963548262715	101	1	359	120.183242797852	98
462	26.21608040201	-97.6633165829146	11.4660422303359	145	1	359	32.5156478881836	98
463	26.21608040201	-97.5075376884422	11.4590251680103	120	1	359	42.6291389465332	99
464	26.21608040201	-97.3517587939699	11.4923307107293	134	1	359	1.58897757530212	127
465	26.21608040201	-97.1959798994975	11.4937292000035	178	1	359	0.163228109478951	228
466	26.21608040201	-81.7738693467337	10.7428949941414	124	1	362	1012.859375	222
467	26.21608040201	-81.6180904522613	11.3213926801273	131	1	362	214.81787109375	222
468	26.21608040201	-81.462311557789	11.4938592030314	117	1	362	0	222
469	26.21608040201	-81.3065326633166	11.4938177136936	265	1	362	0.0196212455630302	222
470	26.21608040201	-81.1507537688442	11.4938391022369	129	1	362	0	222
471	26.21608040201	-80.9949748743719	11.4937126980242	169	1	362	0.169387847185135	222
472	26.21608040201	-80.8391959798995	11.4934735338225	166	1	362	0	222
473	26.21608040201	-80.6834170854271	11.4938272787765	165	1	362	0	222
474	26.21608040201	-80.5276381909548	11.493849095308	223	1	362	0	222
475	26.21608040201	-80.3718592964824	11.4937715416779	267	1	362	0	222
476	26.21608040201	-80.21608040201	9.56234200656341	137	1	362	3113.46655273438	222
477	26.321608040201	-100	11.4913970457621	177	1	355	2.37263822555542	64
478	26.321608040201	-99.8442211055276	11.4914209962277	249	1	355	1.94874978065491	53
479	26.321608040201	-99.6884422110553	11.492291672309	308	1	355	0.975480735301971	47
480	26.321608040201	-99.5326633165829	11.4453848742157	310	1	355	59.3722915649414	42
481	26.321608040201	-99.3768844221105	11.4930142303274	271	1	355	0.259599149227142	42
482	26.321608040201	-99.2211055276382	11.4938346012171	107	1	355	0	42
483	26.321608040201	-99.0653266331658	11.4856057282895	128	1	355	10.0155639648438	42
484	26.321608040201	-98.9095477386935	11.4861631571081	311	1	355	8.84621906280518	42
485	26.321608040201	-98.7537688442211	11.4848966224947	126	1	355	10.9342432022095	56
486	26.321608040201	-98.5979899497488	11.4683981397079	106	1	355	30.9091033935547	56
487	26.321608040201	-98.4422110552764	11.3314469632009	252	1	355	202.104995727539	57
488	26.321608040201	-98.286432160804	11.2697023827745	84	1	359	281.23876953125	57
489	26.321608040201	-98.1306532663317	10.6995735054288	93	1	359	1077.84020996094	74
490	26.321608040201	-97.9748743718593	11.0474931834245	91	1	359	577.078247070312	94
491	26.321608040201	-97.8190954773869	11.4839338266398	101	1	359	12.0600471496582	98
492	26.321608040201	-97.6633165829146	11.4933258837942	151	1	359	0.513416528701782	98
493	26.321608040201	-97.5075376884422	11.4819452132773	151	1	359	14.5399408340454	99
494	26.321608040201	-97.3517587939699	11.4938451149104	134	1	359	0	127
495	26.321608040201	-97.1959798994975	11.4918514539424	309	1	360	0.179791852831841	228
496	26.321608040201	-81.7738693467337	11.1680377026356	93	1	362	414.401550292969	222
497	26.321608040201	-81.6180904522613	11.3954816009256	256	1	362	121.383781433105	222
498	26.321608040201	-81.462311557789	11.4891227828823	169	1	362	5.77651309967041	222
499	26.321608040201	-81.3065326633166	11.49298583714	168	1	362	1.05126368999481	222
500	26.321608040201	-81.1507537688442	11.4938043261966	248	1	362	0.073060505092144	222
501	26.321608040201	-80.9949748743719	11.4755203587697	169	1	362	22.3823833465576	222
502	26.321608040201	-80.8391959798995	11.4938640642684	202	1	362	0	222
503	26.321608040201	-80.6834170854271	11.4937785550548	168	1	362	0	222
504	26.321608040201	-80.5276381909548	11.4937889902545	284	1	362	0	222
505	26.321608040201	-80.3718592964824	11.493206481101	296	1	362	0	222
506	26.321608040201	-80.21608040201	10.8158144646597	213	1	362	904.853759765625	222
507	26.321608040201	-80.0603015075377	9.95711426846321	266	1	362	2327.34228515625	222
508	26.321608040201	-77.1005025125628	11.4802695566916	291	1	364	16.0090732574463	289
509	26.427135678392	-100	11.4926883550553	60	1	355	1.13984155654907	47
510	26.427135678392	-99.8442211055276	11.4929852926935	127	1	355	0.793975949287415	42
511	26.427135678392	-99.6884422110553	11.4937480308181	90	1	355	0.0666227638721466	42
512	26.427135678392	-99.5326633165829	11.4937883155162	106	1	355	0.075984425842762	42
513	26.427135678392	-99.3768844221105	11.4937900910717	283	1	355	0.00562855927273631	42
514	26.427135678392	-99.2211055276382	11.4937720926414	126	1	355	0	42
515	26.427135678392	-99.0653266331658	11.477896474872	90	1	355	19.3233871459961	42
516	26.427135678392	-98.9095477386935	11.4711819874456	126	1	355	27.6984634399414	42
517	26.427135678392	-98.7537688442211	11.4858164865097	286	1	355	9.27120208740234	56
518	26.427135678392	-98.5979899497488	11.4938646190662	85	1	355	0	57
519	26.427135678392	-98.4422110552764	11.4936802922871	100	1	355	0.215842813253403	57
520	26.427135678392	-98.286432160804	11.4928999173737	150	1	355	0.876192927360535	57
521	26.427135678392	-98.1306532663317	11.3298271529555	311	1	359	204.147125244141	57
522	26.427135678392	-97.9748743718593	11.4927282150689	110	1	359	1.3820561170578	94
523	26.427135678392	-97.8190954773869	11.4789046758707	129	1	359	18.1988487243652	98
524	26.427135678392	-97.6633165829146	11.4917154639292	124	1	359	2.00273895263672	98
525	26.427135678392	-97.5075376884422	11.4937623356057	308	1	359	0.00570292258635163	99
526	26.427135678392	-97.3517587939699	11.4938196162291	134	1	359	0	127
527	26.427135678392	-81.929648241206	10.8251016783302	275	1	362	891.579345703125	222
528	26.427135678392	-81.7738693467337	11.0442780888401	124	1	362	581.256042480469	222
529	26.427135678392	-81.6180904522613	11.4871727775879	240	1	362	8.1577320098877	222
530	26.427135678392	-81.462311557789	11.3327974414251	168	1	362	200.384246826172	222
531	26.427135678392	-81.3065326633166	11.4933657059475	284	1	362	0.520201802253723	222
532	26.427135678392	-81.1507537688442	11.4936688041223	284	1	362	0.1939367800951	222
533	26.427135678392	-80.9949748743719	11.4932499626808	193	1	362	0.663826942443848	222
534	26.427135678392	-80.8391959798995	11.4938583771927	284	1	362	0	222
535	26.427135678392	-80.6834170854271	11.493565611625	166	1	362	0	222
536	26.427135678392	-80.5276381909548	11.4938373456692	92	1	362	0	222
537	26.427135678392	-80.3718592964824	11.4936589480164	165	1	362	0	222
538	26.427135678392	-80.21608040201	11.4667338989412	273	1	362	33.0557670593262	222
539	26.427135678392	-80.0603015075377	10.1051040052222	266	1	362	2056.10083007812	222
540	26.427135678392	-77.1005025125628	11.4805434494693	134	1	364	16.0090732574463	289
541	26.5326633165829	-100	11.4926526847681	281	1	355	0.916640043258667	42
542	26.5326633165829	-99.8442211055276	11.4909229581488	253	1	355	3.55908727645874	42
543	26.5326633165829	-99.6884422110553	11.4913918941943	106	1	355	1.85661327838898	42
544	26.5326633165829	-99.5326633165829	11.4727899983535	150	1	355	25.6599864959717	42
545	26.5326633165829	-99.3768844221105	11.4936437995742	288	1	355	0	42
546	26.5326633165829	-99.2211055276382	11.4938184633044	90	1	355	0	42
547	26.5326633165829	-99.0653266331658	11.4854971816672	252	1	355	9.58352851867676	42
548	26.5326633165829	-98.9095477386935	11.4924314540536	253	1	355	1.74436438083649	42
549	26.5326633165829	-98.7537688442211	11.4917612468619	127	1	355	1.47821235656738	56
550	26.5326633165829	-98.5979899497488	11.4937452404133	145	1	355	0	57
551	26.5326633165829	-98.4422110552764	11.4936859247479	129	1	355	0.21731624007225	57
552	26.5326633165829	-98.286432160804	11.4916048495815	310	1	355	0.0999489277601242	57
553	26.5326633165829	-98.1306532663317	11.4765683540849	150	1	355	19.9902744293213	57
554	26.5326633165829	-97.9748743718593	11.4934447604902	91	1	359	0.509179294109344	94
555	26.5326633165829	-97.8190954773869	11.483909963648	129	1	359	10.7957229614258	98
556	26.5326633165829	-97.6633165829146	11.4770111322829	286	1	359	17.8368301391602	98
557	26.5326633165829	-97.5075376884422	11.4933381195264	308	1	359	0	98
558	26.5326633165829	-97.3517587939699	11.4938588562528	307	1	359	0	127
559	26.5326633165829	-82.0854271356784	11.405016822124	122	1	362	108.861640930176	226
560	26.5326633165829	-81.929648241206	10.6162466393866	164	1	362	1205.18115234375	222
561	26.5326633165829	-81.7738693467337	11.4936605890968	133	1	362	0.210809364914894	222
562	26.5326633165829	-81.6180904522613	11.4353759501059	168	1	362	71.5647201538086	222
563	26.5326633165829	-81.462311557789	11.4931870475654	162	1	362	0.803679406642914	222
564	26.5326633165829	-81.3065326633166	11.493630128388	162	1	362	0.281403958797455	222
565	26.5326633165829	-81.1507537688442	11.4936703442922	279	1	362	0.234585136175156	222
566	26.5326633165829	-80.9949748743719	11.4931302262053	271	1	362	0.862613618373871	222
567	26.5326633165829	-80.8391959798995	11.4937889902545	124	1	362	0	222
568	26.5326633165829	-80.6834170854271	11.4938045355158	190	1	362	0.0605608895421028	222
569	26.5326633165829	-80.5276381909548	11.4937998387622	295	1	362	0.0445887930691242	222
570	26.5326633165829	-80.3718592964824	11.4938643739851	202	1	362	0	222
571	26.5326633165829	-80.21608040201	11.4920939535222	223	1	362	2.1255476474762	222
572	26.5326633165829	-80.0603015075377	10.1346215901451	266	1	362	2003.57531738281	226
573	26.5326633165829	-78.6582914572864	11.4547451509922	276	1	364	47.5868339538574	267
574	26.5326633165829	-77.1005025125628	11.4803086307702	298	1	364	16.0090732574463	289
575	26.6381909547739	-100	11.4639206340343	270	1	355	36.4635887145996	42
576	26.6381909547739	-99.8442211055276	11.4937658006955	275	1	355	0.112688831984997	42
577	26.6381909547739	-99.6884422110553	11.4928499338202	128	1	355	0	42
578	26.6381909547739	-99.5326633165829	11.4938219189795	128	1	355	0.00143694109283388	42
579	26.6381909547739	-99.3768844221105	11.4934042405638	252	1	355	0.00172580417711288	42
580	26.6381909547739	-99.2211055276382	11.4930795824161	109	1	355	0.402437418699265	42
581	26.6381909547739	-99.0653266331658	11.4934913667524	286	1	355	0.413945466279984	42
582	26.6381909547739	-98.9095477386935	11.4930108584411	145	1	355	0.426036715507507	45
583	26.6381909547739	-98.7537688442211	11.4937959781424	152	1	355	0.0754021927714348	56
584	26.6381909547739	-98.5979899497488	11.4897495780984	254	1	355	1.12703227996826	57
585	26.6381909547739	-98.4422110552764	11.4929778164846	129	1	355	0.934156954288483	57
586	26.6381909547739	-98.286432160804	11.4937934861837	152	1	355	0.0237776655703783	57
587	26.6381909547739	-98.1306532663317	11.4936869655419	122	1	355	0.153235092759132	68
588	26.6381909547739	-97.9748743718593	11.4937435581735	91	1	355	0.123059466481209	70
589	26.6381909547739	-97.8190954773869	11.4927438853092	59	1	359	0.126349791884422	98
590	26.6381909547739	-97.6633165829146	11.4937914332528	286	1	359	0.00924952700734138	98
591	26.6381909547739	-97.5075376884422	11.4937220561881	135	1	359	0	99
592	26.6381909547739	-82.2412060301507	11.4680725313922	153	1	362	31.4288330078125	226
593	26.6381909547739	-82.0854271356784	11.3684237573959	279	1	362	155.329193115234	221
594	26.6381909547739	-81.929648241206	10.3377188955383	295	1	362	1653.27526855469	221
595	26.6381909547739	-81.7738693467337	11.3883552181954	133	1	362	130.177368164062	222
596	26.6381909547739	-81.6180904522613	11.2929148137185	265	1	362	251.300689697266	222
597	26.6381909547739	-81.462311557789	11.4938486610951	164	1	362	0.0194524060934782	222
598	26.6381909547739	-81.3065326633166	11.4933937070622	245	1	362	0	222
599	26.6381909547739	-81.1507537688442	11.4888260207032	279	1	362	6.14108180999756	222
600	26.6381909547739	-80.9949748743719	11.4935910191932	223	1	362	0.275144636631012	222
601	26.6381909547739	-80.8391959798995	11.4938637765969	265	1	362	0	222
602	26.6381909547739	-80.6834170854271	11.3735987787975	166	1	362	148.818695068359	222
603	26.6381909547739	-80.5276381909548	11.4937179096032	120	1	362	0.115192785859108	222
604	26.6381909547739	-80.3718592964824	11.4933054813129	202	1	362	0.663118422031403	222
605	26.6381909547739	-80.21608040201	10.6346939220878	239	1	362	1176.73962402344	222
606	26.6381909547739	-80.0603015075377	10.2371075637237	266	1	362	1824.20422363281	226
607	26.6381909547739	-78.6582914572864	11.4545453693277	276	1	364	47.5868263244629	267
608	26.6381909547739	-78.5025125628141	11.4549353288012	276	1	364	47.5868301391602	267
609	26.6381909547739	-78.3467336683417	11.454989134328	168	1	364	47.5868301391602	267
610	26.6381909547739	-78.1909547738694	11.4549364461107	272	1	364	47.5868301391602	289
611	26.6381909547739	-78.035175879397	11.4549919458034	139	1	364	47.5868339538574	289
612	26.7437185929648	-100	11.4937193237612	86	1	355	0.0338350459933281	42
613	26.7437185929648	-99.8442211055276	11.4934210224984	106	1	355	0.0176784731447697	42
614	26.7437185929648	-99.6884422110553	11.493862383448	55	1	355	0	42
615	26.7437185929648	-99.5326633165829	11.493823435568	271	1	355	0.0289617665112019	42
616	26.7437185929648	-99.3768844221105	11.4937925612391	251	1	355	0.0063103586435318	42
617	26.7437185929648	-99.2211055276382	11.4934956130059	145	1	355	0.372343093156815	42
618	26.7437185929648	-99.0653266331658	11.4937448549825	106	1	355	0.145842522382736	42
619	26.7437185929648	-98.9095477386935	11.4935884324671	150	1	355	0.108635760843754	56
620	26.7437185929648	-98.7537688442211	11.4933573515033	279	1	355	0.079778790473938	56
621	26.7437185929648	-98.5979899497488	11.4934177953893	86	1	355	0.3226717710495	57
622	26.7437185929648	-98.4422110552764	11.4857932115232	100	1	355	9.71280479431152	57
623	26.7437185929648	-98.286432160804	11.4938201836297	310	1	355	0.0488411039113998	68
624	26.7437185929648	-98.1306532663317	11.4933056394232	152	1	355	0.680321037769318	68
625	26.7437185929648	-97.9748743718593	11.493859261924	101	1	355	0	69
626	26.7437185929648	-97.8190954773869	11.4938440212465	93	1	359	0	98
627	26.7437185929648	-97.6633165829146	11.4937768746941	111	1	359	0	98
628	26.7437185929648	-97.5075376884422	11.4938081854246	120	1	359	0	98
629	26.7437185929648	-97.3517587939699	11.4938642791332	306	1	359	0	127
630	26.7437185929648	-82.0854271356784	11.4938610120917	253	1	362	0	226
631	26.7437185929648	-81.929648241206	11.0803867132641	295	1	362	532.168579101562	221
632	26.7437185929648	-81.7738693467337	11.3620844147612	95	1	362	163.316482543945	222
633	26.7437185929648	-81.6180904522613	11.4294931976039	248	1	362	78.7626571655273	222
634	26.7437185929648	-81.462311557789	11.4598535776056	194	1	362	41.5651016235352	222
635	26.7437185929648	-81.3065326633166	11.4935279247009	262	1	362	0.377829313278198	222
636	26.7437185929648	-81.1507537688442	11.4896016325619	202	1	362	5.18414735794067	222
637	26.7437185929648	-80.9949748743719	11.485686664078	267	1	362	9.96798229217529	222
638	26.7437185929648	-80.8391959798995	11.4815922268481	170	1	362	14.8274593353271	222
639	26.7437185929648	-80.6834170854271	11.3945788339434	168	1	362	122.505142211914	226
640	26.7437185929648	-80.5276381909548	11.4938613753447	153	1	362	0	222
641	26.7437185929648	-80.3718592964824	11.4299557731128	165	1	362	78.4959564208984	222
642	26.7437185929648	-80.21608040201	10.7721783297907	134	1	362	969.268310546875	222
643	26.7437185929648	-80.0603015075377	10.0294321389194	141	1	362	2193.1474609375	226
644	26.7437185929648	-78.5025125628141	11.4548954037982	157	1	364	47.5868301391602	267
645	26.7437185929648	-78.1909547738694	11.454993772936	133	1	364	47.5868301391602	267
646	26.7437185929648	-78.035175879397	11.4549938102619	168	1	364	47.5868301391602	289
647	26.7437185929648	-77.8793969849246	11.4549919489035	139	1	364	47.5868301391602	289
648	26.8492462311558	-100	11.493835689125	310	1	355	0	42
649	26.8492462311558	-99.8442211055276	11.4936799772013	128	1	355	0.137880101799965	42
650	26.8492462311558	-99.6884422110553	11.4938269859418	278	1	355	0.032436940819025	42
651	26.8492462311558	-99.5326633165829	11.4937827718557	120	1	355	0.0326210707426071	42
652	26.8492462311558	-99.3768844221105	11.4924969271257	145	1	355	0.0785236358642578	42
653	26.8492462311558	-99.2211055276382	11.467191989708	142	1	355	32.5835151672363	42
654	26.8492462311558	-99.0653266331658	11.4933793965859	279	1	355	0.00643269577994943	45
655	26.8492462311558	-98.9095477386935	11.4938017102151	286	1	355	0.0568878874182701	56
656	26.8492462311558	-98.7537688442211	11.4899231602705	101	1	355	0	57
657	26.8492462311558	-98.5979899497488	11.4936848979881	151	1	355	0	57
658	26.8492462311558	-98.4422110552764	11.493864618641	100	1	355	0	68
659	26.8492462311558	-98.286432160804	11.4928057462449	310	1	355	1.22909498214722	69
660	26.8492462311558	-98.1306532663317	11.4928706267723	110	1	355	0.241918444633484	68
661	26.8492462311558	-97.9748743718593	11.4928413879931	152	1	355	0	69
662	26.8492462311558	-97.8190954773869	11.4938383715413	152	1	355	0.0101438229903579	98
663	26.8492462311558	-97.6633165829146	11.4938199429604	288	1	359	0	98
664	26.8492462311558	-97.5075376884422	11.4936963387955	135	1	359	0	99
665	26.8492462311558	-82.2412060301507	11.4853552463317	154	1	362	10.3470869064331	223
666	26.8492462311558	-81.929648241206	11.4935505760703	147	1	362	0.38192293047905	221
667	26.8492462311558	-81.7738693467337	11.4932049147382	164	1	362	0.786767899990082	221
668	26.8492462311558	-81.6180904522613	11.4936714416185	265	1	362	0.233756750822067	222
669	26.8492462311558	-81.462311557789	11.4873749476337	265	1	362	7.89592981338501	222
670	26.8492462311558	-81.3065326633166	11.4932267481579	179	1	362	0.609689712524414	222
671	26.8492462311558	-81.1507537688442	11.4834930566843	124	1	362	12.6440467834473	222
672	26.8492462311558	-80.9949748743719	11.4938191239024	124	1	362	0	222
673	26.8492462311558	-80.8391959798995	11.493386605479	130	1	362	0	226
674	26.8492462311558	-80.6834170854271	11.4938400797465	285	1	362	0	226
675	26.8492462311558	-80.5276381909548	11.4935363222856	168	1	362	0	222
676	26.8492462311558	-80.3718592964824	11.4937933790755	94	1	362	0	222
677	26.8492462311558	-80.21608040201	11.4896420005394	118	1	362	4.94437408447266	226
678	26.8492462311558	-80.0603015075377	10.7089399569269	272	1	362	1063.49035644531	226
679	26.9547738693467	-100	11.4938291918677	274	1	355	0	42
680	26.9547738693467	-99.8442211055276	11.492583676888	143	1	355	1.15892338752747	42
681	26.9547738693467	-99.6884422110553	11.49356970991	143	1	355	0.337789207696915	42
682	26.9547738693467	-99.5326633165829	11.493684917339	99	1	355	0.00522808311507106	42
683	26.9547738693467	-99.3768844221105	11.4937342907644	128	1	355	0.125991582870483	42
684	26.9547738693467	-99.2211055276382	11.4902721932041	279	1	355	4.36571836471558	45
685	26.9547738693467	-99.0653266331658	11.493753701001	129	1	355	0.0933557525277138	45
686	26.9547738693467	-98.9095477386935	11.4938027788257	272	1	355	0.0580214969813824	68
687	26.9547738693467	-98.7537688442211	11.493842651332	122	1	355	0.0003001659642905	70
688	26.9547738693467	-98.5979899497488	11.4937801713829	100	1	355	0.091814249753952	69
689	26.9547738693467	-98.4422110552764	11.4938536162385	122	1	355	0	69
690	26.9547738693467	-98.286432160804	11.4933299982338	143	1	355	0.525275528430939	69
691	26.9547738693467	-98.1306532663317	11.4870084636746	91	1	355	7.30910015106201	69
692	26.9547738693467	-97.9748743718593	11.4936585982762	145	1	355	0	70
693	26.9547738693467	-97.8190954773869	11.4938496602972	59	1	355	0.0182353314012289	98
694	26.9547738693467	-97.6633165829146	11.4938588562528	308	1	355	0	98
695	26.9547738693467	-97.5075376884422	11.4938599985015	288	1	355	0	99
696	26.9547738693467	-97.3517587939699	11.4937923460048	309	1	359	0	127
697	26.9547738693467	-82.3969849246231	11.3170482530179	160	1	361	220.431594848633	223
698	26.9547738693467	-82.2412060301507	11.2800266235785	118	1	362	267.696166992188	223
699	26.9547738693467	-82.0854271356784	11.1130238424844	122	1	362	487.957580566406	219
700	26.9547738693467	-81.929648241206	11.4840834648628	295	1	362	11.8882932662964	200
701	26.9547738693467	-81.7738693467337	11.4930064324493	204	1	362	0.772238671779633	200
702	26.9547738693467	-81.6180904522613	11.4934204345306	246	1	362	0.535533547401428	200
703	26.9547738693467	-81.462311557789	11.4917741138491	199	1	362	2.49628901481628	222
704	26.9547738693467	-81.3065326633166	11.484330470197	245	1	362	11.4953966140747	222
705	26.9547738693467	-81.1507537688442	11.493745143682	93	1	362	0.0554629191756248	222
706	26.9547738693467	-80.9949748743719	11.49384841427	296	1	362	0	222
707	26.9547738693467	-80.8391959798995	11.4938590309832	294	1	362	0	226
708	26.9547738693467	-80.6834170854271	11.4938240376267	289	1	362	0	226
709	26.9547738693467	-80.5276381909548	11.4938624566793	137	1	362	0	222
710	26.9547738693467	-80.3718592964824	11.4936613528149	170	1	362	0.135745733976364	222
711	26.9547738693467	-80.21608040201	11.2527025146149	294	1	362	302.807006835938	226
712	26.9547738693467	-80.0603015075377	10.6286311610807	273	1	362	1186.0712890625	226
713	27.0603015075377	-100	11.4930721139135	274	1	355	0.115583665668964	42
714	27.0603015075377	-99.8442211055276	11.4938179647342	128	1	355	0	42
715	27.0603015075377	-99.6884422110553	11.4914145055419	99	1	355	0.0250086076557636	42
716	27.0603015075377	-99.5326633165829	11.4934569914632	143	1	355	0.0461955778300762	42
717	27.0603015075377	-99.3768844221105	11.4927526294895	128	1	355	1.33746254444122	42
718	27.0603015075377	-99.2211055276382	11.4937842518883	311	1	355	0	45
719	27.0603015075377	-99.0653266331658	11.4937584946016	272	1	355	0.116060324013233	46
720	27.0603015075377	-98.9095477386935	11.4938464920974	120	1	355	0	68
721	27.0603015075377	-98.7537688442211	11.4938510774574	274	1	355	0.0165111608803272	94
722	27.0603015075377	-98.5979899497488	11.4935754494527	122	1	355	0.294384717941284	69
723	27.0603015075377	-98.4422110552764	11.4937919306963	122	1	355	0	69
724	27.0603015075377	-98.286432160804	11.4935250101176	279	1	355	0	69
725	27.0603015075377	-98.1306532663317	11.4930478774166	280	1	355	0.000934198964387178	69
726	27.0603015075377	-97.9748743718593	11.4938640456559	280	1	355	0	70
727	27.0603015075377	-97.8190954773869	11.4917275325748	280	1	355	0	98
728	27.0603015075377	-97.6633165829146	11.4936312796292	143	1	355	0	99
729	27.0603015075377	-97.5075376884422	11.4937837043378	130	1	355	0	126
730	27.0603015075377	-82.3969849246231	10.7416581391473	162	1	361	1014.70495605469	223
731	27.0603015075377	-82.2412060301507	10.9775861752321	287	1	361	673.819519042969	219
732	27.0603015075377	-81.929648241206	11.4873773050148	193	1	361	7.76969385147095	200
733	27.0603015075377	-81.7738693467337	11.489858009821	214	1	361	4.0054874420166	200
734	27.0603015075377	-81.6180904522613	11.4937503986152	224	1	361	0.138939023017883	200
735	27.0603015075377	-81.462311557789	11.4926923520694	204	1	361	1.30203282833099	200
736	27.0603015075377	-81.3065326633166	11.493630525575	245	1	361	0.117470048367977	221
737	27.0603015075377	-81.1507537688442	11.4928061848318	240	1	361	0.796461224555969	222
738	27.0603015075377	-80.9949748743719	11.4930611068599	162	1	361	0.847341477870941	222
739	27.0603015075377	-80.8391959798995	11.4938464013836	294	1	362	0	226
740	27.0603015075377	-80.6834170854271	11.4937773310073	285	1	362	0	226
741	27.0603015075377	-80.5276381909548	11.4890450283183	153	1	362	5.82605409622192	222
742	27.0603015075377	-80.3718592964824	11.4900840245275	294	1	362	4.55425786972046	222
743	27.0603015075377	-80.21608040201	11.4909175136358	262	1	362	3.56789565086365	226
744	27.1658291457286	-100	11.4931275237514	55	1	355	0.886669874191284	42
745	27.1658291457286	-99.8442211055276	11.4938255248264	288	1	355	0.0187755692750216	42
746	27.1658291457286	-99.6884422110553	11.4930372300208	90	1	355	0.0190054215490818	42
747	27.1658291457286	-99.5326633165829	11.4918533643156	311	1	355	0.171015158295631	42
748	27.1658291457286	-99.3768844221105	11.4936965572993	279	1	355	0	42
749	27.1658291457286	-99.2211055276382	11.4937080728418	273	1	355	0.0532235242426395	46
750	27.1658291457286	-99.0653266331658	11.4936641186014	273	1	355	0.000468836922664195	47
751	27.1658291457286	-98.9095477386935	11.4938645435869	122	1	355	0	94
752	27.1658291457286	-98.7537688442211	11.4936529844331	286	1	355	0.12158465385437	93
753	27.1658291457286	-98.5979899497488	11.4937727732498	91	1	355	0.0115699842572212	69
754	27.1658291457286	-98.4422110552764	11.4936869315432	250	1	355	0.0070789996534586	69
755	27.1658291457286	-98.286432160804	11.4935540906659	92	1	355	0	69
756	27.1658291457286	-98.1306532663317	11.4937173638301	280	1	355	0.115427732467651	69
757	27.1658291457286	-97.9748743718593	11.49339140484	87	1	355	0	70
758	27.1658291457286	-97.8190954773869	11.4938209160189	111	1	355	0	98
759	27.1658291457286	-97.6633165829146	11.4938371573097	143	1	355	0.000104032515082508	99
760	27.1658291457286	-97.5075376884422	11.4938624741169	252	1	355	0	127
761	27.1658291457286	-82.3969849246231	11.4093434876312	118	1	361	104.096969604492	219
762	27.1658291457286	-82.2412060301507	11.4938066149678	142	1	361	0	200
763	27.1658291457286	-82.0854271356784	11.4937680881586	248	1	361	0.117592640221119	200
764	27.1658291457286	-81.929648241206	11.4918748458572	169	1	361	2.42362332344055	200
765	27.1658291457286	-81.7738693467337	11.4915633267219	169	1	361	2.80353140830994	200
766	27.1658291457286	-81.6180904522613	11.4937319410652	134	1	361	0.146170392632484	200
767	27.1658291457286	-81.462311557789	11.4932591401248	223	1	361	0.658135056495667	200
768	27.1658291457286	-81.3065326633166	11.4914282029724	255	1	361	2.88673400878906	200
769	27.1658291457286	-81.1507537688442	11.4928240337663	246	1	361	1.14498364925385	221
770	27.1658291457286	-80.9949748743719	11.4935088524265	272	1	361	0.351651132106781	222
771	27.1658291457286	-80.8391959798995	11.4421735324569	262	1	361	63.287525177002	222
772	27.1658291457286	-80.6834170854271	11.4645661730897	94	1	361	35.8035621643066	222
773	27.1658291457286	-80.5276381909548	11.4829462078764	94	1	361	13.2992334365845	222
774	27.1658291457286	-80.3718592964824	11.4499114188762	272	1	362	53.8281593322754	222
775	27.1658291457286	-80.21608040201	10.8338394737206	139	1	362	878.852905273438	222
776	27.2713567839196	-100	11.493019635836	90	1	355	0.367637068033218	42
777	27.2713567839196	-99.8442211055276	11.4938638312049	288	1	355	9.23593615880236e-05	42
778	27.2713567839196	-99.6884422110553	11.4938077341446	128	1	355	0.0686570927500725	42
779	27.2713567839196	-99.5326633165829	11.4926931180679	311	1	355	1.38809788227081	42
780	27.2713567839196	-99.3768844221105	11.493047088783	279	1	355	0.551777601242065	42
781	27.2713567839196	-99.2211055276382	11.4938382420048	279	1	355	0.00167235021945089	46
782	27.2713567839196	-98.7537688442211	11.4926347025261	87	1	355	1.45007240772247	93
783	27.2713567839196	-98.5979899497488	11.4937990405381	273	1	355	0.0577984005212784	93
784	27.2713567839196	-98.4422110552764	11.493602547639	149	1	355	0.266126036643982	69
785	27.2713567839196	-98.1306532663317	11.4861258144524	280	1	355	9.24362754821777	69
786	27.2713567839196	-97.8190954773869	11.4928488212578	120	1	355	1.2205982208252	98
787	27.2713567839196	-97.5075376884422	11.4938524597311	311	1	355	0	126
788	27.2713567839196	-82.5527638190955	10.6276745717727	286	1	361	1186.96984863281	218
789	27.2713567839196	-82.3969849246231	11.3335556125352	274	1	361	199.193756103516	219
790	27.2713567839196	-82.2412060301507	11.4890858774244	275	1	361	5.82427740097046	200
791	27.2713567839196	-82.0854271356784	11.4909949363923	268	1	361	3.49567437171936	200
792	27.2713567839196	-81.929648241206	11.4866264737838	263	1	361	8.82385063171387	200
793	27.2713567839196	-81.7738693467337	11.4900892857202	268	1	361	4.58726835250854	200
794	27.2713567839196	-81.6180904522613	11.4938561283938	117	1	361	0	200
795	27.2713567839196	-81.462311557789	11.4931842329945	134	1	361	0.798648834228516	200
796	27.2713567839196	-81.3065326633166	11.444410172538	96	1	361	60.2052230834961	200
797	27.2713567839196	-81.1507537688442	11.4930823667579	256	1	361	0.0143125830218196	221
798	27.2713567839196	-80.9949748743719	11.4924936443647	256	1	361	0.792524635791779	221
799	27.2713567839196	-80.8391959798995	11.2774483482843	120	1	361	271.116058349609	222
800	27.2713567839196	-80.6834170854271	11.485521797617	137	1	361	10.1319913864136	222
801	27.2713567839196	-80.5276381909548	11.4887901438631	179	1	361	6.18137550354004	222
802	27.2713567839196	-80.3718592964824	10.3813413089721	272	1	361	1580.65002441406	222
803	27.2713567839196	-80.21608040201	10.8839748715794	139	1	362	806.438415527344	222
804	27.3768844221106	-100	11.493593272936	149	1	355	0.134892135858536	42
805	27.3768844221106	-99.8442211055276	11.4938149829682	288	1	355	0.046966053545475	42
806	27.3768844221106	-99.6884422110553	11.4924274401015	274	1	355	1.54835188388824	42
807	27.3768844221106	-99.5326633165829	11.081722762275	128	1	355	530.297180175781	42
808	27.3768844221106	-99.3768844221105	11.4934146478468	311	1	355	0.503846526145935	46
809	27.3768844221106	-99.0653266331658	11.4937554236458	310	1	355	0	93
810	27.3768844221106	-98.9095477386935	11.4936976875154	277	1	355	0.202612340450287	93
811	27.3768844221106	-98.7537688442211	11.4935678944955	288	1	355	0.00949327554553747	93
812	27.3768844221106	-98.5979899497488	11.4937558991857	280	1	355	0.120190180838108	93
813	27.3768844221106	-98.4422110552764	11.4922307215275	283	1	355	1.59702110290527	69
814	27.3768844221106	-98.286432160804	11.4919743429762	280	1	355	1.74570822715759	69
815	27.3768844221106	-98.1306532663317	11.4927370769191	311	1	355	1.1669203042984	69
816	27.3768844221106	-97.9748743718593	11.4938405817103	311	1	355	0	69
817	27.3768844221106	-97.8190954773869	11.4748370476527	309	1	355	23.2245235443115	97
818	27.3768844221106	-97.6633165829146	11.4938598127459	252	1	355	0	99
819	27.3768844221106	-97.5075376884422	11.4937929667387	131	1	355	0	227
820	27.3768844221106	-97.3517587939699	11.4937292559534	252	1	355	0	227
821	27.3768844221106	-82.5527638190955	11.0171809103018	239	1	361	618.012023925781	218
822	27.3768844221106	-82.3969849246231	11.3591210059377	237	1	361	166.950012207031	200
823	27.3768844221106	-82.2412060301507	11.4822296752075	261	1	361	14.0538101196289	200
824	27.3768844221106	-82.0854271356784	11.4893109598098	263	1	361	5.38239049911499	200
825	27.3768844221106	-81.929648241206	11.4932595696905	160	1	361	0.713423073291779	200
826	27.3768844221106	-81.7738693467337	11.4908664197289	263	1	361	3.65012192726135	200
827	27.3768844221106	-81.6180904522613	11.4932597160307	284	1	361	0.734838366508484	200
828	27.3768844221106	-81.462311557789	11.4592930729036	284	1	361	42.2511596679688	200
829	27.3768844221106	-81.3065326633166	11.4747890447499	272	1	361	23.2684383392334	200
830	27.3768844221106	-81.1507537688442	11.493027768643	247	1	361	0.87941700220108	221
831	27.3768844221106	-80.9949748743719	11.4914849369753	264	1	361	2.83902311325073	219
832	27.3768844221106	-80.8391959798995	11.4770106640293	130	1	361	20.5404224395752	221
833	27.3768844221106	-80.6834170854271	11.4890234484939	146	1	361	5.82431840896606	222
834	27.3768844221106	-80.5276381909548	11.4928607382428	94	1	361	1.18353509902954	222
835	27.3768844221106	-80.3718592964824	11.1711220569917	94	1	361	410.252593994141	222
836	27.4824120603015	-100	11.4936930650045	150	1	355	0.0549411252140999	42
837	27.4824120603015	-99.8442211055276	11.4938017574792	270	1	355	0.0611291453242302	42
838	27.4824120603015	-99.6884422110553	11.4850654052432	150	1	355	9.94175720214844	42
839	27.4824120603015	-99.5326633165829	8.94557078362817	110	1	355	4555.30029296875	42
840	27.4824120603015	-99.3768844221105	11.4471171526767	59	1	355	57.2659225463867	46
841	27.4824120603015	-99.2211055276382	11.4935533460128	86	1	355	0.302122384309769	93
842	27.4824120603015	-99.0653266331658	11.4938259248905	92	1	355	0	93
843	27.4824120603015	-98.9095477386935	11.4937229137685	277	1	355	0.168098583817482	93
844	27.4824120603015	-98.7537688442211	11.4930613395408	156	1	355	0.130281746387482	93
845	27.4824120603015	-98.5979899497488	11.4926739733093	115	1	355	0.0284197423607111	93
846	27.4824120603015	-98.4422110552764	11.493549838205	271	1	355	0.174847990274429	93
847	27.4824120603015	-98.286432160804	11.4909224512139	115	1	355	3.5848696231842	93
848	27.4824120603015	-98.1306532663317	11.4936137552882	279	1	355	0.211892947554588	69
849	27.4824120603015	-97.9748743718593	11.4938317252366	283	1	355	0	97
850	27.4824120603015	-97.8190954773869	11.4857616572444	117	1	355	8.25834941864014	97
851	27.4824120603015	-97.6633165829146	11.4938599175811	149	1	355	0	98
852	27.4824120603015	-97.5075376884422	11.493810614218	241	1	355	0	127
853	27.4824120603015	-97.3517587939699	11.4930062269317	252	1	355	0	227
854	27.4824120603015	-82.5527638190955	10.2184920787962	287	1	361	1856.07592773438	200
855	27.4824120603015	-82.3969849246231	11.3367571531683	295	1	361	195.349746704102	200
856	27.4824120603015	-82.2412060301507	11.4906408481291	179	1	361	3.9118127822876	200
857	27.4824120603015	-82.0854271356784	11.4836282866846	130	1	361	12.4849452972412	200
858	27.4824120603015	-81.929648241206	11.4883354556713	258	1	361	5.71561908721924	200
859	27.4824120603015	-81.7738693467337	11.4418359789059	194	1	361	63.7741165161133	200
860	27.4824120603015	-81.6180904522613	11.4919207926765	254	1	361	2.34992814064026	200
861	27.4824120603015	-81.462311557789	11.0626096363009	264	1	361	556.334594726562	200
862	27.4824120603015	-81.3065326633166	11.4913103267736	163	1	361	3.11017513275146	200
863	27.4824120603015	-81.1507537688442	11.4935245893509	255	1	361	0.294507086277008	219
864	27.4824120603015	-80.9949748743719	11.4880855296592	263	1	361	6.99366474151611	219
865	27.4824120603015	-80.8391959798995	11.4929756211977	247	1	361	0.0494048222899437	219
866	27.4824120603015	-80.6834170854271	11.4924705300049	284	1	361	1.68911945819855	219
867	27.4824120603015	-80.5276381909548	11.4927941007195	160	1	361	1.29966652393341	222
868	27.4824120603015	-80.3718592964824	10.87133987996	94	1	361	824.632934570312	222
869	27.5879396984925	-100	11.4938107177292	110	1	355	0.0654662624001503	45
870	27.5879396984925	-99.8442211055276	11.4918890926561	277	1	355	2.36207222938538	42
871	27.5879396984925	-99.6884422110553	11.4935487403036	110	1	355	0.38267508149147	42
872	27.5879396984925	-99.5326633165829	10.7314207186116	129	1	355	1029.7392578125	46
873	27.5879396984925	-99.3768844221105	11.4934840623841	127	1	355	0	46
874	27.5879396984925	-99.2211055276382	11.473230259206	151	1	355	24.3721084594727	93
875	27.5879396984925	-99.0653266331658	11.4938113878565	283	1	355	0.0167257692664862	93
876	27.5879396984925	-98.9095477386935	11.4926494360822	270	1	355	0	93
877	27.5879396984925	-98.7537688442211	11.4938586788404	240	1	355	0	93
878	27.5879396984925	-98.5979899497488	11.4938344576787	94	1	355	0.0216053649783134	93
879	27.5879396984925	-98.4422110552764	11.4815896046484	124	1	355	14.241774559021	93
880	27.5879396984925	-98.286432160804	11.4929183641306	59	1	355	0.978689253330231	94
881	27.5879396984925	-98.1306532663317	11.4929331548187	310	1	355	1.10468316078186	94
882	27.5879396984925	-97.9748743718593	11.4938376001861	135	1	355	0	97
883	27.5879396984925	-97.8190954773869	11.415162692352	252	1	355	96.013427734375	97
884	27.5879396984925	-97.6633165829146	11.4927169401622	134	1	355	0.863670945167542	98
885	27.5879396984925	-97.5075376884422	11.4934265001737	131	1	355	0.382678687572479	227
886	27.5879396984925	-97.3517587939699	11.4938620028793	137	1	355	0	227
887	27.5879396984925	-82.5527638190955	11.4415412914702	144	1	361	64.1676177978516	200
888	27.5879396984925	-82.3969849246231	11.4844339246048	144	1	361	11.4951314926147	200
889	27.5879396984925	-82.2412060301507	11.48571426654	179	1	361	9.71761703491211	200
890	27.5879396984925	-82.0854271356784	11.4933505651354	200	1	361	0.597744047641754	200
891	27.5879396984925	-81.929648241206	11.481379760673	190	1	361	15.2316150665283	200
892	27.5879396984925	-81.7738693467337	11.4860442480706	190	1	361	8.98311996459961	200
893	27.5879396984925	-81.6180904522613	11.4912125105088	148	1	361	3.22955465316772	200
894	27.5879396984925	-81.462311557789	11.3217097910458	117	1	361	214.498336791992	200
895	27.5879396984925	-81.3065326633166	11.4938357935158	263	1	361	0	219
896	27.5879396984925	-81.1507537688442	11.4938401876292	284	1	361	0.0297792945057154	219
897	27.5879396984925	-80.9949748743719	11.4930442269147	163	1	361	0.985383868217468	219
898	27.5879396984925	-80.8391959798995	11.4876005281963	121	1	361	7.63087511062622	219
899	27.5879396984925	-80.6834170854271	11.4930134491017	201	1	361	0.0920415595173836	219
900	27.5879396984925	-80.5276381909548	11.4539514259011	246	1	361	48.7866897583008	222
901	27.5879396984925	-80.3718592964824	11.0414470016817	119	1	361	585.395080566406	222
902	27.6934673366834	-100	11.4934239458524	110	1	355	0.232553288340569	45
903	27.6934673366834	-99.8442211055276	11.49372213122	85	1	355	0.165486693382263	42
904	27.6934673366834	-99.6884422110553	11.4937867000803	101	1	355	0.0414801314473152	46
905	27.6934673366834	-99.5326633165829	11.4937922397491	251	1	355	0	46
906	27.6934673366834	-99.3768844221105	11.4930977982178	151	1	355	0	93
907	27.6934673366834	-99.2211055276382	11.4924272530664	151	1	355	0.347149074077606	93
908	27.6934673366834	-99.0653266331658	11.4937887220053	250	1	355	0.0644416362047195	92
909	27.6934673366834	-98.9095477386935	11.4938343617477	270	1	355	0	93
910	27.6934673366834	-98.7537688442211	11.493747630708	307	1	355	0	93
911	27.6934673366834	-98.5979899497488	11.4937052905437	307	1	355	0	93
912	27.6934673366834	-98.4422110552764	11.4936979011694	274	1	355	0.128282830119133	93
913	27.6934673366834	-98.286432160804	11.4798390117199	309	1	355	17.0937099456787	94
914	27.6934673366834	-98.1306532663317	11.4844460042858	309	1	355	10.3975687026978	97
915	27.6934673366834	-97.9748743718593	11.4930150484824	279	1	355	0.769010066986084	97
916	27.6934673366834	-97.8190954773869	11.4932470042851	239	1	355	0.181915938854218	97
917	27.6934673366834	-97.6633165829146	11.4779023206055	178	1	355	18.4992027282715	98
918	27.6934673366834	-97.5075376884422	11.4905417688111	131	1	355	4.0115909576416	127
919	27.6934673366834	-97.3517587939699	10.2830665938623	137	1	355	1745.16052246094	227
920	27.6934673366834	-82.3969849246231	11.2178221397614	261	1	361	348.743621826172	200
921	27.6934673366834	-82.2412060301507	11.4811765713923	263	1	361	15.4778509140015	200
922	27.6934673366834	-82.0854271356784	11.4934860890571	249	1	361	0.461013376712799	200
923	27.6934673366834	-81.929648241206	11.4912249177777	264	1	361	1.851109623909	200
924	27.6934673366834	-81.7738693467337	11.4931746006069	241	1	361	0.750216662883759	200
925	27.6934673366834	-81.6180904522613	11.4748388193982	200	1	361	23.1590251922607	200
926	27.6934673366834	-81.462311557789	11.49091479494	117	1	361	3.55310034751892	200
927	27.6934673366834	-81.3065326633166	11.478266509902	272	1	361	18.9262065887451	219
928	27.6934673366834	-81.1507537688442	11.4932382879362	178	1	361	0.742508411407471	219
929	27.6934673366834	-80.9949748743719	11.4938634033857	240	1	361	0	219
930	27.6934673366834	-80.8391959798995	11.4914248026497	270	1	361	2.3572404384613	219
931	27.6934673366834	-80.6834170854271	11.493863430343	121	1	361	0	219
932	27.6934673366834	-80.5276381909548	11.4934726493938	274	1	361	0.471240371465683	221
933	27.6934673366834	-80.3718592964824	10.9421711983292	146	1	361	723.542419433594	222
934	27.7989949748744	-100	11.4936770106556	129	2	355	0.220155164599419	48
935	27.7989949748744	-99.8442211055276	11.4859538360973	60	1	355	9.61914348602295	48
936	27.7989949748744	-99.6884422110553	11.4935936807934	151	1	355	0.00770890433341265	49
937	27.7989949748744	-99.5326633165829	11.4933845481106	270	1	355	0.581691682338715	92
938	27.7989949748744	-99.3768844221105	11.4928251308993	286	1	355	0.181142091751099	93
939	27.7989949748744	-99.2211055276382	11.4936287480324	124	1	355	0.129926279187202	47
940	27.7989949748744	-99.0653266331658	11.4938478307801	283	1	355	0	47
941	27.7989949748744	-98.9095477386935	11.4937586542542	253	1	355	0	47
942	27.7989949748744	-98.7537688442211	11.4938221967803	240	1	355	0	93
943	27.7989949748744	-98.5979899497488	11.4930092128906	307	1	355	0.714352250099182	93
944	27.7989949748744	-98.4422110552764	11.4934830328261	156	1	355	0.463125735521317	93
945	27.7989949748744	-98.286432160804	11.4904295216291	255	1	355	4.00104665756226	94
946	27.7989949748744	-98.1306532663317	11.4926587088838	151	1	355	1.21316695213318	97
947	27.7989949748744	-97.9748743718593	11.4908381653885	133	1	355	3.05605697631836	97
948	27.7989949748744	-97.8190954773869	11.4495108082391	279	1	355	54.3343811035156	97
949	27.7989949748744	-97.6633165829146	11.3524950183255	241	1	355	175.386123657227	97
950	27.7989949748744	-97.5075376884422	11.426188069219	286	1	355	82.9690704345703	127
951	27.7989949748744	-82.7085427135678	10.243525733935	240	1	361	1813.10827636719	218
952	27.7989949748744	-82.5527638190955	11.4938617175143	204	1	361	0	218
953	27.7989949748744	-82.3969849246231	11.3109659354062	169	1	361	228.173690795898	200
954	27.7989949748744	-82.2412060301507	11.4460473072347	135	1	361	58.608959197998	200
955	27.7989949748744	-82.0854271356784	11.4786805622254	264	1	361	18.5215854644775	200
956	27.7989949748744	-81.929648241206	11.4903647985539	169	1	361	3.42720413208008	200
957	27.7989949748744	-81.7738693467337	11.4815065805399	169	1	361	11.9225339889526	200
958	27.7989949748744	-81.6180904522613	11.3892552142343	248	1	361	129.167251586914	200
959	27.7989949748744	-81.462311557789	11.4859294750483	148	1	361	9.63840961456299	200
960	27.7989949748744	-81.3065326633166	11.4884022894155	213	1	361	6.64850759506226	219
961	27.7989949748744	-81.1507537688442	11.4938029677846	135	1	361	0.0306950807571411	219
962	27.7989949748744	-80.9949748743719	11.4935846958517	136	1	361	0.304277360439301	219
963	27.7989949748744	-80.8391959798995	11.4936118529471	263	1	361	0.268540233373642	219
964	27.7989949748744	-80.6834170854271	11.4938416474478	121	1	361	0.0248887278139591	219
965	27.7989949748744	-80.5276381909548	11.4650776234952	246	1	361	35.1940765380859	222
966	27.9045226130653	-100	11.4933970747799	124	2	355	0.556226074695587	48
967	27.9045226130653	-99.8442211055276	11.4931278383612	124	2	355	0	48
968	27.9045226130653	-99.6884422110553	11.4890673571158	127	1	355	0.0171696972101927	49
969	27.9045226130653	-99.5326633165829	11.4893846677176	275	1	355	0.397685021162033	92
970	27.9045226130653	-99.3768844221105	11.4937664112702	278	1	355	0.118946805596352	92
971	27.9045226130653	-99.2211055276382	11.4914051375181	311	1	355	0.124768957495689	47
972	27.9045226130653	-99.0653266331658	11.4938324219244	311	1	355	0	47
973	27.9045226130653	-98.9095477386935	11.4937114776303	91	1	355	0.00354662234894931	47
974	27.9045226130653	-98.7537688442211	11.4934736458062	240	1	355	0	48
975	27.9045226130653	-98.5979899497488	11.4139823020309	309	1	355	98.3062362670898	93
976	27.9045226130653	-98.4422110552764	11.4937136031378	133	1	355	0.0579955689609051	94
977	27.9045226130653	-98.286432160804	11.4937399548127	241	1	355	0.0962319672107697	94
978	27.9045226130653	-98.1306532663317	11.4902008556336	151	1	355	3.54952526092529	97
979	27.9045226130653	-97.9748743718593	11.4730812008846	151	1	355	25.0545749664307	97
980	27.9045226130653	-97.8190954773869	11.4840443438374	136	1	355	11.3238105773926	97
981	27.9045226130653	-97.6633165829146	11.490298949095	307	1	355	4.24152755737305	97
982	27.9045226130653	-97.5075376884422	11.491028350806	133	1	355	3.15476846694946	127
983	27.9045226130653	-97.1959798994975	11.321612866485	286	1	355	214.424453735352	227
984	27.9045226130653	-82.8643216080402	10.3415615168017	273	1	360	1646.44775390625	222
985	27.9045226130653	-82.7085427135678	10.4589607248234	267	1	360	1453.77575683594	222
986	27.9045226130653	-82.5527638190955	11.4659331175524	245	1	361	33.982536315918	200
987	27.9045226130653	-82.3969849246231	11.4112707417228	239	1	361	101.643341064453	200
988	27.9045226130653	-82.2412060301507	10.6305109663035	201	1	361	1182.25268554688	200
989	27.9045226130653	-82.0854271356784	11.4596000870041	95	1	361	41.892765045166	200
990	27.9045226130653	-81.929648241206	11.4920057317215	135	1	361	2.26377844810486	200
991	27.9045226130653	-81.7738693467337	11.4119111000087	252	1	361	100.887245178223	200
992	27.9045226130653	-81.6180904522613	11.2201326664284	202	1	361	345.593475341797	200
993	27.9045226130653	-81.462311557789	11.4486526227535	268	1	361	55.3359107971191	200
994	27.9045226130653	-81.3065326633166	11.4909119586302	247	1	361	3.57916378974915	219
995	27.9045226130653	-81.1507537688442	11.4936844090993	130	1	361	0.218124940991402	219
996	27.9045226130653	-80.9949748743719	11.4910659951525	134	1	361	3.32464456558228	219
997	27.9045226130653	-80.8391959798995	11.4938529474234	255	1	361	0.014211873523891	219
998	27.9045226130653	-80.6834170854271	11.4740833734512	121	1	361	24.1119823455811	219
999	27.9045226130653	-80.5276381909548	11.0766744211802	94	1	361	537.218811035156	219
1000	28.0100502512563	-100	11.4938395598431	87	2	355	0.00921271089464426	48
1001	28.0100502512563	-99.8442211055276	11.4938551775057	87	2	355	0	49
1002	28.0100502512563	-99.6884422110553	11.4938173047567	87	2	355	0.00787615217268467	49
1003	28.0100502512563	-99.5326633165829	11.4938609793628	117	2	355	0.0040192580781877	91
1004	28.0100502512563	-99.3768844221105	11.4935901893331	87	2	355	0.158849656581879	91
1005	28.0100502512563	-99.2211055276382	11.4892209401423	87	1	355	0.410506159067154	46
1006	28.0100502512563	-99.0653266331658	11.4938198455365	279	1	355	0.0419124327600002	47
1007	28.0100502512563	-98.9095477386935	11.4935866610453	311	1	355	0.015292908065021	47
1008	28.0100502512563	-98.7537688442211	11.493772948051	112	1	355	0	47
1009	28.0100502512563	-98.5979899497488	11.493773665752	94	1	355	0.0693429186940193	93
1010	28.0100502512563	-98.4422110552764	11.4936925479896	270	1	355	0.117593117058277	93
1011	28.0100502512563	-98.286432160804	11.4932792932958	132	1	355	0.120251767337322	94
1012	28.0100502512563	-98.1306532663317	11.493639724771	274	1	355	0.0995739623904228	97
1013	28.0100502512563	-97.9748743718593	11.4862687829375	132	1	355	9.2610559463501	97
1014	28.0100502512563	-97.8190954773869	11.4858901449291	137	1	355	9.7219705581665	97
1015	28.0100502512563	-97.6633165829146	11.4916085733708	294	1	355	2.71797299385071	97
1016	28.0100502512563	-97.5075376884422	11.2764400797541	286	1	355	272.141876220703	127
1017	28.0100502512563	-97.3517587939699	11.4871422061985	149	1	355	7.12500953674316	127
1018	28.0100502512563	-97.1959798994975	11.4933399690271	256	1	355	0.55180412530899	226
1019	28.0100502512563	-97.0402010050251	11.2219614376829	156	1	355	343.101257324219	226
1020	28.0100502512563	-82.7085427135678	10.4829995480307	144	1	360	1414.83935546875	218
1021	28.0100502512563	-82.5527638190955	10.0838864333386	153	1	360	2092.8349609375	200
1022	28.0100502512563	-82.3969849246231	10.1022140215278	192	1	360	2061.37719726562	200
1023	28.0100502512563	-82.2412060301507	11.3214666173295	201	1	361	214.808380126953	200
1024	28.0100502512563	-82.0854271356784	10.99509714794	202	1	361	649.470581054688	199
1025	28.0100502512563	-81.929648241206	10.3133283070275	237	1	360	1694.21350097656	199
1026	28.0100502512563	-81.7738693467337	10.6533781937372	202	1	360	1148.06762695312	200
1027	28.0100502512563	-81.6180904522613	11.3130306969818	135	1	361	225.561477661133	200
1028	28.0100502512563	-81.462311557789	11.489447602037	241	1	361	5.3607497215271	200
1029	28.0100502512563	-81.3065326633166	11.4936993102154	284	1	361	0.0436665676534176	200
1030	28.0100502512563	-81.1507537688442	11.4937289556827	256	1	361	0.149487555027008	200
1031	28.0100502512563	-80.9949748743719	11.493146027267	200	1	361	0.721018671989441	219
1032	28.0100502512563	-80.8391959798995	11.4937317321031	204	1	361	0.115101493895054	219
1033	28.0100502512563	-80.6834170854271	10.7866494608079	137	1	361	947.982971191406	219
1034	28.0100502512563	-80.5276381909548	11.0581357317583	119	1	361	562.507934570312	219
1035	28.1155778894472	-100	11.4931957703263	155	2	355	0	49
1036	28.1155778894472	-99.8442211055276	11.4936282835296	127	2	355	0	49
1037	28.1155778894472	-99.6884422110553	11.493723349687	277	2	355	0.0190527737140656	49
1038	28.1155778894472	-99.5326633165829	11.4937459943186	277	2	355	0.00391784543171525	91
1039	28.1155778894472	-99.3768844221105	11.4898226872692	117	2	355	0.00475209578871727	91
1040	28.1155778894472	-99.2211055276382	11.4937781641351	112	1	355	0.0397700630128384	46
1041	28.1155778894472	-99.0653266331658	11.4937064825746	279	1	355	0	46
1042	28.1155778894472	-98.9095477386935	11.4935859828038	311	1	355	0.0083719389513135	47
1043	28.1155778894472	-98.7537688442211	11.4938474160169	274	1	355	0	47
1044	28.1155778894472	-98.5979899497488	11.4937645868907	279	1	355	0.0507385544478893	92
1045	28.1155778894472	-98.4422110552764	11.4937273004493	130	1	355	0.0047774943523109	93
1046	28.1155778894472	-98.286432160804	11.4928648092374	156	1	355	0.712340891361237	93
1047	28.1155778894472	-98.1306532663317	11.4935199005534	136	1	355	0.410817861557007	94
1048	28.1155778894472	-97.9748743718593	11.4920393474039	137	1	355	1.44358015060425	97
1049	28.1155778894472	-97.8190954773869	11.3259330258307	136	1	355	205.729385375977	97
1050	28.1155778894472	-97.6633165829146	11.4914547416854	294	1	355	2.64353442192078	97
1051	28.1155778894472	-97.5075376884422	11.4937073678653	149	1	355	0.0200167167931795	126
1052	28.1155778894472	-97.3517587939699	11.4933184744268	118	1	355	0.347346901893616	127
1053	28.1155778894472	-97.1959798994975	11.4784205846474	151	1	355	18.4275035858154	127
1054	28.1155778894472	-96.8844221105528	11.4938395539325	178	1	355	0	226
1055	28.1155778894472	-82.8643216080402	11.4601451690473	214	1	360	40.9647903442383	222
1056	28.1155778894472	-82.7085427135678	10.5943451717407	287	1	360	1239.09387207031	218
1057	28.1155778894472	-82.5527638190955	10.9471196331903	162	1	360	716.591491699219	200
1058	28.1155778894472	-82.3969849246231	10.8956673992234	171	1	360	789.653442382812	200
1059	28.1155778894472	-82.2412060301507	11.4045197181675	202	1	360	110.090606689453	199
1060	28.1155778894472	-82.0854271356784	11.4789878093581	194	1	360	17.9756183624268	199
1061	28.1155778894472	-81.929648241206	10.8103563899555	144	1	360	913.026794433594	199
1062	28.1155778894472	-81.7738693467337	11.1986941508905	202	1	360	373.835815429688	199
1063	28.1155778894472	-81.6180904522613	11.0342663696998	263	1	360	595.2255859375	200
1064	28.1155778894472	-81.462311557789	11.0059242889945	213	1	360	634.398864746094	200
1065	28.1155778894472	-81.3065326633166	11.4932223908652	136	1	361	0.718947172164917	200
1066	28.1155778894472	-81.1507537688442	11.4934944666355	124	1	361	0.450355350971222	200
1067	28.1155778894472	-80.9949748743719	11.4813606222135	284	1	361	15.2510375976562	200
1068	28.1155778894472	-80.8391959798995	11.4938480068982	255	1	361	0.0201902985572815	219
1069	28.1155778894472	-80.6834170854271	11.0715187579173	169	1	361	543.934204101562	219
1070	28.2211055276382	-100	11.4938250089192	127	2	355	0	49
1071	28.2211055276382	-99.8442211055276	11.4937983119176	155	2	355	0.0804820656776428	49
1072	28.2211055276382	-99.6884422110553	11.4936997030301	288	2	355	0	49
1073	28.2211055276382	-99.5326633165829	11.4938459683733	277	2	355	0	91
1074	28.2211055276382	-99.3768844221105	11.4909549043374	275	2	355	0.0837310627102852	91
1075	28.2211055276382	-99.2211055276382	11.4916732581089	270	2	355	0	91
1076	28.2211055276382	-99.0653266331658	11.4934169616551	279	1	355	0.536540806293488	46
1077	28.2211055276382	-98.9095477386935	11.4937496936428	111	1	355	0.136552587151527	47
1078	28.2211055276382	-98.7537688442211	11.4937387480204	115	1	355	0	47
1079	28.2211055276382	-98.5979899497488	11.4924807004855	122	1	355	0.237411618232727	92
1080	28.2211055276382	-98.4422110552764	11.4936855063113	156	1	355	0.000162595737492666	93
1081	28.2211055276382	-98.286432160804	11.4935812943767	156	1	355	0.103281192481518	93
1082	28.2211055276382	-98.1306532663317	11.4935052269524	137	1	355	0.352371245622635	93
1083	28.2211055276382	-97.9748743718593	11.4900929318625	273	1	355	4.18917036056519	96
1084	28.2211055276382	-97.8190954773869	11.4918712383421	150	1	355	2.17075753211975	97
1085	28.2211055276382	-97.6633165829146	11.4853930894512	294	1	355	9.95454120635986	97
1086	28.2211055276382	-97.5075376884422	11.4936193960588	132	1	355	0.297647148370743	97
1087	28.2211055276382	-97.3517587939699	11.4926081436445	118	1	355	1.40980625152588	127
1088	28.2211055276382	-97.1959798994975	11.4936544663255	131	1	355	0.11245971173048	127
1089	28.2211055276382	-97.0402010050251	11.4937118384692	149	1	355	0	226
1090	28.2211055276382	-96.8844221105528	11.4934430909303	256	1	355	0	226
1091	28.2211055276382	-96.7286432160804	11.4937525439762	286	1	355	0	226
1092	28.2211055276382	-82.7085427135678	10.2119568595787	142	1	360	1867.70629882812	200
1093	28.2211055276382	-82.5527638190955	11.4915112748793	192	1	360	2.86068415641785	200
1094	28.2211055276382	-82.3969849246231	10.995824127188	263	2	360	647.854614257812	200
1095	28.2211055276382	-82.2412060301507	10.9236074573726	251	1	360	749.879699707031	199
1096	28.2211055276382	-82.0854271356784	11.4818606916719	194	1	360	14.6380834579468	199
1097	28.2211055276382	-81.929648241206	11.4768556942798	203	1	360	20.7457275390625	199
1098	28.2211055276382	-81.7738693467337	11.4659856363143	117	1	360	34.0816841125488	199
1099	28.2211055276382	-81.6180904522613	11.329612303413	202	1	360	204.41535949707	200
1100	28.2211055276382	-81.462311557789	11.0890655873197	213	1	360	520.170471191406	200
1101	28.2211055276382	-81.3065326633166	10.7811176338432	178	1	361	956.132080078125	200
1102	28.2211055276382	-81.1507537688442	11.4386928541015	284	1	361	67.6787033081055	200
1103	28.2211055276382	-80.9949748743719	11.4938453533507	284	1	361	0.0205619893968105	200
1104	28.2211055276382	-80.8391959798995	11.4931362931439	255	1	361	0.678533852100372	219
1105	28.2211055276382	-80.6834170854271	10.8418010920802	237	1	361	866.967529296875	219
1106	28.3266331658291	-100	11.4931826427561	281	2	355	0.479265153408051	91
1107	28.3266331658291	-99.8442211055276	11.4899049689283	155	2	355	0.0035821411293	91
1108	28.3266331658291	-99.6884422110553	11.4938359245023	275	2	355	0	90
1109	28.3266331658291	-99.5326633165829	11.4936939517364	277	2	355	0.148730218410492	91
1110	28.3266331658291	-99.3768844221105	11.4918729539798	277	2	355	0.0493099503219128	91
1111	28.3266331658291	-99.2211055276382	11.4934902972429	278	2	355	0.219961240887642	91
1112	28.3266331658291	-99.0653266331658	11.4928704835882	270	2	355	0.358054041862488	91
1113	28.3266331658291	-98.9095477386935	11.4938629636419	156	2	355	0	92
1114	28.3266331658291	-98.7537688442211	11.4937644710977	133	1	355	0.100300386548042	92
1115	28.3266331658291	-98.5979899497488	11.4929601137274	252	1	355	0.0323944687843323	92
1116	28.3266331658291	-98.4422110552764	11.4935058256647	156	1	355	0	93
1117	28.3266331658291	-98.286432160804	11.4934584035414	309	1	355	0.494812935590744	93
1118	28.3266331658291	-98.1306532663317	11.46390223794	280	1	355	36.6325988769531	93
1119	28.3266331658291	-97.9748743718593	11.493305341646	274	1	355	0.671188235282898	96
1120	28.3266331658291	-97.8190954773869	11.4912776315034	274	1	355	1.47985446453094	96
1121	28.3266331658291	-97.6633165829146	11.4934570788717	294	1	355	0.362791150808334	96
1122	28.3266331658291	-97.5075376884422	11.4938056810983	151	1	355	0	97
1123	28.3266331658291	-97.3517587939699	11.492207594939	118	1	355	2.00383234024048	97
1124	28.3266331658291	-97.1959798994975	11.4928579923434	156	1	355	0.807043671607971	127
1125	28.3266331658291	-97.0402010050251	11.4937149954638	149	1	355	0.101873561739922	223
1126	28.3266331658291	-96.8844221105528	11.4932975709104	279	1	355	0.0282714851200581	223
1127	28.3266331658291	-96.7286432160804	11.4938575580397	286	1	355	0	226
1128	28.3266331658291	-82.7085427135678	11.3508113286431	239	1	360	177.525512695312	200
1129	28.3266331658291	-82.5527638190955	11.396454588782	268	2	360	120.163375854492	200
1130	28.3266331658291	-82.3969849246231	11.4784079818961	264	2	360	18.8219509124756	200
1131	28.3266331658291	-82.2412060301507	11.4200419465829	194	2	360	90.7431945800781	199
1132	28.3266331658291	-82.0854271356784	11.4928359869001	95	1	360	1.17365717887878	199
1133	28.3266331658291	-81.929648241206	11.4883160139263	202	1	360	6.74869966506958	199
1134	28.3266331658291	-81.7738693467337	11.4910634500126	260	1	360	3.3812108039856	199
1135	28.3266331658291	-81.6180904522613	11.3369284676215	95	1	360	195.126113891602	200
1136	28.3266331658291	-81.462311557789	11.0103229667051	237	1	360	628.289428710938	200
1137	28.3266331658291	-81.3065326633166	11.1280630263741	178	1	360	467.6904296875	200
1138	28.3266331658291	-81.1507537688442	11.4935722530132	241	1	361	0.222735643386841	200
1139	28.3266331658291	-80.9949748743719	11.493801211365	169	1	361	0.0765122547745705	200
1140	28.3266331658291	-80.8391959798995	11.4930279995102	255	1	361	0.948032855987549	219
1141	28.3266331658291	-80.6834170854271	10.9934151427882	202	1	361	651.600891113281	219
1142	28.4321608040201	-100	11.4938171255076	94	2	355	0.0548520609736443	90
1143	28.4321608040201	-99.8442211055276	11.4870237691627	155	2	355	0.215349420905113	90
1144	28.4321608040201	-99.6884422110553	11.4937358192839	269	2	355	0.13140994310379	90
1145	28.4321608040201	-99.5326633165829	11.4937726786212	277	2	355	0.081654466688633	90
1146	28.4321608040201	-99.3768844221105	11.4938099413705	286	2	355	0.0660527944564819	91
1147	28.4321608040201	-99.2211055276382	11.2977678209014	111	2	355	242.966735839844	91
1148	28.4321608040201	-99.0653266331658	11.4937614209214	280	2	355	0.125642716884613	91
1149	28.4321608040201	-98.9095477386935	11.493616757879	156	2	355	0.301646083593369	92
1150	28.4321608040201	-98.7537688442211	11.4936336744541	122	2	355	0.157080516219139	92
1151	28.4321608040201	-98.5979899497488	11.4932687768247	133	1	355	0.276604682207108	92
1152	28.4321608040201	-98.4422110552764	11.4932079066437	130	1	355	0.741708219051361	93
1153	28.4321608040201	-98.286432160804	11.488060046068	156	1	355	6.4489369392395	93
1154	28.4321608040201	-98.1306532663317	11.4933354557275	136	1	355	0.596657574176788	93
1155	28.4321608040201	-97.9748743718593	11.4900345147715	150	1	355	1.24651074409485	96
1156	28.4321608040201	-97.8190954773869	11.4856479431217	131	1	355	9.91892910003662	71
1157	28.4321608040201	-97.6633165829146	11.4932932523982	151	1	355	0.688396394252777	71
1158	28.4321608040201	-97.5075376884422	11.4933408645002	134	1	355	0.104219041764736	96
1159	28.4321608040201	-97.3517587939699	11.4929585912396	118	1	355	1.05060505867004	96
1160	28.4321608040201	-97.1959798994975	11.4935436362719	156	1	355	0.265252202749252	127
1161	28.4321608040201	-97.0402010050251	11.4938157896235	149	1	355	0.0273349788039923	223
1162	28.4321608040201	-96.8844221105528	11.4833965676858	132	1	355	12.2106170654297	223
1163	28.4321608040201	-96.7286432160804	11.4823661207124	116	1	355	14.0136604309082	223
1164	28.4321608040201	-96.572864321608	11.4933366056705	155	1	355	0.273346185684204	226
1165	28.4321608040201	-82.5527638190955	10.928393529726	263	2	357	743.110961914062	200
1166	28.4321608040201	-82.3969849246231	11.473016480612	284	2	357	25.3706951141357	198
1167	28.4321608040201	-82.2412060301507	11.4494885108911	211	2	360	53.8509979248047	199
1168	28.4321608040201	-82.0854271356784	11.493169482426	136	1	360	0.786789894104004	199
1169	28.4321608040201	-81.929648241206	11.4933604598082	260	1	360	0.569184422492981	199
1170	28.4321608040201	-81.7738693467337	11.474439660404	177	1	360	23.7192516326904	199
1171	28.4321608040201	-81.6180904522613	11.4427967594002	117	1	360	62.6114959716797	200
1172	28.4321608040201	-81.462311557789	10.9960752228737	202	1	360	648.108642578125	200
1173	28.4321608040201	-81.3065326633166	11.4800127182411	272	1	360	16.825647354126	200
1174	28.4321608040201	-81.1507537688442	11.4854132518071	268	1	360	10.2663717269897	200
1175	28.4321608040201	-80.9949748743719	11.4927474665084	169	1	361	1.32835745811462	200
1176	28.4321608040201	-80.8391959798995	11.4613903516338	213	1	361	39.7185554504395	219
1177	28.4321608040201	-80.6834170854271	11.3861468588256	238	1	361	132.659439086914	219
1178	28.5376884422111	-100	11.4934526172288	281	2	355	0.00231424137018621	90
1179	28.5376884422111	-99.8442211055276	11.2608703570104	155	2	355	285.948211669922	90
1180	28.5376884422111	-99.6884422110553	11.4934190354178	94	2	355	0.533611118793488	90
1181	28.5376884422111	-99.5326633165829	11.4938559807143	269	2	355	0.0104707553982735	90
1182	28.5376884422111	-99.3768844221105	11.4938642277039	286	2	355	0.000493590836413205	91
1183	28.5376884422111	-99.2211055276382	11.4906391056866	155	2	355	3.90734505653381	91
1184	28.5376884422111	-99.0653266331658	11.4938108519056	156	2	355	0.0493997186422348	91
1185	28.5376884422111	-98.9095477386935	11.4937913055048	156	2	355	0	92
1186	28.5376884422111	-98.7537688442211	11.4936650505347	279	2	355	0	92
1187	28.5376884422111	-98.5979899497488	11.4936491549966	130	2	355	0.103036694228649	93
1188	28.5376884422111	-98.4422110552764	11.4931984682467	310	2	355	0.128796890377998	93
1189	28.5376884422111	-98.286432160804	11.4931442685977	137	2	355	0	93
1190	28.5376884422111	-98.1306532663317	11.4934119886471	241	1	355	0.546377003192902	93
1191	28.5376884422111	-97.9748743718593	11.4930126581499	156	1	355	0.800316512584686	96
1192	28.5376884422111	-97.8190954773869	11.4929173369872	134	1	355	0.983127653598785	69
1193	28.5376884422111	-97.6633165829146	11.4932149057903	134	1	355	0.495251536369324	71
1194	28.5376884422111	-97.5075376884422	11.4936198998824	271	1	355	0.171831056475639	89
1195	28.5376884422111	-97.3517587939699	11.4931808510341	118	1	355	0.410655915737152	89
1196	28.5376884422111	-97.1959798994975	11.4937753071454	133	1	355	0.0359478667378426	96
1197	28.5376884422111	-97.0402010050251	11.4930794680348	149	1	355	0.952546238899231	87
1198	28.5376884422111	-96.8844221105528	11.4922803374965	286	1	355	0.8798748254776	184
1199	28.5376884422111	-96.7286432160804	11.4925645235124	161	1	355	1.33605468273163	184
1200	28.5376884422111	-96.572864321608	11.4929513163198	279	1	355	0.960029065608978	223
1201	28.5376884422111	-82.5527638190955	11.0098812231665	246	2	357	628.411743164062	200
1202	28.5376884422111	-82.3969849246231	11.3923507616904	179	2	357	125.268798828125	198
1203	28.5376884422111	-82.2412060301507	11.4412487516185	136	2	357	64.518424987793	199
1204	28.5376884422111	-82.0854271356784	11.4910752857818	260	1	360	3.39878058433533	199
1205	28.5376884422111	-81.929648241206	11.4862546455525	260	1	360	9.22238254547119	199
1206	28.5376884422111	-81.7738693467337	10.8809967747785	178	1	357	810.751525878906	199
1207	28.5376884422111	-81.6180904522613	10.9165926931959	199	1	360	759.896179199219	200
1208	28.5376884422111	-81.462311557789	9.99347527364188	202	1	360	2259.62451171875	200
1209	28.5376884422111	-81.3065326633166	9.6293680726121	199	1	360	2973.14379882812	200
1210	28.5376884422111	-81.1507537688442	10.6765999202558	201	1	360	1112.36096191406	200
1211	28.5376884422111	-80.9949748743719	11.4413520251106	117	1	361	64.4033508300781	200
1212	28.5376884422111	-80.8391959798995	11.3927393810008	214	1	361	124.658538818359	200
1213	28.5376884422111	-80.6834170854271	11.4935934445549	213	1	361	0.309741616249084	219
1214	28.643216080402	-100	11.4919795525676	281	2	355	1.27676331996918	90
1215	28.643216080402	-99.8442211055276	11.4857695409471	310	2	355	9.33101177215576	90
1216	28.643216080402	-99.6884422110553	11.4937340922343	288	2	355	0.0308336038142443	90
1217	28.643216080402	-99.3768844221105	11.4925525888921	115	2	355	0	91
1218	28.643216080402	-99.2211055276382	11.4929569116933	156	2	355	0.841593086719513	91
1219	28.643216080402	-99.0653266331658	11.4938642493527	275	2	355	0	92
1220	28.643216080402	-98.9095477386935	11.4933952748564	130	2	355	0.00962242390960455	92
1221	28.643216080402	-98.7537688442211	11.4937992243755	132	2	355	0	92
1222	28.643216080402	-98.5979899497488	11.4936436541277	279	2	355	0.211098805069923	93
1223	28.643216080402	-98.4422110552764	11.4937931187166	137	2	355	0.0575201511383057	93
1224	28.643216080402	-98.286432160804	11.4905615116876	309	2	355	2.59914374351501	93
1225	28.643216080402	-98.1306532663317	11.4933365064844	135	2	355	0.465354323387146	93
1226	28.643216080402	-97.9748743718593	11.491859592709	131	1	355	2.43531250953674	68
1227	28.643216080402	-97.8190954773869	11.4899384893252	247	1	355	4.76970529556274	69
1228	28.643216080402	-97.6633165829146	11.4934680849024	131	1	355	0.396616220474243	71
1229	28.643216080402	-97.5075376884422	11.4914251906813	274	1	355	1.78635704517365	88
1230	28.643216080402	-97.3517587939699	11.4885166136595	271	1	355	6.51168823242188	88
1231	28.643216080402	-97.1959798994975	11.4933242243194	149	1	355	0.651671886444092	86
1232	28.643216080402	-97.0402010050251	11.4934875115131	131	1	355	0.43493515253067	86
1233	28.643216080402	-96.8844221105528	11.3800505602702	179	1	355	139.626052856445	87
1234	28.643216080402	-96.7286432160804	11.4914072158607	150	1	355	2.6630220413208	184
1235	28.643216080402	-96.572864321608	11.493372604386	116	1	355	0	184
1236	28.643216080402	-96.4170854271357	11.4839167195301	161	1	355	12.1259546279907	184
1237	28.643216080402	-96.2613065326633	11.4938483271471	161	1	355	0	223
1238	28.643216080402	-96.1055276381909	11.4938609185504	151	1	355	0	223
1239	28.643216080402	-82.5527638190955	11.4754605567146	246	2	357	22.3981533050537	200
1240	28.643216080402	-82.3969849246231	11.4750884286953	153	2	357	22.7047061920166	198
1241	28.643216080402	-82.2412060301507	11.4547148631452	260	2	357	47.9094314575195	199
1242	28.643216080402	-82.0854271356784	11.3411356720049	263	2	357	188.993240356445	199
1243	28.643216080402	-81.929648241206	11.481442784615	260	1	357	15.1301488876343	199
1244	28.643216080402	-81.7738693467337	11.3859879766366	199	1	357	133.270797729492	199
1245	28.643216080402	-81.6180904522613	11.4938317252366	248	1	357	0	200
1246	28.643216080402	-81.462311557789	10.7353845902995	202	1	357	1024.05920410156	200
1247	28.643216080402	-81.3065326633166	10.324373443688	237	1	357	1675.53344726562	200
1248	28.643216080402	-81.1507537688442	11.0054505142661	201	1	360	634.932373046875	200
1249	28.643216080402	-80.9949748743719	11.492954845285	117	1	361	1.10828602313995	200
1250	28.643216080402	-80.8391959798995	10.9866394343964	241	1	361	659.835205078125	200
1251	28.643216080402	-80.6834170854271	11.4938384816013	178	1	361	0	219
1252	28.748743718593	-100	11.4931734621628	133	2	355	0.0132444519549608	90
1253	28.748743718593	-99.8442211055276	11.4843111134758	309	2	355	11.5024919509888	90
1254	28.748743718593	-99.6884422110553	11.4938557201729	251	2	355	0.00403270684182644	90
1255	28.748743718593	-99.5326633165829	11.4938629319284	130	2	355	0	91
1256	28.748743718593	-99.3768844221105	11.4931069754612	132	2	355	0.218278869986534	91
1257	28.748743718593	-99.2211055276382	11.4935472038546	307	2	355	0.357068508863449	91
1258	28.748743718593	-99.0653266331658	11.4930275336047	132	2	355	1.01750195026398	92
1259	28.748743718593	-98.9095477386935	11.4937049327461	269	2	355	0.166668608784676	92
1260	28.748743718593	-98.7537688442211	11.4934334772832	307	2	355	0.338153332471848	93
1261	28.748743718593	-98.5979899497488	11.4931159010128	310	2	355	0.13424950838089	93
1262	28.748743718593	-98.4422110552764	11.4938588072709	279	2	355	0.00198196154087782	93
1263	28.748743718593	-98.286432160804	11.4932884363372	307	2	355	0.58733469247818	93
1264	28.748743718593	-98.1306532663317	11.4934273605007	135	2	355	0.532585263252258	68
1265	28.748743718593	-97.9748743718593	11.4918942384731	247	2	355	1.91892945766449	68
1266	28.748743718593	-97.8190954773869	11.4929748857987	247	1	355	0.933509051799774	68
1267	28.748743718593	-97.6633165829146	11.4931609765612	270	1	355	0.781044900417328	69
1268	28.748743718593	-97.5075376884422	11.4910970503813	150	1	355	2.24202013015747	88
1269	28.748743718593	-97.3517587939699	11.4874174446033	150	1	355	7.74353504180908	88
1270	28.748743718593	-97.1959798994975	11.4752289037284	179	1	355	21.5483703613281	66
1271	28.748743718593	-97.0402010050251	11.4909669177392	131	1	355	3.09924054145813	85
1272	28.748743718593	-96.8844221105528	11.4813395126873	179	1	355	10.0838251113892	86
1273	28.748743718593	-96.7286432160804	11.4920985013293	150	1	355	0.0569165870547295	125
1274	28.748743718593	-96.572864321608	11.4930588901597	150	1	355	0.64897882938385	125
1275	28.748743718593	-96.4170854271357	11.4758157567216	153	1	355	21.9712791442871	184
1276	28.748743718593	-96.2613065326633	11.4930356477959	155	1	355	0.867579817771912	184
1277	28.748743718593	-96.1055276381909	11.4920686473654	132	1	355	1.92211985588074	223
1278	28.748743718593	-95.9497487437186	11.4925425248325	215	1	355	1.37227118015289	223
1279	28.748743718593	-95.7939698492462	11.49386434835	238	1	355	0	201
1280	28.748743718593	-95.6381909547739	11.4934955479157	215	1	355	0.315306305885315	201
1281	28.748743718593	-82.7085427135678	11.4938544174027	124	2	357	0	200
1282	28.748743718593	-82.5527638190955	11.361406059524	287	2	357	164.009674072266	200
1283	28.748743718593	-82.3969849246231	11.4835462386673	154	2	357	12.5778350830078	198
1284	28.748743718593	-82.0854271356784	11.4674628473946	203	1	357	32.2030906677246	199
1285	28.748743718593	-81.929648241206	11.4925790252127	268	1	357	1.54281711578369	199
1286	28.748743718593	-81.7738693467337	11.2430093513643	238	1	357	315.844787597656	199
1287	28.748743718593	-81.6180904522613	11.381832868314	260	1	357	138.25944519043	200
1288	28.748743718593	-81.462311557789	11.4530708266566	130	1	357	49.9449157714844	200
1289	28.748743718593	-81.3065326633166	11.0541313425723	249	1	357	567.982666015625	200
1290	28.748743718593	-81.1507537688442	11.4415865442808	237	1	357	64.09228515625	200
1291	28.748743718593	-80.9949748743719	11.4905841290099	237	1	361	3.99394798278809	200
1292	28.748743718593	-80.8391959798995	11.3979031879309	241	1	361	117.997802734375	200
1293	28.748743718593	-80.6834170854271	11.4931880237162	213	1	361	0	200
1294	28.8542713567839	-100	11.4937830277637	115	2	355	0	68
1295	28.8542713567839	-99.8442211055276	11.4932589246384	251	2	355	0.0906450599431992	91
1296	28.8542713567839	-99.6884422110553	11.4927558015741	310	2	355	0.0105749079957604	91
1297	28.8542713567839	-99.5326633165829	11.4938228333183	135	2	355	0.0252851564437151	91
1298	28.8542713567839	-99.3768844221105	11.4934027738025	135	2	355	0.0125340316444635	91
1299	28.8542713567839	-99.2211055276382	11.4938224667654	135	2	355	0	52
1300	28.8542713567839	-99.0653266331658	11.4934278566898	276	2	355	0.44736585021019	53
1301	28.8542713567839	-98.9095477386935	11.4934129505805	135	2	355	0.138691201806068	64
1302	28.8542713567839	-98.7537688442211	11.4925863324786	309	2	355	1.26044750213623	64
1303	28.8542713567839	-98.5979899497488	11.4898090677714	276	2	355	4.93252420425415	64
1304	28.8542713567839	-98.4422110552764	11.493059669872	136	2	355	0.840930759906769	64
1305	28.8542713567839	-98.286432160804	11.4929118296239	241	2	355	1.05042171478271	64
1306	28.8542713567839	-98.1306532663317	11.4935823577662	150	2	355	0.199649184942245	68
1307	28.8542713567839	-97.9748743718593	11.4925361566462	157	2	355	1.57887649536133	68
1308	28.8542713567839	-97.8190954773869	11.4920341235577	118	2	355	1.76897668838501	68
1309	28.8542713567839	-97.6633165829146	11.4931058655605	131	2	355	0.700253009796143	68
1310	28.8542713567839	-97.5075376884422	11.4920975605793	131	1	355	1.57043921947479	69
1311	28.8542713567839	-97.3517587939699	11.4915263825849	123	1	355	2.74735331535339	66
1312	28.8542713567839	-97.1959798994975	11.4752669341328	256	1	355	22.6836318969727	66
1313	28.8542713567839	-97.0402010050251	11.2884771542277	131	1	355	256.995666503906	66
1314	28.8542713567839	-96.8844221105528	11.4728949536709	274	1	355	24.2172737121582	86
1315	28.8542713567839	-96.7286432160804	11.4899045611371	150	1	355	4.82424974441528	86
1316	28.8542713567839	-96.572864321608	11.473776078546	153	1	355	23.9428024291992	87
1317	28.8542713567839	-96.4170854271357	11.491156543994	116	1	355	1.10821914672852	184
1318	28.8542713567839	-96.2613065326633	11.4903001565635	116	1	355	3.98080158233643	184
1319	28.8542713567839	-96.1055276381909	11.4915704259328	116	1	355	2.77905249595642	184
1320	28.8542713567839	-95.9497487437186	11.4858917630156	151	1	355	9.61969661712646	201
1321	28.8542713567839	-95.7939698492462	11.4931359571885	137	1	355	0.19574548304081	201
1322	28.8542713567839	-95.6381909547739	11.4920823062468	141	1	355	2.13663268089294	201
1323	28.8542713567839	-95.4824120603015	11.4935457419907	283	1	355	0.358677238225937	201
1324	28.8542713567839	-82.7085427135678	11.4916694143386	171	2	357	2.67463278770447	200
1325	28.8542713567839	-82.5527638190955	11.3754032913417	287	2	357	146.546203613281	200
1326	28.8542713567839	-82.3969849246231	11.342786172498	239	2	357	187.688629150391	198
1327	28.8542713567839	-82.2412060301507	11.4531676920664	239	2	357	49.8212661743164	198
1328	28.8542713567839	-82.0854271356784	11.4930894644966	124	2	357	0.938732504844666	199
1329	28.8542713567839	-81.929648241206	11.2884439326905	171	2	357	257.011474609375	199
1330	28.8542713567839	-81.7738693467337	10.8735245460258	171	2	357	821.47119140625	198
1331	28.8542713567839	-81.6180904522613	11.4081095919846	120	1	357	105.414886474609	199
1332	28.8542713567839	-81.462311557789	11.4914501382005	171	1	357	2.9040060043335	200
1333	28.8542713567839	-81.3065326633166	11.298849169324	202	1	357	243.373794555664	200
1334	28.8542713567839	-81.1507537688442	11.4580457401077	180	1	357	43.1020965576172	199
1335	28.8542713567839	-80.9949748743719	11.4938471914459	117	1	360	0.0201736930757761	200
1336	28.8542713567839	-80.8391959798995	11.4177584248576	201	1	361	93.5099029541016	200
1337	28.9597989949749	-100	11.4929990798597	130	12	355	0	69
1338	28.9597989949749	-99.8442211055276	11.4897503944328	135	12	355	4.64694690704346	69
1339	28.9597989949749	-99.6884422110553	11.4930072343032	135	12	355	0.107853762805462	69
1340	28.9597989949749	-99.5326633165829	11.4937498505661	309	11	355	0.136260569095612	52
1341	28.9597989949749	-99.3768844221105	11.4932735617193	250	11	355	0.341717541217804	52
1342	28.9597989949749	-99.2211055276382	11.4933093093954	310	2	355	0.474717289209366	53
1343	28.9597989949749	-99.0653266331658	11.493429331069	309	2	355	0.432597368955612	53
1344	28.9597989949749	-98.9095477386935	11.4932634511874	135	2	355	0.552546322345734	64
1345	28.9597989949749	-98.7537688442211	11.4925507785017	255	2	355	1.52786445617676	64
1346	28.9597989949749	-98.5979899497488	11.4883853743198	277	2	355	6.53051376342773	64
1347	28.9597989949749	-98.4422110552764	11.468893154626	278	2	355	30.3455295562744	64
1348	28.9597989949749	-98.286432160804	11.4920821401939	278	2	355	2.16886973381042	64
1349	28.9597989949749	-98.1306532663317	11.4899876196132	269	2	355	4.71969556808472	65
1350	28.9597989949749	-97.9748743718593	11.4911335130027	295	2	355	3.29392504692078	65
1351	28.9597989949749	-97.8190954773869	11.4930008964486	269	2	355	0.904125988483429	65
1352	28.9597989949749	-97.6633165829146	11.4928053995872	141	2	355	1.29009675979614	65
1353	28.9597989949749	-97.5075376884422	11.4218255075145	278	2	355	88.5358200073242	65
1354	28.9597989949749	-97.3517587939699	11.4916855561423	131	1	355	2.50389885902405	65
1355	28.9597989949749	-97.1959798994975	11.4884836857962	131	1	355	6.55566120147705	65
1356	28.9597989949749	-97.0402010050251	11.4931247307094	116	1	355	0.886892437934875	66
1357	28.9597989949749	-96.8844221105528	11.4932662632992	116	1	355	0.596100926399231	66
1358	28.9597989949749	-96.7286432160804	11.4924115104232	116	1	355	1.71337354183197	86
1359	28.9597989949749	-96.572864321608	11.4921073691167	116	1	355	1.87361371517181	86
1360	28.9597989949749	-96.4170854271357	11.4926296321272	116	1	355	1.09895813465118	87
1361	28.9597989949749	-96.2613065326633	11.4931551752485	155	1	355	0.810122191905975	87
1362	28.9597989949749	-96.1055276381909	11.4933126881424	151	1	355	0.54178249835968	184
1363	28.9597989949749	-95.9497487437186	11.2975819201714	273	1	355	245.345581054688	184
1364	28.9597989949749	-95.7939698492462	11.4892189393599	154	1	355	5.63462495803833	184
1365	28.9597989949749	-95.6381909547739	11.4791597021118	245	1	355	17.8519706726074	184
1366	28.9597989949749	-95.4824120603015	11.4098019232498	286	1	355	102.726600646973	184
1367	28.9597989949749	-95.3266331658292	11.4513175553521	279	1	355	52.0053062438965	184
1368	28.9597989949749	-82.7085427135678	11.4933853818991	281	2	357	0.483164399862289	200
1369	28.9597989949749	-82.5527638190955	11.4307009418546	246	2	357	77.5526504516602	198
1370	28.9597989949749	-82.3969849246231	11.461142362751	136	2	357	39.8093528747559	198
1371	28.9597989949749	-82.2412060301507	11.4666383341348	142	2	357	33.2580032348633	198
1372	28.9597989949749	-82.0854271356784	11.3811315473011	113	2	357	139.338439941406	198
1373	28.9597989949749	-81.929648241206	11.2946628956038	203	2	357	249.092544555664	198
1374	28.9597989949749	-81.7738693467337	11.4713395909325	203	2	357	25.5468597412109	199
1375	28.9597989949749	-81.6180904522613	11.478819551478	120	1	357	18.284688949585	198
1376	28.9597989949749	-81.462311557789	11.4773809486491	250	1	357	20.0924263000488	199
1377	28.9597989949749	-81.3065326633166	11.1977094672396	213	1	357	375.162139892578	199
1378	28.9597989949749	-81.1507537688442	11.490329738108	138	1	357	4.11827611923218	199
1379	28.9597989949749	-80.9949748743719	11.4789875735013	284	1	360	18.1497573852539	200
1380	28.9597989949749	-80.8391959798995	11.2270552739585	254	1	361	335.062103271484	200
1381	29.0653266331658	-100	11.4938630569958	131	12	355	0	52
1382	29.0653266331658	-99.8442211055276	11.4928191685912	276	12	355	0.0448887050151825	52
1383	29.0653266331658	-99.6884422110553	11.4931266674436	276	12	355	0.575632452964783	52
1384	29.0653266331658	-99.5326633165829	11.4938554708683	295	12	355	0.00515730632469058	53
1385	29.0653266331658	-99.3768844221105	11.4937083310834	140	12	355	0.153349786996841	53
1386	29.0653266331658	-99.2211055276382	11.4936742623852	253	11	355	0	53
1387	29.0653266331658	-99.0653266331658	11.4887964039299	135	11	355	1.32284188270569	53
1388	29.0653266331658	-98.9095477386935	11.4881889578678	135	2	355	3.93588948249817	54
1389	29.0653266331658	-98.7537688442211	11.4876652863201	135	2	355	7.05046510696411	54
1390	29.0653266331658	-98.5979899497488	11.460800495823	241	2	355	40.4442024230957	54
1391	29.0653266331658	-98.4422110552764	11.4603620300641	277	2	355	40.9238433837891	61
1392	29.0653266331658	-98.286432160804	11.4903195093184	178	2	355	4.30547523498535	54
1393	29.0653266331658	-98.1306532663317	11.4893460806493	135	2	355	4.64161252975464	54
1394	29.0653266331658	-97.9748743718593	11.4882418236636	276	2	355	5.01035404205322	57
1395	29.0653266331658	-97.8190954773869	11.4931793991014	276	2	355	0.833646714687347	57
1396	29.0653266331658	-97.6633165829146	11.4927001017323	276	2	355	1.41609764099121	65
1397	29.0653266331658	-97.5075376884422	11.4931470099955	243	2	355	0.844118058681488	65
1398	29.0653266331658	-97.3517587939699	11.488924593738	278	2	355	5.9041919708252	65
1399	29.0653266331658	-97.1959798994975	11.4909255875922	243	2	355	3.57784962654114	65
1400	29.0653266331658	-97.0402010050251	11.4904361544825	243	1	355	3.33933854103088	65
1401	29.0653266331658	-96.8844221105528	11.4934140635046	243	1	355	0.241297990083694	66
1402	29.0653266331658	-96.7286432160804	11.4902466929606	273	1	355	2.75503468513489	86
1403	29.0653266331658	-96.572864321608	11.4916343281834	131	1	355	2.29443430900574	86
1404	29.0653266331658	-96.4170854271357	11.492942334166	273	1	355	1.09317767620087	86
1405	29.0653266331658	-96.2613065326633	11.4899008158234	288	1	355	4.82905912399292	86
1406	29.0653266331658	-96.1055276381909	11.4937889264079	286	1	355	0.0864710062742233	96
1407	29.0653266331658	-95.9497487437186	11.4911904443594	268	1	355	3.25475478172302	184
1408	29.0653266331658	-95.7939698492462	11.4871645571778	268	1	355	8.12607860565186	184
1409	29.0653266331658	-95.6381909547739	11.418444343074	247	1	355	92.7589645385742	184
1410	29.0653266331658	-95.4824120603015	11.3518678025619	278	1	355	175.853332519531	183
1411	29.0653266331658	-95.3266331658292	11.4924686522062	239	1	355	1.29726481437683	184
1412	29.0653266331658	-95.1708542713568	11.4933549977101	283	1	355	0.603375673294067	184
1413	29.0653266331658	-89.251256281407	11.493828138856	162	1	356	0.0330256037414074	225
1414	29.0653266331658	-82.7085427135678	11.4922938009341	251	2	357	1.90132462978363	199
1415	29.0653266331658	-82.5527638190955	11.481714864674	203	2	357	14.7364444732666	198
1416	29.0653266331658	-82.3969849246231	11.4877948860618	269	2	357	7.39746189117432	198
1417	29.0653266331658	-82.2412060301507	11.0794453141768	247	2	357	533.426574707031	198
1418	29.0653266331658	-82.0854271356784	11.4376079062908	113	2	357	68.7834701538086	198
1419	29.0653266331658	-81.929648241206	11.4187244521932	238	2	357	92.4263458251953	198
1420	29.0653266331658	-81.7738693467337	11.4937730319392	247	2	357	0.104541674256325	198
1421	29.0653266331658	-81.6180904522613	11.4864309541104	263	1	357	8.75728416442871	198
1422	29.0653266331658	-81.462311557789	11.4908944174471	130	1	357	3.60346388816833	199
1423	29.0653266331658	-81.3065326633166	11.0954889038252	213	1	357	511.679901123047	199
1424	29.0653266331658	-81.1507537688442	11.4936158670271	177	1	357	0.302107155323029	199
1425	29.0653266331658	-80.9949748743719	11.3121885456773	263	1	357	226.53776550293	199
1426	29.1708542713568	-100	11.4858821269499	154	12	355	0.0309458877891302	53
1427	29.1708542713568	-99.8442211055276	11.4832527187875	156	12	355	12.9232892990112	53
1428	29.1708542713568	-99.6884422110553	11.4809975238432	156	12	355	0.899075567722321	53
1429	29.1708542713568	-99.5326633165829	11.4934406831024	281	12	355	0.0169095546007156	53
1430	29.1708542713568	-99.3768844221105	11.4936776819695	137	12	355	0.0730100572109222	53
1431	29.1708542713568	-99.2211055276382	11.4915193378505	254	12	355	1.13189089298248	53
1432	29.1708542713568	-99.0653266331658	11.4929874657134	118	12	355	1.040806889534	54
1433	29.1708542713568	-98.9095477386935	11.4423122525803	255	11	355	63.1859321594238	54
1434	29.1708542713568	-98.7537688442211	11.4639835943753	241	2	355	36.2551612854004	54
1435	29.1708542713568	-98.5979899497488	11.3137777779404	154	2	355	224.618316650391	54
1436	29.1708542713568	-98.4422110552764	11.4026543158125	135	2	355	111.659858703613	54
1437	29.1708542713568	-98.286432160804	11.4756552128408	135	2	355	22.2197761535645	54
1438	29.1708542713568	-98.1306532663317	11.4780636605242	277	2	355	19.2279033660889	57
1439	29.1708542713568	-97.9748743718593	11.48782069718	161	2	355	7.31995344161987	57
1440	29.1708542713568	-97.8190954773869	11.493261590474	243	2	355	0.660007894039154	56
1441	29.1708542713568	-97.6633165829146	11.493572447901	269	2	355	0.301271259784698	56
1442	29.1708542713568	-97.5075376884422	11.492802642431	116	2	355	1.25482285022736	62
1443	29.1708542713568	-97.3517587939699	11.4889330669751	278	2	355	3.42751669883728	62
1444	29.1708542713568	-97.1959798994975	11.4926108917477	270	2	355	1.0955753326416	65
1445	29.1708542713568	-97.0402010050251	11.4915073570706	161	2	355	2.20049214363098	65
1446	29.1708542713568	-96.8844221105528	11.4936321919049	271	1	355	0.0313116349279881	65
1447	29.1708542713568	-96.7286432160804	11.492334903589	243	1	355	0.908744513988495	86
1448	29.1708542713568	-96.572864321608	11.49286624536	131	1	355	1.03610301017761	86
1449	29.1708542713568	-96.4170854271357	11.4928371763978	155	1	355	1.16930258274078	86
1450	29.1708542713568	-96.2613065326633	11.1055274193484	242	1	355	498.109588623047	86
1451	29.1708542713568	-96.1055276381909	11.4937807710793	177	1	355	0.0877325609326363	86
1452	29.1708542713568	-95.9497487437186	11.4925114119151	159	1	355	1.60766077041626	96
1453	29.1708542713568	-95.7939698492462	11.4922498151597	269	1	355	1.42648637294769	95
1454	29.1708542713568	-95.6381909547739	11.4785468468474	257	1	355	18.3733291625977	183
1455	29.1708542713568	-95.4824120603015	11.4740586919251	257	1	355	24.0935764312744	183
1456	29.1708542713568	-95.3266331658292	11.4866276957257	119	1	355	8.81966495513916	183
1457	29.1708542713568	-95.1708542713568	11.49371259095	140	1	355	0	184
1458	29.1708542713568	-90.8090452261306	11.4938645199134	119	1	356	0	172
1459	29.1708542713568	-90.6532663316583	11.4938645199134	119	1	356	0	172
1460	29.1708542713568	-90.1859296482412	11.4938192136722	162	1	356	0.0421984829008579	172
1461	29.1708542713568	-89.251256281407	11.4928990708708	249	1	356	0	225
1462	29.1708542713568	-89.0954773869347	11.4938486267048	162	1	356	0.00807043071836233	225
1463	29.1708542713568	-83.0201005025126	11.4899668715698	119	2	357	4.74997043609619	199
1464	29.1708542713568	-82.8643216080402	11.4938227511299	287	2	357	0	199
1465	29.1708542713568	-82.7085427135678	11.4932194613388	121	2	357	0.781036376953125	199
1466	29.1708542713568	-82.5527638190955	11.4826094784782	264	2	357	13.7178707122803	198
1467	29.1708542713568	-82.3969849246231	11.4771331024692	142	2	357	20.4192714691162	198
1468	29.1708542713568	-82.2412060301507	11.298958485593	240	2	357	243.432678222656	198
1469	29.1708542713568	-82.0854271356784	10.7887306469702	280	2	357	944.754272460938	198
1470	29.1708542713568	-81.929648241206	11.4288075625023	238	2	357	79.8648300170898	198
1471	29.1708542713568	-81.7738693467337	11.4938109936956	95	2	357	0	198
1472	29.1708542713568	-81.6180904522613	11.4928652717442	130	1	357	1.20163381099701	198
1473	29.1708542713568	-81.462311557789	11.4578756105776	203	1	357	44.0286598205566	199
1474	29.1708542713568	-81.3065326633166	11.4750678298146	260	1	357	22.9514656066895	199
1475	29.1708542713568	-81.1507537688442	11.4869664564958	242	1	357	8.40809345245361	199
1476	29.1708542713568	-80.9949748743719	10.3207915304462	268	1	357	1681.68469238281	199
1477	29.2763819095477	-100	11.4934073513759	157	12	355	0	53
1478	29.2763819095477	-99.8442211055276	11.4892579509566	157	12	355	1.77784907817841	53
1479	29.2763819095477	-99.6884422110553	11.4929045359668	239	12	355	0.78560084104538	53
1480	29.2763819095477	-99.5326633165829	11.4935135870419	153	12	355	0.362486988306046	54
1481	29.2763819095477	-99.3768844221105	11.4935467774179	153	12	355	0.115776538848877	54
1482	29.2763819095477	-99.2211055276382	11.4934560872673	153	12	355	0.497305303812027	54
1483	29.2763819095477	-99.0653266331658	11.4915646580518	153	12	355	2.80023241043091	54
1484	29.2763819095477	-98.9095477386935	11.4794043992197	161	12	355	16.0130386352539	54
1485	29.2763819095477	-98.7537688442211	11.4266437214291	178	12	355	82.4790725708008	54
1486	29.2763819095477	-98.5979899497488	11.4723186296341	153	2	355	25.5083999633789	54
1487	29.2763819095477	-98.4422110552764	11.4520848630086	140	2	355	50.5980834960938	55
1488	29.2763819095477	-98.286432160804	11.4066639198234	153	2	355	106.797203063965	55
1489	29.2763819095477	-98.1306532663317	11.4583909854995	256	2	355	43.3721199035645	57
1490	29.2763819095477	-97.9748743718593	11.4846099438422	286	2	355	11.261344909668	57
1491	29.2763819095477	-97.8190954773869	11.4899205488384	161	2	355	4.70050477981567	56
1492	29.2763819095477	-97.6633165829146	11.4622808741858	269	2	355	38.5849876403809	56
1493	29.2763819095477	-97.5075376884422	11.4922517984353	288	2	355	0.659169435501099	56
1494	29.2763819095477	-97.3517587939699	11.4920960192936	161	2	355	0.831333577632904	62
1495	29.2763819095477	-97.1959798994975	11.4847150039426	275	2	355	10.9850730895996	62
1496	29.2763819095477	-97.0402010050251	11.4914735729154	275	2	355	2.71036434173584	89
1497	29.2763819095477	-96.8844221105528	11.4926068785018	160	2	355	1.49663197994232	65
1498	29.2763819095477	-96.7286432160804	11.4932937364833	160	1	355	0.678340315818787	86
1499	29.2763819095477	-96.572864321608	11.4937905548564	288	1	355	0.0762214213609695	86
1500	29.2763819095477	-96.4170854271357	11.4930951338706	151	1	355	0.663916051387787	86
1501	29.2763819095477	-96.2613065326633	11.4882105559562	268	1	355	6.89135599136353	86
1502	29.2763819095477	-96.1055276381909	11.478286843418	154	1	355	18.9747009277344	86
1503	29.2763819095477	-95.9497487437186	11.4467686051415	173	1	355	57.7016105651855	95
1504	29.2763819095477	-95.7939698492462	11.4840454159522	269	1	355	11.5722818374634	95
1505	29.2763819095477	-95.6381909547739	11.4925183239374	260	1	355	1.59815633296967	183
1506	29.2763819095477	-95.4824120603015	11.4792299498048	272	1	355	17.6951122283936	183
1507	29.2763819095477	-95.3266331658292	11.4888714082859	288	1	355	6.08360528945923	183
1508	29.2763819095477	-95.1708542713568	11.493601197625	139	1	355	0	183
1509	29.2763819095477	-95.0150753768844	11.4912895754885	249	1	355	3.06227397918701	184
1510	29.2763819095477	-94.8592964824121	10.9077776581812	158	1	355	772.386840820312	184
1511	29.2763819095477	-91.2763819095477	11.4935698595894	177	1	355	0	221
1512	29.2763819095477	-91.1206030150754	11.4938634036155	171	1	356	0	200
1513	29.2763819095477	-90.964824120603	11.4938634036155	171	1	356	0	200
1514	29.2763819095477	-90.8090452261306	11.4929705600285	138	1	356	0	171
1515	29.2763819095477	-90.6532663316583	11.4924822475719	147	1	356	1.62929701805115	172
1516	29.2763819095477	-90.1859296482412	11.4938562036674	171	1	356	0	172
1517	29.2763819095477	-89.4070351758794	11.4937155348286	180	1	356	0.178781136870384	221
1518	29.2763819095477	-89.251256281407	11.4937496933988	180	1	356	5.08011398778763e-05	225
1519	29.2763819095477	-89.0954773869347	11.4928675566677	249	1	356	0.038388978689909	225
1520	29.2763819095477	-83.1758793969849	11.4938644841676	250	2	357	0	199
1521	29.2763819095477	-83.0201005025126	11.4924885043397	166	2	357	1.45610797405243	198
1522	29.2763819095477	-82.8643216080402	11.4936036493395	154	2	357	0.106962747871876	198
1523	29.2763819095477	-82.7085427135678	11.4903915104486	246	2	357	4.02469396591187	198
1524	29.2763819095477	-82.5527638190955	11.477302663489	211	2	357	20.2123680114746	198
1525	29.2763819095477	-82.3969849246231	11.4854295396938	269	2	357	10.0735912322998	198
1526	29.2763819095477	-82.2412060301507	11.3666707103253	269	2	357	157.534378051758	198
1527	29.2763819095477	-82.0854271356784	11.3530079990791	139	2	357	173.655700683594	198
1528	29.2763819095477	-81.929648241206	11.4878879295398	95	2	357	7.2852520942688	198
1529	29.2763819095477	-81.7738693467337	11.4938631476702	148	2	357	0	198
1530	29.2763819095477	-81.6180904522613	11.493713470543	215	2	357	0	199
1531	29.2763819095477	-81.462311557789	11.473469923148	203	1	357	24.9069576263428	199
1532	29.2763819095477	-81.3065326633166	11.4935141236345	171	1	357	0.271938800811768	199
1533	29.2763819095477	-81.1507537688442	11.2329763350216	269	1	357	328.928344726562	199
1534	29.3819095477387	-100	11.4897800190125	134	12	337	4.03292179107666	54
1535	29.3819095477387	-99.8442211055276	11.4901090690497	250	12	337	0.882926881313324	54
1536	29.3819095477387	-99.6884422110553	11.4936305217405	282	12	355	0.27463760972023	54
1537	29.3819095477387	-99.5326633165829	11.491148580912	253	12	355	0.596098184585571	57
1538	29.3819095477387	-99.3768844221105	11.490421245797	254	12	355	0.386711210012436	57
1539	29.3819095477387	-99.2211055276382	11.4907631697157	161	12	355	3.46490836143494	57
1540	29.3819095477387	-99.0653266331658	11.4862824455918	242	12	355	9.09927177429199	54
1541	29.3819095477387	-98.9095477386935	11.4811163543856	178	12	355	15.4260339736938	54
1542	29.3819095477387	-98.7537688442211	11.4703546042041	123	12	355	26.4011783599854	54
1543	29.3819095477387	-98.5979899497488	11.1114304474709	243	12	355	489.936981201172	54
1544	29.3819095477387	-98.4422110552764	10.2227684474286	242	2	355	1848.96557617188	54
1545	29.3819095477387	-98.286432160804	11.4153394179418	242	2	355	96.2442321777344	59
1546	29.3819095477387	-98.1306532663317	11.4782727332685	154	2	355	18.9315814971924	59
1547	29.3819095477387	-97.9748743718593	11.4691745013007	154	2	355	30.1565036773682	59
1548	29.3819095477387	-97.8190954773869	11.4897660573994	123	2	355	4.94735288619995	57
1549	29.3819095477387	-97.6633165829146	11.4905306572603	276	2	355	4.01606512069702	57
1550	29.3819095477387	-97.5075376884422	11.4819735588211	288	2	355	8.37694644927979	56
1551	29.3819095477387	-97.3517587939699	11.4927398052998	161	2	355	1.3689501285553	57
1552	29.3819095477387	-97.1959798994975	11.4847492119411	242	2	355	11.116096496582	62
1553	29.3819095477387	-97.0402010050251	11.4895620101002	159	2	355	5.22834444046021	89
1554	29.3819095477387	-96.8844221105528	11.4850949370461	269	2	355	10.0342350006104	90
1555	29.3819095477387	-96.7286432160804	11.4933236806168	269	2	355	0.493333041667938	58
1556	29.3819095477387	-96.572864321608	11.4937102124286	269	2	355	0.187423869967461	78
1557	29.3819095477387	-96.4170854271357	11.4927509110172	242	1	355	1.03534066677094	86
1558	29.3819095477387	-96.2613065326633	11.490816906796	257	1	355	3.64952945709229	86
1559	29.3819095477387	-96.1055276381909	11.48661247281	247	1	355	8.7295093536377	86
1560	29.3819095477387	-95.9497487437186	11.4920486686367	131	1	355	2.07524228096008	95
1561	29.3819095477387	-95.7939698492462	11.3672307290124	137	1	355	156.391296386719	95
1562	29.3819095477387	-95.6381909547739	11.473140053892	269	1	355	25.1684226989746	95
1563	29.3819095477387	-95.4824120603015	11.3716487880838	176	1	355	151.271575927734	172
1564	29.3819095477387	-95.3266331658292	11.412705198163	259	1	355	99.8827819824219	172
1565	29.3819095477387	-95.1708542713568	11.3915811366479	237	1	355	126.263877868652	172
1566	29.3819095477387	-95.0150753768844	11.1409768848803	140	1	355	450.29541015625	183
1567	29.3819095477387	-94.8592964824121	11.4938218300678	158	1	355	0	184
1568	29.3819095477387	-91.1206030150754	11.4934207954872	281	1	356	0	200
1569	29.3819095477387	-90.964824120603	11.4935952680626	281	1	356	0	172
1570	29.3819095477387	-90.8090452261306	11.4848581691185	138	1	356	10.9214468002319	171
1571	29.3819095477387	-90.6532663316583	11.4934373378022	118	1	356	0.453703969717026	171
1572	29.3819095477387	-90.4974874371859	11.4874584860268	288	1	356	7.79585456848145	171
1573	29.3819095477387	-90.3417085427136	11.4938482170045	269	1	356	0	172
1574	29.3819095477387	-90.1859296482412	11.4938401402072	162	1	356	0	172
1575	29.3819095477387	-89.8743718592965	11.4938176308676	284	1	356	0	172
1576	29.3819095477387	-89.7185929648241	11.4938629636419	215	1	356	0	221
1577	29.3819095477387	-89.5628140703518	11.4931581027175	258	1	356	0.802792072296143	221
1578	29.3819095477387	-83.1758793969849	11.4935924189022	285	2	357	0.183489918708801	171
1579	29.3819095477387	-83.0201005025126	11.4877891911835	154	2	357	7.15903568267822	198
1580	29.3819095477387	-82.8643216080402	11.4843385203396	154	2	357	11.394455909729	198
1581	29.3819095477387	-82.7085427135678	11.4938634833638	118	2	357	0	198
1582	29.3819095477387	-82.5527638190955	11.4608726342544	93	2	357	40.350715637207	198
1583	29.3819095477387	-82.3969849246231	11.4594171402348	200	2	357	41.6133270263672	198
1584	29.3819095477387	-82.2412060301507	11.4758194035086	122	2	357	22.0262603759766	198
1585	29.3819095477387	-82.0854271356784	11.3684797500091	238	2	357	154.883346557617	198
1586	29.3819095477387	-81.929648241206	11.4562873838316	130	2	357	45.9859962463379	198
1587	29.3819095477387	-81.7738693467337	11.4876717936768	130	2	357	7.42464256286621	198
1588	29.3819095477387	-81.6180904522613	11.4541027575686	268	2	357	48.6507987976074	199
1589	29.3819095477387	-81.462311557789	11.4832113638108	213	2	357	12.9917840957642	199
1590	29.3819095477387	-81.3065326633166	11.492948568261	260	1	357	1.11581015586853	199
1591	29.3819095477387	-81.1507537688442	11.2888197144781	211	1	357	256.430847167969	199
1592	29.4874371859297	-100	11.4937810280247	178	13	337	0.0136564476415515	54
1593	29.4874371859297	-99.8442211055276	11.4935109422648	161	13	337	0.405991613864899	54
1594	29.4874371859297	-99.6884422110553	11.4931770774131	215	13	337	0.668444931507111	54
1595	29.4874371859297	-99.5326633165829	11.4931848639092	268	12	337	0.0782042294740677	59
1596	29.4874371859297	-99.3768844221105	11.4927827648694	241	12	337	1.05617296695709	58
1597	29.4874371859297	-99.2211055276382	11.4914554233524	158	12	355	0.54858672618866	57
1598	29.4874371859297	-99.0653266331658	11.4906275483445	158	12	355	3.80036067962646	57
1599	29.4874371859297	-98.9095477386935	11.4856820861083	179	12	355	8.30673503875732	59
1600	29.4874371859297	-98.7537688442211	11.3896400811063	158	12	355	126.724685668945	59
1601	29.4874371859297	-98.5979899497488	10.2097596170664	123	12	355	1862.8828125	59
1602	29.4874371859297	-98.4422110552764	10.4545528520456	116	12	355	1460.89392089844	59
1603	29.4874371859297	-98.286432160804	11.454598778532	116	2	355	47.3856239318848	59
1604	29.4874371859297	-98.1306532663317	11.4715430138876	244	2	355	26.7501640319824	59
1605	29.4874371859297	-97.9748743718593	11.4694091086125	245	2	355	29.8534355163574	59
1606	29.4874371859297	-97.8190954773869	11.486303638227	160	2	355	9.20585536956787	59
1607	29.4874371859297	-97.6633165829146	11.4927481719267	154	2	355	1.29994440078735	59
1608	29.4874371859297	-97.5075376884422	11.4901709125545	161	2	355	4.3662257194519	57
1609	29.4874371859297	-97.3517587939699	11.4882363037421	154	2	355	5.07315158843994	59
1610	29.4874371859297	-97.1959798994975	11.4898454639094	269	2	355	4.86485195159912	59
1611	29.4874371859297	-97.0402010050251	11.4872431369895	242	2	355	6.39185762405396	89
1612	29.4874371859297	-96.8844221105528	11.4879449866567	159	2	355	7.18541622161865	90
1613	29.4874371859297	-96.7286432160804	11.4924162498147	242	2	355	1.7585197687149	57
1614	29.4874371859297	-96.572864321608	11.4930367009761	242	2	355	0.947789967060089	58
1615	29.4874371859297	-96.4170854271357	11.4926495501784	268	1	355	1.47964978218079	78
1616	29.4874371859297	-96.2613065326633	11.4934804148377	154	1	355	0.256684601306915	86
1617	29.4874371859297	-96.1055276381909	11.4896514531906	243	1	355	5.04917144775391	86
1618	29.4874371859297	-95.9497487437186	11.4474326071386	276	1	355	56.8982238769531	95
1619	29.4874371859297	-95.7939698492462	11.3996495728167	137	1	355	115.923179626465	95
1620	29.4874371859297	-95.6381909547739	11.482720497367	260	1	355	13.3531532287598	95
1621	29.4874371859297	-95.4824120603015	11.2846831955073	260	1	355	261.498107910156	183
1622	29.4874371859297	-95.3266331658292	11.4101911107241	176	1	355	103.006805419922	172
1623	29.4874371859297	-95.1708542713568	11.2698787155831	138	1	355	280.952423095703	172
1624	29.4874371859297	-95.0150753768844	11.0824877982622	139	1	355	529.309509277344	172
1625	29.4874371859297	-91.2763819095477	11.4938331416802	282	1	355	0	172
1626	29.4874371859297	-91.1206030150754	11.4938544117758	282	1	356	0	172
1627	29.4874371859297	-90.964824120603	11.4938290098168	265	1	356	0	171
1628	29.4874371859297	-90.8090452261306	11.4923075784117	288	1	356	1.88281941413879	171
1629	29.4874371859297	-90.6532663316583	11.4938540971378	246	1	356	0	171
1630	29.4874371859297	-90.4974874371859	11.4790598511439	258	1	356	18.0400905609131	171
1631	29.4874371859297	-90.3417085427136	11.4830284905599	267	1	356	12.9607648849487	171
1632	29.4874371859297	-90.1859296482412	11.4938643076936	269	1	356	0	171
1633	29.4874371859297	-90.0301507537689	11.4938378774097	162	1	356	0	172
1634	29.4874371859297	-89.8743718592965	11.4938590908732	148	1	356	0	172
1635	29.4874371859297	-89.7185929648241	11.485306817279	162	1	356	10.4286642074585	172
1636	29.4874371859297	-89.5628140703518	11.493817127838	258	1	356	0	221
1637	29.4874371859297	-83.1758793969849	11.4934720490359	172	2	357	0.382398307323456	171
1638	29.4874371859297	-83.0201005025126	11.4926646194988	242	2	357	1.44876766204834	198
1639	29.4874371859297	-82.8643216080402	11.3758860767028	240	2	357	145.864761352539	198
1640	29.4874371859297	-82.7085427135678	11.491328019601	259	2	357	3.09059476852417	198
1641	29.4874371859297	-82.5527638190955	11.469950909965	269	2	357	29.2107200622559	198
1642	29.4874371859297	-82.3969849246231	11.4907034340041	247	2	357	3.85205745697021	198
1643	29.4874371859297	-82.2412060301507	11.4581533743594	143	2	357	43.6598434448242	198
1644	29.4874371859297	-82.0854271356784	11.4847604319916	122	2	357	11.0670099258423	198
1645	29.4874371859297	-81.929648241206	11.4687245721925	238	2	357	29.3932762145996	198
1646	29.4874371859297	-81.7738693467337	11.4930914453344	130	2	357	0.106922648847103	198
1647	29.4874371859297	-81.6180904522613	11.442510543753	284	2	357	62.9692230224609	198
1648	29.4874371859297	-81.462311557789	11.4908640479929	263	2	357	3.6527156829834	199
1649	29.4874371859297	-81.3065326633166	11.4796358216811	247	1	357	17.2446136474609	199
1650	29.4874371859297	-81.1507537688442	11.2597083127673	171	1	357	294.153472900391	199
1651	29.5929648241206	-100	11.4916947619627	267	13	337	2.36842703819275	57
1652	29.5929648241206	-99.8442211055276	11.4922929964292	119	13	337	1.69702887535095	58
1653	29.5929648241206	-99.6884422110553	11.4921781990386	119	13	337	0.838035583496094	58
1654	29.5929648241206	-99.5326633165829	11.4794936611753	267	13	337	17.5326690673828	59
1655	29.5929648241206	-99.3768844221105	11.4933341622618	162	13	337	0.645269870758057	59
1656	29.5929648241206	-99.2211055276382	11.4925396620535	162	12	337	1.53838968276978	63
1657	29.5929648241206	-99.0653266331658	11.4930315971026	267	12	337	0.77765828371048	63
1658	29.5929648241206	-98.9095477386935	11.4860012616135	159	12	355	9.26018238067627	64
1659	29.5929648241206	-98.7537688442211	11.4606705563153	244	12	355	40.5898284912109	64
1660	29.5929648241206	-98.5979899497488	11.3137184099523	163	12	355	224.562164306641	59
1661	29.5929648241206	-98.4422110552764	10.6912251347016	163	12	355	1090.49487304688	59
1662	29.5929648241206	-98.286432160804	10.793615445492	177	12	355	937.568908691406	59
1663	29.5929648241206	-98.1306532663317	11.4506610567424	176	2	355	52.9218788146973	59
1664	29.5929648241206	-97.9748743718593	11.2465244455414	246	2	355	311.157562255859	59
1665	29.5929648241206	-97.8190954773869	11.4905612744617	244	2	355	3.91598987579346	59
1666	29.5929648241206	-97.6633165829146	11.4907843637769	159	2	355	3.68680429458618	59
1667	29.5929648241206	-97.5075376884422	11.4921230361104	269	2	355	2.1207754611969	59
1668	29.5929648241206	-97.3517587939699	11.4912274123675	160	2	355	2.83018851280212	59
1669	29.5929648241206	-97.1959798994975	11.4910126504297	286	2	355	3.47187185287476	59
1670	29.5929648241206	-97.0402010050251	11.4911344155437	249	2	355	3.26090002059937	81
1671	29.5929648241206	-96.8844221105528	11.4907800454601	276	2	355	3.62055087089539	90
1672	29.5929648241206	-96.7286432160804	11.4890950198151	268	2	355	5.60591459274292	95
1673	29.5929648241206	-96.572864321608	11.4935359158744	286	2	355	0.400377064943314	56
1674	29.5929648241206	-96.4170854271357	11.4920641085317	159	2	355	2.19356727600098	78
1675	29.5929648241206	-96.2613065326633	11.4935294822301	286	1	355	0.408169746398926	78
1676	29.5929648241206	-96.1055276381909	11.4879152958772	276	1	355	7.25098085403442	86
1677	29.5929648241206	-95.9497487437186	11.4882381645521	247	1	355	6.85761213302612	95
1678	29.5929648241206	-95.7939698492462	11.4104402615585	269	1	355	102.557006835938	95
1679	29.5929648241206	-95.6381909547739	10.5739352000282	260	1	355	1270.97619628906	95
1680	29.5929648241206	-95.4824120603015	9.91433835638411	260	1	355	2407.72729492188	172
1681	29.5929648241206	-95.3266331658292	11.315925721747	286	1	355	221.875839233398	172
1682	29.5929648241206	-95.1708542713568	10.8447280038078	273	1	355	863.081848144531	172
1683	29.5929648241206	-95.0150753768844	11.2677365231763	119	1	355	283.689331054688	172
1684	29.5929648241206	-94.7035175879397	11.4929288989939	138	1	355	1.13691103458405	183
1685	29.5929648241206	-94.5477386934673	11.4938579423689	220	1	355	0	184
1686	29.5929648241206	-94.391959798995	11.4938644841676	258	1	355	0	184
1687	29.5929648241206	-92.678391959799	11.4935938288184	147	1	355	0	200
1688	29.5929648241206	-92.5226130653266	11.4933968735185	239	1	355	0	200
1689	29.5929648241206	-92.3668341708543	11.4934904901005	239	1	355	0.161633089184761	200
1690	29.5929648241206	-92.2110552763819	11.4938109040436	284	1	355	0.00418307958170772	172
1691	29.5929648241206	-92.0552763819096	11.4938609874007	245	1	355	0.00418302277103066	172
1692	29.5929648241206	-91.8994974874372	11.4932276427467	140	1	355	0	200
1693	29.5929648241206	-91.5879396984925	11.4936939531013	171	1	355	0	172
1694	29.5929648241206	-91.4321608040201	11.493859261924	274	1	355	0	172
1695	29.5929648241206	-91.2763819095477	11.4938594560748	259	1	355	0	172
1696	29.5929648241206	-91.1206030150754	11.4938081669809	285	1	356	0	171
1697	29.5929648241206	-90.964824120603	11.4907015717392	285	1	356	3.55460906028748	171
1698	29.5929648241206	-90.8090452261306	11.4387732143578	118	1	356	67.5856857299805	171
1699	29.5929648241206	-90.6532663316583	11.4007989704125	247	1	356	114.674385070801	171
1700	29.5929648241206	-90.4974874371859	11.4528859304593	147	1	356	50.1815719604492	171
1701	29.5929648241206	-90.3417085427136	11.492218509121	140	1	356	2.00023746490479	171
1702	29.5929648241206	-90.1859296482412	11.4938639379646	216	1	356	0	171
1703	29.5929648241206	-90.0301507537689	11.493864535992	269	1	356	0	172
1704	29.5929648241206	-89.8743718592965	11.4860193348876	284	1	356	9.54128646850586	172
1705	29.5929648241206	-89.7185929648241	11.4938248552166	164	1	356	0	172
1706	29.5929648241206	-83.3316582914573	11.4938358794414	166	2	357	0.0325023159384727	171
1707	29.5929648241206	-83.1758793969849	11.4938215587782	287	2	357	0	171
1708	29.5929648241206	-83.0201005025126	11.4585092515125	240	2	357	42.9147605895996	198
1709	29.5929648241206	-82.8643216080402	11.4315858656686	259	2	357	76.4086990356445	198
1710	29.5929648241206	-82.7085427135678	11.4894439882838	258	2	357	5.38748693466187	198
1711	29.5929648241206	-82.5527638190955	11.4812385830641	284	2	357	15.4027900695801	198
1712	29.5929648241206	-82.3969849246231	11.1854716476913	93	2	357	391.206329345703	198
1713	29.5929648241206	-82.2412060301507	11.4852875203796	151	2	357	10.4589643478394	198
1714	29.5929648241206	-82.0854271356784	11.441977712299	259	2	357	63.6266174316406	198
1715	29.5929648241206	-81.929648241206	11.447270376613	284	2	357	57.0431213378906	198
1716	29.5929648241206	-81.7738693467337	11.4869859039852	280	2	357	6.915602684021	198
1717	29.5929648241206	-81.6180904522613	11.4081882173552	238	2	357	105.534248352051	198
1718	29.5929648241206	-81.462311557789	11.4898919591733	267	2	357	4.78382778167725	199
1719	29.5929648241206	-81.3065326633166	11.4935549515494	121	1	357	0	200
1720	29.6984924623116	-100	11.4890981524078	160	38	337	5.73451519012451	58
1721	29.6984924623116	-99.8442211055276	11.4910850164706	221	38	337	1.08951568603516	71
1722	29.6984924623116	-99.6884422110553	11.4893091357514	221	38	337	0.669926047325134	71
1723	29.6984924623116	-99.5326633165829	11.4905749677547	221	38	337	3.64224720001221	71
1724	29.6984924623116	-99.3768844221105	11.4929466753233	221	13	337	0.518189251422882	71
1725	29.6984924623116	-99.2211055276382	11.492417356772	244	13	337	1.05260729789734	58
1726	29.6984924623116	-99.0653266331658	11.474573861777	215	13	337	23.4408340454102	58
1727	29.6984924623116	-98.9095477386935	11.4782245635282	119	12	337	19.076244354248	72
1728	29.6984924623116	-98.7537688442211	11.4937796805509	256	12	337	0.0332599654793739	77
1729	29.6984924623116	-98.5979899497488	11.4721739115562	139	12	337	25.8267650604248	67
1730	29.6984924623116	-98.4422110552764	11.0239731579675	248	12	355	607.661560058594	95
1731	29.6984924623116	-98.286432160804	11.4494792652139	265	12	355	53.8400268554688	95
1732	29.6984924623116	-98.1306532663317	10.7099351200754	281	12	355	1060.23815917969	59
1733	29.6984924623116	-97.9748743718593	11.4695686338301	146	2	355	28.0497970581055	59
1734	29.6984924623116	-97.8190954773869	11.4868082556801	244	2	355	8.34755229949951	59
1735	29.6984924623116	-97.6633165829146	11.2325354793761	244	2	355	327.931945800781	59
1736	29.6984924623116	-97.5075376884422	11.4860210116769	287	2	355	9.38039016723633	59
1737	29.6984924623116	-97.3517587939699	11.4923197096984	276	2	355	1.33953487873077	59
1738	29.6984924623116	-97.1959798994975	11.4916571333442	277	2	355	2.68949127197266	59
1739	29.6984924623116	-97.0402010050251	11.4877971048121	247	2	355	7.30604553222656	81
1740	29.6984924623116	-96.8844221105528	11.3641437275507	277	2	355	160.671752929688	90
1741	29.6984924623116	-96.7286432160804	11.4861926717267	268	2	355	9.09249114990234	95
1742	29.6984924623116	-96.572864321608	11.400090374053	270	2	355	114.830062866211	94
1743	29.6984924623116	-96.4170854271357	11.4915724692295	131	2	355	2.79184889793396	94
1744	29.6984924623116	-96.2613065326633	11.4936072315815	277	2	355	0.296671956777573	57
1745	29.6984924623116	-96.1055276381909	11.4915928576589	286	2	355	2.75891518592834	78
1746	29.6984924623116	-95.9497487437186	11.3570895091107	247	1	355	169.608383178711	95
1747	29.6984924623116	-95.7939698492462	10.9554336501203	266	1	355	704.9248046875	95
1748	29.6984924623116	-95.6381909547739	9.49711235083351	286	2	355	3252.89892578125	84
1749	29.6984924623116	-95.4824120603015	9.72669493149887	265	2	355	2774.61376953125	172
1750	29.6984924623116	-95.3266331658292	10.0087406896717	272	1	355	2231.44995117188	172
1751	29.6984924623116	-95.1708542713568	9.43350609697931	273	2	355	3391.48388671875	171
1752	29.6984924623116	-95.0150753768844	11.3925525450639	163	1	355	124.701171875	171
1753	29.6984924623116	-94.8592964824121	11.3918475035356	286	1	355	125.927017211914	171
1754	29.6984924623116	-94.7035175879397	11.4871310973341	180	1	355	8.19137096405029	172
1755	29.6984924623116	-94.5477386934673	11.4938051180218	286	1	355	0.0529758110642433	172
1756	29.6984924623116	-94.391959798995	11.4937767631428	140	1	355	0.0742865651845932	183
1757	29.6984924623116	-94.2361809045226	11.4937158640926	286	1	355	0	184
1758	29.6984924623116	-94.0804020100502	11.4937383065706	147	1	355	0.152911096811295	184
1759	29.6984924623116	-93.9246231155779	11.4927087934852	178	2	355	1.3122650384903	222
1760	29.6984924623116	-92.8341708542713	11.4938645829021	139	1	355	0	200
1761	29.6984924623116	-92.678391959799	11.4938611755063	239	1	355	0.00119701656512916	200
1762	29.6984924623116	-92.5226130653266	11.4928532329105	277	1	355	1.20505285263062	200
1763	29.6984924623116	-92.3668341708543	11.4931820559618	244	1	355	0.621309459209442	171
1764	29.6984924623116	-92.2110552763819	11.4936572821617	243	1	355	0.00415372336283326	171
1765	29.6984924623116	-91.5879396984925	11.4938518128089	118	1	355	0	172
1766	29.6984924623116	-91.4321608040201	11.4936987369244	242	1	355	0.18431244790554	172
1767	29.6984924623116	-91.2763819095477	11.267962703527	282	1	355	283.4755859375	172
1768	29.6984924623116	-91.1206030150754	11.3761793253811	242	1	355	145.573669433594	171
1769	29.6984924623116	-90.964824120603	11.4657534188943	242	1	356	34.1210823059082	164
1770	29.6984924623116	-90.8090452261306	11.4652047947555	147	1	356	34.8830375671387	163
1771	29.6984924623116	-90.6532663316583	11.4861472989216	147	1	356	9.37914085388184	170
1772	29.6984924623116	-90.4974874371859	11.4587347976534	244	1	356	42.9273071289062	171
1773	29.6984924623116	-90.3417085427136	11.4937594699817	259	1	356	0	171
1774	29.6984924623116	-90.1859296482412	11.4938228233481	267	1	356	0.0505794361233711	172
1775	29.6984924623116	-90.0301507537689	11.4937198257598	139	1	356	0.0551231242716312	171
1776	29.6984924623116	-89.8743718592965	11.4938265295911	178	1	356	0	172
1777	29.6984924623116	-89.7185929648241	11.4925662124859	284	1	356	0	172
1778	29.6984924623116	-85.2010050251256	11.4932253386083	215	1	357	0.325156688690186	171
1779	29.6984924623116	-83.4874371859297	11.4938513193919	170	2	357	0	171
1780	29.6984924623116	-83.3316582914573	11.4934949655491	214	2	357	0.39344447851181	171
1781	29.6984924623116	-83.1758793969849	11.4935997628198	216	2	357	0.320824652910233	171
1782	29.6984924623116	-83.0201005025126	11.4402854051652	263	2	357	65.69921875	171
1783	29.6984924623116	-82.8643216080402	11.4817706630987	216	2	357	14.7418546676636	198
1784	29.6984924623116	-82.7085427135678	11.4753957248204	172	2	357	22.5145378112793	198
1785	29.6984924623116	-82.5527638190955	11.4738247819284	248	2	357	23.868968963623	198
1786	29.6984924623116	-82.3969849246231	10.7905914845261	280	2	357	942.110473632812	198
1787	29.6984924623116	-82.2412060301507	11.4733476746532	153	2	357	24.7662162780762	198
1788	29.6984924623116	-82.0854271356784	11.4763626212213	238	2	357	21.3668937683105	198
1789	29.6984924623116	-81.929648241206	11.4887411292171	199	2	357	6.19046688079834	198
1790	29.6984924623116	-81.7738693467337	11.4900233403264	199	2	357	4.66583824157715	198
1791	29.6984924623116	-81.6180904522613	11.4309725280169	284	2	357	77.1244812011719	198
1792	29.6984924623116	-81.462311557789	11.4660884478949	241	2	357	33.8776741027832	198
1793	29.6984924623116	-81.3065326633166	11.4884553467738	240	1	357	6.48555660247803	200
1794	29.8040201005025	-100	11.4873079414819	221	38	337	0.117771938443184	70
1795	29.8040201005025	-99.8442211055276	11.4935104450136	148	38	337	0.211012467741966	71
1796	29.8040201005025	-99.6884422110553	11.4929046953648	265	38	337	1.12899851799011	72
1797	29.8040201005025	-99.5326633165829	11.4922354653668	265	38	337	0.31469264626503	72
1798	29.8040201005025	-99.3768844221105	11.4930538625373	220	38	337	0.968974471092224	72
1799	29.8040201005025	-99.2211055276382	11.4662428874586	247	13	337	17.875602722168	72
1800	29.8040201005025	-99.0653266331658	11.4725320648771	245	13	337	25.3790760040283	58
1801	29.8040201005025	-98.9095477386935	11.4866728380798	164	13	337	7.71518898010254	72
1802	29.8040201005025	-98.7537688442211	11.3423240195178	220	12	337	181.900085449219	72
1803	29.8040201005025	-98.5979899497488	11.4600466574973	248	12	337	40.6120986938477	67
1804	29.8040201005025	-98.4422110552764	11.402309815485	215	12	337	109.196441650391	67
1805	29.8040201005025	-98.286432160804	11.4803827174941	215	12	355	16.1379508972168	95
1806	29.8040201005025	-98.1306532663317	11.4590316502605	265	12	355	42.243839263916	95
1807	29.8040201005025	-97.9748743718593	11.4537213251068	281	2	355	48.0945510864258	59
1808	29.8040201005025	-97.8190954773869	11.4873026743685	237	2	355	7.977858543396	59
1809	29.8040201005025	-97.6633165829146	11.4865195800448	245	2	355	5.96546506881714	59
1810	29.8040201005025	-97.5075376884422	11.4861383753348	245	2	355	9.21847248077393	59
1811	29.8040201005025	-97.3517587939699	11.4909330948402	245	2	355	3.57053565979004	59
1812	29.8040201005025	-97.1959798994975	11.4905485768627	247	2	355	2.28352403640747	59
1813	29.8040201005025	-97.0402010050251	11.490008865202	247	2	355	3.24406719207764	81
1814	29.8040201005025	-96.8844221105528	11.4882563567583	257	2	355	6.35869455337524	81
1815	29.8040201005025	-96.7286432160804	11.4921024487539	268	2	355	2.09199404716492	94
1816	29.8040201005025	-96.572864321608	11.4907905578233	270	2	355	3.65430474281311	94
1817	29.8040201005025	-96.4170854271357	11.4896214281162	266	2	355	5.04821300506592	94
1818	29.8040201005025	-96.2613065326633	11.4827372141768	146	2	355	12.6772680282593	94
1819	29.8040201005025	-96.1055276381909	11.4634418693983	249	2	355	37.099967956543	94
1820	29.8040201005025	-95.9497487437186	11.4643801906411	260	2	355	36.051872253418	95
1821	29.8040201005025	-95.7939698492462	10.8472122740355	162	2	355	859.458068847656	84
1822	29.8040201005025	-95.6381909547739	11.4447209167116	267	1	355	60.2311363220215	87
1823	29.8040201005025	-95.4824120603015	9.90207684399564	243	2	355	2431.37158203125	84
1824	29.8040201005025	-95.3266331658292	10.6354223514909	258	1	355	1175.25012207031	172
1825	29.8040201005025	-95.1708542713568	10.227218658717	275	1	355	1841.27734375	172
1826	29.8040201005025	-95.0150753768844	11.1784674558248	275	1	355	400.577758789062	172
1827	29.8040201005025	-94.8592964824121	11.3383433537242	248	1	355	193.337097167969	171
1828	29.8040201005025	-94.7035175879397	11.4881909282414	221	1	355	6.84471416473389	171
1829	29.8040201005025	-94.5477386934673	11.493582704188	277	1	355	0.339059323072433	171
1830	29.8040201005025	-94.391959798995	11.3015807418151	283	1	355	240.220794677734	171
1831	29.8040201005025	-94.2361809045226	11.4857351035202	275	1	355	9.8037166595459	183
1832	29.8040201005025	-94.0804020100502	11.4929721476578	286	1	355	0	184
1833	29.8040201005025	-93.9246231155779	11.4931737782655	147	1	355	0.221941158175468	201
1834	29.8040201005025	-93.7688442211055	11.4932989289642	238	1	355	0.234937503933907	222
1835	29.8040201005025	-93.6130653266332	11.493341706183	279	1	355	6.61277008475736e-05	222
1836	29.8040201005025	-93.4572864321608	11.4935533163898	147	1	355	0	222
1837	29.8040201005025	-93.1457286432161	11.4923908942536	279	1	355	1.52485024929047	200
1838	29.8040201005025	-92.9899497487437	11.4932264892436	139	1	355	0.0641059726476669	200
1839	29.8040201005025	-92.8341708542713	11.4921968462671	177	1	355	0.536862254142761	200
1840	29.8040201005025	-92.678391959799	11.4938581954375	277	1	355	0	200
1841	29.8040201005025	-92.5226130653266	11.4936397163429	191	1	355	0.0295956023037434	200
1842	29.8040201005025	-92.3668341708543	11.4908776787391	246	1	355	3.6319568157196	172
1843	29.8040201005025	-92.2110552763819	11.4935877857172	176	1	355	0.3280428647995	171
1844	29.8040201005025	-92.0552763819096	11.4935558819494	176	1	355	0.150315970182419	171
1845	29.8040201005025	-91.8994974874372	11.4938119503853	259	1	355	0	172
1846	29.8040201005025	-91.7437185929648	11.493864218381	259	1	355	0	172
1847	29.8040201005025	-91.5879396984925	11.4926467808866	274	1	355	1.20024728775024	172
1848	29.8040201005025	-91.4321608040201	11.4916774164052	173	1	355	2.66487836837769	172
1849	29.8040201005025	-91.2763819095477	11.4938254557663	173	1	355	0.000940415309742093	164
1850	29.8040201005025	-91.1206030150754	11.4923834936472	284	1	356	1.80093598365784	164
1851	29.8040201005025	-90.964824120603	11.4580477098378	259	1	356	43.8277359008789	164
1852	29.8040201005025	-90.8090452261306	11.1920877023284	270	1	356	382.569976806641	163
1853	29.8040201005025	-90.6532663316583	11.4938450218758	265	1	356	0	171
1854	29.8040201005025	-90.4974874371859	11.397459855717	285	1	356	118.907135009766	171
1855	29.8040201005025	-90.3417085427136	11.4938275763692	140	1	356	0	171
1856	29.8040201005025	-90.1859296482412	11.4938047787425	176	1	356	0.0358698777854443	171
1857	29.8040201005025	-90.0301507537689	11.3485917269259	139	1	356	180.35710144043	171
1858	29.8040201005025	-89.8743718592965	11.4938314444737	259	1	356	0	172
1859	29.8040201005025	-89.7185929648241	11.4936672083618	171	1	356	0.231784343719482	172
1860	29.8040201005025	-89.5628140703518	11.4938252728367	216	1	356	0	172
1861	29.8040201005025	-89.4070351758794	11.4935634945678	162	1	356	0	172
1862	29.8040201005025	-85.2010050251256	11.4937601550916	199	1	357	0	171
1863	29.8040201005025	-85.0452261306533	11.4937794268856	266	1	357	0.034335546195507	171
1864	29.8040201005025	-84.8894472361809	11.4927691387882	285	1	357	1.30829703807831	171
1865	29.8040201005025	-83.4874371859297	11.4935270010332	245	2	357	0.260089039802551	171
1866	29.8040201005025	-83.3316582914573	11.49353811929	263	2	357	0.252241164445877	171
1867	29.8040201005025	-83.1758793969849	11.4937943029709	264	2	357	0	171
1868	29.8040201005025	-83.0201005025126	11.4927938799755	246	2	357	0.48552867770195	171
1869	29.8040201005025	-82.8643216080402	11.4627482737643	269	2	357	38.0306549072266	198
1870	29.8040201005025	-82.7085427135678	11.4638284844997	282	2	357	36.329345703125	198
1871	29.8040201005025	-82.5527638190955	11.437782097005	269	2	357	68.7746658325195	198
1872	29.8040201005025	-82.3969849246231	11.4750515961755	181	2	357	22.8422336578369	198
1873	29.8040201005025	-82.2412060301507	11.4928541691479	172	2	357	1.22744870185852	198
1874	29.8040201005025	-82.0854271356784	11.4892815927081	138	2	357	5.55336380004883	198
1875	29.8040201005025	-81.929648241206	11.4316717137119	280	2	357	76.2910919189453	198
1876	29.8040201005025	-81.7738693467337	11.4920182141222	122	2	357	2.18044304847717	198
1877	29.8040201005025	-81.6180904522613	11.4847812459311	180	2	357	11.0767211914062	198
1878	29.8040201005025	-81.462311557789	11.4867502723376	263	2	357	8.55201816558838	198
1879	29.8040201005025	-81.3065326633166	10.8424863128996	239	1	357	866.195861816406	199
1880	29.9095477386935	-100	11.4904706533031	164	39	337	0.065791130065918	71
1881	29.9095477386935	-99.8442211055276	11.4926125388094	147	39	337	0.0619431436061859	71
1882	29.9095477386935	-99.6884422110553	11.4912166894068	147	39	337	0.127261698246002	71
1883	29.9095477386935	-99.5326633165829	11.4932646622737	247	38	337	0.0361491926014423	71
1884	29.9095477386935	-99.3768844221105	11.4914253032038	147	38	337	1.67840945720673	72
1885	29.9095477386935	-99.2211055276382	11.4893556088074	246	38	337	4.85103368759155	72
1886	29.9095477386935	-99.0653266331658	11.4854070331246	148	13	337	10.0293464660645	72
1887	29.9095477386935	-98.9095477386935	11.4826749600965	164	13	337	4.46913957595825	72
1888	29.9095477386935	-98.7537688442211	11.4658200762461	256	13	337	30.0062370300293	72
1889	29.9095477386935	-98.5979899497488	11.4550012689463	164	12	337	45.8201179504395	65
1890	29.9095477386935	-98.4422110552764	11.4692896257121	119	12	337	29.6086730957031	67
1891	29.9095477386935	-98.286432160804	11.27537402778	139	12	337	273.860809326172	67
1892	29.9095477386935	-98.1306532663317	11.4630652382261	258	12	337	35.5659828186035	67
1893	29.9095477386935	-97.9748743718593	11.1531740120926	265	12	355	433.918853759766	95
1894	29.9095477386935	-97.8190954773869	11.4530682489356	146	2	355	49.9556732177734	59
1895	29.9095477386935	-97.6633165829146	11.4262579451631	245	2	355	82.8417892456055	59
1896	29.9095477386935	-97.5075376884422	11.4808048310353	266	2	355	15.9265146255493	59
1897	29.9095477386935	-97.3517587939699	11.4884136332521	244	2	355	6.64426374435425	59
1898	29.9095477386935	-97.1959798994975	11.4882593295321	287	2	355	6.76555395126343	59
1899	29.9095477386935	-97.0402010050251	11.4898604238488	269	2	355	4.84408044815063	81
1900	29.9095477386935	-96.8844221105528	11.3631010021383	269	2	355	161.324676513672	81
1901	29.9095477386935	-96.7286432160804	11.4904042973256	268	2	355	4.08231830596924	90
1902	29.9095477386935	-96.572864321608	11.4881182689542	266	2	355	7.00370025634766	94
1903	29.9095477386935	-96.4170854271357	11.4889521284982	266	2	355	5.95664691925049	94
1904	29.9095477386935	-96.2613065326633	11.4893661839815	266	2	355	5.34814167022705	94
1905	29.9095477386935	-96.1055276381909	11.4904905026519	265	2	355	4.10595750808716	94
1906	29.9095477386935	-95.9497487437186	11.4785079064633	286	2	355	18.1848468780518	84
1907	29.9095477386935	-95.7939698492462	11.4854093848099	258	2	355	10.1000642776489	84
1908	29.9095477386935	-95.6381909547739	9.86893279328811	243	2	355	2494.81787109375	84
1909	29.9095477386935	-95.4824120603015	10.2270049656695	276	2	355	1841.044921875	84
1910	29.9095477386935	-95.3266331658292	10.3662993901019	276	2	355	1605.47192382812	172
1911	29.9095477386935	-95.1708542713568	11.4673832092337	275	1	355	32.3664665222168	172
1912	29.9095477386935	-95.0150753768844	11.4268870000069	119	1	355	82.2709884643555	172
1913	29.9095477386935	-94.8592964824121	11.4547925066912	191	1	355	47.811824798584	172
1914	29.9095477386935	-94.7035175879397	11.4872493959913	273	1	355	7.98253488540649	171
1915	29.9095477386935	-94.5477386934673	11.4896874866865	265	1	355	4.65197277069092	171
1916	29.9095477386935	-94.391959798995	11.487720548339	267	1	355	6.46736240386963	171
1917	29.9095477386935	-94.2361809045226	11.4533663597863	260	1	355	49.0777320861816	171
1918	29.9095477386935	-94.0804020100502	11.457379533916	286	1	355	44.6263694763184	172
1919	29.9095477386935	-93.9246231155779	10.7910757552679	275	1	355	941.443786621094	184
1920	29.9095477386935	-93.7688442211055	11.4938175379472	147	1	355	0.0431521162390709	201
1921	29.9095477386935	-93.6130653266332	11.4935902306068	140	1	355	0	201
1922	29.9095477386935	-93.4572864321608	11.4928982537683	139	1	355	0.00544576998800039	200
1923	29.9095477386935	-93.3015075376884	11.4935254604565	147	1	355	0	183
1924	29.9095477386935	-93.1457286432161	11.4933151247019	147	1	355	0.665130436420441	200
1925	29.9095477386935	-92.9899497487437	11.4936125828434	176	1	355	0.0198875535279512	184
1926	29.9095477386935	-92.8341708542713	11.4936209860287	147	1	355	0	183
1927	29.9095477386935	-92.678391959799	11.493843463233	119	1	355	0	200
1928	29.9095477386935	-92.5226130653266	11.4935599249076	276	1	355	0.0197052452713251	164
1929	29.9095477386935	-92.3668341708543	11.4922675260399	171	1	355	1.91786062717438	164
1930	29.9095477386935	-92.2110552763819	11.4878954529105	247	1	355	6.82005500793457	164
1931	29.9095477386935	-92.0552763819096	11.4789089572271	171	1	355	18.2300910949707	171
1932	29.9095477386935	-91.8994974874372	11.486843366494	276	1	355	8.56003856658936	171
1933	29.9095477386935	-91.7437185929648	11.4803874390999	171	1	355	16.3918495178223	171
1934	29.9095477386935	-91.5879396984925	11.4662655522522	147	1	355	33.6847801208496	164
1935	29.9095477386935	-91.4321608040201	11.4937615043412	282	1	355	0.0275559481233358	164
1936	29.9095477386935	-91.2763819095477	11.4937278309368	288	1	355	0	164
1937	29.9095477386935	-91.1206030150754	11.4891853665123	247	1	355	5.69991111755371	164
1938	29.9095477386935	-90.964824120603	11.4689326119815	173	1	356	30.4671421051025	164
1939	29.9095477386935	-90.8090452261306	11.4665588089538	239	1	356	33.3774108886719	164
1940	29.9095477386935	-90.6532663316583	11.4916215200668	245	1	356	2.73214435577393	171
1941	29.9095477386935	-90.4974874371859	11.4936845128679	140	1	356	0.011967153288424	171
1942	29.9095477386935	-90.3417085427136	11.1449698754683	192	1	356	445.114685058594	171
1943	29.9095477386935	-90.1859296482412	11.378097661626	276	1	356	142.800338745117	171
1944	29.9095477386935	-90.0301507537689	10.3419645793751	176	1	356	1645.93078613281	171
1945	29.9095477386935	-89.8743718592965	11.4926827384603	139	1	356	1.37917613983154	171
1946	29.9095477386935	-89.7185929648241	11.4938132937426	284	1	356	0	172
1947	29.9095477386935	-89.5628140703518	11.4934299856616	282	1	356	0	172
1948	29.9095477386935	-89.4070351758794	11.4938594302959	282	1	356	0	172
1949	29.9095477386935	-85.356783919598	11.4389675314441	138	1	357	66.8120498657227	127
1950	29.9095477386935	-85.2010050251256	11.4936306420706	138	1	357	0.28038090467453	127
1951	29.9095477386935	-85.0452261306533	11.4799762358651	246	1	357	16.8325347900391	127
1952	29.9095477386935	-84.8894472361809	11.493741745056	265	1	357	0	127
1953	29.9095477386935	-84.7336683417085	11.4935551034904	241	1	357	0.374339163303375	127
1954	29.9095477386935	-84.5778894472362	11.483701964603	268	1	357	12.2879028320312	127
1955	29.9095477386935	-84.4221105527638	11.4906581939141	179	1	357	3.88197422027588	127
1956	29.9095477386935	-83.643216080402	11.4904708476633	150	2	357	4.13453006744385	171
1957	29.9095477386935	-83.4874371859297	11.4930930383753	285	2	357	0.93980085849762	171
1958	29.9095477386935	-83.3316582914573	11.4934652488884	169	2	357	0.0716961547732353	171
1959	29.9095477386935	-83.1758793969849	11.4938358202269	153	2	357	0	171
1960	29.9095477386935	-83.0201005025126	11.4937412028285	212	2	357	0	171
1961	29.9095477386935	-82.8643216080402	11.4750474270224	143	2	357	22.9765377044678	171
1962	29.9095477386935	-82.7085427135678	11.468194967457	239	2	357	31.3537998199463	198
1963	29.9095477386935	-82.5527638190955	11.4791780855152	143	2	357	17.7020778656006	198
1964	29.9095477386935	-82.3969849246231	11.4835330718009	181	2	357	12.319525718689	198
1965	29.9095477386935	-82.2412060301507	11.4848224967696	132	2	357	10.9721212387085	198
1966	29.9095477386935	-82.0854271356784	11.4660993252995	284	2	357	33.7970237731934	198
1967	29.9095477386935	-81.929648241206	11.4933225037039	221	2	357	0.610741376876831	198
1968	29.9095477386935	-81.7738693467337	11.4930507854079	122	2	357	0.990004897117615	198
1969	29.9095477386935	-81.6180904522613	11.455709597826	263	2	357	46.687557220459	198
1970	29.9095477386935	-81.462311557789	11.4711066259936	140	2	357	27.6887073516846	198
1971	29.9095477386935	-81.3065326633166	10.4763979484206	215	1	357	1425.68395996094	199
1972	30.0150753768844	-100	11.4856798498088	164	39	337	0.58825695514679	71
1973	30.0150753768844	-99.8442211055276	11.4913260328044	265	39	337	0.273539870977402	71
1974	30.0150753768844	-99.6884422110553	11.4938063917751	147	39	337	0.069841742515564	71
1975	30.0150753768844	-99.5326633165829	11.4893148559746	147	38	337	2.00955414772034	71
1976	30.0150753768844	-99.3768844221105	11.4885142668134	199	38	337	4.70505905151367	71
1977	30.0150753768844	-99.2211055276382	11.4776009183101	147	38	337	17.3767528533936	72
1978	30.0150753768844	-99.0653266331658	11.4848088649437	220	38	337	5.57539796829224	72
1979	30.0150753768844	-98.9095477386935	11.4878725022176	221	38	337	7.15879726409912	72
1980	30.0150753768844	-98.7537688442211	11.4897538648244	148	13	337	4.33086013793945	72
1981	30.0150753768844	-98.5979899497488	11.4925835919936	148	12	337	0.0987501591444016	72
1982	30.0150753768844	-98.4422110552764	11.4907827119111	258	12	337	3.74089121818542	65
1983	30.0150753768844	-98.286432160804	11.4857584223063	220	12	337	9.86437034606934	65
1984	30.0150753768844	-98.1306532663317	11.3696798305748	260	12	337	150.822052001953	67
1985	30.0150753768844	-97.9748743718593	11.4825761386802	258	12	337	12.6148586273193	95
1986	30.0150753768844	-97.8190954773869	11.100853276997	163	2	355	504.405578613281	59
1987	30.0150753768844	-97.6633165829146	11.4570375003046	244	2	355	45.0051498413086	59
1988	30.0150753768844	-97.5075376884422	11.4459975769001	266	2	355	58.6700057983398	59
1989	30.0150753768844	-97.3517587939699	11.4846623519906	266	2	355	11.1606616973877	59
1990	30.0150753768844	-97.1959798994975	11.4679000677787	281	2	355	31.7217350006104	59
1991	30.0150753768844	-97.0402010050251	11.4857092794116	269	2	355	9.14567279815674	81
1992	30.0150753768844	-96.8844221105528	11.4870100043103	269	2	355	7.51451730728149	81
1993	30.0150753768844	-96.7286432160804	11.4856479512477	215	2	355	9.79006767272949	90
1994	30.0150753768844	-96.572864321608	11.4907152153271	266	2	355	3.82834815979004	94
1995	30.0150753768844	-96.4170854271357	11.4849025911464	245	2	355	10.9287347793579	94
1996	30.0150753768844	-96.2613065326633	11.4777761121401	269	2	355	19.6084461212158	94
1997	30.0150753768844	-96.1055276381909	11.4870938313434	286	2	355	8.24819850921631	83
1998	30.0150753768844	-95.9497487437186	11.4434048016789	267	2	355	61.7431106567383	84
1999	30.0150753768844	-95.7939698492462	11.3092929772138	247	2	355	229.881546020508	84
[truncated: 19,577 more rows]
