# Supplementary material for: Role of vector phenotypic plasticity in disease transmission as illustrated by the spread of dengue virus by Aedes albopictus
Source: Nat Commun. 2024 Sep 7;15:7823. doi: 10.1038/s41467-024-52144-5 (PMC11379831; doi:10.1038/s41467-024-52144-5)
Supplement: Supplementary file 4 — Source Data files [file 41467_2024_52144_MOESM4_ESM.zip › Source_Data_Folder/Supplementary_Material/SF60/mord_AW_17.csv]

	latitude	longitude	R0_max	R0_max_time	R0_first	R0_last	Dens	Duration
1	24	-110.904522613065	11.493723742376	251	1	364	0.158371835947037	212
2	24	-110.748743718593	11.4933365640019	313	1	364	0.601318836212158	229
3	24	-110.592964824121	11.493588260839	270	4	364	0.311438620090485	220
4	24	-110.437185929648	11.4938245858165	97	1	364	0.0486389435827732	73
5	24	-110.281407035176	11.481982518197	143	5	364	14.4856901168823	112
6	24	-110.125628140704	11.4852777240538	143	1	364	10.3284063339233	212
7	24	-109.969849246231	11.4805969805062	149	1	364	15.7741231918335	121
8	24	-109.814070351759	11.4918462784489	142	1	364	1.80993115901947	126
9	24	-107.010050251256	11.48716909549	269	1	364	8.15418815612793	319
10	24	-106.854271356784	11.4787708655556	157	1	364	18.4090614318848	314
11	24	-106.698492462312	11.4892852903445	287	1	364	5.57989978790283	314
12	24	-106.542713567839	11.4923018422372	240	1	364	1.88954842090607	298
13	24	-106.386934673367	11.4913035505271	153	1	364	3.11967062950134	291
14	24	-106.231155778894	11.490861219942	212	2	364	0.691040217876434	271
15	24	-106.075376884422	10.5648007757431	170	40	323	0.154189199209213	230
16	24	-105.91959798995	6.59087515864677	171	80	316	0.20673169195652	59
17	24	-105.763819095477	4.89456534585156	165	140	278	4.44824886322021	15
18	24	-105.608040201005	6.0384422593534	165	142	277	4.57164525985718	15
19	24	-105.452261306533	7.14091110248861	165	140	233	3.02496314048767	15
20	24	-105.29648241206	5.82555769928627	165	147	181	1.65330362319946	15
21	24	-105.140703517588	4.94282348871172	166	148	181	2.34975695610046	14
22	24	-104.984924623116	7.36187316196309	167	142	181	3.13534879684448	15
23	24	-104.829145728643	11.2427758838939	167	84	311	7.35559129714966	60
24	24	-104.673366834171	9.91824164534322	175	82	311	2399.94897460938	62
25	24	-104.517587939698	11.4592679263153	181	80	311	33.0170860290527	121
26	24	-104.361809045226	11.4601914524916	174	79	311	17.1469841003418	145
27	24	-104.206030150754	11.4642304361276	171	79	311	13.2283153533936	146
28	24	-104.050251256281	11.0762650285669	174	76	310	518.91357421875	95
29	24	-103.894472361809	11.2958895333165	169	82	265	7.32630157470703	61
30	24	-103.738693467337	10.6194519255351	169	82	237	5.90197801589966	61
31	24	-103.582914572864	10.6604407856716	169	82	310	24.3461742401123	66
32	24	-103.427135678392	11.1504145698714	174	81	310	132.619766235352	82
33	24	-103.27135678392	11.4285468746629	174	81	311	0.20707531273365	82
34	24	-103.115577889447	11.4877688936501	174	80	311	7.42615652084351	83
35	24	-102.959798994975	11.4848607394535	147	42	311	8.8921537399292	146
36	24	-102.804020100503	11.2715801840568	168	81	309	2.27336621284485	82
37	24	-102.64824120603	8.79245216267916	168	83	260	0.00677888374775648	37
38	24	-102.492462311558	11.3103156055481	174	81	311	1.36481893062592	83
39	24	-102.336683417085	11.4912536209455	140	42	321	3.16981053352356	138
40	24	-102.180904522613	11.4938003576375	175	42	321	0.00109553628135473	138
41	24	-102.025125628141	11.4935948226846	148	42	321	0.0623161457479	133
42	24	-101.869346733668	11.4932680534495	168	43	321	0	133
43	24	-101.713567839196	11.4865456029718	174	43	311	0	83
44	24	-101.557788944724	10.7383193836019	174	60	311	4.13716602325439	58
45	24	-101.402010050251	10.4693759324715	174	60	310	0.0270726531744003	54
46	24	-101.246231155779	11.0621850189489	174	60	310	2.2924108505249	58
47	24	-101.090452261307	11.3079136871088	174	39	311	0	82
48	24	-100.934673366834	11.4888848509331	139	38	311	2.29367423057556	82
49	24	-100.778894472362	11.3133063101327	139	39	310	0.975038707256317	67
50	24	-100.623115577889	10.3462174125299	139	59	310	6.01481533050537	55
51	24	-100.467336683417	10.5849946422627	139	59	310	8.46129894256592	65
52	24	-100.311557788945	10.227983120054	139	60	310	10.4777765274048	55
53	24	-100.155778894472	10.6405201297201	139	55	310	6.12821578979492	62
54	24	-100	10.7365115590727	139	55	307	2.91044044494629	54
55	24.105527638191	-111.060301507538	11.4937483278797	271	1	364	0	229
56	24.105527638191	-110.904522613065	11.4930234569725	189	1	364	0.925704479217529	229
57	24.105527638191	-110.748743718593	11.4921214186839	246	4	364	1.0182501077652	236
58	24.105527638191	-110.592964824121	11.4935073910913	319	4	364	0.421009689569473	227
59	24.105527638191	-110.437185929648	11.3266609727545	177	1	364	208.192779541016	103
60	24.105527638191	-110.281407035176	11.485546439661	283	1	364	9.86442565917969	150
61	24.105527638191	-110.125628140704	11.4903708660942	164	5	364	0.541772961616516	212
62	24.105527638191	-107.165829145729	11.4758608623521	301	1	364	21.4170970916748	314
63	24.105527638191	-107.010050251256	11.4738025971004	306	1	364	24.4990653991699	314
64	24.105527638191	-106.854271356784	11.4796055963007	307	1	364	17.0314559936523	298
65	24.105527638191	-106.698492462312	11.4885460434906	200	1	364	6.43345880508423	291
66	24.105527638191	-106.542713567839	11.4931083082631	256	1	364	0.758618891239166	289
67	24.105527638191	-106.386934673367	11.4912890874503	147	4	364	1.42667472362518	285
68	24.105527638191	-106.231155778894	11.4333106594649	170	8	364	0.7661412358284	234
69	24.105527638191	-106.075376884422	10.5707925873709	170	40	323	0.433331817388535	230
70	24.105527638191	-105.91959798995	9.38143583377381	171	76	319	275.798553466797	61
71	24.105527638191	-105.763819095477	5.86967199128882	165	140	278	3.31112623214722	15
72	24.105527638191	-105.608040201005	3.85792377879372	165	147	180	3.13825607299805	10
73	24.105527638191	-105.452261306533	4.69203017986452	165	147	180	3.13874864578247	15
74	24.105527638191	-105.29648241206	4.95705352784772	165	147	181	3.18838787078857	15
75	24.105527638191	-105.140703517588	5.98496794367166	167	142	181	0.693967401981354	15
76	24.105527638191	-104.984924623116	7.50844479297162	167	110	183	1.76856255531311	17
77	24.105527638191	-104.829145728643	11.152604105297	167	84	311	6.37740850448608	59
78	24.105527638191	-104.673366834171	11.4801078854832	165	82	311	16.7755165100098	62
79	24.105527638191	-104.517587939698	11.4781411903454	181	80	311	18.8350639343262	121
80	24.105527638191	-104.361809045226	11.4554871548196	171	42	311	10.5689716339111	146
81	24.105527638191	-104.206030150754	11.4881402774842	174	80	310	0.278954863548279	74
82	24.105527638191	-104.050251256281	11.4783175614171	170	80	310	18.8683319091797	71
83	24.105527638191	-103.894472361809	11.1208625802045	169	82	260	2.56762838363647	61
84	24.105527638191	-103.738693467337	10.5671905074226	169	82	237	10.6128530502319	39
85	24.105527638191	-103.582914572864	11.1142372479872	169	82	310	8.86450862884521	66
86	24.105527638191	-103.427135678392	11.400410411429	174	81	311	10.1929550170898	82
87	24.105527638191	-103.27135678392	11.427926328081	174	81	311	0.581007242202759	82
88	24.105527638191	-103.115577889447	11.4770105523223	174	80	311	19.6468238830566	89
89	24.105527638191	-102.959798994975	11.4856583123625	162	42	321	9.89262962341309	146
90	24.105527638191	-102.804020100503	11.4916391152024	175	42	311	1.84426736831665	146
91	24.105527638191	-102.64824120603	11.4273441380217	168	81	311	0	83
92	24.105527638191	-102.492462311558	11.491238503278	148	42	311	2.17968320846558	138
93	24.105527638191	-102.336683417085	11.493801019677	218	42	321	0.0246835555881262	138
94	24.105527638191	-102.180904522613	11.4938121256483	218	42	321	0.000280279578873888	138
95	24.105527638191	-102.025125628141	11.4933745435043	219	42	321	0.0537682697176933	138
96	24.105527638191	-101.869346733668	11.4923295216537	140	42	321	0.87110847234726	133
97	24.105527638191	-101.713567839196	11.4932253092691	174	43	311	0.748381674289703	83
98	24.105527638191	-101.557788944724	11.3214028592568	174	60	311	0.0466325357556343	58
99	24.105527638191	-101.402010050251	11.2135499590522	174	60	311	0.599092781543732	58
100	24.105527638191	-101.246231155779	10.4569357079443	174	60	310	0.768335521221161	54
101	24.105527638191	-101.090452261307	10.5088000228191	174	60	310	1.58859670162201	56
102	24.105527638191	-100.934673366834	11.4558709503349	139	38	321	2.22632694244385	82
103	24.105527638191	-100.778894472362	11.3069751999407	139	39	310	1.39142799377441	81
104	24.105527638191	-100.623115577889	9.87880271318487	139	60	307	2.86247611045837	55
105	24.105527638191	-100.467336683417	10.3605434716326	139	60	308	2.61605548858643	64
106	24.105527638191	-100.311557788945	10.6401231240937	139	59	310	2.78539538383484	62
107	24.105527638191	-100.155778894472	10.6489358735446	139	55	310	0.418201118707657	62
108	24.105527638191	-100	9.81814177299163	139	86	307	0.643349707126617	36
109	24.2110552763819	-111.21608040201	11.4937864311956	294	1	364	0.0949555933475494	123
110	24.2110552763819	-111.060301507538	11.4932991727661	190	1	364	0.19524984061718	123
111	24.2110552763819	-110.904522613065	11.4936513919261	190	4	364	0.204585075378418	236
112	24.2110552763819	-110.748743718593	11.4934588049675	284	4	364	0.481226205825806	227
113	24.2110552763819	-110.592964824121	11.4934252582297	266	1	364	0.481270104646683	114
114	24.2110552763819	-110.281407035176	11.4929729984175	167	1	364	0.985318183898926	309
115	24.2110552763819	-110.125628140704	11.4934051215627	144	1	364	0.553465843200684	227
116	24.2110552763819	-107.321608040201	11.481734265541	316	1	364	14.3532571792603	314
117	24.2110552763819	-107.165829145729	11.4632172554163	318	1	364	37.2541770935059	314
118	24.2110552763819	-107.010050251256	11.482494517787	266	1	364	13.8698396682739	291
119	24.2110552763819	-106.854271356784	11.4910837240324	232	1	364	3.3879063129425	291
120	24.2110552763819	-106.698492462312	11.4904111459605	273	1	364	3.64152717590332	291
121	24.2110552763819	-106.542713567839	11.4927069008461	172	3	364	1.39780354499817	285
122	24.2110552763819	-106.386934673367	11.2496658720119	170	5	364	0.609960615634918	234
123	24.2110552763819	-106.231155778894	10.151682496533	170	40	322	0.0326753444969654	210
124	24.2110552763819	-106.075376884422	6.54417565314043	170	96	317	0.304439634084702	59
125	24.2110552763819	-105.91959798995	7.59703470254613	165	80	311	3.68591690063477	46
126	24.2110552763819	-105.763819095477	8.11936630036615	165	98	309	2.59240174293518	40
127	24.2110552763819	-105.608040201005	5.35386965969629	165	147	180	2.94481587409973	15
128	24.2110552763819	-105.452261306533	4.29716909927057	165	147	180	2.41422510147095	15
129	24.2110552763819	-105.29648241206	4.7165803584553	167	147	181	0.971676409244537	14
130	24.2110552763819	-105.140703517588	7.50681547669459	167	140	181	0.765901207923889	15
131	24.2110552763819	-104.984924623116	7.31191705292609	167	110	183	3.6546745300293	15
132	24.2110552763819	-104.829145728643	10.9983437722511	167	102	311	7.01899528503418	59
133	24.2110552763819	-104.673366834171	11.483656803397	165	82	311	11.1880292892456	62
134	24.2110552763819	-104.517587939698	11.4456386755803	174	80	311	40.7217750549316	74
135	24.2110552763819	-104.361809045226	11.4772144212497	147	80	311	0.78184586763382	145
136	24.2110552763819	-104.206030150754	11.480210287696	174	80	310	0	71
137	24.2110552763819	-104.050251256281	11.4870098292491	170	80	310	5.40810346603394	71
138	24.2110552763819	-103.894472361809	11.3245803477933	169	82	308	2.50939106941223	62
139	24.2110552763819	-103.738693467337	11.1597319519617	169	82	310	16.5327644348145	66
140	24.2110552763819	-103.582914572864	11.4749028640594	169	81	311	14.4954042434692	71
141	24.2110552763819	-103.427135678392	11.4748904741644	168	42	311	0.333839297294617	89
142	24.2110552763819	-103.27135678392	11.4880479059035	169	81	311	3.58076095581055	83
143	24.2110552763819	-103.115577889447	11.485512858216	168	42	311	10.057933807373	97
144	24.2110552763819	-102.959798994975	11.4871555579661	143	41	321	8.17908954620361	146
145	24.2110552763819	-102.804020100503	11.4877540022514	227	5	321	7.41897964477539	146
146	24.2110552763819	-102.64824120603	11.4904036116392	163	42	321	0	138
147	24.2110552763819	-102.492462311558	11.4934953232656	173	42	321	0.260016053915024	138
148	24.2110552763819	-102.336683417085	11.4937836282798	165	42	321	0.0986711159348488	138
149	24.2110552763819	-102.180904522613	11.4932008805691	139	42	321	0.789483606815338	138
150	24.2110552763819	-102.025125628141	11.4931524822603	219	42	321	0.704453647136688	138
151	24.2110552763819	-101.869346733668	11.4921897623933	148	43	321	0.772525489330292	133
152	24.2110552763819	-101.713567839196	11.4863974693484	146	43	321	0.299440830945969	58
153	24.2110552763819	-101.557788944724	11.2867526579527	146	60	311	3.10354399681091	58
154	24.2110552763819	-101.402010050251	11.4816356062247	146	39	321	0.78000795841217	82
155	24.2110552763819	-101.246231155779	10.3108894940541	174	60	310	0	54
156	24.2110552763819	-101.090452261307	9.4179101370102	174	60	310	4.84999799728394	38
157	24.2110552763819	-100.934673366834	11.2663950879621	139	39	321	4.33663129806519	82
158	24.2110552763819	-100.778894472362	11.4400946576674	139	39	321	2.54615235328674	81
159	24.2110552763819	-100.623115577889	10.5146881474613	139	60	310	1.65190839767456	63
160	24.2110552763819	-100.467336683417	10.1816746009801	139	60	307	2.70730566978455	62
161	24.2110552763819	-100.311557788945	10.1943423048566	139	60	307	4.46211624145508	62
162	24.2110552763819	-100.155778894472	10.2825574326684	139	55	321	2.02927780151367	62
163	24.2110552763819	-100	8.42419656483234	139	86	262	7.29737615585327	15
164	24.3165829145729	-111.371859296482	11.4935635601856	251	1	364	0.366720676422119	123
165	24.3165829145729	-111.21608040201	11.493465665157	253	1	364	0.366720706224442	123
166	24.3165829145729	-111.060301507538	11.4933234607336	284	4	364	0.657421112060547	123
167	24.3165829145729	-110.904522613065	11.493610632122	319	4	364	0.291378945112228	113
168	24.3165829145729	-110.748743718593	11.4935833535294	165	4	364	0.237500116229057	224
169	24.3165829145729	-107.477386934673	11.4893012586912	148	1	364	5.19804573059082	160
170	24.3165829145729	-107.321608040201	11.4490103408155	316	1	364	54.8731842041016	314
171	24.3165829145729	-107.165829145729	11.3617412025755	306	1	364	163.58251953125	314
172	24.3165829145729	-107.010050251256	11.4804520885169	262	1	364	16.3627319335938	291
173	24.3165829145729	-106.854271356784	11.4910646452895	292	1	364	3.38008093833923	289
174	24.3165829145729	-106.698492462312	11.4905589376997	277	1	364	3.9991443157196	291
175	24.3165829145729	-106.542713567839	11.4910978360935	171	4	364	2.45906329154968	249
176	24.3165829145729	-106.386934673367	10.4910871733052	170	40	334	1.41254436969757	230
177	24.3165829145729	-106.231155778894	7.86443333789993	170	79	318	0.18834476172924	54
178	24.3165829145729	-106.075376884422	3.4205284937477	170	142	277	0	14
179	24.3165829145729	-105.91959798995	2.3773599732208	165	147	180	4.44753742218018	9
180	24.3165829145729	-105.763819095477	4.62940830303312	165	147	180	0.037182979285717	15
181	24.3165829145729	-105.608040201005	4.8471697891665	165	147	181	0.150582104921341	15
182	24.3165829145729	-105.452261306533	4.00230538829894	165	147	181	2.22403526306152	14
183	24.3165829145729	-105.29648241206	5.66656523080835	167	144	181	1.1323618888855	14
184	24.3165829145729	-105.140703517588	8.60020439226111	167	140	183	1.90787148475647	15
185	24.3165829145729	-104.984924623116	7.14322197573636	167	140	183	1.67787373065948	15
186	24.3165829145729	-104.829145728643	10.717243088108	167	102	311	8.98779582977295	59
187	24.3165829145729	-104.673366834171	11.4689966344622	169	82	311	21.8420314788818	64
188	24.3165829145729	-104.517587939698	11.4396930683138	181	80	311	14.230751991272	74
189	24.3165829145729	-104.361809045226	11.4896590327515	147	80	310	2.76168036460876	145
190	24.3165829145729	-104.206030150754	11.4545108911596	147	42	311	0.0823392570018768	97
191	24.3165829145729	-104.050251256281	11.4862501339947	174	42	310	9.25717449188232	71
192	24.3165829145729	-103.894472361809	11.4842719360941	169	81	310	6.18309020996094	71
193	24.3165829145729	-103.738693467337	11.4727398959308	169	82	310	10.4644250869751	71
194	24.3165829145729	-103.582914572864	11.4781570232891	168	42	311	6.98367023468018	96
195	24.3165829145729	-103.427135678392	11.2501802837235	170	42	311	301.676910400391	97
196	24.3165829145729	-103.27135678392	11.4622416820164	147	42	311	4.26380014419556	97
197	24.3165829145729	-103.115577889447	11.4816670180266	147	42	311	6.46224784851074	146
198	24.3165829145729	-102.959798994975	11.4917122153779	219	40	321	0.14862434566021	146
199	24.3165829145729	-102.804020100503	11.493838750386	181	5	321	0.000397396914195269	150
200	24.3165829145729	-102.64824120603	11.4937703114321	227	6	321	0	146
201	24.3165829145729	-102.492462311558	11.4938060490191	218	5	321	0.0682634711265564	154
202	24.3165829145729	-102.336683417085	11.4930663556039	226	5	321	0.709605157375336	173
203	24.3165829145729	-102.180904522613	11.4905344506209	164	39	321	0.264116287231445	144
204	24.3165829145729	-102.025125628141	11.4902284314236	169	43	321	0.682952284812927	138
205	24.3165829145729	-101.869346733668	11.4452244453332	147	43	321	2.53816771507263	133
206	24.3165829145729	-101.713567839196	11.4920845910302	174	43	321	0.262396305799484	58
207	24.3165829145729	-101.557788944724	11.3162760292321	146	60	311	1.21789014339447	58
208	24.3165829145729	-101.402010050251	11.477289580656	174	38	321	0.889160871505737	83
209	24.3165829145729	-101.246231155779	11.1491725011445	174	39	321	0.0495261587202549	79
210	24.3165829145729	-101.090452261307	9.36498138820093	174	60	310	2.57527375221252	38
211	24.3165829145729	-100.934673366834	10.9190275248678	139	59	321	8.75539970397949	78
212	24.3165829145729	-100.778894472362	11.3734864967894	139	39	321	0	81
213	24.3165829145729	-100.623115577889	10.8569477857863	139	59	321	0.697133600711823	67
214	24.3165829145729	-100.467336683417	9.8902754033978	139	60	307	2.07241559028625	62
215	24.3165829145729	-100.311557788945	9.13059682024867	139	60	306	3.99963974952698	37
216	24.3165829145729	-100.155778894472	9.18441953963065	139	60	306	2.03758430480957	36
217	24.3165829145729	-100	6.87067127215489	139	88	260	0.96549379825592	9
218	24.4221105527638	-111.8391959799	11.4930732777453	289	1	364	0.883083283901215	206
219	24.4221105527638	-111.527638190955	11.4932276935226	286	1	364	0.757668733596802	227
220	24.4221105527638	-111.371859296482	11.493562988023	186	1	364	0.366720676422119	227
221	24.4221105527638	-111.21608040201	11.4935090360222	253	4	364	0.366720706224442	123
222	24.4221105527638	-111.060301507538	11.4933311505876	183	4	364	0.627662718296051	73
223	24.4221105527638	-110.904522613065	11.4934634242702	183	4	364	0.315981686115265	224
224	24.4221105527638	-110.748743718593	11.4931322536927	246	1	364	0.869303584098816	224
225	24.4221105527638	-107.477386934673	11.4636918310922	155	1	364	36.8843002319336	160
226	24.4221105527638	-107.321608040201	11.4676046797781	305	1	364	31.8988800048828	314
227	24.4221105527638	-107.165829145729	11.4717999975316	313	1	364	26.939022064209	314
228	24.4221105527638	-107.010050251256	11.4881895478547	156	1	364	6.91759729385376	291
229	24.4221105527638	-106.854271356784	11.4907721405587	194	1	364	3.76080012321472	291
230	24.4221105527638	-106.698492462312	11.4049209927319	144	1	364	109.602394104004	289
231	24.4221105527638	-106.542713567839	11.4916882963793	176	4	364	2.52844953536987	249
232	24.4221105527638	-106.386934673367	10.7772103420188	170	40	334	0.822757244110107	230
233	24.4221105527638	-106.231155778894	7.85683027899769	170	81	316	2.33280062675476	53
234	24.4221105527638	-106.075376884422	4.8815295296833	170	141	278	5.56224536895752	15
235	24.4221105527638	-105.91959798995	2.58125730250564	165	164	180	9.34503746032715	9
236	24.4221105527638	-105.763819095477	3.03057823260285	165	164	180	4.37178182601929	9
237	24.4221105527638	-105.608040201005	3.2759619626684	165	164	180	1.37796747684479	13
238	24.4221105527638	-105.452261306533	3.463746712588	166	148	181	2.88359498977661	13
239	24.4221105527638	-105.29648241206	6.64119789452831	167	144	181	2.71451449394226	15
240	24.4221105527638	-105.140703517588	9.14370850655059	167	140	186	1.77476859092712	16
241	24.4221105527638	-104.984924623116	7.6859973024276	167	140	186	0.188045993447304	15
242	24.4221105527638	-104.829145728643	10.9878582381307	170	102	309	5.53091287612915	59
243	24.4221105527638	-104.673366834171	11.472219699706	167	82	311	25.8845043182373	64
244	24.4221105527638	-104.517587939698	11.477189102838	166	81	310	18.2318344116211	71
245	24.4221105527638	-104.361809045226	11.4734169633501	174	81	308	15.1280746459961	73
246	24.4221105527638	-104.206030150754	11.4492252280265	147	42	310	5.61287021636963	73
247	24.4221105527638	-104.050251256281	11.4684000674939	147	42	311	11.6502418518066	97
248	24.4221105527638	-103.894472361809	11.4760931456492	167	81	311	21.1490859985352	72
249	24.4221105527638	-103.738693467337	11.4641848474381	169	81	311	0.151318222284317	72
250	24.4221105527638	-103.582914572864	11.4918568590458	167	42	311	1.49916124343872	97
251	24.4221105527638	-103.427135678392	11.4763448433353	173	41	321	6.1336030960083	146
252	24.4221105527638	-103.27135678392	11.491573344111	164	41	321	2.71007108688354	146
253	24.4221105527638	-103.115577889447	11.4797550403521	167	42	311	5.19831848144531	146
254	24.4221105527638	-102.959798994975	11.4907227722514	138	40	321	3.49288368225098	151
255	24.4221105527638	-102.804020100503	11.4912718577183	228	5	321	1.09277939796448	174
256	24.4221105527638	-102.64824120603	11.492521055141	162	41	321	1.60806262493134	151
257	24.4221105527638	-102.492462311558	11.4925531810407	166	5	321	1.42122888565063	151
258	24.4221105527638	-102.336683417085	11.4915580496544	144	5	338	2.62045526504517	174
259	24.4221105527638	-102.180904522613	11.4934149973165	162	42	321	0.535366415977478	143
260	24.4221105527638	-102.025125628141	11.4758637120456	169	43	321	0.240242823958397	133
261	24.4221105527638	-101.869346733668	11.4922432448529	168	43	321	0.184656471014023	84
262	24.4221105527638	-101.713567839196	11.4895253896904	174	43	321	5.27750253677368	58
263	24.4221105527638	-101.557788944724	11.2687362000175	146	60	311	0.0115729458630085	55
264	24.4221105527638	-101.402010050251	11.489655824089	174	38	321	0.913204252719879	82
265	24.4221105527638	-101.246231155779	11.4930806690333	146	38	321	0.920303761959076	83
266	24.4221105527638	-101.090452261307	10.0237264995717	174	59	310	2.41345882415771	54
267	24.4221105527638	-100.934673366834	10.2710591078971	174	59	321	0.124565534293652	64
268	24.4221105527638	-100.778894472362	10.8433166066089	139	59	321	0.715474963188171	76
269	24.4221105527638	-100.623115577889	10.1500198250081	139	60	321	0.695321559906006	63
270	24.4221105527638	-100.467336683417	9.15754884958607	139	60	307	1.95584690570831	62
271	24.4221105527638	-100.311557788945	7.72840957273524	139	60	281	0.419788509607315	23
272	24.4221105527638	-100.155778894472	7.08153250129111	139	86	262	1.46908605098724	15
273	24.4221105527638	-100	4.85982288546216	139	116	227	3.38824605941772	8
274	24.5276381909548	-111.8391959799	11.4931382899782	281	1	364	0.883083343505859	213
275	24.5276381909548	-111.683417085427	11.4937700857567	200	1	364	0.10832890868187	227
276	24.5276381909548	-111.527638190955	11.4929612753782	249	4	364	0.90974348783493	227
277	24.5276381909548	-111.371859296482	11.4935219033244	249	4	364	0.398663073778152	229
278	24.5276381909548	-111.21608040201	11.4935614144204	182	4	364	0.366720706224442	111
279	24.5276381909548	-111.060301507538	11.4929247505856	271	4	364	0.797316133975983	73
280	24.5276381909548	-110.904522613065	11.4931202744533	313	4	364	0.869303643703461	224
281	24.5276381909548	-110.748743718593	11.4931493234944	148	1	364	0.869303703308105	224
282	24.5276381909548	-107.788944723618	11.4833290774106	315	1	364	12.6272506713867	170
283	24.5276381909548	-107.633165829146	11.4852553180234	156	1	364	10.3986806869507	160
284	24.5276381909548	-107.477386934673	11.4567827180751	145	1	364	44.7528076171875	160
285	24.5276381909548	-107.321608040201	11.4585744593072	126	1	364	41.5744819641113	226
286	24.5276381909548	-107.165829145729	11.4686117983839	314	1	364	30.4573726654053	298
287	24.5276381909548	-107.010050251256	11.4896400214161	250	1	364	5.1482720375061	297
288	24.5276381909548	-106.854271356784	11.4906714765587	317	1	364	3.86896705627441	291
289	24.5276381909548	-106.698492462312	11.4915115842383	289	3	364	2.04861187934875	289
290	24.5276381909548	-106.542713567839	11.4914331322142	187	4	364	2.57018446922302	249
291	24.5276381909548	-106.386934673367	11.3732010875025	170	40	339	0.768265128135681	232
292	24.5276381909548	-106.231155778894	9.49995260950622	170	78	319	3.83878231048584	54
293	24.5276381909548	-106.075376884422	8.077310729825	171	81	315	2.49679350852966	53
294	24.5276381909548	-105.91959798995	7.30301657583106	165	141	278	5.03779935836792	15
295	24.5276381909548	-105.763819095477	6.51172407429682	165	142	181	0.450030624866486	15
296	24.5276381909548	-105.608040201005	4.7910013908562	165	147	181	3.38124251365662	14
297	24.5276381909548	-105.452261306533	4.73343126865782	166	147	181	1.24834060668945	14
298	24.5276381909548	-105.29648241206	7.35459364966129	167	142	182	1.64220070838928	15
299	24.5276381909548	-105.140703517588	8.34174734342556	170	140	186	1.96369671821594	16
300	24.5276381909548	-104.984924623116	8.42235130573822	170	140	186	0.201907649636269	16
301	24.5276381909548	-104.829145728643	11.3699723896449	170	102	309	7.84453153610229	60
302	24.5276381909548	-104.673366834171	11.4840194676513	165	82	311	12.0072431564331	64
303	24.5276381909548	-104.517587939698	11.4813976414522	169	97	310	12.2634010314941	62
304	24.5276381909548	-104.361809045226	11.4686741424909	169	82	261	12.4030618667603	62
305	24.5276381909548	-104.206030150754	11.4854664868014	168	82	310	8.69670867919922	71
306	24.5276381909548	-104.050251256281	11.4718006876536	164	42	311	26.817211151123	97
307	24.5276381909548	-103.894472361809	11.4898967377047	164	42	311	2.69634580612183	97
308	24.5276381909548	-103.738693467337	11.4905244256866	174	81	311	4.06818103790283	73
309	24.5276381909548	-103.582914572864	11.4808562249018	147	42	311	1.46749031543732	146
310	24.5276381909548	-103.427135678392	11.4900901355376	139	5	321	4.20351314544678	151
311	24.5276381909548	-103.27135678392	11.4923173732823	186	5	321	0.391741067171097	154
312	24.5276381909548	-103.115577889447	11.4892909476867	162	41	321	5.03514242172241	151
313	24.5276381909548	-102.959798994975	11.4904220367224	149	40	321	4.07869911193848	151
314	24.5276381909548	-102.804020100503	11.4923966139541	187	5	337	1.74447500705719	174
315	24.5276381909548	-102.64824120603	11.4919316925174	149	5	338	2.13586044311523	152
316	24.5276381909548	-102.492462311558	11.4924193993424	181	5	338	1.46864748001099	173
317	24.5276381909548	-102.336683417085	11.4911564242629	180	5	338	3.28147649765015	174
318	24.5276381909548	-102.180904522613	11.4918350009223	143	42	321	2.47229218482971	143
319	24.5276381909548	-102.025125628141	11.488020656895	169	43	321	4.71694612503052	134
320	24.5276381909548	-101.869346733668	11.4552379576833	169	43	321	0.514743745326996	84
321	24.5276381909548	-101.713567839196	11.4824911460024	174	43	321	4.57072496414185	58
322	24.5276381909548	-101.557788944724	10.6750893830894	146	83	310	0.434567958116531	54
323	24.5276381909548	-101.402010050251	11.3031861395012	146	60	310	4.43421745300293	55
324	24.5276381909548	-101.246231155779	11.4930337113756	146	38	321	0.0845681875944138	82
325	24.5276381909548	-101.090452261307	9.8638412462519	146	59	310	2.96683955192566	38
326	24.5276381909548	-100.934673366834	9.69038351421331	174	60	310	2.79629564285278	54
327	24.5276381909548	-100.778894472362	9.81017901088124	174	60	321	0.867620289325714	62
328	24.5276381909548	-100.623115577889	8.75912650846963	174	60	310	0.823168635368347	40
329	24.5276381909548	-100.467336683417	8.30807566856264	174	60	281	1.7832168340683	38
330	24.5276381909548	-100.311557788945	7.27813603813436	174	60	262	0.0173516534268856	17
331	24.5276381909548	-100.155778894472	5.83843197175579	139	86	257	0.893046081066132	13
332	24.5276381909548	-100	3.77611044565993	139	119	218	1.33409869670868	5
333	24.6331658291457	-111.8391959799	11.4935735421848	252	1	364	0.108328901231289	213
334	24.6331658291457	-111.683417085427	11.4937571424294	202	1	364	0.118039011955261	227
335	24.6331658291457	-111.527638190955	11.4929486973414	198	4	364	0.90974360704422	229
336	24.6331658291457	-111.371859296482	11.4895710445367	244	4	364	0.639630377292633	217
337	24.6331658291457	-111.21608040201	11.4934831801045	248	4	364	0.366720676422119	73
338	24.6331658291457	-111.060301507538	11.4931493780275	271	4	364	0.863095045089722	61
339	24.6331658291457	-110.904522613065	11.4933027033731	317	4	364	0.503937900066376	86
340	24.6331658291457	-110.748743718593	11.4932779389733	283	1	364	0.503937900066376	297
341	24.6331658291457	-107.94472361809	11.4780378283916	157	1	364	19.1439838409424	171
342	24.6331658291457	-107.788944723618	11.4707364572071	156	1	364	27.9937915802002	160
343	24.6331658291457	-107.633165829146	11.4566563024967	156	1	364	45.4060554504395	160
344	24.6331658291457	-107.477386934673	11.4627054677598	149	1	364	38.0798301696777	160
345	24.6331658291457	-107.321608040201	11.4542902676418	154	1	364	47.6587219238281	226
346	24.6331658291457	-107.165829145729	11.4805920480958	143	1	364	16.1549015045166	297
347	24.6331658291457	-107.010050251256	11.4906384583397	265	1	364	3.92499399185181	291
348	24.6331658291457	-106.854271356784	11.491529195301	257	1	364	2.80086541175842	291
349	24.6331658291457	-106.698492462312	11.4902391182415	201	3	364	3.92880058288574	289
350	24.6331658291457	-106.542713567839	11.489619803783	256	4	364	5.16986131668091	286
351	24.6331658291457	-106.386934673367	11.4866755308018	170	4	364	8.15773010253906	233
352	24.6331658291457	-106.231155778894	9.62688924015206	170	78	320	3.35627818107605	60
353	24.6331658291457	-106.075376884422	7.9977514744728	171	97	315	6.37384843826294	47
354	24.6331658291457	-105.91959798995	8.10079822606761	165	110	278	4.28390884399414	21
355	24.6331658291457	-105.763819095477	8.58262123208318	165	110	309	0.913943648338318	16
356	24.6331658291457	-105.608040201005	6.69923323674891	165	144	182	0.14830906689167	15
357	24.6331658291457	-105.452261306533	7.13716562325547	165	144	182	0.525702953338623	14
358	24.6331658291457	-105.29648241206	8.97938984288859	166	141	188	2.31052327156067	25
359	24.6331658291457	-105.140703517588	7.07490537364975	170	142	186	2.74753427505493	14
360	24.6331658291457	-104.984924623116	8.53513473344057	170	140	187	0.0793477967381477	16
361	24.6331658291457	-104.829145728643	11.4827720617093	170	97	309	8.24073028564453	61
362	24.6331658291457	-104.673366834171	11.4890112306975	169	82	311	5.28140783309937	74
363	24.6331658291457	-104.517587939698	11.4883703634012	165	82	310	5.29049348831177	73
364	24.6331658291457	-104.361809045226	11.4867387135706	169	82	265	0.0398688912391663	71
365	24.6331658291457	-104.206030150754	11.436476360322	169	82	310	4.70676803588867	71
366	24.6331658291457	-104.050251256281	11.4880824338668	166	79	311	2.49160242080688	90
367	24.6331658291457	-103.894472361809	11.4692264295338	175	42	319	0.169648855924606	146
368	24.6331658291457	-103.738693467337	11.4932221294881	147	79	311	0.120179489254951	146
369	24.6331658291457	-103.582914572864	11.482971166545	170	42	311	3.37540984153748	146
370	24.6331658291457	-103.427135678392	11.4865628910892	139	6	321	3.2016453742981	155
371	24.6331658291457	-103.27135678392	11.4876533053849	140	5	337	6.36739206314087	155
372	24.6331658291457	-103.115577889447	11.493252496618	140	6	337	0.661932110786438	174
373	24.6331658291457	-102.959798994975	11.4928080193384	228	6	337	1.16310226917267	174
374	24.6331658291457	-102.804020100503	11.4913783515616	205	5	339	2.54801297187805	216
375	24.6331658291457	-102.64824120603	11.4913918294817	130	1	339	2.36058115959167	216
376	24.6331658291457	-102.492462311558	11.4929643609917	205	1	339	1.01991248130798	216
377	24.6331658291457	-102.336683417085	11.4897985775554	144	5	338	4.85818195343018	174
378	24.6331658291457	-102.180904522613	11.4903994423991	139	42	321	4.13295221328735	143
379	24.6331658291457	-102.025125628141	11.4920051474097	227	42	321	1.81853318214417	143
380	24.6331658291457	-101.869346733668	11.4879474585047	141	5	321	4.57012939453125	143
381	24.6331658291457	-101.713567839196	11.488081896099	146	43	311	6.20115041732788	58
382	24.6331658291457	-101.557788944724	9.91737654960809	146	83	293	53.2333335876465	37
383	24.6331658291457	-101.402010050251	10.9869859713829	146	60	310	17.537088394165	54
384	24.6331658291457	-101.246231155779	11.4650987679412	146	39	321	5.10353899002075	79
385	24.6331658291457	-101.090452261307	10.2271490611174	146	60	310	1.65281319618225	38
386	24.6331658291457	-100.934673366834	10.0935669827775	174	60	321	0.976655602455139	54
387	24.6331658291457	-100.778894472362	9.34020744926203	174	60	310	1.02587187290192	46
388	24.6331658291457	-100.623115577889	7.29300423086983	174	88	262	1.55167627334595	35
389	24.6331658291457	-100.467336683417	7.57644582994927	174	86	262	0.277210056781769	35
390	24.6331658291457	-100.311557788945	7.93924697353874	174	60	262	3.02603650093079	19
391	24.6331658291457	-100.155778894472	6.55680151075111	174	60	257	4.86681652069092	15
392	24.6331658291457	-100	4.98067832476351	174	116	257	8.02759170532227	8
393	24.7386934673367	-111.994974874372	11.4936974462206	252	4	364	0.10832890868187	203
394	24.7386934673367	-111.8391959799	11.4936370551505	293	4	364	0.108328901231289	213
395	24.7386934673367	-111.683417085427	11.4936023324091	249	4	364	0.25052198767662	227
396	24.7386934673367	-111.527638190955	11.4879116068935	110	4	364	0.809702396392822	217
397	24.7386934673367	-111.371859296482	11.4934558175579	318	4	364	0.453954786062241	123
398	24.7386934673367	-111.21608040201	11.4935587924039	282	4	364	0.366720676422119	61
399	24.7386934673367	-111.060301507538	11.4931661104455	168	4	364	0.850837230682373	61
400	24.7386934673367	-110.904522613065	11.4926033654512	113	4	364	0.503937900066376	86
401	24.7386934673367	-110.748743718593	11.4923097365577	163	1	364	0.503937900066376	130
402	24.7386934673367	-107.94472361809	11.4746480028863	316	1	364	22.8712558746338	171
403	24.7386934673367	-107.788944723618	11.4460845406194	156	1	364	58.1900596618652	171
404	24.7386934673367	-107.633165829146	11.4196246762383	151	1	364	91.2866058349609	160
405	24.7386934673367	-107.477386934673	11.4702275132547	143	1	364	28.7287616729736	160
406	24.7386934673367	-107.321608040201	11.4812790204002	314	1	364	15.1521129608154	226
407	24.7386934673367	-107.165829145729	11.4845591847711	306	1	364	11.3476362228394	297
408	24.7386934673367	-107.010050251256	11.4884765761372	155	1	364	6.51486825942993	289
409	24.7386934673367	-106.854271356784	11.4916731229305	150	3	364	2.6630380153656	286
410	24.7386934673367	-106.698492462312	11.4904144876354	165	4	364	4.18482971191406	249
411	24.7386934673367	-106.542713567839	11.4896962507049	176	4	364	4.30595874786377	248
412	24.7386934673367	-106.386934673367	11.4805729843437	160	4	364	7.55200672149658	233
413	24.7386934673367	-106.231155778894	8.84666149799302	175	79	316	3.56482291221619	54
414	24.7386934673367	-106.075376884422	5.73513193175232	165	110	278	4.31313562393188	15
415	24.7386934673367	-105.91959798995	4.95225414739101	165	147	181	3.74304437637329	15
416	24.7386934673367	-105.763819095477	6.55399972209133	165	144	186	0	15
417	24.7386934673367	-105.608040201005	6.52356917709203	165	144	186	0.218205630779266	15
418	24.7386934673367	-105.452261306533	7.66356448668224	165	144	186	3.68063807487488	15
419	24.7386934673367	-105.29648241206	9.7646800696545	166	141	188	1.94751238822937	25
420	24.7386934673367	-105.140703517588	7.63538580054714	167	141	186	3.54704189300537	16
421	24.7386934673367	-104.984924623116	9.92802600660244	170	132	224	2.58552885055542	31
422	24.7386934673367	-104.829145728643	11.4760357005768	164	84	311	14.4146842956543	63
423	24.7386934673367	-104.673366834171	11.4827705505196	174	79	311	11.6569347381592	79
424	24.7386934673367	-104.517587939698	11.466347245491	171	79	311	23.4299030303955	145
425	24.7386934673367	-104.361809045226	11.4804561966283	147	79	310	9.54241847991943	134
426	24.7386934673367	-104.206030150754	11.4854467073793	166	81	310	0.0355382487177849	100
427	24.7386934673367	-104.050251256281	11.4249778365977	181	79	311	3.47954082489014	146
428	24.7386934673367	-103.894472361809	11.4916662901338	145	42	319	2.66866087913513	146
429	24.7386934673367	-103.738693467337	11.4936766725203	146	42	319	0.00619556149467826	147
430	24.7386934673367	-103.582914572864	11.4870746220858	146	42	319	6.19867134094238	147
431	24.7386934673367	-103.427135678392	11.4926225383486	138	41	321	1.43069195747375	155
432	24.7386934673367	-103.27135678392	11.4921769755543	137	5	337	1.46179223060608	174
433	24.7386934673367	-103.115577889447	11.4893933834653	123	1	339	5.3493595123291	210
434	24.7386934673367	-102.959798994975	11.4893639360957	217	1	338	2.38352179527283	210
435	24.7386934673367	-102.804020100503	11.491248022307	131	1	338	2.99269723892212	216
436	24.7386934673367	-102.64824120603	11.4917253344817	214	1	338	2.03684592247009	216
437	24.7386934673367	-102.492462311558	11.4924349660676	135	1	338	1.56155323982239	216
438	24.7386934673367	-102.336683417085	11.4897325697992	226	5	321	0.735578238964081	152
439	24.7386934673367	-102.180904522613	11.4889616626442	170	43	321	5.39698886871338	143
440	24.7386934673367	-102.025125628141	11.4937105333714	166	42	321	0	143
441	24.7386934673367	-101.869346733668	11.4927415231551	163	6	321	0.910764515399933	144
442	24.7386934673367	-101.713567839196	11.4740524190334	146	43	311	9.83346748352051	83
443	24.7386934673367	-101.557788944724	10.7426884633019	146	83	310	1.45058357715607	55
444	24.7386934673367	-101.402010050251	11.4701448900978	146	43	311	0.506241977214813	55
445	24.7386934673367	-101.246231155779	11.4879313905743	146	39	321	0.319697350263596	82
446	24.7386934673367	-101.090452261307	11.1550236413749	146	43	321	5.38585042953491	76
447	24.7386934673367	-100.934673366834	11.0100549012126	174	43	321	0.650245428085327	76
448	24.7386934673367	-100.778894472362	9.92846405008491	174	60	321	0	54
449	24.7386934673367	-100.623115577889	7.45401546507709	174	100	261	0.819644451141357	32
450	24.7386934673367	-100.467336683417	7.75157714168989	174	86	261	0.44898721575737	24
451	24.7386934673367	-100.311557788945	7.4761650230506	174	60	310	3.94845199584961	15
452	24.7386934673367	-100.155778894472	7.34215286741622	174	60	310	4.15688514709473	15
453	24.7386934673367	-100	7.32469307784385	174	86	281	5.28856658935547	15
454	24.8442211055276	-112.150753768844	11.4920862640594	289	4	364	2.16529846191406	196
455	24.8442211055276	-111.994974874372	11.4925376985725	223	5	364	1.59623539447784	203
456	24.8442211055276	-111.8391959799	11.4933479480369	204	4	364	0.614394247531891	201
457	24.8442211055276	-111.683417085427	11.4909326099812	199	4	364	3.28004598617554	215
458	24.8442211055276	-111.527638190955	11.4865041888434	244	4	364	0.470428377389908	111
459	24.8442211055276	-111.371859296482	11.4932492183301	300	4	364	0	92
460	24.8442211055276	-111.21608040201	11.4932769487388	176	4	364	0.674941182136536	61
461	24.8442211055276	-111.060301507538	11.4931074382708	271	4	364	0.848299860954285	61
462	24.8442211055276	-110.904522613065	11.493289905146	253	4	364	0.646988809108734	63
463	24.8442211055276	-110.748743718593	11.4934484311286	98	1	364	0.503937959671021	130
464	24.8442211055276	-110.592964824121	11.4937066454457	270	1	364	0.166606292128563	146
465	24.8442211055276	-108.100502512563	11.4937975180297	312	1	364	0	152
466	24.8442211055276	-107.94472361809	11.4893166619648	156	1	364	5.47908401489258	155
467	24.8442211055276	-107.788944723618	11.484885737561	319	1	364	10.8064966201782	155
468	24.8442211055276	-107.633165829146	11.4309914118455	126	1	364	77.2140884399414	160
469	24.8442211055276	-107.477386934673	11.4184186267142	124	1	364	92.8081893920898	160
470	24.8442211055276	-107.321608040201	11.4801165032936	141	1	364	16.7434501647949	297
471	24.8442211055276	-107.165829145729	11.4860268294361	131	1	364	9.55321502685547	297
472	24.8442211055276	-107.010050251256	11.4899333138181	295	1	364	4.7883882522583	289
473	24.8442211055276	-106.854271356784	11.4878303994628	234	4	364	6.73656225204468	284
474	24.8442211055276	-106.698492462312	11.4864150302135	170	40	339	2.11604595184326	230
475	24.8442211055276	-106.542713567839	11.2788013351575	170	40	330	4.32176923751831	230
476	24.8442211055276	-106.386934673367	11.4822277875414	172	40	331	5.30631160736084	230
477	24.8442211055276	-106.231155778894	9.83210799926661	172	79	316	2.17192625999451	60
478	24.8442211055276	-106.075376884422	5.5976913720428	175	141	278	1.97162055969238	15
479	24.8442211055276	-105.91959798995	3.89413606284081	165	147	181	3.37862491607666	15
480	24.8442211055276	-105.763819095477	5.74591314391141	165	147	182	0.372808784246445	15
481	24.8442211055276	-105.608040201005	7.04171132087702	165	144	186	0.623355269432068	15
482	24.8442211055276	-105.452261306533	8.88259225000238	165	144	187	2.34903955459595	22
483	24.8442211055276	-105.29648241206	10.4680846741727	166	140	233	5.52772665023804	31
484	24.8442211055276	-105.140703517588	9.95055992996338	167	140	233	4.47930097579956	31
485	24.8442211055276	-104.984924623116	11.4229877245687	167	97	309	28.5931568145752	54
486	24.8442211055276	-104.829145728643	11.4829420070791	165	79	311	13.2589025497437	64
487	24.8442211055276	-104.673366834171	11.4933023816567	181	79	311	0.678778350353241	100
488	24.8442211055276	-104.517587939698	11.4843504426307	173	42	311	8.90968704223633	148
489	24.8442211055276	-104.361809045226	11.4888098533062	145	42	311	5.87117052078247	146
490	24.8442211055276	-104.206030150754	11.4938340510442	182	76	311	0.0290642250329256	146
491	24.8442211055276	-104.050251256281	11.4922003562112	143	40	311	1.87268006801605	147
492	24.8442211055276	-103.894472361809	11.4937390105247	185	40	320	0.0939542204141617	147
493	24.8442211055276	-103.738693467337	11.4903569721354	180	40	321	4.15294742584229	155
494	24.8442211055276	-103.582914572864	11.4893827923387	160	40	321	5.21510553359985	155
495	24.8442211055276	-103.427135678392	11.4930322254301	206	5	338	0.746433317661285	175
496	24.8442211055276	-103.27135678392	11.4923191296729	119	5	339	1.6567143201828	210
497	24.8442211055276	-103.115577889447	11.4923877795304	176	1	339	1.30871081352234	210
498	24.8442211055276	-102.959798994975	11.4938520281966	152	1	339	0	210
499	24.8442211055276	-102.804020100503	11.4935353987505	119	1	338	0.384061813354492	210
500	24.8442211055276	-102.64824120603	11.4929270420688	135	1	338	1.12456011772156	210
501	24.8442211055276	-102.492462311558	11.4937113197814	187	5	338	0.137052148580551	187
502	24.8442211055276	-102.336683417085	11.4908045562197	173	41	321	2.26558113098145	152
503	24.8442211055276	-102.180904522613	11.4879573177068	170	43	321	3.54327392578125	138
504	24.8442211055276	-102.025125628141	11.492141403385	175	42	321	1.96894240379333	143
505	24.8442211055276	-101.869346733668	11.4937630714264	139	42	321	0	144
506	24.8442211055276	-101.713567839196	11.4817635076826	147	43	311	1.48434293270111	83
507	24.8442211055276	-101.557788944724	11.4675240733868	146	43	311	0.816663801670074	67
508	24.8442211055276	-101.402010050251	11.4914424817777	174	39	321	2.43561196327209	84
509	24.8442211055276	-101.246231155779	11.4686524065088	146	39	321	4.15254211425781	82
510	24.8442211055276	-101.090452261307	11.3558023680388	146	43	321	5.38482284545898	56
511	24.8442211055276	-100.934673366834	10.9558979167202	146	60	321	2.06548714637756	76
512	24.8442211055276	-100.778894472362	9.90786538820305	146	60	310	2.18176674842834	54
513	24.8442211055276	-100.623115577889	8.65374612214127	174	60	310	3.6717050075531	37
514	24.8442211055276	-100.467336683417	8.32002768404189	174	60	310	1.01002037525177	24
515	24.8442211055276	-100.311557788945	5.44991827059885	174	118	257	12.5781154632568	8
516	24.8442211055276	-100.155778894472	6.03476355479901	137	116	257	11.6786422729492	14
517	24.8442211055276	-100	8.16699914928918	174	86	308	4.90816688537598	40
518	24.9497487437186	-112.150753768844	11.4860074914323	280	4	364	2.16529846191406	205
519	24.9497487437186	-111.994974874372	11.4932526783251	274	5	364	0.745305061340332	201
520	24.9497487437186	-111.8391959799	11.4932575498378	296	5	364	0.647033393383026	201
521	24.9497487437186	-111.683417085427	11.4909980689108	286	4	364	3.2800464630127	111
522	24.9497487437186	-111.527638190955	11.4910289094434	177	4	364	3.2800464630127	109
523	24.9497487437186	-111.371859296482	11.4932416566157	147	4	364	0.751955568790436	92
524	24.9497487437186	-111.21608040201	11.4925040610424	271	4	364	1.01002299785614	61
525	24.9497487437186	-111.060301507538	11.4931413115139	284	4	364	0.855597615242004	61
526	24.9497487437186	-110.904522613065	11.4933947203608	113	4	364	0.503937900066376	63
527	24.9497487437186	-110.748743718593	11.4934491858508	319	4	364	0.503937900066376	118
528	24.9497487437186	-110.592964824121	11.4936525505407	160	1	364	0.166606307029724	146
529	24.9497487437186	-108.100502512563	11.4909634099786	316	1	364	0	171
530	24.9497487437186	-107.94472361809	11.4937933788443	305	1	364	0.0703235864639282	155
531	24.9497487437186	-107.788944723618	11.4819473898583	151	1	364	14.5024747848511	155
532	24.9497487437186	-107.633165829146	11.4825967160285	142	1	364	13.602313041687	160
533	24.9497487437186	-107.477386934673	11.4703830033218	133	1	364	28.6758403778076	226
534	24.9497487437186	-107.321608040201	11.4754567645943	134	1	364	22.4481601715088	297
535	24.9497487437186	-107.165829145729	11.4914755412698	216	1	364	2.90998220443726	297
536	24.9497487437186	-107.010050251256	11.4897673684193	180	1	364	4.98492670059204	289
537	24.9497487437186	-106.854271356784	11.4877390875921	150	4	364	7.4487247467041	285
538	24.9497487437186	-106.698492462312	11.2038896918159	170	41	322	2.13837265968323	208
539	24.9497487437186	-106.542713567839	9.18030914131841	170	79	318	2.52771949768066	60
540	24.9497487437186	-106.386934673367	9.58223050435741	172	78	318	5.3063530921936	60
541	24.9497487437186	-106.231155778894	9.32030224942813	172	80	311	10.6914319992065	53
542	24.9497487437186	-106.075376884422	5.72441037811474	171	141	278	1.97934508323669	15
543	24.9497487437186	-105.91959798995	3.86602939977875	165	147	181	2.00836825370789	15
544	24.9497487437186	-105.763819095477	5.65846825594292	165	147	182	0.780628204345703	15
545	24.9497487437186	-105.608040201005	8.18773545772069	165	144	187	0.951551377773285	22
546	24.9497487437186	-105.452261306533	10.7821010556962	165	141	234	6.08341264724731	31
547	24.9497487437186	-105.29648241206	11.4343035856289	165	110	261	6.40716171264648	53
548	24.9497487437186	-105.140703517588	11.2754955774542	167	110	261	15.9029245376587	53
549	24.9497487437186	-104.984924623116	11.4763414416119	168	81	311	18.4988193511963	63
550	24.9497487437186	-104.829145728643	11.4824662201396	175	79	311	13.1710786819458	91
551	24.9497487437186	-104.673366834171	11.488636167559	175	79	311	6.25470876693726	120
552	24.9497487437186	-104.517587939698	11.4875740986263	187	41	311	7.180579662323	150
553	24.9497487437186	-104.361809045226	11.4915324919296	187	42	311	0.691445291042328	150
554	24.9497487437186	-104.206030150754	11.4908114848813	157	42	311	2.81682300567627	147
555	24.9497487437186	-104.050251256281	11.4827777698859	185	40	320	2.11199831962585	147
556	24.9497487437186	-103.894472361809	11.4856600816976	139	40	321	5.85904359817505	155
557	24.9497487437186	-103.738693467337	11.4909832617	261	5	321	3.42096209526062	190
558	24.9497487437186	-103.582914572864	11.4899105869034	263	5	332	4.73144674301147	210
559	24.9497487437186	-103.427135678392	11.4934195668876	154	1	339	0.513220608234406	109
560	24.9497487437186	-103.27135678392	11.4930757682058	128	1	359	0.749157428741455	109
561	24.9497487437186	-103.115577889447	11.4936532450278	127	1	339	0	210
562	24.9497487437186	-102.959798994975	11.4936294885276	260	1	339	0	210
563	24.9497487437186	-102.804020100503	11.4931988805242	128	1	338	0.160402789711952	210
564	24.9497487437186	-102.64824120603	11.4918564769802	207	1	338	2.41272640228271	210
565	24.9497487437186	-102.492462311558	11.4938567657277	156	5	338	0	187
566	24.9497487437186	-102.336683417085	11.4929702778686	226	40	321	0.321074962615967	152
567	24.9497487437186	-102.180904522613	11.4898600789768	166	42	321	3.12673330307007	151
568	24.9497487437186	-102.025125628141	11.4869760343283	227	42	321	3.36083912849426	152
569	24.9497487437186	-101.869346733668	11.4936165870575	227	42	321	0.0512545183300972	152
570	24.9497487437186	-101.713567839196	11.4914926254604	174	43	321	0.531695187091827	137
571	24.9497487437186	-101.557788944724	11.4905742471072	139	38	321	0	84
572	24.9497487437186	-101.402010050251	11.4916205019812	174	38	321	2.44929194450378	84
573	24.9497487437186	-101.246231155779	11.4415576050221	146	43	321	4.13872909545898	59
574	24.9497487437186	-101.090452261307	10.9102759129325	146	60	310	2.90314769744873	54
575	24.9497487437186	-100.934673366834	9.74601646221889	146	88	310	3.34864807128906	38
576	24.9497487437186	-100.778894472362	9.37099674780285	146	60	310	4.39419937133789	38
577	24.9497487437186	-100.623115577889	9.0210467417093	174	60	310	7.14583539962769	37
578	24.9497487437186	-100.467336683417	8.03531000241813	174	60	310	0.775004982948303	23
579	24.9497487437186	-100.311557788945	3.86760390571448	174	119	218	9.53377819061279	8
580	24.9497487437186	-100.155778894472	4.7691648394553	174	117	257	5.68362998962402	13
581	24.9497487437186	-100	9.6117990093708	174	59	308	0.0412824340164661	52
582	25.0552763819095	-112.150753768844	11.4902122567693	290	4	364	0.831341445446014	195
583	25.0552763819095	-111.994974874372	11.4921181849037	264	5	364	2.12682318687439	201
584	25.0552763819095	-111.8391959799	11.491812902097	200	5	364	2.47363471984863	201
585	25.0552763819095	-111.683417085427	11.4045438955266	286	5	364	110.026824951172	122
586	25.0552763819095	-111.527638190955	11.4914241440422	319	4	364	2.81125068664551	91
587	25.0552763819095	-111.371859296482	11.4902780883459	252	4	364	2.33701395988464	70
588	25.0552763819095	-111.21608040201	11.4897852189221	76	4	364	0.980973124504089	61
589	25.0552763819095	-111.060301507538	11.4926749187578	320	5	364	0.775593400001526	61
590	25.0552763819095	-110.904522613065	11.4934026534593	249	5	364	0.562615871429443	63
591	25.0552763819095	-110.748743718593	11.4935461189791	163	4	364	0.166606307029724	118
592	25.0552763819095	-107.94472361809	11.4209849747926	148	1	364	89.4937133789062	226
593	25.0552763819095	-107.788944723618	11.4854387889298	319	1	364	10.1996002197266	226
594	25.0552763819095	-107.633165829146	11.4790159694399	303	1	364	18.0706195831299	226
595	25.0552763819095	-107.477386934673	11.4788917006976	208	1	364	18.2674427032471	297
596	25.0552763819095	-107.321608040201	11.4886998954496	152	1	364	6.23503398895264	289
597	25.0552763819095	-107.165829145729	11.4931180848402	149	4	364	0.877934813499451	284
598	25.0552763819095	-107.010050251256	11.490380837867	167	4	364	4.1364951133728	249
599	25.0552763819095	-106.854271356784	11.4893475237371	242	4	364	5.20827341079712	249
600	25.0552763819095	-106.698492462312	10.9859148404428	170	41	322	5.63011837005615	229
601	25.0552763819095	-106.542713567839	5.58958735289139	170	111	289	4.38457918167114	37
602	25.0552763819095	-106.386934673367	3.43619647236223	175	147	278	6.16983127593994	15
603	25.0552763819095	-106.231155778894	3.31417012794968	172	147	222	4.03275299072266	15
604	25.0552763819095	-106.075376884422	2.9904083602322	171	147	181	1.97162044048309	15
605	25.0552763819095	-105.91959798995	3.14859738841614	167	164	181	4.13856792449951	13
606	25.0552763819095	-105.763819095477	5.02309369598168	165	147	182	1.69041013717651	14
607	25.0552763819095	-105.608040201005	9.98788040618423	165	142	233	5.59718370437622	28
608	25.0552763819095	-105.452261306533	10.8483991984436	167	109	261	789.116394042969	54
609	25.0552763819095	-105.29648241206	11.4767233364054	166	104	261	3.46388292312622	56
610	25.0552763819095	-105.140703517588	11.1081661527681	165	110	261	5.82192325592041	53
611	25.0552763819095	-104.984924623116	11.4239568806478	167	97	261	9.84261131286621	60
612	25.0552763819095	-104.829145728643	11.4877219004564	181	79	311	7.46995830535889	64
613	25.0552763819095	-104.673366834171	11.4806331374403	182	41	320	1.31088817119598	122
614	25.0552763819095	-104.517587939698	11.4847180532036	213	40	339	10.9088144302368	150
615	25.0552763819095	-104.361809045226	11.4919847740824	207	40	321	1.34995496273041	150
616	25.0552763819095	-104.206030150754	11.4922979085095	184	41	320	1.86910724639893	150
617	25.0552763819095	-104.050251256281	11.4926871302477	180	41	320	0	147
618	25.0552763819095	-103.894472361809	11.4862311105226	179	40	321	9.30698108673096	190
619	25.0552763819095	-103.738693467337	11.3697517898189	216	5	338	153.560394287109	114
620	25.0552763819095	-103.582914572864	11.4868380702274	216	5	338	8.566162109375	114
621	25.0552763819095	-103.427135678392	11.4934674780247	260	5	338	0.435317546129227	114
622	25.0552763819095	-103.27135678392	11.4884783895948	205	4	338	6.54510068893433	210
623	25.0552763819095	-103.115577889447	11.4935381705539	225	1	338	0.35790827870369	136
624	25.0552763819095	-102.959798994975	11.4938206655488	154	1	339	0	136
625	25.0552763819095	-102.804020100503	11.4937307815101	154	1	338	0	210
626	25.0552763819095	-102.64824120603	11.4915133127032	261	1	338	1.8218013048172	210
627	25.0552763819095	-102.492462311558	11.4924521800748	123	1	338	0.396516442298889	210
628	25.0552763819095	-102.336683417085	11.4934839393256	207	5	338	0.421330779790878	187
629	25.0552763819095	-102.180904522613	11.493849517319	259	5	338	0	187
630	25.0552763819095	-102.025125628141	11.4932665971797	140	38	321	0.722668170928955	152
631	25.0552763819095	-101.869346733668	11.4938180135237	182	38	321	0.0238995086401701	152
632	25.0552763819095	-101.713567839196	11.4402662846305	147	43	311	0.86017781496048	68
633	25.0552763819095	-101.557788944724	11.3885623873387	146	60	310	0.631911396980286	58
634	25.0552763819095	-101.402010050251	10.8190338768362	146	86	310	3.41780662536621	54
635	25.0552763819095	-101.246231155779	10.8597578133107	146	60	310	2.27326345443726	54
636	25.0552763819095	-101.090452261307	9.74373009370935	146	100	310	5.3337140083313	33
637	25.0552763819095	-100.934673366834	7.81064867712155	146	116	260	1.03044867515564	28
638	25.0552763819095	-100.778894472362	8.98234573003024	146	86	310	7.84542417526245	38
639	25.0552763819095	-100.623115577889	7.58497561894702	146	86	310	10.4586324691772	24
640	25.0552763819095	-100.467336683417	4.64760068067831	146	119	257	24.8337478637695	13
641	25.0552763819095	-100.311557788945	3.23101178301328	146	136	174	5.73040580749512	5
642	25.0552763819095	-100.155778894472	5.23222204679136	146	117	258	2.67594385147095	14
643	25.0552763819095	-100	11.2094399293249	174	55	310	2.89045691490173	121
644	25.1608040201005	-112.150753768844	11.4931952828637	234	5	364	0.719574213027954	194
645	25.1608040201005	-111.994974874372	11.4919455753334	250	5	364	2.16529846191406	200
646	25.1608040201005	-111.8391959799	11.4908441428802	180	5	364	3.28004622459412	200
647	25.1608040201005	-111.683417085427	11.4911164108692	286	5	364	3.28004622459412	122
648	25.1608040201005	-111.527638190955	11.4918510023447	265	5	364	2.4024498462677	91
649	25.1608040201005	-111.371859296482	11.4931406117985	295	4	364	0.860220730304718	51
650	25.1608040201005	-111.21608040201	11.492454351267	97	5	364	0.799816191196442	61
651	25.1608040201005	-111.060301507538	11.4924717915175	248	5	364	0.634760856628418	61
652	25.1608040201005	-110.904522613065	11.4922740279726	318	5	364	0.625148475170135	117
653	25.1608040201005	-108.412060301508	11.4910008078329	316	1	364	0	171
654	25.1608040201005	-108.256281407035	11.4938540042222	316	1	364	0	171
655	25.1608040201005	-108.100502512563	11.4598871801035	304	1	364	29.1203784942627	171
656	25.1608040201005	-107.94472361809	11.470568155857	251	1	364	28.388463973999	298
657	25.1608040201005	-107.788944723618	11.4878619194863	313	1	364	6.07591867446899	226
658	25.1608040201005	-107.633165829146	11.4845496689256	319	1	364	11.3423175811768	227
659	25.1608040201005	-107.477386934673	11.4907940797047	113	1	364	3.71299409866333	291
660	25.1608040201005	-107.321608040201	11.4901917264262	126	3	364	4.47186374664307	286
661	25.1608040201005	-107.165829145729	11.4929785343383	167	4	364	0.975435435771942	248
662	25.1608040201005	-107.010050251256	11.4920220408942	160	9	364	2.24168682098389	234
663	25.1608040201005	-106.854271356784	11.4860853571789	175	40	359	8.28159713745117	233
664	25.1608040201005	-106.698492462312	10.0908131535794	170	75	320	11.4221038818359	172
665	25.1608040201005	-106.542713567839	5.03251106182241	175	141	279	25.4891471862793	25
666	25.1608040201005	-106.386934673367	3.40288764498057	175	147	222	2.3082435131073	15
667	25.1608040201005	-106.231155778894	2.69692142168404	171	147	181	0.538005471229553	14
668	25.1608040201005	-106.075376884422	2.8033195492728	167	147	181	0.538005471229553	13
669	25.1608040201005	-105.91959798995	5.09794380064566	167	147	182	1.63422083854675	15
670	25.1608040201005	-105.763819095477	7.65359170395688	165	144	187	0.907270550727844	22
671	25.1608040201005	-105.608040201005	11.3776641173214	165	110	235	4.42634725570679	53
672	25.1608040201005	-105.452261306533	11.4714412028727	170	84	315	6.83469486236572	57
673	25.1608040201005	-105.29648241206	11.4915887682969	166	104	261	2.33293533325195	56
674	25.1608040201005	-105.140703517588	10.6007175467836	165	110	233	11.3484964370728	31
675	25.1608040201005	-104.984924623116	11.0597009776118	165	97	261	3.2541286945343	59
676	25.1608040201005	-104.829145728643	11.4917241942843	175	79	311	1.96342813968658	73
677	25.1608040201005	-104.673366834171	11.4932755663792	148	41	320	0.49284753203392	148
678	25.1608040201005	-104.517587939698	11.4877336932973	178	14	339	7.47118663787842	150
679	25.1608040201005	-104.361809045226	11.488364256108	262	41	339	2.22973871231079	190
680	25.1608040201005	-104.206030150754	11.4916165225366	159	5	339	2.51626110076904	114
681	25.1608040201005	-104.050251256281	11.489073826614	159	5	338	5.78777265548706	114
682	25.1608040201005	-103.894472361809	11.4914671366593	176	5	339	2.75161576271057	109
683	25.1608040201005	-103.738693467337	11.489449113094	130	5	339	5.37629270553589	109
684	25.1608040201005	-103.582914572864	11.4936155284588	237	1	338	0.229082852602005	109
685	25.1608040201005	-103.427135678392	11.4838081386091	158	5	338	11.6564655303955	114
686	25.1608040201005	-103.27135678392	11.4865753898209	138	5	338	6.39712429046631	187
687	25.1608040201005	-103.115577889447	11.4922104399	123	4	338	0.0229165814816952	210
688	25.1608040201005	-102.959798994975	11.4938394612371	159	1	338	0.0254302248358727	136
689	25.1608040201005	-102.804020100503	11.4938637895756	144	1	338	0	210
690	25.1608040201005	-102.64824120603	11.4931600893725	234	1	339	0.679334342479706	136
691	25.1608040201005	-102.492462311558	11.4937248957213	260	1	364	0.111775137484074	136
692	25.1608040201005	-102.336683417085	11.4931892117445	115	1	364	0	114
693	25.1608040201005	-102.180904522613	11.4933275912919	263	4	339	0.44418340921402	187
694	25.1608040201005	-102.025125628141	11.4914224353733	145	38	321	1.33847510814667	152
695	25.1608040201005	-101.869346733668	11.4934934973391	148	38	321	0.0285148397088051	138
696	25.1608040201005	-101.713567839196	11.4087277601922	146	60	266	2.27114248275757	67
697	25.1608040201005	-101.557788944724	9.8671007797089	146	100	262	0.80781102180481	28
698	25.1608040201005	-101.402010050251	9.5665594981943	146	100	258	1.68080115318298	28
699	25.1608040201005	-101.246231155779	10.6516795671922	146	86	310	1.3495614528656	54
700	25.1608040201005	-101.090452261307	9.58475378927138	146	100	310	0.710014700889587	28
701	25.1608040201005	-100.934673366834	6.77379556727957	146	118	257	2.74497747421265	14
702	25.1608040201005	-100.778894472362	8.62439020055611	146	86	310	8.36800003051758	36
703	25.1608040201005	-100.623115577889	6.10053885334045	146	116	257	12.7299966812134	15
704	25.1608040201005	-100.467336683417	2.26107776003084	146	136	173	6.47543668746948	5
705	25.1608040201005	-100.311557788945	2.75103925877927	147	136	174	3.16198134422302	5
706	25.1608040201005	-100.155778894472	6.10894569119414	174	116	268	5.13383293151855	40
707	25.1608040201005	-100	11.4906433340006	174	39	321	0.858896672725677	124
708	25.2663316582915	-112.150753768844	11.4928797150178	240	5	364	0.647971987724304	194
709	25.2663316582915	-111.994974874372	11.4917495571812	264	5	364	2.16529870033264	199
710	25.2663316582915	-111.8391959799	11.4912675947112	252	5	364	2.84824514389038	199
711	25.2663316582915	-111.683417085427	11.4900815742101	313	5	364	3.28004598617554	91
712	25.2663316582915	-111.527638190955	11.4931705944804	144	5	364	0.839164853096008	91
713	25.2663316582915	-111.371859296482	11.4932239652877	295	5	364	0.625148475170135	51
714	25.2663316582915	-111.21608040201	11.4929172642434	295	4	364	0.620875597000122	143
715	25.2663316582915	-111.060301507538	11.4927573115124	318	4	364	0.642677187919617	205
716	25.2663316582915	-108.412060301508	11.4918797667504	157	1	364	0.0185045246034861	171
717	25.2663316582915	-108.256281407035	11.4816479282319	312	1	364	13.5239353179932	171
718	25.2663316582915	-108.100502512563	11.4653703874505	303	1	364	34.8080940246582	171
719	25.2663316582915	-107.94472361809	11.4847042805221	149	1	364	11.1467218399048	226
720	25.2663316582915	-107.788944723618	11.4866753355584	245	1	364	5.08042860031128	291
721	25.2663316582915	-107.633165829146	11.4866784419293	271	1	364	8.73698329925537	289
722	25.2663316582915	-107.477386934673	11.488687777213	210	1	364	6.03131103515625	289
723	25.2663316582915	-107.321608040201	11.4904748545104	276	3	364	4.12981128692627	289
724	25.2663316582915	-107.165829145729	11.4909896085785	164	4	364	3.49244832992554	247
725	25.2663316582915	-107.010050251256	11.4889973108957	171	40	337	3.20193076133728	230
726	25.2663316582915	-106.854271356784	11.4881409047025	170	41	322	5.20861101150513	229
727	25.2663316582915	-106.698492462312	10.3315110873472	172	78	319	2.83008456230164	113
728	25.2663316582915	-106.542713567839	7.40257491201228	172	98	279	5.37444114685059	38
729	25.2663316582915	-106.386934673367	5.76283640481848	172	143	279	2.51713633537292	16
730	25.2663316582915	-106.231155778894	3.99720263343474	171	147	181	0.275198072195053	15
731	25.2663316582915	-106.075376884422	3.97817869890771	167	147	181	0.48318886756897	15
732	25.2663316582915	-105.91959798995	8.57557388682108	167	110	224	1.63422095775604	28
733	25.2663316582915	-105.763819095477	11.1472025297047	166	109	309	3.24097061157227	51
734	25.2663316582915	-105.608040201005	11.4561666454694	165	110	235	2.29390215873718	53
735	25.2663316582915	-105.452261306533	11.4899329873712	182	84	315	2.39456605911255	57
736	25.2663316582915	-105.29648241206	11.492886750869	182	82	315	0.363979160785675	68
737	25.2663316582915	-105.140703517588	11.3785309609899	165	110	265	1.04989194869995	61
738	25.2663316582915	-104.984924623116	11.4900241546084	170	82	309	0.937481760978699	63
739	25.2663316582915	-104.829145728643	11.4871139962239	173	42	320	0.912898063659668	122
740	25.2663316582915	-104.673366834171	11.4785650690203	146	41	321	16.4903964996338	149
741	25.2663316582915	-104.517587939698	11.4878885714934	179	41	339	7.10982418060303	150
742	25.2663316582915	-104.361809045226	11.4912910303584	143	41	321	1.56304574012756	150
743	25.2663316582915	-104.206030150754	11.4913752396673	122	4	364	2.41514658927917	109
744	25.2663316582915	-104.050251256281	11.4878610002013	256	4	364	7.28073692321777	102
745	25.2663316582915	-103.894472361809	11.4827551638002	155	4	364	13.4895124435425	109
746	25.2663316582915	-103.738693467337	11.4838231667705	264	1	364	11.8050785064697	109
747	25.2663316582915	-103.582914572864	11.49162635228	256	1	364	2.56678104400635	109
748	25.2663316582915	-103.427135678392	11.4700063469169	154	1	364	29.0473308563232	109
749	25.2663316582915	-103.27135678392	11.4838810614831	239	1	338	12.1734304428101	109
750	25.2663316582915	-103.115577889447	11.4802587680803	238	1	338	16.3995227813721	109
751	25.2663316582915	-102.959798994975	11.4907848726002	265	1	364	0.00488460250198841	109
752	25.2663316582915	-102.804020100503	11.4937708572592	115	1	339	0	109
753	25.2663316582915	-102.64824120603	11.4938513342722	256	1	364	0	109
754	25.2663316582915	-102.492462311558	11.4937897071767	179	1	364	0.0888828039169312	114
755	25.2663316582915	-102.336683417085	11.493803597651	262	1	364	0	136
756	25.2663316582915	-102.180904522613	11.4930599233098	187	4	338	0.414412051439285	187
757	25.2663316582915	-102.025125628141	11.4881682185982	170	38	321	1.33843123912811	123
758	25.2663316582915	-101.869346733668	11.4886915830781	169	43	311	4.58360290527344	122
759	25.2663316582915	-101.713567839196	11.4762104580364	147	43	310	1.32784879207611	68
760	25.2663316582915	-101.557788944724	11.4808178318801	146	60	310	0	66
761	25.2663316582915	-101.402010050251	11.4657083317333	146	60	310	9.50787830352783	66
762	25.2663316582915	-101.246231155779	11.481892193656	146	60	310	11.7723894119263	66
763	25.2663316582915	-101.090452261307	10.8497830648869	146	88	310	21.9141330718994	54
764	25.2663316582915	-100.934673366834	7.22602305912054	146	118	227	4.17035675048828	14
765	25.2663316582915	-100.778894472362	7.78214249354489	146	116	258	10.9544076919556	17
766	25.2663316582915	-100.623115577889	5.29540122381923	146	118	257	27.16770362854	13
767	25.2663316582915	-100.467336683417	1.54721496991261	146	137	173	31.2253932952881	3
768	25.2663316582915	-100.311557788945	3.35588153298609	147	136	227	2.98602676391602	5
769	25.2663316582915	-100.155778894472	8.52293344239467	174	87	282	4.15870952606201	52
770	25.2663316582915	-100	11.4139083112921	230	38	355	98.4158325195312	169
771	25.3718592964824	-111.994974874372	11.4918272216316	257	5	364	2.16529846191406	199
772	25.3718592964824	-111.8391959799	11.4893692020079	272	5	364	3.20285391807556	199
773	25.3718592964824	-111.683417085427	11.4913015572327	313	5	364	3.10749435424805	109
774	25.3718592964824	-111.527638190955	11.4931823052874	252	5	364	0.62514853477478	51
775	25.3718592964824	-111.371859296482	11.4931601314169	112	5	364	0.532174050807953	61
776	25.3718592964824	-111.21608040201	11.4911846610285	319	4	364	0.526566505432129	143
777	25.3718592964824	-111.060301507538	11.4929721050165	247	4	364	0.540389358997345	205
778	25.3718592964824	-108.723618090452	11.4753411916433	148	1	364	22.6000709533691	170
779	25.3718592964824	-108.56783919598	11.4735548185322	148	1	364	24.2279968261719	170
780	25.3718592964824	-108.412060301508	11.475440714197	315	1	364	22.486213684082	155
781	25.3718592964824	-108.256281407035	11.4666472475815	315	1	364	32.9694633483887	171
782	25.3718592964824	-108.100502512563	11.4713300958728	315	1	364	27.4990863800049	134
783	25.3718592964824	-107.94472361809	11.486464541438	124	1	364	8.99617671966553	134
784	25.3718592964824	-107.788944723618	11.487800620554	142	1	364	7.29359769821167	290
785	25.3718592964824	-107.633165829146	11.4883965040625	281	1	364	6.59351539611816	289
786	25.3718592964824	-107.477386934673	11.4892401134859	132	3	364	5.63028049468994	289
787	25.3718592964824	-107.321608040201	11.4877162547391	132	4	364	7.36056089401245	285
788	25.3718592964824	-107.165829145729	11.4929674240078	278	5	364	1.09295237064362	247
789	25.3718592964824	-107.010050251256	10.852105275004	170	75	320	3.72240805625916	172
790	25.3718592964824	-106.854271356784	10.6173923401428	170	78	319	4.00216770172119	113
791	25.3718592964824	-106.698492462312	11.3206600547854	172	79	320	1.77986145019531	113
792	25.3718592964824	-106.542713567839	9.70276563071125	172	97	311	2.64835929870605	52
793	25.3718592964824	-106.386934673367	6.33429940380185	172	143	279	0.825470566749573	16
794	25.3718592964824	-106.231155778894	3.98821765545507	166	147	181	0.825470566749573	15
795	25.3718592964824	-106.075376884422	4.49734431698476	166	147	182	0.423421293497086	16
796	25.3718592964824	-105.91959798995	9.80912367813063	166	110	225	0.288302600383759	31
797	25.3718592964824	-105.763819095477	11.4921608254596	167	109	311	1.7794531583786	54
798	25.3718592964824	-105.608040201005	10.4522076414133	165	141	189	1.60032570362091	29
799	25.3718592964824	-105.452261306533	11.4825340647395	165	110	261	0.0367729030549526	54
800	25.3718592964824	-105.29648241206	11.4894082738508	183	81	315	1.38066625595093	113
801	25.3718592964824	-105.140703517588	11.4914748153089	182	82	311	2.74386835098267	69
802	25.3718592964824	-104.984924623116	11.4897049378596	173	80	315	1.36231398582458	123
803	25.3718592964824	-104.829145728643	11.493201496397	179	41	321	0.103532120585442	149
804	25.3718592964824	-104.673366834171	11.4868460184124	141	41	339	7.52416753768921	150
805	25.3718592964824	-104.517587939698	11.4841324757159	149	4	321	1.38112020492554	150
806	25.3718592964824	-104.361809045226	11.4936076276273	183	41	321	0	147
807	25.3718592964824	-104.206030150754	11.4926714850315	111	4	339	1.33311712741852	109
808	25.3718592964824	-104.050251256281	11.4875188849099	209	4	364	7.61898469924927	109
809	25.3718592964824	-103.894472361809	11.4925919413042	264	4	338	0.939466834068298	109
810	25.3718592964824	-103.738693467337	11.4935629674459	233	4	364	0.0543994717299938	109
811	25.3718592964824	-103.582914572864	11.4800853486137	111	1	364	16.7967109680176	109
812	25.3718592964824	-103.427135678392	11.4785794041818	240	1	364	18.5972137451172	102
813	25.3718592964824	-103.27135678392	11.4461482231082	200	1	364	58.4810905456543	102
814	25.3718592964824	-103.115577889447	11.4870738168996	311	1	364	8.1500883102417	116
815	25.3718592964824	-102.959798994975	11.4907658163649	245	1	364	3.75499629974365	122
816	25.3718592964824	-102.804020100503	11.3488736993352	132	1	364	179.637756347656	123
817	25.3718592964824	-102.64824120603	11.4938627563052	106	1	364	0	109
818	25.3718592964824	-102.492462311558	11.4937571906419	172	5	338	0.0621483810245991	137
819	25.3718592964824	-102.336683417085	11.491675357019	161	6	338	4.91438868266414e-06	187
820	25.3718592964824	-102.180904522613	11.4938368500507	164	6	338	0.0338079296052456	152
821	25.3718592964824	-102.025125628141	11.4897033749258	148	42	321	4.89232206344604	122
822	25.3718592964824	-101.869346733668	11.4678237024012	137	42	321	2.97762012481689	122
823	25.3718592964824	-101.713567839196	11.4900650732167	139	42	321	3.67630648612976	122
824	25.3718592964824	-101.557788944724	11.4907336150943	136	42	321	2.33718991279602	123
825	25.3718592964824	-101.402010050251	11.4806627670693	136	42	321	8.58915519714355	122
826	25.3718592964824	-101.246231155779	11.4798506436712	174	42	321	3.35658121109009	122
827	25.3718592964824	-101.090452261307	11.3727421677523	146	59	321	4.8503885269165	67
828	25.3718592964824	-100.934673366834	10.4157845833008	146	83	263	1.26817214488983	53
829	25.3718592964824	-100.778894472362	7.17096698359263	146	118	226	5.29559087753296	15
830	25.3718592964824	-100.623115577889	3.39699615718574	146	129	174	18.821741104126	5
831	25.3718592964824	-100.467336683417	1.58394893865044	146	136	173	4.98711156845093	3
832	25.3718592964824	-100.311557788945	5.95293990814229	174	116	281	8.45225238800049	36
833	25.3718592964824	-100.155778894472	11.3060702943701	174	55	321	39.7982025146484	124
834	25.3718592964824	-100	11.4389903213833	196	14	355	67.2232666015625	186
835	25.4773869346734	-111.994974874372	11.4927474156432	201	5	364	1.36101937294006	198
836	25.4773869346734	-111.8391959799	11.4909995051701	272	5	364	3.20721101760864	199
837	25.4773869346734	-111.683417085427	11.4933470312184	293	5	364	0.51747328042984	76
838	25.4773869346734	-111.527638190955	11.493342426237	77	5	364	0.625148475170135	51
839	25.4773869346734	-111.371859296482	11.4931612605858	248	5	364	0.772509753704071	61
840	25.4773869346734	-111.21608040201	11.4929349139906	301	4	364	1.13253378868103	143
841	25.4773869346734	-111.060301507538	11.4911217713069	318	4	364	1.12214970588684	212
842	25.4773869346734	-108.879396984925	11.4851962358331	148	1	364	6.92783498764038	163
843	25.4773869346734	-108.723618090452	11.4658564950154	306	1	364	33.1992530822754	170
844	25.4773869346734	-108.56783919598	11.4616637515881	316	1	364	39.2978782653809	171
845	25.4773869346734	-108.412060301508	11.4539107413922	304	1	364	48.418285369873	171
846	25.4773869346734	-108.256281407035	11.4548924153716	149	1	364	47.658145904541	134
847	25.4773869346734	-108.100502512563	11.1419676079825	141	1	364	449.144683837891	134
848	25.4773869346734	-107.94472361809	11.299812946256	315	1	364	241.811416625977	134
849	25.4773869346734	-107.788944723618	11.4887793075252	79	1	364	6.16242170333862	226
850	25.4773869346734	-107.633165829146	11.4866228696697	98	1	364	8.82462501525879	289
851	25.4773869346734	-107.477386934673	11.4902176516517	292	4	364	4.16422939300537	249
852	25.4773869346734	-107.321608040201	11.4920594840844	166	4	364	2.095383644104	247
853	25.4773869346734	-107.165829145729	11.4915939212667	148	40	364	1.6236355304718	232
854	25.4773869346734	-107.010050251256	6.94027425366715	170	110	288	6.56335115432739	49
855	25.4773869346734	-106.854271356784	5.74475634488869	170	144	278	6.52360439300537	22
856	25.4773869346734	-106.698492462312	10.8137295539308	172	80	316	6.06006479263306	54
857	25.4773869346734	-106.542713567839	9.12832227941353	172	98	279	0.825470626354218	51
858	25.4773869346734	-106.386934673367	4.27628355936028	175	147	181	0.825470626354218	15
859	25.4773869346734	-106.231155778894	3.18946288544913	166	147	181	0.825470626354218	13
860	25.4773869346734	-106.075376884422	4.58369844518249	167	147	182	0.825470626354218	13
861	25.4773869346734	-105.91959798995	8.00307195466842	166	144	189	0.603137791156769	28
862	25.4773869346734	-105.763819095477	11.3144066367024	166	109	309	0.346099317073822	32
863	25.4773869346734	-105.608040201005	10.0678790837252	165	141	189	0	29
864	25.4773869346734	-105.452261306533	11.1910375754299	165	110	261	1.81323456764221	32
865	25.4773869346734	-105.29648241206	11.4652867154913	163	81	319	3.62720489501953	113
866	25.4773869346734	-105.140703517588	11.4838917306722	179	79	315	2.47820973396301	123
867	25.4773869346734	-104.984924623116	11.4924147657753	145	42	315	1.68872141838074	149
868	25.4773869346734	-104.829145728643	11.4869147103778	146	41	321	2.00590515136719	147
869	25.4773869346734	-104.673366834171	11.4920876056529	158	41	321	0.108104549348354	147
870	25.4773869346734	-104.517587939698	11.4922049146201	158	41	321	2.00730443000793	147
871	25.4773869346734	-104.361809045226	11.4867834295748	184	4	321	0.500558316707611	147
872	25.4773869346734	-104.206030150754	11.4927374200806	136	4	321	1.29734086990356	176
873	25.4773869346734	-104.050251256281	11.4933643982208	158	4	338	0.31445500254631	176
874	25.4773869346734	-103.894472361809	11.492982848519	141	4	338	0.233713567256927	109
875	25.4773869346734	-103.738693467337	11.4534649287576	224	1	364	48.59423828125	109
876	25.4773869346734	-103.582914572864	11.3982674798526	190	1	364	117.886665344238	109
877	25.4773869346734	-103.427135678392	11.4097318364311	311	1	364	103.599906921387	116
878	25.4773869346734	-103.27135678392	11.4524881222555	220	1	364	50.6459159851074	116
879	25.4773869346734	-103.115577889447	11.4849903113778	101	1	364	10.415319442749	70
880	25.4773869346734	-102.959798994975	11.4882113641419	81	1	364	6.84320688247681	116
881	25.4773869346734	-102.804020100503	11.4922904872328	132	1	364	1.91379380226135	123
882	25.4773869346734	-102.64824120603	11.4937604177036	220	1	338	0	123
883	25.4773869346734	-102.492462311558	11.493533693805	135	5	338	0.075598381459713	187
884	25.4773869346734	-102.336683417085	11.4937767379995	166	39	321	0.0838411971926689	152
885	25.4773869346734	-102.180904522613	11.3773868535932	161	38	338	141.81298828125	159
886	25.4773869346734	-102.025125628141	11.491851970976	140	38	321	2.45098924636841	135
887	25.4773869346734	-101.869346733668	11.4895111303463	228	25	321	2.078444480896	135
888	25.4773869346734	-101.713567839196	11.4916581832875	228	25	321	2.62624979019165	135
889	25.4773869346734	-101.557788944724	11.4930076880961	140	25	321	1.02287817001343	135
890	25.4773869346734	-101.402010050251	11.4888513092853	175	24	321	5.80964756011963	135
891	25.4773869346734	-101.246231155779	11.4837261161675	147	42	321	4.75810289382935	122
892	25.4773869346734	-101.090452261307	11.4860026638633	168	42	321	3.25281119346619	122
893	25.4773869346734	-100.934673366834	11.1928338505513	137	38	321	381.538269042969	121
894	25.4773869346734	-100.778894472362	9.58921453407433	146	83	262	1.23078393936157	17
895	25.4773869346734	-100.623115577889	3.47715500408082	146	118	174	4.67172336578369	5
896	25.4773869346734	-100.467336683417	3.39381588901106	168	118	226	1.04439735412598	5
897	25.4773869346734	-100.311557788945	9.52623227852172	174	87	282	0.157437354326248	53
898	25.4773869346734	-100.155778894472	11.4082996579885	147	38	355	104.95002746582	169
899	25.4773869346734	-100	11.4464483468458	265	1	355	58.0193023681641	209
900	25.5829145728643	-111.994974874372	11.4934256148882	222	5	364	0.499019801616669	193
901	25.5829145728643	-111.8391959799	11.4928792134127	277	5	364	1.07877349853516	108
902	25.5829145728643	-111.683417085427	11.4923213092616	169	5	364	0.499019801616669	75
903	25.5829145728643	-111.527638190955	11.4916828628334	271	5	364	0.639508664608002	61
904	25.5829145728643	-111.371859296482	11.4921468290097	302	5	364	1.13253378868103	61
905	25.5829145728643	-111.21608040201	11.4928999444538	148	5	364	1.13253378868103	61
906	25.5829145728643	-109.190954773869	11.4938603972223	317	1	364	0	152
907	25.5829145728643	-108.879396984925	11.4856330947117	147	1	364	8.25498390197754	155
908	25.5829145728643	-108.723618090452	11.4762240708707	306	1	364	21.3570766448975	171
909	25.5829145728643	-108.56783919598	11.3980162743928	157	1	364	116.29573059082	171
910	25.5829145728643	-108.412060301508	11.3560124634819	156	1	364	170.955642700195	134
911	25.5829145728643	-108.256281407035	11.4344192849676	146	1	364	72.6904754638672	129
912	25.5829145728643	-108.100502512563	11.4819688764133	315	1	364	13.7609119415283	134
913	25.5829145728643	-107.94472361809	11.4718870076016	98	1	364	26.4783134460449	136
914	25.5829145728643	-107.788944723618	11.4867014939841	140	1	364	8.61767864227295	226
915	25.5829145728643	-107.633165829146	11.487902712283	257	4	364	6.70409631729126	289
916	25.5829145728643	-107.477386934673	11.4889796801565	163	9	364	5.60829925537109	247
917	25.5829145728643	-107.321608040201	11.4907018267526	165	40	364	3.13341975212097	197
918	25.5829145728643	-107.165829145729	11.4526742825717	170	40	322	2.32765626907349	194
919	25.5829145728643	-107.010050251256	5.36738714857149	170	144	278	6.69213676452637	23
920	25.5829145728643	-106.854271356784	2.89417365446345	170	147	180	6.90125179290771	10
921	25.5829145728643	-106.698492462312	7.72455401864902	172	110	279	5.88651561737061	38
922	25.5829145728643	-106.542713567839	7.43180021604318	171	110	279	0.825470566749573	26
923	25.5829145728643	-106.386934673367	3.54599354262711	171	147	181	0.812022626399994	15
924	25.5829145728643	-106.231155778894	3.3878168512662	166	147	181	0.665955781936646	13
925	25.5829145728643	-106.075376884422	4.70665448692498	167	147	186	0.609751045703888	15
926	25.5829145728643	-105.91959798995	7.08289354052609	166	144	187	0.603137791156769	26
927	25.5829145728643	-105.763819095477	10.60528495651	165	111	225	0.810672163963318	29
928	25.5829145728643	-105.608040201005	11.0024011012232	165	110	261	0.0781156122684479	30
929	25.5829145728643	-105.452261306533	11.4885937041388	165	110	265	2.39335918426514	56
930	25.5829145728643	-105.29648241206	11.4897168501398	158	81	319	2.58481311798096	113
931	25.5829145728643	-105.140703517588	11.4878880957428	148	41	320	5.25652980804443	123
932	25.5829145728643	-104.984924623116	11.4916597608106	162	41	321	1.87158000469208	149
933	25.5829145728643	-104.829145728643	11.4928468096874	186	42	320	1.19594359397888	123
934	25.5829145728643	-104.673366834171	11.4930349092859	171	42	320	0.184595167636871	123
935	25.5829145728643	-104.517587939698	11.4860621390262	171	41	321	4.01552629470825	123
936	25.5829145728643	-104.361809045226	11.4890397896332	184	41	321	0.500557720661163	147
937	25.5829145728643	-104.206030150754	11.4928881614528	185	4	321	0.080374501645565	147
938	25.5829145728643	-104.050251256281	11.4880988105747	160	41	321	0.000938445737119764	147
939	25.5829145728643	-103.894472361809	11.4931164124218	183	4	338	0.673500418663025	175
940	25.5829145728643	-103.738693467337	11.4730147141547	202	1	364	25.1582832336426	109
941	25.5829145728643	-103.582914572864	11.2502686605435	243	1	364	304.862487792969	116
942	25.5829145728643	-103.427135678392	8.66435463912887	311	1	364	5318.48193359375	116
943	25.5829145728643	-103.27135678392	11.4309141557699	310	1	364	77.2922286987305	122
944	25.5829145728643	-103.115577889447	11.4914012406521	99	1	364	2.66464042663574	122
945	25.5829145728643	-102.959798994975	11.4916207641459	83	1	364	2.63887739181519	122
946	25.5829145728643	-102.804020100503	11.4936236203736	200	1	338	0	123
947	25.5829145728643	-102.64824120603	11.4926473527348	220	1	338	1.38577425479889	123
948	25.5829145728643	-102.492462311558	11.493088077317	133	1	338	0.923957049846649	109
949	25.5829145728643	-102.336683417085	11.4929041425945	264	25	338	1.16416704654694	187
950	25.5829145728643	-102.180904522613	11.4886488914863	264	6	338	6.31806182861328	187
951	25.5829145728643	-102.025125628141	11.4919100013137	257	25	338	2.37185406684875	170
952	25.5829145728643	-101.869346733668	11.4903657757155	165	25	338	3.65783023834229	170
953	25.5829145728643	-101.713567839196	11.4916662161674	215	25	338	2.22101497650146	170
954	25.5829145728643	-101.557788944724	11.4912561810099	210	25	338	1.58211445808411	170
955	25.5829145728643	-101.402010050251	11.4824408887316	186	24	338	5.11876583099365	170
956	25.5829145728643	-101.246231155779	11.4899346785602	148	42	321	4.21278858184814	123
957	25.5829145728643	-101.090452261307	11.4887426585868	139	42	321	5.97056722640991	123
958	25.5829145728643	-100.934673366834	9.91419800769807	167	25	321	2406.4619140625	135
959	25.5829145728643	-100.778894472362	11.4436311317507	146	38	321	1.39731824398041	121
960	25.5829145728643	-100.623115577889	8.40083310754637	168	87	281	0.223270654678345	36
961	25.5829145728643	-100.467336683417	9.94084571280451	174	83	281	1.8994312286377	52
962	25.5829145728643	-100.311557788945	11.4612543145151	212	39	321	0.392766177654266	169
963	25.5829145728643	-100.155778894472	11.3879289220708	207	25	355	130.805725097656	170
964	25.5829145728643	-100	10.8314917892649	269	1	355	882.305297851562	98
965	25.6884422110553	-111.994974874372	11.4927722422034	190	5	364	0.564418911933899	193
966	25.6884422110553	-111.8391959799	11.492759649031	264	5	364	0.499019801616669	98
967	25.6884422110553	-111.683417085427	11.4934024070798	320	5	364	0.499019801616669	76
968	25.6884422110553	-111.527638190955	11.4912946573843	248	5	364	1.74994874000549	61
969	25.6884422110553	-111.371859296482	11.4924257120326	247	5	364	1.74994874000549	61
970	25.6884422110553	-111.21608040201	11.4917768703828	320	5	364	1.74994874000549	61
971	25.6884422110553	-109.346733668342	11.4921320010721	157	1	364	0	144
972	25.6884422110553	-109.190954773869	11.477774423935	317	1	364	19.4457321166992	134
973	25.6884422110553	-109.035175879397	11.4708318259446	156	1	364	27.5352725982666	135
974	25.6884422110553	-108.879396984925	11.4807010663632	306	1	364	16.0512599945068	134
975	25.6884422110553	-108.723618090452	11.1250628835616	303	1	364	471.291259765625	134
976	25.6884422110553	-108.56783919598	11.4467448855259	303	1	364	57.6228904724121	134
977	25.6884422110553	-108.412060301508	11.4303660177117	155	1	364	75.3630218505859	129
978	25.6884422110553	-108.256281407035	11.4376172466635	314	1	364	68.7086791992188	129
979	25.6884422110553	-108.100502512563	11.4817666717274	208	1	364	14.7587413787842	135
980	25.6884422110553	-107.94472361809	11.4811847825405	319	1	364	15.3263425827026	226
981	25.6884422110553	-107.788944723618	11.4867074415353	231	4	364	8.66180419921875	289
982	25.6884422110553	-107.633165829146	11.4835983784996	157	9	364	8.24127388000488	247
983	25.6884422110553	-107.477386934673	11.4901712899368	158	40	364	3.99559926986694	198
984	25.6884422110553	-107.321608040201	11.4892861056576	169	40	330	4.86685752868652	194
985	25.6884422110553	-107.165829145729	11.165965406805	170	41	320	1.98642778396606	173
986	25.6884422110553	-107.010050251256	6.59400831579669	170	110	279	3.64389491081238	37
987	25.6884422110553	-106.854271356784	3.53859013369481	170	147	181	7.92863178253174	15
988	25.6884422110553	-106.698492462312	5.75043800885002	171	144	278	4.7670431137085	16
989	25.6884422110553	-106.542713567839	7.06423828744583	171	143	278	1.35192179679871	16
990	25.6884422110553	-106.386934673367	4.87334178750848	166	147	182	0.727387011051178	16
991	25.6884422110553	-106.231155778894	4.18410560364245	166	147	184	0.692387700080872	15
992	25.6884422110553	-106.075376884422	5.3237302973277	175	147	186	0.603137791156769	15
993	25.6884422110553	-105.91959798995	8.91466825348464	165	143	189	0.346099257469177	28
994	25.6884422110553	-105.763819095477	11.1354277632871	165	110	261	0.771995782852173	30
995	25.6884422110553	-105.608040201005	11.3071169622384	165	110	264	0.570518612861633	30
996	25.6884422110553	-105.452261306533	11.4924364198177	175	82	309	1.64444482326508	56
997	25.6884422110553	-105.29648241206	11.4914226016361	183	80	315	1.41750431060791	113
998	25.6884422110553	-105.140703517588	11.4871514854565	172	41	320	0.963077902793884	123
999	25.6884422110553	-104.984924623116	11.4902920067507	179	41	321	3.67599606513977	123
1000	25.6884422110553	-104.829145728643	11.4807276690222	157	42	320	5.07439661026001	123
1001	25.6884422110553	-104.673366834171	11.4905963014417	173	42	311	1.17656660079956	121
1002	25.6884422110553	-104.517587939698	11.4934236341856	173	42	320	0.499743819236755	123
1003	25.6884422110553	-104.361809045226	11.4929942394897	171	41	321	0.869155287742615	147
1004	25.6884422110553	-104.206030150754	11.4877127207941	171	41	321	0	147
1005	25.6884422110553	-104.050251256281	11.4911231141593	186	5	321	0.0186193957924843	174
1006	25.6884422110553	-103.894472361809	11.4912022982686	227	4	338	3.17941331863403	174
1007	25.6884422110553	-103.738693467337	11.4935901883135	193	4	338	0	109
1008	25.6884422110553	-103.582914572864	11.4389335895856	196	1	364	66.7788009643555	116
1009	25.6884422110553	-103.427135678392	11.4021487791316	222	1	364	111.513519287109	72
1010	25.6884422110553	-103.27135678392	11.0456961027449	222	1	364	579.06298828125	116
1011	25.6884422110553	-103.115577889447	11.4702266660566	196	1	364	28.1764736175537	116
1012	25.6884422110553	-102.959798994975	11.4249705527446	280	1	364	84.3779525756836	72
1013	25.6884422110553	-102.804020100503	11.4863371143414	242	1	339	8.99370574951172	122
1014	25.6884422110553	-102.64824120603	11.4930420732306	177	1	338	0.568156123161316	122
1015	25.6884422110553	-102.492462311558	11.4933823573477	155	1	338	0.559047400951385	123
1016	25.6884422110553	-102.336683417085	11.4929600468945	132	1	338	1.07993710041046	109
1017	25.6884422110553	-102.180904522613	11.4907830609993	142	1	338	3.75472617149353	109
1018	25.6884422110553	-101.713567839196	11.4930473621822	209	1	338	0.983001470565796	170
1019	25.6884422110553	-101.557788944724	11.4931155876335	145	1	338	0.909139752388	170
1020	25.6884422110553	-101.402010050251	11.4904300831873	214	1	338	4.10656261444092	170
1021	25.6884422110553	-101.090452261307	11.4871587803005	212	24	338	4.92107486724854	170
1022	25.6884422110553	-100.934673366834	11.4863046972345	118	1	338	9.20601272583008	170
1023	25.6884422110553	-100.778894472362	11.4753052381507	219	25	321	21.4498195648193	136
1024	25.6884422110553	-100.623115577889	11.4874533255832	147	25	321	7.30962514877319	135
1025	25.6884422110553	-100.467336683417	8.62638377384808	157	25	321	5425.4326171875	169
1026	25.6884422110553	-100.311557788945	9.24740244108033	116	3	355	3814.1064453125	170
1027	25.6884422110553	-100.155778894472	9.2959091911901	256	1	355	3701.48217773438	109
1028	25.6884422110553	-100	11.4752375700403	191	1	355	21.9842128753662	94
1029	25.7939698492462	-112.150753768844	11.4925433396793	195	5	364	1.28249526023865	193
1030	25.7939698492462	-111.994974874372	11.4930236924022	196	5	364	1.0233987569809	112
1031	25.7939698492462	-111.8391959799	11.4933799134985	286	5	364	0.499019742012024	98
1032	25.7939698492462	-111.683417085427	11.4920668680025	98	5	364	0.499019742012024	90
1033	25.7939698492462	-111.527638190955	11.4921389974998	112	5	364	1.09525692462921	60
1034	25.7939698492462	-111.371859296482	11.4923736634839	142	5	364	1.35970711708069	91
1035	25.7939698492462	-111.21608040201	11.4933399087103	97	5	364	0.0540171228349209	61
1036	25.7939698492462	-109.346733668342	11.464757032899	125	1	364	34.5191040039062	134
1037	25.7939698492462	-109.190954773869	11.4820675767029	317	1	364	13.606837272644	134
1038	25.7939698492462	-109.035175879397	9.33586418760064	142	1	364	3610.10302734375	125
1039	25.7939698492462	-108.879396984925	11.4599103885225	149	1	364	39.8383445739746	129
1040	25.7939698492462	-108.723618090452	11.4518743975852	155	1	364	51.3951072692871	129
1041	25.7939698492462	-108.56783919598	11.4180982407179	155	1	364	92.0120086669922	129
1042	25.7939698492462	-108.412060301508	11.4695308480654	151	1	364	29.731258392334	129
1043	25.7939698492462	-108.256281407035	11.4562145627809	251	1	364	45.9511108398438	129
1044	25.7939698492462	-108.100502512563	11.4729447317362	262	1	364	25.4823226928711	225
1045	25.7939698492462	-107.94472361809	11.4818314864679	194	1	364	14.4981632232666	226
1046	25.7939698492462	-107.788944723618	11.4844885862333	145	4	364	11.3673572540283	249
1047	25.7939698492462	-107.633165829146	11.4904403028948	169	40	334	3.56162929534912	173
1048	25.7939698492462	-107.477386934673	11.4909370799282	165	40	334	3.40957713127136	174
1049	25.7939698492462	-107.321608040201	11.4897144845305	148	40	334	4.86654138565063	194
1050	25.7939698492462	-107.165829145729	11.0921851977959	170	74	320	4.49593496322632	172
1051	25.7939698492462	-107.010050251256	6.85819108500297	170	110	279	3.8311014175415	38
1052	25.7939698492462	-106.854271356784	4.29035212465899	170	144	222	7.9286322593689	15
1053	25.7939698492462	-106.698492462312	4.15190678322972	171	147	181	10.3093643188477	15
1054	25.7939698492462	-106.542713567839	5.95285843744173	166	144	222	3.5256040096283	16
1055	25.7939698492462	-106.386934673367	5.1490118573851	166	144	184	1.80065500736237	16
1056	25.7939698492462	-106.231155778894	3.50174697316433	166	164	181	1.63959050178528	13
1057	25.7939698492462	-106.075376884422	4.83024778387204	175	147	186	1.41506803035736	15
1058	25.7939698492462	-105.91959798995	10.407617336978	165	111	261	1.23095309734344	30
1059	25.7939698492462	-105.763819095477	11.4633196076929	165	110	264	0.44832581281662	30
1060	25.7939698492462	-105.608040201005	11.4263852084674	165	110	264	1.17496275901794	34
1061	25.7939698492462	-105.452261306533	11.4927102072531	164	82	311	0.833840310573578	68
1062	25.7939698492462	-105.29648241206	11.4928206907164	180	79	319	1.05985772609711	123
1063	25.7939698492462	-105.140703517588	11.4915768253838	172	41	320	2.39812564849854	123
1064	25.7939698492462	-104.984924623116	11.4918961955849	183	42	320	2.39812564849854	123
1065	25.7939698492462	-104.829145728643	11.4927004316625	145	42	320	1.03264093399048	123
1066	25.7939698492462	-104.673366834171	11.4936905030033	145	42	320	0.211074963212013	123
1067	25.7939698492462	-104.517587939698	11.4928471610261	157	42	321	0.0090421000495553	123
1068	25.7939698492462	-104.361809045226	11.4915197542573	187	42	321	1.65036499500275	147
1069	25.7939698492462	-104.206030150754	11.491453410208	207	40	321	0.0398085191845894	174
1070	25.7939698492462	-104.050251256281	11.4922816543366	149	5	321	0.196659132838249	175
1071	25.7939698492462	-103.894472361809	11.4930064255785	214	4	338	0.0853145569562912	109
1072	25.7939698492462	-103.738693467337	11.4818381716267	218	4	338	14.6688089370728	109
1073	25.7939698492462	-103.582914572864	11.468545548119	240	1	364	30.8765850067139	116
1074	25.7939698492462	-103.427135678392	11.4110889433656	241	1	364	101.551109313965	72
1075	25.7939698492462	-103.27135678392	11.2760539989275	244	1	364	273.011260986328	72
1076	25.7939698492462	-103.115577889447	11.4521567816128	101	1	364	48.0756912231445	72
1077	25.7939698492462	-102.959798994975	11.4825215280304	283	1	364	13.7401294708252	72
1078	25.7939698492462	-102.804020100503	11.4934992528022	222	1	339	0	122
1079	25.7939698492462	-102.64824120603	11.4938643738075	199	1	338	0	123
1080	25.7939698492462	-102.492462311558	11.4933927583403	198	1	338	0.558329284191132	123
1081	25.7939698492462	-102.336683417085	11.4923912749386	178	1	338	1.54056799411774	109
1082	25.7939698492462	-101.402010050251	11.4929765033843	165	1	338	1.01920449733734	109
1083	25.7939698492462	-101.090452261307	11.4909827579298	244	1	338	3.4292106628418	170
1084	25.7939698492462	-100.934673366834	11.4906780984391	182	1	338	3.71818518638611	170
1085	25.7939698492462	-100.778894472362	11.4820606219213	164	1	338	14.3639402389526	170
1086	25.7939698492462	-100.623115577889	5.93279799007644	225	22	338	19273.017578125	169
1087	25.7939698492462	-100.467336683417	10.2214766270768	158	1	355	1851.21508789062	170
1088	25.7939698492462	-100.311557788945	8.91400383097363	221	1	355	4637.22216796875	71
1089	25.7939698492462	-100.155778894472	11.4399514877269	149	1	355	64.5241012573242	94
1090	25.7939698492462	-100	11.4852701482195	54	1	355	10.4463996887207	94
1091	25.8994974874372	-112.150753768844	11.4927328698525	259	5	364	1.28249526023865	194
1092	25.8994974874372	-111.994974874372	11.4927163627195	249	5	364	0.959134519100189	99
1093	25.8994974874372	-111.8391959799	11.4934826555548	295	5	364	0.465291827917099	57
1094	25.8994974874372	-111.683417085427	11.490285827966	276	5	364	0.500566065311432	57
1095	25.8994974874372	-111.527638190955	11.492997181663	98	5	364	0.806779563426971	204
1096	25.8994974874372	-111.371859296482	11.4926200053974	310	5	364	0.809132874011993	204
1097	25.8994974874372	-109.346733668342	11.4719039168846	313	1	364	26.2340240478516	130
1098	25.8994974874372	-109.190954773869	11.3351004989836	126	1	364	196.495544433594	125
1099	25.8994974874372	-109.035175879397	11.3956665707209	143	1	364	121.069297790527	124
1100	25.8994974874372	-108.879396984925	11.3147215345945	110	1	364	223.413162231445	128
1101	25.8994974874372	-108.723618090452	11.4719923626375	109	1	364	26.4167461395264	128
1102	25.8994974874372	-108.56783919598	11.4903045661188	315	1	364	4.07385587692261	129
1103	25.8994974874372	-108.412060301508	11.4796360854978	134	1	364	16.8011646270752	129
1104	25.8994974874372	-108.256281407035	11.4795032900571	152	1	364	17.1684341430664	129
1105	25.8994974874372	-108.100502512563	11.4722946367283	152	1	364	26.188325881958	135
1106	25.8994974874372	-107.94472361809	11.487184527488	123	1	364	8.13905334472656	227
1107	25.8994974874372	-107.788944723618	11.4860871421288	144	4	364	9.47732257843018	248
1108	25.8994974874372	-107.633165829146	11.4714473170072	172	74	319	11.8291425704956	172
1109	25.8994974874372	-107.477386934673	11.4899502911113	164	41	321	3.14485096931458	174
1110	25.8994974874372	-107.321608040201	11.489135806669	149	40	364	5.07674837112427	231
1111	25.8994974874372	-107.165829145729	11.1321318686816	170	74	320	3.83110117912292	172
1112	25.8994974874372	-107.010050251256	5.12795094289333	171	144	278	6.29589319229126	15
1113	25.8994974874372	-106.854271356784	3.08041953934356	171	147	176	7.92863178253174	14
1114	25.8994974874372	-106.698492462312	2.46902659096757	171	165	175	10.3093633651733	7
1115	25.8994974874372	-106.542713567839	2.9156329099212	167	164	181	4.50757837295532	7
1116	25.8994974874372	-106.386934673367	2.74594552190531	167	164	181	1.80065500736237	7
1117	25.8994974874372	-106.231155778894	1.88653270340314	166	165	181	1.74035751819611	3
1118	25.8994974874372	-106.075376884422	3.18036642799285	166	164	182	1.45020818710327	13
1119	25.8994974874372	-105.91959798995	10.537619409374	165	111	261	1.41736245155334	30
1120	25.8994974874372	-105.763819095477	11.2125054731992	165	110	264	0.448757946491241	30
1121	25.8994974874372	-105.608040201005	11.4916901209606	167	104	265	1.87387597560883	56
1122	25.8994974874372	-105.452261306533	11.4915802583079	184	79	319	2.52770400047302	123
1123	25.8994974874372	-105.29648241206	11.4915721439377	144	41	320	0.570454776287079	123
1124	25.8994974874372	-105.140703517588	11.4918956056037	180	42	320	2.39812564849854	123
1125	25.8994974874372	-104.984924623116	11.4933202222215	173	42	311	0.659672617912292	121
1126	25.8994974874372	-104.829145728643	11.4935977969988	186	42	320	0.00255756406113505	123
1127	25.8994974874372	-104.673366834171	11.4913424809646	160	42	321	2.98689937591553	123
1128	25.8994974874372	-104.517587939698	11.4888199161088	259	41	321	0.025578586384654	174
1129	25.8994974874372	-104.361809045226	11.4937214293328	207	6	321	0.0188404601067305	175
1130	25.8994974874372	-104.206030150754	11.492567101255	144	6	338	0.38058277964592	103
1131	25.8994974874372	-104.050251256281	11.4936350530016	266	5	338	0	109
1132	25.8994974874372	-103.894472361809	11.4937190271253	155	4	338	0.175761237740517	116
1133	25.8994974874372	-103.738693467337	11.4876905867826	152	1	364	7.44559001922607	116
1134	25.8994974874372	-103.582914572864	11.4894331236866	220	1	364	5.29299402236938	115
1135	25.8994974874372	-103.427135678392	11.4390871678648	282	1	364	66.4907913208008	72
1136	25.8994974874372	-103.27135678392	11.4560174433097	150	1	364	46.2817840576172	72
1137	25.8994974874372	-103.115577889447	11.4710147167732	220	1	364	27.7439842224121	72
1138	25.8994974874372	-102.959798994975	11.4937612763057	106	1	364	0	72
1139	25.8994974874372	-102.804020100503	11.4937122718019	111	1	364	0	122
1140	25.8994974874372	-102.64824120603	11.4938089694661	100	1	338	0	123
1141	25.8994974874372	-102.492462311558	11.4932204718066	133	1	338	0.1980010420084	123
1142	25.8994974874372	-102.336683417085	11.4934567041369	132	1	338	0.218038111925125	115
1143	25.8994974874372	-101.402010050251	11.4938152529171	161	12	338	0.0132565991953015	170
1144	25.8994974874372	-101.246231155779	11.4911476878681	135	1	355	2.2686984539032	109
1145	25.8994974874372	-101.090452261307	11.4877595660791	262	1	355	7.43725919723511	109
1146	25.8994974874372	-100.934673366834	11.4759444852885	233	1	355	21.865119934082	109
1147	25.8994974874372	-100.778894472362	11.485513123906	131	1	355	10.1784830093384	109
1148	25.8994974874372	-100.623115577889	11.4763509528201	242	1	355	21.3806533813477	170
1149	25.8994974874372	-100.467336683417	11.4551784419515	202	1	355	47.0631904602051	170
1150	25.8994974874372	-100.311557788945	11.437944323022	198	1	355	68.6116180419922	109
1151	25.8994974874372	-100.155778894472	3.88024714935874	179	1	355	54420.2265625	48
1152	25.8994974874372	-100	11.4854708352653	91	1	355	9.87190628051758	93
1153	26.0050251256281	-112.150753768844	11.4905858414194	319	5	364	3.99079346656799	76
1154	26.0050251256281	-111.994974874372	11.4935309712443	169	5	364	0.387906342744827	76
1155	26.0050251256281	-111.8391959799	11.4911935688505	285	5	364	0.387906342744827	57
1156	26.0050251256281	-111.683417085427	11.4934201908297	249	5	364	0.488124281167984	57
1157	26.0050251256281	-111.527638190955	11.492010331692	310	5	364	0.810428082942963	91
1158	26.0050251256281	-111.371859296482	10.2885285200768	162	5	364	1736.11950683594	60
1159	26.0050251256281	-111.060301507538	11.4930158913061	110	1	364	0.0553817451000214	130
1160	26.0050251256281	-109.346733668342	11.4709210167893	150	1	364	27.0085945129395	130
1161	26.0050251256281	-109.190954773869	11.4525382674096	146	1	364	50.0832862854004	124
1162	26.0050251256281	-109.035175879397	11.4811991339907	142	1	364	14.9069538116455	122
1163	26.0050251256281	-108.879396984925	11.466803339989	124	1	364	32.9475708007812	124
1164	26.0050251256281	-108.723618090452	11.4652828566861	111	1	364	34.4039726257324	129
1165	26.0050251256281	-108.56783919598	11.4909949784702	209	1	364	3.44868445396423	129
1166	26.0050251256281	-108.412060301508	11.4853110832432	245	1	364	10.1725368499756	129
1167	26.0050251256281	-108.256281407035	11.4868632411286	81	1	364	7.57740879058838	129
1168	26.0050251256281	-108.100502512563	11.4921827528754	154	4	364	2.01597595214844	284
1169	26.0050251256281	-107.94472361809	11.4916250700778	126	4	364	2.72862410545349	248
1170	26.0050251256281	-107.788944723618	11.4909718831818	142	5	364	3.51740884780884	248
1171	26.0050251256281	-107.633165829146	11.490915636917	161	40	334	3.56957530975342	195
1172	26.0050251256281	-107.477386934673	11.4866585213445	172	41	321	5.227370262146	174
1173	26.0050251256281	-107.321608040201	11.4858644233624	169	41	321	9.54578876495361	175
1174	26.0050251256281	-107.165829145729	10.3441417696112	171	80	317	11.7672357559204	54
1175	26.0050251256281	-107.010050251256	3.54728949632048	171	147	176	6.23959827423096	15
1176	26.0050251256281	-106.854271356784	2.01094095290688	171	165	175	6.38994836807251	5
1177	26.0050251256281	-106.698492462312	2.89451772949248	167	164	181	6.00958347320557	14
1178	26.0050251256281	-106.542713567839	2.51034491493873	167	165	181	3.80537152290344	6
1179	26.0050251256281	-106.386934673367	1.74449180152461	167	165	174	2.25034785270691	3
1180	26.0050251256281	-106.231155778894	1.43282246196373	166	165	181	1.46289503574371	3
1181	26.0050251256281	-106.075376884422	3.47753679100498	165	164	182	0.767667770385742	12
1182	26.0050251256281	-105.91959798995	10.5909475321607	165	111	261	0.30516591668129	30
1183	26.0050251256281	-105.763819095477	11.4665930564845	165	104	265	0.817951679229736	54
1184	26.0050251256281	-105.608040201005	11.4936156866589	174	82	311	1.99726696337166e-06	58
1185	26.0050251256281	-105.452261306533	11.4906079451032	163	79	315	1.60970103740692	123
1186	26.0050251256281	-105.29648241206	11.4896278909597	186	79	311	3.71757841110229	123
1187	26.0050251256281	-105.140703517588	11.4857140853239	163	79	311	0.52252209186554	120
1188	26.0050251256281	-104.984924623116	11.4889684706715	147	79	311	0.0525608956813812	123
1189	26.0050251256281	-104.829145728643	11.4937822525116	157	42	320	0.0584118962287903	123
1190	26.0050251256281	-104.673366834171	11.4921996975476	161	42	321	0.0306336134672165	150
1191	26.0050251256281	-104.517587939698	11.4937063082096	225	6	338	0	177
1192	26.0050251256281	-104.361809045226	11.4926768657648	261	6	338	0.0218630693852901	102
1193	26.0050251256281	-104.206030150754	11.4937024599805	178	6	338	0.0911397635936737	109
1194	26.0050251256281	-104.050251256281	11.4938603446455	115	6	338	0.00067338818917051	123
1195	26.0050251256281	-103.894472361809	11.4935816337158	247	5	338	0.191439107060432	116
1196	26.0050251256281	-103.738693467337	11.4936082057883	117	1	364	0.236387386918068	115
1197	26.0050251256281	-103.582914572864	11.4932666879449	245	1	364	0.571999490261078	72
1198	26.0050251256281	-103.427135678392	11.4902770651612	194	1	364	4.33438968658447	72
1199	26.0050251256281	-103.27135678392	11.4931827711441	241	1	364	0.790014743804932	72
1200	26.0050251256281	-103.115577889447	11.4932490944834	152	1	364	0.712320625782013	70
1201	26.0050251256281	-102.959798994975	11.4938628729751	310	1	364	0	70
1202	26.0050251256281	-102.804020100503	11.4938633226683	191	1	364	0	122
1203	26.0050251256281	-102.64824120603	11.493847322865	133	1	338	0.00795562565326691	123
1204	26.0050251256281	-102.492462311558	11.4937054730483	115	1	338	0.0958074852824211	115
1205	26.0050251256281	-102.336683417085	11.4936965949905	238	1	338	0.204541265964508	115
1206	26.0050251256281	-101.402010050251	11.4937528680343	140	12	338	0.000765334814786911	170
1207	26.0050251256281	-101.246231155779	11.4915207762239	88	1	355	2.85539627075195	109
1208	26.0050251256281	-101.090452261307	11.4898908630353	112	1	355	4.64497041702271	109
1209	26.0050251256281	-100.934673366834	11.4925625193642	234	1	355	1.5096298456192	109
1210	26.0050251256281	-100.778894472362	11.4925717049169	245	1	355	0.961822688579559	109
1211	26.0050251256281	-100.623115577889	11.4933141633358	135	1	355	0.181488811969757	109
1212	26.0050251256281	-100.467336683417	11.4935053347158	235	1	355	0.393635183572769	109
1213	26.0050251256281	-100.311557788945	11.4644642150072	115	1	355	35.9419212341309	71
1214	26.0050251256281	-100.155778894472	11.4883922733711	269	1	355	6.64318656921387	69
1215	26.0050251256281	-100	11.4936861463503	223	1	355	0.190006658434868	109
1216	26.1105527638191	-112.306532663317	11.4916965528138	319	5	364	0.723662674427032	98
1217	26.1105527638191	-112.150753768844	11.4932417795427	264	5	364	0.723662734031677	75
1218	26.1105527638191	-111.994974874372	11.4935360372928	98	5	364	0.387906342744827	57
1219	26.1105527638191	-111.8391959799	11.4935053268027	175	5	364	0.387906342744827	57
1220	26.1105527638191	-111.683417085427	11.4932962394265	75	5	364	0.613129198551178	59
1221	26.1105527638191	-111.527638190955	11.4931951046762	76	5	364	0.810059130191803	59
1222	26.1105527638191	-111.371859296482	11.4929950952613	98	5	364	0.814781248569489	61
1223	26.1105527638191	-109.346733668342	11.4872878120502	156	1	364	6.91782569885254	124
1224	26.1105527638191	-109.190954773869	11.483775335312	149	1	364	9.86745834350586	120
1225	26.1105527638191	-109.035175879397	11.4827485330295	155	1	364	13.4321041107178	122
1226	26.1105527638191	-108.879396984925	11.4920906050747	141	1	364	1.98572194576263	119
1227	26.1105527638191	-108.723618090452	11.4743827953266	251	1	364	23.7824516296387	129
1228	26.1105527638191	-108.56783919598	11.4917260923703	317	1	364	2.57987332344055	129
1229	26.1105527638191	-108.412060301508	11.4862835520312	228	1	364	8.90379333496094	135
1230	26.1105527638191	-108.256281407035	11.4922396394085	239	1	364	1.97899067401886	289
1231	26.1105527638191	-108.100502512563	11.4908556018589	186	8	364	3.21624565124512	247
1232	26.1105527638191	-107.94472361809	11.491074341891	162	9	364	3.38190460205078	211
1233	26.1105527638191	-107.788944723618	11.4933187176122	280	9	364	0.664145886898041	247
1234	26.1105527638191	-107.633165829146	11.4918873988187	157	40	334	1.57641470432281	195
1235	26.1105527638191	-107.477386934673	11.4851208902614	165	74	320	5.63896799087524	173
1236	26.1105527638191	-107.321608040201	11.3599521422823	171	79	318	7.35641860961914	106
1237	26.1105527638191	-107.165829145729	10.1424684507036	171	98	316	4.967125415802	52
1238	26.1105527638191	-107.010050251256	4.52125599601887	171	147	181	7.02950477600098	15
1239	26.1105527638191	-106.854271356784	2.45980132240983	167	164	175	5.90536069869995	13
1240	26.1105527638191	-106.698492462312	2.95124171033757	167	164	181	6.00958347320557	13
1241	26.1105527638191	-106.542713567839	2.51913385721223	167	165	181	4.21729898452759	6
1242	26.1105527638191	-106.386934673367	2.10916806870077	167	165	181	2.23488879203796	3
1243	26.1105527638191	-106.231155778894	1.8132228111729	166	165	181	2.40512228012085	3
1244	26.1105527638191	-106.075376884422	3.60176822937029	165	164	184	0.284159153699875	12
1245	26.1105527638191	-105.91959798995	10.8012149352702	165	110	261	0.665306687355042	32
1246	26.1105527638191	-105.763819095477	11.4935715407355	182	99	309	0.153703480958939	56
1247	26.1105527638191	-105.608040201005	11.4902592733828	171	81	311	1.46984601020813	64
1248	26.1105527638191	-105.452261306533	11.4908947551621	181	81	311	1.59528231620789	99
1249	26.1105527638191	-105.29648241206	11.4819654557696	181	81	311	3.57779407501221	99
1250	26.1105527638191	-105.140703517588	11.4910887572235	148	81	311	3.3702278137207	121
1251	26.1105527638191	-104.984924623116	11.4931335468132	173	42	311	0.551120817661285	123
1252	26.1105527638191	-104.829145728643	11.4848864482936	184	42	321	0.0286234263330698	150
1253	26.1105527638191	-104.673366834171	11.4936583011852	213	42	321	0.040381520986557	150
1254	26.1105527638191	-104.517587939698	11.493846200566	227	6	338	0	102
1255	26.1105527638191	-104.361809045226	11.4935405018217	176	6	338	0.00192820397205651	109
1256	26.1105527638191	-104.206030150754	11.4938563584571	128	6	338	0.0010640473337844	123
1257	26.1105527638191	-104.050251256281	11.4920879167071	219	6	338	2.11556196212769	116
1258	26.1105527638191	-103.894472361809	11.4935026298514	134	6	338	0	115
1259	26.1105527638191	-103.738693467337	11.492473869974	106	4	364	0.672613024711609	85
1260	26.1105527638191	-103.582914572864	11.492417570999	241	1	364	1.48165118694305	85
1261	26.1105527638191	-103.427135678392	11.0123193823772	152	1	364	625.569641113281	72
1262	26.1105527638191	-103.27135678392	11.4916288048549	242	1	364	0.0207105688750744	116
1263	26.1105527638191	-103.115577889447	11.4937936603803	117	1	364	0	72
1264	26.1105527638191	-102.959798994975	11.4938646187028	154	1	364	0	109
1265	26.1105527638191	-102.804020100503	11.4937112299257	122	1	364	0	108
1266	26.1105527638191	-102.64824120603	11.4937916794597	154	1	338	0.0180668812245131	109
1267	26.1105527638191	-102.492462311558	11.4938609516727	261	1	338	0	109
1268	26.1105527638191	-102.336683417085	11.4938226937142	203	25	338	0	109
1269	26.1105527638191	-102.180904522613	11.492133051525	219	12	338	1.78465747833252	109
1270	26.1105527638191	-102.025125628141	11.4932219177809	182	11	321	0.131273224949837	170
1271	26.1105527638191	-101.869346733668	11.4938082132716	185	11	338	0	170
1272	26.1105527638191	-101.713567839196	11.4936062111713	213	3	338	0.133397921919823	170
1273	26.1105527638191	-101.557788944724	11.493324521004	136	12	321	0.0283253602683544	159
1274	26.1105527638191	-101.402010050251	11.4927983406156	182	12	338	0.431337833404541	170
1275	26.1105527638191	-101.246231155779	11.4924806545587	256	1	355	1.24089896678925	109
1276	26.1105527638191	-101.090452261307	11.4916892769758	242	1	355	2.33652234077454	109
1277	26.1105527638191	-100.934673366834	11.4935858130159	240	1	355	0.319161623716354	109
1278	26.1105527638191	-100.778894472362	11.4936265392656	208	1	355	0.28191003203392	109
1279	26.1105527638191	-100.623115577889	11.493140177487	246	1	355	0.713842988014221	109
1280	26.1105527638191	-100.467336683417	11.4934448339156	260	1	355	0.463976502418518	109
1281	26.1105527638191	-100.311557788945	11.484144099861	267	1	355	11.0853986740112	71
1282	26.1105527638191	-100.155778894472	11.492903955415	266	1	355	1.12268900871277	69
1283	26.1105527638191	-100	11.4937069196842	160	1	355	0.190006658434868	109
1284	26.21608040201	-112.462311557789	11.4925347760488	197	5	364	1.17646527290344	98
1285	26.21608040201	-112.306532663317	11.4933660501095	319	5	364	0.601662039756775	91
1286	26.21608040201	-112.150753768844	11.493242962138	285	5	364	0.557920575141907	57
1287	26.21608040201	-111.994974874372	11.492431533227	108	5	364	0.577813863754272	57
1288	26.21608040201	-111.8391959799	11.4934154079027	113	5	364	0.543775320053101	57
1289	26.21608040201	-111.683417085427	11.4928254975725	312	5	364	0.362324088811874	59
1290	26.21608040201	-111.527638190955	11.4932867798285	294	5	364	0.362324088811874	59
1291	26.21608040201	-109.190954773869	11.4898048192153	124	1	364	2.59081554412842	120
1292	26.21608040201	-109.035175879397	11.4762950631362	308	1	364	19.7670650482178	119
1293	26.21608040201	-108.879396984925	11.4869890359017	153	1	364	8.36330986022949	119
1294	26.21608040201	-108.723618090452	11.4752033193675	76	1	364	21.8380165100098	117
1295	26.21608040201	-108.56783919598	11.491726730428	317	1	364	2.39516925811768	129
1296	26.21608040201	-108.412060301508	11.4937915170296	216	4	364	0.0708009526133537	284
1297	26.21608040201	-108.256281407035	11.4925924304111	318	4	364	1.46765768527985	283
1298	26.21608040201	-108.100502512563	11.4922161694546	147	9	364	1.95970964431763	210
1299	26.21608040201	-107.94472361809	11.4894802717599	168	10	334	2.34530448913574	196
1300	26.21608040201	-107.788944723618	11.4931528128609	181	9	364	0.770093262195587	199
1301	26.21608040201	-107.633165829146	11.4921705369254	166	41	330	1.89034748077393	174
1302	26.21608040201	-107.477386934673	11.3612820173136	171	80	318	2.47427368164062	106
1303	26.21608040201	-107.321608040201	10.3467182259689	171	98	316	7.01624727249146	52
1304	26.21608040201	-107.165829145729	9.49147024796555	171	110	279	7.19229555130005	50
1305	26.21608040201	-107.010050251256	6.2349869216033	171	144	222	9.95874214172363	16
1306	26.21608040201	-106.854271356784	4.37380487696556	171	147	182	6.00958347320557	16
1307	26.21608040201	-106.698492462312	3.16132917117039	167	164	181	6.00958395004272	14
1308	26.21608040201	-106.542713567839	2.09394705955335	167	165	181	1.542072057724	3
1309	26.21608040201	-106.386934673367	2.53074400334658	167	164	181	3.73941564559937	5
1310	26.21608040201	-106.231155778894	3.65402426076368	166	158	184	0.935519933700562	12
1311	26.21608040201	-106.075376884422	4.00666973650782	166	144	184	1.59287977218628	13
1312	26.21608040201	-105.91959798995	9.76792129026785	165	111	261	0.275958716869354	31
1313	26.21608040201	-105.763819095477	11.4929217416647	167	99	310	1.01814520359039	56
1314	26.21608040201	-105.608040201005	11.4922626841989	181	81	311	1.93606317043304	68
1315	26.21608040201	-105.452261306533	11.4897312977227	171	81	311	1.24508714675903	90
1316	26.21608040201	-105.29648241206	11.482842629803	181	81	310	1.03252911567688	99
1317	26.21608040201	-105.140703517588	11.4657294410958	148	81	311	0.600908279418945	123
1318	26.21608040201	-104.984924623116	11.4937693534621	145	42	311	0.113228149712086	123
1319	26.21608040201	-104.829145728643	11.4889470512913	263	42	321	1.34554016590118	175
1320	26.21608040201	-104.673366834171	11.4937816663478	225	41	321	0.00725106196478009	175
1321	26.21608040201	-104.517587939698	11.4936434916861	141	6	338	0.0624620318412781	109
1322	26.21608040201	-104.361809045226	11.4938160430303	203	6	338	0.0583664625883102	109
1323	26.21608040201	-104.206030150754	11.4935682545171	219	6	338	0	116
1324	26.21608040201	-104.050251256281	11.4925395168103	130	6	338	1.53269112110138	116
1325	26.21608040201	-103.894472361809	11.4934190091968	217	12	338	0.433712840080261	85
1326	26.21608040201	-103.738693467337	11.4938408915847	241	4	364	0.0146560547873378	85
1327	26.21608040201	-103.582914572864	11.4929641018809	241	1	364	0.0080384723842144	85
1328	26.21608040201	-103.427135678392	11.4938275519696	217	1	364	0.015612930059433	116
1329	26.21608040201	-103.27135678392	11.4937300935092	247	1	364	0	122
1330	26.21608040201	-103.115577889447	11.4912395788415	199	1	364	2.59882736206055	109
1331	26.21608040201	-102.959798994975	11.4933419503017	256	1	338	0.0708598271012306	109
1332	26.21608040201	-102.804020100503	11.4925250011282	117	1	364	1.61934041976929	109
1333	26.21608040201	-102.64824120603	11.4933408868111	193	1	364	0	102
1334	26.21608040201	-102.492462311558	11.493739690622	188	1	338	0	109
1335	26.21608040201	-102.336683417085	11.4937231870909	213	38	321	0	170
1336	26.21608040201	-101.713567839196	11.4938616726399	264	1	355	0	109
1337	26.21608040201	-101.557788944724	11.4928707989861	184	11	338	0	170
1338	26.21608040201	-101.402010050251	11.4913022348652	263	1	338	2.15787053108215	109
1339	26.21608040201	-101.246231155779	11.493581027227	123	1	355	0.0255889054387808	109
1340	26.21608040201	-101.090452261307	11.4927163669506	246	1	355	1.12920951843262	109
1341	26.21608040201	-100.934673366834	11.4935247989703	133	1	355	0.053520817309618	109
1342	26.21608040201	-100.778894472362	11.4935980209893	132	1	355	0.316824555397034	109
1343	26.21608040201	-100.623115577889	11.4937724372453	237	1	355	0.03780472651124	109
1344	26.21608040201	-100.467336683417	11.4935214441098	158	1	355	0.300011962652206	109
1345	26.21608040201	-100.311557788945	11.4889194795297	91	1	355	0.446637094020844	71
1346	26.21608040201	-100.155778894472	11.4931686139913	191	1	355	0.753739356994629	71
1347	26.21608040201	-100	11.4933553312414	222	1	355	0.477235466241837	71
1348	26.321608040201	-112.618090452261	11.492496882184	182	5	364	1.17646515369415	112
1349	26.321608040201	-112.462311557789	11.4928897086191	169	5	364	1.17646515369415	98
1350	26.321608040201	-112.306532663317	11.4931827660796	286	5	364	0.294742047786713	92
1351	26.321608040201	-112.150753768844	11.4937431060791	112	5	364	0.118134945631027	57
1352	26.321608040201	-111.994974874372	11.4910460038125	271	5	364	0.098509393632412	57
1353	26.321608040201	-111.8391959799	11.4937551104438	302	5	364	0.098509393632412	59
1354	26.321608040201	-111.683417085427	11.4935669622532	318	5	364	0.362324088811874	59
1355	26.321608040201	-111.527638190955	11.4933204579105	270	5	364	0.362324088811874	59
1356	26.321608040201	-109.190954773869	11.492088183603	110	1	364	2.0965723991394	120
1357	26.321608040201	-109.035175879397	11.4105307223063	152	1	364	102.611450195312	116
1358	26.321608040201	-108.879396984925	11.4838425221465	307	1	364	11.9390363693237	116
1359	26.321608040201	-108.723618090452	11.4622846571064	108	1	364	38.4568367004395	115
1360	26.321608040201	-108.56783919598	11.4929234418701	122	1	364	1.09456658363342	117
1361	26.321608040201	-108.412060301508	11.4800984532215	124	4	364	16.7809295654297	283
1362	26.321608040201	-108.256281407035	11.4930338809005	201	4	364	1.00921988487244	283
1363	26.321608040201	-108.100502512563	11.492118761073	277	9	364	1.57789850234985	210
1364	26.321608040201	-107.94472361809	11.4870920403742	172	40	321	2.87247610092163	173
1365	26.321608040201	-107.788944723618	11.4926180631727	157	10	334	1.51578807830811	196
1366	26.321608040201	-107.633165829146	11.4867326328286	164	73	320	2.60883235931396	173
1367	26.321608040201	-107.477386934673	11.0667021365512	171	98	317	3.61499261856079	53
1368	26.321608040201	-107.321608040201	8.95402278396829	171	110	278	5.50186491012573	45
1369	26.321608040201	-107.165829145729	7.59217805079904	171	143	278	6.2910475730896	26
1370	26.321608040201	-107.010050251256	5.78222863047734	171	144	222	1.49171650409698	16
1371	26.321608040201	-106.854271356784	5.75476220714265	171	144	222	5.9707202911377	23
1372	26.321608040201	-106.698492462312	4.19456717407684	167	164	183	5.85886192321777	15
1373	26.321608040201	-106.231155778894	5.92677852818977	166	144	185	1.45848679542542	15
1374	26.321608040201	-106.075376884422	5.04662915760398	182	144	185	0.808885753154755	13
1375	26.321608040201	-105.91959798995	7.6993189339417	174	141	212	0.363860368728638	29
1376	26.321608040201	-105.763819095477	11.4880699452317	165	102	279	0.552190959453583	56
1377	26.321608040201	-105.608040201005	11.481636882356	181	81	311	1.1692613363266	89
1378	26.321608040201	-105.452261306533	11.4678878079176	186	81	311	3.88913464546204	111
1379	26.321608040201	-105.29648241206	11.492695733152	180	81	311	0.771485567092896	123
1380	26.321608040201	-105.140703517588	11.491619478157	180	79	311	0.0616407282650471	123
1381	26.321608040201	-104.984924623116	11.4933699595166	146	42	311	0.0076428959146142	150
1382	26.321608040201	-104.829145728643	11.4925872311334	225	41	321	1.5302220582962	175
1383	26.321608040201	-104.673366834171	11.4932799065875	192	24	332	0.502721071243286	103
1384	26.321608040201	-104.517587939698	11.4911554051711	191	6	338	0.705414652824402	109
1385	26.321608040201	-104.361809045226	11.4907811461414	115	6	338	3.46414041519165	116
1386	26.321608040201	-104.206030150754	11.4935525957986	134	6	338	0	116
1387	26.321608040201	-104.050251256281	11.4916617205779	154	15	338	2.564368724823	115
1388	26.321608040201	-103.894472361809	11.4932337009918	241	15	338	0.352597147226334	85
1389	26.321608040201	-103.738693467337	11.4930962287972	106	13	338	0.344065874814987	85
1390	26.321608040201	-103.582914572864	11.4938569227438	232	4	364	0	85
1391	26.321608040201	-103.427135678392	11.4935063588601	110	1	364	0	116
1392	26.321608040201	-103.27135678392	11.4934032033544	100	1	364	0	122
1393	26.321608040201	-103.115577889447	11.4937771489751	218	1	364	0.0421390868723392	109
1394	26.321608040201	-102.959798994975	11.4913577808152	143	1	364	0.0708598271012306	109
1395	26.321608040201	-102.804020100503	11.4937024852318	295	1	364	0.19413286447525	109
1396	26.321608040201	-102.64824120603	11.4938308641115	88	1	364	0	39
1397	26.321608040201	-102.492462311558	11.4937811840698	245	1	338	0	109
1398	26.321608040201	-102.336683417085	11.4937421261394	186	38	321	0.113097883760929	170
1399	26.321608040201	-101.869346733668	11.4938576840894	310	1	338	0	109
1400	26.321608040201	-101.713567839196	11.4936430659981	213	11	338	0	170
1401	26.321608040201	-101.402010050251	11.4923750002259	202	1	338	0.00300727225840092	109
1402	26.321608040201	-101.246231155779	11.4922039936197	187	1	355	1.21889162063599	109
1403	26.321608040201	-101.090452261307	11.4923841440113	260	1	355	1.78041958808899	109
1404	26.321608040201	-100.934673366834	11.4933535993353	86	1	355	0.191085368394852	71
1405	26.321608040201	-100.778894472362	11.4935753836231	88	1	355	0.231367379426956	71
1406	26.321608040201	-100.623115577889	11.4938594186598	217	1	355	0.00173479958903044	109
1407	26.321608040201	-100.467336683417	11.4937167053087	196	1	355	0.131295710802078	109
1408	26.321608040201	-100.311557788945	11.4917350150288	180	1	355	0.0842393785715103	109
1409	26.321608040201	-100.155778894472	11.4937263764857	91	1	355	0.111621208488941	71
1410	26.321608040201	-100	11.4918429023686	179	1	355	2.37263822555542	69
1411	26.427135678392	-112.773869346734	11.4929380409039	249	5	364	0.123895667493343	189
1412	26.427135678392	-112.618090452261	11.4916385016437	310	5	364	1.17646515369415	112
1413	26.427135678392	-112.462311557789	11.4924763681643	275	5	364	1.17646527290344	61
1414	26.427135678392	-112.306532663317	11.493543393938	249	6	364	0.385403007268906	107
1415	26.427135678392	-112.150753768844	11.4936570273916	254	8	364	0.118134938180447	148
1416	26.427135678392	-111.994974874372	11.4931334744611	103	5	364	0.723618805408478	59
1417	26.427135678392	-111.8391959799	11.4911042885813	284	5	364	0.723662674427032	59
1418	26.427135678392	-111.683417085427	11.4935332039025	103	5	364	0.362324088811874	59
1419	26.427135678392	-111.527638190955	11.4935441874768	156	5	364	0.362324088811874	59
1420	26.427135678392	-109.190954773869	11.4822847943038	151	1	364	14.1256914138794	118
1421	26.427135678392	-109.035175879397	11.4810056324861	303	1	364	15.3226289749146	120
1422	26.427135678392	-108.879396984925	11.4927468050078	133	1	364	1.33838534355164	120
1423	26.427135678392	-108.723618090452	11.4877751859553	76	1	364	7.41735076904297	116
1424	26.427135678392	-108.56783919598	11.4763251492076	103	1	364	21.4086399078369	115
1425	26.427135678392	-108.412060301508	11.4918284692127	111	4	364	2.13319063186646	283
1426	26.427135678392	-108.256281407035	11.487554772046	283	4	364	7.69153165817261	283
1427	26.427135678392	-108.100502512563	11.4897035426781	280	9	364	5.04762363433838	210
1428	26.427135678392	-107.94472361809	11.4842063637018	169	41	320	5.55276489257812	173
1429	26.427135678392	-107.788944723618	11.4848636551958	169	73	320	10.8944292068481	173
1430	26.427135678392	-107.633165829146	11.4492223433433	170	74	319	4.16181421279907	172
1431	26.427135678392	-107.477386934673	11.1608341126953	171	98	317	2.07640814781189	53
1432	26.427135678392	-107.321608040201	9.04066024132602	171	110	278	8.11501502990723	50
1433	26.427135678392	-107.165829145729	7.04030818394894	171	143	256	1.43096494674683	19
1434	26.427135678392	-107.010050251256	5.41943438320004	171	144	184	6.92940330505371	16
1435	26.427135678392	-106.854271356784	5.93749170373959	171	144	189	6.00958347320557	23
1436	26.427135678392	-106.698492462312	4.96179253597288	167	144	184	0.287391275167465	23
1437	26.427135678392	-106.542713567839	2.4132438823001	167	164	181	5.23339033126831	13
1438	26.427135678392	-106.386934673367	2.9994784944482	182	164	184	10.3529319763184	13
1439	26.427135678392	-106.231155778894	6.0844266004562	182	144	206	0.294685184955597	23
1440	26.427135678392	-106.075376884422	5.04034487174734	166	144	185	1.36295962333679	15
1441	26.427135678392	-105.91959798995	7.31492417967959	174	141	189	0.930177390575409	27
1442	26.427135678392	-105.763819095477	11.4916048466908	170	102	265	0.284043103456497	56
1443	26.427135678392	-105.608040201005	11.4632392521903	181	81	311	0.00801332015544176	100
1444	26.427135678392	-105.452261306533	11.4910201595778	186	81	311	3.35596990585327	123
1445	26.427135678392	-105.29648241206	11.4883295709078	147	76	311	6.72047328948975	123
1446	26.427135678392	-105.140703517588	11.4937424343831	183	76	311	0.125174432992935	150
1447	26.427135678392	-104.984924623116	11.4937339142041	143	42	320	0.0112858526408672	150
1448	26.427135678392	-104.829145728643	11.4938599823574	193	41	321	0	175
1449	26.427135678392	-104.673366834171	11.493554008333	176	24	332	0.00488358456641436	98
1450	26.427135678392	-104.517587939698	11.4935063588601	139	24	338	0	108
1451	26.427135678392	-104.361809045226	11.4931950161148	233	24	338	0.70364648103714	116
1452	26.427135678392	-104.206030150754	11.4929183000148	240	24	338	0.844107329845428	115
1453	26.427135678392	-104.050251256281	11.4927253632831	155	15	338	1.28069865703583	111
1454	26.427135678392	-103.894472361809	11.4934277239797	150	15	338	0.344065845012665	85
1455	26.427135678392	-103.738693467337	11.4924824216782	196	15	338	0.344065845012665	85
1456	26.427135678392	-103.582914572864	11.4928435378251	153	15	338	0.344065874814987	85
1457	26.427135678392	-103.427135678392	11.4933238046304	189	1	338	0	116
1458	26.427135678392	-103.27135678392	11.4935209912242	247	1	364	0	102
1459	26.427135678392	-103.115577889447	11.4938290034627	99	1	364	0.0338157266378403	102
1460	26.427135678392	-102.959798994975	11.4934237181945	158	1	364	0.0548652447760105	109
1461	26.427135678392	-102.804020100503	11.493504068001	129	1	364	0.439194470643997	39
1462	26.427135678392	-102.64824120603	11.4927480107853	311	1	364	0.970389187335968	39
1463	26.427135678392	-102.492462311558	11.4937921113159	197	1	338	0	109
1464	26.427135678392	-102.336683417085	11.4935937811096	184	12	338	0	170
1465	26.427135678392	-102.180904522613	11.4935796204264	131	12	338	0.207704737782478	170
1466	26.427135678392	-101.557788944724	11.4929667501993	139	42	321	1.05890822410583	124
1467	26.427135678392	-101.402010050251	11.4920368119653	215	1	338	1.52873027324677	109
1468	26.427135678392	-101.246231155779	11.4896201436357	117	1	355	5.14573001861572	109
1469	26.427135678392	-101.090452261307	11.4880363569918	242	1	355	0.0576401092112064	71
1470	26.427135678392	-100.934673366834	11.4934625281256	191	1	355	0.115144170820713	71
1471	26.427135678392	-100.778894472362	11.4938432544426	85	1	355	0.0133812837302685	48
1472	26.427135678392	-100.623115577889	11.4930032327233	195	1	355	0.0207946915179491	71
1473	26.427135678392	-100.467336683417	11.4933874507626	198	1	355	0.216160520911217	109
1474	26.427135678392	-100.311557788945	11.4923879443827	222	1	355	1.00275433063507	71
1475	26.427135678392	-100.155778894472	11.488818372311	156	1	355	6.12693977355957	69
1476	26.427135678392	-100	11.4926154374797	59	1	355	1.13984155654907	52
1477	26.5326633165829	-112.929648241206	11.4926356014361	206	5	364	0.229872658848763	189
1478	26.5326633165829	-112.773869346734	11.4937642244124	191	5	364	0.119231566786766	189
1479	26.5326633165829	-112.618090452261	11.4905559069526	168	5	364	0.847158491611481	98
1480	26.5326633165829	-112.462311557789	11.4928816245642	248	5	364	1.17646515369415	50
1481	26.5326633165829	-112.306532663317	11.4933471812778	161	6	364	0.630266427993774	76
1482	26.5326633165829	-112.150753768844	11.4937632291367	296	8	364	0.116922110319138	200
1483	26.5326633165829	-111.994974874372	11.4936169922105	163	5	364	0.23496350646019	149
1484	26.5326633165829	-111.8391959799	11.4932673978599	253	5	364	0.723662734031677	114
1485	26.5326633165829	-111.683417085427	11.4933428934841	252	5	364	0.362324088811874	59
1486	26.5326633165829	-111.527638190955	11.4935668437986	114	5	364	0.362324059009552	77
1487	26.5326633165829	-109.190954773869	11.4765437929941	149	1	364	18.3879413604736	120
1488	26.5326633165829	-109.035175879397	11.4900063383471	142	1	364	4.64931869506836	120
1489	26.5326633165829	-108.879396984925	11.4927571004388	152	1	364	1.34286499023438	120
1490	26.5326633165829	-108.723618090452	11.4916288295364	112	1	364	2.18879628181458	118
1491	26.5326633165829	-108.56783919598	11.4821488430319	316	1	364	13.4873628616333	116
1492	26.5326633165829	-108.412060301508	11.4760526227429	224	4	364	20.5959949493408	220
1493	26.5326633165829	-108.256281407035	11.4856632695103	125	8	364	9.96393966674805	248
1494	26.5326633165829	-108.100502512563	11.488462599955	254	10	358	6.032151222229	207
1495	26.5326633165829	-107.94472361809	11.4857551763847	175	75	319	5.14643001556396	165
1496	26.5326633165829	-107.788944723618	11.4905587283829	171	75	319	3.2108371257782	147
1497	26.5326633165829	-107.633165829146	11.4889784915824	165	75	319	5.77084541320801	163
1498	26.5326633165829	-107.477386934673	11.3065386491135	171	98	317	0.467962950468063	55
1499	26.5326633165829	-107.321608040201	10.2425884986433	171	99	278	5.47021102905273	50
1500	26.5326633165829	-107.165829145729	9.93833971161923	171	110	278	0.773874044418335	51
1501	26.5326633165829	-107.010050251256	7.74269181890648	171	143	222	4.9003529548645	27
1502	26.5326633165829	-106.854271356784	7.19869366842655	171	144	222	3.59679055213928	24
1503	26.5326633165829	-106.698492462312	5.34325579567762	167	144	184	2.86858224868774	23
1504	26.5326633165829	-106.542713567839	2.34721581219007	167	164	181	2.86858224868774	8
1505	26.5326633165829	-106.386934673367	3.61408402447255	182	157	184	8.69739246368408	13
1506	26.5326633165829	-106.231155778894	6.85535832342321	175	144	206	0.191492035984993	24
1507	26.5326633165829	-106.075376884422	6.42852211554687	175	144	185	0.545856773853302	24
1508	26.5326633165829	-105.91959798995	9.04902925965543	174	111	261	0.389028459787369	34
1509	26.5326633165829	-105.763819095477	11.492460267146	166	99	310	0.59819883108139	58
1510	26.5326633165829	-105.608040201005	11.4648762039905	180	81	311	2.95171451568604	101
1511	26.5326633165829	-105.452261306533	11.4930859410315	186	81	311	0.870150685310364	123
1512	26.5326633165829	-105.29648241206	11.4935972808915	179	76	311	0.00984789710491896	151
1513	26.5326633165829	-105.140703517588	11.4934721422614	213	42	320	0.016477856785059	151
1514	26.5326633165829	-104.984924623116	11.493828098279	259	42	321	0.0359559804201126	151
1515	26.5326633165829	-104.829145728643	11.4937092669272	257	41	321	0.00323691894300282	179
1516	26.5326633165829	-104.673366834171	11.493758921142	176	41	332	0.000171562409377657	98
1517	26.5326633165829	-104.517587939698	11.4928205582849	202	24	332	0.00959060247987509	108
1518	26.5326633165829	-104.361809045226	11.4938540500021	233	24	338	0	116
1519	26.5326633165829	-104.206030150754	11.4937212257107	194	24	338	0.112478226423264	111
1520	26.5326633165829	-104.050251256281	11.491693401475	252	24	338	1.97794818878174	111
1521	26.5326633165829	-103.894472361809	11.493827393838	241	15	338	0.00180514680687338	85
1522	26.5326633165829	-103.738693467337	11.4926329302719	153	15	338	0.344065845012665	85
1523	26.5326633165829	-103.582914572864	11.4935807262841	152	15	338	0.344065845012665	116
1524	26.5326633165829	-103.427135678392	11.4937210269445	122	5	338	0.0173872373998165	116
1525	26.5326633165829	-103.27135678392	11.4930724658715	247	1	338	0.197453871369362	102
1526	26.5326633165829	-103.115577889447	11.4936184131386	117	1	364	0.23623713850975	109
1527	26.5326633165829	-102.959798994975	11.4938547655931	234	4	338	0.00720010930672288	109
1528	26.5326633165829	-102.804020100503	11.4933397963465	158	1	364	0.12809693813324	109
1529	26.5326633165829	-102.64824120603	11.4937937842799	83	1	364	0.0804089233279228	29
1530	26.5326633165829	-102.492462311558	11.4933989122203	129	1	364	0	30
1531	26.5326633165829	-102.336683417085	11.4935678256573	239	1	338	0	109
1532	26.5326633165829	-101.869346733668	11.4937988983833	157	1	355	0.0216351859271526	109
1533	26.5326633165829	-101.402010050251	11.4930791874456	229	1	355	0.92857962846756	109
1534	26.5326633165829	-101.246231155779	11.4926446989077	115	1	355	1.3377513885498	71
1535	26.5326633165829	-101.090452261307	11.4927062885141	115	1	355	1.34176743030548	71
1536	26.5326633165829	-100.934673366834	11.4937701242719	191	1	355	0.0168864876031876	71
1537	26.5326633165829	-100.778894472362	11.4937154236991	86	1	355	0.0303224865347147	48
1538	26.5326633165829	-100.623115577889	11.493694668728	112	1	355	0.0281512979418039	71
1539	26.5326633165829	-100.467336683417	11.4632264682489	134	1	355	37.4207229614258	71
1540	26.5326633165829	-100.311557788945	11.4923142132401	176	1	355	1.54233527183533	64
1541	26.5326633165829	-100.155778894472	11.3376748037788	255	1	355	192.612121582031	53
1542	26.5326633165829	-100	11.4928776688499	149	1	355	0.916640043258667	42
1543	26.6381909547739	-113.085427135678	11.4937755949256	200	7	364	0	213
1544	26.6381909547739	-112.929648241206	11.4936991710375	274	7	364	0.201132997870445	189
1545	26.6381909547739	-112.773869346734	11.493113153921	200	7	364	0.248136401176453	189
1546	26.6381909547739	-112.618090452261	11.4936041644081	147	7	364	0.242238909006119	62
1547	26.6381909547739	-112.462311557789	11.4936889789046	164	5	364	0.212163403630257	35
1548	26.6381909547739	-112.306532663317	11.4927479011355	250	8	364	0.11352976411581	108
1549	26.6381909547739	-112.150753768844	11.4936773796016	275	8	364	0.11352976411581	165
1550	26.6381909547739	-111.994974874372	11.4933565640338	149	8	364	0.11352976411581	113
1551	26.6381909547739	-111.8391959799	11.4931113894772	114	5	364	0.11352976411581	114
1552	26.6381909547739	-111.683417085427	11.4927679427291	114	5	364	0.0487489067018032	77
1553	26.6381909547739	-109.346733668342	11.4859491865058	125	1	364	9.63262462615967	128
1554	26.6381909547739	-109.190954773869	11.4706902889575	149	1	364	20.4708633422852	122
1555	26.6381909547739	-109.035175879397	11.4929443872197	142	4	364	0.991363048553467	124
1556	26.6381909547739	-108.879396984925	11.4910508711401	153	4	364	3.40409302711487	120
1557	26.6381909547739	-108.723618090452	11.4895522418761	251	1	364	5.25560998916626	118
1558	26.6381909547739	-108.56783919598	11.4900507630167	80	1	364	4.63604879379272	117
1559	26.6381909547739	-108.412060301508	11.4806079699844	199	4	364	15.8280200958252	221
1560	26.6381909547739	-108.256281407035	11.4766711494927	143	9	364	20.988224029541	248
1561	26.6381909547739	-108.100502512563	11.4896177729074	156	10	334	5.14460515975952	197
1562	26.6381909547739	-107.94472361809	11.4903908885286	171	75	319	4.07740163803101	131
1563	26.6381909547739	-107.788944723618	11.4894290400302	170	75	319	0.854399144649506	163
1564	26.6381909547739	-107.633165829146	11.4891385135724	175	41	320	4.92362308502197	173
1565	26.6381909547739	-107.477386934673	11.4843969815135	176	75	318	1.04574799537659	65
1566	26.6381909547739	-107.321608040201	10.5115513643304	171	99	278	3.24032187461853	52
1567	26.6381909547739	-107.165829145729	10.8260638257516	171	99	308	3.78702878952026	54
1568	26.6381909547739	-107.010050251256	9.27557940868027	171	110	256	0.98832768201828	27
1569	26.6381909547739	-106.854271356784	8.36334656213098	167	143	222	4.31079626083374	27
1570	26.6381909547739	-106.698492462312	6.40768100591968	171	144	189	4.2741174697876	24
1571	26.6381909547739	-106.542713567839	3.90174578480704	167	157	185	3.38157725334167	23
1572	26.6381909547739	-106.386934673367	5.91639755597398	175	144	189	5.71687364578247	24
1573	26.6381909547739	-106.231155778894	10.3742378216876	175	110	261	2.05649256706238	34
1574	26.6381909547739	-106.075376884422	9.65938280251615	175	111	217	0.0988755449652672	34
1575	26.6381909547739	-105.91959798995	10.9009315402572	174	102	261	2.76182270050049	34
1576	26.6381909547739	-105.763819095477	11.4910808520167	182	81	310	1.38528001308441	64
1577	26.6381909547739	-105.608040201005	11.4933372462052	173	81	311	0.620698571205139	123
1578	26.6381909547739	-105.452261306533	11.4938518276617	185	76	311	0	123
1579	26.6381909547739	-105.29648241206	11.4931785051996	172	76	320	0.462328642606735	151
1580	26.6381909547739	-105.140703517588	11.4928017786072	158	42	320	0.756709277629852	151
1581	26.6381909547739	-104.984924623116	11.4933233994677	158	42	321	0.00793363433331251	151
1582	26.6381909547739	-104.829145728643	11.4938513009589	112	24	321	0.0137650761753321	109
1583	26.6381909547739	-104.673366834171	11.4938437049005	265	41	321	0.0252420287579298	109
1584	26.6381909547739	-104.517587939698	11.4924744976319	141	40	332	0.0284474045038223	102
1585	26.6381909547739	-104.206030150754	11.4912371071468	246	24	338	3.19195604324341	111
1586	26.6381909547739	-104.050251256281	11.4890928630011	243	25	338	5.66390562057495	111
1587	26.6381909547739	-103.894472361809	11.4937904268668	242	15	338	0.055190559476614	85
1588	26.6381909547739	-103.738693467337	11.492985039154	153	15	338	0.0968337282538414	85
1589	26.6381909547739	-103.582914572864	11.4914949012763	240	15	338	0.332877308130264	116
1590	26.6381909547739	-103.427135678392	11.4938581457327	129	12	338	0.00423186644911766	116
1591	26.6381909547739	-103.27135678392	11.4935096930909	247	5	338	0.119842074811459	102
1592	26.6381909547739	-103.115577889447	11.4932768099627	256	5	338	0.263286411762238	109
1593	26.6381909547739	-102.959798994975	11.4937929484731	157	12	338	0	170
1594	26.6381909547739	-102.804020100503	11.4937222917441	215	5	338	0.0401686802506447	109
1595	26.6381909547739	-102.64824120603	11.4934276785604	266	1	355	0	46
1596	26.6381909547739	-102.492462311558	11.4938398165864	241	1	355	0.0143838347867131	45
1597	26.6381909547739	-102.336683417085	11.4937736462544	111	1	355	0.0768644139170647	72
1598	26.6381909547739	-102.180904522613	11.4923302282696	197	1	355	1.31816697120667	109
1599	26.6381909547739	-102.025125628141	11.4931968652874	115	1	355	0.000605808570981026	109
1600	26.6381909547739	-101.557788944724	11.4937403238148	202	11	338	0.0530495382845402	109
1601	26.6381909547739	-101.402010050251	11.4934011167103	159	1	355	0.386145412921906	109
1602	26.6381909547739	-101.246231155779	11.4931007422964	261	1	355	0.0524459145963192	109
1603	26.6381909547739	-101.090452261307	11.4927823273439	260	1	355	1.27613699436188	109
1604	26.6381909547739	-100.934673366834	11.4938135812691	282	1	355	0.0596567429602146	71
1605	26.6381909547739	-100.778894472362	11.4936470605749	178	1	355	0	48
1606	26.6381909547739	-100.623115577889	11.4938144743506	177	1	355	0.0222660191357136	64
1607	26.6381909547739	-100.467336683417	11.493504139527	87	1	355	0.413313120603561	64
1608	26.6381909547739	-100.311557788945	11.4932514337872	178	1	355	0.0349691286683083	64
1609	26.6381909547739	-100.155778894472	11.493508411663	124	1	355	0.108079418540001	53
1610	26.6381909547739	-100	11.4640344553117	54	1	355	36.4635887145996	42
1611	26.7437185929648	-113.552763819095	11.4908196552124	311	7	364	3.64074373245239	104
1612	26.7437185929648	-113.085427135678	11.4931253143424	170	7	364	0.82051545381546	204
1613	26.7437185929648	-112.929648241206	11.492386562677	190	7	364	0.201133012771606	142
1614	26.7437185929648	-112.773869346734	11.4935581495756	181	7	364	0.216895878314972	91
1615	26.7437185929648	-112.618090452261	11.4936610335585	274	8	363	0.232766792178154	115
1616	26.7437185929648	-112.462311557789	11.4936462992954	260	8	363	0.212163433432579	115
1617	26.7437185929648	-112.306532663317	11.4936855252032	318	8	364	0.190076172351837	120
1618	26.7437185929648	-112.150753768844	11.4936284233571	157	8	364	0.203846618533134	120
1619	26.7437185929648	-111.994974874372	11.4936607973252	108	5	364	0.212163433432579	97
1620	26.7437185929648	-111.683417085427	11.4937635756915	268	5	364	0.0487489067018032	96
1621	26.7437185929648	-109.814070351759	11.4938410288792	144	1	364	0	130
1622	26.7437185929648	-109.658291457286	11.4464529218337	144	1	364	56.0068168640137	130
1623	26.7437185929648	-109.502512562814	11.4776196907731	132	1	364	19.7721748352051	125
1624	26.7437185929648	-109.346733668342	11.4860243911256	110	1	364	9.53204536437988	130
1625	26.7437185929648	-109.190954773869	11.4753147596382	308	1	364	22.5978527069092	124
1626	26.7437185929648	-109.035175879397	11.4930547856243	132	4	364	0.980016767978668	124
1627	26.7437185929648	-108.879396984925	11.4899393562607	209	4	364	4.66516304016113	124
1628	26.7437185929648	-108.723618090452	11.4855721215819	124	4	364	9.59190654754639	120
1629	26.7437185929648	-108.56783919598	11.4899342115855	194	4	364	4.63604879379272	118
1630	26.7437185929648	-108.412060301508	11.4803086016808	195	4	364	16.381591796875	112
1631	26.7437185929648	-108.256281407035	11.484967323649	142	8	364	10.84912109375	248
1632	26.7437185929648	-108.100502512563	11.4881906077106	156	40	334	6.54068279266357	196
1633	26.7437185929648	-107.94472361809	11.4921203543682	176	74	319	1.06597590446472	164
1634	26.7437185929648	-107.788944723618	11.4836454296238	164	73	320	5.61601686477661	173
1635	26.7437185929648	-107.633165829146	11.4841704856848	162	10	334	11.8224153518677	192
1636	26.7437185929648	-107.477386934673	11.4908854815155	166	74	319	3.50832509994507	160
1637	26.7437185929648	-107.321608040201	9.30921246823259	171	110	278	6.1512975692749	50
1638	26.7437185929648	-107.165829145729	8.17581800525133	171	110	222	7.67382049560547	27
1639	26.7437185929648	-107.010050251256	7.20308129174909	171	144	189	11.277458190918	27
1640	26.7437185929648	-106.854271356784	7.03410653146245	171	144	189	0.839034795761108	24
1641	26.7437185929648	-106.698492462312	7.99637573221669	171	144	190	4.4775538444519	30
1642	26.7437185929648	-106.542713567839	8.56109406204626	171	142	206	2.43296766281128	34
1643	26.7437185929648	-106.386934673367	10.3437070279169	175	110	261	0.0230745896697044	34
1644	26.7437185929648	-106.231155778894	11.4854982628261	175	102	279	2.66736125946045	36
1645	26.7437185929648	-106.075376884422	11.2931562159549	175	102	265	1.96750092506409	34
1646	26.7437185929648	-105.91959798995	11.3748090118634	174	102	265	2.74427366256714	34
1647	26.7437185929648	-105.763819095477	11.4863247414144	182	81	310	1.41638457775116	64
1648	26.7437185929648	-105.608040201005	11.4929638501363	157	79	311	0.96871018409729	123
1649	26.7437185929648	-105.452261306533	11.4913607150584	145	76	311	2.99737024307251	150
1650	26.7437185929648	-105.29648241206	11.4933743716315	188	42	320	0	151
1651	26.7437185929648	-105.140703517588	11.4282100091712	192	42	321	75.0104827880859	163
1652	26.7437185929648	-104.984924623116	11.4938220090821	214	41	321	0.0169055163860321	190
1653	26.7437185929648	-104.829145728643	11.493838254213	265	24	321	0.0320134833455086	109
1654	26.7437185929648	-104.673366834171	11.4937114808006	205	24	321	0.0239057894796133	108
1655	26.7437185929648	-104.517587939698	11.4923902313822	118	40	321	0.0174317248165607	102
1656	26.7437185929648	-104.206030150754	11.4937758301567	129	24	338	0.0910822227597237	115
1657	26.7437185929648	-104.050251256281	11.4930783992242	117	24	338	0.355225622653961	85
1658	26.7437185929648	-103.894472361809	11.4938594784646	153	25	338	0	85
1659	26.7437185929648	-103.738693467337	11.4938451803343	132	15	338	0.0196013171225786	85
1660	26.7437185929648	-103.582914572864	11.4937875684213	242	15	338	0.0296963006258011	85
1661	26.7437185929648	-103.427135678392	11.4936235373017	154	15	338	0.000390041823266074	116
1662	26.7437185929648	-103.27135678392	11.4934816324242	200	5	338	0.00451311562210321	116
1663	26.7437185929648	-103.115577889447	11.4938528542171	179	5	338	0.000318428938044235	109
1664	26.7437185929648	-102.959798994975	11.493778854454	204	12	338	0	115
1665	26.7437185929648	-102.804020100503	11.4937228151932	138	11	338	0.0496156215667725	115
1666	26.7437185929648	-102.64824120603	11.4936835134545	235	5	338	0.139145687222481	109
1667	26.7437185929648	-102.492462311558	11.4930712356543	219	1	338	0.171198949217796	109
1668	26.7437185929648	-102.336683417085	11.4897475943888	236	1	338	1.57360970973969	109
1669	26.7437185929648	-102.180904522613	11.4925441436474	245	1	355	1.56326174736023	109
1670	26.7437185929648	-102.025125628141	11.4932282071679	192	1	355	0.708822846412659	109
1671	26.7437185929648	-101.869346733668	11.493600782563	244	1	355	0.105907306075096	109
1672	26.7437185929648	-101.713567839196	11.493854630793	145	12	338	0.0106673501431942	109
1673	26.7437185929648	-101.557788944724	11.4899421262242	157	1	355	4.64466905593872	109
1674	26.7437185929648	-101.402010050251	11.4903939615151	130	1	355	0.441056579351425	72
1675	26.7437185929648	-101.246231155779	11.4889072606284	226	11	338	0.22400838136673	109
1676	26.7437185929648	-101.090452261307	11.4936341826445	243	1	355	0.270138204097748	109
1677	26.7437185929648	-100.934673366834	11.4937859967512	266	1	355	0	71
1678	26.7437185929648	-100.778894472362	11.4937849611326	310	1	355	0.0924945548176765	47
1679	26.7437185929648	-100.623115577889	11.4881003407282	111	1	355	0.139739289879799	47
1680	26.7437185929648	-100.467336683417	11.4937219005611	176	1	355	0.146907851099968	64
1681	26.7437185929648	-100.311557788945	11.4938390068553	156	1	355	0.00603835890069604	64
1682	26.7437185929648	-100.155778894472	11.4898524215083	254	1	355	0.018669132143259	47
1683	26.7437185929648	-100	11.4937288782094	127	1	355	0.0338350459933281	42
1684	26.8492462311558	-113.708542713568	11.4908751670127	184	8	364	3.64074373245239	104
1685	26.8492462311558	-113.552763819095	11.4916239411316	205	7	364	2.71736550331116	104
1686	26.8492462311558	-113.396984924623	11.4846560547357	264	7	364	0.00675079505890608	103
1687	26.8492462311558	-113.241206030151	11.4935392955907	182	7	364	0.00675079505890608	58
1688	26.8492462311558	-113.085427135678	11.4929092538336	295	7	364	0.82051545381546	53
1689	26.8492462311558	-112.929648241206	11.4922231268994	249	7	364	0.667676746845245	50
1690	26.8492462311558	-112.773869346734	11.4936924851356	318	7	364	0.201133012771606	49
1691	26.8492462311558	-112.618090452261	11.4935716065865	261	8	363	0.232766807079315	115
1692	26.8492462311558	-112.462311557789	11.4936276471946	231	8	362	0.212163403630257	166
1693	26.8492462311558	-112.306532663317	11.4936016810119	274	8	364	0.212163433432579	148
1694	26.8492462311558	-112.150753768844	11.493597861816	285	8	364	0.324316322803497	114
1695	26.8492462311558	-111.994974874372	11.4927381316455	154	5	364	1.20082175731659	60
1696	26.8492462311558	-111.8391959799	11.4931132041985	151	5	364	0.0487489029765129	74
1697	26.8492462311558	-109.814070351759	11.493574554978	143	1	364	0.150656491518021	130
1698	26.8492462311558	-109.658291457286	11.1395075527421	143	1	364	450.060913085938	130
1699	26.8492462311558	-109.502512562814	11.4636214357241	313	1	364	36.9441337585449	125
1700	26.8492462311558	-109.346733668342	11.4855257220068	313	1	364	8.19845676422119	124
1701	26.8492462311558	-109.190954773869	11.4896295921234	308	4	364	4.74814176559448	125
1702	26.8492462311558	-109.035175879397	11.491840023257	231	4	364	2.42752933502197	125
1703	26.8492462311558	-108.879396984925	11.4899185437719	227	4	364	3.88718390464783	129
1704	26.8492462311558	-108.723618090452	11.4907310712873	98	4	364	3.68065977096558	125
1705	26.8492462311558	-108.56783919598	11.4902796445368	226	4	364	4.16435527801514	114
1706	26.8492462311558	-108.412060301508	11.4911943468759	112	4	364	3.24722170829773	111
1707	26.8492462311558	-108.256281407035	11.490180737563	225	4	364	4.47524118423462	248
1708	26.8492462311558	-108.100502512563	11.4886298336738	178	10	336	5.27537727355957	208
1709	26.8492462311558	-107.94472361809	11.4894295868528	149	10	335	4.82189178466797	195
1710	26.8492462311558	-107.788944723618	11.4887596794309	223	10	335	5.74365520477295	195
1711	26.8492462311558	-107.633165829146	11.4839913408686	177	42	321	12.0275211334229	173
1712	26.8492462311558	-107.477386934673	10.6173331699432	172	99	316	4.87585258483887	53
1713	26.8492462311558	-107.321608040201	6.82724911666586	172	144	222	4.98776578903198	19
1714	26.8492462311558	-107.165829145729	5.25991964131075	171	147	181	8.02419948577881	15
1715	26.8492462311558	-107.010050251256	5.61870841120939	171	144	189	5.60452032089233	22
1716	26.8492462311558	-106.854271356784	6.64317007507719	171	144	189	4.61703014373779	24
1717	26.8492462311558	-106.698492462312	8.69715965642164	171	143	191	4.17922401428223	31
1718	26.8492462311558	-106.542713567839	11.3651118192537	171	110	278	1.19823026657104	34
1719	26.8492462311558	-106.386934673367	11.4893727255776	174	99	280	0.507968068122864	58
1720	26.8492462311558	-106.231155778894	11.4580296063824	170	99	310	0.514031946659088	58
1721	26.8492462311558	-106.075376884422	11.4917805224129	175	102	279	0.322446435689926	58
1722	26.8492462311558	-105.91959798995	11.4928655410526	174	102	279	0.504226863384247	58
1723	26.8492462311558	-105.763819095477	11.4897757340082	164	81	310	4.81990909576416	90
1724	26.8492462311558	-105.608040201005	11.4911766337923	179	43	315	3.27470278739929	150
1725	26.8492462311558	-105.452261306533	11.4784864801818	158	42	320	3.23299503326416	151
1726	26.8492462311558	-105.29648241206	11.4923364986554	263	42	321	0.0250787623226643	163
1727	26.8492462311558	-105.140703517588	11.4901475200678	214	41	321	3.45302987098694	108
1728	26.8492462311558	-104.984924623116	11.4933100293988	257	41	321	0.0207640454173088	108
1729	26.8492462311558	-104.829145728643	11.4923134875419	111	24	321	0.0077717904932797	108
1730	26.8492462311558	-104.673366834171	11.4928543495737	140	24	321	0.0070818648673594	102
1731	26.8492462311558	-104.517587939698	11.493828431412	118	39	321	0.0288803372532129	116
1732	26.8492462311558	-104.206030150754	11.4938467349374	117	4	338	0.017955107614398	111
1733	26.8492462311558	-104.050251256281	11.4935719568796	106	4	338	0.345218479633331	85
1734	26.8492462311558	-103.894472361809	11.4921165349117	311	24	338	2.08487701416016	72
1735	26.8492462311558	-103.738693467337	11.4936098796024	231	25	338	0	72
1736	26.8492462311558	-103.582914572864	11.4937806682247	288	15	338	0.00876692309975624	72
1737	26.8492462311558	-103.427135678392	11.4922378535706	218	24	338	0.00482946680858731	111
1738	26.8492462311558	-103.27135678392	11.4936127277961	177	12	338	0.0143317710608244	116
1739	26.8492462311558	-103.115577889447	11.4938162700097	267	5	338	0	102
1740	26.8492462311558	-102.959798994975	11.4938379262498	158	5	338	0	109
1741	26.8492462311558	-102.804020100503	11.4938558879235	219	5	355	0.0106558138504624	109
1742	26.8492462311558	-102.64824120603	11.4938071032211	232	5	338	0.0675473809242249	109
1743	26.8492462311558	-102.492462311558	11.493750842604	202	11	338	0.0675473809242249	109
1744	26.8492462311558	-102.336683417085	11.4932836108645	130	1	338	0.0332773290574551	109
1745	26.8492462311558	-102.180904522613	11.4929708130037	310	1	355	0.000319050042890012	109
1746	26.8492462311558	-102.025125628141	11.4934163581951	178	1	355	0.0123538030311465	45
1747	26.8492462311558	-101.869346733668	11.4937819203247	199	1	355	4.03801059292164e-05	71
1748	26.8492462311558	-101.713567839196	11.4938554628215	246	12	338	0	109
1749	26.8492462311558	-101.557788944724	11.4938051053796	100	1	355	0.0146324438974261	71
1750	26.8492462311558	-101.402010050251	11.4371751510202	267	1	355	69.5640487670898	71
1751	26.8492462311558	-101.246231155779	11.4933943077656	246	11	355	0.199446588754654	109
1752	26.8492462311558	-101.090452261307	11.4933490802767	134	1	355	0.62042111158371	71
1753	26.8492462311558	-100.934673366834	11.4936619988607	111	1	355	0.0146099962294102	47
1754	26.8492462311558	-100.778894472362	11.4934768550942	222	1	355	0.00699681742116809	47
1755	26.8492462311558	-100.623115577889	11.4933187128362	54	1	355	0.425267070531845	47
1756	26.8492462311558	-100.467336683417	11.4932681233244	269	1	355	0.699062764644623	47
1757	26.8492462311558	-100.311557788945	11.4932831078093	221	1	355	0.00544706312939525	48
1758	26.8492462311558	-100.155778894472	11.4938474403623	250	1	355	0.0123867383226752	42
1759	26.8492462311558	-100	11.4937592673814	151	1	355	0	42
1760	26.9547738693467	-113.708542713568	11.4895752413432	281	8	362	3.64074349403381	103
1761	26.9547738693467	-113.552763819095	11.4934830683615	234	8	363	0.00675079459324479	104
1762	26.9547738693467	-113.396984924623	11.4938540630872	144	8	364	0.00675079505890608	87
1763	26.9547738693467	-113.241206030151	11.4932707412416	175	7	364	0.00675079459324479	51
1764	26.9547738693467	-113.085427135678	11.4928996241589	295	7	364	0.220116704702377	51
1765	26.9547738693467	-112.929648241206	11.4932906882966	286	7	364	0.656543970108032	48
1766	26.9547738693467	-112.773869346734	11.4936987876987	249	8	364	0.201133027672768	48
1767	26.9547738693467	-112.618090452261	11.4936609479223	256	8	363	0.232766792178154	115
1768	26.9547738693467	-112.462311557789	11.4936482080536	231	9	362	0.212163418531418	95
1769	26.9547738693467	-112.306532663317	11.4933106162502	258	8	364	0.212163418531418	148
1770	26.9547738693467	-112.150753768844	11.4936654195276	150	8	364	0.242647543549538	96
1771	26.9547738693467	-111.994974874372	11.4922642706294	133	8	364	1.49200010299683	97
1772	26.9547738693467	-109.814070351759	11.4896222229924	150	1	364	4.31092357635498	122
1773	26.9547738693467	-109.658291457286	11.2970539212135	155	1	364	245.550994873047	122
1774	26.9547738693467	-109.502512562814	11.4691621647161	109	1	364	30.0577125549316	120
1775	26.9547738693467	-109.346733668342	11.4925782160359	113	1	364	1.47438454627991	120
1776	26.9547738693467	-109.190954773869	11.4938082728815	109	4	364	0.0645565316081047	89
1777	26.9547738693467	-109.035175879397	11.492687982644	311	4	364	1.35278284549713	94
1778	26.9547738693467	-108.879396984925	11.4924930313597	133	4	364	1.67047297954559	94
1779	26.9547738693467	-108.723618090452	11.4917650165708	287	4	364	2.55812311172485	248
1780	26.9547738693467	-108.56783919598	11.4924718129327	215	4	364	1.69613492488861	211
1781	26.9547738693467	-108.412060301508	11.4909881125815	261	8	364	3.30251932144165	248
1782	26.9547738693467	-108.256281407035	11.4929413331716	266	9	364	1.12428104877472	211
1783	26.9547738693467	-108.100502512563	11.4921078113307	280	10	335	2.13688182830811	197
1784	26.9547738693467	-107.94472361809	11.4889227344941	154	10	364	5.9729266166687	197
1785	26.9547738693467	-107.788944723618	11.4867518793652	155	10	335	7.4854302406311	195
1786	26.9547738693467	-107.633165829146	11.0201948531421	176	99	316	9.90860557556152	55
1787	26.9547738693467	-107.477386934673	7.02682634486501	171	143	256	2.39496517181396	24
1788	26.9547738693467	-107.321608040201	6.57947613291598	171	144	222	5.18323755264282	16
1789	26.9547738693467	-107.165829145729	6.77977125784367	171	144	189	3.13047671318054	23
1790	26.9547738693467	-107.010050251256	7.57411984225148	171	144	190	5.32333612442017	24
1791	26.9547738693467	-106.854271356784	9.06217414307303	171	143	191	2.14618682861328	31
1792	26.9547738693467	-106.698492462312	9.05089739391939	171	142	192	1.53760826587677	34
1793	26.9547738693467	-106.542713567839	11.4567493146758	166	110	278	1.84955644607544	54
1794	26.9547738693467	-106.386934673367	11.4909081382513	184	81	309	2.60504579544067	99
1795	26.9547738693467	-106.231155778894	11.4932211037223	180	81	310	0.367942780256271	100
1796	26.9547738693467	-106.075376884422	11.4912095187628	164	81	310	1.02578938007355	98
1797	26.9547738693467	-105.91959798995	11.4802648112349	164	81	310	2.01164960861206	100
1798	26.9547738693467	-105.763819095477	11.4884786181334	172	79	310	6.55679893493652	123
1799	26.9547738693467	-105.608040201005	11.4823169060226	176	42	320	5.59964084625244	150
1800	26.9547738693467	-105.452261306533	11.4897748699784	158	42	321	3.80173444747925	151
1801	26.9547738693467	-105.29648241206	11.493604165359	258	41	321	0.190327391028404	109
1802	26.9547738693467	-105.140703517588	11.4929177045978	264	41	321	1.09959840774536	108
1803	26.9547738693467	-104.984924623116	11.4908176618183	211	24	321	1.87927007675171	102
1804	26.9547738693467	-104.829145728643	11.493091172208	154	41	321	0.157357141375542	102
1805	26.9547738693467	-104.673366834171	11.4931425286765	228	41	321	0.107755616307259	102
1806	26.9547738693467	-104.517587939698	11.4937288923815	140	41	321	0.014678861014545	116
1807	26.9547738693467	-104.361809045226	11.4937940532103	201	4	338	0.0359891913831234	116
1808	26.9547738693467	-104.206030150754	11.4935606304236	137	4	338	0.00928670819848776	116
1809	26.9547738693467	-104.050251256281	11.4935967823408	255	4	338	0.317709505558014	85
1810	26.9547738693467	-103.894472361809	11.492224796252	155	4	338	1.99705278873444	73
1811	26.9547738693467	-103.738693467337	11.4937955246672	81	25	338	0.00603742199018598	85
1812	26.9547738693467	-103.582914572864	11.4936936811209	155	5	338	0.11960219591856	72
1813	26.9547738693467	-103.427135678392	11.4935763853668	222	5	338	0.0562302432954311	72
1814	26.9547738693467	-103.27135678392	11.4931851698959	177	12	338	0.0549525730311871	116
1815	26.9547738693467	-103.115577889447	11.4938440918719	267	5	338	0	116
1816	26.9547738693467	-102.959798994975	11.4938575349849	199	1	338	0	102
1817	26.9547738693467	-102.804020100503	11.4936202204496	216	1	355	0.0180670544505119	109
1818	26.9547738693467	-102.64824120603	11.4929852312034	131	4	355	0.0464597195386887	109
1819	26.9547738693467	-102.492462311558	11.49311486808	112	11	338	0.0157766081392765	109
1820	26.9547738693467	-102.336683417085	11.4938438506154	264	11	338	0.00822952296584845	109
1821	26.9547738693467	-102.180904522613	11.4938638405384	243	1	355	0	72
1822	26.9547738693467	-102.025125628141	11.4931452137453	117	1	355	0.187308087944984	44
1823	26.9547738693467	-101.869346733668	11.4927521120726	266	1	355	1.17844009399414	45
1824	26.9547738693467	-101.713567839196	11.4938352452371	117	1	355	0	71
1825	26.9547738693467	-101.557788944724	11.4933684822127	112	1	355	0.109825871884823	44
1826	26.9547738693467	-101.402010050251	10.2107032770127	220	1	355	1869.55126953125	38
1827	26.9547738693467	-101.246231155779	11.4884645578309	194	1	355	1.90274691581726	38
1828	26.9547738693467	-101.090452261307	11.4936842973765	223	1	355	0.214916244149208	42
1829	26.9547738693467	-100.934673366834	11.4934144512202	94	1	355	0.00298886350356042	47
1830	26.9547738693467	-100.778894472362	11.4938197916596	88	1	355	0	47
1831	26.9547738693467	-100.623115577889	11.4931747644075	54	1	355	0.119493551552296	44
1832	26.9547738693467	-100.467336683417	11.4924049882896	153	1	355	0.166290447115898	45
1833	26.9547738693467	-100.311557788945	11.4931162998639	54	1	355	0	45
1834	26.9547738693467	-100.155778894472	11.4934960155616	251	1	355	0	42
1835	26.9547738693467	-100	11.4931625886519	275	1	355	0	42
1836	27.0603015075377	-114.020100502513	11.4933124751135	217	8	362	0.667780220508575	147
1837	27.0603015075377	-113.86432160804	11.4934379468103	251	8	362	0.463663309812546	152
1838	27.0603015075377	-113.708542713568	11.4929692119995	211	8	362	0.463663309812546	153
1839	27.0603015075377	-113.552763819095	11.4935594427065	206	9	362	0.00427761301398277	103
1840	27.0603015075377	-113.396984924623	11.4935994323552	287	8	364	0.00427761301398277	87
1841	27.0603015075377	-113.241206030151	11.4936897888156	166	8	364	0.00427761301398277	51
1842	27.0603015075377	-112.929648241206	11.4922793813039	108	8	364	1.72790765762329	48
1843	27.0603015075377	-112.773869346734	11.4918171764963	311	8	364	0.212163433432579	35
1844	27.0603015075377	-112.618090452261	11.4936716350503	301	8	363	0.212163433432579	115
1845	27.0603015075377	-112.462311557789	11.4935844289791	301	9	363	0.286920338869095	128
1846	27.0603015075377	-112.306532663317	11.493495441158	75	8	364	0.440614014863968	121
1847	27.0603015075377	-112.150753768844	11.4891352004444	113	8	364	5.71613740921021	96
1848	27.0603015075377	-111.994974874372	11.4878162514693	76	8	364	7.23982715606689	97
1849	27.0603015075377	-109.969849246231	11.4938561218397	109	1	364	0	119
1850	27.0603015075377	-109.814070351759	11.4884111715224	245	1	364	6.37178707122803	119
1851	27.0603015075377	-109.658291457286	11.4172345654307	317	1	364	94.0629272460938	119
1852	27.0603015075377	-109.502512562814	11.3960498075461	113	1	364	120.676452636719	116
1853	27.0603015075377	-109.346733668342	11.4918661914241	98	1	364	2.42618012428284	116
1854	27.0603015075377	-109.190954773869	11.4930411090826	268	4	364	0.972578287124634	118
1855	27.0603015075377	-109.035175879397	11.488633101501	111	4	364	6.24360227584839	94
1856	27.0603015075377	-108.879396984925	11.4911693193084	202	4	364	3.27732801437378	248
1857	27.0603015075377	-108.723618090452	11.4933091912873	291	9	336	0.676539063453674	207
1858	27.0603015075377	-108.56783919598	11.4902642486056	277	10	335	2.0792875289917	206
1859	27.0603015075377	-108.412060301508	11.4914563184943	254	10	334	1.87308871746063	194
1860	27.0603015075377	-108.256281407035	11.493468409557	173	40	330	0.47782227396965	192
1861	27.0603015075377	-108.100502512563	11.4900400395814	170	73	319	4.64549207687378	165
1862	27.0603015075377	-107.94472361809	11.4818027700733	164	73	320	7.31893730163574	174
1863	27.0603015075377	-107.788944723618	11.4848834351569	147	42	323	7.6588397026062	192
1864	27.0603015075377	-107.633165829146	11.2618672963396	176	99	316	7.66999530792236	59
1865	27.0603015075377	-107.477386934673	7.91997463229357	171	110	278	10.1816825866699	31
1866	27.0603015075377	-107.321608040201	7.31058323291797	171	144	222	7.34024810791016	16
1867	27.0603015075377	-107.165829145729	8.14544031393848	171	110	190	11.3213787078857	24
1868	27.0603015075377	-107.010050251256	8.63284248377791	166	144	191	7.07189226150513	31
1869	27.0603015075377	-106.854271356784	10.3446255482303	166	110	212	2.00565600395203	34
1870	27.0603015075377	-106.698492462312	10.5550503855523	166	111	223	2.14618682861328	34
1871	27.0603015075377	-106.542713567839	11.4735111219833	166	110	278	1.09064054489136	54
1872	27.0603015075377	-106.386934673367	11.4906393325177	178	81	315	1.64053201675415	112
1873	27.0603015075377	-106.231155778894	11.4869272290882	186	81	315	2.05906105041504	114
1874	27.0603015075377	-106.075376884422	11.4874279421751	157	81	310	2.23925805091858	100
1875	27.0603015075377	-105.91959798995	11.4931745493807	179	79	310	0.183706745505333	124
1876	27.0603015075377	-105.763819095477	11.4884002146073	163	76	320	0.41181269288063	150
1877	27.0603015075377	-105.608040201005	11.4907994756956	178	42	320	2.344153881073	151
1878	27.0603015075377	-105.452261306533	11.4821744070266	193	41	321	6.34564161300659	109
1879	27.0603015075377	-105.29648241206	11.4849671920714	144	41	321	8.35536003112793	108
1880	27.0603015075377	-105.140703517588	11.4858491913077	154	41	321	9.63009643554688	108
1881	27.0603015075377	-104.984924623116	11.485681659369	140	41	321	9.97522640228271	102
1882	27.0603015075377	-104.829145728643	11.4926610936208	154	41	321	1.10044717788696	102
1883	27.0603015075377	-104.673366834171	11.4938501841602	111	41	321	0.017560102045536	108
1884	27.0603015075377	-104.517587939698	11.4938302364699	135	41	321	0.0151086468249559	108
1885	27.0603015075377	-104.361809045226	11.493827404634	144	36	321	0.016296150162816	116
1886	27.0603015075377	-104.206030150754	11.4931524264993	159	36	321	0	109
1887	27.0603015075377	-104.050251256281	11.4937282614503	149	4	338	0.166106373071671	116
1888	27.0603015075377	-103.894472361809	11.4938354831242	109	4	338	0.0172272548079491	85
1889	27.0603015075377	-103.738693467337	11.4938514169007	122	25	338	0.0123681435361505	116
1890	27.0603015075377	-103.582914572864	11.49350859644	241	5	338	0.427337914705276	72
1891	27.0603015075377	-103.427135678392	11.4926337668688	255	5	338	1.20242476463318	73
1892	27.0603015075377	-103.27135678392	11.4790955809968	129	5	338	16.4894695281982	70
1893	27.0603015075377	-103.115577889447	11.4938119702459	199	5	338	0.00160812155809253	116
1894	27.0603015075377	-102.959798994975	11.4938498436428	237	5	338	0	123
1895	27.0603015075377	-102.804020100503	11.4938156290811	214	5	338	0.0153125235810876	109
1896	27.0603015075377	-102.64824120603	11.4836555764934	180	11	321	0.00704989396035671	159
1897	27.0603015075377	-102.492462311558	11.4938467786382	148	11	321	0.00333583145402372	146
1898	27.0603015075377	-102.336683417085	11.4938301623036	203	11	338	0	109
1899	27.0603015075377	-102.180904522613	11.4930885242244	123	11	355	0.893964648246765	109
1900	27.0603015075377	-102.025125628141	11.4937874852608	171	11	321	0.0276943352073431	109
1901	27.0603015075377	-101.869346733668	11.4931386685737	265	11	321	0.712438225746155	109
1902	27.0603015075377	-101.713567839196	11.4921645074924	100	1	355	1.85115814208984	44
1903	27.0603015075377	-101.557788944724	10.8579646603868	110	1	355	842.943237304688	38
1904	27.0603015075377	-101.402010050251	11.4660032625982	101	1	355	33.7026405334473	39
1905	27.0603015075377	-101.246231155779	11.4936038574284	126	1	355	0.036190390586853	39
1906	27.0603015075377	-101.090452261307	11.4905405638696	110	1	355	0.0351719968020916	39
1907	27.0603015075377	-100.934673366834	11.493777020341	179	1	355	0	47
1908	27.0603015075377	-100.778894472362	11.4932729365779	112	1	355	0.00989222899079323	39
1909	27.0603015075377	-100.623115577889	11.4938610740126	90	1	355	0.0039439327083528	42
1910	27.0603015075377	-100.467336683417	11.4937468761616	252	1	355	0.0812341347336769	42
1911	27.0603015075377	-100.311557788945	11.4936472262698	129	1	355	0	42
1912	27.0603015075377	-100.155778894472	11.493654615526	275	1	355	0	42
1913	27.0603015075377	-100	11.4935094152815	274	1	355	0.115583665668964	42
1914	27.1658291457286	-114.331658291457	11.4909252122721	241	8	361	3.53813338279724	172
1915	27.1658291457286	-114.175879396985	11.4937403720769	222	8	362	0	173
1916	27.1658291457286	-114.020100502513	11.4860372534799	218	8	362	0.679173529148102	153
1917	27.1658291457286	-113.86432160804	11.4919141151879	218	8	362	1.79785907268524	152
1918	27.1658291457286	-113.708542713568	11.4934218514303	201	9	362	0.463663339614868	153
1919	27.1658291457286	-113.552763819095	11.4930596704792	180	9	362	0.8345085978508	103
1920	27.1658291457286	-113.396984924623	11.4932131962893	278	9	364	0.620396316051483	93
1921	27.1658291457286	-113.241206030151	11.4927944005567	264	8	364	0.00427761301398277	51
1922	27.1658291457286	-113.085427135678	11.4929221990647	237	8	364	0.00427761347964406	48
1923	27.1658291457286	-112.929648241206	11.4923108322053	96	8	364	1.72790765762329	46
1924	27.1658291457286	-112.773869346734	11.4930150418241	174	8	364	0.212163418531418	35
1925	27.1658291457286	-112.618090452261	11.4935747546112	319	8	364	0.212163403630257	62
1926	27.1658291457286	-112.462311557789	11.4935435906517	318	9	364	0.212163418531418	120
1927	27.1658291457286	-112.306532663317	11.4931676437106	248	8	364	0.356853038072586	95
1928	27.1658291457286	-112.150753768844	11.4873949213419	156	8	364	6.80771160125732	97
1929	27.1658291457286	-110.281407035176	11.4930826409728	308	1	364	0.0731121897697449	120
1930	27.1658291457286	-110.125628140704	11.4887921674251	141	1	364	5.45254755020142	120
1931	27.1658291457286	-109.969849246231	11.486463854914	302	1	364	8.95839595794678	119
1932	27.1658291457286	-109.814070351759	11.2092680260814	151	1	364	357.436096191406	116
1933	27.1658291457286	-109.658291457286	11.4919194832919	318	1	364	2.12850475311279	116
1934	27.1658291457286	-109.502512562814	11.4425569638603	122	1	364	62.8494529724121	114
1935	27.1658291457286	-109.346733668342	11.441656181456	103	1	364	62.523868560791	113
1936	27.1658291457286	-109.190954773869	11.4934807729386	77	1	364	0.464804917573929	113
1937	27.1658291457286	-109.035175879397	11.4896942608651	152	4	364	4.63532447814941	114
1938	27.1658291457286	-108.879396984925	11.4891932156969	239	4	364	5.59514045715332	165
1939	27.1658291457286	-108.723618090452	11.4926518242318	278	10	334	0.141111314296722	194
1940	27.1658291457286	-108.56783919598	11.4865475245216	160	40	330	7.92675304412842	173
1941	27.1658291457286	-108.412060301508	11.4910770414458	160	40	330	3.08837628364563	174
1942	27.1658291457286	-108.256281407035	11.4914861802645	170	74	319	2.0292112827301	163
1943	27.1658291457286	-108.100502512563	11.1481029534126	171	99	310	3.50344443321228	60
1944	27.1658291457286	-107.94472361809	11.4465206411019	171	80	318	9.63744926452637	94
1945	27.1658291457286	-107.788944723618	11.4861651687958	172	74	318	5.43945980072021	160
1946	27.1658291457286	-107.633165829146	10.3704448753508	171	99	283	9.80985927581787	52
1947	27.1658291457286	-107.477386934673	8.19147683991482	171	110	263	4.90751361846924	31
1948	27.1658291457286	-107.321608040201	8.31655718650371	171	110	222	9.67032432556152	27
1949	27.1658291457286	-107.165829145729	8.94715858340696	171	110	191	7.19976711273193	31
1950	27.1658291457286	-107.010050251256	9.34696422506114	166	143	191	7.33443355560303	31
1951	27.1658291457286	-106.854271356784	10.8460185360013	166	110	223	2.0855712890625	34
1952	27.1658291457286	-106.698492462312	10.9808348905352	166	110	223	2.03412342071533	34
1953	27.1658291457286	-106.542713567839	11.4936818883397	166	110	278	0.204712748527527	55
1954	27.1658291457286	-106.386934673367	11.4867421019255	158	81	315	6.73480176925659	113
1955	27.1658291457286	-106.231155778894	11.4896253706553	188	81	315	2.38095641136169	114
1956	27.1658291457286	-106.075376884422	11.4921935588763	187	81	315	0.0656584352254868	114
1957	27.1658291457286	-105.91959798995	11.4928843817238	188	76	315	0.28813910484314	163
1958	27.1658291457286	-105.763819095477	11.4925648919713	188	43	320	0.424945771694183	151
1959	27.1658291457286	-105.608040201005	11.4905865981795	213	41	321	0.269115567207336	163
1960	27.1658291457286	-105.452261306533	11.4933075726005	263	41	321	0.640317022800446	108
1961	27.1658291457286	-105.29648241206	11.4925791964392	111	41	321	1.38831031322479	108
1962	27.1658291457286	-105.140703517588	11.493440017192	136	41	321	0.334584474563599	115
1963	27.1658291457286	-104.984924623116	11.4874692015462	141	41	321	6.8110728263855	115
1964	27.1658291457286	-104.829145728643	11.4890892780542	224	41	321	3.00354146957397	116
1965	27.1658291457286	-104.673366834171	11.4936529594799	190	41	321	0.0318295508623123	102
1966	27.1658291457286	-104.517587939698	11.4938129271808	111	41	321	0.0482291616499424	108
1967	27.1658291457286	-104.361809045226	11.4938389342303	189	11	338	0	116
1968	27.1658291457286	-104.206030150754	11.4937794149327	172	42	321	0.0029586092568934	103
1969	27.1658291457286	-104.050251256281	11.493633323513	210	41	321	0.00880347657948732	98
1970	27.1658291457286	-103.894472361809	11.4938502975587	149	11	338	0.0172272548079491	116
1971	27.1658291457286	-103.738693467337	11.4915519404148	245	41	321	0.00852329004555941	116
1972	27.1658291457286	-103.582914572864	11.4931210265639	230	36	338	0.427337914705276	116
1973	27.1658291457286	-103.427135678392	11.4934644414944	255	5	338	0.487479567527771	72
1974	27.1658291457286	-103.27135678392	11.4934267324754	222	5	338	0.0235994067043066	72
1975	27.1658291457286	-103.115577889447	11.4935166561889	133	5	338	0.0266632921993732	116
1976	27.1658291457286	-102.959798994975	11.4930968778646	246	5	338	0.00738000124692917	123
1977	27.1658291457286	-102.804020100503	11.4925351483563	138	12	321	0.015172035433352	109
1978	27.1658291457286	-102.64824120603	11.493834449183	162	12	321	0.00284551968798041	146
1979	27.1658291457286	-102.492462311558	11.4938283214172	137	11	321	0	146
1980	27.1658291457286	-102.336683417085	11.4936499141301	226	11	338	0.0506548695266247	109
1981	27.1658291457286	-102.180904522613	11.493244808239	226	11	338	0.258707284927368	109
1982	27.1658291457286	-102.025125628141	11.4909944961687	184	42	321	0.0331871509552002	158
1983	27.1658291457286	-101.869346733668	11.4937607497525	140	38	321	0.0592446774244308	109
1984	27.1658291457286	-101.713567839196	11.4900680587478	156	11	355	4.61094522476196	53
1985	27.1658291457286	-101.557788944724	11.4881855463898	223	11	355	3.52697968482971	38
1986	27.1658291457286	-101.402010050251	11.4921731978803	249	1	355	2.06068968772888	44
1987	27.1658291457286	-101.246231155779	11.4935363639446	126	1	355	0.0388451926410198	44
1988	27.1658291457286	-101.090452261307	11.4922756991046	99	1	355	0.0340935774147511	44
1989	27.1658291457286	-100.934673366834	11.493809509907	249	1	355	0.0141164110973477	39
1990	27.1658291457286	-100.778894472362	11.4936870984247	281	1	355	0.193354114890099	45
1991	27.1658291457286	-100.623115577889	11.4936724675712	276	1	355	0.0103912679478526	42
1992	27.1658291457286	-100.467336683417	11.4934516788428	150	1	355	0.00434211036190391	42
1993	27.1658291457286	-100.311557788945	11.4927346004134	308	1	355	0.00362195540219545	42
1994	27.1658291457286	-100.155778894472	11.4933163633706	275	1	355	0.657890856266022	42
1995	27.1658291457286	-100	11.4895981879559	106	1	355	0.886669874191284	42
1996	27.2713567839196	-114.48743718593	11.4926230083059	241	8	358	0.0033404438290745	171
1997	27.2713567839196	-114.331658291457	11.4861706820745	297	8	346	3.27941608428955	172
1998	27.2713567839196	-114.175879396985	11.4918155761988	288	8	362	2.40326404571533	173
1999	27.2713567839196	-114.020100502513	11.493123966516	219	8	363	0.754977643489838	154
[truncated: 21,146 more rows]
