# Supplementary material for: Role of vector phenotypic plasticity in disease transmission as illustrated by the spread of dengue virus by Aedes albopictus
Source: Nat Commun. 2024 Sep 7;15:7823. doi: 10.1038/s41467-024-52144-5 (PMC11379831; doi:10.1038/s41467-024-52144-5)
Supplement: Supplementary file 4 — Source Data files [file 41467_2024_52144_MOESM4_ESM.zip › Source_Data_Folder/Supplementary_Material/SF60/mord_EU_17.csv]

	latitude	longitude	R0_max	R0_max_time	R0_first	R0_last	Dens	Duration
1	35	-6.26633165829146	11.4002459338244	288	100	302	115.421249389648	169
2	35	-6.09547738693467	11.3998464143391	234	100	302	115.421257019043	170
3	35	-5.92462311557789	10.9035633029473	177	100	304	774.962707519531	71
4	35	-5.75376884422111	11.4226049638201	215	100	304	80.1918029785156	39
5	35	-5.58291457286432	11.448751718107	166	100	305	53.9870376586914	40
6	35	-5.41206030150754	11.4524965074119	163	102	304	49.878360748291	58
7	35	-5.24120603015075	11.4246661496016	204	106	300	84.6067123413086	39
8	35	-5.07035175879397	11.3752602349626	200	106	289	144.619155883789	39
9	35	-4.89949748743719	11.1725050188285	212	124	289	407.75439453125	28
10	35	-4.7286432160804	11.3755331529527	192	141	287	146.377838134766	57
11	35	-4.55778894472362	11.43094746685	175	141	287	77.2105407714844	57
12	35	-4.38693467336683	11.4272345265025	199	141	287	80.5626449584961	58
13	35	-4.21608040201005	11.443072679221	192	129	287	52.6765899658203	58
14	35	-4.04522613065327	11.4580066925003	231	108	287	42.4382476806641	59
15	35	-3.87437185929648	11.4143427896935	239	108	289	97.3857192993164	59
16	35	-3.7035175879397	11.4518044452729	177	129	289	50.5477561950684	59
17	35	-3.53266331658291	11.3942931617471	192	136	289	122.629875183105	90
18	35	-3.36180904522613	11.4439353907637	236	105	299	60.6601295471191	157
19	35	-3.19095477386935	11.4441634398054	191	104	299	60.9108619689941	159
20	35	-3.02010050251256	11.3101945969223	166	103	305	229.159317016602	92
21	35	-2.84924623115578	11.447185777424	232	103	332	56.9411964416504	176
22	35	-2.678391959799	11.4747550264458	238	103	332	22.2979278564453	176
23	35	-2.50753768844221	11.477440803533	203	103	332	18.1345310211182	177
24	35	-2.33668341708543	11.389881556286	196	103	332	128.391571044922	177
25	35	-2.16582914572864	11.4103453903964	232	104	332	100.975677490234	177
26	35	-1.99497487437186	11.4133224054146	196	105	332	97.1810760498047	158
27	35	-1.82412060301508	11.4394115141908	196	108	290	66.7953948974609	157
28	35	-1.65326633165829	11.4105044625375	228	108	290	100.080223083496	157
29	35	-1.48241206030151	11.4240894178807	198	105	332	84.5774307250977	72
30	35	-1.31155778894472	11.1136087214197	223	105	306	484.228881835938	71
31	35	-1.14070351758794	11.4170339385424	224	105	306	86.9288787841797	72
32	35	-0.969849246231156	11.4396677766307	203	108	306	66.3390274047852	96
33	35	-0.798994974874372	11.3863392076595	165	108	306	132.830017089844	96
34	35	-0.628140703517589	11.4212462658839	240	108	306	88.9005126953125	71
35	35	-0.457286432160805	11.4562411879875	166	108	306	45.6936302185059	58
36	35	-0.28643216080402	11.4535248498783	167	105	306	42.1560516357422	70
37	35	-0.115577889447236	11.4525042070586	240	105	306	42.3465805053711	70
38	35	0.0552763819095468	11.4350189798307	240	105	306	72.2022171020508	70
39	35	0.226130653266331	11.3266802231391	202	107	306	207.635681152344	70
40	35	0.396984924623116	11.4517334235223	207	107	306	50.1186103820801	55
41	35	0.567839195979898	11.456803493427	207	107	306	44.860237121582	55
42	35	0.738693467336683	11.4765698661831	244	106	306	21.084867477417	70
43	35	0.909547738693467	11.4433122630094	243	107	306	61.0214309692383	37
44	35	1.08040201005025	11.3860602595657	167	107	284	132.975814819336	39
45	35	1.25125628140703	11.4751655074511	225	107	271	21.8790035247803	39
46	35	1.42211055276382	11.4794494575003	237	107	271	17.4784545898438	39
47	35	1.5929648241206	11.4899747700269	165	107	270	4.69529819488525	40
48	35	1.76381909547739	11.4907959920416	239	107	270	3.7337474822998	40
49	35	1.93467336683417	11.4907969070525	172	107	283	3.7337474822998	39
50	35	2.10552763819095	11.4877632843905	225	105	283	3.7337474822998	52
51	35	2.27638190954774	11.4762966094461	174	104	307	21.053955078125	52
52	35	2.44723618090452	11.4763344222948	180	104	307	21.053955078125	45
53	35	2.61809045226131	11.481170720693	223	104	307	10.789213180542	45
54	35	2.78894472361809	11.3729098506085	161	104	307	149.45166015625	45
55	35	2.95979899497487	11.3606315966134	224	104	307	164.966094970703	52
56	35	3.13065326633166	11.3852925438746	224	104	307	133.460906982422	52
57	35	3.30150753768844	11.4849696443782	147	104	271	10.2913751602173	34
58	35	3.47236180904522	11.4694033912179	165	105	271	29.8122253417969	40
59	35	3.64321608040201	11.4474339116422	163	105	270	40.9432640075684	40
60	35	3.81407035175879	11.4603426727786	207	105	307	38.7978591918945	40
61	35	3.98492462311558	11.471995575943	233	105	270	26.0957870483398	41
62	35	4.15577889447236	11.4724943351197	236	105	270	26.0957870483398	41
63	35	4.32663316582915	11.4644861730807	237	105	271	35.8522338867188	42
64	35	4.49748743718593	11.445761934412	198	104	307	58.9505653381348	53
65	35	4.66834170854271	11.4329581718253	248	70	307	74.2937545776367	44
66	35	4.8391959798995	11.4773267005042	181	70	307	20.1817493438721	55
67	35	5.01005025125628	11.4512531004318	164	104	307	52.1395645141602	56
68	35	5.18090452261306	11.4416385039318	257	55	307	63.9427452087402	50
69	35	5.35175879396985	11.437940428114	138	55	308	63.9427452087402	47
70	35	5.52261306532663	11.4629155398449	149	54	308	36.5069389343262	47
71	35	5.69346733668342	11.4859865021306	262	54	308	9.6024341583252	47
72	35	5.8643216080402	11.4841347506726	183	55	307	9.6024341583252	52
73	35	6.03517587939698	11.4753586424917	165	105	284	22.5918579101562	62
74	35	6.20603015075377	11.4709233343305	187	108	272	18.7390308380127	54
75	35	6.37688442211055	11.4904344443191	230	109	271	4.10245513916016	31
76	35	6.54773869346734	11.4859173556234	259	108	272	9.13655471801758	54
77	35	6.71859296482412	11.4826660208187	240	109	272	13.6405935287476	54
78	35	6.8894472361809	11.4823692594212	131	117	269	13.6953277587891	58
79	35	7.06030150753769	11.4599744781578	168	117	269	39.2435874938965	59
80	35	7.23115577889447	11.482852042717	233	117	270	12.9758501052856	35
81	35	7.57286432160804	11.4887250939218	209	105	271	6.20333433151245	35
82	35	7.74371859296482	11.4847810310707	200	105	271	8.7802848815918	35
83	35	7.91457286432161	11.4863279413989	233	117	269	8.7802848815918	35
84	35	8.08542713567839	11.4855220317962	226	117	268	9.9499626159668	60
85	35	8.25628140703517	11.4797328015755	206	117	269	17.2445125579834	35
86	35	8.42713567839196	11.4477620935627	189	117	272	56.4213371276855	49
87	35	8.59798994974874	11.4491004312119	259	117	272	54.8390426635742	49
88	35	8.76884422110553	11.4738641534787	224	117	272	24.3513870239258	51
89	35	8.93969849246231	11.4708359735402	224	116	308	21.4223957061768	52
90	35	9.11055276381909	11.4750281037709	160	105	308	22.9315624237061	54
91	35	9.28140703517588	11.4270302542381	172	55	308	81.2989044189453	53
92	35	9.45226130653266	11.3468742495781	199	91	308	182.477966308594	53
93	35	9.62311557788945	11.4407476482385	172	91	308	65.1486053466797	53
94	35	9.79396984924623	11.4395183815868	252	91	308	65.9596557617188	53
95	35	9.96482412060302	11.4389046101506	236	55	308	67.1334991455078	58
96	35	10.1356783919598	11.4745163018068	186	55	308	23.3249111175537	58
97	35	10.3065326633166	11.4747627732062	173	55	308	23.3249111175537	58
98	35	10.4773869346734	11.4745190721209	183	55	308	23.3249111175537	58
99	35	10.6482412060301	11.4745825704192	248	55	308	23.3249111175537	58
100	35	10.8190954773869	11.3725065363737	248	91	309	150.193023681641	88
101	35	10.9899497487437	11.3508501633195	236	91	312	177.472198486328	88
102	35	24.8291457286432	11.4839484141632	175	110	302	12.0831117630005	102
103	35	25	11.4757338314025	227	110	295	22.0429000854492	102
104	35.0904522613065	-6.09547738693467	11.3760590218027	227	100	302	145.538284301758	169
105	35.0904522613065	-5.92462311557789	11.3428742563001	177	100	301	186.800598144531	96
106	35.0904522613065	-5.75376884422111	11.4455137365378	287	100	304	58.9568939208984	58
107	35.0904522613065	-5.58291457286432	11.4508944444394	159	102	304	49.5197448730469	58
108	35.0904522613065	-5.41206030150754	11.4479680204351	255	106	304	56.1231536865234	43
109	35.0904522613065	-5.24120603015075	11.4217714067596	170	108	289	88.0657577514648	64
110	35.0904522613065	-5.07035175879397	11.4047013465966	235	137	289	109.120941162109	59
111	35.0904522613065	-4.89949748743719	11.3883671752225	212	141	289	130.288436889648	60
112	35.0904522613065	-4.7286432160804	11.3714185628378	238	141	289	150.806396484375	60
113	35.0904522613065	-4.55778894472362	11.4446086195554	209	141	289	55.5400886535645	59
114	35.0904522613065	-4.38693467336683	11.4433985062951	177	129	289	61.6755714416504	60
115	35.0904522613065	-4.21608040201005	11.4499639456137	206	129	289	52.0094604492188	60
116	35.0904522613065	-4.04522613065327	11.4262230571408	192	128	289	82.8784103393555	77
117	35.0904522613065	-3.87437185929648	10.7977215499978	239	129	289	929.981323242188	120
118	35.0904522613065	-3.7035175879397	11.4207692721333	196	136	289	89.1964721679688	59
119	35.0904522613065	-3.53266331658291	11.4062340869767	196	136	289	86.4832916259766	108
120	35.0904522613065	-3.36180904522613	11.4144004031257	196	105	299	97.4562377929688	157
121	35.0904522613065	-3.19095477386935	11.4688143715035	207	104	299	30.3501205444336	167
122	35.0904522613065	-3.02010050251256	11.3254835565973	227	103	307	209.028839111328	176
123	35.0904522613065	-2.84924623115578	11.2688159369799	169	103	305	280.714019775391	177
124	35.0904522613065	-2.678391959799	11.4032039416722	235	103	332	111.708786010742	176
125	35.0904522613065	-2.50753768844221	11.4634981581066	230	104	332	34.1835136413574	178
126	35.0904522613065	-2.33668341708543	11.3881829095404	247	103	332	130.301818847656	177
127	35.0904522613065	-2.16582914572864	11.4087893492322	232	104	332	104.385345458984	177
128	35.0904522613065	-1.82412060301508	11.240061720812	237	105	332	319.036712646484	158
129	35.0904522613065	-1.65326633165829	11.4547696724539	231	124	290	47.854866027832	157
130	35.0904522613065	-1.48241206030151	11.2910170611084	204	105	332	253.773803710938	158
131	35.0904522613065	-1.31155778894472	11.4391329114043	223	105	306	66.2404327392578	72
132	35.0904522613065	-1.14070351758794	11.417051037212	203	105	306	92.6694259643555	72
133	35.0904522613065	-0.969849246231156	11.4423017305727	164	108	306	60.5903282165527	72
134	35.0904522613065	-0.798994974874372	11.3186603430564	185	105	306	217.352294921875	96
135	35.0904522613065	-0.628140703517589	11.3558254884234	167	104	306	165.485794067383	71
136	35.0904522613065	-0.457286432160805	11.4177817993199	166	105	306	91.4027481079102	71
137	35.0904522613065	-0.28643216080402	11.4719104649745	159	104	306	21.3567905426025	71
138	35.0904522613065	-0.115577889447236	11.4643889650723	190	104	306	32.9088592529297	71
139	35.0904522613065	0.0552763819095468	11.3976117528699	190	105	306	118.601203918457	71
140	35.0904522613065	0.226130653266331	11.4493727701331	240	106	306	52.4092788696289	70
141	35.0904522613065	0.396984924623116	11.4515156069494	173	106	306	51.7687797546387	55
142	35.0904522613065	0.567839195979898	11.4302686024424	146	106	306	78.1102676391602	63
143	35.0904522613065	0.738693467336683	11.4352752132725	223	105	306	70.6221160888672	63
144	35.0904522613065	0.909547738693467	11.4594140922585	241	106	306	41.7774810791016	36
145	35.0904522613065	1.08040201005025	11.3535139348639	190	107	284	163.570541381836	38
146	35.0904522613065	1.25125628140703	11.4539265817602	185	107	284	48.7461357116699	39
147	35.0904522613065	1.42211055276382	11.4785171980136	168	107	271	18.5567092895508	39
148	35.0904522613065	1.5929648241206	11.4847916787503	239	109	270	10.1402740478516	40
149	35.0904522613065	1.76381909547739	11.49077061691	233	108	270	3.73374724388123	70
150	35.0904522613065	1.93467336683417	11.4755614662221	185	107	283	12.6107988357544	39
151	35.0904522613065	2.10552763819095	11.4804825357311	146	105	307	15.7997226715088	53
152	35.0904522613065	2.27638190954774	11.475425098869	161	104	307	21.053955078125	52
153	35.0904522613065	2.44723618090452	11.4758779894588	224	104	307	21.053955078125	46
154	35.0904522613065	2.61809045226131	11.4859264831477	161	104	307	9.60508632659912	45
155	35.0904522613065	2.78894472361809	11.4853387127913	223	104	307	10.3915138244629	53
156	35.0904522613065	2.95979899497487	11.3543373356574	173	104	307	164.877258300781	52
157	35.0904522613065	3.13065326633166	11.4646983827307	224	104	307	25.0295429229736	52
158	35.0904522613065	3.30150753768844	11.473224316105	224	104	272	25.014497756958	53
159	35.0904522613065	3.47236180904522	11.482594814326	235	104	271	12.6711702346802	35
160	35.0904522613065	3.64321608040201	11.4603353288469	207	105	307	40.9432640075684	35
161	35.0904522613065	3.81407035175879	11.4645449628954	171	105	307	34.6094665527344	35
162	35.0904522613065	3.98492462311558	11.4683285967165	173	105	307	31.0690441131592	35
163	35.0904522613065	4.15577889447236	11.342755082345	208	105	271	186.073959350586	35
164	35.0904522613065	4.32663316582915	11.4787737116118	162	104	272	17.4632377624512	52
165	35.0904522613065	4.49748743718593	11.4737728669972	146	104	307	15.6188802719116	53
166	35.0904522613065	4.66834170854271	11.4798927665195	125	70	307	15.6188821792603	47
167	35.0904522613065	4.8391959798995	11.4542302497178	252	104	307	47.7686882019043	55
168	35.0904522613065	5.01005025125628	11.4727820866577	250	104	307	25.7453746795654	55
169	35.0904522613065	5.18090452261306	11.4900954625762	135	103	307	3.77173089981079	52
170	35.0904522613065	5.35175879396985	11.4799335807643	132	55	307	16.8751239776611	52
171	35.0904522613065	5.52261306532663	11.4741395807636	183	55	307	16.8751239776611	52
172	35.0904522613065	5.69346733668342	11.4470171455336	127	55	286	57.3936996459961	54
173	35.0904522613065	5.8643216080402	11.4480130585152	171	105	284	55.7129554748535	62
174	35.0904522613065	6.03517587939698	11.4839800734067	198	105	278	12.0526971817017	54
175	35.0904522613065	6.20603015075377	11.4644342341801	208	108	272	35.7427940368652	54
176	35.0904522613065	6.37688442211055	11.4426483657416	188	117	269	62.7911033630371	50
177	35.0904522613065	6.54773869346734	11.4852132381163	230	117	270	6.7943286895752	48
178	35.0904522613065	6.71859296482412	11.488261732289	162	108	272	6.79432821273804	54
179	35.0904522613065	6.8894472361809	11.4750596328996	132	117	272	21.1872501373291	31
180	35.0904522613065	7.06030150753769	11.4659163577199	168	117	269	33.7477874755859	59
181	35.0904522613065	7.23115577889447	11.4528725438791	245	117	269	49.022705078125	59
182	35.0904522613065	7.57286432160804	11.4885022683686	224	117	270	6.41568470001221	35
183	35.0904522613065	7.74371859296482	11.4864370825843	233	105	271	8.78028392791748	35
184	35.0904522613065	7.91457286432161	11.4875989340388	189	117	268	5.90653944015503	60
185	35.0904522613065	8.08542713567839	11.4885750044556	244	117	268	5.90653944015503	60
186	35.0904522613065	8.25628140703517	11.4763470952439	243	117	268	20.0639381408691	60
187	35.0904522613065	8.42713567839196	11.4478196677964	241	117	268	56.4213409423828	49
188	35.0904522613065	8.59798994974874	11.4473015019021	176	117	268	56.3944091796875	41
189	35.0904522613065	8.76884422110553	11.4693932791678	189	117	272	25.3118839263916	49
190	35.0904522613065	8.93969849246231	11.4717425815199	224	117	308	24.2784805297852	52
191	35.0904522613065	9.11055276381909	11.4622885844967	187	105	308	38.3597946166992	54
192	35.0904522613065	9.28140703517588	11.4349249008847	172	105	308	71.2045516967773	53
193	35.0904522613065	9.45226130653266	11.3459305310615	237	91	308	183.654220581055	53
194	35.0904522613065	9.62311557788945	11.4404016194822	199	91	308	64.1454772949219	53
195	35.0904522613065	9.79396984924623	11.4532636537886	248	91	308	49.5105628967285	53
196	35.0904522613065	9.96482412060302	11.4477015080964	172	55	308	56.4767990112305	61
197	35.0904522613065	10.1356783919598	11.4739421149182	236	55	308	23.3249130249023	58
198	35.0904522613065	10.3065326633166	11.4696509614002	199	55	308	23.3249092102051	58
199	35.0904522613065	10.4773869346734	11.474582949211	255	55	308	23.5433311462402	58
200	35.0904522613065	10.6482412060301	11.4198790464695	125	55	308	90.6260604858398	58
201	35.0904522613065	10.8190954773869	11.3440194333685	248	91	309	186.082733154297	88
202	35.0904522613065	10.9899497487437	11.3595448416477	236	91	312	164.228637695312	88
203	35.0904522613065	24.6582914572864	11.4762764973961	133	119	295	21.1662578582764	92
204	35.0904522613065	24.8291457286432	11.4626116550351	216	119	294	34.8139610290527	88
205	35.0904522613065	25	11.4431202393772	190	119	295	59.886474609375	92
206	35.1809045226131	-6.09547738693467	10.343324982461	216	100	301	1641.32043457031	168
207	35.1809045226131	-5.92462311557789	11.3668119054649	244	100	301	156.584106445312	96
208	35.1809045226131	-5.75376884422111	11.4523261838214	215	106	301	49.283634185791	44
209	35.1809045226131	-5.58291457286432	11.4536169626279	174	106	300	48.8218421936035	64
210	35.1809045226131	-5.41206030150754	11.4426918682796	167	106	300	59.0161743164062	39
211	35.1809045226131	-5.24120603015075	11.4430869667156	235	128	289	61.6898727416992	35
212	35.1809045226131	-5.07035175879397	11.4208841773074	199	141	289	89.5009460449219	59
213	35.1809045226131	-4.89949748743719	11.3886616625563	176	141	289	126.683631896973	60
214	35.1809045226131	-4.7286432160804	11.4077181938827	206	138	294	103.823455810547	123
215	35.1809045226131	-4.55778894472362	11.4464710477629	209	138	294	52.057243347168	139
216	35.1809045226131	-4.21608040201005	11.4630563448128	177	128	300	37.4949913024902	157
217	35.1809045226131	-4.04522613065327	11.4508874995513	177	129	300	51.909309387207	157
218	35.1809045226131	-3.87437185929648	11.3307446528024	199	105	300	199.821624755859	157
219	35.1809045226131	-3.7035175879397	11.4085845921214	212	135	299	103.587303161621	157
220	35.1809045226131	-3.53266331658291	11.4345472755988	215	135	299	71.2754669189453	142
221	35.1809045226131	-3.36180904522613	11.4362917612751	209	105	299	61.8690910339355	157
222	35.1809045226131	-3.19095477386935	11.4541107411695	230	105	299	48.670036315918	167
223	35.1809045226131	-3.02010050251256	11.3979673410772	196	104	305	118.144622802734	175
224	35.1809045226131	-2.84924623115578	11.2697527110702	190	103	332	280.714019775391	176
225	35.1809045226131	-1.65326633165829	11.4177391512337	199	105	332	93.2663192749023	159
226	35.1809045226131	-1.48241206030151	11.4152679198658	232	105	332	96.2368240356445	159
227	35.1809045226131	-1.31155778894472	11.4139320468022	197	105	300	98.3554611206055	158
228	35.1809045226131	-1.14070351758794	11.4217565468265	203	105	306	88.5919952392578	72
229	35.1809045226131	-0.969849246231156	11.4243513184343	164	105	306	83.5884704589844	72
230	35.1809045226131	-0.798994974874372	11.3249746632899	145	105	306	204.13215637207	71
231	35.1809045226131	-0.628140703517589	9.46579135814188	185	104	306	3319.81591796875	71
232	35.1809045226131	-0.457286432160805	11.4316896804414	202	53	306	76.3207855224609	71
233	35.1809045226131	-0.28643216080402	11.4232710335633	159	104	306	84.9365158081055	71
234	35.1809045226131	-0.115577889447236	11.4723075754718	251	53	306	26.0446090698242	71
235	35.1809045226131	0.0552763819095468	11.4331478920214	160	53	306	73.4321594238281	71
236	35.1809045226131	0.226130653266331	11.4481383191582	159	105	306	51.334415435791	71
237	35.1809045226131	0.396984924623116	11.443311163872	222	106	306	61.9413757324219	70
238	35.1809045226131	0.567839195979898	11.4568878094751	190	105	306	44.8903350830078	63
239	35.1809045226131	0.738693467336683	11.4348041135123	244	105	306	70.6221160888672	63
240	35.1809045226131	0.909547738693467	11.4606285642993	190	106	306	40.5683631896973	58
241	35.1809045226131	1.08040201005025	11.442472324763	190	107	306	62.3887481689453	37
242	35.1809045226131	1.25125628140703	11.4341860893875	169	107	284	73.1884231567383	38
243	35.1809045226131	1.42211055276382	11.1879850582704	229	107	284	387.362152099609	39
244	35.1809045226131	1.5929648241206	11.4692422371321	235	107	271	30.0869007110596	39
245	35.1809045226131	1.76381909547739	11.4732311625841	238	107	270	24.9869518280029	39
246	35.1809045226131	1.93467336683417	11.4832104010365	173	107	306	12.610800743103	35
247	35.1809045226131	2.10552763819095	11.4391934037133	225	105	307	29.813871383667	54
248	35.1809045226131	2.27638190954774	11.4089914649412	125	104	307	102.377983093262	54
249	35.1809045226131	2.44723618090452	11.4830126668535	159	104	307	11.4151620864868	53
250	35.1809045226131	2.61809045226131	11.4846482641158	161	104	307	7.68090200424194	46
251	35.1809045226131	2.78894472361809	11.4846998394415	223	104	307	10.3915138244629	53
252	35.1809045226131	2.95979899497487	11.4419564033275	243	104	307	62.7372894287109	53
253	35.1809045226131	3.13065326633166	11.4636140436748	160	104	307	36.9847030639648	33
254	35.1809045226131	3.30150753768844	11.4622421090998	160	104	307	33.3116302490234	53
255	35.1809045226131	3.47236180904522	11.4539781525124	180	104	307	44.5500907897949	53
256	35.1809045226131	3.64321608040201	11.4610914377936	147	104	307	39.301513671875	33
257	35.1809045226131	3.81407035175879	11.480378223523	173	104	307	15.6984672546387	52
258	35.1809045226131	3.98492462311558	11.4809979591305	223	104	307	15.6984672546387	45
259	35.1809045226131	4.15577889447236	11.0565108725426	154	104	307	564.217529296875	54
260	35.1809045226131	4.32663316582915	11.4782558734018	146	104	307	15.6950950622559	44
261	35.1809045226131	4.49748743718593	11.4718091280451	148	104	286	15.6194295883179	44
262	35.1809045226131	4.66834170854271	11.4769450642005	250	104	307	17.7821884155273	52
263	35.1809045226131	4.8391959798995	11.480197718241	159	104	307	16.6746292114258	51
264	35.1809045226131	5.01005025125628	11.4781222891979	143	103	287	16.6746273040771	52
265	35.1809045226131	5.18090452261306	11.4894523972887	152	103	290	4.15122890472412	52
266	35.1809045226131	5.35175879396985	11.4800346557045	125	104	286	16.8751239776611	55
267	35.1809045226131	5.52261306532663	11.443103366837	258	104	286	60.3123931884766	55
268	35.1809045226131	5.69346733668342	11.4439349668206	126	104	285	59.9251937866211	62
269	35.1809045226131	5.8643216080402	11.4768812465614	208	108	272	19.6284408569336	54
270	35.1809045226131	6.03517587939698	11.4285386587578	230	108	269	80.2057342529297	47
271	35.1809045226131	6.20603015075377	11.3546890194535	200	118	269	167.478164672852	58
272	35.1809045226131	6.37688442211055	11.4353013725019	223	125	268	71.8545532226562	94
273	35.1809045226131	6.54773869346734	11.4815594983208	189	125	264	9.8605318069458	69
274	35.1809045226131	6.71859296482412	11.4825471227098	244	117	269	13.6066627502441	59
275	35.1809045226131	6.8894472361809	11.4702147759302	225	108	283	28.8950519561768	32
276	35.1809045226131	7.06030150753769	11.4775126564793	243	117	271	18.6577796936035	49
277	35.1809045226131	7.23115577889447	11.4126521058586	166	117	269	99.7242431640625	70
278	35.1809045226131	7.57286432160804	11.4884854213344	245	117	269	6.41568565368652	60
279	35.1809045226131	7.74371859296482	11.2605743685156	209	117	269	292.669036865234	60
280	35.1809045226131	7.91457286432161	11.4820872011347	189	117	268	5.90654039382935	69
281	35.1809045226131	8.08542713567839	11.4832013764371	166	117	268	12.856466293335	70
282	35.1809045226131	8.25628140703517	11.4773221839781	166	117	268	20.0637092590332	95
283	35.1809045226131	8.42713567839196	11.459122724893	242	118	268	41.729377746582	95
284	35.1809045226131	8.76884422110553	11.1787428033772	169	117	268	400.191650390625	41
285	35.1809045226131	8.93969849246231	11.4730624950549	224	117	273	25.311882019043	49
286	35.1809045226131	9.11055276381909	11.4348019361741	208	105	308	71.8384704589844	52
287	35.1809045226131	9.28140703517588	11.4367625640816	260	105	308	70.0145950317383	53
288	35.1809045226131	9.45226130653266	11.4307015020568	236	91	308	77.2866668701172	53
289	35.1809045226131	9.62311557788945	11.4382525292881	238	91	308	64.1454849243164	53
290	35.1809045226131	9.79396984924623	11.4558148517019	236	91	308	46.5765190124512	56
291	35.1809045226131	9.96482412060302	11.4258161724676	185	91	308	80.052375793457	61
292	35.1809045226131	10.1356783919598	11.4256524040336	172	55	308	83.4209976196289	58
293	35.1809045226131	10.3065326633166	11.4590408443145	186	55	308	33.5037612915039	58
294	35.1809045226131	10.4773869346734	11.4519882026996	199	55	308	51.0278282165527	58
295	35.1809045226131	10.6482412060301	11.4091681087232	183	91	308	102.650131225586	58
296	35.1809045226131	10.8190954773869	11.402360116735	250	91	308	112.414268493652	58
297	35.1809045226131	10.9899497487437	11.3726775394016	256	91	312	148.710266113281	88
298	35.1809045226131	24.3165829145729	11.4860983905192	204	118	295	8.9826831817627	88
299	35.1809045226131	24.4874371859296	11.4771511778536	192	119	294	19.3199501037598	88
300	35.1809045226131	24.6582914572864	11.4825620230159	261	126	279	13.7755832672119	88
301	35.1809045226131	24.8291457286432	11.4790278179113	207	127	279	16.8350238800049	94
302	35.1809045226131	25	11.4365824347705	196	119	279	70.2203750610352	88
303	35.2713567839196	-6.09547738693467	11.4243816902651	220	100	303	85.3001327514648	170
304	35.2713567839196	-5.92462311557789	11.3858379203471	255	101	301	131.990188598633	96
305	35.2713567839196	-5.75376884422111	11.4533846077721	163	106	301	49.121883392334	64
306	35.2713567839196	-5.58291457286432	11.4605537728156	206	107	300	40.6923370361328	77
307	35.2713567839196	-5.41206030150754	11.4305091035517	208	137	289	77.0344390869141	60
308	35.2713567839196	-5.24120603015075	11.4281392616455	239	141	289	76.9981689453125	60
309	35.2713567839196	-5.07035175879397	11.4022442958377	192	141	294	112.438278198242	60
310	35.2713567839196	-4.89949748743719	11.4106059158227	192	141	289	102.39867401123	59
311	35.2713567839196	-3.7035175879397	11.4211323382767	193	105	304	80.3030166625977	167
312	35.2713567839196	-3.02010050251256	11.1898831192141	174	104	306	385.428009033203	177
313	35.2713567839196	-1.48241206030151	11.3504171605789	178	105	332	178.000991821289	169
314	35.2713567839196	-1.31155778894472	11.3794791241428	191	105	332	141.226654052734	170
315	35.2713567839196	-1.14070351758794	10.7400564826307	173	105	306	1016.11706542969	72
316	35.2713567839196	-0.969849246231156	11.4513948128834	223	53	306	50.8014373779297	72
317	35.2713567839196	-0.798994974874372	11.4350490669194	145	53	306	72.0189895629883	71
318	35.2713567839196	-0.628140703517589	11.475276263659	190	53	306	21.1155014038086	71
319	35.2713567839196	-0.457286432160805	11.459087389765	166	53	306	41.9096145629883	71
320	35.2713567839196	-0.28643216080402	11.2971508766628	166	104	306	245.284729003906	71
321	35.2713567839196	-0.115577889447236	11.4180862293062	189	53	306	92.8067398071289	71
322	35.2713567839196	0.0552763819095468	11.3980929037859	246	53	306	116.6728515625	71
323	35.2713567839196	0.226130653266331	11.2221576992586	153	104	306	323.303497314453	71
324	35.2713567839196	0.396984924623116	11.4282557543409	159	105	306	72.9858245849609	71
325	35.2713567839196	0.567839195979898	11.4617798266371	223	105	306	38.8330726623535	64
326	35.2713567839196	0.738693467336683	11.434394172945	241	104	306	70.4486923217773	64
327	35.2713567839196	0.909547738693467	11.4642621806988	241	106	306	36.1962852478027	63
328	35.2713567839196	1.08040201005025	11.4607075830081	240	106	306	39.5779342651367	41
329	35.2713567839196	1.25125628140703	11.3074539577854	171	107	306	232.228988647461	37
330	35.2713567839196	1.42211055276382	11.3186182891085	229	107	306	218.418151855469	39
331	35.2713567839196	1.5929648241206	11.4692428649455	163	107	306	30.0868988037109	39
332	35.2713567839196	1.76381909547739	11.4834406166951	175	107	306	12.6870241165161	39
333	35.2713567839196	1.93467336683417	11.4834245078117	243	107	306	12.6107997894287	54
334	35.2713567839196	2.10552763819095	11.4496023682422	162	104	307	29.813871383667	54
335	35.2713567839196	2.27638190954774	11.2780124239965	125	104	307	270.245483398438	54
336	35.2713567839196	2.44723618090452	11.4745508791609	161	104	307	20.8366737365723	53
337	35.2713567839196	2.61809045226131	11.478584217767	161	104	307	12.262246131897	53
338	35.2713567839196	2.78894472361809	11.4374071199187	224	104	307	66.5340347290039	54
339	35.2713567839196	2.95979899497487	11.3830454759954	223	104	307	135.285537719727	53
340	35.2713567839196	3.13065326633166	11.4637232814173	146	104	307	36.6981315612793	33
341	35.2713567839196	3.30150753768844	11.4519141084164	225	104	307	50.9591979980469	33
342	35.2713567839196	3.47236180904522	11.4520584961451	185	104	307	50.9591941833496	53
343	35.2713567839196	3.64321608040201	11.4642052050283	160	104	307	36.0555305480957	52
344	35.2713567839196	3.81407035175879	11.4709602086896	224	104	272	27.9703273773193	52
345	35.2713567839196	3.98492462311558	11.4804312576128	160	104	283	15.69846534729	45
346	35.2713567839196	4.15577889447236	11.2305527364686	138	104	307	331.429870605469	44
347	35.2713567839196	4.32663316582915	11.4537932638596	266	104	307	48.6165084838867	44
348	35.2713567839196	4.49748743718593	11.4701658909961	252	104	287	25.0245819091797	52
349	35.2713567839196	4.66834170854271	11.4726519576227	143	104	288	25.6967010498047	52
350	35.2713567839196	4.8391959798995	11.4675319552857	149	103	291	24.2239837646484	52
351	35.2713567839196	5.01005025125628	11.4801286297149	155	103	291	16.6746292114258	52
352	35.2713567839196	5.18090452261306	11.3442739345122	252	103	288	179.838180541992	51
353	35.2713567839196	5.35175879396985	11.472035215071	249	104	286	16.8751239776611	55
354	35.2713567839196	5.52261306532663	11.4538597017576	130	104	285	47.0644874572754	62
355	35.2713567839196	5.69346733668342	11.4426686946278	198	105	284	61.9716110229492	55
356	35.2713567839196	5.8643216080402	11.3016650432278	161	108	272	239.827438354492	32
357	35.2713567839196	6.03517587939698	11.4579437152037	226	125	268	43.856273651123	95
358	35.2713567839196	6.20603015075377	11.0889698979401	215	125	260	513.730895996094	65
359	35.2713567839196	6.37688442211055	11.3729844043569	214	126	260	149.332626342773	65
360	35.2713567839196	6.54773869346734	11.466159624311	196	126	260	33.4962005615234	65
361	35.2713567839196	6.71859296482412	11.4382919463526	191	125	264	27.6653480529785	65
362	35.2713567839196	6.8894472361809	11.4776011836711	181	125	268	17.9482154846191	69
363	35.2713567839196	7.06030150753769	11.4557303407272	187	117	268	45.4733543395996	69
364	35.2713567839196	7.23115577889447	11.3802476667208	231	125	265	136.200881958008	69
365	35.2713567839196	7.57286432160804	11.4882923126698	229	117	268	6.41568517684937	69
366	35.2713567839196	7.74371859296482	11.2587959914816	231	117	268	295.188140869141	69
367	35.2713567839196	7.91457286432161	11.4513938419865	189	125	265	52.0143127441406	69
368	35.2713567839196	8.08542713567839	11.4560827423692	200	125	268	45.4486351013184	69
369	35.2713567839196	8.25628140703517	11.478506213173	167	117	268	18.7008457183838	70
370	35.2713567839196	8.42713567839196	11.4586224809826	189	117	268	43.0586471557617	60
371	35.2713567839196	8.76884422110553	11.4688297924449	259	117	268	26.8600997924805	35
372	35.2713567839196	8.93969849246231	11.4293853724316	131	117	268	71.8277893066406	41
373	35.2713567839196	9.11055276381909	11.4322042929583	225	108	273	71.8384780883789	52
374	35.2713567839196	9.28140703517588	11.4366478731584	186	105	307	69.5833358764648	53
375	35.2713567839196	9.45226130653266	11.4402759799637	260	105	307	65.6688232421875	53
376	35.2713567839196	9.62311557788945	11.4421337067583	260	91	307	63.4226188659668	53
377	35.2713567839196	9.79396984924623	11.4537941163091	236	91	307	45.807315826416	56
378	35.2713567839196	9.96482412060302	11.425728257285	246	91	308	83.4834594726562	61
379	35.2713567839196	10.1356783919598	11.3975058551188	247	55	308	116.190956115723	57
380	35.2713567839196	10.3065326633166	11.4551354550848	236	55	308	47.3846206665039	58
381	35.2713567839196	10.4773869346734	11.4426475723819	235	55	308	62.7487144470215	58
382	35.2713567839196	10.6482412060301	11.3566463978021	260	55	308	168.006744384766	58
383	35.2713567839196	10.8190954773869	11.3616796957003	260	91	308	160.75944519043	58
384	35.2713567839196	10.9899497487437	11.3179878104181	260	91	312	219.160095214844	88
385	35.2713567839196	23.6331658291457	11.4533328214202	211	119	293	36.6616096496582	88
386	35.2713567839196	23.8040201005025	11.4888730409148	218	127	278	6.08134508132935	81
387	35.2713567839196	23.9748743718593	11.4933673860762	206	132	262	0.603081583976746	42
388	35.2713567839196	24.1457286432161	11.4808673699144	180	128	263	5.80449199676514	70
389	35.2713567839196	24.3165829145729	11.4684938189072	223	118	295	30.9836273193359	88
390	35.2713567839196	24.4874371859296	11.4679296973974	134	119	295	26.9687156677246	88
391	35.2713567839196	24.6582914572864	11.4750917286187	219	126	279	17.073055267334	87
392	35.2713567839196	24.8291457286432	11.4490896813933	205	126	267	54.7134780883789	93
393	35.2713567839196	25	11.440642753243	263	126	279	65.2734985351562	119
394	35.3618090452261	-6.09547738693467	11.431711497241	239	100	304	76.1994323730469	111
395	35.3618090452261	-5.92462311557789	11.3822739890432	255	101	302	137.53547668457	96
396	35.3618090452261	-5.75376884422111	11.4571512378316	215	106	301	44.9193229675293	64
397	35.3618090452261	-5.58291457286432	11.4607465167323	205	107	300	40.4001922607422	77
398	35.3618090452261	-5.41206030150754	11.4180305241949	231	141	294	92.36328125	77
399	35.3618090452261	-5.24120603015075	11.4424489165439	206	141	294	62.7022972106934	92
400	35.3618090452261	-5.07035175879397	11.379922533121	212	129	294	125.231964111328	139
401	35.3618090452261	-1.31155778894472	11.3823165622559	225	43	332	137.77473449707	183
402	35.3618090452261	-1.14070351758794	11.3066045769267	197	103	332	232.332977294922	181
403	35.3618090452261	-0.969849246231156	11.3278337832653	256	53	332	206.348922729492	82
404	35.3618090452261	-0.798994974874372	11.4482389703246	223	53	332	53.2206344604492	71
405	35.3618090452261	-0.628140703517589	11.4672970016461	164	104	306	32.0741577148438	71
406	35.3618090452261	-0.457286432160805	11.3565608952826	164	104	306	152.733703613281	71
407	35.3618090452261	-0.28643216080402	11.4632213712068	166	104	306	37.3589248657227	71
408	35.3618090452261	-0.115577889447236	11.4195767904091	189	104	306	90.1344451904297	71
409	35.3618090452261	0.0552763819095468	11.3990201838904	158	104	306	116.965759277344	71
410	35.3618090452261	0.226130653266331	11.2286570912731	251	104	306	333.462951660156	71
411	35.3618090452261	0.396984924623116	11.3057223398879	153	104	306	234.905136108398	71
412	35.3618090452261	0.567839195979898	11.399672684082	184	104	306	116.140472412109	64
413	35.3618090452261	0.738693467336683	11.452262798937	258	103	306	48.8349189758301	52
414	35.3618090452261	0.909547738693467	11.4651785299029	249	104	306	34.7762870788574	64
415	35.3618090452261	1.08040201005025	11.447671067113	145	106	306	56.6058197021484	63
416	35.3618090452261	1.25125628140703	11.1198819642131	171	107	306	478.764221191406	37
417	35.3618090452261	1.42211055276382	11.3876953319491	229	107	306	129.681076049805	39
418	35.3618090452261	1.5929648241206	11.1941555059062	241	107	306	378.847473144531	39
419	35.3618090452261	1.76381909547739	11.4576498214073	234	107	306	42.7983703613281	37
420	35.3618090452261	1.93467336683417	11.4773169255504	173	107	306	20.198070526123	35
421	35.3618090452261	2.10552763819095	11.4641159758972	179	104	306	29.813871383667	54
422	35.3618090452261	2.27638190954774	11.4691192515655	223	104	307	28.9972019195557	54
423	35.3618090452261	2.44723618090452	11.4586535139991	161	104	307	43.0753974914551	54
424	35.3618090452261	2.61809045226131	11.4779105363049	161	104	307	12.6424655914307	54
425	35.3618090452261	2.78894472361809	11.4271455562411	247	104	307	75.3679733276367	54
426	35.3618090452261	2.95979899497487	11.448368533586	249	104	307	38.6089363098145	53
427	35.3618090452261	3.13065326633166	11.4692004515478	224	104	307	29.1821117401123	32
428	35.3618090452261	3.30150753768844	11.4521989090728	243	104	272	50.9591941833496	33
429	35.3618090452261	3.47236180904522	11.4495054147733	235	104	272	54.2825317382812	33
430	35.3618090452261	3.64321608040201	11.4413931096228	180	104	272	54.9518051147461	33
431	35.3618090452261	3.81407035175879	11.4709068515864	234	104	283	27.970329284668	45
432	35.3618090452261	3.98492462311558	11.4652954142077	234	104	278	27.6368999481201	46
433	35.3618090452261	4.15577889447236	11.4393747394503	248	104	287	54.4586906433105	44
434	35.3618090452261	4.32663316582915	11.4390098726068	143	103	307	67.2943725585938	52
435	35.3618090452261	4.49748743718593	11.473374014555	126	103	307	25.0245800018311	52
436	35.3618090452261	4.66834170854271	11.4724019382061	266	103	307	25.6967010498047	52
437	35.3618090452261	4.8391959798995	11.4680362785313	138	103	288	25.6934394836426	52
438	35.3618090452261	5.01005025125628	11.4799843823393	252	103	287	16.6746273040771	52
439	35.3618090452261	5.18090452261306	11.1702228521532	155	103	286	408.725524902344	51
440	35.3618090452261	5.35175879396985	11.2795068490878	185	104	286	267.83984375	55
441	35.3618090452261	5.52261306532663	11.472347433745	198	104	284	25.8115177154541	54
442	35.3618090452261	5.69346733668342	11.4544560779617	208	108	272	48.2419586181641	32
443	35.3618090452261	5.8643216080402	11.1730903043507	244	108	272	407.125213623047	32
444	35.3618090452261	6.03517587939698	11.4894545322067	230	125	268	5.24259948730469	59
445	35.3618090452261	6.20603015075377	11.4779437132065	179	126	260	19.3513660430908	65
446	35.3618090452261	6.37688442211055	11.2910380922998	218	126	260	253.396270751953	65
447	35.3618090452261	6.54773869346734	11.4254678784663	214	125	260	62.2368202209473	65
448	35.3618090452261	6.71859296482412	11.4608639015217	222	125	264	38.3465576171875	65
449	35.3618090452261	6.8894472361809	11.4790819224387	178	125	264	17.9482173919678	66
450	35.3618090452261	7.06030150753769	11.4563874686638	228	125	264	45.4733505249023	68
451	35.3618090452261	7.23115577889447	11.3804582337515	227	125	265	136.02897644043	69
452	35.3618090452261	7.57286432160804	11.4643703979515	181	117	268	36.0414390563965	69
453	35.3618090452261	7.74371859296482	11.3487290060536	242	117	268	177.052062988281	69
454	35.3618090452261	7.91457286432161	11.4597142953434	244	117	268	33.8143081665039	69
455	35.3618090452261	8.08542713567839	10.6535231351109	241	117	268	1146.28845214844	69
456	35.3618090452261	8.25628140703517	11.4194040735221	232	117	268	87.8054733276367	60
457	35.3618090452261	8.42713567839196	11.4470452450477	168	117	268	43.058650970459	34
458	35.3618090452261	8.76884422110553	11.4560523843411	168	117	268	43.058650970459	35
459	35.3618090452261	8.93969849246231	11.4352750306724	259	117	268	71.8384780883789	35
460	35.3618090452261	9.11055276381909	11.4338262328632	131	117	268	71.8384780883789	41
461	35.3618090452261	9.28140703517588	11.4351505738831	258	105	284	66.2842636108398	52
462	35.3618090452261	9.45226130653266	11.440327440363	237	105	307	65.668830871582	53
463	35.3618090452261	9.62311557788945	11.4415761791537	260	105	307	62.4203453063965	53
464	35.3618090452261	9.79396984924623	11.4546979101706	252	91	307	45.8073196411133	56
465	35.3618090452261	9.96482412060302	11.3996433216345	246	91	307	116.190956115723	61
466	35.3618090452261	10.1356783919598	11.4019652316481	246	91	308	113.217308044434	57
467	35.3618090452261	10.3065326633166	11.4596325719708	257	91	308	41.8750991821289	57
468	35.3618090452261	10.4773869346734	11.3861283516068	236	55	308	132.968872070312	57
469	35.3618090452261	10.6482412060301	11.36332090415	199	55	308	161.704620361328	58
470	35.3618090452261	10.8190954773869	11.3773614387287	169	91	308	144.090560913086	58
471	35.3618090452261	10.9899497487437	11.296131869141	187	91	308	246.891448974609	87
472	35.3618090452261	23.6331658291457	11.4850858692317	216	127	294	10.6303434371948	89
473	35.3618090452261	23.8040201005025	11.4830247887405	192	127	279	8.31498336791992	88
474	35.3618090452261	23.9748743718593	11.4852800035829	224	127	267	7.61359739303589	93
475	35.3618090452261	24.1457286432161	11.4780368768141	180	127	269	18.9349479675293	93
476	35.3618090452261	24.3165829145729	11.4290701767876	224	127	269	77.1459884643555	83
477	35.3618090452261	24.4874371859296	10.6292974702242	134	118	295	1184.77612304688	65
478	35.3618090452261	24.6582914572864	11.4542079461769	253	119	295	48.1914939880371	88
479	35.3618090452261	24.8291457286432	11.4655724951921	263	119	293	33.9511871337891	88
480	35.3618090452261	25	11.4266059529039	217	119	294	82.6042785644531	88
481	35.4522613065327	-5.92462311557789	11.4141134254588	249	102	304	98.1311264038086	96
482	35.4522613065327	-5.75376884422111	11.4495853676372	215	107	301	46.2992134094238	152
483	35.4522613065327	-5.58291457286432	11.4326350536267	197	107	300	75.0933532714844	141
484	35.4522613065327	-5.41206030150754	11.4320467461641	177	141	299	75.2741088867188	141
485	35.4522613065327	-5.24120603015075	11.4201930984803	177	129	294	90.5537414550781	146
486	35.4522613065327	-5.07035175879397	11.348430009725	212	129	294	163.455108642578	139
487	35.4522613065327	-1.14070351758794	11.3261495118642	207	104	332	208.824523925781	183
488	35.4522613065327	-0.969849246231156	11.3189359483836	251	103	332	218.023956298828	181
489	35.4522613065327	-0.798994974874372	11.4498618723361	252	103	332	53.220630645752	83
490	35.4522613065327	-0.628140703517589	11.455190088882	258	103	332	46.8587341308594	71
491	35.4522613065327	-0.457286432160805	11.3555770369124	224	103	306	169.231369018555	71
492	35.4522613065327	-0.28643216080402	11.4726891327056	164	103	306	24.4938106536865	71
493	35.4522613065327	-0.115577889447236	11.4623536210909	256	53	306	38.101749420166	71
494	35.4522613065327	0.0552763819095468	11.4113583449046	184	103	306	101.522438049316	71
495	35.4522613065327	0.226130653266331	11.3398001026165	153	104	306	186.269836425781	71
496	35.4522613065327	0.396984924623116	11.1979519742064	243	104	306	371.524139404297	71
497	35.4522613065327	0.567839195979898	11.4184858374147	245	103	306	92.5645294189453	53
498	35.4522613065327	0.738693467336683	11.396615420435	125	103	306	119.253921508789	53
499	35.4522613065327	0.909547738693467	11.4606962025212	252	104	306	40.5498237609863	53
500	35.4522613065327	1.08040201005025	11.4445614899292	249	104	306	58.077262878418	64
501	35.4522613065327	1.25125628140703	11.4374199949363	223	105	306	55.7763519287109	63
502	35.4522613065327	1.42211055276382	11.372274554607	190	107	306	150.328735351562	35
503	35.4522613065327	1.5929648241206	11.0890488098166	190	107	306	517.782043457031	37
504	35.4522613065327	1.76381909547739	11.2804272915944	207	107	306	256.895477294922	32
505	35.4522613065327	1.93467336683417	11.4677448717323	243	104	306	29.813871383667	35
506	35.4522613065327	2.10552763819095	11.4697555971357	146	104	306	29.2358417510986	54
507	35.4522613065327	2.27638190954774	11.4698392143888	223	104	306	28.8152465820312	54
508	35.4522613065327	2.44723618090452	11.458619181181	252	104	307	43.0753974914551	46
509	35.4522613065327	2.61809045226131	11.4750845627004	252	104	307	22.8701210021973	46
510	35.4522613065327	2.78894472361809	11.4232011593758	249	104	307	79.8934860229492	46
511	35.4522613065327	2.95979899497487	11.4301632446949	249	104	307	70.2036743164062	27
512	35.4522613065327	3.13065326633166	11.4699106250505	252	104	307	29.1821098327637	54
513	35.4522613065327	3.30150753768844	11.4522541335679	125	104	283	50.9591941833496	32
514	35.4522613065327	3.47236180904522	11.4437476494738	198	104	272	61.4460868835449	33
515	35.4522613065327	3.64321608040201	11.443689872189	224	104	272	61.4460868835449	33
516	35.4522613065327	3.81407035175879	11.4709345783979	174	104	283	27.970329284668	46
517	35.4522613065327	3.98492462311558	11.471543377128	125	104	284	26.741268157959	44
518	35.4522613065327	4.15577889447236	11.4683662248776	159	103	307	28.8068199157715	47
519	35.4522613065327	4.32663316582915	11.453790601707	131	103	307	48.9584274291992	52
520	35.4522613065327	4.49748743718593	11.4776163217749	257	73	307	15.843578338623	52
521	35.4522613065327	4.66834170854271	11.4694820305005	257	73	307	23.429874420166	52
522	35.4522613065327	4.8391959798995	11.4725290203635	155	73	307	21.7003479003906	52
523	35.4522613065327	5.01005025125628	11.4801159846778	159	103	287	16.6746292114258	52
524	35.4522613065327	5.18090452261306	11.3406957088841	258	104	286	190.359786987305	55
525	35.4522613065327	5.35175879396985	11.192981540354	249	104	286	378.588256835938	52
526	35.4522613065327	5.52261306532663	11.4131968256155	131	104	284	96.6772918701172	54
527	35.4522613065327	5.69346733668342	11.4153427931917	176	117	272	96.5652160644531	48
528	35.4522613065327	5.8643216080402	11.3907169308401	200	125	266	126.220634460449	69
529	35.4522613065327	6.03517587939698	11.3110484762796	200	125	265	227.627502441406	69
530	35.4522613065327	6.20603015075377	11.4895002247488	228	125	260	5.24259948730469	66
531	35.4522613065327	6.37688442211055	11.4298868875127	210	125	264	78.5489120483398	65
532	35.4522613065327	6.54773869346734	11.4446183291258	209	125	265	34.0654258728027	68
533	35.4522613065327	6.71859296482412	11.4355608179778	242	117	268	71.4832000732422	69
534	35.4522613065327	6.8894472361809	11.4703761575396	242	125	268	28.5296440124512	69
535	35.4522613065327	7.06030150753769	11.4331639676784	241	117	268	74.3789825439453	69
536	35.4522613065327	7.23115577889447	11.449465983105	209	117	269	51.8967361450195	69
537	35.4522613065327	7.57286432160804	11.4529957377468	238	117	268	50.0326843261719	69
538	35.4522613065327	7.74371859296482	11.4673245127323	244	117	268	32.2646942138672	69
539	35.4522613065327	7.91457286432161	11.339152203953	238	117	268	192.209808349609	49
540	35.4522613065327	8.08542713567839	10.8095791939232	232	117	268	912.142211914062	49
541	35.4522613065327	8.25628140703517	11.4134181116486	226	117	268	95.6791381835938	49
542	35.4522613065327	8.42713567839196	11.4573926726473	168	116	268	43.0586471557617	34
543	35.4522613065327	8.76884422110553	11.4500999560238	243	125	268	52.5474395751953	95
544	35.4522613065327	8.93969849246231	11.4514646604254	226	117	268	51.3784980773926	34
545	35.4522613065327	9.11055276381909	11.4293562677348	206	117	273	75.1282424926758	41
546	35.4522613065327	9.28140703517588	11.4290978733791	225	105	273	78.7434310913086	52
547	35.4522613065327	9.45226130653266	11.440142979086	161	105	284	65.668830871582	53
548	35.4522613065327	9.62311557788945	11.4402392767466	182	105	307	62.4203414916992	53
549	35.4522613065327	9.79396984924623	11.4563729248446	257	91	307	45.8073196411133	56
550	35.4522613065327	9.96482412060302	11.3990398341885	246	91	307	116.943794250488	61
551	35.4522613065327	10.1356783919598	11.4061620610103	132	91	308	107.933219909668	57
552	35.4522613065327	10.3065326633166	11.436100635628	170	91	308	68.0183715820312	57
553	35.4522613065327	10.4773869346734	11.3787496565354	166	91	308	142.250549316406	56
554	35.4522613065327	10.6482412060301	11.3448565315565	186	55	308	183.813827514648	54
555	35.4522613065327	10.8190954773869	11.2406963707858	169	91	308	318.222625732422	58
556	35.4522613065327	10.9899497487437	11.2856343908228	182	91	308	260.692626953125	87
557	35.4522613065327	23.6331658291457	11.4823648108	196	127	294	13.7285490036011	121
558	35.4522613065327	23.8040201005025	11.4815217246112	207	119	295	14.6316194534302	88
559	35.4522613065327	23.9748743718593	11.4577149383344	217	119	295	44.0569229125977	88
560	35.4522613065327	24.1457286432161	11.4181779015044	218	126	295	92.9072113037109	88
561	35.4522613065327	25	11.4550535105118	178	110	295	47.4468994140625	88
562	35.5427135678392	-5.92462311557789	11.4247791078629	224	102	304	83.8100433349609	171
563	35.5427135678392	-5.75376884422111	11.4515104728601	192	107	304	51.8747520446777	152
564	35.5427135678392	-5.58291457286432	11.418497590254	255	107	300	92.7102203369141	151
565	35.5427135678392	-5.41206030150754	8.44671562959514	255	141	294	5960.48583984375	146
566	35.5427135678392	-5.24120603015075	11.3399445649957	174	129	299	180.894500732422	146
567	35.5427135678392	-1.14070351758794	11.4365342763702	237	104	307	70.3344879150391	183
568	35.5427135678392	-0.969849246231156	11.2912594896802	174	103	307	253.46208190918	180
569	35.5427135678392	-0.798994974874372	11.3763888660236	197	103	332	145.295471191406	83
570	35.5427135678392	-0.628140703517589	11.4221101392007	189	103	332	88.225227355957	83
571	35.5427135678392	-0.457286432160805	11.2400106221077	256	103	332	319.748748779297	71
572	35.5427135678392	-0.28643216080402	11.4223084055183	153	103	332	87.9603271484375	71
573	35.5427135678392	-0.115577889447236	11.2442256510033	257	53	332	314.265014648438	71
574	35.5427135678392	0.0552763819095468	10.9803439036637	166	53	332	667.148315429688	53
575	35.5427135678392	0.226130653266331	11.4374561859236	251	103	306	69.2107925415039	71
576	35.5427135678392	0.396984924623116	11.3995172049906	243	103	306	116.33576965332	71
577	35.5427135678392	0.567839195979898	11.4665707353928	241	103	306	25.2555313110352	53
578	35.5427135678392	0.738693467336683	11.4683696234134	250	103	306	29.3480014801025	53
579	35.5427135678392	0.909547738693467	11.466099554866	179	104	306	33.7404747009277	53
580	35.5427135678392	1.08040201005025	11.3955767604709	141	104	306	119.915016174316	64
581	35.5427135678392	1.25125628140703	11.4618619735736	249	104	306	37.7841377258301	63
582	35.5427135678392	1.42211055276382	11.4651991848773	222	104	306	34.6875228881836	63
583	35.5427135678392	1.5929648241206	11.4582056388892	170	104	306	43.6276206970215	35
584	35.5427135678392	1.76381909547739	11.2293122561103	224	104	306	333.168518066406	35
585	35.5427135678392	1.93467336683417	11.320569385449	159	104	306	215.286773681641	32
586	35.5427135678392	2.10552763819095	11.4546414338109	223	104	306	40.2630424499512	54
587	35.5427135678392	2.61809045226131	11.4676044093735	174	104	307	27.7984142303467	47
588	35.5427135678392	2.78894472361809	11.4643587805173	248	104	307	34.4481086730957	54
589	35.5427135678392	2.95979899497487	11.4696129930976	248	104	307	29.1821098327637	54
590	35.5427135678392	3.13065326633166	11.4600803341892	249	104	286	40.4046478271484	54
591	35.5427135678392	3.30150753768844	11.4558721670241	247	104	286	45.8397026062012	27
592	35.5427135678392	3.47236180904522	11.4423274121024	161	104	283	54.5017280578613	27
593	35.5427135678392	3.64321608040201	11.4804444760544	180	104	283	15.0313596725464	27
594	35.5427135678392	3.81407035175879	11.4082049555302	234	104	283	105.252868652344	44
595	35.5427135678392	3.98492462311558	11.4840493877399	250	103	287	11.9279079437256	44
596	35.5427135678392	4.15577889447236	11.4771891572054	266	103	307	19.4191722869873	46
597	35.5427135678392	4.32663316582915	11.4789412911186	144	103	307	17.4878807067871	52
598	35.5427135678392	4.49748743718593	11.470870409428	181	73	307	20.8634624481201	52
599	35.5427135678392	4.66834170854271	11.4760270656375	257	73	307	21.7642784118652	52
600	35.5427135678392	4.8391959798995	11.3633829449369	155	73	307	160.065475463867	52
601	35.5427135678392	5.01005025125628	11.2638609431147	143	103	287	287.591644287109	52
602	35.5427135678392	5.18090452261306	11.3153797654859	145	104	286	220.355392456055	44
603	35.5427135678392	5.35175879396985	11.4219298500317	131	104	286	88.4451522827148	44
604	35.5427135678392	5.52261306532663	11.3618657533809	171	104	279	162.718353271484	55
605	35.5427135678392	5.69346733668342	11.4217056041773	169	117	272	87.9807281494141	48
606	35.5427135678392	5.8643216080402	11.1769668214479	210	125	260	399.545227050781	66
607	35.5427135678392	6.03517587939698	11.4503426278417	210	125	260	37.7462196350098	66
608	35.5427135678392	6.37688442211055	11.3789381357024	228	125	265	94.0342636108398	68
609	35.5427135678392	6.54773869346734	11.4630629014939	244	117	268	37.6684150695801	68
610	35.5427135678392	6.71859296482412	11.4451840214689	236	117	272	58.6016654968262	40
611	35.5427135678392	6.8894472361809	11.4752716738772	243	117	272	22.3638038635254	40
612	35.5427135678392	7.06030150753769	11.4642113773217	236	116	272	27.4048824310303	40
613	35.5427135678392	7.23115577889447	11.4483370705406	186	117	272	54.3843955993652	40
614	35.5427135678392	7.57286432160804	11.4438271193852	176	116	269	60.2784004211426	40
615	35.5427135678392	7.74371859296482	11.3973065396168	241	117	268	117.08203125	49
616	35.5427135678392	7.91457286432161	11.4686755664149	176	116	269	25.7058124542236	40
617	35.5427135678392	8.08542713567839	11.4552785285719	186	116	269	33.0658874511719	41
618	35.5427135678392	8.25628140703517	11.4413270023427	209	117	268	58.2909812927246	49
619	35.5427135678392	8.42713567839196	11.4755341583886	232	116	268	22.2005100250244	34
620	35.5427135678392	8.76884422110553	11.4524091654974	189	117	268	50.4910621643066	49
621	35.5427135678392	8.93969849246231	11.4534801942198	259	117	268	48.3455123901367	34
622	35.5427135678392	9.11055276381909	11.4242927239553	188	116	273	84.4686584472656	41
623	35.5427135678392	9.28140703517588	11.4500827113011	175	116	273	52.4039573669434	40
624	35.5427135678392	9.45226130653266	11.4374488242778	208	105	284	61.9882659912109	52
625	35.5427135678392	9.62311557788945	11.4402234045522	173	105	307	64.9984741210938	53
626	35.5427135678392	9.79396984924623	11.4341552688889	247	91	307	73.1312713623047	54
627	35.5427135678392	9.96482412060302	11.427294785862	246	91	308	81.6691055297852	61
628	35.5427135678392	10.1356783919598	11.3431172544393	246	91	308	181.721954345703	57
629	35.5427135678392	10.3065326633166	11.4331114359637	170	91	308	74.2984161376953	57
630	35.5427135678392	10.4773869346734	11.2746228659436	183	91	308	273.877410888672	56
631	35.5427135678392	10.6482412060301	11.3611255909055	172	55	308	162.769638061523	53
632	35.5427135678392	10.8190954773869	11.3385137091641	182	91	308	192.928070068359	58
633	35.5427135678392	10.9899497487437	11.12018328189	173	91	308	477.982666015625	87
634	35.5427135678392	24.1457286432161	11.4829023583904	178	119	318	11.5282382965088	88
635	35.6331658291457	-5.92462311557789	11.3941876659227	235	102	304	120.813011169434	171
636	35.6331658291457	-5.75376884422111	11.3922108199709	210	107	304	125.480651855469	152
637	35.6331658291457	-5.58291457286432	11.3890633612138	206	128	300	127.894149780273	151
638	35.6331658291457	-5.41206030150754	11.3564633358929	177	136	306	170.257080078125	150
639	35.6331658291457	-0.969849246231156	11.4811022020311	230	104	307	15.5569839477539	166
640	35.6331658291457	-0.798994974874372	11.3742961763992	231	104	307	147.749435424805	168
641	35.6331658291457	-0.628140703517589	9.20288647902228	197	103	332	3917.66357421875	96
642	35.6331658291457	-0.457286432160805	11.0135171323005	251	103	332	623.916381835938	71
643	35.6331658291457	-0.28643216080402	11.4195711854546	222	103	332	91.22802734375	71
644	35.6331658291457	-0.115577889447236	11.4489442383651	257	53	332	52.2307777404785	88
645	35.6331658291457	0.0552763819095468	11.2550063802699	165	53	332	299.921722412109	54
646	35.6331658291457	0.226130653266331	11.4218182448743	257	103	307	87.8817749023438	71
647	35.6331658291457	0.396984924623116	11.4131396542775	144	103	306	97.5508728027344	71
648	35.6331658291457	0.567839195979898	11.3465756135615	241	103	306	164.37629699707	53
649	35.6331658291457	0.738693467336683	11.4580285429346	245	103	306	39.8995552062988	53
650	35.6331658291457	0.909547738693467	11.4243076974226	189	104	306	85.4745101928711	64
651	35.6331658291457	1.08040201005025	11.4382907004751	247	104	306	67.7967681884766	52
652	35.6331658291457	1.25125628140703	11.4651822621943	251	104	306	35.0311393737793	64
653	35.6331658291457	1.42211055276382	11.4624977926526	145	104	306	28.7937889099121	63
654	35.6331658291457	1.5929648241206	11.4389668877605	247	104	306	67.1584320068359	48
655	35.6331658291457	1.76381909547739	11.2384312084802	222	104	306	318.920379638672	32
656	35.6331658291457	1.93467336683417	11.3229244657172	146	104	306	212.821441650391	32
657	35.6331658291457	2.10552763819095	11.4601004302481	162	103	306	41.2928733825684	54
658	35.6331658291457	2.27638190954774	11.4776224226247	174	103	306	19.8189563751221	54
659	35.6331658291457	2.44723618090452	11.4772023064265	125	103	306	15.8593292236328	46
660	35.6331658291457	2.61809045226131	11.4709296110691	248	103	307	27.7984142303467	47
661	35.6331658291457	2.78894472361809	11.4649731772977	174	103	307	33.4390830993652	54
662	35.6331658291457	2.95979899497487	11.4696881955055	174	104	287	29.1821098327637	54
663	35.6331658291457	3.13065326633166	11.4563560469991	252	104	287	45.8397026062012	54
664	35.6331658291457	3.30150753768844	11.454325375407	161	104	287	45.8397026062012	27
665	35.6331658291457	3.47236180904522	11.4763741317751	234	104	287	21.004846572876	54
666	35.6331658291457	3.64321608040201	11.4712437599819	125	104	287	15.0313596725464	46
667	35.6331658291457	3.81407035175879	11.4196519977165	258	103	287	89.881462097168	44
668	35.6331658291457	3.98492462311558	11.4840430906683	247	103	287	11.9610776901245	44
669	35.6331658291457	4.15577889447236	11.478906592577	266	103	290	14.0223608016968	47
670	35.6331658291457	4.32663316582915	11.4770074913224	138	103	307	20.503662109375	52
671	35.6331658291457	4.49748743718593	11.0695132082674	257	73	307	546.954162597656	52
672	35.6331658291457	4.66834170854271	11.4386228969467	159	73	307	67.7746658325195	52
673	35.6331658291457	4.8391959798995	11.3835371146241	181	73	287	129.022537231445	52
674	35.6331658291457	5.01005025125628	11.2535806588492	125	103	286	300.589965820312	47
675	35.6331658291457	5.18090452261306	11.3517020209326	234	104	279	174.762496948242	54
676	35.6331658291457	5.35175879396985	11.3835492275727	207	105	278	134.713562011719	32
677	35.6331658291457	5.52261306532663	11.4294783656015	165	105	278	78.4311218261719	32
678	35.6331658291457	5.69346733668342	11.4041591713209	187	117	272	99.6964416503906	48
679	35.6331658291457	5.8643216080402	11.2356045958868	200	125	265	307.628051757812	68
680	35.6331658291457	6.03517587939698	11.390014348401	228	125	260	128.113876342773	66
681	35.6331658291457	6.20603015075377	11.3959088642563	241	125	265	120.374946594238	68
682	35.6331658291457	6.37688442211055	11.3149208223588	167	117	268	223.018508911133	49
683	35.6331658291457	6.54773869346734	11.4324045922389	239	117	268	75.1786880493164	50
684	35.6331658291457	6.71859296482412	11.4304461642385	172	116	272	73.0366592407227	40
685	35.6331658291457	6.8894472361809	11.4827125557451	165	116	272	12.3364191055298	34
686	35.6331658291457	7.06030150753769	11.4818477044724	169	115	272	12.3364191055298	32
687	35.6331658291457	7.23115577889447	11.4581983066398	168	116	272	37.6958541870117	32
688	35.6331658291457	7.57286432160804	11.4743032446782	199	116	269	23.6847667694092	40
689	35.6331658291457	7.74371859296482	11.4788896741755	168	116	269	13.0791940689087	36
690	35.6331658291457	7.91457286432161	11.449660057561	232	116	269	49.8183174133301	36
691	35.6331658291457	8.08542713567839	11.4512082822379	237	116	269	51.5270614624023	40
692	35.6331658291457	8.25628140703517	11.4436218888539	239	116	268	58.2909812927246	41
693	35.6331658291457	8.76884422110553	11.452890271973	258	117	269	48.6092491149902	33
694	35.6331658291457	8.93969849246231	11.4597255655371	187	116	268	41.2560386657715	33
695	35.6331658291457	9.11055276381909	11.4482525969354	258	116	273	37.5961952209473	41
696	35.6331658291457	9.28140703517588	11.4633332072545	233	116	273	37.3224411010742	40
697	35.6331658291457	9.45226130653266	11.4271887962	225	105	278	71.5050430297852	52
698	35.6331658291457	9.62311557788945	11.4405816894547	186	105	279	65.3539733886719	54
699	35.6331658291457	9.79396984924623	11.4399767465569	236	105	307	64.8356628417969	54
700	35.6331658291457	9.96482412060302	11.4095978349201	171	91	308	103.728210449219	57
701	35.6331658291457	10.1356783919598	11.3444804946896	246	91	308	181.721954345703	57
702	35.6331658291457	10.3065326633166	11.454290098556	165	91	308	42.1838455200195	57
703	35.6331658291457	10.4773869346734	11.2561978473073	235	91	308	296.443695068359	56
704	35.6331658291457	10.6482412060301	11.12013597558	199	91	308	478.405426025391	53
705	35.6331658291457	10.8190954773869	10.7588685241523	236	91	308	989.083190917969	54
706	35.6331658291457	10.9899497487437	10.522633917777	173	91	308	1350.515625	87
707	35.7236180904523	-5.92462311557789	9.90388222668374	236	107	304	2426.59936523438	167
708	35.7236180904523	-5.75376884422111	9.3963660804385	209	128	304	3473.89624023438	152
709	35.7236180904523	-5.58291457286432	11.3806492107092	193	135	304	128.803924560547	151
710	35.7236180904523	-0.798994974874372	9.96856235585539	177	104	307	2305.93286132812	159
711	35.7236180904523	-0.628140703517589	8.13461612043579	227	104	307	6975.07275390625	164
712	35.7236180904523	-0.28643216080402	11.2206980007938	258	103	307	342.488494873047	97
713	35.7236180904523	-0.115577889447236	11.4328811222066	246	103	332	74.5219955444336	88
714	35.7236180904523	0.0552763819095468	11.3972322250903	188	103	332	119.203063964844	88
715	35.7236180904523	0.226130653266331	11.1601577505737	189	103	307	420.732635498047	71
716	35.7236180904523	0.396984924623116	11.2041786286578	189	103	306	366.639190673828	53
717	35.7236180904523	0.567839195979898	10.4957581169785	242	53	307	1394.64172363281	54
718	35.7236180904523	0.738693467336683	11.3652956812191	258	103	306	159.003112792969	53
719	35.7236180904523	0.909547738693467	11.3811584040744	247	104	306	139.274398803711	52
720	35.7236180904523	1.08040201005025	11.4734477627704	246	103	306	24.9072227478027	52
721	35.7236180904523	1.25125628140703	11.4474195148912	153	104	306	49.6798057556152	64
722	35.7236180904523	1.42211055276382	11.2606104357584	163	106	306	285.261871337891	63
723	35.7236180904523	1.5929648241206	11.1748782140939	160	104	306	399.033782958984	31
724	35.7236180904523	1.76381909547739	11.3991469681618	224	104	306	113.192863464355	32
725	35.7236180904523	1.93467336683417	11.3772131166085	207	104	288	141.685256958008	32
726	35.7236180904523	2.10552763819095	11.4531322230287	147	104	287	45.6794929504395	32
727	35.7236180904523	2.27638190954774	11.4682277071975	146	104	287	31.2410583496094	32
728	35.7236180904523	2.44723618090452	11.4777979327073	247	104	287	19.5767097473145	54
729	35.7236180904523	2.61809045226131	11.4739214047072	162	103	287	22.0484981536865	53
730	35.7236180904523	2.78894472361809	11.4555764465032	159	104	287	46.2493515014648	46
731	35.7236180904523	2.95979899497487	11.441205150274	159	104	287	64.5635223388672	53
732	35.7236180904523	3.13065326633166	11.4214081233817	170	104	286	88.4893035888672	32
733	35.7236180904523	3.30150753768844	11.4548617803967	223	104	286	45.8397026062012	32
734	35.7236180904523	3.47236180904522	11.4704658783024	161	104	287	17.5609683990479	54
735	35.7236180904523	3.64321608040201	11.4408032649575	125	104	287	64.0629577636719	46
736	35.7236180904523	3.81407035175879	11.3934356277376	234	103	287	121.498001098633	46
737	35.7236180904523	3.98492462311558	11.4777740153397	149	103	287	19.5621757507324	44
738	35.7236180904523	4.15577889447236	11.482003554336	154	103	287	13.6851453781128	49
739	35.7236180904523	4.32663316582915	11.473614644706	247	103	287	23.4725608825684	44
740	35.7236180904523	4.49748743718593	10.9862931784024	252	103	287	661.185424804688	46
741	35.7236180904523	4.66834170854271	11.4588036980381	131	103	286	39.2135429382324	46
742	35.7236180904523	4.8391959798995	11.3709419358756	160	104	278	92.4125366210938	54
743	35.7236180904523	5.01005025125628	11.411648386681	233	104	278	99.4811630249023	32
744	35.7236180904523	5.18090452261306	11.4165520007799	236	105	278	95.126823425293	31
745	35.7236180904523	5.35175879396985	11.3862702216762	168	117	268	132.711135864258	48
746	35.7236180904523	5.52261306532663	11.3791832308906	240	117	268	141.642181396484	48
747	35.7236180904523	5.69346733668342	11.3516867833026	187	117	272	173.904769897461	48
748	35.7236180904523	5.8643216080402	11.4289153584392	240	117	272	73.9434204101562	58
749	35.7236180904523	6.03517587939698	11.4081852340883	176	117	268	104.076019287109	69
750	35.7236180904523	6.20603015075377	11.393321460892	238	117	272	121.783226013184	39
751	35.7236180904523	6.37688442211055	11.4273251120494	168	117	272	81.6910247802734	40
752	35.7236180904523	6.54773869346734	11.457229933283	186	117	272	34.5353393554688	40
753	35.7236180904523	6.71859296482412	11.4682311707512	168	116	272	30.8758316040039	40
754	35.7236180904523	6.8894472361809	11.4801653367754	165	115	272	16.5299892425537	34
755	35.7236180904523	7.06030150753769	11.480527971554	168	115	272	14.0863933563232	34
756	35.7236180904523	7.23115577889447	11.3363877619413	171	116	272	194.489669799805	34
757	35.7236180904523	7.57286432160804	11.4751170498958	199	116	269	22.5794105529785	36
758	35.7236180904523	7.74371859296482	11.4423568973586	236	116	269	61.8288040161133	32
759	35.7236180904523	7.91457286432161	11.4519793155213	175	116	271	51.1973037719727	32
760	35.7236180904523	8.08542713567839	11.4511173409446	172	116	269	52.077465057373	32
761	35.7236180904523	8.25628140703517	11.4518565752399	199	116	269	45.3803939819336	33
762	35.7236180904523	8.76884422110553	11.4464825609063	186	116	269	52.5474395751953	32
763	35.7236180904523	8.93969849246231	11.4667223982765	232	116	268	33.1596298217773	33
764	35.7236180904523	9.11055276381909	11.4629944669996	239	117	268	37.3224411010742	33
765	35.7236180904523	9.28140703517588	11.4602132553964	188	117	273	39.9400024414062	32
766	35.7236180904523	9.45226130653266	11.4551317730851	245	116	273	37.8661041259766	40
767	35.7236180904523	9.62311557788945	11.445462892943	169	105	278	56.7302207946777	52
768	35.7236180904523	9.79396984924623	11.4410781295184	165	105	294	61.4827308654785	54
769	35.7236180904523	9.96482412060302	11.2495650363417	161	91	308	306.485717773438	57
770	35.7236180904523	10.1356783919598	11.3232276428848	246	91	308	211.73600769043	57
771	35.7236180904523	10.3065326633166	11.4626420039784	260	91	308	38.175895690918	56
772	35.7236180904523	10.4773869346734	11.2519180434194	199	91	308	296.443695068359	54
773	35.7236180904523	10.6482412060301	11.1439760970208	247	91	308	444.81884765625	53
774	35.7236180904523	10.8190954773869	9.99359514001665	167	91	308	2259.40087890625	54
775	35.8140703517588	-5.58291457286432	11.3921443362437	228	135	305	121.920059204102	151
776	35.8140703517588	-5.41206030150754	10.5301613876363	175	136	304	1339.30102539062	150
777	35.8140703517588	-0.457286432160805	11.131649384599	229	104	307	462.498443603516	181
778	35.8140703517588	-0.28643216080402	11.171758358879	187	104	307	408.544494628906	164
779	35.8140703517588	0.0552763819095468	11.0198799102488	245	103	307	614.375427246094	71
780	35.8140703517588	0.226130653266331	11.2439355344895	249	103	307	314.648315429688	71
781	35.8140703517588	0.396984924623116	11.3108687574962	241	103	307	227.689346313477	53
782	35.8140703517588	0.567839195979898	11.3759749200152	257	53	307	135.727386474609	54
783	35.8140703517588	0.738693467336683	11.3688278230603	257	103	307	154.806579589844	53
784	35.8140703517588	0.909547738693467	11.4320123804884	152	103	306	74.3185577392578	52
785	35.8140703517588	1.08040201005025	11.4362081898919	246	103	306	52.962230682373	53
786	35.8140703517588	1.25125628140703	11.4018295379251	222	104	306	113.26651763916	64
787	35.8140703517588	1.42211055276382	10.6290499175807	171	107	306	1184.60876464844	58
788	35.8140703517588	1.5929648241206	11.3749868113283	240	107	306	145.863845825195	37
789	35.8140703517588	1.76381909547739	11.4390637875457	240	108	306	66.5017395019531	37
790	35.8140703517588	1.93467336683417	11.4661502946837	241	108	287	32.6999740600586	39
791	35.8140703517588	2.10552763819095	11.3997119911208	225	124	287	115.526924133301	57
792	35.8140703517588	2.27638190954774	11.4475012383177	225	124	287	56.7330207824707	57
793	35.8140703517588	2.44723618090452	11.4772705004446	175	124	287	20.2086849212646	57
794	35.8140703517588	2.61809045226131	11.4697704636557	207	104	287	29.0855026245117	35
795	35.8140703517588	2.78894472361809	11.4114287246824	247	104	287	101.478286743164	35
796	35.8140703517588	2.95979899497487	11.4050398689479	222	104	283	109.258201599121	35
797	35.8140703517588	3.13065326633166	11.4169563582923	206	104	278	90.2534027099609	34
798	35.8140703517588	3.30150753768844	11.4570915714484	243	105	286	42.6189498901367	34
799	35.8140703517588	3.47236180904522	11.4778881175594	224	104	287	19.4259414672852	53
800	35.8140703517588	3.64321608040201	11.3810240212681	125	104	287	136.824279785156	54
801	35.8140703517588	3.81407035175879	11.3688528728432	173	103	287	149.285766601562	46
802	35.8140703517588	3.98492462311558	11.3925168327572	259	103	287	124.581039428711	46
803	35.8140703517588	4.15577889447236	11.4809062982473	249	104	286	15.7294750213623	44
804	35.8140703517588	4.32663316582915	11.4472765241398	185	104	286	55.4018287658691	44
805	35.8140703517588	4.49748743718593	11.441887491632	259	104	278	63.4441833496094	46
806	35.8140703517588	4.66834170854271	11.4058585337448	233	104	278	102.468772888184	32
807	35.8140703517588	4.8391959798995	11.4022301630526	239	117	272	102.468772888184	48
808	35.8140703517588	5.01005025125628	11.4324348840102	230	125	268	74.8586196899414	59
809	35.8140703517588	5.18090452261306	11.4277856476249	242	125	268	81.1247482299805	58
810	35.8140703517588	5.35175879396985	11.2956999284369	222	117	268	246.996627807617	58
811	35.8140703517588	5.52261306532663	11.3098131184208	167	117	268	229.337295532227	58
812	35.8140703517588	5.69346733668342	11.2929097528275	226	117	268	251.316497802734	58
813	35.8140703517588	5.8643216080402	11.4049927352941	244	117	272	106.445594787598	48
814	35.8140703517588	6.03517587939698	11.3789121120934	168	117	272	140.317321777344	39
815	35.8140703517588	6.20603015075377	11.4549442365987	175	117	272	47.4073715209961	35
816	35.8140703517588	6.37688442211055	11.4213402681981	175	115	272	88.2273101806641	34
817	35.8140703517588	6.54773869346734	11.4500447540407	175	115	272	52.7659873962402	34
818	35.8140703517588	6.71859296482412	11.4366961559265	165	115	272	70.1564712524414	34
819	35.8140703517588	6.8894472361809	11.4765505769302	172	115	272	20.0477504730225	35
820	35.8140703517588	7.06030150753769	11.4740142949939	196	115	272	18.7513217926025	39
821	35.8140703517588	7.23115577889447	11.2760019802377	165	116	272	266.219757080078	32
822	35.8140703517588	7.40201005025126	10.064035016878	209	116	268	2129.626953125	40
823	35.8140703517588	7.57286432160804	11.4709228356549	199	116	268	16.9362277984619	40
824	35.8140703517588	7.74371859296482	11.4658559707323	171	115	271	16.8943767547607	32
825	35.8140703517588	7.91457286432161	11.4504573386056	169	115	272	52.9632339477539	41
826	35.8140703517588	8.08542713567839	11.4469766534118	174	115	273	52.3295936584473	41
827	35.8140703517588	8.25628140703517	11.4591971931444	235	115	273	39.3157806396484	41
828	35.8140703517588	8.76884422110553	11.4536673478376	196	116	269	48.2448081970215	32
829	35.8140703517588	8.93969849246231	11.4671729260272	238	116	268	31.1510009765625	33
830	35.8140703517588	9.11055276381909	11.4433148730328	188	117	268	61.9162979125977	33
831	35.8140703517588	9.28140703517588	11.4396410801481	232	117	268	62.6676483154297	34
832	35.8140703517588	9.45226130653266	11.4641744856268	209	117	273	36.1842613220215	41
833	35.8140703517588	9.62311557788945	11.4635838719041	238	116	273	37.028923034668	49
834	35.8140703517588	9.79396984924623	11.4634653456082	225	105	294	36.9616775512695	53
835	35.8140703517588	9.96482412060302	11.3976533360746	171	104	308	118.24813079834	57
836	35.8140703517588	10.1356783919598	11.1743967552063	250	91	308	405.84765625	57
837	35.8140703517588	10.3065326633166	11.4609377687575	260	91	308	38.175895690918	56
838	35.8140703517588	10.4773869346734	11.1963140521783	199	91	308	370.504516601562	54
839	35.8140703517588	10.6482412060301	8.84405173769826	186	91	308	4822.97021484375	53
840	35.8140703517588	14.4070351758794	11.1631797339047	236	125	333	420.786956787109	174
841	35.9045226130653	-5.41206030150754	10.8830021283948	211	136	306	807.319091796875	147
842	35.9045226130653	0.0552763819095468	10.255582219729	168	103	307	1792.43737792969	115
843	35.9045226130653	0.226130653266331	11.1285712560209	159	103	307	467.076721191406	115
844	35.9045226130653	0.396984924623116	11.3296410806342	190	103	307	204.395401000977	71
845	35.9045226130653	0.567839195979898	11.4303754642279	141	103	307	77.6660537719727	54
846	35.9045226130653	0.738693467336683	11.3185240355366	163	103	307	218.481216430664	53
847	35.9045226130653	0.909547738693467	11.2592997927568	258	103	307	282.056701660156	52
848	35.9045226130653	1.08040201005025	11.4370272032599	250	103	306	69.7471389770508	53
849	35.9045226130653	1.25125628140703	11.4618692631379	222	104	306	39.0002517700195	64
850	35.9045226130653	1.42211055276382	10.9902497648912	171	107	306	655.400329589844	63
851	35.9045226130653	1.5929648241206	11.3633638173931	240	124	306	161.561050415039	38
852	35.9045226130653	1.76381909547739	11.4425269727939	206	124	289	62.2467460632324	39
853	35.9045226130653	1.93467336683417	11.400169039112	166	124	268	115.526931762695	58
854	35.9045226130653	2.10552763819095	11.467293069939	205	124	268	29.0845279693604	69
855	35.9045226130653	2.27638190954774	11.4549566232311	205	124	268	31.7963199615479	69
856	35.9045226130653	2.44723618090452	11.4759073389365	167	124	268	21.9146499633789	69
857	35.9045226130653	2.61809045226131	11.4817214379888	163	105	287	13.6196041107178	38
858	35.9045226130653	2.78894472361809	10.5414518118125	169	104	287	1321.30737304688	35
859	35.9045226130653	2.95979899497487	11.4490717558035	229	104	283	51.106330871582	38
860	35.9045226130653	3.13065326633166	11.4204685470935	163	108	271	90.2534103393555	39
861	35.9045226130653	3.30150753768844	11.4528698356293	232	108	271	50.0672149658203	39
862	35.9045226130653	3.47236180904522	11.4087746713072	222	104	286	103.696708679199	32
863	35.9045226130653	3.64321608040201	11.3755458574948	148	104	287	146.339782714844	46
864	35.9045226130653	3.81407035175879	11.4644172915362	161	104	287	35.8497886657715	46
865	35.9045226130653	3.98492462311558	11.4572132045314	185	104	286	44.3850517272949	46
866	35.9045226130653	4.15577889447236	11.4249631431848	170	104	286	81.7536849975586	46
867	35.9045226130653	4.32663316582915	11.3978148183247	161	104	278	118.083129882812	33
868	35.9045226130653	4.49748743718593	11.4497534761936	223	105	272	53.6868019104004	31
869	35.9045226130653	4.66834170854271	11.4525421968019	237	105	272	48.8239784240723	31
870	35.9045226130653	4.8391959798995	11.2905712673056	241	124	268	253.144287109375	59
871	35.9045226130653	5.01005025125628	11.1245730658545	196	125	265	461.775268554688	68
872	35.9045226130653	5.18090452261306	11.4024544414868	231	125	268	110.091445922852	58
873	35.9045226130653	5.35175879396985	11.0913140489114	240	105	268	517.256225585938	34
874	35.9045226130653	5.52261306532663	11.3362159478037	240	105	272	195.481826782227	34
875	35.9045226130653	5.69346733668342	11.2865512243687	180	117	268	256.461669921875	58
876	35.9045226130653	5.8643216080402	11.4034370494049	238	117	272	110.39665222168	39
877	35.9045226130653	6.03517587939698	11.3670430023847	186	117	272	155.500534057617	39
878	35.9045226130653	6.20603015075377	11.4441032056467	243	117	272	60.9969902038574	39
879	35.9045226130653	6.37688442211055	11.4024538531046	165	115	272	111.504730224609	40
880	35.9045226130653	6.54773869346734	11.4177599408686	168	115	272	86.7778472900391	34
881	35.9045226130653	6.71859296482412	11.2857629196683	168	115	272	253.996566772461	33
882	35.9045226130653	6.8894472361809	11.275900182489	199	115	268	254.155456542969	39
883	35.9045226130653	7.06030150753769	11.2826683599397	167	116	268	258.189300537109	41
884	35.9045226130653	7.23115577889447	11.3562660660322	209	116	268	167.297058105469	40
885	35.9045226130653	7.40201005025126	11.4453743864905	167	116	268	55.6384124755859	40
886	35.9045226130653	7.57286432160804	11.4779245917418	199	116	268	18.5695915222168	37
887	35.9045226130653	7.74371859296482	11.4563300657854	196	115	271	40.1834602355957	32
888	35.9045226130653	7.91457286432161	11.464832947063	169	115	272	33.9803619384766	41
889	35.9045226130653	8.08542713567839	11.237438606801	235	115	291	317.704132080078	41
890	35.9045226130653	8.25628140703517	11.4629393723861	173	115	291	37.7735710144043	41
891	35.9045226130653	8.76884422110553	11.4525865951878	237	116	269	47.9669380187988	32
892	35.9045226130653	8.93969849246231	11.4625840830568	258	116	269	38.1008033752441	33
893	35.9045226130653	9.11055276381909	11.4280307401368	259	116	268	73.6687240600586	33
894	35.9045226130653	9.28140703517588	11.4338631685198	188	117	268	73.4583358764648	33
895	35.9045226130653	9.45226130653266	11.4582279997581	166	116	273	43.3763618469238	41
896	35.9045226130653	9.62311557788945	11.4636314645005	258	116	273	36.9616775512695	41
897	35.9045226130653	9.79396984924623	11.4332822778989	253	105	294	73.6764984130859	52
898	35.9045226130653	9.96482412060302	11.4334962455115	255	104	308	73.911506652832	56
899	35.9045226130653	10.1356783919598	11.4305386719133	235	104	308	76.7571258544922	56
900	35.9045226130653	10.3065326633166	11.2620001092835	199	91	308	290.693542480469	56
901	35.9045226130653	10.4773869346734	11.2623584411106	225	91	308	290.693542480469	53
902	35.9045226130653	14.4070351758794	10.8209416650232	243	125	333	897.529663085938	174
903	35.9045226130653	14.5778894472362	9.84257019397887	236	125	333	2545.72143554688	174
904	35.9949748743719	0.226130653266331	11.1993467745878	252	104	307	373.008636474609	115
905	35.9949748743719	0.396984924623116	11.2843412569132	164	103	307	258.336120605469	97
906	35.9949748743719	0.567839195979898	11.4114316768182	146	103	307	101.497245788574	53
907	35.9949748743719	0.738693467336683	11.3563184261728	160	103	307	166.760787963867	52
908	35.9949748743719	0.909547738693467	10.8747407002835	242	103	307	815.762878417969	52
909	35.9949748743719	1.08040201005025	11.3939527435405	250	103	306	122.569549560547	53
910	35.9949748743719	1.25125628140703	11.4016389041889	251	104	306	113.699012756348	53
911	35.9949748743719	1.42211055276382	11.4230643736928	224	104	306	87.0410308837891	64
912	35.9949748743719	1.5929648241206	11.4534258072995	169	107	306	49.3460388183594	58
913	35.9949748743719	1.76381909547739	11.4519367826876	185	108	306	46.8183746337891	32
914	35.9949748743719	1.93467336683417	11.4693139719242	232	124	289	24.7965106964111	37
915	35.9949748743719	2.10552763819095	11.4715587670303	206	124	287	27.106990814209	38
916	35.9949748743719	2.27638190954774	11.4716426247448	166	124	268	27.1456871032715	69
917	35.9949748743719	2.44723618090452	11.4652024494116	241	124	268	34.9272727966309	69
918	35.9949748743719	2.61809045226131	11.4834267846683	232	108	287	12.7249050140381	38
919	35.9949748743719	2.78894472361809	11.4493029107129	179	104	287	46.8594589233398	35
920	35.9949748743719	2.95979899497487	11.4819289355596	208	104	283	14.5348272323608	39
921	35.9949748743719	3.13065326633166	11.4588672307896	172	124	271	42.8145561218262	39
922	35.9949748743719	3.30150753768844	11.4124556646788	165	124	268	99.2005462646484	40
923	35.9949748743719	3.47236180904522	11.4494123730532	225	108	286	54.4448165893555	36
924	35.9949748743719	3.64321608040201	11.4471872975485	208	105	286	49.0220146179199	32
925	35.9949748743719	3.81407035175879	11.4660906726524	162	105	286	33.7077827453613	32
926	35.9949748743719	3.98492462311558	11.4599548488614	164	105	272	41.4852294921875	31
927	35.9949748743719	4.15577889447236	11.4254687603272	222	105	272	82.6706237792969	31
928	35.9949748743719	4.32663316582915	11.3964509843616	172	105	272	119.34440612793	31
929	35.9949748743719	4.49748743718593	11.3946911487751	222	105	272	122.279830932617	31
930	35.9949748743719	4.66834170854271	11.3941654335926	186	105	272	120.360145568848	31
931	35.9949748743719	4.8391959798995	11.3319469997566	239	117	268	196.216033935547	48
932	35.9949748743719	5.01005025125628	11.131902528878	231	124	268	462.620819091797	48
933	35.9949748743719	5.18090452261306	11.2967366819462	240	105	268	246.398468017578	48
934	35.9949748743719	5.35175879396985	11.1154983594579	180	105	272	481.618103027344	34
935	35.9949748743719	5.52261306532663	11.3214804457611	199	105	272	209.223861694336	34
936	35.9949748743719	5.69346733668342	11.418120206952	236	117	272	93.0804290771484	39
937	35.9949748743719	5.8643216080402	11.3986524385772	199	117	272	116.316886901855	39
938	35.9949748743719	6.03517587939698	11.3721633327345	222	117	271	150.138137817383	39
939	35.9949748743719	6.20603015075377	11.4270043896962	196	117	271	74.9250411987305	39
940	35.9949748743719	6.37688442211055	11.400932838771	172	117	272	111.504730224609	39
941	35.9949748743719	6.54773869346734	11.1072618042498	171	115	272	495.723571777344	40
942	35.9949748743719	6.71859296482412	11.4149136212321	236	115	271	96.0383071899414	40
943	35.9949748743719	6.8894472361809	11.2907141774007	186	116	268	254.15544128418	40
944	35.9949748743719	7.06030150753769	11.4428888638717	209	116	268	60.9762649536133	41
945	35.9949748743719	7.23115577889447	11.4180338334798	180	116	268	90.5871658325195	40
946	35.9949748743719	7.40201005025126	11.4500449939562	199	116	268	51.9141159057617	37
947	35.9949748743719	7.57286432160804	11.4785167785907	165	116	268	18.4759502410889	37
948	35.9949748743719	7.74371859296482	11.4591166723409	171	115	269	41.5088920593262	33
949	35.9949748743719	7.91457286432161	11.4612952040485	259	115	291	20.6016368865967	32
950	35.9949748743719	8.08542713567839	11.289907706391	258	115	291	255.052307128906	41
951	35.9949748743719	8.25628140703517	11.4430357333047	173	105	291	57.4702682495117	41
952	35.9949748743719	8.59798994974874	11.4592481032279	169	116	273	35.9386672973633	41
953	35.9949748743719	8.76884422110553	11.4544553615741	258	116	273	47.9669342041016	41
954	35.9949748743719	8.93969849246231	11.453233152614	199	116	291	47.8655891418457	32
955	35.9949748743719	9.11055276381909	11.4490848320823	209	116	273	54.6783752441406	33
956	35.9949748743719	9.28140703517588	11.4377303151284	196	116	273	66.7457885742188	33
957	35.9949748743719	9.45226130653266	11.441900769298	168	116	273	62.5373725891113	41
958	35.9949748743719	9.62311557788945	11.4647993775144	258	116	273	34.8582534790039	41
959	35.9949748743719	9.79396984924623	11.4442895667996	249	105	294	57.9575500488281	52
960	35.9949748743719	9.96482412060302	11.4336421771626	126	105	308	73.911506652832	58
961	35.9949748743719	10.1356783919598	11.4312296714352	236	104	308	73.911506652832	58
962	35.9949748743719	10.3065326633166	11.4215409619806	247	91	308	88.9304962158203	53
963	35.9949748743719	10.4773869346734	11.3648352522266	236	91	308	159.694564819336	53
964	36.0854271356784	-5.75376884422111	11.4555683858682	195	134	305	46.6754913330078	150
965	36.0854271356784	-5.58291457286432	11.3985369665152	211	134	305	112.433921813965	147
966	36.0854271356784	0.226130653266331	11.3444983207658	228	104	307	185.540451049805	115
967	36.0854271356784	0.396984924623116	11.3144164134146	203	104	307	223.732879638672	115
968	36.0854271356784	0.567839195979898	11.4100132881381	179	103	306	101.884552001953	71
969	36.0854271356784	0.738693467336683	11.3380850497497	166	103	306	193.659576416016	64
970	36.0854271356784	0.909547738693467	10.9723609050225	250	103	306	679.991516113281	53
971	36.0854271356784	1.08040201005025	11.2982375876423	242	103	307	244.417938232422	52
972	36.0854271356784	1.25125628140703	11.0689449646515	246	103	307	547.644592285156	52
973	36.0854271356784	1.42211055276382	11.3047121113372	154	104	306	236.197357177734	53
974	36.0854271356784	1.5929648241206	11.2232722797412	222	104	306	341.572021484375	64
975	36.0854271356784	1.76381909547739	11.4239609923565	244	104	306	85.2489852905273	49
976	36.0854271356784	1.93467336683417	11.4044091230634	148	104	306	110.213539123535	48
977	36.0854271356784	2.10552763819095	11.3970401699538	174	104	306	116.009727478027	48
978	36.0854271356784	2.27638190954774	11.4580418256896	243	104	289	43.5919189453125	54
979	36.0854271356784	2.44723618090452	11.3974430364721	147	108	287	118.886856079102	37
980	36.0854271356784	2.61809045226131	11.4318693497919	163	108	287	75.9465179443359	37
981	36.0854271356784	2.78894472361809	11.4873729195404	232	104	287	7.80053043365479	38
982	36.0854271356784	2.95979899497487	11.291289873936	208	104	285	253.395294189453	39
983	36.0854271356784	3.13065326633166	11.3901622616227	163	105	287	127.901329040527	39
984	36.0854271356784	3.30150753768844	11.4501271599401	240	124	286	53.575626373291	48
985	36.0854271356784	3.47236180904522	11.4539544576807	242	124	268	48.6429634094238	48
986	36.0854271356784	3.64321608040201	11.2311647777921	240	124	268	331.237945556641	48
987	36.0854271356784	3.81407035175879	11.4671298063046	165	124	271	32.6707420349121	48
988	36.0854271356784	3.98492462311558	11.4286240410454	229	117	268	79.9353103637695	48
989	36.0854271356784	4.15577889447236	11.4421464590755	240	117	268	63.3424263000488	48
990	36.0854271356784	4.32663316582915	11.3910759551502	237	108	272	110.870574951172	39
991	36.0854271356784	4.49748743718593	11.4291512821927	238	116	268	75.5438842773438	48
992	36.0854271356784	4.66834170854271	11.1318172927515	165	116	272	452.467926025391	39
993	36.0854271356784	4.8391959798995	11.026978029554	165	116	272	604.810485839844	38
994	36.0854271356784	5.01005025125628	11.2976720749841	226	117	268	244.514831542969	38
995	36.0854271356784	5.18090452261306	11.3217552278524	239	117	272	213.180053710938	38
996	36.0854271356784	5.35175879396985	11.3589405133036	240	117	268	167.279373168945	39
997	36.0854271356784	5.52261306532663	11.3477882710669	196	117	268	179.861831665039	39
998	36.0854271356784	5.69346733668342	11.3265651348713	239	117	272	208.278518676758	39
999	36.0854271356784	5.8643216080402	11.3570723847961	196	117	271	168.715866088867	39
1000	36.0854271356784	6.03517587939698	11.2333849752052	243	116	271	328.120788574219	37
1001	36.0854271356784	6.20603015075377	11.2089517462221	196	115	272	358.949890136719	37
1002	36.0854271356784	6.37688442211055	11.2959891011148	180	115	271	246.570220947266	38
1003	36.0854271356784	6.54773869346734	11.2085588693467	172	115	271	360.89208984375	38
1004	36.0854271356784	6.71859296482412	11.4066432070693	199	116	268	102.985862731934	38
1005	36.0854271356784	6.8894472361809	11.4382379271415	243	116	268	67.9728012084961	40
1006	36.0854271356784	7.06030150753769	11.4319749903276	209	116	268	69.2337875366211	39
1007	36.0854271356784	7.23115577889447	11.4355158407422	199	116	268	70.4368057250977	32
1008	36.0854271356784	7.40201005025126	11.4754265570729	209	116	268	22.4317684173584	37
1009	36.0854271356784	7.57286432160804	11.2265111508512	176	116	268	335.698547363281	40
1010	36.0854271356784	7.74371859296482	11.4387427989623	186	116	268	66.7978286743164	37
1011	36.0854271356784	7.91457286432161	11.4550154087459	171	115	268	39.8913879394531	33
1012	36.0854271356784	8.08542713567839	11.4287382621415	175	115	291	78.7688827514648	33
1013	36.0854271356784	8.25628140703517	11.4658001076352	169	115	291	34.2978134155273	41
1014	36.0854271356784	8.59798994974874	11.4050453280411	154	115	291	109.175003051758	41
1015	36.0854271356784	8.76884422110553	11.435806894792	171	116	291	69.6326065063477	41
1016	36.0854271356784	8.93969849246231	11.4327857705171	196	116	291	74.5089721679688	41
1017	36.0854271356784	9.11055276381909	11.4543208764621	196	116	291	48.4152488708496	41
1018	36.0854271356784	9.28140703517588	11.4248508136762	168	116	291	84.7702484130859	41
1019	36.0854271356784	9.45226130653266	11.4298328256452	209	116	273	78.4753875732422	41
1020	36.0854271356784	9.62311557788945	11.4718725731999	168	116	273	26.0163860321045	41
1021	36.0854271356784	9.79396984924623	11.4567496557739	206	116	291	45.4224243164062	52
1022	36.0854271356784	9.96482412060302	11.4179232124478	198	105	308	92.287353515625	54
1023	36.0854271356784	10.1356783919598	11.4336088016513	224	105	308	73.911506652832	58
1024	36.0854271356784	10.3065326633166	11.3824370596487	169	105	308	137.676300048828	58
1025	36.0854271356784	10.4773869346734	11.3916673490661	225	91	308	125.183067321777	53
1026	36.1758793969849	-5.92462311557789	11.3508977041892	231	134	306	176.19612121582	157
1027	36.1758793969849	-5.75376884422111	11.4485856069365	227	134	305	46.6754951477051	157
1028	36.1758793969849	-5.58291457286432	11.4313304125328	211	135	305	76.5688629150391	150
1029	36.1758793969849	-5.41206030150754	11.3000671368738	174	134	305	223.698348999023	150
1030	36.1758793969849	0.396984924623116	11.2726003083291	237	104	307	277.49560546875	115
1031	36.1758793969849	0.567839195979898	11.3503180898677	243	104	307	178.165542602539	115
1032	36.1758793969849	0.738693467336683	11.3330534287658	159	123	306	199.915451049805	97
1033	36.1758793969849	0.909547738693467	11.2410987309688	224	104	306	317.924102783203	64
1034	36.1758793969849	1.08040201005025	11.3774148692568	160	103	307	143.955001831055	53
1035	36.1758793969849	1.25125628140703	10.0652717103869	246	103	307	2127.98779296875	52
1036	36.1758793969849	1.42211055276382	11.1449962899822	223	103	307	445.074890136719	53
1037	36.1758793969849	1.5929648241206	11.2033269286502	148	103	307	343.128356933594	53
1038	36.1758793969849	1.76381909547739	11.1686266753285	251	104	307	413.519989013672	53
1039	36.1758793969849	1.93467336683417	11.2657285409442	248	104	307	286.355072021484	52
1040	36.1758793969849	2.10552763819095	11.3194697701763	247	104	307	217.339935302734	52
1041	36.1758793969849	2.27638190954774	11.2948660885162	154	104	307	245.75959777832	64
1042	36.1758793969849	2.44723618090452	11.3547449736756	169	104	306	172.271911621094	55
1043	36.1758793969849	2.61809045226131	11.4357837942552	163	108	289	71.0888900756836	59
1044	36.1758793969849	2.78894472361809	11.3433753849472	242	124	284	186.702102661133	38
1045	36.1758793969849	2.95979899497487	11.2059930118806	179	124	284	363.464233398438	38
1046	36.1758793969849	3.13065326633166	11.363950890494	175	104	287	158.349807739258	36
1047	36.1758793969849	3.30150753768844	11.1838358575037	172	105	287	393.462158203125	36
1048	36.1758793969849	3.47236180904522	11.3768991294856	244	124	286	144.200271606445	48
1049	36.1758793969849	3.64321608040201	11.4054418347007	236	124	286	108.950660705566	48
1050	36.1758793969849	3.81407035175879	11.4172762343505	225	124	286	93.9949798583984	38
1051	36.1758793969849	3.98492462311558	11.4091360355134	225	108	286	98.5086212158203	36
1052	36.1758793969849	4.15577889447236	11.4271453394409	225	108	286	64.4302825927734	36
1053	36.1758793969849	4.32663316582915	11.4527240797321	171	104	286	50.3198013305664	31
1054	36.1758793969849	4.49748743718593	11.4491263005425	229	117	268	54.1445198059082	48
1055	36.1758793969849	4.66834170854271	11.3596004077265	176	124	265	165.419662475586	48
1056	36.1758793969849	4.8391959798995	11.3611908774261	165	116	268	163.908599853516	39
1057	36.1758793969849	5.01005025125628	11.3866880287739	166	117	268	131.672256469727	39
1058	36.1758793969849	5.18090452261306	11.230073575093	176	117	268	331.762329101562	39
1059	36.1758793969849	5.35175879396985	10.0215704662767	230	124	265	2203.65454101562	48
1060	36.1758793969849	5.52261306532663	11.3827933408541	230	124	268	137.171829223633	48
1061	36.1758793969849	5.69346733668342	10.5890848902596	242	117	268	1235.98852539062	39
1062	36.1758793969849	5.8643216080402	11.4078137871371	166	117	268	106.002113342285	39
1063	36.1758793969849	6.03517587939698	11.4105836954954	236	116	271	99.5435409545898	39
1064	36.1758793969849	6.20603015075377	11.1695932236503	171	116	271	412.316986083984	37
1065	36.1758793969849	6.37688442211055	11.400195595574	165	115	272	111.001731872559	37
1066	36.1758793969849	6.54773869346734	10.4116132275548	165	115	271	1520.99963378906	35
1067	36.1758793969849	6.71859296482412	11.3632555875018	236	115	271	160.795486450195	37
1068	36.1758793969849	6.8894472361809	11.3851896007487	243	116	268	134.171508789062	38
1069	36.1758793969849	7.06030150753769	11.43669109129	209	116	268	69.3667984008789	39
1070	36.1758793969849	7.23115577889447	11.4261033868546	186	116	268	73.0795211791992	38
1071	36.1758793969849	7.40201005025126	11.4723008450866	167	116	268	24.6710376739502	40
1072	36.1758793969849	7.57286432160804	11.2493894088713	231	116	265	307.554321289062	40
1073	36.1758793969849	7.74371859296482	11.4541173075862	167	116	268	46.4839363098145	40
1074	36.1758793969849	7.91457286432161	11.4361650772532	236	116	268	69.1051940917969	32
1075	36.1758793969849	8.08542713567839	11.3821093795907	171	115	271	131.897521972656	33
1076	36.1758793969849	8.25628140703517	11.4375448144202	171	115	269	68.279899597168	33
1077	36.1758793969849	8.59798994974874	11.3767549325029	169	115	291	144.848922729492	41
1078	36.1758793969849	8.76884422110553	11.4104473106947	171	116	291	101.641174316406	41
1079	36.1758793969849	8.93969849246231	11.4112505961975	171	116	291	101.641174316406	41
1080	36.1758793969849	9.11055276381909	11.4588458017794	249	116	291	40.4299468994141	41
1081	36.1758793969849	9.28140703517588	11.4668920177243	125	116	291	29.2399730682373	41
1082	36.1758793969849	9.45226130653266	11.4697785131213	172	116	291	29.2399730682373	41
1083	36.1758793969849	9.62311557788945	11.4685321147636	209	116	291	25.1891174316406	41
1084	36.1758793969849	9.79396984924623	11.4518665410066	181	116	291	50.6044578552246	49
1085	36.1758793969849	9.96482412060302	11.4216871577949	223	105	308	88.7463912963867	52
1086	36.1758793969849	10.1356783919598	11.4446471529732	208	105	308	56.6318702697754	54
1087	36.1758793969849	10.3065326633166	11.3841489571844	224	105	308	133.641006469727	58
1088	36.1758793969849	10.4773869346734	11.3983536030788	249	105	308	117.756454467773	58
1089	36.1758793969849	22.9497487437186	11.4868568342631	206	132	318	8.44574356079102	147
1090	36.2663316582915	-6.09547738693467	11.2743419421268	232	69	305	273.809997558594	157
1091	36.2663316582915	-5.92462311557789	11.4496064548895	205	69	306	53.7595520019531	157
1092	36.2663316582915	-5.75376884422111	11.4682199556332	211	107	305	31.3377342224121	157
1093	36.2663316582915	-5.58291457286432	11.4364736223637	192	135	299	70.4281768798828	151
1094	36.2663316582915	-5.41206030150754	11.3987116223179	219	105	300	117.075286865234	150
1095	36.2663316582915	0.567839195979898	11.3274723906499	228	104	307	206.711853027344	115
1096	36.2663316582915	0.738693467336683	11.3429050100812	234	104	307	187.531448364258	164
1097	36.2663316582915	0.909547738693467	11.3522200980463	203	124	306	173.157760620117	158
1098	36.2663316582915	1.08040201005025	11.3766801830715	185	104	306	144.925140380859	64
1099	36.2663316582915	1.25125628140703	11.3561701637391	248	103	306	170.225326538086	64
1100	36.2663316582915	1.42211055276382	11.3665231081984	222	104	306	151.345092773438	64
1101	36.2663316582915	1.5929648241206	11.1373457588137	244	104	307	455.298950195312	52
1102	36.2663316582915	1.76381909547739	11.3521393092889	234	104	307	175.812133789062	52
1103	36.2663316582915	1.93467336683417	10.9275092325382	244	104	307	744.398010253906	64
1104	36.2663316582915	2.10552763819095	11.2933938557993	232	104	306	250.689758300781	52
1105	36.2663316582915	2.27638190954774	10.721133624579	207	116	306	1041.81616210938	55
1106	36.2663316582915	2.44723618090452	11.3451224820099	252	116	306	184.449325561523	60
1107	36.2663316582915	2.61809045226131	11.4025291391698	197	124	306	111.205154418945	59
1108	36.2663316582915	2.78894472361809	9.93278877266578	202	124	268	2373.01342773438	38
1109	36.2663316582915	2.95979899497487	11.3293838266596	240	124	268	204.589920043945	39
1110	36.2663316582915	3.13065326633166	11.4566996882459	190	124	287	45.4772872924805	38
1111	36.2663316582915	3.30150753768844	11.4146678068153	172	105	288	97.4189834594727	35
1112	36.2663316582915	3.47236180904522	11.391730783568	190	124	287	125.855255126953	37
1113	36.2663316582915	3.64321608040201	11.3150685178562	168	124	286	220.729751586914	38
1114	36.2663316582915	3.81407035175879	11.4156242892665	235	104	287	95.5867233276367	32
1115	36.2663316582915	3.98492462311558	11.3833211258827	249	104	287	131.173828125	31
1116	36.2663316582915	4.15577889447236	11.4341809363097	185	104	287	64.3928298950195	31
1117	36.2663316582915	4.32663316582915	11.3927377371214	258	104	287	123.897987365723	31
1118	36.2663316582915	4.49748743718593	11.4588133688265	175	105	286	42.887077331543	31
1119	36.2663316582915	4.66834170854271	11.4316931831297	165	124	268	74.8325347900391	39
1120	36.2663316582915	4.8391959798995	11.4112874262826	240	124	265	94.1970062255859	39
1121	36.2663316582915	5.01005025125628	11.3866094003006	241	124	265	131.672256469727	39
1122	36.2663316582915	5.18090452261306	11.4080736275072	205	124	265	104.915466308594	48
1123	36.2663316582915	5.35175879396985	11.3488281213179	187	125	265	180.055587768555	48
1124	36.2663316582915	5.52261306532663	11.394537700954	179	124	265	114.915145874023	48
1125	36.2663316582915	5.69346733668342	11.4148547521899	231	124	268	95.5238571166992	39
1126	36.2663316582915	5.8643216080402	11.4065339124404	241	124	268	107.596534729004	39
1127	36.2663316582915	6.03517587939698	11.3728391503249	186	117	268	149.725082397461	39
1128	36.2663316582915	6.20603015075377	11.3855250226923	229	116	268	133.503875732422	39
1129	36.2663316582915	6.37688442211055	11.3294351651061	165	116	271	202.997436523438	37
1130	36.2663316582915	6.54773869346734	11.0630089002084	165	116	272	554.412902832031	35
1131	36.2663316582915	6.71859296482412	10.5245448475866	171	116	268	1348.68176269531	37
1132	36.2663316582915	6.8894472361809	11.3847861277664	167	116	268	132.494781494141	38
1133	36.2663316582915	7.06030150753769	11.4361226609201	167	116	268	69.5801849365234	38
1134	36.2663316582915	7.23115577889447	11.3866398558362	176	116	268	110.402557373047	38
1135	36.2663316582915	7.40201005025126	11.4576314143552	243	116	268	44.3021278381348	40
1136	36.2663316582915	7.57286432160804	11.4526594908668	167	116	268	47.9095573425293	38
1137	36.2663316582915	7.74371859296482	11.4255849336464	186	116	268	83.8675155639648	38
1138	36.2663316582915	7.91457286432161	11.3332708037553	176	116	268	198.782241821289	37
1139	36.2663316582915	8.08542713567839	11.4581815038057	172	116	291	43.6470642089844	33
1140	36.2663316582915	8.25628140703517	11.4422623091366	172	116	268	63.267894744873	33
1141	36.2663316582915	8.59798994974874	11.4679353778087	196	115	291	31.3116416931152	41
1142	36.2663316582915	8.76884422110553	11.4678097783511	259	116	291	31.3116416931152	41
1143	36.2663316582915	8.93969849246231	11.4516785314495	171	116	291	51.4381866455078	41
1144	36.2663316582915	9.11055276381909	11.4568293294299	125	116	291	41.1510124206543	41
1145	36.2663316582915	9.28140703517588	11.4660847089267	199	116	291	29.2399730682373	22
1146	36.2663316582915	9.45226130653266	11.4482026269028	249	116	291	55.1073036193848	41
1147	36.2663316582915	9.62311557788945	11.4608802520532	125	116	291	38.8467864990234	50
1148	36.2663316582915	9.79396984924623	11.4518832302178	258	116	291	50.6044616699219	53
1149	36.2663316582915	9.96482412060302	11.451343938418	237	116	294	50.6044616699219	53
1150	36.2663316582915	10.1356783919598	11.4521686674193	237	116	308	50.5859909057617	53
1151	36.2663316582915	10.3065326633166	11.4279647604724	174	105	308	80.2391510009766	58
1152	36.2663316582915	10.4773869346734	11.4036488531877	224	105	308	111.05460357666	69
1153	36.2663316582915	22.9497487437186	11.4865998178814	261	125	318	8.4691333770752	148
1154	36.2663316582915	23.1206030150754	11.489451657443	206	132	318	5.2804708480835	147
1155	36.356783919598	-5.75376884422111	11.4360617930735	249	107	305	70.8824462890625	82
1156	36.356783919598	-5.58291457286432	11.4664242387998	204	135	299	32.7347297668457	76
1157	36.356783919598	-5.41206030150754	11.4665347168978	208	105	328	31.0889453887939	151
1158	36.356783919598	-5.24120603015075	11.1290387245334	206	105	328	458.126495361328	150
1159	36.356783919598	0.738693467336683	11.3867810415811	196	104	307	132.257843017578	164
1160	36.356783919598	0.909547738693467	11.3717531218325	207	124	306	150.190673828125	159
1161	36.356783919598	1.08040201005025	11.3511425989175	206	116	306	175.381698608398	159
1162	36.356783919598	1.25125628140703	11.3444522731853	241	104	306	185.245956420898	71
1163	36.356783919598	1.42211055276382	11.3081135437288	206	116	306	231.679382324219	71
1164	36.356783919598	1.5929648241206	11.3668649234195	190	116	306	157.282592773438	71
1165	36.356783919598	1.76381909547739	11.3787945118659	229	116	306	142.199920654297	60
1166	36.356783919598	1.93467336683417	11.3315822425743	229	116	306	196.553085327148	55
1167	36.356783919598	2.10552763819095	11.3993263981863	196	124	306	115.081665039062	37
1168	36.356783919598	2.27638190954774	11.3985613156868	196	124	290	112.366302490234	59
1169	36.356783919598	2.44723618090452	11.3371360597755	202	124	306	194.792495727539	60
1170	36.356783919598	2.61809045226131	11.3495727890874	146	124	306	179.110198974609	60
1171	36.356783919598	2.78894472361809	11.4173340544106	189	124	288	93.0608367919922	38
1172	36.356783919598	2.95979899497487	11.3810881624046	196	124	268	131.943801879883	39
1173	36.356783919598	3.13065326633166	11.4914150157243	226	124	268	1.44471967220306	38
1174	36.356783919598	3.30150753768844	11.4253669061371	244	124	290	81.7876586914062	37
1175	36.356783919598	3.47236180904522	11.3816800045777	166	124	290	135.260589599609	37
1176	36.356783919598	3.64321608040201	11.2985792311303	244	124	290	234.8115234375	37
1177	36.356783919598	3.81407035175879	11.3663409161063	163	124	288	154.423614501953	36
1178	36.356783919598	3.98492462311558	11.2434087601616	208	124	287	314.287292480469	34
1179	36.356783919598	4.15577889447236	11.3594063734846	172	124	286	166.047027587891	36
1180	36.356783919598	4.32663316582915	11.1161362768819	208	104	287	482.112060546875	32
1181	36.356783919598	4.49748743718593	11.4228405769726	225	104	289	87.2278671264648	49
1182	36.356783919598	4.66834170854271	11.4354715894541	164	105	272	71.6146240234375	38
1183	36.356783919598	4.8391959798995	11.4519233220605	186	124	266	49.957332611084	39
1184	36.356783919598	5.01005025125628	11.318992163947	230	124	265	214.091720581055	39
1185	36.356783919598	5.18090452261306	11.398660932038	189	124	265	117.15894317627	39
1186	36.356783919598	5.35175879396985	11.3526624215015	187	125	265	175.049240112305	48
1187	36.356783919598	5.52261306532663	11.0098928933391	209	124	265	628.490966796875	48
1188	36.356783919598	5.69346733668342	11.4403099528716	205	124	268	65.6540298461914	39
1189	36.356783919598	5.8643216080402	11.2177774306222	236	116	271	348.325897216797	38
1190	36.356783919598	6.03517587939698	11.2958177012305	172	116	272	242.085800170898	35
1191	36.356783919598	6.20603015075377	11.3491798969746	165	116	272	171.798889160156	35
1192	36.356783919598	6.37688442211055	11.3255463777287	236	116	272	156.000381469727	35
1193	36.356783919598	6.54773869346734	9.98724623858796	236	116	272	2188.9013671875	35
1194	36.356783919598	6.71859296482412	10.4197034680649	176	116	268	1513.36877441406	38
1195	36.356783919598	6.8894472361809	11.4240674353345	186	116	266	84.8831329345703	39
1196	36.356783919598	7.06030150753769	11.4446792713127	190	116	291	60.160083770752	39
1197	36.356783919598	7.23115577889447	11.4142586539039	172	116	291	96.5627822875977	38
1198	36.356783919598	7.40201005025126	11.3919629875127	199	116	291	125.413848876953	41
1199	36.356783919598	7.57286432160804	11.3592678100082	199	116	291	166.737579345703	41
1200	36.356783919598	7.74371859296482	11.395435535203	222	116	291	121.432655334473	41
1201	36.356783919598	7.91457286432161	11.3871902354967	167	116	291	130.806060791016	37
1202	36.356783919598	8.08542713567839	11.4451960223502	209	116	291	59.6194038391113	32
1203	36.356783919598	8.25628140703517	11.4657006401207	199	116	291	34.0273895263672	33
1204	36.356783919598	8.59798994974874	11.4644966738047	258	115	291	31.3116416931152	34
1205	36.356783919598	8.76884422110553	11.4655866935683	259	115	291	31.311637878418	19
1206	36.356783919598	8.93969849246231	11.4681753158623	249	115	291	31.3171443939209	22
1207	36.356783919598	9.11055276381909	11.4556194379659	259	116	291	46.1978645324707	41
1208	36.356783919598	9.28140703517588	11.45785938894	199	116	291	44.0573577880859	22
1209	36.356783919598	9.45226130653266	11.4428488952213	252	116	291	59.6254425048828	35
1210	36.356783919598	9.62311557788945	11.4725164718792	181	116	291	23.2686328887939	35
1211	36.356783919598	9.79396984924623	11.4524825680721	206	116	294	50.6044616699219	53
1212	36.356783919598	9.96482412060302	11.446784831705	173	105	294	55.3328285217285	53
1213	36.356783919598	10.1356783919598	11.4284966955858	237	116	308	80.2391510009766	53
1214	36.356783919598	10.3065326633166	11.4246307765139	223	117	308	85.0501937866211	69
1215	36.356783919598	10.4773869346734	11.3723076713217	187	105	308	149.494232177734	69
1216	36.4472361809045	-6.09547738693467	11.1501653795873	244	69	305	438.111145019531	96
1217	36.4472361809045	-5.92462311557789	11.4718995456679	246	69	305	26.7544765472412	157
1218	36.4472361809045	-5.75376884422111	11.4831768959053	251	69	305	13.0338544845581	82
1219	36.4472361809045	-5.58291457286432	11.4715503130676	172	108	299	27.225076675415	76
1220	36.4472361809045	-5.41206030150754	11.4657860486065	227	105	300	32.1344528198242	76
1221	36.4472361809045	-5.24120603015075	11.386715589538	230	103	328	132.341506958008	150
1222	36.4472361809045	-5.07035175879397	11.0547221407966	206	104	300	567.148315429688	147
1223	36.4472361809045	1.08040201005025	11.361011155127	232	124	306	164.645751953125	157
1224	36.4472361809045	1.25125628140703	11.2991882718173	173	104	307	243.229904174805	86
1225	36.4472361809045	1.42211055276382	11.3092468976911	165	116	306	230.407165527344	77
1226	36.4472361809045	1.5929648241206	11.3346311453297	164	124	306	198.058288574219	77
1227	36.4472361809045	1.76381909547739	11.4086198913297	197	124	306	102.57056427002	77
1228	36.4472361809045	1.93467336683417	11.4243645428297	241	124	306	85.4279098510742	61
1229	36.4472361809045	2.10552763819095	11.409506161467	186	124	306	103.881332397461	60
1230	36.4472361809045	2.27638190954774	11.3683687017944	164	124	290	155.352981567383	60
1231	36.4472361809045	2.44723618090452	11.3569222022207	205	124	306	164.300247192383	72
1232	36.4472361809045	2.61809045226131	10.8513875038256	146	124	306	853.140075683594	64
1233	36.4472361809045	2.78894472361809	10.9569264873832	208	124	306	700.81982421875	60
1234	36.4472361809045	2.95979899497487	11.4511506593533	196	124	290	52.2063865661621	38
1235	36.4472361809045	3.13065326633166	10.9086622053662	167	124	269	770.203857421875	38
1236	36.4472361809045	3.30150753768844	11.2824266630882	189	124	288	264.623840332031	38
1237	36.4472361809045	3.47236180904522	11.3929713243202	244	124	290	123.864410400391	37
1238	36.4472361809045	3.64321608040201	11.4210737362417	244	124	290	89.5033721923828	37
1239	36.4472361809045	3.81407035175879	11.3032391535125	166	124	288	234.853988647461	37
1240	36.4472361809045	3.98492462311558	11.2353097037778	244	124	273	324.845428466797	38
1241	36.4472361809045	4.15577889447236	11.3711906872138	166	124	268	151.014694213867	38
1242	36.4472361809045	4.32663316582915	11.3443275656735	229	124	271	185.462097167969	38
1243	36.4472361809045	4.49748743718593	11.1552791302011	196	105	287	431.373107910156	32
1244	36.4472361809045	4.66834170854271	11.4116232594991	208	104	289	98.2347106933594	49
1245	36.4472361809045	4.8391959798995	11.3845693355178	242	124	268	135.024063110352	38
1246	36.4472361809045	5.01005025125628	11.3055634131111	201	124	265	234.846389770508	48
1247	36.4472361809045	5.18090452261306	11.2404828117487	219	124	265	319.055541992188	39
1248	36.4472361809045	5.35175879396985	11.1965890226748	228	124	265	343.54833984375	68
1249	36.4472361809045	5.52261306532663	11.4202936049218	239	124	265	86.0003509521484	48
1250	36.4472361809045	5.69346733668342	11.3044116508299	179	124	271	235.683731079102	39
1251	36.4472361809045	5.8643216080402	11.4024570759901	165	116	272	112.432899475098	37
1252	36.4472361809045	6.03517587939698	11.2049221467273	164	116	290	271.866638183594	35
1253	36.4472361809045	6.20603015075377	11.0802951268807	175	116	290	453.291351318359	35
1254	36.4472361809045	6.37688442211055	11.3681414251263	168	116	290	95.986328125	35
1255	36.4472361809045	6.54773869346734	10.4761714993498	236	116	291	1369.96643066406	35
1256	36.4472361809045	6.71859296482412	10.715554860201	166	116	268	1051.51428222656	38
1257	36.4472361809045	6.8894472361809	11.4429209431818	186	116	266	58.6695976257324	39
1258	36.4472361809045	7.06030150753769	11.4556793793783	242	116	291	45.1340484619141	39
1259	36.4472361809045	7.23115577889447	11.3211730110288	171	116	291	205.292907714844	41
1260	36.4472361809045	7.40201005025126	10.7708187262644	236	116	307	967.041259765625	41
1261	36.4472361809045	7.57286432160804	11.2701393392255	175	116	307	280.653259277344	41
1262	36.4472361809045	7.74371859296482	11.4070531543972	168	116	307	106.918891906738	41
1263	36.4472361809045	7.91457286432161	11.4297493557133	167	116	291	78.7064056396484	45
1264	36.4472361809045	8.08542713567839	11.4197950945519	167	116	291	88.7050704956055	33
1265	36.4472361809045	8.25628140703517	11.4317586030023	199	116	291	73.7920455932617	32
1266	36.4472361809045	8.42713567839196	11.3930091679497	171	116	291	119.683555603027	34
1267	36.4472361809045	8.59798994974874	11.4206004290508	164	115	307	90.0945205688477	30
1268	36.4472361809045	8.76884422110553	11.2500696283857	259	115	307	303.401611328125	35
1269	36.4472361809045	8.93969849246231	11.4387099681685	125	115	291	55.3929710388184	32
1270	36.4472361809045	9.11055276381909	11.4487602822309	196	116	291	53.0561790466309	41
1271	36.4472361809045	9.28140703517588	11.4507953983991	125	116	291	52.7474746704102	41
1272	36.4472361809045	9.45226130653266	11.4199132884762	181	116	307	90.4848709106445	35
1273	36.4472361809045	9.62311557788945	11.4671221822146	236	116	293	32.3176193237305	35
1274	36.4472361809045	9.79396984924623	11.4502880449629	252	116	294	50.6044616699219	35
1275	36.4472361809045	9.96482412060302	11.4455496503093	166	105	308	56.7741317749023	52
1276	36.4472361809045	10.1356783919598	11.4107380456116	181	116	308	102.210266113281	53
1277	36.4472361809045	10.3065326633166	11.4108574496008	175	117	308	102.210266113281	64
1278	36.4472361809045	10.4773869346734	11.2487126319912	201	124	308	308.308044433594	80
1279	36.4472361809045	10.6482412060301	11.2278396480426	223	125	308	335.483154296875	180
1280	36.4472361809045	22.4371859296482	11.4902418256654	231	132	302	4.33289623260498	130
1281	36.5376884422111	-6.26633165829146	7.36940471848069	212	102	305	10027.9091796875	74
1282	36.5376884422111	-6.09547738693467	11.3051630010229	166	68	305	232.437164306641	96
1283	36.5376884422111	-5.92462311557789	11.4237632251533	286	69	305	85.9227981567383	74
1284	36.5376884422111	-5.75376884422111	11.4814033022002	246	69	305	13.0338544845581	72
1285	36.5376884422111	-5.58291457286432	11.4715831344683	173	107	299	27.0147933959961	72
1286	36.5376884422111	-5.41206030150754	11.4752132109215	236	136	300	22.1147212982178	75
1287	36.5376884422111	-5.24120603015075	11.4594257572969	208	136	300	22.8492450714111	150
1288	36.5376884422111	-5.07035175879397	11.4594776008694	166	105	299	42.0372924804688	146
1289	36.5376884422111	-4.89949748743719	10.4961444857746	219	103	299	1393.76318359375	146
1290	36.5376884422111	-4.7286432160804	10.9277347014353	214	104	300	743.04833984375	150
1291	36.5376884422111	1.25125628140703	11.1748112356495	237	104	307	405.132202148438	86
1292	36.5376884422111	1.42211055276382	11.4101758327562	186	104	307	102.923919677734	86
1293	36.5376884422111	1.5929648241206	11.3096075700043	186	104	307	229.059616088867	77
1294	36.5376884422111	1.76381909547739	11.3331686681464	179	116	307	199.884155273438	77
1295	36.5376884422111	1.93467336683417	11.2649069945883	179	124	307	283.812927246094	77
1296	36.5376884422111	2.10552763819095	11.3971900923286	191	124	307	118.339988708496	77
1297	36.5376884422111	2.27638190954774	11.3332152627619	204	124	307	198.087127685547	77
1298	36.5376884422111	2.44723618090452	10.76303667283	164	104	307	981.451965332031	84
1299	36.5376884422111	2.61809045226131	11.0004639486374	222	104	307	641.233581542969	83
1300	36.5376884422111	2.78894472361809	10.6541340490322	197	104	307	1146.79748535156	83
1301	36.5376884422111	2.95979899497487	11.0647381935992	196	124	307	553.399536132812	78
1302	36.5376884422111	3.13065326633166	10.6790513732078	196	124	306	1107.03759765625	72
1303	36.5376884422111	3.30150753768844	11.456038899267	189	124	306	46.2954063415527	55
1304	36.5376884422111	3.47236180904522	11.3293300259029	242	124	306	204.790802001953	55
1305	36.5376884422111	3.64321608040201	11.1509933030378	244	124	306	435.635955810547	47
1306	36.5376884422111	3.81407035175879	11.170707195175	202	124	306	410.850128173828	47
1307	36.5376884422111	3.98492462311558	11.0168684513627	166	124	273	619.161376953125	54
1308	36.5376884422111	4.15577889447236	11.3236835137242	236	124	268	211.389663696289	38
1309	36.5376884422111	4.32663316582915	11.3039107267983	189	124	266	229.467712402344	39
1310	36.5376884422111	4.49748743718593	11.3137254166743	165	124	271	224.68115234375	38
1311	36.5376884422111	4.66834170854271	11.223684375524	164	116	289	337.304473876953	32
1312	36.5376884422111	4.8391959798995	11.3175530205077	229	116	289	219.66276550293	38
1313	36.5376884422111	5.01005025125628	11.3508147037956	186	124	268	177.497955322266	39
1314	36.5376884422111	5.18090452261306	11.2811580508871	240	124	268	265.076477050781	39
1315	36.5376884422111	5.35175879396985	11.3485373459678	209	124	268	179.423446655273	39
1316	36.5376884422111	5.52261306532663	11.4387736629647	203	124	265	67.5068664550781	68
1317	36.5376884422111	5.69346733668342	11.3458484051589	201	124	265	183.441009521484	39
1318	36.5376884422111	5.8643216080402	11.2828579376052	171	124	272	264.216766357422	38
1319	36.5376884422111	6.03517587939698	11.2596104134326	172	116	290	291.191589355469	37
1320	36.5376884422111	6.20603015075377	11.2011852320817	175	116	291	329.721832275391	31
1321	36.5376884422111	6.37688442211055	11.1718602098049	168	116	291	351.981750488281	31
1322	36.5376884422111	6.54773869346734	11.4237868497975	236	116	291	81.1925048828125	37
1323	36.5376884422111	6.71859296482412	11.3507084828076	165	116	291	177.659744262695	37
1324	36.5376884422111	6.8894472361809	11.4564480969425	242	116	291	44.6576614379883	45
1325	36.5376884422111	7.06030150753769	11.4555179837422	195	116	291	46.8573455810547	45
1326	36.5376884422111	7.23115577889447	11.3911526298884	236	116	307	71.2924499511719	41
1327	36.5376884422111	7.40201005025126	11.332188481576	175	116	307	201.065017700195	41
1328	36.5376884422111	7.57286432160804	11.427351540747	196	115	307	81.2705001831055	41
1329	36.5376884422111	7.74371859296482	11.3694622415203	180	116	307	145.496627807617	41
1330	36.5376884422111	7.91457286432161	11.3658347572807	165	116	291	157.608200073242	45
1331	36.5376884422111	8.08542713567839	11.2723325685684	190	116	291	277.836608886719	45
1332	36.5376884422111	8.25628140703517	11.398309502028	195	116	291	116.952964782715	32
1333	36.5376884422111	8.42713567839196	11.3960602680944	195	116	291	119.683547973633	41
1334	36.5376884422111	8.59798994974874	11.3908362147324	173	115	307	126.734382629395	34
1335	36.5376884422111	8.76884422110553	11.3423645543984	232	115	307	188.175659179688	36
1336	36.5376884422111	8.93969849246231	11.4147400770133	152	115	307	95.8868560791016	36
1337	36.5376884422111	9.11055276381909	11.4087381022328	171	116	291	104.789329528809	30
1338	36.5376884422111	9.28140703517588	11.4505707198821	196	116	291	52.7474708557129	35
1339	36.5376884422111	9.45226130653266	11.4460733478296	199	116	293	57.2085304260254	36
1340	36.5376884422111	9.62311557788945	11.461965688848	258	116	294	38.669807434082	36
1341	36.5376884422111	9.79396984924623	11.4538908965777	258	116	294	48.9430503845215	36
1342	36.5376884422111	9.96482412060302	11.4535482444693	249	105	308	49.0490341186523	58
1343	36.5376884422111	10.1356783919598	11.4444259223429	181	116	308	60.5995712280273	59
1344	36.5376884422111	10.3065326633166	11.3619656303474	175	117	308	163.437576293945	64
1345	36.5376884422111	10.4773869346734	11.2831941722975	237	124	308	263.0107421875	92
1346	36.5376884422111	10.6482412060301	10.8742409958612	176	125	308	820.4306640625	180
1347	36.5376884422111	10.8190954773869	11.1872588327481	209	125	308	388.765472412109	180
1348	36.6281407035176	-6.26633165829146	10.9939077148786	161	68	305	651.0859375	90
1349	36.6281407035176	-6.09547738693467	11.3347467311379	183	68	305	196.649505615234	74
1350	36.6281407035176	-5.92462311557789	11.3356560055213	184	69	305	196.649505615234	71
1351	36.6281407035176	-5.75376884422111	11.473798363603	247	69	305	23.1533031463623	71
1352	36.6281407035176	-5.58291457286432	11.3707054937343	251	107	299	148.188720703125	72
1353	36.6281407035176	-5.41206030150754	11.4121400721021	207	136	289	100.615646362305	44
1354	36.6281407035176	-5.24120603015075	11.482152585394	237	142	287	14.2601232528687	46
1355	36.6281407035176	-5.07035175879397	11.4730275770415	174	145	287	17.2990703582764	59
1356	36.6281407035176	-4.89949748743719	11.4554507267099	200	105	287	44.8462142944336	145
1357	36.6281407035176	-4.7286432160804	11.2693243319484	228	103	299	280.815155029297	149
1358	36.6281407035176	-4.55778894472362	10.9711920258899	190	103	299	675.806091308594	150
1359	36.6281407035176	2.27638190954774	11.1175053913587	199	104	307	481.962005615234	78
1360	36.6281407035176	2.78894472361809	9.82288719395117	225	104	307	2583.00659179688	84
1361	36.6281407035176	2.95979899497487	10.1345832837755	146	104	307	2003.64526367188	83
1362	36.6281407035176	3.13065326633166	7.76205822173282	189	116	307	8344.3037109375	71
1363	36.6281407035176	3.30150753768844	10.5651250329383	172	116	307	1283.10229492188	83
1364	36.6281407035176	3.47236180904522	11.3205204348445	189	124	307	216.0146484375	78
1365	36.6281407035176	3.64321608040201	11.1659584374807	189	124	307	415.760070800781	53
1366	36.6281407035176	3.81407035175879	11.1623844899558	196	124	307	415.047424316406	53
1367	36.6281407035176	3.98492462311558	10.917640299164	243	124	290	755.767944335938	40
1368	36.6281407035176	4.15577889447236	11.0675469662871	208	124	290	549.561279296875	36
1369	36.6281407035176	4.32663316582915	11.1933537646133	229	124	290	380.778411865234	54
1370	36.6281407035176	4.49748743718593	11.2965100228235	191	124	266	244.934707641602	38
1371	36.6281407035176	4.66834170854271	11.2819101752889	231	124	271	265.481292724609	45
1372	36.6281407035176	4.8391959798995	11.1890739702462	189	124	307	386.049591064453	62
1373	36.6281407035176	5.01005025125628	11.3021132675552	236	124	307	237.452667236328	70
1374	36.6281407035176	5.18090452261306	11.1777145215347	179	124	290	389.476470947266	39
1375	36.6281407035176	5.35175879396985	11.1868507211575	236	124	307	389.486633300781	54
1376	36.6281407035176	5.52261306532663	11.3965593683109	240	124	290	120.041709899902	39
1377	36.6281407035176	5.69346733668342	11.48322533151	230	124	268	12.9708194732666	39
1378	36.6281407035176	5.8643216080402	11.3689265446291	236	124	271	151.175247192383	39
1379	36.6281407035176	6.03517587939698	11.3736966811964	202	124	271	140.22541809082	39
1380	36.6281407035176	6.20603015075377	11.3654599495731	172	117	290	158.740020751953	37
1381	36.6281407035176	6.37688442211055	11.4096827754018	172	116	291	41.8143692016602	32
1382	36.6281407035176	6.54773869346734	11.323435102216	165	116	291	212.285751342773	37
1383	36.6281407035176	6.71859296482412	11.1904571579662	172	116	307	384.725982666016	33
1384	36.6281407035176	6.8894472361809	11.2809128466732	171	116	307	266.731353759766	42
1385	36.6281407035176	7.06030150753769	11.4452827494127	165	116	307	59.5184936523438	54
1386	36.6281407035176	7.23115577889447	11.3937097286699	170	115	307	121.434783935547	53
1387	36.6281407035176	7.40201005025126	11.1366318337548	232	115	307	455.370025634766	53
1388	36.6281407035176	7.57286432160804	11.3521487453576	174	115	307	171.316589355469	54
1389	36.6281407035176	7.74371859296482	11.3545739314859	174	115	307	172.538955688477	55
1390	36.6281407035176	7.91457286432161	11.4405207463465	236	116	307	55.7761154174805	54
1391	36.6281407035176	8.08542713567839	11.4533258437417	166	116	307	49.5266571044922	46
1392	36.6281407035176	8.25628140703517	11.4350739105152	190	116	307	72.1626968383789	41
1393	36.6281407035176	8.42713567839196	11.4446581526375	222	116	291	59.8869972229004	33
1394	36.6281407035176	8.59798994974874	11.3954330099373	199	116	291	118.321990966797	41
1395	36.6281407035176	8.76884422110553	11.3879291938	171	116	291	127.62720489502	41
1396	36.6281407035176	8.93969849246231	11.40540509768	258	115	307	95.8868637084961	36
1397	36.6281407035176	9.11055276381909	11.4043165799223	258	116	307	107.6923828125	36
1398	36.6281407035176	9.28140703517588	11.4087486903373	199	116	293	104.835777282715	36
1399	36.6281407035176	9.45226130653266	11.4470282293878	199	116	294	57.2085266113281	36
1400	36.6281407035176	9.62311557788945	11.4162551846553	199	116	294	95.1853561401367	36
1401	36.6281407035176	9.79396984924623	11.405025304671	223	116	294	107.322563171387	48
1402	36.6281407035176	9.96482412060302	11.4362247432283	125	105	308	68.3146286010742	48
1403	36.6281407035176	10.1356783919598	11.1461536304273	223	105	308	443.536743164062	59
1404	36.6281407035176	10.3065326633166	11.3525597258322	197	116	308	163.437591552734	59
1405	36.6281407035176	10.4773869346734	11.2797384075715	175	124	308	254.558395385742	87
1406	36.6281407035176	10.6482412060301	11.2139973453804	187	124	308	342.605926513672	97
1407	36.6281407035176	10.8190954773869	11.2106962188731	176	125	308	358.058624267578	180
1408	36.7185929648241	-6.43718592964824	11.0020680959257	159	68	305	636.852294921875	90
1409	36.7185929648241	-6.26633165829146	11.320522018329	191	68	305	215.675094604492	90
1410	36.7185929648241	-6.09547738693467	11.335615553907	286	101	305	196.649520874023	72
1411	36.7185929648241	-5.92462311557789	11.3827444574127	173	69	305	135.889862060547	71
1412	36.7185929648241	-5.75376884422111	11.4384203871381	161	69	305	67.648063659668	71
1413	36.7185929648241	-5.58291457286432	11.4261111611899	256	69	300	82.9072113037109	71
1414	36.7185929648241	-5.41206030150754	11.4765043672613	177	107	299	13.3497104644775	43
1415	36.7185929648241	-5.24120603015075	11.4424240734014	191	141	288	62.4837226867676	31
1416	36.7185929648241	-5.07035175879397	11.4192839041358	204	142	287	91.7227478027344	46
1417	36.7185929648241	-4.89949748743719	11.4350440114251	200	103	287	68.9097366333008	97
1418	36.7185929648241	-4.7286432160804	11.3109606626971	231	103	299	226.133224487305	148
1419	36.7185929648241	-4.55778894472362	10.4234452262438	230	103	299	1511.31164550781	149
1420	36.7185929648241	-4.38693467336683	10.2911687005566	166	103	294	1723.20788574219	150
1421	36.7185929648241	-4.21608040201005	10.7098010110985	247	70	299	1059.09484863281	150
1422	36.7185929648241	-4.04522613065327	10.9594520440984	200	70	299	699.267456054688	149
1423	36.7185929648241	-3.87437185929648	11.2532051454761	166	105	287	298.643646240234	101
1424	36.7185929648241	-3.7035175879397	11.2117350193072	221	70	299	356.724731445312	96
1425	36.7185929648241	-3.53266331658291	11.0224778508043	237	70	300	611.390258789062	95
1426	36.7185929648241	-3.36180904522613	11.4192821368508	200	70	299	90.9956283569336	149
1427	36.7185929648241	-3.19095477386935	11.4002134233132	208	69	300	115.384483337402	158
1428	36.7185929648241	-3.02010050251256	11.2234268108848	198	103	299	338.969818115234	150
1429	36.7185929648241	-2.84924623115578	11.1397434710095	198	104	288	451.580444335938	120
1430	36.7185929648241	-2.678391959799	11.141077375067	168	69	300	449.849182128906	159
1431	36.7185929648241	-2.16582914572864	11.4461013678908	168	103	308	58.5416564941406	185
1432	36.7185929648241	2.95979899497487	7.92965112200153	191	124	307	7706.716796875	77
1433	36.7185929648241	3.13065326633166	7.11363166962867	171	124	307	11271.8818359375	83
1434	36.7185929648241	3.30150753768844	9.80084041595028	197	104	307	2626.74243164062	83
1435	36.7185929648241	3.47236180904522	10.5847876913206	172	116	307	1253.97021484375	83
1436	36.7185929648241	3.64321608040201	10.9886821567076	232	124	307	658.30078125	83
1437	36.7185929648241	3.81407035175879	11.1235042869576	167	124	307	473.849548339844	78
1438	36.7185929648241	3.98492462311558	10.6672125682085	189	124	307	1126.25830078125	53
1439	36.7185929648241	4.15577889447236	10.7180945629712	252	124	307	1049.6650390625	48
1440	36.7185929648241	4.32663316582915	11.1933206538186	189	124	307	380.487579345703	65
1441	36.7185929648241	4.49748743718593	11.3424237910567	201	124	290	157.59358215332	53
1442	36.7185929648241	4.66834170854271	11.4119745717187	203	124	290	100.438385009766	39
1443	36.7185929648241	4.8391959798995	11.2583466706564	242	124	307	295.865783691406	70
1444	36.7185929648241	5.01005025125628	10.5645778464672	242	124	307	1285.63391113281	70
1445	36.7185929648241	5.52261306532663	11.396512703249	236	124	306	120.070167541504	53
1446	36.7185929648241	5.69346733668342	11.3925365089938	179	124	307	120.643928527832	54
1447	36.7185929648241	5.8643216080402	10.8500088043666	189	124	307	853.373291015625	54
1448	36.7185929648241	6.03517587939698	11.3571623975959	189	124	291	158.960708618164	45
1449	36.7185929648241	6.20603015075377	11.287062589186	172	117	291	250.024703979492	32
1450	36.7185929648241	6.37688442211055	11.3093000689195	190	116	307	210.978225708008	32
1451	36.7185929648241	6.54773869346734	11.3207279710959	190	116	307	215.450485229492	34
1452	36.7185929648241	6.71859296482412	11.22503390263	165	116	307	338.242980957031	62
1453	36.7185929648241	6.8894472361809	11.2265414132233	202	116	307	334.776275634766	70
1454	36.7185929648241	7.06030150753769	11.1833678721702	171	116	307	394.048400878906	70
1455	36.7185929648241	7.23115577889447	11.36052390831	190	115	307	165.187454223633	59
1456	36.7185929648241	7.40201005025126	10.9160077519034	206	115	307	760.338073730469	64
1457	36.7185929648241	7.57286432160804	11.4056488978362	197	83	307	107.759834289551	59
1458	36.7185929648241	7.74371859296482	10.9535514928017	198	83	307	706.891967773438	71
1459	36.7185929648241	7.91457286432161	11.174853567591	252	116	307	404.630920410156	69
1460	36.7185929648241	8.08542713567839	11.4228965869739	176	116	307	84.8423767089844	69
1461	36.7185929648241	8.25628140703517	11.2612684502167	176	116	307	291.355163574219	69
1462	36.7185929648241	8.42713567839196	11.4468156653152	222	116	307	56.8939971923828	53
1463	36.7185929648241	8.59798994974874	11.4219251677636	222	116	291	88.0505218505859	52
1464	36.7185929648241	8.76884422110553	11.4236888404776	222	116	291	76.8823165893555	52
1465	36.7185929648241	8.93969849246231	11.3506516775652	166	116	291	177.043045043945	34
1466	36.7185929648241	9.11055276381909	11.3505842223573	167	116	291	170.967254638672	53
1467	36.7185929648241	9.28140703517588	11.370719150142	236	116	293	152.285354614258	53
1468	36.7185929648241	9.45226130653266	11.4383646683993	168	116	293	68.0930709838867	53
1469	36.7185929648241	9.62311557788945	11.415386012354	181	116	294	95.1853637695312	36
1470	36.7185929648241	9.79396984924623	11.3981974985562	223	105	308	110.918769836426	48
1471	36.7185929648241	9.96482412060302	11.3340103784868	207	105	308	198.242156982422	53
1472	36.7185929648241	10.1356783919598	9.98668337866689	252	116	308	2272.24267578125	59
1473	36.7185929648241	10.3065326633166	9.33369656765078	236	116	308	3614.6650390625	59
1474	36.7185929648241	10.4773869346734	11.1322815388323	175	117	308	456.346527099609	92
1475	36.7185929648241	10.6482412060301	11.374258265759	201	124	308	140.637023925781	87
1476	36.7185929648241	10.8190954773869	11.3438093810721	206	125	308	184.418014526367	171
1477	36.7185929648241	10.9899497487437	11.2693058687721	168	125	308	281.585144042969	176
1478	36.7185929648241	14.748743718593	11.4252231651512	239	125	294	84.2222747802734	141
1479	36.7185929648241	14.9195979899497	11.472759382686	226	125	303	25.0892238616943	150
1480	36.7185929648241	15.0904522613065	10.5958524605586	203	126	303	1236.77026367188	166
1481	36.7185929648241	21.7537688442211	11.4686477776505	261	126	315	30.388204574585	132
1482	36.7185929648241	22.4371859296482	11.4870250036523	262	125	294	5.84468650817871	91
1483	36.7185929648241	24.4874371859296	11.4346011288712	191	124	318	72.741325378418	149
1484	36.8090452261307	-6.09547738693467	11.3357290164394	213	100	305	196.649505615234	72
1485	36.8090452261307	-5.92462311557789	11.334958512641	286	101	305	194.680450439453	71
1486	36.8090452261307	-5.75376884422111	11.4278375251468	286	68	305	75.8687896728516	71
1487	36.8090452261307	-5.41206030150754	11.4749027696774	251	70	300	22.7821311950684	72
1488	36.8090452261307	-5.24120603015075	11.4181463729534	234	107	300	91.7227478027344	72
1489	36.8090452261307	-5.07035175879397	11.4192871693722	235	137	288	91.7227478027344	31
1490	36.8090452261307	-4.89949748743719	11.4747824654332	227	103	287	23.1541481018066	53
1491	36.8090452261307	-4.7286432160804	11.410967057909	229	103	299	102.059364318848	77
1492	36.8090452261307	-4.55778894472362	11.4603828222674	213	103	299	30.3176536560059	148
1493	36.8090452261307	-4.38693467336683	10.2899963440078	204	104	287	1723.20788574219	148
1494	36.8090452261307	-4.21608040201005	11.4199404582372	191	103	293	90.8021850585938	148
1495	36.8090452261307	-4.04522613065327	11.36827147423	166	104	287	155.027282714844	148
1496	36.8090452261307	-3.87437185929648	11.2976615218743	176	136	287	233.505569458008	101
1497	36.8090452261307	-3.7035175879397	11.4420376972768	200	103	287	63.5056838989258	101
1498	36.8090452261307	-3.53266331658291	11.4582895780868	239	103	288	43.4475364685059	95
1499	36.8090452261307	-3.36180904522613	11.4696321935353	166	103	287	29.5891876220703	101
1500	36.8090452261307	-3.19095477386935	11.4230297994247	230	69	299	86.9866561889648	95
1501	36.8090452261307	-3.02010050251256	11.4211036091857	167	103	299	88.3906021118164	150
1502	36.8090452261307	-2.84924623115578	11.4321711606887	215	129	287	75.7473220825195	91
1503	36.8090452261307	-2.678391959799	11.1976521687005	231	104	288	373.695556640625	150
1504	36.8090452261307	-2.50753768844221	11.1284501272848	192	69	299	467.202941894531	158
1505	36.8090452261307	-2.16582914572864	11.4460985019682	232	103	307	58.5416488647461	184
1506	36.8090452261307	2.95979899497487	8.92493987225732	208	124	307	4609.646484375	77
1507	36.8090452261307	3.81407035175879	11.2065832863599	201	124	307	362.831665039062	78
1508	36.8090452261307	3.98492462311558	11.2678656169279	203	124	307	280.083435058594	72
1509	36.8090452261307	4.15577889447236	11.154656129401	179	124	307	431.909545898438	71
1510	36.8090452261307	4.32663316582915	11.3045928039774	199	124	307	234.206832885742	70
1511	36.8090452261307	4.66834170854271	11.4727805676626	230	124	307	22.6554851531982	71
1512	36.8090452261307	4.8391959798995	11.4481940657772	236	124	307	53.4160537719727	71
1513	36.8090452261307	5.01005025125628	10.2190462712955	230	124	307	1847.19152832031	71
1514	36.8090452261307	5.69346733668342	9.94743059866585	252	124	307	2335.609375	79
1515	36.8090452261307	5.8643216080402	10.7062283150656	165	116	307	1067.58752441406	72
1516	36.8090452261307	6.03517587939698	11.1237927400473	252	116	307	471.096832275391	72
1517	36.8090452261307	6.20603015075377	11.3374218910989	195	116	307	194.470718383789	50
1518	36.8090452261307	6.37688442211055	11.4331040202983	252	116	307	74.374641418457	72
1519	36.8090452261307	6.54773869346734	11.2850337423936	172	116	307	261.084655761719	72
1520	36.8090452261307	6.71859296482412	11.3754553358735	226	116	307	146.230972290039	70
1521	36.8090452261307	6.8894472361809	11.0755405327093	243	116	307	538.758178710938	70
1522	36.8090452261307	7.06030150753769	11.2330519498187	199	116	307	328.765533447266	70
1523	36.8090452261307	7.23115577889447	11.4170851137971	167	115	307	94.3354873657227	72
1524	36.8090452261307	7.40201005025126	11.3426444039047	170	105	307	174.37060546875	71
1525	36.8090452261307	7.57286432160804	11.3485304930035	198	105	307	180.304840087891	71
1526	36.8090452261307	7.74371859296482	10.4541945334357	208	83	307	1458.21020507812	71
1527	36.8090452261307	7.91457286432161	11.1016327504674	172	116	308	502.177307128906	83
1528	36.8090452261307	8.08542713567839	11.4137385243271	209	116	308	97.6624221801758	77
1529	36.8090452261307	8.25628140703517	11.3466701996898	252	116	308	182.778778076172	81
1530	36.8090452261307	8.42713567839196	11.3043171737327	222	116	308	232.007873535156	69
1531	36.8090452261307	8.59798994974874	11.3866350129844	202	116	307	131.489181518555	69
1532	36.8090452261307	8.76884422110553	11.4381648858262	231	116	291	67.6461181640625	52
1533	36.8090452261307	8.93969849246231	11.4164466184999	222	116	291	92.5397720336914	52
1534	36.8090452261307	9.11055276381909	11.4140549454756	166	116	291	88.57080078125	41
1535	36.8090452261307	9.28140703517588	11.3485098496125	195	116	291	177.475997924805	41
1536	36.8090452261307	9.45226130653266	11.4542323148417	174	116	293	48.5195007324219	53
1537	36.8090452261307	9.62311557788945	11.3628150501474	196	116	294	162.249053955078	53
1538	36.8090452261307	9.79396984924623	11.3848151662356	206	116	300	132.18684387207	59
1539	36.8090452261307	9.96482412060302	10.5788245349149	236	116	308	1263.17822265625	59
1540	36.8090452261307	10.1356783919598	7.0699573069865	186	116	300	11500.78125	59
1541	36.8090452261307	10.3065326633166	8.85520058544261	165	116	308	4792.1416015625	59
1542	36.8090452261307	10.6482412060301	11.4132215667695	196	124	308	88.6315460205078	82
1543	36.8090452261307	10.8190954773869	11.2709939013207	187	125	308	279.544982910156	162
1544	36.8090452261307	10.9899497487437	11.2673744589297	223	125	308	284.022003173828	176
1545	36.8090452261307	14.5778894472362	11.4482494817543	240	125	294	55.8424911499023	136
1546	36.8090452261307	14.748743718593	11.3995637588357	229	125	294	115.956550598145	128
1547	36.8090452261307	14.9195979899497	10.6641730580607	176	125	294	1131.40869140625	78
1548	36.8090452261307	15.0904522613065	11.4932914886565	242	125	302	0.657426118850708	150
1549	36.8090452261307	21.7537688442211	11.4793156329043	240	126	294	17.1694431304932	131
1550	36.8090452261307	21.9246231155779	11.3880256939285	233	126	294	130.718948364258	131
1551	36.8090452261307	22.2663316582915	11.4085621758241	221	132	278	100.207939147949	93
1552	36.8090452261307	22.4371859296482	11.4808076049284	230	124	294	15.7935638427734	88
1553	36.8090452261307	22.608040201005	11.4800822900958	187	119	294	16.5810642242432	61
1554	36.8090452261307	22.7788944723618	11.4445818794081	227	119	289	53.9052543640137	87
1555	36.8090452261307	22.9497487437186	11.4800776199976	166	119	294	16.8137187957764	88
1556	36.8090452261307	23.1206030150754	11.4911262470852	245	118	295	3.22471976280212	51
1557	36.8994974874372	-6.43718592964824	11.4697359062249	285	95	305	29.321849822998	89
1558	36.8994974874372	-6.26633165829146	11.3935194129291	278	95	305	123.618949890137	89
1559	36.8994974874372	-6.09547738693467	11.4270149653798	221	100	305	81.9314498901367	72
1560	36.8994974874372	-5.92462311557789	11.4267748217125	183	100	305	81.9197006225586	71
1561	36.8994974874372	-5.75376884422111	11.4649344448203	158	101	305	35.2659072875977	71
1562	36.8994974874372	-5.58291457286432	11.4415571191213	245	69	304	64.0780334472656	71
1563	36.8994974874372	-5.41206030150754	11.4550734552717	200	69	300	47.3520774841309	71
1564	36.8994974874372	-5.24120603015075	11.4505835465702	163	70	300	46.2584838867188	72
1565	36.8994974874372	-5.07035175879397	11.4381225900449	232	107	300	68.3163299560547	31
1566	36.8994974874372	-4.89949748743719	11.4643596617503	172	103	287	30.8815307617188	53
1567	36.8994974874372	-4.7286432160804	11.4162652585122	237	103	287	94.7477111816406	94
1568	36.8994974874372	-4.55778894472362	11.4536717676909	191	103	287	45.4920501708984	148
1569	36.8994974874372	-4.38693467336683	11.4049286621395	200	105	287	106.090896606445	100
1570	36.8994974874372	-4.21608040201005	11.4376339887675	204	105	287	68.7543869018555	101
1571	36.8994974874372	-4.04522613065327	11.4286104693286	166	141	287	53.0488739013672	90
1572	36.8994974874372	-3.87437185929648	11.4775717262393	219	141	286	19.4545879364014	57
1573	36.8994974874372	-3.7035175879397	11.4864430016121	204	136	287	8.19491004943848	59
1574	36.8994974874372	-3.53266331658291	11.4610006999157	208	104	287	40.1781044006348	53
1575	36.8994974874372	-3.36180904522613	11.4610903077213	219	141	285	40.0900115966797	58
1576	36.8994974874372	-3.19095477386935	11.4714579333141	168	104	287	27.3623275756836	46
1577	36.8994974874372	-3.02010050251256	11.4463032034862	169	103	287	58.2910804748535	54
1578	36.8994974874372	-2.84924623115578	11.4544104743936	219	141	285	45.8571357727051	57
1579	36.8994974874372	-2.678391959799	11.4725740934676	166	129	287	10.1748332977295	58
1580	36.8994974874372	-2.50753768844221	11.2064186997099	235	69	288	363.608184814453	157
1581	36.8994974874372	-2.33668341708543	10.9190840913014	221	103	299	756.2431640625	164
1582	36.8994974874372	-2.16582914572864	11.4460801937068	166	103	299	58.5416526794434	167
1583	36.8994974874372	-1.99497487437186	11.4450088085293	228	103	307	58.5416564941406	167
1584	36.8994974874372	3.81407035175879	11.2759323425195	252	124	307	272.315521240234	78
1585	36.8994974874372	3.98492462311558	11.3040557610004	226	124	307	234.177139282227	79
1586	36.8994974874372	4.15577889447236	11.2664687333973	236	124	307	283.447326660156	79
1587	36.8994974874372	4.32663316582915	11.3807448389891	230	124	307	139.826873779297	79
1588	36.8994974874372	4.66834170854271	11.4748511613216	230	124	307	22.6554832458496	71
1589	36.8994974874372	6.20603015075377	11.3545880195434	164	116	307	172.713180541992	72
1590	36.8994974874372	6.37688442211055	11.3723262998742	195	117	307	148.400802612305	70
1591	36.8994974874372	6.54773869346734	11.3167385434303	176	117	307	220.83837890625	72
1592	36.8994974874372	6.71859296482412	11.2604716412262	202	116	307	289.674194335938	72
1593	36.8994974874372	6.8894472361809	9.57550823212427	203	124	307	3085.431640625	151
1594	36.8994974874372	7.06030150753769	11.1061377748237	189	117	307	496.763519287109	79
1595	36.8994974874372	7.23115577889447	11.4400010135474	171	116	307	61.6588745117188	81
1596	36.8994974874372	7.40201005025126	11.4382814390502	232	115	307	68.0291976928711	72
1597	36.8994974874372	7.57286432160804	11.3921113418649	166	115	307	125.582786560059	72
1598	36.8994974874372	7.74371859296482	8.77399322846398	167	116	307	5001.6806640625	72
1599	36.8994974874372	8.08542713567839	11.4452356133556	199	116	308	59.60693359375	83
1600	36.8994974874372	8.25628140703517	11.3850530321958	252	116	308	134.251068115234	83
1601	36.8994974874372	8.42713567839196	11.3841486413737	252	116	308	134.251052856445	83
1602	36.8994974874372	8.59798994974874	11.4081250787628	199	116	307	103.92366027832	69
1603	36.8994974874372	8.76884422110553	11.3796980475803	231	116	307	138.507095336914	68
1604	36.8994974874372	8.93969849246231	11.3807596108729	222	116	307	138.506790161133	53
1605	36.8994974874372	9.11055276381909	11.430490036116	194	116	307	77.2317581176758	53
1606	36.8994974874372	9.28140703517588	11.3787985009295	209	116	307	124.995399475098	41
1607	36.8994974874372	9.45226130653266	11.454104690575	186	116	291	48.5195007324219	53
1608	36.8994974874372	9.62311557788945	11.402995143702	186	116	294	111.239166259766	53
1609	36.8994974874372	9.79396984924623	11.3542241725357	206	116	300	171.615432739258	59
1610	36.8994974874372	9.96482412060302	11.2866747771865	186	116	308	257.123229980469	59
1611	36.8994974874372	10.1356783919598	9.40729484798966	165	116	308	3443.53930664062	63
1612	36.8994974874372	10.3065326633166	9.32563095745099	173	116	308	3632.04077148438	78
1613	36.8994974874372	10.6482412060301	11.4166582042678	245	124	308	88.6315460205078	83
1614	36.8994974874372	10.8190954773869	11.394599550518	180	125	308	122.017250061035	163
1615	36.8994974874372	10.9899497487437	11.1120659780995	202	125	308	485.177947998047	163
1616	36.8994974874372	14.4070351758794	11.3913802146123	229	119	294	123.843925476074	136
1617	36.8994974874372	14.5778894472362	11.4905883786546	229	125	294	2.90298891067505	125
1618	36.8994974874372	14.748743718593	10.9881867870838	240	125	294	659.026611328125	69
1619	36.8994974874372	14.9195979899497	11.4900146374994	245	125	294	3.21061944961548	74
1620	36.8994974874372	15.0904522613065	11.4716686019933	167	125	294	24.3416652679443	85
1621	36.8994974874372	21.7537688442211	11.4699813636799	232	126	294	24.8342475891113	90
1622	36.8994974874372	21.9246231155779	11.4548775927458	233	126	294	46.6913032531738	90
1623	36.8994974874372	22.2663316582915	11.4749986123162	195	132	262	13.3435096740723	93
1624	36.8994974874372	22.4371859296482	11.487509599916	262	132	278	7.46670293807983	80
1625	36.9899497487437	-7.9748743718593	11.4402906825971	205	106	328	65.2079315185547	172
1626	36.9899497487437	-7.80402010050251	11.493288699122	207	106	328	0.700704395771027	172
1627	36.9899497487437	-6.43718592964824	11.4707782604526	166	95	305	28.1266670227051	89
1628	36.9899497487437	-6.26633165829146	11.4669205929476	221	95	305	32.934642791748	88
1629	36.9899497487437	-6.09547738693467	11.427165345947	144	95	305	81.9314422607422	87
1630	36.9899497487437	-5.92462311557789	11.4281309429073	144	100	305	79.7024917602539	71
1631	36.9899497487437	-5.75376884422111	11.4255014979908	152	100	305	84.0162963867188	71
1632	36.9899497487437	-5.58291457286432	11.4390456415878	286	101	304	67.2395629882812	71
1633	36.9899497487437	-5.41206030150754	11.4647139786912	285	69	301	34.5094718933105	71
1634	36.9899497487437	-5.24120603015075	11.4687403125061	250	107	300	30.6804656982422	72
1635	36.9899497487437	-5.07035175879397	11.4820346456012	234	107	300	14.3736696243286	41
1636	36.9899497487437	-4.89949748743719	11.4636611324348	170	135	288	34.9346885681152	53
1637	36.9899497487437	-4.7286432160804	11.4383670546146	172	103	287	67.616584777832	72
1638	36.9899497487437	-4.55778894472362	11.4383331327272	165	135	287	67.6049041748047	53
1639	36.9899497487437	-4.38693467336683	11.4305792944408	177	141	287	67.7459945678711	59
1640	36.9899497487437	-4.21608040201005	11.4460212080799	204	141	287	46.8912086486816	59
1641	36.9899497487437	-4.04522613065327	11.4746858871357	204	141	287	15.9329490661621	59
1642	36.9899497487437	-3.87437185929648	11.4771238078972	205	141	286	19.6428852081299	58
1643	36.9899497487437	-3.7035175879397	11.4587288210094	199	136	286	42.9159507751465	46
1644	36.9899497487437	-3.53266331658291	11.4486042909502	204	141	286	54.752368927002	58
1645	36.9899497487437	-3.36180904522613	11.1004651403045	195	145	257	13.7999153137207	56
1646	36.9899497487437	-3.19095477386935	11.4805095825879	215	141	267	16.1175098419189	57
1647	36.9899497487437	-3.02010050251256	11.465009938272	231	104	287	34.8106956481934	46
1648	36.9899497487437	-2.84924623115578	11.4795935868796	215	141	285	13.5851678848267	57
1649	36.9899497487437	-2.678391959799	11.479607850844	205	104	287	17.1523494720459	46
1650	36.9899497487437	-2.50753768844221	11.4753486537975	187	69	288	22.6072616577148	69
1651	36.9899497487437	-2.33668341708543	11.1608151588374	171	103	288	423.991821289062	126
1652	36.9899497487437	-2.16582914572864	11.4462100251279	179	103	299	58.0956344604492	132
1653	36.9899497487437	-1.99497487437186	11.422639328725	197	103	307	87.2668685913086	167
1654	36.9899497487437	6.37688442211055	11.4027977543338	229	124	307	110.261932373047	70
1655	36.9899497487437	6.54773869346734	10.7466811552188	189	124	307	1005.06433105469	72
1656	36.9899497487437	6.71859296482412	11.4808600719848	176	116	307	15.227725982666	72
1657	36.9899497487437	7.23115577889447	11.3718634493861	171	116	307	147.632186889648	81
1658	36.9899497487437	7.40201005025126	11.439626998892	171	115	307	62.7213592529297	72
1659	36.9899497487437	7.57286432160804	11.4380515504478	235	115	307	68.4633407592773	72
1660	36.9899497487437	7.74371859296482	8.59552186581467	167	116	307	5505.24365234375	72
1661	36.9899497487437	8.76884422110553	11.3811644047273	231	116	307	138.507095336914	69
1662	36.9899497487437	8.93969849246231	11.4084483210592	222	116	307	101.832420349121	69
1663	36.9899497487437	9.11055276381909	11.4307316273399	166	116	307	77.2317581176758	53
1664	36.9899497487437	9.28140703517588	11.4349083331493	209	116	307	48.5195045471191	53
1665	36.9899497487437	9.45226130653266	11.446014424682	174	116	307	58.1890068054199	53
1666	36.9899497487437	9.62311557788945	11.4036276176004	168	116	307	111.220443725586	53
1667	36.9899497487437	9.79396984924623	11.3965428264785	174	116	307	119.122863769531	59
1668	36.9899497487437	9.96482412060302	11.4511299133445	226	116	308	45.4859580993652	59
1669	36.9899497487437	10.1356783919598	11.1066839494258	226	116	308	496.523529052734	78
1670	36.9899497487437	10.9899497487437	11.39252240604	202	125	308	124.723358154297	163
1671	36.9899497487437	14.4070351758794	11.4822793361651	233	119	302	14.1215505599976	86
1672	36.9899497487437	14.5778894472362	11.4403854946368	176	125	294	64.5524520874023	72
1673	36.9899497487437	14.748743718593	11.4866165535203	176	125	293	0.383261352777481	68
1674	36.9899497487437	14.9195979899497	11.4801368270926	228	125	294	4.49309062957764	69
1675	36.9899497487437	15.0904522613065	11.4912628670011	239	125	294	1.77280342578888	85
1676	36.9899497487437	21.7537688442211	11.4621778022949	232	127	293	38.7114677429199	89
1677	36.9899497487437	21.9246231155779	11.4230418964988	262	119	294	86.9397201538086	97
1678	36.9899497487437	22.2663316582915	11.4856880079411	217	132	262	3.73466753959656	65
1679	36.9899497487437	22.4371859296482	11.4676724345308	176	132	262	29.0239887237549	80
1680	36.9899497487437	22.9497487437186	11.4863333559096	196	123	289	5.03703784942627	82
1681	37.0804020100502	-9	10.9366757194398	169	108	327	0.673432469367981	39
1682	37.0804020100502	-8.82914572864322	11.4560300158118	168	108	327	42.8665351867676	101
1683	37.0804020100502	-8.14572864321608	11.4917405262538	227	106	304	2.54953765869141	156
1684	37.0804020100502	-7.9748743718593	11.3301588907597	244	106	304	203.732345581055	156
1685	37.0804020100502	-7.80402010050251	11.3166293351758	234	106	326	220.363479614258	172
1686	37.0804020100502	-6.60804020100502	11.4696457403298	200	100	305	29.3218460083008	89
1687	37.0804020100502	-6.43718592964824	11.4743984599191	177	95	305	23.7266635894775	89
1688	37.0804020100502	-6.26633165829146	11.4850058369592	144	95	305	10.8015699386597	87
1689	37.0804020100502	-6.09547738693467	11.4549596832464	201	95	305	47.4331932067871	87
1690	37.0804020100502	-5.92462311557789	11.4225623886867	190	95	305	87.4777984619141	58
1691	37.0804020100502	-5.75376884422111	11.4255028220424	190	100	305	84.0162887573242	58
1692	37.0804020100502	-5.58291457286432	11.4310726524068	286	100	305	70.5839614868164	59
1693	37.0804020100502	-5.41206030150754	11.434742791195	246	101	301	72.4969711303711	71
1694	37.0804020100502	-5.24120603015075	11.4510445768192	161	102	300	51.3469772338867	71
1695	37.0804020100502	-5.07035175879397	11.4500345640134	162	107	300	53.1866035461426	72
1696	37.0804020100502	-4.89949748743719	11.4459253957369	239	104	293	57.7784080505371	73
1697	37.0804020100502	-4.7286432160804	11.4432377001391	235	103	293	62.054386138916	73
1698	37.0804020100502	-4.55778894472362	11.4379142560267	236	103	287	67.6165771484375	72
1699	37.0804020100502	-4.38693467336683	11.4430702319615	231	136	287	61.4955101013184	46
1700	37.0804020100502	-4.21608040201005	11.447591570739	167	141	287	53.138256072998	46
1701	37.0804020100502	-4.04522613065327	11.4806194255535	237	135	287	15.8967876434326	45
1702	37.0804020100502	-3.87437185929648	11.4788641338942	236	108	287	18.2931480407715	46
1703	37.0804020100502	-3.7035175879397	11.3107686634309	172	103	287	217.747314453125	46
1704	37.0804020100502	-3.53266331658291	11.4464033503753	205	141	286	58.0994644165039	58
1705	37.0804020100502	-3.36180904522613	11.3238608067841	193	160	238	15.6241130828857	31
1706	37.0804020100502	-3.19095477386935	11.4509442610963	195	159	256	12.8942890167236	32
1707	37.0804020100502	-3.02010050251256	11.4809812650943	199	141	286	14.9172039031982	58
1708	37.0804020100502	-2.84924623115578	11.4780537282777	204	129	286	15.8718090057373	46
1709	37.0804020100502	-2.678391959799	11.4822130099027	237	103	287	13.6133346557617	46
1710	37.0804020100502	-2.50753768844221	11.4877487657594	206	69	287	6.743577003479	68
1711	37.0804020100502	-2.33668341708543	11.4807656829491	231	103	287	15.98219871521	64
1712	37.0804020100502	-2.16582914572864	11.4839952749071	205	103	287	10.8076648712158	118
1713	37.0804020100502	-1.99497487437186	11.4545814636582	205	103	299	48.0898132324219	130
1714	37.0804020100502	6.37688442211055	11.4045531077709	226	124	307	110.064247131348	79
1715	37.0804020100502	6.54773869346734	10.2139231575739	205	124	307	1863.77612304688	79
1716	37.0804020100502	7.23115577889447	11.449305028463	203	116	308	52.6464195251465	94
1717	37.0804020100502	8.93969849246231	11.4270350477748	199	115	308	77.2317504882812	69
1718	37.0804020100502	9.11055276381909	11.4330766597587	209	115	308	71.1575927734375	59
1719	37.0804020100502	9.28140703517588	11.430266800612	173	116	307	63.6358070373535	53
1720	37.0804020100502	9.45226130653266	11.4411106216464	232	116	307	64.1317749023438	53
1721	37.0804020100502	9.62311557788945	11.4101655322521	197	116	308	100.669876098633	59
1722	37.0804020100502	9.79396984924623	11.2312169904494	175	116	308	328.990753173828	63
1723	37.0804020100502	9.96482412060302	11.4566739883088	173	116	308	45.4859580993652	63
1724	37.0804020100502	10.1356783919598	11.3855547207745	206	116	308	133.632965087891	83
1725	37.0804020100502	10.9899497487437	11.3931694881404	195	125	308	124.23420715332	163
1726	37.0804020100502	14.2361809045226	7.79592300495649	228	126	294	8215.421875	79
1727	37.0804020100502	14.4070351758794	11.4937292976258	245	118	294	0.14887073636055	85
1728	37.0804020100502	14.5778894472362	11.4217635671308	196	125	294	88.6435699462891	74
1729	37.0804020100502	14.748743718593	11.4923700849767	211	125	293	1.78389465808868	68
1730	37.0804020100502	14.9195979899497	11.4744566873161	245	125	293	23.6656646728516	68
1731	37.0804020100502	15.0904522613065	11.4740049530856	196	125	294	12.8563041687012	74
1732	37.0804020100502	15.2613065326633	10.2951244130406	209	125	302	1724.99072265625	62
1733	37.0804020100502	21.5829145728643	11.4283597294933	205	119	293	80.4749450683594	89
1734	37.0804020100502	21.7537688442211	11.4494606026179	196	132	289	54.4007911682129	82
1735	37.0804020100502	21.9246231155779	11.4674154244582	262	119	294	31.2256965637207	52
1736	37.0804020100502	22.0954773869347	10.8690113197624	177	132	289	826.440856933594	81
1737	37.0804020100502	22.2663316582915	11.4886162164584	216	132	262	5.53622674942017	65
1738	37.0804020100502	22.4371859296482	11.0129821481465	203	119	278	622.010314941406	80
1739	37.0804020100502	22.608040201005	11.4852359783488	177	123	262	4.03968477249146	80
1740	37.1708542713568	-8.82914572864322	11.4891829401929	194	108	326	4.14553070068359	101
1741	37.1708542713568	-8.65829145728643	11.4806555931541	233	107	304	15.4572200775146	102
1742	37.1708542713568	-8.48743718592965	11.4787963091305	251	95	304	18.2464771270752	64
1743	37.1708542713568	-8.31658291457286	11.4201641051423	222	102	302	87.8922424316406	95
1744	37.1708542713568	-8.14572864321608	11.4861271434409	166	106	302	9.39647006988525	95
1745	37.1708542713568	-7.9748743718593	11.4500219551309	233	106	302	52.6845512390137	152
1746	37.1708542713568	-7.80402010050251	11.4867924797616	166	106	302	8.49508380889893	96
1747	37.1708542713568	-7.63316582914573	11.4873864434741	238	104	303	7.36545610427856	74
1748	37.1708542713568	-7.46231155778894	11.4171043177493	158	95	303	94.4140930175781	87
1749	37.1708542713568	-7.29145728643216	11.0930483260159	153	95	303	512.892456054688	87
1750	37.1708542713568	-7.12060301507538	11.3004621558182	257	95	305	241.083343505859	85
1751	37.1708542713568	-6.94974874371859	10.885323395803	203	95	305	799.931030273438	87
1752	37.1708542713568	-6.77889447236181	11.4050606906064	251	95	305	108.760734558105	87
1753	37.1708542713568	-6.60804020100502	11.4696788819811	162	100	305	29.321849822998	73
1754	37.1708542713568	-6.43718592964824	11.4810978228014	161	95	305	14.0332632064819	88
1755	37.1708542713568	-6.26633165829146	11.4849864073817	257	95	305	10.8015699386597	87
1756	37.1708542713568	-6.09547738693467	11.4569606417053	190	95	305	45.1549644470215	71
1757	37.1708542713568	-5.92462311557789	11.1367183917262	280	95	305	451.306701660156	57
1758	37.1708542713568	-5.75376884422111	11.425476594725	279	95	304	84.0163040161133	57
1759	37.1708542713568	-5.58291457286432	11.4049835636607	254	100	305	106.067581176758	58
1760	37.1708542713568	-5.41206030150754	11.433850185537	257	69	304	72.4969635009766	59
1761	37.1708542713568	-5.24120603015075	11.4416431615332	246	69	301	64.037109375	59
1762	37.1708542713568	-5.07035175879397	11.4643709296566	225	102	300	33.5215721130371	71
1763	37.1708542713568	-4.89949748743719	11.4141390657187	233	104	299	93.320556640625	72
1764	37.1708542713568	-4.7286432160804	11.4381899662675	221	103	294	68.3040237426758	72
1765	37.1708542713568	-4.55778894472362	11.4359709862891	234	103	288	67.6165771484375	71
1766	37.1708542713568	-4.38693467336683	11.4209067493695	221	104	288	76.5480194091797	71
1767	37.1708542713568	-4.21608040201005	11.4480134791416	239	108	287	53.138256072998	72
1768	37.1708542713568	-4.04522613065327	11.3003807629496	221	104	287	235.978897094727	72
1769	37.1708542713568	-3.87437185929648	11.3174834772896	162	103	287	218.274917602539	70
1770	37.1708542713568	-3.7035175879397	10.3570939628744	186	103	288	1620.78051757812	71
1771	37.1708542713568	-3.53266331658291	9.95320228944507	173	108	287	2334.25854492188	45
1772	37.1708542713568	-3.36180904522613	11.4611429214333	196	146	256	13.7967195510864	50
1773	37.1708542713568	-3.19095477386935	11.4800295149218	216	146	256	15.8672981262207	50
1774	37.1708542713568	-3.02010050251256	11.484718232786	192	142	278	8.85179424285889	56
1775	37.1708542713568	-2.84924623115578	11.4738720684052	175	142	286	22.0398445129395	57
1776	37.1708542713568	-2.678391959799	11.4860428187078	167	129	286	8.8886833190918	46
1777	37.1708542713568	-2.50753768844221	11.4871120510517	204	104	287	6.51326608657837	46
1778	37.1708542713568	-2.33668341708543	11.485579060931	230	104	286	7.16107368469238	91
1779	37.1708542713568	-2.16582914572864	11.4773524733389	192	103	286	18.6139144897461	117
1780	37.1708542713568	-1.99497487437186	11.4714886432133	191	103	293	25.1811103820801	118
1781	37.1708542713568	-1.82412060301508	10.7220801501126	198	103	307	1043.67150878906	163
1782	37.1708542713568	9.28140703517588	11.4407344667533	236	115	308	63.6358108520508	59
1783	37.1708542713568	9.45226130653266	11.431617708953	175	115	308	63.648681640625	59
1784	37.1708542713568	9.62311557788945	11.3500126208319	226	116	308	178.562850952148	59
1785	37.1708542713568	9.79396984924623	11.0241744096356	167	116	308	609.062622070312	63
1786	37.1708542713568	9.96482412060302	11.0518153340748	187	116	308	569.279174804688	111
1787	37.1708542713568	10.1356783919598	11.1163710389637	229	117	308	483.023223876953	162
1788	37.1708542713568	13.7236180904523	11.4506499623396	237	118	300	43.7033462524414	87
1789	37.1708542713568	13.894472361809	11.4889369129853	228	126	294	1.31657218933105	87
1790	37.1708542713568	14.0653266331658	11.4928326809481	239	126	294	0.70813512802124	87
1791	37.1708542713568	14.2361809045226	11.4897802439942	239	126	294	0.68750387430191	135
1792	37.1708542713568	14.4070351758794	11.4936465395147	196	125	294	0.142408922314644	74
1793	37.1708542713568	14.5778894472362	11.472133973476	227	125	294	14.4115333557129	73
1794	37.1708542713568	14.748743718593	11.4891388523653	168	125	293	5.46804666519165	73
1795	37.1708542713568	14.9195979899497	11.3872546039175	196	125	294	130.678451538086	48
1796	37.1708542713568	15.0904522613065	11.3922032803774	168	125	294	125.001014709473	51
1797	37.1708542713568	21.5829145728643	11.3850304689292	179	119	290	122.613510131836	89
1798	37.1708542713568	21.7537688442211	11.4781326131327	213	132	289	5.20428228378296	81
1799	37.1708542713568	21.9246231155779	11.4808545938705	176	132	289	14.1796073913574	82
1800	37.1708542713568	22.0954773869347	11.470849180759	189	132	262	28.0848293304443	80
1801	37.1708542713568	22.2663316582915	11.4746336947251	204	132	262	23.4002323150635	65
1802	37.1708542713568	22.4371859296482	11.4860332553021	241	118	262	9.27358722686768	65
1803	37.2613065326633	-8.82914572864322	11.4095210970824	167	108	300	8.82154369354248	76
1804	37.2613065326633	-8.65829145728643	11.4890055786608	216	108	300	4.50872135162354	76
1805	37.2613065326633	-8.48743718592965	11.4904312062291	184	106	302	1.71546709537506	63
1806	37.2613065326633	-8.31658291457286	11.4277158687766	166	102	302	81.142463684082	63
1807	37.2613065326633	-8.14572864321608	11.4723762409013	236	102	302	26.2256546020508	63
1808	37.2613065326633	-7.9748743718593	11.4910570176511	205	106	301	3.36347913742065	63
1809	37.2613065326633	-7.80402010050251	11.4890350354995	183	106	301	1.3094447851181	95
1810	37.2613065326633	-7.63316582914573	11.4898472845549	256	102	302	4.89564752578735	74
1811	37.2613065326633	-7.46231155778894	11.4629039892474	158	95	303	37.5112152099609	73
1812	37.2613065326633	-7.29145728643216	11.2973813539387	213	95	303	234.424041748047	87
1813	37.2613065326633	-7.12060301507538	11.4156120426295	153	94	303	96.0202941894531	85
1814	37.2613065326633	-6.94974874371859	10.5639130616867	153	95	303	1286.67333984375	71
1815	37.2613065326633	-6.77889447236181	11.4192796098296	203	95	305	91.6728744506836	71
1816	37.2613065326633	-6.60804020100502	11.4162926990414	257	100	305	95.3897094726562	71
1817	37.2613065326633	-6.43718592964824	11.4723172625789	159	100	303	25.8605728149414	71
1818	37.2613065326633	-6.26633165829146	11.4266273845359	268	100	304	82.268310546875	71
1819	37.2613065326633	-6.09547738693467	11.4416421081483	288	100	304	64.033935546875	71
1820	37.2613065326633	-5.92462311557789	10.8256218825932	288	100	303	884.890747070312	57
1821	37.2613065326633	-5.75376884422111	11.2659791139257	178	95	302	281.811340332031	57
1822	37.2613065326633	-5.58291457286432	11.420469768728	279	68	304	90.2613677978516	52
1823	37.2613065326633	-5.41206030150754	11.4420639506703	178	68	305	58.1868095397949	53
1824	37.2613065326633	-5.24120603015075	11.4644953234256	183	101	305	33.5215721130371	53
1825	37.2613065326633	-5.07035175879397	11.4664421762422	244	101	305	33.5215721130371	59
1826	37.2613065326633	-4.89949748743719	11.4286612236614	161	102	299	80.0923080444336	71
1827	37.2613065326633	-4.7286432160804	11.4071666722029	190	102	299	104.983245849609	71
1828	37.2613065326633	-4.55778894472362	11.4067400169406	226	102	299	104.880554199219	71
1829	37.2613065326633	-4.38693467336683	11.4021468379151	203	104	288	111.594841003418	71
1830	37.2613065326633	-4.21608040201005	11.4580597608596	213	105	288	37.2413063049316	42
1831	37.2613065326633	-4.04522613065327	11.4615204796629	170	108	287	35.6688117980957	42
1832	37.2613065326633	-3.87437185929648	11.4419926307634	239	107	287	63.2603454589844	46
1833	37.2613065326633	-3.7035175879397	11.2156689785405	221	103	288	347.103179931641	47
1834	37.2613065326633	-3.53266331658291	11.3769670556865	162	107	287	143.846374511719	46
1835	37.2613065326633	-3.36180904522613	11.4744936453699	234	140	286	14.4093437194824	58
1836	37.2613065326633	-3.19095477386935	11.4574733142625	173	108	286	44.5236701965332	46
1837	37.2613065326633	-3.02010050251256	11.4758522382816	167	142	286	21.8685131072998	58
1838	37.2613065326633	-2.84924623115578	11.4811275533588	212	142	257	14.0067853927612	56
1839	37.2613065326633	-2.678391959799	11.4582698986345	215	142	267	43.2229385375977	56
1840	37.2613065326633	-2.50753768844221	11.4849303683282	192	142	286	9.32755565643311	57
1841	37.2613065326633	-2.33668341708543	11.484151962022	208	129	286	11.8310241699219	58
1842	37.2613065326633	-2.16582914572864	11.4740890306453	167	103	286	24.0821704864502	117
1843	37.2613065326633	-1.99497487437186	11.4601013955469	195	103	293	41.0802574157715	117
1844	37.2613065326633	-1.82412060301508	11.4415814980802	252	103	307	63.972770690918	156
1845	37.2613065326633	9.45226130653266	11.436185771427	173	116	308	63.6358070373535	59
1846	37.2613065326633	9.62311557788945	11.3599171680175	186	116	308	162.917358398438	59
1847	37.2613065326633	9.79396984924623	11.3161455746879	209	116	308	218.569976806641	63
1848	37.2613065326633	13.5527638190955	11.2981115465875	233	118	300	244.663284301758	76
1849	37.2613065326633	13.7236180904523	11.4901392147114	206	125	293	1.66094493865967	76
1850	37.2613065326633	13.894472361809	11.3166363582877	239	126	293	206.186370849609	76
1851	37.2613065326633	14.0653266331658	11.1930939666424	211	126	294	380.863800048828	75
1852	37.2613065326633	14.2361809045226	11.4923553467177	229	126	294	1.60474646091461	122
1853	37.2613065326633	14.4070351758794	11.4847446876656	241	126	294	11.0866193771362	76
1854	37.2613065326633	14.5778894472362	11.493789647795	167	125	294	0.0395863018929958	73
1855	37.2613065326633	14.748743718593	11.4874753996019	244	125	294	6.6235294342041	44
1856	37.2613065326633	14.9195979899497	11.4915606055707	201	124	294	2.3004777431488	47
1857	37.2613065326633	15.0904522613065	11.3350235784259	167	124	294	197.345092773438	51
1858	37.2613065326633	21.7537688442211	11.4859769241805	204	119	290	9.59684658050537	82
1859	37.2613065326633	21.9246231155779	11.4700477351584	228	132	289	28.6116943359375	81
1860	37.2613065326633	22.0954773869347	11.4882058298443	229	132	262	4.53594493865967	81
1861	37.2613065326633	22.2663316582915	11.4821473795453	179	132	262	10.2000379562378	65
1862	37.2613065326633	22.4371859296482	11.4858983222229	176	132	262	8.70096683502197	64
1863	37.2613065326633	22.608040201005	11.4911026799498	195	132	262	3.35232353210449	42
1864	37.2613065326633	22.7788944723618	11.4711590950513	221	132	262	23.436279296875	64
1865	37.3517587939699	-8.82914572864322	11.4597153625697	232	108	300	33.9711837768555	76
1866	37.3517587939699	-8.65829145728643	11.4689985665208	216	108	300	2.84864902496338	76
1867	37.3517587939699	-8.48743718592965	11.4835875033652	230	107	301	5.60302495956421	63
1868	37.3517587939699	-8.31658291457286	11.4908577029895	166	102	302	3.65927910804749	64
1869	37.3517587939699	-8.14572864321608	11.4886337379952	176	102	302	5.54488658905029	63
1870	37.3517587939699	-7.9748743718593	11.4828593093316	228	102	301	13.1751890182495	63
1871	37.3517587939699	-7.80402010050251	11.4730267875028	161	102	301	10.2604303359985	95
1872	37.3517587939699	-7.63316582914573	11.4902866538565	255	101	301	2.9322030544281	74
1873	37.3517587939699	-7.46231155778894	11.4841606949331	153	95	302	11.6555233001709	73
1874	37.3517587939699	-7.29145728643216	11.3287736598011	212	95	303	203.535614013672	73
1875	37.3517587939699	-7.12060301507538	11.4280885737894	257	95	303	80.2126388549805	71
1876	37.3517587939699	-6.94974874371859	11.2027900090168	239	94	303	368.478118896484	59
1877	37.3517587939699	-6.77889447236181	11.4356025997339	177	95	303	70.5852432250977	59
1878	37.3517587939699	-6.60804020100502	11.4444782355871	203	100	303	60.5413017272949	59
1879	37.3517587939699	-6.43718592964824	11.4413663623627	274	100	303	63.4085502624512	71
1880	37.3517587939699	-6.26633165829146	11.4259583639669	154	100	303	83.4385452270508	59
1881	37.3517587939699	-6.09547738693467	10.727300098341	268	100	303	1035.01989746094	59
1882	37.3517587939699	-5.92462311557789	9.91564529312983	285	100	303	2405.50268554688	57
1883	37.3517587939699	-5.75376884422111	11.2327983710497	145	100	302	329.155456542969	57
1884	37.3517587939699	-5.58291457286432	11.4654398794542	268	95	304	34.7500457763672	52
1885	37.3517587939699	-5.41206030150754	11.4463804355568	151	100	305	58.1868057250977	52
1886	37.3517587939699	-5.24120603015075	11.3557760095477	155	100	305	171.048797607422	53
1887	37.3517587939699	-5.07035175879397	11.4657668182821	183	101	305	34.1105041503906	53
1888	37.3517587939699	-4.89949748743719	11.4156985740874	247	101	301	96.0182495117188	59
1889	37.3517587939699	-4.7286432160804	11.362580129913	251	102	299	162.554992675781	71
1890	37.3517587939699	-4.55778894472362	11.3913346157228	190	102	299	126.188987731934	71
1891	37.3517587939699	-4.38693467336683	11.4240245455993	226	105	288	85.564338684082	54
1892	37.3517587939699	-4.21608040201005	11.4245851437043	164	108	288	77.4273910522461	42
1893	37.3517587939699	-4.04522613065327	11.4721680425493	200	108	287	26.2295951843262	45
1894	37.3517587939699	-3.87437185929648	11.4495340833591	173	108	287	52.3392219543457	46
1895	37.3517587939699	-3.7035175879397	11.4343988999323	238	108	287	71.6344604492188	46
1896	37.3517587939699	-3.53266331658291	11.4730749203875	220	107	287	24.8820495605469	46
1897	37.3517587939699	-3.36180904522613	11.4753929384539	207	108	286	22.2494564056396	59
1898	37.3517587939699	-3.19095477386935	11.3568261065913	214	107	287	169.561569213867	45
1899	37.3517587939699	-3.02010050251256	11.4674492366867	199	137	286	30.5684852600098	46
1900	37.3517587939699	-2.84924623115578	11.4786091710113	215	142	267	15.7460136413574	56
1901	37.3517587939699	-2.678391959799	11.4741206409444	230	142	284	23.9595756530762	57
1902	37.3517587939699	-2.50753768844221	11.4788440701997	205	129	286	17.4510440826416	46
1903	37.3517587939699	-2.33668341708543	11.4629212780291	213	104	286	36.0317840576172	46
1904	37.3517587939699	-2.16582914572864	11.4348164502713	169	103	287	67.907341003418	64
1905	37.3517587939699	-1.99497487437186	11.4355372559864	199	103	293	71.5051193237305	117
1906	37.3517587939699	-1.82412060301508	11.441837647025	208	103	307	62.2001914978027	118
1907	37.3517587939699	-1.65326633165829	11.400538760861	201	103	307	115.066917419434	163
1908	37.3517587939699	9.79396984924623	10.1536913109938	209	116	308	1969.78991699219	88
1909	37.3517587939699	13.3819095477387	11.4898904133279	232	118	294	3.31501030921936	76
1910	37.3517587939699	13.5527638190955	11.4550818002711	168	118	293	47.2480354309082	74
1911	37.3517587939699	13.7236180904523	11.4274477396418	211	125	293	75.9654846191406	74
1912	37.3517587939699	13.894472361809	11.4769933821938	168	126	293	20.5455570220947	74
1913	37.3517587939699	14.0653266331658	11.493733508759	196	125	293	0.0311456341296434	74
1914	37.3517587939699	14.2361809045226	11.4862558145973	240	126	261	8.84482669830322	113
1915	37.3517587939699	14.4070351758794	11.4542680290636	188	126	261	48.402904510498	112
1916	37.3517587939699	14.5778894472362	11.4896692239099	227	125	294	0.0488547757267952	41
1917	37.3517587939699	14.748743718593	11.412120245128	226	118	294	100.479804992676	51
1918	37.3517587939699	14.9195979899497	11.4915140187468	236	124	294	2.11568427085876	51
1919	37.3517587939699	15.0904522613065	11.3991916913716	242	124	294	116.71021270752	52
1920	37.3517587939699	21.7537688442211	11.4861928042958	232	119	289	9.35229778289795	81
1921	37.3517587939699	21.9246231155779	11.4851912338784	206	132	262	8.87846660614014	81
1922	37.3517587939699	22.0954773869347	11.4820790937556	211	119	262	14.3118934631348	80
1923	37.3517587939699	22.2663316582915	11.4825069822328	176	132	262	7.2839879989624	65
1924	37.3517587939699	22.4371859296482	11.4833040776017	261	132	262	12.8138732910156	64
1925	37.3517587939699	22.608040201005	11.4793067152722	179	132	262	17.1338214874268	64
1926	37.3517587939699	22.7788944723618	11.470803956707	192	132	262	28.1697444915771	42
1927	37.3517587939699	23.1206030150754	11.4531374168993	201	118	295	49.2982978820801	51
1928	37.3517587939699	23.4623115577889	11.4694698500537	247	118	296	29.3821716308594	89
1929	37.4422110552764	-8.82914572864322	11.4822574369367	233	100	302	13.5620193481445	101
1930	37.4422110552764	-8.65829145728643	11.4862524734212	183	100	302	2.28013014793396	76
1931	37.4422110552764	-8.48743718592965	11.4904603151061	231	100	302	3.99631309509277	63
1932	37.4422110552764	-8.31658291457286	11.4908454696428	225	101	302	3.67889332771301	63
1933	37.4422110552764	-8.14572864321608	11.4916208096666	206	102	302	1.8065299987793	63
1934	37.4422110552764	-7.9748743718593	11.4845974221885	211	101	302	9.64212226867676	63
1935	37.4422110552764	-7.80402010050251	11.4766009390189	199	101	301	5.98154354095459	95
1936	37.4422110552764	-7.63316582914573	11.4898045197066	204	95	301	0.82921040058136	74
1937	37.4422110552764	-7.46231155778894	11.4926982486101	160	95	302	1.30648553371429	74
1938	37.4422110552764	-7.29145728643216	11.4840192719601	275	95	302	11.5642900466919	73
1939	37.4422110552764	-7.12060301507538	11.4364954945844	239	95	303	69.9370422363281	59
1940	37.4422110552764	-6.94974874371859	11.4585427211195	278	95	303	42.9265289306641	59
1941	37.4422110552764	-6.77889447236181	11.4673578551308	278	95	303	31.7195148468018	59
1942	37.4422110552764	-6.60804020100502	11.4463553940992	278	100	303	57.4216423034668	59
1943	37.4422110552764	-6.43718592964824	11.4658845353652	275	100	303	34.1998558044434	59
1944	37.4422110552764	-6.26633165829146	11.4056457628628	268	100	304	107.897392272949	59
1945	37.4422110552764	-6.09547738693467	11.3622986951017	152	100	304	160.870147705078	58
1946	37.4422110552764	-5.92462311557789	8.93573021604128	186	100	303	4581.51806640625	57
1947	37.4422110552764	-5.75376884422111	11.4657172516242	286	100	304	34.3995742797852	57
1948	37.4422110552764	-5.58291457286432	11.4656698658817	268	100	304	34.3995742797852	55
1949	37.4422110552764	-5.41206030150754	11.4533247308966	280	100	304	49.6410102844238	52
1950	37.4422110552764	-5.24120603015075	11.4562425037189	155	100	304	45.8049201965332	53
1951	37.4422110552764	-5.07035175879397	11.4561041038703	274	101	305	45.8049201965332	53
1952	37.4422110552764	-4.89949748743719	11.4495332514063	178	101	305	53.6496047973633	53
1953	37.4422110552764	-4.7286432160804	11.346987666463	159	102	300	182.171447753906	59
1954	37.4422110552764	-4.55778894472362	11.4024979923066	190	102	299	106.836265563965	71
1955	37.4422110552764	-4.38693467336683	11.4111264913806	162	105	288	96.2763595581055	54
1956	37.4422110552764	-4.21608040201005	11.41602535233	163	108	288	81.2663650512695	41
1957	37.4422110552764	-4.04522613065327	11.45523279927	164	108	287	47.2563133239746	45
1958	37.4422110552764	-3.87437185929648	11.420968446429	207	108	287	89.641227722168	46
1959	37.4422110552764	-3.7035175879397	11.4549886972759	164	108	287	47.5925483703613	46
1960	37.4422110552764	-3.53266331658291	11.4732964691416	191	108	287	24.5902843475342	46
1961	37.4422110552764	-3.36180904522613	11.4818901403915	227	108	286	13.8724765777588	46
1962	37.4422110552764	-3.19095477386935	11.4835054121777	161	107	287	12.5763273239136	46
1963	37.4422110552764	-3.02010050251256	11.4746301558597	214	108	286	23.3576889038086	46
1964	37.4422110552764	-2.84924623115578	11.4576709824548	230	142	273	43.2301216125488	57
1965	37.4422110552764	-2.678391959799	11.4712045706914	167	129	286	23.9595775604248	46
1966	37.4422110552764	-2.50753768844221	11.436738396709	231	129	286	69.5644073486328	46
1967	37.4422110552764	-2.33668341708543	11.4642391097468	178	104	286	30.2615489959717	46
1968	37.4422110552764	-2.16582914572864	11.4276111758224	199	103	287	80.7241287231445	51
1969	37.4422110552764	-1.99497487437186	11.4355624790991	165	103	287	71.505126953125	117
1970	37.4422110552764	-1.82412060301508	11.4214712623828	208	103	294	88.9964828491211	118
1971	37.4422110552764	-1.65326633165829	11.3603866116967	199	103	307	162.853927612305	118
1972	37.4422110552764	-1.48241206030151	11.3593455348134	190	103	307	162.853897094727	162
1973	37.4422110552764	13.2110552763819	11.3904716349928	233	125	294	127.301414489746	74
1974	37.4422110552764	13.3819095477387	11.3406355172433	232	125	294	188.033569335938	74
1975	37.4422110552764	13.5527638190955	11.3877644020009	202	125	293	130.414611816406	74
1976	37.4422110552764	13.7236180904523	11.4912440338968	210	125	293	0.393288880586624	74
1977	37.4422110552764	13.894472361809	11.2468440038351	202	126	276	310.808441162109	74
1978	37.4422110552764	14.0653266331658	11.4728838586732	166	125	293	23.9100379943848	74
1979	37.4422110552764	14.2361809045226	11.4929502596013	211	126	261	0.551689982414246	69
1980	37.4422110552764	14.4070351758794	11.4895061713768	232	126	261	1.08753442764282	113
1981	37.4422110552764	14.5778894472362	11.4920235108605	209	125	294	0.10625246912241	41
1982	37.4422110552764	14.748743718593	11.4854480054616	200	118	294	1.69798028469086	51
1983	37.4422110552764	14.9195979899497	11.4922213040394	173	118	294	1.87702965736389	52
1984	37.4422110552764	15.0904522613065	11.1918007941989	185	124	294	380.951690673828	57
1985	37.4422110552764	21.7537688442211	11.4752501768779	206	119	289	22.7184085845947	81
1986	37.4422110552764	21.9246231155779	11.4887181641306	196	132	262	6.16228437423706	93
1987	37.4422110552764	22.0954773869347	11.442360363058	188	132	262	49.6584014892578	65
1988	37.4422110552764	22.2663316582915	11.4777272051182	261	119	262	5.03700590133667	65
1989	37.4422110552764	22.4371859296482	11.4618819466489	216	132	262	36.8671722412109	64
1990	37.4422110552764	22.608040201005	11.4883717054102	211	119	266	6.42502498626709	65
1991	37.4422110552764	22.7788944723618	11.3473275291461	225	118	278	181.3115234375	87
1992	37.4422110552764	23.1206030150754	11.4547001262291	257	118	295	47.5070037841797	53
1993	37.4422110552764	23.2914572864322	11.4757864361503	133	118	295	20.5661334991455	53
1994	37.4422110552764	23.4623115577889	11.4389809082266	255	118	296	65.1965560913086	89
1995	37.4422110552764	24.4874371859296	11.4830225702971	205	125	318	13.2225294113159	133
1996	37.5326633165829	-8.82914572864322	11.4757185063165	183	100	302	12.9996681213379	101
1997	37.5326633165829	-8.65829145728643	11.4801604962174	193	100	302	5.49676704406738	101
1998	37.5326633165829	-8.48743718592965	11.476378960497	224	100	302	17.7950496673584	63
1999	37.5326633165829	-8.31658291457286	11.4808307007308	225	100	302	13.0027828216553	63
[truncated: 22,043 more rows]
