# Supplementary material for: Role of vector phenotypic plasticity in disease transmission as illustrated by the spread of dengue virus by Aedes albopictus
Source: Nat Commun. 2024 Sep 7;15:7823. doi: 10.1038/s41467-024-52144-5 (PMC11379831; doi:10.1038/s41467-024-52144-5)
Supplement: Supplementary file 4 — Source Data files [file 41467_2024_52144_MOESM4_ESM.zip › Source_Data_Folder/Supplementary_Material/SF60/mord_JP_17.csv]

	latitude	longitude	R0_max	R0_max_time	R0_first	R0_last	Dens	Duration
1	24	120.311557788945	11.2594136493908	152	1	363	294.383331298828	246
2	24	120.467336683417	10.8167353001116	288	1	362	903.609008789062	246
3	24	120.623115577889	10.6233726965591	188	1	348	1193.94445800781	244
4	24	120.778894472362	10.7378579027021	209	1	336	1020.33435058594	183
5	24	120.934673366834	10.8118129603178	234	4	336	417.997253417969	174
6	24	121.090452261307	6.91996505524904	209	98	313	10.275185585022	127
7	24	121.246231155779	1.79686118298399	209	204	266	10.275185585022	3
8	24	121.402010050251	5.93798597631741	221	144	291	7.7323260307312	90
9	24	121.557788944724	10.5453288956381	206	72	336	1315.69152832031	182
10	24.105527638191	120.467336683417	10.1739613251929	134	1	362	1933.37561035156	246
11	24.105527638191	120.623115577889	9.70206114558006	131	1	348	2824.22216796875	245
12	24.105527638191	120.778894472362	10.3415012697849	234	4	336	1646.51916503906	182
13	24.105527638191	120.934673366834	9.66610170594557	234	72	333	24.082576751709	173
14	24.105527638191	121.090452261307	5.97056200955593	209	99	291	10.2751865386963	123
15	24.105527638191	121.246231155779	2.79669813913512	209	157	275	10.2751865386963	17
16	24.105527638191	121.402010050251	2.67668954861595	221	162	269	7.73232555389404	18
17	24.105527638191	121.557788944724	9.9789467385948	221	100	292	7.73232555389404	127
18	24.2110552763819	120.467336683417	10.4758528926977	134	1	362	1426.02709960938	246
19	24.2110552763819	120.623115577889	9.77423087259853	289	1	348	2678.79907226562	245
20	24.2110552763819	120.778894472362	10.4457280939978	234	4	336	1469.38647460938	175
21	24.2110552763819	120.934673366834	8.46652843552197	234	98	320	7.40303468704224	128
22	24.2110552763819	121.090452261307	3.04191722648602	209	157	282	7.40303516387939	23
23	24.2110552763819	121.246231155779	1.9212775224388	209	209	248	8.12554454803467	2
24	24.2110552763819	121.402010050251	1.99697124706227	221	176	269	7.730309009552	10
25	24.2110552763819	121.557788944724	7.42853038190182	221	130	291	7.73232555389404	91
26	24.2110552763819	121.713567839196	10.4469340833494	221	99	313	7.73232555389404	145
27	24.3165829145729	120.623115577889	10.7052632909964	151	1	348	1069.08825683594	233
28	24.3165829145729	120.778894472362	11.1901234259102	223	4	336	384.771484375	183
29	24.3165829145729	120.934673366834	9.38922526912714	234	98	332	11.6840400695801	157
30	24.3165829145729	121.090452261307	1.93398688872123	249	162	269	7.10619020462036	3
31	24.3165829145729	121.246231155779	1.20266956790146	209	209	248	7.40303516387939	1
32	24.3165829145729	121.402010050251	1.67891010877506	249	202	269	7.43504858016968	6
33	24.3165829145729	121.557788944724	5.27537681498064	221	151	288	7.2162446975708	90
34	24.3165829145729	121.713567839196	9.7766883017888	221	99	332	7.41388130187988	145
35	24.3165829145729	123.894472361809	11.4841307593724	143	1	363	11.8535757064819	246
36	24.4221105527638	120.623115577889	10.7303590914613	171	1	348	1030.72595214844	234
37	24.4221105527638	120.778894472362	11.3209397073899	264	1	336	215.473785400391	184
38	24.4221105527638	120.934673366834	11.2612409510782	219	79	333	5.99198913574219	173
39	24.4221105527638	121.090452261307	3.45420015519134	209	157	283	5.99198913574219	23
40	24.4221105527638	121.246231155779	1.25350063480361	209	209	248	6.0241060256958	1
41	24.4221105527638	121.402010050251	3.17374157612359	209	152	281	5.95444488525391	45
42	24.4221105527638	121.557788944724	6.336713060738	221	151	288	5.00746297836304	90
43	24.4221105527638	121.713567839196	10.9671045649393	221	98	332	5.00746250152588	145
44	24.4221105527638	124.206030150754	11.3261438257545	168	1	363	208.361877441406	246
45	24.5276381909548	120.778894472362	11.2331370450529	151	1	348	328.695587158203	208
46	24.5276381909548	120.934673366834	11.4607098659712	230	4	336	40.2652816772461	174
47	24.5276381909548	121.090452261307	7.36208795775869	209	99	312	12.0515480041504	123
48	24.5276381909548	121.246231155779	3.40179170447413	209	157	283	11.0938262939453	20
49	24.5276381909548	121.402010050251	5.64267261237368	221	100	288	7.68758630752563	90
50	24.5276381909548	121.557788944724	9.99275244582076	221	99	313	5.72463989257812	143
51	24.5276381909548	121.713567839196	11.4865728052268	222	96	332	5.00746297836304	146
52	24.5276381909548	121.869346733668	11.1942535386591	195	2	333	379.521179199219	182
53	24.6331658291457	120.778894472362	11.1627418890304	287	1	348	421.391540527344	208
54	24.6331658291457	120.934673366834	11.0137856985049	239	1	348	623.301696777344	184
55	24.6331658291457	121.090452261307	10.6051287203895	209	79	332	1158.9580078125	156
56	24.6331658291457	121.246231155779	8.19028886129015	209	99	290	11.3455247879028	122
57	24.6331658291457	121.402010050251	7.86615233561791	221	99	313	131.316696166992	123
58	24.6331658291457	121.557788944724	11.4376791373062	221	98	332	39.3780632019043	145
59	24.6331658291457	121.713567839196	11.0196161128398	220	79	332	612.890747070312	146
60	24.6331658291457	121.869346733668	11.0095955917072	185	2	333	629.300170898438	183
61	24.7386934673367	120.934673366834	10.4696209716753	287	1	348	1435.67492675781	208
62	24.7386934673367	121.090452261307	10.6066253266617	250	1	348	1220.0205078125	174
63	24.7386934673367	121.246231155779	11.3894960118675	209	79	332	126.735305786133	156
64	24.7386934673367	121.402010050251	10.069816580488	221	99	332	131.316696166992	144
65	24.7386934673367	121.557788944724	11.4863315979163	219	98	332	8.86572551727295	145
66	24.7386934673367	121.713567839196	10.6492543135302	240	5	332	1154.08703613281	175
67	24.8442211055276	121.090452261307	10.6724436075372	246	1	348	1118.99792480469	184
68	24.8442211055276	121.246231155779	10.0844423523586	158	2	332	2093.35131835938	174
69	24.8442211055276	121.402010050251	11.0647907300001	249	79	332	552.093322753906	156
70	24.8442211055276	121.557788944724	11.4074647689116	220	96	332	106.395668029785	155
71	24.8442211055276	121.713567839196	11.4144953319718	193	5	332	97.6271209716797	174
72	24.8442211055276	125.29648241206	11.2896453925546	131	1	363	255.374954223633	246
73	24.9497487437186	121.090452261307	10.4778866933589	151	1	348	1417.1025390625	184
74	24.9497487437186	121.246231155779	8.42185793825198	151	1	348	6028.564453125	175
75	24.9497487437186	121.402010050251	9.39153254077224	182	2	332	3484.73022460938	175
76	24.9497487437186	121.557788944724	9.6280771970956	185	5	332	2975.55859375	174
77	24.9497487437186	121.713567839196	11.4781135744322	214	2	332	19.2235736846924	174
78	24.9497487437186	121.869346733668	11.3064050914079	210	1	333	234.023040771484	184
79	25.0552763819095	121.246231155779	10.6992211936167	100	1	348	1078.40808105469	203
80	25.0552763819095	121.402010050251	9.54394659112815	151	1	348	3152.521484375	184
81	25.0552763819095	121.557788944724	6.6580040013218	151	2	332	13861.046875	183
82	25.0552763819095	121.713567839196	10.3700931355801	243	1	348	1599.31079101562	184
83	25.0552763819095	121.869346733668	11.4396432515898	243	1	356	66.4954147338867	203
84	25.1608040201005	121.402010050251	10.874485909967	289	1	348	818.761657714844	184
85	25.1608040201005	121.557788944724	8.75345837739631	272	1	348	5068.71630859375	184
86	25.1608040201005	121.713567839196	6.52713520339	289	2	332	14706.234375	183
87	25.1608040201005	121.869346733668	11.1397887451075	276	1	356	451.721099853516	184
88	25.2663316582915	121.557788944724	11.3745071718502	272	1	348	147.391571044922	184
89	26.1105527638191	127.633165829146	10.644545584246	158	1	363	1161.10034179688	245
90	26.21608040201	127.788944723618	10.1322262243305	158	1	357	2006.322265625	245
91	26.321608040201	127.788944723618	10.0063614752265	163	1	357	2234.50952148438	245
92	26.427135678392	127.788944723618	11.2257169934809	163	1	357	333.871917724609	245
93	26.427135678392	127.94472361809	11.248544966435	300	1	357	305.087005615234	245
94	26.5326633165829	127.94472361809	11.2965805572833	164	1	357	242.409881591797	229
95	26.5326633165829	128.100502512563	11.2569226191866	300	1	357	294.217834472656	245
96	26.6381909547739	127.94472361809	11.2746461611717	164	1	357	273.162811279297	229
97	26.6381909547739	128.100502512563	11.4504078993003	294	1	357	52.3354721069336	228
98	26.7437185929648	120	11.3485161993184	246	96	331	179.381469726562	183
99	26.7437185929648	128.256281407035	11.4711116414517	294	1	357	26.9592723846436	228
100	26.8492462311558	120	10.7309204402356	265	96	331	1030.41723632812	177
101	26.8492462311558	128.256281407035	11.4715419982536	294	1	357	26.9592723846436	228
102	26.9547738693467	120	11.0892505245603	239	96	331	519.477294921875	119
103	26.9547738693467	120.155778894472	11.1175900036379	266	96	331	481.845001220703	119
104	27.0603015075377	120	11.4161191503319	275	96	320	95.6421203613281	118
105	27.0603015075377	120.155778894472	11.3022018627836	214	96	331	238.835067749023	119
106	27.0603015075377	120.311557788945	11.3541624298899	266	96	331	173.313461303711	119
107	27.1658291457286	120	11.4295362955053	236	96	320	77.9299850463867	118
108	27.1658291457286	120.155778894472	11.2961860713808	259	96	331	247.13703918457	80
109	27.1658291457286	120.311557788945	11.3366961687571	274	96	331	195.40007019043	119
110	27.1658291457286	120.467336683417	11.0227271715648	251	97	320	610.948425292969	174
111	27.2713567839196	120	11.3559966123805	241	96	320	170.253540039062	116
112	27.2713567839196	120.155778894472	10.4523793313157	183	96	320	1461.78918457031	80
113	27.2713567839196	120.311557788945	11.2645826671502	234	96	331	287.855407714844	119
114	27.2713567839196	120.467336683417	10.9007369655432	212	97	320	782.475830078125	173
115	27.3768844221106	120	11.2775149240332	230	96	320	270.102325439453	116
116	27.3768844221106	120.155778894472	11.2504110481861	214	96	320	305.734222412109	119
117	27.3768844221106	120.311557788945	11.3468995057075	247	96	320	182.495452880859	119
118	27.3768844221106	120.467336683417	11.4229617029615	267	97	320	87.1426696777344	173
119	27.3768844221106	120.623115577889	10.9921398116788	213	106	320	653.552734375	173
120	27.3768844221106	128.56783919598	11.3899105443012	294	1	356	127.415550231934	229
121	27.4824120603015	120	11.2688660114688	193	96	284	282.246551513672	116
122	27.4824120603015	120.155778894472	11.4572446159636	248	96	320	44.7491340637207	118
123	27.4824120603015	120.311557788945	10.9953664480532	157	96	320	649.072204589844	119
124	27.4824120603015	120.467336683417	11.0475012497318	174	96	320	577.0751953125	126
125	27.4824120603015	120.623115577889	9.71474314674798	267	97	320	2798.55151367188	125
126	27.5879396984925	120	11.4280794474057	270	96	284	80.8184356689453	116
127	27.5879396984925	120.155778894472	11.450337776147	275	96	290	52.6033210754395	117
128	27.5879396984925	120.311557788945	10.187531528481	235	96	320	1910.28234863281	119
129	27.5879396984925	120.467336683417	10.573971875631	151	96	320	1270.84008789062	119
130	27.5879396984925	120.623115577889	9.22352620957284	258	96	320	3869.0810546875	126
131	27.6934673366834	120	11.2075697704915	157	96	320	362.143218994141	116
132	27.6934673366834	120.155778894472	11.3508847901152	254	96	320	177.459732055664	118
133	27.6934673366834	120.311557788945	10.3634307446151	174	96	320	1610.38439941406	119
134	27.6934673366834	120.467336683417	11.0106719587252	157	96	320	627.694152832031	80
135	27.6934673366834	120.623115577889	10.710297257276	265	96	331	1057.95568847656	173
136	27.7989949748744	120	11.2871325220187	189	96	284	258.617736816406	117
137	27.7989949748744	120.155778894472	11.2084671218855	253	96	290	360.911895751953	118
138	27.7989949748744	120.311557788945	11.3420655312399	235	96	320	188.572555541992	119
139	27.7989949748744	120.467336683417	10.9712530513821	274	96	320	681.734191894531	119
140	27.7989949748744	120.623115577889	9.08970069160825	264	96	320	4192.56298828125	119
141	27.7989949748744	120.778894472362	9.80858157164889	180	96	320	2610.3876953125	173
142	27.7989949748744	128.879396984925	11.4300446869284	174	2	336	78.2943420410156	228
143	27.7989949748744	129.035175879397	11.4086975095992	174	2	336	104.807968139648	228
144	27.9045226130653	120	11.3385321831656	270	96	284	193.062454223633	116
145	27.9045226130653	120.155778894472	11.2931201033257	237	96	284	251.008529663086	117
146	27.9045226130653	120.311557788945	11.4058201479995	187	96	290	106.394172668457	118
147	27.9045226130653	120.467336683417	11.0806838103426	267	96	320	531.552429199219	119
148	27.9045226130653	120.623115577889	10.8344817946322	211	96	320	876.882507324219	119
149	27.9045226130653	120.778894472362	9.83805049803039	264	97	320	2554.18408203125	173
150	27.9045226130653	128.879396984925	11.4208745704283	262	2	336	88.9049987792969	228
151	28.0100502512563	120	11.4717003732145	233	96	284	26.6747360229492	117
152	28.0100502512563	120.155778894472	11.4688087715811	232	96	284	30.6094512939453	117
153	28.0100502512563	120.311557788945	11.4381936394127	248	96	290	68.3051910400391	117
154	28.0100502512563	120.467336683417	10.3874745046377	181	96	290	1570.45153808594	119
155	28.0100502512563	120.623115577889	6.06282593647918	182	97	290	18155.921875	119
156	28.0100502512563	120.778894472362	10.9648657846097	213	97	320	690.057983398438	126
157	28.0100502512563	120.934673366834	9.81774386540706	175	106	320	2593.91918945312	173
158	28.0100502512563	121.090452261307	11.1674588782177	258	106	320	414.639984130859	175
159	28.1155778894472	120	11.4769859101829	188	96	284	20.4639186859131	117
160	28.1155778894472	120.155778894472	11.4670699274065	222	96	284	32.7489776611328	117
161	28.1155778894472	120.311557788945	10.90082808918	254	96	284	782.095825195312	117
162	28.1155778894472	120.467336683417	11.238690049827	151	96	290	321.396514892578	119
163	28.1155778894472	120.623115577889	9.21820707729114	267	96	290	3876.2998046875	119
164	28.1155778894472	120.778894472362	11.2391022667932	267	96	310	320.377868652344	119
165	28.1155778894472	120.934673366834	9.02664594633215	181	97	310	4349.49755859375	119
166	28.1155778894472	121.246231155779	9.42856313490357	266	106	320	3400.94091796875	173
167	28.1155778894472	129.190954773869	11.4628144315877	287	7	336	37.9738998413086	203
168	28.1155778894472	129.346733668342	11.4627704833878	217	7	336	37.9738998413086	185
169	28.2211055276382	120	11.4505526113349	238	96	284	51.105052947998	117
170	28.2211055276382	120.155778894472	11.4582592512208	234	95	284	43.4165153503418	65
171	28.2211055276382	120.311557788945	11.4623426466294	253	96	284	38.3429069519043	117
172	28.2211055276382	120.467336683417	11.2670997689312	189	96	290	284.531463623047	117
173	28.2211055276382	120.623115577889	11.3779372353096	185	96	290	142.524307250977	119
174	28.2211055276382	120.778894472362	11.3803703213322	185	96	291	140.263427734375	119
175	28.2211055276382	120.934673366834	11.340033779609	267	97	310	191.008285522461	119
176	28.2211055276382	121.090452261307	10.8912896583277	263	96	320	795.332641601562	87
177	28.2211055276382	121.246231155779	10.892578054583	263	96	320	794.135986328125	126
178	28.2211055276382	121.402010050251	11.0021083741984	266	96	320	639.6328125	173
179	28.2211055276382	129.190954773869	11.4667691616545	262	2	336	33.0409393310547	185
180	28.2211055276382	129.346733668342	11.4209472931503	175	7	336	88.9565200805664	185
181	28.3266331658291	120	11.425521543325	247	95	284	83.6855697631836	117
182	28.3266331658291	120.155778894472	11.4148058962983	181	95	284	97.0394058227539	117
183	28.3266331658291	120.311557788945	11.4783511064561	254	96	284	18.8087062835693	117
184	28.3266331658291	120.467336683417	11.348822472319	233	96	284	179.896591186523	117
185	28.3266331658291	120.623115577889	11.3180224927957	239	96	290	218.991790771484	118
186	28.3266331658291	120.778894472362	11.172054381743	185	96	290	408.859191894531	118
187	28.3266331658291	120.934673366834	11.4300946820337	250	96	290	78.0864486694336	118
188	28.3266331658291	121.090452261307	10.74291600154	175	96	310	1012.80126953125	80
189	28.3266331658291	121.246231155779	11.1380328893933	175	96	320	451.401245117188	86
190	28.3266331658291	121.402010050251	10.908492882881	180	96	320	771.262634277344	173
191	28.3266331658291	129.346733668342	11.4759171954629	262	7	336	21.7371826171875	185
192	28.3266331658291	129.502512562814	11.3795433493462	293	2	336	140.919250488281	203
193	28.4321608040201	120	11.1558583568338	263	95	284	430.248657226562	79
194	28.4321608040201	120.155778894472	11.4471365538826	186	96	284	57.2620391845703	117
195	28.4321608040201	120.311557788945	11.4570382203034	248	96	284	44.9370536804199	117
196	28.4321608040201	120.467336683417	11.4502554387986	240	96	284	53.2904586791992	117
197	28.4321608040201	120.623115577889	11.4614737077122	198	96	284	39.5016784667969	117
198	28.4321608040201	120.778894472362	11.3659228819816	151	96	290	158.013671875	118
199	28.4321608040201	120.934673366834	11.4530170708314	214	96	290	44.5656929016113	118
200	28.4321608040201	121.090452261307	11.1030087443221	246	96	310	501.032897949219	80
201	28.4321608040201	121.246231155779	10.1081801292818	174	96	310	2050.7041015625	69
202	28.4321608040201	121.402010050251	10.2363761848706	263	96	320	1825.21716308594	86
203	28.4321608040201	121.557788944724	10.7997623281826	251	96	320	928.637390136719	174
204	28.4321608040201	129.658291457286	11.3886317259572	173	2	336	129.742858886719	227
205	28.5376884422111	120	11.4612206032812	184	95	284	38.9914894104004	79
206	28.5376884422111	120.155778894472	11.4605237826007	187	96	283	40.5309944152832	116
207	28.5376884422111	120.311557788945	11.4644479887476	193	96	283	35.9303741455078	116
208	28.5376884422111	120.467336683417	11.4729877861891	193	96	283	24.2398223876953	108
209	28.5376884422111	120.623115577889	11.4646187562569	248	96	283	32.1616249084473	108
210	28.5376884422111	120.778894472362	11.4600340988909	198	96	284	40.7689437866211	117
211	28.5376884422111	120.934673366834	11.4500536673595	239	96	284	53.6614379882812	117
212	28.5376884422111	121.090452261307	11.3402419771879	274	95	290	186.644470214844	66
213	28.5376884422111	121.246231155779	10.2344955120478	174	95	310	1827.21960449219	66
214	28.5376884422111	121.402010050251	9.61642586325354	282	95	310	2999.86010742188	72
215	28.5376884422111	121.557788944724	9.98921394467529	251	96	320	2265.669921875	80
216	28.643216080402	120	11.2647751828395	182	95	284	287.353179931641	78
217	28.643216080402	120.155778894472	11.3449104481206	254	95	283	182.673446655273	78
218	28.643216080402	120.311557788945	11.3696991557937	214	96	283	153.720733642578	116
219	28.643216080402	120.623115577889	11.4803526633029	186	96	283	16.0808544158936	108
220	28.643216080402	120.778894472362	11.4720293264528	228	96	283	26.6437931060791	116
221	28.643216080402	120.934673366834	11.443256373301	230	96	284	61.9929275512695	117
222	28.643216080402	121.090452261307	11.0785028390299	246	95	290	532.199157714844	66
223	28.643216080402	121.246231155779	8.9578161656427	245	95	310	4524.57861328125	59
224	28.643216080402	121.402010050251	10.0055955742693	174	95	310	2237.271484375	71
225	28.748743718593	120	11.3314560826271	266	95	284	201.737319946289	47
226	28.748743718593	120.155778894472	11.2252780217977	211	95	283	338.982421875	64
227	28.748743718593	120.311557788945	11.4634340769082	270	95	283	37.0933799743652	116
228	28.748743718593	120.467336683417	11.2242505807172	151	95	283	340.311004638672	64
229	28.748743718593	120.623115577889	11.199301392336	274	95	284	371.883911132812	59
230	28.748743718593	120.778894472362	11.4421304891362	242	95	284	63.4209136962891	79
231	28.748743718593	120.934673366834	11.3971771532103	238	96	284	119.238227844238	117
232	28.748743718593	121.090452261307	11.4182106418624	267	95	290	83.4428253173828	66
233	28.748743718593	121.246231155779	11.1298014636953	180	95	310	463.649932861328	66
234	28.748743718593	121.402010050251	10.6912113970537	245	95	310	1090.509765625	71
235	28.748743718593	121.557788944724	10.4773212215768	244	95	310	1420.56860351562	80
236	28.8542713567839	120	10.6562620611165	266	95	305	1125.40856933594	47
237	28.8542713567839	120.155778894472	11.0636270791835	244	95	283	550.60888671875	47
238	28.8542713567839	120.311557788945	11.4630552973968	212	95	283	37.5825691223145	78
239	28.8542713567839	120.467336683417	11.4378192003703	242	96	283	68.7619018554688	116
240	28.8542713567839	120.623115577889	11.3536652722975	181	95	283	173.766815185547	116
241	28.8542713567839	120.778894472362	10.3700135250652	274	95	284	1599.30187988281	59
242	28.8542713567839	120.934673366834	11.3363198598917	182	95	284	195.714294433594	79
243	28.8542713567839	121.090452261307	9.34402174601417	211	95	290	3587.7099609375	65
244	28.8542713567839	121.246231155779	11.0437908927613	252	95	290	555.285278320312	66
245	28.8542713567839	121.402010050251	11.3973995976346	252	95	310	118.962661743164	66
246	28.8542713567839	121.557788944724	11.0646380946256	245	95	310	542.470336914062	76
247	28.9597989949749	120	11.212145989603	265	95	283	343.26318359375	47
248	28.9597989949749	120.155778894472	10.342717614422	282	95	283	1640.16528320312	47
249	28.9597989949749	120.311557788945	11.2461413155184	222	95	283	310.162384033203	77
250	28.9597989949749	120.467336683417	11.4268869438158	238	96	283	82.1593170166016	116
251	28.9597989949749	120.623115577889	11.4671628343549	234	96	283	32.3242034912109	108
252	28.9597989949749	120.778894472362	11.4679798321928	254	95	283	30.6177406311035	78
253	28.9597989949749	120.934673366834	11.198551209625	185	95	284	372.561981201172	59
254	28.9597989949749	121.090452261307	11.3434784689799	211	95	290	186.736999511719	60
255	28.9597989949749	121.246231155779	11.2798829139658	267	95	290	266.973999023438	66
256	28.9597989949749	121.402010050251	11.3356386883678	242	95	290	191.649154663086	66
257	28.9597989949749	121.557788944724	11.312573241178	180	95	310	214.818801879883	77
258	28.9597989949749	121.713567839196	11.2484677154666	243	95	310	294.253814697266	76
259	29.0653266331658	120	11.2248413911813	244	95	283	339.26171875	47
260	29.0653266331658	120.155778894472	10.9314179961532	282	95	283	738.721557617188	47
261	29.0653266331658	120.311557788945	11.2435347289878	213	95	283	312.303802490234	35
262	29.0653266331658	120.467336683417	10.9636501494563	185	95	283	693.15380859375	78
263	29.0653266331658	120.623115577889	11.4478217354865	238	96	283	56.1618576049805	102
264	29.0653266331658	120.778894472362	11.4774562426853	183	95	283	19.9475650787354	78
265	29.0653266331658	120.934673366834	11.4523816040295	184	95	284	50.8029022216797	59
266	29.0653266331658	121.090452261307	11.3424890620976	242	95	288	188.011993408203	59
267	29.0653266331658	121.246231155779	11.2017891964586	213	95	290	368.680419921875	66
268	29.0653266331658	121.402010050251	11.0338503342265	246	95	310	595.833862304688	66
269	29.0653266331658	121.557788944724	11.2546305196852	180	95	310	299.852966308594	82
270	29.1708542713568	120	10.8189310281561	244	95	283	900.550842285156	47
271	29.1708542713568	120.155778894472	11.2009434827097	250	95	283	370.011352539062	35
272	29.1708542713568	120.311557788945	10.8585846103711	244	95	283	826.521362304688	35
273	29.1708542713568	120.467336683417	11.3972774199066	283	95	283	114.375175476074	48
274	29.1708542713568	120.623115577889	11.4491338701603	181	95	283	52.3492622375488	64
275	29.1708542713568	120.778894472362	11.4007850272762	275	95	283	112.100517272949	64
276	29.1708542713568	120.934673366834	11.0382562158149	184	95	284	589.631164550781	37
277	29.1708542713568	121.090452261307	11.2099644976083	182	95	283	358.883819580078	78
278	29.1708542713568	121.246231155779	11.4265527617037	247	95	288	82.6231307983398	79
279	29.1708542713568	121.402010050251	11.3176241537183	242	95	310	219.084289550781	60
280	29.1708542713568	121.557788944724	11.4061275530553	180	95	310	107.328285217285	77
281	29.1708542713568	121.713567839196	11.2128157354263	267	96	310	354.703125	83
282	29.1708542713568	121.869346733668	11.2808009932556	267	106	320	265.031951904297	91
283	29.2763819095477	120	9.34502507346	243	95	283	3587.85571289062	35
284	29.2763819095477	120.155778894472	9.08673329917523	254	95	283	4199.443359375	35
285	29.2763819095477	120.311557788945	11.3593922427106	254	95	283	166.519561767578	35
286	29.2763819095477	120.467336683417	11.213411594672	213	95	283	350.590362548828	48
287	29.2763819095477	120.623115577889	11.390209403605	242	95	283	127.824234008789	64
288	29.2763819095477	120.778894472362	11.3156449328396	181	95	283	222.209197998047	64
289	29.2763819095477	120.934673366834	11.1169966140701	274	95	283	482.501434326172	64
290	29.2763819095477	121.090452261307	11.4689352506988	190	96	283	30.4263095855713	103
291	29.2763819095477	121.246231155779	11.4153850115192	222	96	283	96.513053894043	117
292	29.2763819095477	121.402010050251	10.0806285011227	275	95	290	2098.86743164062	60
293	29.2763819095477	121.557788944724	11.275065047477	242	95	310	274.198516845703	78
294	29.2763819095477	121.713567839196	11.2067539070696	252	96	310	341.779205322266	91
295	29.2763819095477	121.869346733668	11.1950678711774	267	96	310	377.876220703125	92
296	29.2763819095477	122.025125628141	10.57276546005	267	106	310	1270.66076660156	91
297	29.3819095477387	120	10.5461860991963	243	95	283	1313.38415527344	35
298	29.3819095477387	120.155778894472	11.1798486006755	275	95	283	397.278472900391	36
299	29.3819095477387	120.311557788945	11.3486637334165	245	95	283	171.257171630859	36
300	29.3819095477387	120.467336683417	11.3408158639	283	95	283	171.672821044922	34
301	29.3819095477387	120.623115577889	11.4321104869339	213	95	283	73.3820114135742	35
302	29.3819095477387	120.778894472362	11.3141828894681	185	95	283	223.92106628418	50
303	29.3819095477387	120.934673366834	11.3268101416377	185	95	283	197.849700927734	50
304	29.3819095477387	121.090452261307	11.4180975722268	183	95	283	83.3960800170898	103
305	29.3819095477387	121.246231155779	11.3703404369805	212	96	283	143.8720703125	103
306	29.3819095477387	121.402010050251	11.0783734818567	254	95	290	534.73046875	66
307	29.3819095477387	121.557788944724	11.2747392561539	250	95	310	262.96728515625	78
308	29.3819095477387	121.713567839196	11.3878206380247	246	96	310	130.453628540039	78
309	29.3819095477387	121.869346733668	11.2687903172045	267	96	310	281.486053466797	91
310	29.3819095477387	122.025125628141	11.0291575388813	244	106	310	602.032531738281	91
311	29.4874371859297	120	10.6996319952791	151	95	283	1077.59655761719	34
312	29.4874371859297	120.155778894472	11.1806369464299	245	95	283	397.34521484375	32
313	29.4874371859297	120.311557788945	11.4028645937585	283	95	283	112.100677490234	34
314	29.4874371859297	120.467336683417	11.2597262298621	252	95	283	293.747894287109	34
315	29.4874371859297	120.623115577889	11.1687961935995	151	95	283	410.960906982422	34
316	29.4874371859297	120.778894472362	11.0867409302482	252	95	283	520.589477539062	48
317	29.4874371859297	120.934673366834	11.2649817864903	283	95	283	282.923797607422	48
318	29.4874371859297	121.090452261307	11.3983925413038	274	95	283	108.741485595703	50
319	29.4874371859297	121.246231155779	11.4446843936843	213	95	283	59.8273773193359	50
320	29.4874371859297	121.402010050251	10.3649799279374	254	95	288	1581.58520507812	68
321	29.4874371859297	121.557788944724	11.2416538191309	246	95	310	300.916381835938	77
322	29.4874371859297	121.713567839196	11.2565804305553	246	95	310	296.542358398438	78
323	29.4874371859297	121.869346733668	9.71953651026754	245	96	310	2788.70263671875	89
324	29.4874371859297	122.025125628141	11.0293438559368	267	96	310	602.032470703125	91
325	29.5929648241206	120	11.3916630390554	267	95	283	124.040832519531	34
326	29.5929648241206	120.155778894472	10.8926161780893	267	95	283	791.96630859375	34
327	29.5929648241206	120.311557788945	11.2491495194592	283	95	283	290.147430419922	34
328	29.5929648241206	120.467336683417	11.3947985439733	262	95	283	120.422019958496	35
329	29.5929648241206	120.623115577889	11.4134624754248	242	95	283	98.9702987670898	34
330	29.5929648241206	120.778894472362	10.6743582652525	131	95	283	1106.42395019531	54
331	29.5929648241206	120.934673366834	11.0283040594804	267	95	283	602.276062011719	55
332	29.5929648241206	121.090452261307	11.353765183532	185	95	283	173.097015380859	50
333	29.5929648241206	121.246231155779	11.3071203852935	238	95	283	232.835266113281	59
334	29.5929648241206	121.402010050251	11.3209781631772	151	95	290	213.929321289062	66
335	29.5929648241206	121.557788944724	11.110604684953	246	95	291	490.847290039062	72
336	29.5929648241206	121.713567839196	11.2969490025475	246	95	310	244.65559387207	77
337	29.5929648241206	121.869346733668	11.0871856867668	252	96	310	520.507263183594	74
338	29.5929648241206	122.025125628141	11.3403400472582	252	96	310	187.699752807617	90
339	29.6984924623116	120	11.3842982635284	242	95	283	132.871612548828	50
340	29.6984924623116	120.155778894472	10.1626840693761	261	95	283	1950.66003417969	63
341	29.6984924623116	120.311557788945	11.3717224082648	131	95	283	149.738128662109	63
342	29.6984924623116	120.467336683417	11.4153766687557	252	95	283	91.0136871337891	55
343	29.6984924623116	120.623115577889	11.3275673906624	246	95	283	206.68928527832	56
344	29.6984924623116	120.778894472362	11.3782504485874	252	95	283	140.739685058594	55
345	29.6984924623116	120.934673366834	11.4209205575333	238	95	283	75.637451171875	58
346	29.6984924623116	121.090452261307	11.3371191793824	268	95	283	193.198211669922	125
347	29.6984924623116	121.246231155779	11.2253069366839	274	95	283	338.774200439453	74
348	29.6984924623116	121.402010050251	9.64675660702308	151	95	290	2930.6005859375	65
349	29.6984924623116	121.557788944724	11.090343970091	254	95	291	518.0107421875	66
350	29.6984924623116	121.713567839196	11.1323131010328	254	95	291	461.822113037109	72
351	29.6984924623116	122.180904522613	11.0187013691557	184	121	320	616.2099609375	168
352	29.8040201005025	120	11.3221531370425	185	95	283	211.367858886719	61
353	29.8040201005025	120.155778894472	11.0805917026446	245	95	283	526.277282714844	62
354	29.8040201005025	120.311557788945	11.0109318551695	131	95	283	624.909240722656	63
355	29.8040201005025	120.467336683417	11.249224002881	283	95	283	294.597015380859	62
356	29.8040201005025	120.623115577889	11.3806569172315	151	95	283	139.872909545898	55
357	29.8040201005025	120.778894472362	11.1804153307031	242	95	283	394.068817138672	54
358	29.8040201005025	120.934673366834	11.3214539571811	151	95	283	214.748397827148	55
359	29.8040201005025	121.090452261307	11.3849666243678	274	95	283	132.136520385742	74
360	29.8040201005025	121.246231155779	11.3933439808122	247	95	283	118.030693054199	74
361	29.8040201005025	121.402010050251	10.3018330328482	254	95	290	1702.37451171875	62
362	29.8040201005025	121.557788944724	7.64771178740903	246	95	290	8805.6328125	65
363	29.8040201005025	121.713567839196	11.2342076819632	246	95	309	323.572296142578	73
364	29.8040201005025	121.869346733668	11.2859918355266	242	105	310	260.223083496094	74
365	29.8040201005025	122.025125628141	11.2552107757816	181	106	310	299.931121826172	89
366	29.8040201005025	122.180904522613	11.2829090752181	250	106	310	263.530334472656	91
367	29.9095477386935	120	11.3770983679007	150	95	283	130.112197875977	64
368	29.9095477386935	120.155778894472	11.0090343943116	283	95	283	625.83642578125	63
369	29.9095477386935	120.311557788945	11.1971994271258	245	95	283	370.944885253906	59
370	29.9095477386935	120.467336683417	11.1787063971182	131	95	283	400.086700439453	63
371	29.9095477386935	120.623115577889	11.2606594027383	131	95	283	292.917053222656	59
372	29.9095477386935	120.778894472362	11.3082489991924	150	95	285	231.303634643555	59
373	29.9095477386935	120.934673366834	11.3269446973095	267	94	288	207.823776245117	60
374	29.9095477386935	121.090452261307	11.2224334389351	151	95	287	341.863800048828	54
375	29.9095477386935	121.246231155779	11.289903987716	238	95	288	248.31672668457	64
376	29.9095477386935	121.402010050251	10.4611682300171	246	95	290	1448.74389648438	66
377	29.9095477386935	121.557788944724	6.49172463491256	151	95	290	14939.46484375	56
378	29.9095477386935	121.713567839196	10.215364730338	242	95	309	1848.07214355469	72
379	29.9095477386935	121.869346733668	8.45960849694491	242	105	309	5919.38818359375	72
380	29.9095477386935	122.025125628141	11.1759803031646	252	105	310	402.937255859375	74
381	30.0150753768844	120	10.9755842277764	242	95	283	654.139587402344	63
382	30.0150753768844	120.155778894472	10.9728162010451	283	95	283	679.114685058594	59
383	30.0150753768844	120.311557788945	10.9134370432699	150	95	283	759.93701171875	59
384	30.0150753768844	120.467336683417	10.165747940774	245	95	283	1948.34484863281	56
385	30.0150753768844	120.623115577889	8.93760732852325	150	95	283	4573.53173828125	56
386	30.0150753768844	120.778894472362	10.7157245344036	245	95	285	1053.54516601562	56
387	30.0150753768844	120.934673366834	11.0572668488244	150	94	288	562.349609375	56
388	30.0150753768844	121.090452261307	10.2550029048527	242	95	288	1791.37463378906	62
389	30.0150753768844	121.246231155779	11.0285488670769	151	95	290	602.644409179688	62
390	30.0150753768844	121.402010050251	10.8864035056339	246	95	290	754.017395019531	66
391	30.0150753768844	121.557788944724	10.6232097454418	242	95	309	1192.47827148438	73
392	30.0150753768844	122.025125628141	10.9901790539278	268	106	310	656.132202148438	159
393	30.0150753768844	122.180904522613	10.5134339519111	268	125	310	1365.75610351562	159
394	30.0150753768844	122.336683417085	11.0774377562509	274	125	320	535.673767089844	159
395	30.1206030150754	120	11.0148330321329	242	95	283	594.011657714844	59
396	30.1206030150754	120.155778894472	10.1829048162391	261	95	283	1918.3916015625	59
397	30.1206030150754	120.311557788945	10.3063589669149	283	95	283	1691.75622558594	60
398	30.1206030150754	120.467336683417	8.83852817316166	245	95	283	4818.6669921875	56
399	30.1206030150754	120.623115577889	10.0308515693551	245	94	285	2167.77563476562	55
400	30.1206030150754	120.778894472362	10.8487552573889	131	94	288	849.081420898438	51
401	30.1206030150754	120.934673366834	10.7021514233589	150	95	288	1073.95520019531	56
402	30.1206030150754	121.090452261307	10.9782080598971	252	95	290	672.928894042969	56
403	30.1206030150754	121.246231155779	10.4206009261611	283	95	290	1516.1767578125	62
404	30.1206030150754	121.402010050251	10.9950808099156	262	95	309	649.178894042969	62
405	30.1206030150754	121.557788944724	9.18480836900375	242	95	291	3961.11694335938	72
406	30.1206030150754	122.180904522613	11.0504077560323	268	106	310	572.902282714844	159
407	30.2261306532663	120	9.89292236925506	238	95	283	2444.04028320312	59
408	30.2261306532663	120.155778894472	7.4662855618207	283	95	283	9588.8779296875	56
409	30.2261306532663	120.311557788945	9.78019943407346	283	95	283	2655.3291015625	60
410	30.2261306532663	120.467336683417	10.3032322637561	283	95	283	1687.27478027344	60
411	30.2261306532663	120.623115577889	10.8727391616898	131	94	283	822.272399902344	55
412	30.2261306532663	120.778894472362	11.0539572309583	243	94	288	548.508544921875	55
413	30.2261306532663	120.934673366834	10.7770553959058	150	94	290	950.792846679688	51
414	30.2261306532663	121.090452261307	10.1114627431318	252	95	290	2043.71472167969	56
415	30.2261306532663	121.246231155779	9.40185871809203	243	95	290	3461.5859375	62
416	30.2261306532663	121.402010050251	10.7761567050755	243	95	309	963.055603027344	62
417	30.2261306532663	130.437185929648	11.4745942255004	239	106	313	23.529655456543	156
418	30.3316582914573	120	10.4650839240991	262	95	283	1440.55139160156	59
419	30.3316582914573	120.155778894472	5.65101919898459	283	95	282	21899.375	48
420	30.3316582914573	120.311557788945	8.5800156680595	283	95	283	5561.75732421875	56
421	30.3316582914573	120.467336683417	10.7526462745382	150	95	283	997.713134765625	60
422	30.3316582914573	120.623115577889	11.4192223340211	283	95	285	91.7806549072266	60
423	30.3316582914573	121.090452261307	10.8947636431221	252	95	290	791.017395019531	62
424	30.3316582914573	121.246231155779	10.8971200784897	252	95	291	786.670959472656	62
425	30.3316582914573	121.402010050251	10.2056360073625	252	95	292	1878.69580078125	62
426	30.3316582914573	122.180904522613	11.0889818606334	254	119	310	520.483276367188	159
427	30.3316582914573	130.437185929648	11.474574391668	196	100	316	23.529655456543	157
428	30.3316582914573	130.592964824121	11.4745349583983	204	106	316	23.529655456543	157
429	30.4371859296482	120	11.1715898588436	246	95	283	408.8681640625	59
430	30.4371859296482	120.155778894472	10.4343818769456	246	95	283	1492.90942382812	59
431	30.4371859296482	120.311557788945	8.53611591745042	150	95	283	5679.81591796875	56
432	30.4371859296482	120.467336683417	10.3484493861817	242	95	283	1635.34020996094	56
433	30.4371859296482	120.623115577889	10.5617590267334	242	95	283	1288.193359375	60
434	30.4371859296482	120.778894472362	10.7977888363375	245	95	288	916.14697265625	60
435	30.4371859296482	130.592964824121	11.4732677750544	217	106	316	23.5296535491943	148
436	30.4371859296482	130.904522613065	11.4502554896715	175	7	336	53.3882789611816	182
437	30.5427135678392	120	11.0642918651473	151	95	283	552.774353027344	59
438	30.5427135678392	120.155778894472	11.0774538532704	150	95	283	535.951599121094	59
439	30.5427135678392	120.311557788945	10.6139334731896	246	95	283	1208.75671386719	56
440	30.5427135678392	120.467336683417	10.5151937267452	283	95	283	1352.86328125	56
441	30.5427135678392	120.623115577889	10.6300985034492	252	95	283	1182.67004394531	56
442	30.5427135678392	120.778894472362	11.0083102440011	252	95	288	630.790466308594	60
443	30.5427135678392	120.934673366834	10.12588641455	245	105	290	2019.10852050781	56
444	30.6482412060301	120	11.2735485949465	252	95	283	270.132629394531	64
445	30.6482412060301	120.155778894472	11.1168676623298	161	95	283	482.702239990234	59
446	30.6482412060301	120.311557788945	10.6815789462105	161	95	283	1102.27355957031	56
447	30.6482412060301	120.467336683417	10.9564822120672	252	95	283	703.38232421875	56
448	30.6482412060301	120.623115577889	9.21738119645649	161	95	283	3884.66577148438	56
449	30.6482412060301	120.778894472362	10.8090572051545	151	95	283	901.431701660156	56
450	30.6482412060301	120.934673366834	10.993009583005	242	104	290	652.219604492188	60
451	30.6482412060301	121.090452261307	10.8220968443661	242	105	290	895.922424316406	60
452	30.6482412060301	131.060301507538	11.4314440157832	180	29	332	76.6527404785156	171
453	30.7537688442211	120	11.4157168707537	249	95	283	93.2793502807617	65
454	30.7537688442211	120.155778894472	11.0529813209368	151	95	283	569.417724609375	59
455	30.7537688442211	120.311557788945	10.8729414232814	252	95	283	818.1337890625	56
456	30.7537688442211	120.467336683417	10.7518882175716	246	95	283	996.207214355469	56
457	30.7537688442211	120.623115577889	10.825741395604	246	95	283	890.501159667969	56
458	30.7537688442211	120.778894472362	6.36942464844869	246	105	283	15762.416015625	48
459	30.7537688442211	120.934673366834	10.9254224158331	151	104	283	747.358581542969	56
460	30.7537688442211	121.090452261307	10.8676065366098	262	105	290	820.808288574219	56
461	30.7537688442211	121.246231155779	10.683621704998	262	105	290	1087.48229980469	56
462	30.7537688442211	121.402010050251	10.4594985877315	274	106	309	1435.18908691406	72
463	30.7537688442211	131.060301507538	11.4314299816683	269	29	332	76.6527328491211	171
464	30.8592964824121	120	10.9605860237778	249	104	283	695.306274414062	60
465	30.8592964824121	120.155778894472	10.2135190891323	268	95	283	1847.52722167969	59
466	30.8592964824121	120.311557788945	11.1722706619552	151	95	283	401.034729003906	56
467	30.8592964824121	120.467336683417	10.8177999438963	151	95	283	883.029907226562	56
468	30.8592964824121	120.623115577889	10.8022857583806	151	95	283	917.059204101562	56
469	30.8592964824121	120.778894472362	10.8271409755393	262	95	283	886.963500976562	56
470	30.8592964824121	120.934673366834	9.27986601731648	246	105	283	3736.93017578125	56
471	30.8592964824121	121.090452261307	10.4814519363113	151	105	283	1411.86242675781	56
472	30.8592964824121	121.246231155779	10.6616026299611	262	105	290	1129.54577636719	56
473	30.8592964824121	121.402010050251	10.6760211599773	274	105	309	1082.67150878906	62
474	30.8592964824121	121.557788944724	11.1366323817105	274	106	309	455.338592529297	74
475	30.8592964824121	121.713567839196	10.7071929301729	242	119	309	1066.037109375	74
476	30.964824120603	120	10.9850506566519	152	104	283	662.001098632812	70
477	30.964824120603	120.155778894472	11.4926111826044	151	95	283	0	70
478	30.964824120603	120.311557788945	11.4857300730279	249	95	283	0	65
479	30.964824120603	120.467336683417	10.866793344893	274	95	283	831.128601074219	60
480	30.964824120603	120.623115577889	10.9672852841797	151	95	283	686.278625488281	60
481	30.964824120603	120.778894472362	10.8946480234935	151	95	283	791.123596191406	60
482	30.964824120603	120.934673366834	10.8359342510311	151	95	283	873.116088867188	60
483	30.964824120603	121.090452261307	10.3581717559444	262	105	283	1616.55187988281	56
484	30.964824120603	121.246231155779	8.10068677729077	246	105	283	7090.74755859375	48
485	30.964824120603	121.402010050251	9.30634857650906	274	105	290	3658.22338867188	65
486	30.964824120603	121.557788944724	10.3217373319573	274	105	309	1670.79736328125	73
487	30.964824120603	121.713567839196	10.0641428399744	245	106	309	2129.8310546875	74
488	30.964824120603	121.869346733668	10.7382517329465	242	119	309	1012.94488525391	94
489	31.070351758794	120	11.4930052501901	150	104	283	0	65
490	31.070351758794	120.155778894472	11.489879811607	175	104	283	0	65
491	31.070351758794	120.311557788945	10.9775512346499	175	104	283	673.911743164062	65
492	31.070351758794	120.467336683417	10.8731024250212	151	104	283	820.650207519531	65
493	31.070351758794	120.623115577889	9.8080109768079	274	104	283	2602.74365234375	60
494	31.070351758794	120.778894472362	10.2216481721708	274	105	283	1844.78002929688	56
495	31.070351758794	120.934673366834	10.7350501297396	151	105	283	1024.08410644531	56
496	31.070351758794	121.090452261307	10.4202127269206	160	105	283	1516.32312011719	58
497	31.070351758794	121.246231155779	8.59580291869266	160	105	283	5515.751953125	58
498	31.070351758794	121.402010050251	7.86248564438449	246	105	283	7959.0419921875	48
499	31.070351758794	121.557788944724	9.41177113358542	274	105	309	3418.57739257812	65
500	31.070351758794	121.713567839196	9.11049611751389	245	106	309	4115.84375	74
501	31.070351758794	121.869346733668	11.0231084821078	181	107	309	606.356628417969	75
502	31.070351758794	130.748743718593	11.4611501812041	186	97	316	39.4494705200195	159
503	31.1758793969849	120	11.493824673403	177	104	283	0	69
504	31.1758793969849	120.155778894472	11.4911889778316	150	104	283	0	69
505	31.1758793969849	120.311557788945	11.0731338136493	269	104	283	542.013916015625	64
506	31.1758793969849	120.467336683417	10.9433748105617	175	104	283	721.463256835938	59
507	31.1758793969849	120.623115577889	9.75518068461843	152	104	283	2692.50732421875	60
508	31.1758793969849	120.778894472362	10.7233370328705	151	104	283	1038.8095703125	60
509	31.1758793969849	120.934673366834	10.9143939263428	151	105	283	763.002075195312	56
510	31.1758793969849	121.090452261307	8.90189999113353	160	105	283	4669.47900390625	54
511	31.1758793969849	121.246231155779	9.08316170615446	274	105	283	4207.87353515625	58
512	31.1758793969849	121.402010050251	4.74655545421714	151	105	283	33980.44140625	46
513	31.1758793969849	121.557788944724	5.38500766858864	246	106	283	24885.75390625	46
514	31.1758793969849	121.713567839196	8.39503975845782	246	106	290	6064.5927734375	65
515	31.1758793969849	130.904522613065	11.4508193312386	193	106	313	52.4176940917969	157
516	31.2814070351759	120	11.4919486060249	150	104	283	0	69
517	31.2814070351759	120.155778894472	11.4934459441972	160	104	283	0	69
518	31.2814070351759	120.311557788945	10.983357789021	151	104	283	663.823547363281	58
519	31.2814070351759	120.467336683417	9.37932211983066	269	104	283	3487.49291992188	59
520	31.2814070351759	120.623115577889	6.46953809962696	249	105	283	15091.54296875	51
521	31.2814070351759	120.778894472362	9.18308935806778	160	105	283	3964.16845703125	56
522	31.2814070351759	120.934673366834	9.93801907498243	160	105	283	2360.12084960938	56
523	31.2814070351759	121.090452261307	10.2713780654153	274	105	283	1755.71667480469	56
524	31.2814070351759	121.246231155779	9.13453709003212	274	105	283	4068.76049804688	56
525	31.2814070351759	121.402010050251	4.98393957736981	151	105	283	30225.7109375	46
526	31.2814070351759	121.557788944724	4.72016333323064	246	119	283	34297.7890625	46
527	31.2814070351759	121.713567839196	9.05127753995654	246	105	290	4284.42138671875	65
528	31.2814070351759	130.281407035176	11.2785924810433	186	105	313	267.133392333984	147
529	31.2814070351759	130.437185929648	11.4099188718546	218	105	313	103.37931060791	147
530	31.2814070351759	130.592964824121	11.2520516927828	185	97	313	303.909454345703	148
531	31.2814070351759	130.904522613065	11.3236036515555	184	105	313	211.612609863281	147
532	31.2814070351759	131.060301507538	11.4509493598942	183	99	316	52.0815620422363	159
533	31.3869346733668	120	10.8319868172545	269	104	283	881.589050292969	58
534	31.3869346733668	120.155778894472	10.6820405956334	150	104	283	1097.24743652344	58
535	31.3869346733668	120.311557788945	10.984152339565	151	104	283	663.823547363281	58
536	31.3869346733668	120.467336683417	9.79874741069119	160	104	283	2630.73022460938	59
537	31.3869346733668	120.623115577889	9.29438646936365	175	104	283	3701.41333007812	60
538	31.3869346733668	120.778894472362	10.1297818397594	160	105	283	2012.13806152344	56
539	31.3869346733668	120.934673366834	9.01813873884674	152	105	283	4367.3642578125	56
540	31.3869346733668	121.090452261307	10.7153996358826	152	105	283	1053.88562011719	56
541	31.3869346733668	121.246231155779	8.86661139050143	152	105	283	4759.1845703125	48
542	31.3869346733668	121.402010050251	8.28439567114009	151	105	283	6470.76708984375	48
543	31.3869346733668	121.557788944724	8.44322491437595	151	105	283	5881.84765625	54
544	31.3869346733668	121.713567839196	10.5573073767283	246	105	290	1242.66760253906	65
545	31.3869346733668	130.281407035176	11.3885305311408	253	97	313	130.026565551758	148
546	31.3869346733668	130.437185929648	11.4095292485445	182	105	313	103.37931060791	147
547	31.3869346733668	130.904522613065	11.3305904288469	244	105	313	202.9072265625	157
548	31.3869346733668	131.21608040201	11.439252722194	185	99	316	66.6545333862305	159
549	31.4924623115578	120	10.4455142959291	175	104	283	1468.55651855469	64
550	31.4924623115578	120.155778894472	10.9670657928617	151	104	283	682.029846191406	58
551	31.4924623115578	120.311557788945	9.41979040339844	241	104	283	3420.33935546875	58
552	31.4924623115578	120.467336683417	10.4411920264748	241	104	283	1482.50476074219	64
553	31.4924623115578	120.623115577889	10.2220013610563	241	104	283	1847.80541992188	60
554	31.4924623115578	120.778894472362	10.8907773955602	249	104	283	794.678405761719	56
555	31.4924623115578	120.934673366834	10.1584888945287	241	105	283	1903.61096191406	56
556	31.4924623115578	121.090452261307	9.19214419965067	160	105	283	3907.77514648438	56
557	31.4924623115578	121.246231155779	10.3323495848308	152	105	283	1655.21032714844	56
558	31.4924623115578	121.402010050251	9.26608875545828	247	105	283	3745.99584960938	58
559	31.4924623115578	121.557788944724	10.5803652135292	151	105	288	1242.66735839844	62
560	31.4924623115578	121.713567839196	10.6544916936328	246	119	292	1143.85803222656	93
561	31.4924623115578	121.869346733668	11.2611386401121	269	119	293	290.390197753906	94
562	31.4924623115578	130.437185929648	11.1577044309515	218	105	313	427.913787841797	147
563	31.4924623115578	130.748743718593	11.4095721756205	199	106	300	102.398590087891	141
564	31.4924623115578	130.904522613065	11.3313399191519	193	105	313	202.204635620117	144
565	31.4924623115578	131.060301507538	11.4012297161736	250	97	313	108.110511779785	157
566	31.4924623115578	131.21608040201	11.4395250174716	188	97	313	66.6545257568359	157
567	31.5979899497487	120	10.3354612770908	221	104	282	1652.791015625	63
568	31.5979899497487	120.155778894472	9.53033210248244	151	104	282	3181.16552734375	63
569	31.5979899497487	120.311557788945	6.90180748495699	221	104	282	12412.1279296875	53
570	31.5979899497487	120.467336683417	10.6523134140975	221	104	283	1148.72094726562	60
571	31.5979899497487	120.623115577889	10.7691422319233	150	104	283	967.802856445312	56
572	31.5979899497487	120.778894472362	6.7289461805402	150	105	282	13408.955078125	48
573	31.5979899497487	120.934673366834	11.0637542347959	241	105	283	553.165283203125	56
574	31.5979899497487	121.090452261307	10.8626561489653	241	105	283	837.024353027344	56
575	31.5979899497487	121.246231155779	10.8791805310758	241	105	283	812.984558105469	56
576	31.5979899497487	121.402010050251	9.5285542883104	151	105	288	3182.13134765625	58
577	31.5979899497487	121.557788944724	10.7239847749654	241	105	290	1011.89837646484	65
578	31.5979899497487	121.713567839196	11.1761316226555	249	107	292	374.418212890625	65
579	31.5979899497487	121.869346733668	11.2623848038752	269	119	292	290.390167236328	84
580	31.5979899497487	130.437185929648	10.7835818484857	253	105	313	951.630004882812	147
581	31.5979899497487	130.592964824121	10.7253077353016	246	105	313	1038.75634765625	148
582	31.5979899497487	130.748743718593	10.7154164812686	215	125	300	1038.75634765625	124
583	31.5979899497487	130.904522613065	11.3948121621429	216	106	300	122.198532104492	124
584	31.5979899497487	131.060301507538	11.4124013430504	239	105	300	99.8949813842773	124
585	31.5979899497487	131.21608040201	11.4385466904491	243	105	313	67.7591400146484	128
586	31.5979899497487	131.371859296482	11.4082790791833	201	99	313	103.550109863281	132
587	31.7035175879397	120	9.77673163355266	151	104	282	2668.52807617188	66
588	31.7035175879397	120.155778894472	9.82429668551635	175	104	282	2573.90844726562	57
589	31.7035175879397	120.311557788945	9.89289944158119	247	104	282	2448.51171875	57
590	31.7035175879397	120.467336683417	10.57186640349	247	104	283	1271.81457519531	60
591	31.7035175879397	120.623115577889	10.7247559504741	221	104	283	1038.04968261719	59
592	31.7035175879397	120.778894472362	10.4299678433959	247	105	283	1499.26354980469	56
593	31.7035175879397	120.934673366834	10.3377603631519	247	105	283	1627.65002441406	56
594	31.7035175879397	121.090452261307	11.1001853013825	160	105	283	488.066650390625	56
595	31.7035175879397	121.402010050251	11.2203827066937	241	105	288	343.922424316406	58
596	31.7035175879397	121.557788944724	11.1792895843442	249	105	290	398.421691894531	62
597	31.7035175879397	130.281407035176	11.279232629987	253	105	313	267.734558105469	147
598	31.7035175879397	130.437185929648	10.9559302001983	192	106	313	704.190856933594	147
599	31.7035175879397	130.592964824121	11.0286983287341	199	105	313	600.289306640625	131
600	31.7035175879397	130.904522613065	11.361575804402	184	106	300	163.640808105469	124
601	31.7035175879397	131.060301507538	11.2925345686026	182	106	300	251.416702270508	124
602	31.7035175879397	131.21608040201	11.4089196749035	196	106	300	103.574485778809	122
603	31.7035175879397	131.371859296482	11.408852518587	196	106	313	103.550117492676	132
604	31.8090452261307	120	9.91982298175042	228	104	282	2397.70678710938	60
605	31.8090452261307	120.155778894472	10.2957199236119	228	104	282	1722.56018066406	60
606	31.8090452261307	120.311557788945	10.8669161255047	269	104	282	830.362854003906	60
607	31.8090452261307	120.467336683417	9.91237454363313	269	104	282	2411.39892578125	59
608	31.8090452261307	120.623115577889	10.5513919085599	269	104	283	1303.88684082031	59
609	31.8090452261307	120.778894472362	10.7112185864074	221	105	283	1058.13232421875	59
610	31.8090452261307	120.934673366834	11.4884552032638	269	105	283	6.04935169219971	59
611	31.8090452261307	121.090452261307	10.9022416271925	269	105	288	767.902770996094	58
612	31.8090452261307	121.246231155779	11.2378859926586	160	105	288	294.731872558594	58
613	31.8090452261307	121.402010050251	11.1210306792174	151	105	288	445.331756591797	58
614	31.8090452261307	121.557788944724	11.2182183952082	241	105	290	338.551483154297	58
615	31.8090452261307	121.713567839196	10.3542495174049	241	119	291	1625.08166503906	65
616	31.8090452261307	121.869346733668	10.9753509193664	269	119	292	674.420104980469	79
617	31.8090452261307	130.281407035176	11.3791023950464	256	105	313	138.624618530273	147
618	31.8090452261307	130.437185929648	11.3836640808026	183	125	300	136.082885742188	128
619	31.8090452261307	130.592964824121	11.2505380960704	217	125	299	306.047882080078	127
620	31.8090452261307	130.748743718593	11.3332010436526	249	125	285	199.842239379883	127
621	31.8090452261307	130.904522613065	11.3251470392186	194	125	285	207.981002807617	108
622	31.8090452261307	131.060301507538	11.2907037134291	215	106	285	251.416717529297	124
623	31.8090452261307	131.21608040201	11.1780317668791	225	106	300	401.133972167969	122
624	31.8090452261307	131.371859296482	11.0259628413877	224	106	300	606.670166015625	128
625	31.9145728643216	120	10.2022560503216	182	104	282	1884.46533203125	60
626	31.9145728643216	120.155778894472	10.5872650223	182	104	282	1245.69689941406	60
627	31.9145728643216	120.311557788945	10.674983978422	191	104	282	1113.32116699219	60
628	31.9145728643216	120.467336683417	9.13118543903673	228	105	282	4086.17919921875	59
629	31.9145728643216	120.623115577889	11.1010302405026	269	104	283	500.987915039062	59
630	31.9145728643216	120.778894472362	11.0533520261862	160	105	283	568.293334960938	59
631	31.9145728643216	120.934673366834	9.67501294869123	228	105	283	2879.27221679688	57
632	31.9145728643216	121.090452261307	10.6462054177078	269	105	283	1158.87438964844	58
633	31.9145728643216	121.246231155779	10.1515299242609	269	105	283	1960.89831542969	58
634	31.9145728643216	121.402010050251	11.101979815399	151	105	288	498.90869140625	58
635	31.9145728643216	121.557788944724	11.1237632552419	241	105	290	456.490417480469	58
636	31.9145728643216	121.713567839196	10.6610448945389	241	107	291	1135.13562011719	58
637	31.9145728643216	121.869346733668	11.2007215895544	241	119	292	371.193054199219	79
638	31.9145728643216	130.281407035176	11.3815177292445	227	124	300	138.624603271484	140
639	31.9145728643216	130.437185929648	11.4312029797732	230	124	299	75.1863708496094	127
640	31.9145728643216	130.592964824121	11.3859725605472	217	125	299	133.290725708008	127
641	31.9145728643216	130.748743718593	11.3500042838552	241	125	285	178.522262573242	107
642	31.9145728643216	130.904522613065	11.3700422725768	210	128	285	152.347412109375	101
643	31.9145728643216	131.060301507538	11.2972474721946	192	106	285	245.266479492188	108
644	31.9145728643216	131.21608040201	11.0540082341369	254	105	299	566.5634765625	124
645	31.9145728643216	131.371859296482	11.0229903225345	200	105	313	606.670166015625	149
646	32.0201005025126	120	10.9974815663028	178	104	282	646.165649414062	60
647	32.0201005025126	120.155778894472	11.0779571387836	238	104	282	534.837158203125	60
648	32.0201005025126	120.311557788945	10.8188592741073	238	104	282	899.592346191406	59
649	32.0201005025126	120.467336683417	11.037156330956	232	105	282	591.070678710938	57
650	32.0201005025126	120.623115577889	10.9364304981199	191	105	282	731.011047363281	57
651	32.0201005025126	120.778894472362	9.21593882135842	160	105	282	3871.07275390625	57
652	32.0201005025126	120.934673366834	9.9498685796998	160	105	283	2339.20532226562	57
653	32.0201005025126	121.090452261307	10.5137054614586	221	105	283	1366.01062011719	57
654	32.0201005025126	121.246231155779	11.0326060149104	228	105	288	596.965576171875	58
655	32.0201005025126	121.402010050251	10.9632990278052	269	105	288	689.807067871094	58
656	32.0201005025126	121.557788944724	11.094957852567	269	107	290	491.344940185547	58
657	32.0201005025126	121.713567839196	11.2648899224849	181	119	292	278.466918945312	58
658	32.0201005025126	130.125628140704	11.3631045501021	248	105	313	162.008819580078	149
659	32.0201005025126	130.281407035176	11.3627029523097	194	124	299	159.93376159668	139
660	32.0201005025126	130.437185929648	11.3815171456094	222	124	299	138.861541748047	127
661	32.0201005025126	130.592964824121	11.4361963636247	217	125	299	70.6773376464844	113
662	32.0201005025126	130.748743718593	11.4321632337816	232	125	285	75.7555694580078	107
663	32.0201005025126	130.904522613065	11.424011183932	220	143	285	80.7316741943359	98
664	32.0201005025126	131.060301507538	11.4264638047788	229	128	285	82.8158111572266	101
665	32.0201005025126	131.21608040201	11.431401624902	204	106	285	76.5834121704102	108
666	32.0201005025126	131.371859296482	11.392140063285	215	105	313	125.411193847656	124
667	32.0201005025126	131.527638190955	11.2486164128649	255	99	313	308.514831542969	157
668	32.1256281407035	120	10.205076505449	178	104	282	1878.43237304688	60
669	32.1256281407035	120.155778894472	11.0916708006972	248	104	282	516.856323242188	60
670	32.1256281407035	120.311557788945	10.8763988744543	232	104	282	815.176818847656	59
671	32.1256281407035	120.467336683417	10.7667113105669	232	105	282	975.781555175781	57
672	32.1256281407035	120.623115577889	10.9471056607357	232	105	282	716.643432617188	57
673	32.1256281407035	120.778894472362	10.7509707448384	191	105	282	1000.826171875	57
674	32.1256281407035	120.934673366834	11.1471958834407	191	105	283	428.535339355469	57
675	32.1256281407035	121.090452261307	10.7931731316044	160	105	288	931.596740722656	57
676	32.1256281407035	121.246231155779	11.1014260937798	221	105	288	502.805206298828	58
677	32.1256281407035	121.402010050251	11.1525803063404	228	105	288	434.886962890625	58
678	32.1256281407035	130.281407035176	11.3648430021081	192	122	313	158.680511474609	139
679	32.1256281407035	130.437185929648	11.3647699189084	218	124	299	159.849533081055	127
680	32.1256281407035	130.592964824121	11.4369393282374	202	125	285	69.6544723510742	110
681	32.1256281407035	130.748743718593	11.3616196653238	241	125	285	163.857803344727	107
682	32.1256281407035	130.904522613065	11.4006544877911	214	128	285	114.907325744629	101
683	32.1256281407035	131.060301507538	11.4295663807071	236	143	285	78.6405029296875	84
684	32.1256281407035	131.21608040201	11.4364420657657	213	143	285	69.6713638305664	101
685	32.1256281407035	131.371859296482	11.4349295247371	239	106	299	72.227165222168	124
686	32.1256281407035	131.527638190955	11.1527680648432	216	105	313	434.722076416016	148
687	32.2311557788945	120	10.6616173474762	253	104	282	1135.47619628906	60
688	32.2311557788945	120.155778894472	10.8776661189087	150	104	282	808.580200195312	59
689	32.2311557788945	120.311557788945	11.041133629429	181	105	282	581.575866699219	59
690	32.2311557788945	120.467336683417	10.8360549245147	181	105	282	875.16845703125	57
691	32.2311557788945	120.623115577889	11.0189308910472	181	105	282	596.96923828125	57
692	32.2311557788945	120.778894472362	10.952871143043	238	105	282	706.796630859375	57
693	32.2311557788945	120.934673366834	10.9730473753947	191	105	282	678.845947265625	57
694	32.2311557788945	121.090452261307	11.1893515451636	182	105	288	371.476501464844	57
695	32.2311557788945	121.246231155779	10.2082439892827	151	106	288	1874.08862304688	57
696	32.2311557788945	121.402010050251	11.4895964896941	181	107	288	4.14048957824707	58
697	32.2311557788945	129.969849246231	11.391964985869	192	124	313	124.374252319336	148
698	32.2311557788945	130.125628140704	11.4338760772292	192	122	313	73.4839019775391	140
699	32.2311557788945	130.437185929648	11.3714583036081	230	106	299	149.225448608398	139
700	32.2311557788945	130.592964824121	11.4755345288598	219	125	285	22.2233276367188	110
701	32.2311557788945	130.748743718593	11.380464391681	209	125	285	140.193267822266	107
702	32.2311557788945	130.904522613065	11.411670838388	204	125	285	101.184783935547	102
703	32.2311557788945	131.060301507538	11.4598308812526	235	143	285	41.5836410522461	92
704	32.2311557788945	131.21608040201	11.478164704858	222	143	285	19.0753040313721	84
705	32.2311557788945	131.371859296482	11.4397990007779	234	126	285	66.3161315917969	112
706	32.2311557788945	131.527638190955	11.3553339803132	239	106	285	169.759048461914	124
707	32.3366834170854	120	10.9165883482813	183	104	282	759.883850097656	59
708	32.3366834170854	120.155778894472	11.1540622081806	150	104	282	428.053924560547	59
709	32.3366834170854	120.311557788945	10.8924596427848	150	105	282	794.275634765625	60
710	32.3366834170854	120.467336683417	10.7674969238118	152	105	282	974.777770996094	57
711	32.3366834170854	120.623115577889	10.5910540753049	248	105	282	1242.83837890625	57
712	32.3366834170854	120.778894472362	11.0323320640217	238	105	282	591.292419433594	57
713	32.3366834170854	120.934673366834	11.1057388860538	232	105	288	497.690338134766	57
714	32.3366834170854	121.090452261307	10.9710691581828	181	106	288	682.84814453125	57
715	32.3366834170854	121.246231155779	11.333742435339	221	118	288	193.078384399414	58
716	32.3366834170854	121.402010050251	11.2240951717313	221	118	288	325.537017822266	58
717	32.3366834170854	129.969849246231	11.391964985869	192	124	313	124.374252319336	148
718	32.3366834170854	130.125628140704	11.3910589022472	184	123	313	124.374237060547	140
719	32.3366834170854	130.281407035176	11.3929660552795	192	122	313	124.374237060547	140
720	32.3366834170854	130.437185929648	11.3195040440587	192	105	299	217.171112060547	140
721	32.3366834170854	130.592964824121	11.4348257741657	197	124	299	72.4607620239258	127
722	32.3366834170854	130.748743718593	11.4685950833717	206	125	285	30.8295879364014	102
723	32.3366834170854	130.904522613065	11.4694087906589	213	139	285	27.9714546203613	92
724	32.3366834170854	131.060301507538	11.4587887709142	220	143	285	11.584755897522	92
725	32.3366834170854	131.21608040201	11.4818245916104	237	143	285	13.3587961196899	84
726	32.3366834170854	131.371859296482	11.4082659429973	223	128	285	105.405044555664	107
727	32.3366834170854	131.527638190955	11.3481203062798	240	126	285	180.768203735352	112
728	32.4422110552764	120	11.0362744436595	175	104	282	592.314086914062	65
729	32.4422110552764	120.155778894472	11.083068456694	175	104	282	527.349304199219	65
730	32.4422110552764	120.311557788945	10.9434281831021	183	105	282	721.169250488281	65
731	32.4422110552764	120.467336683417	10.9971275687188	152	105	282	646.389282226562	57
732	32.4422110552764	120.623115577889	10.9592445543548	253	105	282	689.772277832031	57
733	32.4422110552764	120.778894472362	11.2409453749987	253	105	282	318.30078125	57
734	32.4422110552764	120.934673366834	11.1230709820572	253	105	288	473.722412109375	57
735	32.4422110552764	121.090452261307	11.1460377859855	191	106	288	443.57568359375	57
736	32.4422110552764	121.246231155779	11.0427403493034	221	118	288	568.577819824219	58
737	32.4422110552764	130.125628140704	11.3928893955723	192	106	313	124.374252319336	140
738	32.4422110552764	130.281407035176	11.392438040713	227	105	299	124.374252319336	140
739	32.4422110552764	130.592964824121	11.3406551514957	224	122	299	190.40478515625	127
740	32.4422110552764	130.748743718593	11.420812336571	207	125	285	85.5806198120117	102
741	32.4422110552764	130.904522613065	10.8180631734153	214	149	284	36.3459854125977	86
742	32.4422110552764	131.060301507538	10.4137505462149	236	149	284	5.57341003417969	68
743	32.4422110552764	131.21608040201	11.3863860681553	220	149	285	5.67631435394287	73
744	32.4422110552764	131.371859296482	11.4827647845409	228	128	285	13.5137529373169	101
745	32.4422110552764	131.527638190955	11.3560349734156	186	126	285	170.643203735352	112
746	32.4422110552764	131.683417085427	11.3482099257463	230	106	299	180.768203735352	124
747	32.5477386934673	120	11.1101721479697	221	104	282	490.026794433594	66
748	32.5477386934673	120.155778894472	10.7153029888639	175	104	282	1051.51611328125	65
749	32.5477386934673	120.311557788945	10.9159939356474	175	105	282	760.652587890625	65
750	32.5477386934673	120.467336683417	10.3151279510741	183	105	282	1691.17346191406	57
751	32.5477386934673	120.623115577889	11.3552626305135	150	105	282	163.283843994141	57
752	32.5477386934673	120.778894472362	11.0091719686977	248	105	288	623.93505859375	57
753	32.5477386934673	120.934673366834	10.9677581650793	253	105	288	679.659118652344	57
754	32.5477386934673	130.125628140704	11.385844002049	254	105	313	124.374237060547	141
755	32.5477386934673	130.437185929648	11.3195728226754	254	105	300	217.171112060547	149
756	32.5477386934673	130.592964824121	11.3394922140226	192	106	299	190.40478515625	140
757	32.5477386934673	130.748743718593	11.2775458681186	202	125	285	270.621887207031	111
758	32.5477386934673	130.904522613065	10.7529159954968	211	149	284	168.421401977539	86
759	32.5477386934673	131.060301507538	9.48994872499808	236	149	282	5.7875771522522	66
760	32.5477386934673	131.21608040201	10.9576822911944	236	149	284	9.16835594177246	73
761	32.5477386934673	131.371859296482	11.4831172315718	224	128	285	10.5638475418091	92
762	32.5477386934673	131.527638190955	11.3863643576623	240	106	285	131.791976928711	110
763	32.5477386934673	131.683417085427	11.3758821708682	194	105	299	145.850830078125	139
764	32.6532663316583	120	11.1095961102066	221	104	282	486.501831054688	67
765	32.6532663316583	120.155778894472	11.1158267758601	149	104	282	484.219177246094	67
766	32.6532663316583	120.311557788945	11.108002944984	148	104	282	492.096923828125	65
767	32.6532663316583	120.467336683417	10.9713747881696	175	105	282	682.596374511719	57
768	32.6532663316583	120.623115577889	11.3116519116258	183	105	282	216.677261352539	57
769	32.6532663316583	120.778894472362	11.2315635693837	221	106	288	328.239807128906	57
770	32.6532663316583	120.934673366834	11.4511177711953	248	107	288	52.1803321838379	57
771	32.6532663316583	128.723618090452	11.4228258228975	192	123	331	86.9560470581055	148
772	32.6532663316583	129.814070351759	10.7505059165193	253	123	313	999.526184082031	140
773	32.6532663316583	130.125628140704	11.2867253484079	192	106	299	259.221862792969	140
774	32.6532663316583	130.281407035176	11.275571100571	221	106	299	272.3681640625	139
775	32.6532663316583	130.437185929648	11.2593854922188	243	105	313	294.429779052734	150
776	32.6532663316583	130.592964824121	11.2195466603861	254	105	300	341.984405517578	150
777	32.6532663316583	130.748743718593	11.2161569571203	194	106	299	349.884246826172	126
778	32.6532663316583	130.904522613065	11.4283235147486	220	125	285	80.517448425293	104
779	32.6532663316583	131.060301507538	11.2970323392791	211	149	284	30.2141799926758	86
780	32.6532663316583	131.21608040201	11.0890607973155	211	149	284	25.0268840789795	84
781	32.6532663316583	131.371859296482	11.4789261681681	235	143	285	15.5354671478271	84
782	32.6532663316583	131.527638190955	11.3721236953108	198	143	285	145.850845336914	92
783	32.6532663316583	131.683417085427	11.3759151595201	249	106	285	145.850845336914	110
784	32.6532663316583	131.8391959799	11.3759325247436	201	106	299	145.850830078125	129
785	32.7587939698493	120	11.3245870706709	191	104	282	209.464294433594	67
786	32.7587939698493	120.155778894472	10.9223710521808	221	104	282	749.865295410156	67
787	32.7587939698493	120.311557788945	11.133021863553	220	104	282	460.148773193359	56
788	32.7587939698493	120.467336683417	11.3154889446992	220	104	282	221.680526733398	57
789	32.7587939698493	120.623115577889	11.2377172465375	160	105	282	321.117309570312	57
790	32.7587939698493	120.778894472362	11.2264995526006	183	107	288	327.100311279297	57
791	32.7587939698493	128.879396984925	11.4226568519573	192	123	331	86.9560394287109	148
792	32.7587939698493	129.814070351759	10.7513974752731	194	123	310	999.526123046875	140
793	32.7587939698493	129.969849246231	10.8618455138999	184	123	313	838.31884765625	141
794	32.7587939698493	130.125628140704	11.1772695064346	200	122	313	394.956695556641	141
795	32.7587939698493	130.281407035176	11.264956539134	227	106	299	286.978698730469	139
796	32.7587939698493	130.592964824121	10.2234433893633	224	106	299	1847.27563476562	126
797	32.7587939698493	130.748743718593	10.2488931872676	194	106	299	1803.9150390625	126
798	32.7587939698493	130.904522613065	11.3335678253022	237	125	285	198.78173828125	109
799	32.7587939698493	131.060301507538	11.4650423633944	211	143	284	32.1436996459961	92
800	32.7587939698493	131.21608040201	11.323002547445	211	143	284	41.1399688720703	92
801	32.7587939698493	131.371859296482	11.400737402023	236	149	284	55.6640129089355	83
802	32.7587939698493	131.527638190955	11.4114507406536	220	149	284	100.92000579834	84
803	32.7587939698493	131.683417085427	11.4004767877077	234	128	285	114.627471923828	108
804	32.7587939698493	131.8391959799	11.4093150214402	225	106	299	103.997589111328	125
805	32.7587939698493	132.773869346734	11.4508686699956	194	105	313	52.2868576049805	156
806	32.7587939698493	132.929648241206	11.4484101972564	195	105	313	54.625732421875	157
807	32.8643216080402	120	11.2247880662597	220	104	282	338.804809570312	67
808	32.8643216080402	120.155778894472	11.2270658828115	147	104	282	336.644500732422	67
809	32.8643216080402	120.311557788945	8.95470484372813	221	105	282	4531.52197265625	56
810	32.8643216080402	120.467336683417	11.3261694433074	221	104	282	208.814849853516	56
811	32.8643216080402	120.623115577889	11.2763965043856	160	104	288	272.388580322266	57
812	32.8643216080402	120.778894472362	11.4655994484948	184	118	288	34.3623695373535	71
813	32.8643216080402	129.658291457286	10.7517318557709	200	123	310	999.526123046875	140
814	32.8643216080402	129.969849246231	11.0636219999181	191	123	299	540.729064941406	140
815	32.8643216080402	130.125628140704	11.2072274491125	184	123	299	362.644348144531	141
816	32.8643216080402	130.281407035176	11.3249508582268	182	106	305	210.322280883789	141
817	32.8643216080402	130.592964824121	10.8360145899887	224	106	299	867.919128417969	140
818	32.8643216080402	130.748743718593	10.3489827930948	249	106	299	1634.03442382812	126
819	32.8643216080402	130.904522613065	11.3155395589782	235	125	285	222.368804931641	104
820	32.8643216080402	131.060301507538	11.4243977265968	211	143	284	82.770622253418	92
821	32.8643216080402	131.21608040201	11.3846037501407	211	143	284	37.1620178222656	92
822	32.8643216080402	131.371859296482	11.4512721716045	213	143	284	50.409725189209	92
823	32.8643216080402	131.527638190955	11.430676942857	198	143	284	75.2019577026367	92
824	32.8643216080402	131.683417085427	11.4264930555687	227	128	285	82.7772903442383	108
825	32.8643216080402	131.8391959799	11.4265012668104	242	106	299	82.7772903442383	129
826	32.8643216080402	132.773869346734	11.4394398232346	193	106	313	66.7645950317383	149
827	32.8643216080402	132.929648241206	11.4492217354336	191	106	313	54.6257286071777	156
828	32.9698492462312	120	11.2378524999936	220	104	282	322.555938720703	67
829	32.9698492462312	120.155778894472	11.1105771345637	224	104	282	491.295959472656	67
830	32.9698492462312	120.311557788945	11.1980384921034	149	104	282	374.256866455078	67
831	32.9698492462312	120.467336683417	11.3650752118911	221	104	282	151.753662109375	67
832	32.9698492462312	120.623115577889	11.3044665370282	175	104	288	236.459381103516	70
833	32.9698492462312	120.778894472362	11.4763077650487	191	118	288	18.9598941802979	71
834	32.9698492462312	129.035175879397	11.4187904554679	189	124	313	92.0988235473633	148
835	32.9698492462312	129.658291457286	11.3990080150386	253	123	310	116.982131958008	140
836	32.9698492462312	129.814070351759	11.3248330644104	200	123	310	206.738159179688	140
837	32.9698492462312	129.969849246231	11.0923136827472	222	124	299	515.53564453125	139
838	32.9698492462312	130.125628140704	11.3534395836696	238	123	299	174.229507446289	140
839	32.9698492462312	130.437185929648	10.7866479436958	229	106	299	947.139282226562	141
840	32.9698492462312	130.592964824121	11.3433692632689	229	106	299	186.775054931641	130
841	32.9698492462312	130.748743718593	11.0781712954274	197	122	299	533.159362792969	124
842	32.9698492462312	130.904522613065	11.3511768424797	234	125	284	176.07112121582	104
843	32.9698492462312	131.060301507538	11.4314793884011	211	143	284	73.6424942016602	92
844	32.9698492462312	131.21608040201	11.4008403684334	211	143	284	32.8913192749023	91
845	32.9698492462312	131.371859296482	11.4530250656089	209	125	284	49.9583396911621	93
846	32.9698492462312	131.527638190955	11.4418136564364	219	125	285	63.8333511352539	102
847	32.9698492462312	131.683417085427	11.3829137013472	233	125	285	135.722732543945	108
848	32.9698492462312	131.8391959799	11.4264937440469	200	125	285	82.7772903442383	108
849	32.9698492462312	131.994974874372	11.4262512854327	254	106	299	82.7772903442383	129
850	32.9698492462312	132.462311557789	11.4170235530183	218	106	313	94.4759216308594	140
851	32.9698492462312	132.618090452261	11.4170762224448	224	106	300	94.4759216308594	140
852	32.9698492462312	132.773869346734	11.4347379102078	243	106	313	72.5693664550781	140
853	32.9698492462312	132.929648241206	11.4507049798197	194	106	313	52.3731422424316	149
854	33.0753768844221	120	11.2062043266251	224	104	282	360.377655029297	67
855	33.0753768844221	120.155778894472	11.1214344047436	224	104	282	476.529724121094	67
856	33.0753768844221	120.311557788945	11.1769295175031	191	104	282	401.283843994141	67
857	33.0753768844221	120.467336683417	11.3669306119168	184	104	282	153.102142333984	67
858	33.0753768844221	120.623115577889	11.1310596943116	184	107	288	463.675354003906	71
859	33.0753768844221	120.778894472362	11.483966678883	184	107	288	11.0549011230469	71
860	33.0753768844221	129.658291457286	11.3959506067443	253	123	310	116.982139587402	141
861	33.0753768844221	129.814070351759	11.1419867381554	200	123	299	448.469635009766	140
862	33.0753768844221	129.969849246231	11.3399424447093	221	124	299	184.492584228516	129
863	33.0753768844221	130.125628140704	11.2886378039628	221	124	299	256.490325927734	140
864	33.0753768844221	130.437185929648	10.5041503152519	249	123	299	1372.32250976562	125
865	33.0753768844221	130.592964824121	11.4026419635832	194	123	299	112.148612976074	125
866	33.0753768844221	130.748743718593	11.3492730817127	237	124	285	179.491561889648	112
867	33.0753768844221	130.904522613065	11.3676140220763	208	125	284	155.219940185547	101
868	33.0753768844221	131.060301507538	11.4513946094402	211	143	284	37.1112060546875	92
869	33.0753768844221	131.21608040201	11.2266055555887	211	149	284	48.4011268615723	91
870	33.0753768844221	131.371859296482	11.4516223413967	209	125	284	49.9583435058594	93
871	33.0753768844221	131.527638190955	11.4418106441564	232	125	285	63.8333511352539	107
872	33.0753768844221	131.683417085427	11.3421648373277	230	125	285	188.479965209961	108
873	33.0753768844221	131.8391959799	11.3016853915848	182	125	299	239.806167602539	112
874	33.0753768844221	131.994974874372	11.3562719543259	186	125	299	169.810546875	129
875	33.0753768844221	132.618090452261	11.3717392903931	226	125	299	151.15119934082	112
876	33.0753768844221	132.773869346734	11.450844710481	217	106	299	52.6049652099609	112
877	33.0753768844221	132.929648241206	11.4511016344219	192	106	300	52.3731384277344	140
878	33.0753768844221	133.085427135678	11.4449546410623	200	106	313	59.9447402954102	150
879	33.1809045226131	120	11.2277341435195	227	104	282	331.828857421875	67
880	33.1809045226131	120.155778894472	10.8526966837088	224	104	282	851.540283203125	67
881	33.1809045226131	120.311557788945	11.2759074125454	152	104	282	272.354095458984	67
882	33.1809045226131	120.467336683417	10.3212788466722	191	104	282	1680.57287597656	67
883	33.1809045226131	120.623115577889	11.416953955631	184	107	288	94.5546417236328	71
884	33.1809045226131	120.778894472362	11.4524388625499	191	118	288	50.7228546142578	71
885	33.1809045226131	129.658291457286	11.0631070197007	200	123	299	555.7158203125	140
886	33.1809045226131	129.814070351759	11.1213806807188	200	123	299	476.695983886719	141
887	33.1809045226131	129.969849246231	11.2944235845878	183	123	299	249.29524230957	141
888	33.1809045226131	130.125628140704	11.265341199552	200	106	299	286.856140136719	141
889	33.1809045226131	130.281407035176	11.0768126481656	200	106	299	536.535095214844	141
890	33.1809045226131	130.437185929648	10.8135179707591	227	106	299	908.199951171875	125
891	33.1809045226131	130.592964824121	11.3758348861415	197	123	285	144.185150146484	112
892	33.1809045226131	130.748743718593	11.3772697065416	207	125	284	144.185134887695	102
893	33.1809045226131	130.904522613065	11.4064891814159	208	125	284	107.415481567383	101
894	33.1809045226131	131.060301507538	11.4283248198822	210	125	284	73.9931564331055	93
895	33.1809045226131	131.21608040201	11.2469051851573	211	149	284	37.5123519897461	91
896	33.1809045226131	131.371859296482	11.4071722874778	213	140	284	105.90502166748	92
897	33.1809045226131	131.527638190955	11.0575159003742	195	125	285	563.364379882812	107
898	33.1809045226131	131.683417085427	10.7946628457099	194	125	285	931.188293457031	129
899	33.1809045226131	131.8391959799	11.0242823999863	182	125	299	606.490173339844	112
900	33.1809045226131	131.994974874372	11.3013975924881	242	125	299	240.454452514648	140
901	33.1809045226131	132.618090452261	11.3678767206591	234	125	285	156.000228881836	107
902	33.1809045226131	132.773869346734	11.4514028693472	234	106	285	51.6140174865723	107
903	33.1809045226131	132.929648241206	11.4703627472094	206	106	285	26.7403373718262	112
904	33.1809045226131	133.085427135678	11.4719714973801	219	106	299	26.7403373718262	123
905	33.1809045226131	133.241206030151	11.4719692175892	240	106	300	26.7403373718262	140
906	33.286432160804	120	11.0988429387831	227	104	282	507.018524169922	67
907	33.286432160804	120.155778894472	11.0139111578861	227	104	282	623.345336914062	67
908	33.286432160804	120.311557788945	11.311005203158	149	104	282	228.053527832031	67
909	33.286432160804	120.467336683417	10.9657670250402	238	104	282	690.307861328125	70
910	33.286432160804	120.623115577889	11.4550054235931	184	104	288	47.5583114624023	70
911	33.286432160804	120.778894472362	11.4416164580064	150	118	288	64.0697402954102	71
912	33.286432160804	126.231155778894	11.233465234845	189	138	310	328.268371582031	125
913	33.286432160804	126.386934673367	11.2221052031867	198	143	283	342.787017822266	106
914	33.286432160804	126.542713567839	11.2223112935799	234	143	283	342.787017822266	106
915	33.286432160804	129.502512562814	11.3834814288655	183	106	310	133.43635559082	141
916	33.286432160804	129.658291457286	11.1284454358052	221	106	299	467.196838378906	129
917	33.286432160804	129.814070351759	11.3156992573186	221	106	299	222.115875244141	130
918	33.286432160804	129.969849246231	11.3074890834504	221	106	299	231.821929931641	125
919	33.286432160804	130.125628140704	11.316510177431	191	124	285	219.849761962891	125
920	33.286432160804	130.281407035176	11.0771710844024	227	106	299	536.535095214844	125
921	33.286432160804	130.437185929648	10.7368243817551	182	106	299	1020.33764648438	125
922	33.286432160804	130.592964824121	10.939367821271	222	106	284	727.149597167969	112
923	33.286432160804	130.748743718593	11.3669891317532	203	124	284	157.09245300293	103
924	33.286432160804	130.904522613065	11.4093355016029	235	125	284	104.048324584961	101
925	33.286432160804	131.060301507538	11.439105606055	215	125	284	67.0892562866211	93
926	33.286432160804	131.21608040201	11.4607156552982	236	125	284	37.5123519897461	92
927	33.286432160804	131.371859296482	11.4078881970518	206	140	284	105.905014038086	105
928	33.286432160804	131.527638190955	10.7841065045198	240	125	284	951.7158203125	106
929	33.286432160804	131.683417085427	10.7920404262819	224	125	285	931.188293457031	129
930	33.286432160804	131.8391959799	10.7980657949902	182	125	299	931.188232421875	140
931	33.286432160804	132.462311557789	11.3568497433069	196	106	299	169.920471191406	110
932	33.286432160804	132.618090452261	11.3750522710249	202	106	285	146.27490234375	107
933	33.286432160804	132.773869346734	11.4577261372701	212	131	285	44.2207069396973	107
934	33.286432160804	132.929648241206	11.4712624621478	241	131	285	26.7403373718262	106
935	33.286432160804	133.085427135678	11.4719246228832	212	128	285	26.7403373718262	112
936	33.286432160804	133.241206030151	11.4644225821699	208	106	299	35.7960090637207	113
937	33.391959798995	120	10.9790840929938	184	104	282	671.812194824219	67
938	33.391959798995	120.155778894472	8.23802478278311	184	105	282	6626.48974609375	67
939	33.391959798995	120.311557788945	11.273924335619	184	104	282	275.678558349609	67
940	33.391959798995	120.467336683417	11.3010583423311	184	104	288	240.061264038086	70
941	33.391959798995	120.623115577889	11.4272479320264	228	118	288	78.2512969970703	70
942	33.391959798995	126.231155778894	11.2737016942215	190	140	310	275.995391845703	125
943	33.391959798995	126.386934673367	11.2737132367191	197	143	283	275.995422363281	106
944	33.391959798995	126.542713567839	11.2737146523632	211	149	283	275.995422363281	105
945	33.391959798995	126.698492462312	11.2307921046231	188	131	283	330.839050292969	106
946	33.391959798995	129.658291457286	11.3498010614347	183	106	310	175.835906982422	141
947	33.391959798995	129.814070351759	11.3491753394704	249	106	299	179.62060546875	141
948	33.391959798995	129.969849246231	11.2945647971753	183	124	299	249.124298095703	112
949	33.391959798995	130.125628140704	11.2167750359269	201	124	284	348.516723632812	108
950	33.391959798995	130.281407035176	11.1201225251649	197	124	284	478.440093994141	108
951	33.391959798995	130.437185929648	10.9509608783063	222	124	284	708.784545898438	108
952	33.391959798995	130.592964824121	10.9204589175489	240	106	284	754.365966796875	112
953	33.391959798995	130.748743718593	11.3077377993586	195	123	284	232.316040039062	108
954	33.391959798995	130.904522613065	11.4210018827302	202	125	284	89.2985000610352	102
955	33.391959798995	131.060301507538	11.3669580912605	203	125	284	157.174728393555	93
956	33.391959798995	131.21608040201	11.3735005541571	198	125	284	148.934234619141	93
957	33.391959798995	131.371859296482	11.387061986374	240	125	284	131.593795776367	106
958	33.391959798995	131.527638190955	11.2698416939536	232	125	285	281.058898925781	112
959	33.391959798995	132.462311557789	11.4084861554866	223	106	285	104.907615661621	108
960	33.391959798995	132.618090452261	11.4308015679353	191	106	285	77.3979949951172	107
961	33.391959798995	132.773869346734	11.4305713147127	221	143	285	77.3979949951172	84
962	33.391959798995	132.929648241206	11.4809862970584	235	143	285	15.5744104385376	84
963	33.391959798995	133.085427135678	11.4662343040299	211	131	285	32.749683380127	106
964	33.391959798995	133.241206030151	11.3663513969506	206	126	286	157.922729492188	112
965	33.391959798995	133.396984924623	11.3615048134594	217	121	299	163.759048461914	129
966	33.391959798995	134.020100502513	11.4075110743563	219	126	300	106.297241210938	112
967	33.391959798995	134.175879396985	11.4482241550909	241	126	299	55.882137298584	112
968	33.4974874371859	120	11.0002925675018	224	104	282	641.48095703125	67
969	33.4974874371859	120.155778894472	11.0836710409279	231	104	282	527.525207519531	67
970	33.4974874371859	120.311557788945	11.2440133747593	147	104	288	314.511322021484	70
971	33.4974874371859	120.467336683417	11.4535151302341	148	118	288	49.3849639892578	70
972	33.4974874371859	120.623115577889	11.3642601695826	228	118	288	122.902854919434	71
973	33.4974874371859	126.386934673367	11.2737215852011	199	142	289	275.995422363281	106
974	33.4974874371859	126.542713567839	11.2726271470249	224	143	283	275.995391845703	106
975	33.4974874371859	126.698492462312	11.2737627281749	225	131	310	275.995391845703	119
976	33.4974874371859	126.854271356784	11.2667597129008	186	131	310	283.441741943359	126
977	33.4974874371859	129.814070351759	11.2951060483754	224	123	310	248.509628295898	141
978	33.4974874371859	129.969849246231	11.294627181196	224	123	310	249.124282836914	141
979	33.4974874371859	130.125628140704	11.192806695373	240	125	284	381.140258789062	107
980	33.4974874371859	130.281407035176	10.3676251519168	201	125	284	1603.26867675781	107
981	33.4974874371859	130.437185929648	10.7700865905358	231	124	284	971.842712402344	108
982	33.4974874371859	130.592964824121	11.0481507385843	225	106	284	573.287414550781	108
983	33.4974874371859	130.748743718593	11.2855275520636	194	106	284	260.668365478516	108
984	33.4974874371859	130.904522613065	11.4256576790103	202	125	284	83.8174514770508	106
985	33.4974874371859	131.060301507538	11.3586243931439	213	125	284	167.681716918945	106
986	33.4974874371859	131.21608040201	11.3610130077268	182	125	284	164.667861938477	107
987	33.4974874371859	131.371859296482	11.3873054312145	230	120	285	131.593811035156	113
988	33.4974874371859	131.527638190955	11.4021577394003	193	120	285	112.580055236816	129
989	33.4974874371859	131.683417085427	11.4139936703677	249	125	286	97.6026840209961	123
990	33.4974874371859	132.306532663317	11.4057598819312	223	106	285	108.543754577637	109
991	33.4974874371859	132.462311557789	11.3371200892084	201	106	285	194.784423828125	109
992	33.4974874371859	132.618090452261	11.4085705495157	240	106	285	103.930541992188	107
993	33.4974874371859	132.773869346734	11.4225712819876	222	143	284	86.3199157714844	84
994	33.4974874371859	132.929648241206	11.4187593069363	236	149	284	15.6155681610107	84
995	33.4974874371859	133.085427135678	11.4688494129009	213	143	284	18.003267288208	84
996	33.4974874371859	133.241206030151	11.3968673963968	206	128	285	119.650924682617	112
997	33.4974874371859	133.396984924623	11.2734489219936	249	121	286	276.336975097656	112
998	33.4974874371859	134.020100502513	11.462147696428	198	143	285	33.2855987548828	111
999	33.4974874371859	134.175879396985	11.4613247261832	223	143	285	39.6731376647949	111
1000	33.4974874371859	135.733668341709	11.3908604028595	202	106	310	127.002952575684	159
1001	33.6030150753769	120	11.154205349145	224	104	282	432.778991699219	67
1002	33.6030150753769	120.155778894472	11.2154177337545	184	104	282	348.030792236328	70
1003	33.6030150753769	120.311557788945	11.3191872181866	175	104	288	217.714202880859	70
1004	33.6030150753769	120.467336683417	11.4689513673162	190	118	288	27.9240055084229	70
1005	33.6030150753769	120.623115577889	11.4609928495652	232	118	288	27.9240055084229	70
1006	33.6030150753769	130.125628140704	11.1343171643123	189	123	299	458.920166015625	141
1007	33.6030150753769	130.281407035176	9.03680798651892	249	123	299	4323.8955078125	117
1008	33.6030150753769	130.437185929648	9.0753488523017	223	106	284	4227.4423828125	108
1009	33.6030150753769	130.592964824121	11.00509489751	225	106	284	635.56201171875	108
1010	33.6030150753769	130.748743718593	11.1631108299509	191	106	284	420.856079101562	108
1011	33.6030150753769	130.904522613065	11.4018805680559	212	125	284	113.33024597168	108
1012	33.6030150753769	131.060301507538	11.3179258075742	229	125	285	211.809051513672	113
1013	33.6030150753769	131.21608040201	11.358624433691	200	120	285	167.681701660156	113
1014	33.6030150753769	131.527638190955	11.4011819583414	224	120	286	113.750068664551	140
1015	33.6030150753769	131.683417085427	11.4115911804397	193	125	299	97.6026763916016	140
1016	33.6030150753769	132.462311557789	11.402427306652	193	106	285	103.930549621582	108
1017	33.6030150753769	132.618090452261	11.416716833973	201	106	285	93.7684860229492	107
1018	33.6030150753769	132.773869346734	11.4224164695574	235	143	284	87.8186950683594	92
1019	33.6030150753769	132.929648241206	11.4678972186194	236	143	284	15.6716794967651	84
1020	33.6030150753769	133.085427135678	11.4633618417096	222	149	284	18.0032691955566	84
1021	33.6030150753769	133.241206030151	11.4598398953339	184	140	285	41.5923843383789	92
1022	33.6030150753769	133.396984924623	11.2734609778919	203	128	285	276.382354736328	112
1023	33.6030150753769	133.552763819095	10.7748451207015	229	128	285	965.364990234375	112
1024	33.6030150753769	133.708542713568	11.4023204984736	231	128	286	112.842338562012	112
1025	33.6030150753769	133.86432160804	11.3317012864642	203	128	285	201.636047363281	112
1026	33.6030150753769	134.020100502513	11.4665313488179	235	149	285	27.1537342071533	107
1027	33.6030150753769	134.175879396985	11.4680442777626	213	128	285	26.2726554870605	111
1028	33.6030150753769	134.331658291457	11.4691389064684	204	107	299	29.6649951934814	112
1029	33.6030150753769	135.422110552764	11.4072747378261	200	120	299	106.546440124512	140
1030	33.6030150753769	135.577889447236	11.470419045194	204	125	286	25.4166717529297	114
1031	33.6030150753769	135.733668341709	11.4855149180509	206	126	286	9.80178260803223	112
1032	33.6030150753769	135.889447236181	11.4229385094338	199	125	299	86.8512268066406	149
1033	33.7085427135678	120	11.240932417803	184	104	282	317.917327880859	67
1034	33.7085427135678	120.155778894472	11.213148135018	149	104	282	354.129302978516	70
1035	33.7085427135678	120.311557788945	10.9179340488335	147	118	282	755.875244140625	70
1036	33.7085427135678	120.467336683417	11.4690828005686	190	118	282	24.4121532440186	70
1037	33.7085427135678	129.658291457286	11.3364996624115	253	131	310	190.055130004883	148
1038	33.7085427135678	130.437185929648	10.4928177446089	226	106	299	1399.20080566406	117
1039	33.7085427135678	130.592964824121	11.3200719974708	240	106	286	216.516555786133	117
1040	33.7085427135678	130.748743718593	10.8532574674092	200	106	285	850.129455566406	113
1041	33.7085427135678	130.904522613065	10.9433453363253	229	120	286	721.697937011719	113
1042	33.7085427135678	132.773869346734	11.329491668607	191	125	284	204.063095092773	107
1043	33.7085427135678	132.929648241206	11.4340489697267	210	131	284	73.1298980712891	93
1044	33.7085427135678	133.085427135678	11.3685402657272	236	149	283	15.6716814041138	84
1045	33.7085427135678	133.241206030151	11.1567848911715	236	149	283	49.0345611572266	84
1046	33.7085427135678	133.396984924623	11.4134860500569	236	149	283	19.7834358215332	84
1047	33.7085427135678	133.552763819095	11.4753345427965	223	149	284	20.9129447937012	92
1048	33.7085427135678	133.708542713568	11.4714306217683	235	149	284	19.1095676422119	92
1049	33.7085427135678	133.86432160804	11.4536472737285	236	149	284	49.2431945800781	84
1050	33.7085427135678	134.020100502513	11.3218065825181	236	149	283	50.1884498596191	84
1051	33.7085427135678	134.175879396985	11.4447540077216	221	149	284	13.7107906341553	84
1052	33.7085427135678	134.331658291457	11.4728460505349	205	128	284	21.6590805053711	112
1053	33.7085427135678	134.48743718593	11.4521797981248	192	107	299	50.8894577026367	112
1054	33.7085427135678	135.422110552764	11.3588419028919	239	125	286	167.348983764648	112
1055	33.7085427135678	135.577889447236	11.4343572049159	212	132	286	71.9326400756836	99
1056	33.7085427135678	135.733668341709	11.44173676836	235	141	285	63.594856262207	98
1057	33.7085427135678	135.889447236181	11.401012159081	206	126	286	114.449287414551	112
1058	33.8140703517588	120	11.2494817274383	184	104	282	307.347351074219	67
1059	33.8140703517588	120.155778894472	11.1728624233673	149	104	282	407.892486572266	70
1060	33.8140703517588	120.311557788945	11.1819952404422	228	118	282	395.907073974609	70
1061	33.8140703517588	120.467336683417	11.4018692320014	228	118	282	99.1828689575195	70
1062	33.8140703517588	129.658291457286	11.3364996624115	253	131	310	190.055130004883	148
1063	33.8140703517588	130.592964824121	10.9138808472248	226	106	299	763.406188964844	129
1064	33.8140703517588	130.748743718593	9.94075747497634	239	106	286	2355.07153320312	113
1065	33.8140703517588	130.904522613065	10.1334307449563	229	120	286	2004.3203125	113
1066	33.8140703517588	131.060301507538	10.1341321703887	226	120	286	2004.3203125	124
1067	33.8140703517588	131.994974874372	11.4222643679152	238	141	299	87.5768203735352	140
1068	33.8140703517588	132.150753768844	11.4225399299275	238	140	310	87.5768280029297	140
1069	33.8140703517588	132.773869346734	10.6408702826903	218	125	284	1167.21569824219	107
1070	33.8140703517588	132.929648241206	11.3661740529619	207	125	284	158.050354003906	107
1071	33.8140703517588	133.085427135678	11.3252379016566	213	143	284	209.980911254883	92
1072	33.8140703517588	133.241206030151	11.2638138333813	236	149	283	209.980911254883	84
1073	33.8140703517588	133.396984924623	11.1237721216062	236	149	283	44.7338218688965	84
1074	33.8140703517588	133.552763819095	11.4125969149226	236	149	283	28.173791885376	84
1075	33.8140703517588	133.708542713568	11.4442377869239	236	149	283	13.7726135253906	84
1076	33.8140703517588	133.86432160804	11.205306035964	236	149	283	20.1488456726074	71
1077	33.8140703517588	134.020100502513	10.7676430677829	236	150	283	43.055419921875	64
1078	33.8140703517588	134.175879396985	11.2951438036852	236	149	283	12.5754518508911	84
1079	33.8140703517588	134.331658291457	11.4792637357814	221	140	283	12.5754528045654	84
1080	33.8140703517588	134.48743718593	11.4804145485881	208	128	284	12.9856405258179	112
1081	33.8140703517588	134.643216080402	11.338983299319	229	107	299	192.497665405273	112
1082	33.8140703517588	135.266331658291	11.4235525023429	204	125	299	84.665901184082	112
1083	33.8140703517588	135.422110552764	11.4352537878554	206	132	286	71.9326400756836	108
1084	33.8140703517588	135.577889447236	11.4352599178543	235	140	285	71.9326400756836	98
1085	33.8140703517588	135.733668341709	11.4344946003897	238	140	285	71.9326400756836	98
1086	33.8140703517588	135.889447236181	11.4448051404091	241	128	286	59.2214622497559	107
1087	33.8140703517588	136.045226130653	11.4089417105584	225	126	286	104.359512329102	114
1088	33.9195979899498	120	11.1500511320307	237	104	282	437.738128662109	67
1089	33.9195979899498	120.155778894472	11.1983033052417	184	104	282	374.041595458984	70
1090	33.9195979899498	120.311557788945	11.3659385463134	184	104	282	158.080612182617	70
1091	33.9195979899498	130.748743718593	10.1334882211893	199	106	299	2004.32043457031	140
1092	33.9195979899498	130.904522613065	11.1987006503917	226	120	299	371.205200195312	140
1093	33.9195979899498	131.21608040201	11.044697281801	199	120	299	579.213134765625	140
1094	33.9195979899498	131.8391959799	11.0444482718529	194	128	286	581.229614257812	112
1095	33.9195979899498	131.994974874372	11.1293494326001	229	140	286	465.978912353516	112
1096	33.9195979899498	132.150753768844	11.3366344424808	224	140	299	195.515167236328	140
1097	33.9195979899498	132.306532663317	11.3896477738351	238	125	310	128.609191894531	140
1098	33.9195979899498	132.773869346734	10.6551458835099	192	131	284	1145.13427734375	112
1099	33.9195979899498	132.929648241206	11.1545827293734	184	125	284	432.074432373047	112
1100	33.9195979899498	133.085427135678	11.3246356492491	184	131	284	209.980895996094	107
1101	33.9195979899498	133.241206030151	11.2631576858361	192	131	284	289.151641845703	107
1102	33.9195979899498	133.396984924623	11.3287361756508	235	143	283	203.959121704102	92
1103	33.9195979899498	133.552763819095	11.3292184788363	217	140	284	203.959136962891	92
1104	33.9195979899498	133.708542713568	11.4594983605589	235	140	283	38.9590187072754	92
1105	33.9195979899498	133.86432160804	11.4562987414395	236	149	283	38.9590187072754	84
1106	33.9195979899498	134.020100502513	11.3772632572962	236	149	283	50.420093536377	71
1107	33.9195979899498	134.175879396985	11.4251315332332	236	149	283	82.8573379516602	84
1108	33.9195979899498	134.331658291457	11.469938892368	221	140	283	28.5670623779297	84
1109	33.9195979899498	134.48743718593	11.4315323671415	232	128	284	76.5209503173828	112
1110	33.9195979899498	134.643216080402	11.2899838078414	202	120	299	254.643157958984	112
1111	33.9195979899498	135.110552763819	11.3652919740994	196	125	299	157.897827148438	112
1112	33.9195979899498	135.266331658291	11.4690761670199	230	125	286	29.6059513092041	112
1113	33.9195979899498	135.422110552764	11.4468035515397	235	140	285	57.5804290771484	97
1114	33.9195979899498	135.577889447236	11.4335855988328	236	149	285	71.9326400756836	97
1115	33.9195979899498	135.733668341709	11.4884491111032	221	140	285	5.94421052932739	85
1116	33.9195979899498	135.889447236181	11.4859920217667	197	140	285	9.46646308898926	99
1117	33.9195979899498	136.045226130653	11.4456940340488	231	128	285	51.8039016723633	107
1118	33.9195979899498	136.201005025126	11.449013454702	184	126	286	54.9519729614258	118
1119	34.0251256281407	120	11.1175746020407	237	104	282	481.861785888672	67
1120	34.0251256281407	120.155778894472	11.193444550261	228	104	282	379.055877685547	70
1121	34.0251256281407	120.311557788945	11.3308292177515	184	104	282	202.80859375	70
1122	34.0251256281407	130.904522613065	11.2006771973634	194	120	299	371.205230712891	134
1123	34.0251256281407	131.060301507538	11.1422519726985	194	120	286	447.668304443359	113
1124	34.0251256281407	131.21608040201	11.0568167910334	221	120	299	560.925476074219	129
1125	34.0251256281407	131.371859296482	11.3447986941013	229	120	299	185.162414550781	129
1126	34.0251256281407	131.527638190955	11.0394033868101	192	120	286	588.130126953125	118
1127	34.0251256281407	131.683417085427	11.3195969502724	196	131	284	215.660949707031	107
1128	34.0251256281407	131.8391959799	11.1109128489689	234	131	284	490.498321533203	107
1129	34.0251256281407	131.994974874372	11.1555433205558	240	131	286	431.014038085938	112
1130	34.0251256281407	132.150753768844	11.3227557287894	240	128	286	211.848846435547	113
1131	34.0251256281407	132.462311557789	10.9832052148155	225	125	310	664.686279296875	129
1132	34.0251256281407	132.773869346734	10.6541316420003	192	131	286	1145.13439941406	112
1133	34.0251256281407	132.929648241206	11.1989866053602	239	131	284	373.153656005859	112
1134	34.0251256281407	133.085427135678	11.1992319177488	228	120	284	373.153686523438	112
1135	34.0251256281407	133.552763819095	11.3279795043934	240	120	284	203.959136962891	113
1136	34.0251256281407	133.708542713568	11.3887211169661	231	125	284	127.184791564941	108
1137	34.0251256281407	133.86432160804	11.456463716418	209	131	283	45.7711448669434	92
1138	34.0251256281407	134.020100502513	11.4498811960517	241	131	283	52.5421943664551	92
1139	34.0251256281407	134.175879396985	11.360721042555	208	128	283	164.49397277832	92
1140	34.0251256281407	134.331658291457	11.2987486681202	232	128	283	243.452407836914	106
1141	34.0251256281407	134.48743718593	10.8157749079468	214	128	284	904.603149414062	112
1142	34.0251256281407	134.643216080402	10.8667412442023	191	107	299	830.944030761719	112
1143	34.0251256281407	135.110552763819	11.3539357175498	242	125	286	171.300445556641	112
1144	34.0251256281407	135.266331658291	11.4289766722105	228	125	286	78.0945510864258	108
1145	34.0251256281407	135.422110552764	11.4610209640195	223	143	284	38.5814437866211	97
1146	34.0251256281407	135.577889447236	11.1627861979827	222	150	284	71.9326324462891	84
1147	34.0251256281407	135.733668341709	11.4801552491238	222	140	284	5.94421005249023	85
1148	34.0251256281407	135.889447236181	11.4879990891528	237	140	284	6.43017911911011	85
1149	34.0251256281407	136.045226130653	11.4552376163666	221	140	284	42.087760925293	85
1150	34.0251256281407	136.201005025126	11.4108268995166	213	128	286	100.497802734375	107
1151	34.1306532663317	120	11.1349183050222	228	104	282	458.331634521484	67
1152	34.1306532663317	120.155778894472	11.1845533141188	228	114	282	392.149993896484	70
1153	34.1306532663317	120.311557788945	11.2966168510796	228	104	282	246.37956237793	70
1154	34.1306532663317	129.190954773869	11.4578647688812	191	131	310	43.5873527526855	147
1155	34.1306532663317	130.904522613065	11.2006728526338	231	125	299	371.205230712891	124
1156	34.1306532663317	131.060301507538	11.2011765814878	223	125	286	370.5693359375	112
1157	34.1306532663317	131.21608040201	11.397510211834	225	120	285	118.846214294434	113
1158	34.1306532663317	131.371859296482	11.3017398258834	239	120	284	239.246520996094	108
1159	34.1306532663317	131.527638190955	11.3476177273586	191	125	284	181.593215942383	108
1160	34.1306532663317	131.683417085427	11.3398311630947	241	131	284	190.849945068359	108
1161	34.1306532663317	131.8391959799	11.3207667133883	201	131	284	215.660949707031	107
1162	34.1306532663317	131.994974874372	11.3676770008968	234	128	284	155.650039672852	112
1163	34.1306532663317	132.150753768844	11.3681357616627	240	125	286	155.635971069336	113
1164	34.1306532663317	132.462311557789	11.2190278107716	225	125	299	346.514739990234	140
1165	34.1306532663317	133.552763819095	11.0884447427238	226	120	286	520.1328125	113
1166	34.1306532663317	133.708542713568	11.2538973483071	200	120	284	298.217468261719	113
1167	34.1306532663317	133.86432160804	11.4160530404621	183	128	284	95.6470260620117	106
1168	34.1306532663317	134.020100502513	11.1096404618458	184	131	283	492.546569824219	105
1169	34.1306532663317	134.175879396985	11.4264375582505	204	128	283	82.8573455810547	106
1170	34.1306532663317	134.331658291457	11.3338824114068	228	125	284	192.324645996094	112
1171	34.1306532663317	134.48743718593	10.847694556958	207	125	286	858.561462402344	112
1172	34.1306532663317	135.110552763819	11.1000891369138	231	125	286	505.017700195312	112
1173	34.1306532663317	135.266331658291	11.096768224484	239	125	286	503.567047119141	108
1174	34.1306532663317	135.422110552764	11.4322671086331	216	140	284	75.5952758789062	105
1175	34.1306532663317	135.577889447236	11.1383504641439	222	150	283	105.281356811523	84
1176	34.1306532663317	135.733668341709	11.0953859042757	222	150	283	66.5795059204102	84
1177	34.1306532663317	135.889447236181	10.7334443746894	222	150	283	45.333812713623	78
1178	34.1306532663317	136.045226130653	10.7476773463092	222	150	283	2.44187664985657	78
1179	34.1306532663317	136.201005025126	11.4248562563245	235	140	284	70.8532562255859	107
1180	34.2361809045226	120	11.2968382497891	149	114	282	245.24592590332	70
1181	34.2361809045226	120.155778894472	11.2198741386141	238	114	282	344.309112548828	70
1182	34.2361809045226	120.311557788945	11.1959945769303	150	114	282	377.168395996094	70
1183	34.2361809045226	129.190954773869	11.4576541623402	224	131	310	43.5873565673828	147
1184	34.2361809045226	130.904522613065	11.2006477650926	239	125	299	371.205200195312	112
1185	34.2361809045226	131.060301507538	11.200286746319	191	125	285	371.205230712891	112
1186	34.2361809045226	131.21608040201	11.4471997784497	195	125	284	57.1055183410645	107
1187	34.2361809045226	131.371859296482	11.4469889724881	184	125	284	57.1055107116699	107
1188	34.2361809045226	131.527638190955	11.3479198708576	184	125	284	181.206069946289	107
1189	34.2361809045226	131.683417085427	11.3475017930511	197	131	284	181.593200683594	106
1190	34.2361809045226	131.8391959799	11.3204490574554	209	139	283	215.660949707031	106
1191	34.2361809045226	131.994974874372	11.367541212807	222	139	283	155.635971069336	106
1192	34.2361809045226	132.150753768844	11.3335680610885	242	125	284	198.207153320312	113
1193	34.2361809045226	132.462311557789	11.2879740091884	227	125	286	257.680419921875	113
1194	34.2361809045226	132.618090452261	10.9832776735906	225	125	286	664.686340332031	112
1195	34.2361809045226	132.929648241206	11.2621957446699	249	125	286	285.184875488281	112
1196	34.2361809045226	133.085427135678	11.188186658262	183	125	286	373.153625488281	129
1197	34.2361809045226	133.552763819095	11.2568027180494	226	120	286	296.87109375	113
1198	34.2361809045226	133.708542713568	10.9895776869159	182	120	286	656.728698730469	113
1199	34.2361809045226	133.86432160804	10.8217520641572	183	128	284	896.389953613281	112
1200	34.2361809045226	134.020100502513	10.7338770230616	201	131	283	1026.16357421875	106
1201	34.2361809045226	134.175879396985	11.2380869071956	214	131	283	322.087005615234	106
1202	34.2361809045226	134.331658291457	11.3230558623711	201	128	284	211.747146606445	112
1203	34.2361809045226	134.48743718593	11.163426772316	224	128	286	420.511108398438	112
1204	34.2361809045226	134.643216080402	11.174430718495	200	128	299	404.4658203125	112
1205	34.2361809045226	134.798994974874	11.3195951456232	200	134	299	215.622695922852	112
1206	34.2361809045226	135.110552763819	10.2970173803949	229	125	286	1721.65014648438	112
1207	34.2361809045226	135.266331658291	10.4356031541599	242	125	286	1491.6796875	108
1208	34.2361809045226	135.422110552764	11.278975383571	213	125	284	268.72802734375	106
1209	34.2361809045226	135.577889447236	11.4661122900756	237	140	283	33.8006362915039	90
1210	34.2361809045226	135.733668341709	11.4150500916612	222	140	283	81.3796081542969	84
1211	34.2361809045226	135.889447236181	10.8519416653067	222	150	283	8.69924354553223	66
1212	34.2361809045226	136.045226130653	9.82653402780235	222	150	283	5.93281030654907	65
1213	34.2361809045226	136.201005025126	11.4593641166661	222	140	284	33.4889945983887	89
1214	34.2361809045226	136.356783919598	11.4445901995834	206	128	285	60.1200141906738	112
1215	34.3417085427136	120	11.4631868322228	179	114	282	37.4428405761719	70
1216	34.3417085427136	120.155778894472	11.4412826643239	184	118	282	62.5515251159668	70
1217	34.3417085427136	126.075376884422	11.4562511257809	227	151	282	45.4178199768066	105
1218	34.3417085427136	126.542713567839	11.4499049578453	188	139	282	53.8481063842773	108
1219	34.3417085427136	129.346733668342	11.4582072127111	191	131	310	43.5873603820801	147
1220	34.3417085427136	131.060301507538	11.4118820439003	221	125	293	100.662376403809	112
1221	34.3417085427136	131.21608040201	11.4120753398549	191	125	285	100.662376403809	107
1222	34.3417085427136	131.371859296482	11.4302143350057	219	125	283	77.3460464477539	107
1223	34.3417085427136	131.527638190955	11.4309597894867	220	125	283	77.1561965942383	106
1224	34.3417085427136	131.683417085427	11.3443364403031	213	139	283	181.593215942383	98
1225	34.3417085427136	131.8391959799	11.4696823481121	202	140	283	18.8692035675049	85
1226	34.3417085427136	131.994974874372	11.4433248500727	202	140	283	59.178352355957	85
1227	34.3417085427136	132.150753768844	11.3087502393166	198	139	283	228.922714233398	94
1228	34.3417085427136	132.462311557789	10.5805473237333	194	125	283	1260.12341308594	107
1229	34.3417085427136	132.618090452261	10.9812988276071	221	125	284	668.692260742188	106
1230	34.3417085427136	132.773869346734	11.2596538495676	191	125	284	294.192565917969	106
1231	34.3417085427136	132.929648241206	11.3079712997679	195	125	283	231.326248168945	106
1232	34.3417085427136	133.085427135678	11.3240673001579	238	125	286	210.748916625977	112
1233	34.3417085427136	133.241206030151	11.1055037958511	182	120	286	497.213958740234	129
1234	34.3417085427136	133.86432160804	11.0387475348303	191	120	286	589.078857421875	112
1235	34.3417085427136	134.020100502513	10.6969081367182	183	120	286	1081.88171386719	112
1236	34.3417085427136	134.175879396985	11.2384943313553	184	128	286	321.719360351562	112
1237	34.3417085427136	134.798994974874	11.299955142031	197	139	300	242.256301879883	112
1238	34.3417085427136	135.266331658291	10.472437140445	242	125	286	1431.84838867188	112
1239	34.3417085427136	135.422110552764	10.2343553422791	228	125	284	1828.67895507812	106
1240	34.3417085427136	135.577889447236	11.0327487159957	184	132	283	589.280456542969	106
1241	34.3417085427136	135.733668341709	11.4009042593798	208	128	283	114.328414916992	106
1242	34.3417085427136	135.889447236181	11.4024036461485	222	140	283	59.3600425720215	88
1243	34.3417085427136	136.045226130653	10.8922675623493	222	150	283	11.1054229736328	72
1244	34.3417085427136	136.201005025126	11.2988306114978	236	140	283	230.792221069336	89
1245	34.3417085427136	136.356783919598	11.4700652293908	213	128	284	28.6209201812744	108
1246	34.3417085427136	136.51256281407	11.4487712830301	232	126	285	55.1872406005859	112
1247	34.3417085427136	136.824120603015	11.2637814026927	200	126	299	288.752593994141	138
1248	34.4472361809045	126.075376884422	11.4565900373096	240	151	282	45.4178161621094	117
1249	34.4472361809045	126.231155778894	11.4565847735175	203	151	282	45.4178199768066	105
1250	34.4472361809045	126.386934673367	11.4492999147084	224	139	282	53.8481063842773	112
1251	34.4472361809045	126.542713567839	11.4499092896314	194	139	282	53.8481063842773	108
1252	34.4472361809045	126.698492462312	11.4494547521844	231	139	282	54.4035453796387	107
1253	34.4472361809045	127.165829145729	11.4480795528279	212	138	283	56.0740814208984	107
1254	34.4472361809045	129.346733668342	11.4581771291486	191	131	310	43.5873565673828	148
1255	34.4472361809045	131.060301507538	11.4119464920478	240	124	293	100.662376403809	112
1256	34.4472361809045	131.21608040201	11.4119464981786	240	124	293	100.662368774414	112
1257	34.4472361809045	131.371859296482	11.4344031972419	219	124	283	72.7929077148438	107
1258	34.4472361809045	131.527638190955	11.43454450172	210	125	283	72.7929077148438	106
1259	34.4472361809045	131.683417085427	11.368715098038	204	125	283	154.503189086914	98
1260	34.4472361809045	131.8391959799	11.4783917059764	215	140	283	18.8692035675049	86
1261	34.4472361809045	131.994974874372	11.4629557219745	217	149	283	25.8119640350342	85
1262	34.4472361809045	132.150753768844	11.3098654247805	236	140	283	228.922714233398	85
1263	34.4472361809045	132.462311557789	10.5592845539178	223	125	283	1293.11291503906	107
1264	34.4472361809045	132.618090452261	10.6246316529629	239	125	283	1189.18713378906	106
1265	34.4472361809045	132.773869346734	11.2601827467478	200	125	283	293.521301269531	106
1266	34.4472361809045	132.929648241206	11.3244444751961	229	125	283	210.801391601562	106
1267	34.4472361809045	133.085427135678	11.3224626108792	225	125	283	210.748916625977	106
1268	34.4472361809045	133.241206030151	11.0401368253514	238	125	286	587.194519042969	106
1269	34.4472361809045	133.396984924623	10.8282724167799	199	120	286	881.00439453125	108
1270	34.4472361809045	133.708542713568	10.5254340998449	226	120	299	1346.41198730469	112
1271	34.4472361809045	133.86432160804	10.5255691284068	226	120	299	1346.41198730469	112
1272	34.4472361809045	134.798994974874	11.2920639076392	196	134	299	251.421081542969	112
1273	34.4472361809045	135.422110552764	9.79627375715729	204	125	283	2636.255859375	106
1274	34.4472361809045	135.577889447236	10.7052283973079	193	125	283	1068.8876953125	106
1275	34.4472361809045	135.733668341709	11.1165171513692	231	128	283	482.984985351562	107
1276	34.4472361809045	135.889447236181	11.3909966586461	210	132	283	126.99813079834	94
1277	34.4472361809045	136.045226130653	11.4715435322213	222	140	283	15.7890367507935	88
1278	34.4472361809045	136.201005025126	11.3243492065973	236	140	283	210.918502807617	89
1279	34.4472361809045	136.356783919598	11.2813454388522	220	132	284	266.088439941406	94
1280	34.4472361809045	136.51256281407	11.4535812859861	217	126	284	49.311710357666	108
1281	34.4472361809045	136.668341708543	11.0101757623585	189	126	286	628.057006835938	113
1282	34.4472361809045	136.824120603015	11.3369928696776	230	126	299	195.049438476562	129
1283	34.5527638190955	126.231155778894	11.4569587796067	227	151	282	45.1631965637207	105
1284	34.5527638190955	126.386934673367	11.4497494908672	196	141	282	53.8481025695801	112
1285	34.5527638190955	126.542713567839	11.4495997295604	224	139	282	53.8481063842773	112
1286	34.5527638190955	126.698492462312	11.4502567514553	188	138	282	53.419319152832	107
1287	34.5527638190955	126.854271356784	11.4505804891585	232	131	282	52.8075714111328	107
1288	34.5527638190955	127.321608040201	11.4479426266475	230	138	283	56.0740814208984	107
1289	34.5527638190955	127.477386934673	11.44728502938	209	138	283	56.0740852355957	120
1290	34.5527638190955	127.633165829146	11.1379834186412	212	138	283	453.983703613281	120
1291	34.5527638190955	129.346733668342	11.4580239078572	210	139	310	43.5873603820801	130
1292	34.5527638190955	131.527638190955	11.467537368626	219	125	283	30.4870071411133	107
1293	34.5527638190955	131.683417085427	11.4348150437053	184	125	283	69.5192642211914	107
1294	34.5527638190955	131.8391959799	11.4681422819506	213	125	283	31.4300899505615	98
1295	34.5527638190955	131.994974874372	11.4221726937157	216	149	283	63.665885925293	85
1296	34.5527638190955	132.150753768844	11.3949250102275	217	149	283	121.379524230957	71
1297	34.5527638190955	132.462311557789	10.5595486691521	220	125	283	1293.11291503906	94
1298	34.5527638190955	132.618090452261	10.5942072885006	198	125	283	1239.20654296875	94
1299	34.5527638190955	132.773869346734	11.2821923107393	197	140	283	262.770690917969	93
1300	34.5527638190955	132.929648241206	11.330506500102	233	140	283	203.195251464844	93
1301	34.5527638190955	133.085427135678	11.4258797614079	196	125	283	83.1574859619141	106
1302	34.5527638190955	133.241206030151	11.3192749571003	229	125	283	216.639617919922	106
1303	34.5527638190955	133.396984924623	10.8323543797626	182	120	283	881.004333496094	106
1304	34.5527638190955	133.552763819095	11.1197176044913	225	120	286	477.83056640625	106
1305	34.5527638190955	133.708542713568	10.5258440877724	193	120	286	1346.41198730469	106
1306	34.5527638190955	133.86432160804	10.8083585163312	199	120	286	916.019470214844	112
1307	34.5527638190955	134.020100502513	10.9686071329957	199	120	286	683.153442382812	112
1308	34.5527638190955	134.331658291457	11.341901049387	200	128	299	184.336791992188	112
1309	34.5527638190955	134.954773869347	11.2928895652081	254	134	286	250.483184814453	112
1310	34.5527638190955	135.422110552764	8.54612699913219	253	125	283	5660.11865234375	112
1311	34.5527638190955	135.577889447236	8.3653651525238	230	128	283	6214.65869140625	106
1312	34.5527638190955	135.733668341709	9.81219944967424	239	128	283	2604.66015625	106
1313	34.5527638190955	135.889447236181	10.9993654467548	208	132	283	642.923950195312	106
1314	34.5527638190955	136.045226130653	11.2841851522902	237	140	283	262.461395263672	91
1315	34.5527638190955	136.201005025126	11.1693375109411	184	140	283	411.645233154297	93
1316	34.5527638190955	136.356783919598	11.2030638801265	210	132	284	367.903411865234	94
1317	34.5527638190955	136.51256281407	11.2814132051224	211	128	284	266.088439941406	108
1318	34.5527638190955	136.668341708543	11.0094120047862	194	126	285	628.057006835938	113
1319	34.6582914572864	126.075376884422	11.4644000052224	222	156	282	35.7704048156738	109
1320	34.6582914572864	126.231155778894	11.4643199835302	204	142	282	35.7704010009766	112
1321	34.6582914572864	126.542713567839	11.44930275998	188	138	282	54.5838661193848	112
1322	34.6582914572864	126.698492462312	11.4493457844504	194	131	282	53.5267333984375	108
1323	34.6582914572864	126.854271356784	11.4515267047579	212	131	282	51.7698707580566	107
1324	34.6582914572864	127.010050251256	11.4585639092086	210	131	282	42.8913803100586	107
1325	34.6582914572864	127.321608040201	11.4480982285402	240	131	283	56.0740776062012	107
1326	34.6582914572864	127.477386934673	11.4476410232381	240	138	283	56.0740737915039	107
1327	34.6582914572864	127.788944723618	11.1382611742326	238	138	283	453.983703613281	120
1328	34.6582914572864	129.346733668342	11.4582435768207	210	139	300	43.5873603820801	130
1329	34.6582914572864	131.683417085427	11.4369821923288	200	120	286	69.5990524291992	112
1330	34.6582914572864	131.8391959799	11.4418858508712	194	120	283	63.6658897399902	107
1331	34.6582914572864	131.994974874372	11.4418477710377	204	125	283	63.6658897399902	86
1332	34.6582914572864	132.150753768844	11.4573343018675	217	149	283	34.0241241455078	71
1333	34.6582914572864	132.462311557789	11.4550133253775	215	140	283	30.5617656707764	85
1334	34.6582914572864	132.618090452261	11.4479040280981	197	125	283	56.1082611083984	86
1335	34.6582914572864	132.773869346734	11.4454625403042	209	128	283	59.2137870788574	93
1336	34.6582914572864	132.929648241206	11.4423595191073	197	128	283	63.1594734191895	93
1337	34.6582914572864	133.085427135678	11.4058190554413	208	140	283	106.236450195312	93
1338	34.6582914572864	133.241206030151	11.2956702529059	212	128	283	246.869598388672	93
1339	34.6582914572864	133.396984924623	11.1251070160033	201	125	283	471.512481689453	94
1340	34.6582914572864	133.552763819095	11.3588492610167	230	120	283	167.367416381836	106
1341	34.6582914572864	133.708542713568	11.0127930323703	254	120	283	620.168762207031	106
1342	34.6582914572864	133.86432160804	10.811045624599	242	120	286	912.097595214844	107
1343	34.6582914572864	134.020100502513	10.820909419274	182	120	286	897.584350585938	112
1344	34.6582914572864	134.175879396985	11.256550396689	227	120	286	297.643707275391	112
1345	34.6582914572864	134.954773869347	8.4984684871446	225	132	286	5803.91796875	106
1346	34.6582914572864	135.110552763819	9.72882626366355	207	125	283	2770.30859375	106
1347	34.6582914572864	135.422110552764	6.78411930728671	187	125	283	13086.28125	53
1348	34.6582914572864	135.577889447236	7.19327713042042	250	125	283	10868.8017578125	53
1349	34.6582914572864	135.733668341709	10.2359539120669	228	125	283	1826.19409179688	106
1350	34.6582914572864	135.889447236181	10.5933655896749	200	132	283	1240.63293457031	106
1351	34.6582914572864	136.045226130653	11.2957028925929	196	132	283	246.190780639648	94
1352	34.6582914572864	136.201005025126	11.3389974298024	223	132	283	191.92658996582	94
1353	34.6582914572864	136.356783919598	11.1815803768052	232	132	284	396.397491455078	94
1354	34.6582914572864	136.51256281407	11.2345141939054	226	128	284	326.891937255859	109
1355	34.6582914572864	137.291457286432	11.2097779021433	230	125	294	359.282073974609	123
1356	34.6582914572864	137.447236180905	10.4155308555418	219	125	294	1523.25317382812	122
1357	34.6582914572864	137.758793969849	11.0627902484349	229	125	294	555.928588867188	123
1358	34.6582914572864	137.914572864322	10.7301697922472	194	126	294	1031.52954101562	138
1359	34.6582914572864	138.070351758794	11.1506853965674	219	126	294	437.498260498047	139
1360	34.6582914572864	138.849246231156	11.4237719786773	250	126	310	84.5792617797852	112
1361	34.7638190954774	126.386934673367	10.4694848794325	196	124	282	1436.82067871094	112
1362	34.7638190954774	126.542713567839	11.4177832128693	208	123	282	93.4669189453125	104
1363	34.7638190954774	126.698492462312	11.4208629765352	194	124	282	89.0903930664062	104
1364	34.7638190954774	126.854271356784	11.4586289828333	210	131	282	42.8441734313965	98
1365	34.7638190954774	127.010050251256	11.4551943014273	220	131	282	43.1752891540527	98
1366	34.7638190954774	127.165829145729	11.4581396908086	194	131	282	43.3911285400391	98
1367	34.7638190954774	127.321608040201	11.4422225528619	194	131	282	56.0740737915039	98
1368	34.7638190954774	127.477386934673	11.2998246055042	230	131	283	242.470199584961	107
1369	34.7638190954774	127.633165829146	11.1382335751428	199	131	283	453.983703613281	107
1370	34.7638190954774	127.788944723618	11.1381490277877	240	138	283	453.983703613281	107
1371	34.7638190954774	127.94472361809	11.4144081187289	198	138	283	97.7817001342773	107
1372	34.7638190954774	128.56783919598	10.9759923812181	214	149	300	676.075744628906	120
1373	34.7638190954774	128.723618090452	10.941973038755	223	149	283	722.59619140625	120
1374	34.7638190954774	131.8391959799	11.4419494273208	194	120	285	63.6658821105957	112
1375	34.7638190954774	131.994974874372	11.4257325691776	195	120	283	83.64404296875	99
1376	34.7638190954774	132.150753768844	11.4021458597763	215	149	283	83.64404296875	85
1377	34.7638190954774	132.462311557789	11.4549159436152	216	140	283	30.5617656707764	85
1378	34.7638190954774	132.618090452261	11.436495909692	196	125	283	57.7542266845703	85
1379	34.7638190954774	132.773869346734	11.4413929076442	201	125	283	64.2612075805664	86
1380	34.7638190954774	132.929648241206	11.4347670206448	201	125	283	71.7740478515625	94
1381	34.7638190954774	133.085427135678	11.4601535941105	215	128	283	41.1416702270508	85
1382	34.7638190954774	133.241206030151	11.4705343244183	216	140	283	26.7685852050781	90
1383	34.7638190954774	133.396984924623	11.4422035770648	202	128	283	63.1432113647461	93
1384	34.7638190954774	133.552763819095	11.4401718447178	234	125	283	63.1501541137695	94
1385	34.7638190954774	133.708542713568	11.2795368676019	201	125	283	268.039947509766	106
1386	34.7638190954774	133.86432160804	10.8209243759865	200	125	283	897.584289550781	106
1387	34.7638190954774	134.020100502513	11.3117804756082	238	120	283	205.040512084961	106
1388	34.7638190954774	134.175879396985	11.3929397106296	184	128	286	124.533882141113	112
1389	34.7638190954774	134.331658291457	11.3208264405081	229	140	286	215.582183837891	111
1390	34.7638190954774	134.48743718593	11.2154999717221	238	140	286	351.785980224609	106
1391	34.7638190954774	134.643216080402	10.7549821130777	200	139	286	994.851501464844	106
1392	34.7638190954774	134.798994974874	9.93300570967619	207	132	286	2372.279296875	106
1393	34.7638190954774	134.954773869347	10.7527747364919	195	125	286	998.141723632812	106
1394	34.7638190954774	135.110552763819	9.81660873077172	196	132	283	2595.76416015625	106
1395	34.7638190954774	135.266331658291	9.2435857715621	184	132	283	3821.970703125	106
1396	34.7638190954774	135.422110552764	7.55213089380944	204	132	283	9212.9375	106
1397	34.7638190954774	135.577889447236	8.01836427530055	238	125	283	7383.24658203125	106
1398	34.7638190954774	135.733668341709	9.76217952862876	220	125	283	2702.36401367188	106
1399	34.7638190954774	135.889447236181	11.1842294563769	215	132	283	392.954620361328	106
1400	34.7638190954774	136.045226130653	11.3546903193547	194	132	283	171.423263549805	94
1401	34.7638190954774	136.201005025126	11.3542137075233	232	132	283	171.423263549805	94
1402	34.7638190954774	136.356783919598	11.1900511875164	231	132	284	385.261138916016	94
1403	34.7638190954774	136.51256281407	11.1814239705731	242	128	284	396.397521972656	113
1404	34.7638190954774	137.13567839196	11.1124056085333	200	125	286	488.809692382812	122
1405	34.7638190954774	137.447236180905	10.4146864298189	232	125	294	1523.25305175781	122
1406	34.7638190954774	137.603015075377	11.0854640324636	196	125	294	525.273742675781	122
1407	34.7638190954774	137.758793969849	11.0854392251139	196	125	294	525.273742675781	123
1408	34.7638190954774	137.914572864322	10.8905627187374	233	126	294	796.817687988281	112
1409	34.7638190954774	138.070351758794	11.1344957362005	226	126	294	458.666320800781	112
1410	34.7638190954774	138.226130653266	10.937444192991	183	126	294	730.051635742188	112
1411	34.7638190954774	138.849246231156	11.3701473680194	220	141	294	88.1909103393555	107
1412	34.7638190954774	139.005025125628	11.3913286738326	220	141	306	125.270957946777	112
1413	34.8693467336683	126.386934673367	10.3024745646873	240	123	282	1710.63720703125	103
1414	34.8693467336683	126.542713567839	11.4068922883557	194	123	282	106.443389892578	104
1415	34.8693467336683	126.698492462312	11.417887995655	194	124	282	93.4669189453125	104
1416	34.8693467336683	126.854271356784	11.4411239522624	220	131	282	64.3911666870117	99
1417	34.8693467336683	127.010050251256	11.4348008104454	234	131	282	65.4851684570312	98
1418	34.8693467336683	127.165829145729	11.4581832979387	234	131	282	43.3911323547363	98
1419	34.8693467336683	127.321608040201	11.4581342875662	198	131	282	43.3911323547363	98
1420	34.8693467336683	127.477386934673	11.2681812237829	221	131	283	280.582489013672	107
1421	34.8693467336683	127.633165829146	11.1383494338553	229	131	283	453.983703613281	107
1422	34.8693467336683	127.788944723618	11.1382802960829	240	131	283	453.983703613281	107
1423	34.8693467336683	127.94472361809	11.4142117449897	240	138	283	97.7817001342773	107
1424	34.8693467336683	128.100502512563	11.4128418312773	197	138	283	99.1251907348633	107
1425	34.8693467336683	128.412060301508	11.0947532625766	209	138	283	507.717407226562	107
1426	34.8693467336683	128.56783919598	10.9429032372043	214	139	283	722.59619140625	107
1427	34.8693467336683	128.723618090452	10.9428478053245	214	139	300	722.59619140625	120
1428	34.8693467336683	131.994974874372	11.4258015252144	184	120	283	83.64404296875	107
1429	34.8693467336683	132.150753768844	11.4256821293526	191	125	283	83.6440353393555	99
1430	34.8693467336683	132.462311557789	11.4648549735228	211	125	283	26.5851917266846	85
1431	34.8693467336683	132.618090452261	11.4700169316334	233	125	283	28.8045806884766	85
1432	34.8693467336683	132.773869346734	11.4347131950859	208	125	283	71.7740478515625	86
1433	34.8693467336683	132.929648241206	11.4672711074719	208	125	283	31.866735458374	86
1434	34.8693467336683	133.085427135678	11.467741199271	215	128	283	31.866735458374	85
1435	34.8693467336683	133.241206030151	11.4687451031363	218	140	283	30.555570602417	85
1436	34.8693467336683	133.396984924623	11.4430940853864	237	139	283	62.2465476989746	90
1437	34.8693467336683	133.552763819095	11.4422651695289	212	128	283	63.1501579284668	91
1438	34.8693467336683	133.708542713568	11.4546534832377	212	128	283	47.9393577575684	93
1439	34.8693467336683	133.86432160804	10.9451131656275	222	128	283	719.412719726562	93
1440	34.8693467336683	134.020100502513	11.3311520338904	183	128	283	202.458618164062	105
1441	34.8693467336683	134.175879396985	11.4002530870751	209	128	283	115.29402923584	105
1442	34.8693467336683	134.331658291457	11.3798005704756	241	140	283	141.030563354492	105
1443	34.8693467336683	134.48743718593	11.2041132720232	201	140	283	366.737152099609	105
1444	34.8693467336683	134.643216080402	10.7510914971656	210	139	283	1000.14050292969	106
1445	34.8693467336683	134.798994974874	10.5240952206972	192	132	283	1349.42443847656	106
1446	34.8693467336683	134.954773869347	11.0781841721345	191	125	283	535.135803222656	106
1447	34.8693467336683	135.110552763819	10.9314852699877	213	132	283	738.755249023438	106
1448	34.8693467336683	135.266331658291	9.3880757486754	210	132	283	3492.42260742188	106
1449	34.8693467336683	135.422110552764	9.12207093748959	228	132	283	4113.14013671875	106
1450	34.8693467336683	135.577889447236	9.34540191885428	228	125	283	3588.35327148438	106
1451	34.8693467336683	135.733668341709	9.75856529631447	204	125	283	2710.74829101562	106
1452	34.8693467336683	135.889447236181	11.3480770660012	197	132	283	180.633651733398	106
1453	34.8693467336683	136.045226130653	11.3321679849961	216	132	283	201.096008300781	94
1454	34.8693467336683	136.201005025126	11.3502909369442	213	132	283	172.939239501953	94
1455	34.8693467336683	136.356783919598	11.283164446361	223	132	283	263.267456054688	94
1456	34.8693467336683	136.51256281407	10.745532491509	183	125	284	1008.47570800781	112
1457	34.8693467336683	136.979899497487	10.0873228770244	238	126	286	2088.1357421875	113
1458	34.8693467336683	137.13567839196	10.94351987435	239	125	286	721.756896972656	122
1459	34.8693467336683	137.291457286432	10.588688855601	233	125	284	1247.94580078125	99
1460	34.8693467336683	137.447236180905	10.5922054825573	189	125	284	1242.43005371094	99
1461	34.8693467336683	137.603015075377	11.1358453525914	241	126	294	456.226531982422	99
1462	34.8693467336683	137.758793969849	11.0828647943652	183	126	284	525.273803710938	94
1463	34.8693467336683	137.914572864322	11.2142154022295	231	126	284	353.180847167969	94
1464	34.8693467336683	138.070351758794	11.197930906368	205	126	284	374.873870849609	89
1465	34.8693467336683	138.226130653266	10.9852757100733	231	126	284	662.920104980469	112
1466	34.8693467336683	138.849246231156	11.4205459257712	235	150	284	89.7758102416992	89
1467	34.8693467336683	139.005025125628	11.3612775577676	238	141	284	161.177383422852	89
1468	34.9748743718593	126.386934673367	11.3590123394833	194	123	282	167.112731933594	104
1469	34.9748743718593	126.542713567839	11.4263055001815	194	123	282	82.7642059326172	104
1470	34.9748743718593	126.698492462312	11.4091053611283	188	106	282	102.353530883789	104
1471	34.9748743718593	126.854271356784	11.4064469109233	198	124	282	102.353523254395	83
1472	34.9748743718593	127.010050251256	11.4387649272553	234	131	282	67.5606002807617	78
1473	34.9748743718593	127.165829145729	11.4409188650028	197	131	282	64.3503646850586	77
1474	34.9748743718593	127.321608040201	11.270209382988	215	131	282	280.582489013672	98
1475	34.9748743718593	127.477386934673	11.2700703558205	193	131	282	280.582489013672	98
1476	34.9748743718593	127.633165829146	11.238110940212	234	131	283	318.2587890625	107
1477	34.9748743718593	127.788944723618	11.3476913910597	228	124	283	181.498519897461	108
1478	34.9748743718593	127.94472361809	11.3052192947671	223	124	283	235.488586425781	108
1479	34.9748743718593	128.256281407035	11.4201638409039	223	131	283	90.1471710205078	107
1480	34.9748743718593	132.150753768844	11.420698796644	184	120	283	89.9426040649414	112
1481	34.9748743718593	132.462311557789	11.4658589831144	205	125	283	34.162670135498	86
1482	34.9748743718593	132.618090452261	11.4793484543716	203	125	283	17.6679515838623	85
1483	34.9748743718593	132.773869346734	11.435119696928	202	140	283	57.7284660339355	71
1484	34.9748743718593	132.929648241206	11.4677433459776	216	140	283	31.8667373657227	71
1485	34.9748743718593	133.085427135678	11.4640384453339	218	140	283	31.8667373657227	71
1486	34.9748743718593	133.241206030151	11.4658662668477	217	140	283	31.8667373657227	71
1487	34.9748743718593	133.396984924623	11.4556390161416	211	139	283	42.1172866821289	85
1488	34.9748743718593	133.552763819095	11.4593800081627	202	128	283	42.1236419677734	90
1489	34.9748743718593	133.708542713568	11.4461298274586	223	128	283	58.486457824707	91
1490	34.9748743718593	133.86432160804	11.4392392178064	209	128	283	66.9405136108398	94
1491	34.9748743718593	134.020100502513	11.439156670188	201	128	283	66.9279098510742	94
1492	34.9748743718593	134.175879396985	11.4353406098528	220	128	283	70.018196105957	93
1493	34.9748743718593	134.331658291457	11.4423479631788	233	128	283	62.4460105895996	93
1494	34.9748743718593	134.48743718593	11.253427118647	234	128	283	302.284301757812	93
1495	34.9748743718593	134.643216080402	10.7547809388016	201	139	283	994.851501464844	94
1496	34.9748743718593	134.798994974874	11.2904950693742	194	128	283	254.077453613281	106
1497	34.9748743718593	134.954773869347	11.2521460927173	184	125	283	303.759613037109	106
1498	34.9748743718593	135.110552763819	11.3639898973117	241	132	283	160.90087890625	106
1499	34.9748743718593	135.266331658291	11.0727338707819	232	140	283	542.587951660156	91
1500	34.9748743718593	135.422110552764	11.397421900294	194	132	283	118.959426879883	91
1501	34.9748743718593	135.577889447236	10.9640978362085	215	132	283	692.263671875	91
1502	34.9748743718593	135.733668341709	10.2656816630844	189	125	283	1775.13708496094	91
1503	34.9748743718593	135.889447236181	10.777082889961	195	131	283	962.102233886719	94
1504	34.9748743718593	136.045226130653	10.8470001042951	200	132	283	859.635498046875	91
1505	34.9748743718593	136.201005025126	11.3309660462462	211	132	283	201.280715942383	91
1506	34.9748743718593	136.356783919598	11.3319566901092	206	132	283	201.233978271484	91
1507	34.9748743718593	136.51256281407	10.4697199315128	232	132	284	1436.33251953125	94
1508	34.9748743718593	136.668341708543	10.4470332822277	239	125	286	1473.02075195312	113
1509	34.9748743718593	136.824120603015	10.1355271891816	214	125	284	2000.46240234375	109
1510	34.9748743718593	136.979899497487	9.97706010235434	219	125	285	2290.11352539062	121
1511	34.9748743718593	137.13567839196	10.7793598239894	194	125	285	958.729553222656	117
1512	34.9748743718593	137.291457286432	10.7496552376412	210	132	284	1001.32580566406	94
1513	34.9748743718593	137.447236180905	11.409104161778	218	132	284	104.176147460938	94
1514	34.9748743718593	137.603015075377	11.4087068823219	198	132	284	104.176147460938	94
1515	34.9748743718593	137.758793969849	11.0854629671216	212	132	284	525.273803710938	86
1516	34.9748743718593	137.914572864322	11.083018197	198	132	284	525.273803710938	86
1517	34.9748743718593	138.070351758794	11.2715379985985	184	132	284	275.970245361328	89
1518	34.9748743718593	138.226130653266	10.9378831700008	199	132	284	716.507019042969	89
1519	34.9748743718593	138.381909547739	11.1040546161499	222	126	284	499.236907958984	111
1520	34.9748743718593	138.849246231156	11.0468635595536	242	132	284	577.375122070312	107
1521	34.9748743718593	139.005025125628	11.309805902179	198	141	284	100.671928405762	89
1522	34.9748743718593	139.1608040201	11.0569276159737	234	132	284	563.3291015625	112
1523	34.9748743718593	139.78391959799	11.1260354941392	255	126	311	470.253021240234	138
1524	34.9748743718593	139.939698492462	11.3032761420544	255	126	311	237.815673828125	138
1525	35.0804020100502	126.386934673367	11.3586114922493	198	123	282	167.112747192383	104
1526	35.0804020100502	126.542713567839	11.4429822011898	188	123	282	59.7932319641113	104
1527	35.0804020100502	126.698492462312	11.4107404861936	188	106	282	102.353530883789	104
1528	35.0804020100502	126.854271356784	10.6503030983928	198	124	282	1152.16674804688	83
1529	35.0804020100502	127.010050251256	11.4276567391256	234	131	282	67.5606079101562	78
1530	35.0804020100502	127.165829145729	11.4326575776736	195	131	282	67.5606002807617	77
1531	35.0804020100502	127.321608040201	11.318314062834	193	131	282	218.293121337891	77
1532	35.0804020100502	127.477386934673	11.2693694868142	215	131	282	280.582489013672	98
1533	35.0804020100502	127.633165829146	11.2411610498693	215	131	282	318.258819580078	98
1534	35.0804020100502	127.788944723618	11.4258464808607	194	124	283	80.5995559692383	98
1535	35.0804020100502	127.94472361809	11.2991479701932	223	124	283	237.828186035156	108
1536	35.0804020100502	132.462311557789	11.4510719564972	195	120	283	52.3369178771973	99
1537	35.0804020100502	132.618090452261	11.4779498994921	208	125	283	17.6679515838623	86
1538	35.0804020100502	132.773869346734	11.4690329244929	215	140	283	21.2752685546875	71
1539	35.0804020100502	132.929648241206	11.4668505480897	236	140	283	32.2018051147461	71
1540	35.0804020100502	133.085427135678	11.4671338072118	217	140	283	31.9644393920898	71
1541	35.0804020100502	133.241206030151	11.4692855802636	236	140	283	28.2354888916016	71
1542	35.0804020100502	133.396984924623	11.454654256344	217	140	283	42.1172866821289	73
1543	35.0804020100502	133.552763819095	11.4594317176397	197	139	283	42.1172904968262	90
1544	35.0804020100502	133.708542713568	11.4458975310152	212	128	283	58.4836578369141	90
1545	35.0804020100502	133.86432160804	11.3281824856378	241	128	283	206.256103515625	91
1546	35.0804020100502	134.020100502513	11.3266223012497	228	128	283	208.112548828125	91
1547	35.0804020100502	134.175879396985	11.4118426520016	201	128	283	100.68489074707	91
1548	35.0804020100502	134.331658291457	11.4389529485382	198	128	283	66.9147033691406	91
1549	35.0804020100502	134.48743718593	11.4432399566453	203	139	283	61.9748268127441	91
1550	35.0804020100502	134.643216080402	10.7582229970038	218	139	283	990.041564941406	91
1551	35.0804020100502	134.798994974874	11.4254982349987	215	140	283	83.7468032836914	91
1552	35.0804020100502	134.954773869347	11.3920289365895	200	128	283	125.684478759766	94
1553	35.0804020100502	135.110552763819	11.370646965738	209	132	283	150.725326538086	91
1554	35.0804020100502	135.266331658291	11.4007470388465	222	140	283	114.176147460938	91
1555	35.0804020100502	135.422110552764	11.445203325727	197	132	283	58.0974349975586	91
1556	35.0804020100502	135.577889447236	11.213085333138	209	132	283	354.765411376953	91
1557	35.0804020100502	135.733668341709	10.2741317218498	234	132	283	1760.71899414062	91
1558	35.0804020100502	135.889447236181	10.7869528183547	195	125	283	947.492797851562	91
1559	35.0804020100502	136.045226130653	10.8889716134328	213	125	283	799.184020996094	91
1560	35.0804020100502	136.201005025126	11.2418525859127	233	132	283	317.235565185547	91
1561	35.0804020100502	136.356783919598	11.240188962516	222	140	283	317.235565185547	91
1562	35.0804020100502	136.51256281407	11.1607647791042	213	132	284	422.55126953125	93
1563	35.0804020100502	136.668341708543	10.6500795423833	229	125	284	1150.08752441406	108
1564	35.0804020100502	136.824120603015	11.1420145104669	229	125	284	448.346069335938	109
1565	35.0804020100502	136.979899497487	8.57577646920887	208	125	284	5571.89697265625	109
1566	35.0804020100502	137.13567839196	11.1195717192298	214	125	285	478.718688964844	113
1567	35.0804020100502	137.291457286432	11.1192454602786	205	132	284	478.718627929688	94
1568	35.0804020100502	137.447236180905	11.2648698580791	236	140	284	286.046325683594	86
1569	35.0804020100502	137.603015075377	11.4728602701425	236	140	284	22.8995590209961	86
1570	35.0804020100502	137.758793969849	11.1534867731625	221	132	284	430.752319335938	86
1571	35.0804020100502	137.914572864322	11.0802345348903	221	140	284	525.273803710938	85
1572	35.0804020100502	138.070351758794	11.4526580228133	236	141	284	45.9727973937988	85
1573	35.0804020100502	138.226130653266	11.0635708585223	238	141	284	499.122406005859	86
1574	35.0804020100502	138.381909547739	11.1030371402436	198	132	284	499.236938476562	89
1575	35.0804020100502	138.537688442211	11.10461611831	197	128	284	499.236938476562	89
1576	35.0804020100502	138.849246231156	10.7104022028608	212	131	284	1060.24865722656	111
1577	35.0804020100502	139.005025125628	11.0729692463601	197	132	284	539.346618652344	89
1578	35.0804020100502	139.1608040201	11.0084318955821	218	132	284	626.461181640625	89
1579	35.0804020100502	139.939698492462	11.3385397818266	198	126	310	192.968200683594	120
1580	35.0804020100502	140.095477386935	11.3352793099123	204	126	310	196.809982299805	120
1581	35.1859296482412	126.386934673367	11.4345388785705	190	124	282	72.8202590942383	103
1582	35.1859296482412	126.542713567839	11.4390218458491	190	124	282	67.2812881469727	103
1583	35.1859296482412	126.698492462312	10.1008126316736	198	123	282	2063.70190429688	104
1584	35.1859296482412	126.854271356784	9.32634534461211	224	124	282	3630.08984375	83
1585	35.1859296482412	127.010050251256	11.0204301069529	210	131	282	606.299438476562	83
1586	35.1859296482412	127.165829145729	11.4479472896502	206	131	282	56.1816062927246	77
1587	35.1859296482412	127.321608040201	11.4637099099887	197	131	282	34.8454322814941	77
1588	35.1859296482412	127.477386934673	11.4593748026994	236	131	282	39.4697799682617	77
1589	35.1859296482412	127.633165829146	11.4393095767693	200	131	282	66.3998641967773	77
1590	35.1859296482412	127.788944723618	11.4502214083287	193	131	282	50.7839012145996	98
1591	35.1859296482412	127.94472361809	11.1443712824592	199	123	283	445.916625976562	99
1592	35.1859296482412	128.100502512563	11.1209925971202	190	124	283	476.468841552734	99
1593	35.1859296482412	128.256281407035	11.1213282562571	190	128	283	476.468811035156	108
1594	35.1859296482412	128.412060301508	11.1048034538342	206	128	283	498.732635498047	108
1595	35.1859296482412	128.56783919598	10.9566903702285	206	128	283	702.3408203125	107
1596	35.1859296482412	128.723618090452	9.79536479751308	193	128	283	2637.19775390625	107
1597	35.1859296482412	128.879396984925	11.2078341040703	232	128	283	361.846496582031	107
1598	35.1859296482412	129.035175879397	7.60252889344074	195	139	283	8999.73828125	107
1599	35.1859296482412	129.190954773869	8.62454434218469	199	139	283	5430.11572265625	107
1600	35.1859296482412	132.462311557789	11.4275615829908	213	120	283	81.4609603881836	108
1601	35.1859296482412	132.618090452261	11.4271251020951	234	124	283	81.4609527587891	98
1602	35.1859296482412	132.773869346734	11.4201992440805	212	125	283	90.5934448242188	86
1603	35.1859296482412	132.929648241206	11.4452186169005	203	125	283	59.5732803344727	85
1604	35.1859296482412	133.085427135678	11.439737239651	215	140	283	36.5999755859375	71
1605	35.1859296482412	133.241206030151	11.4668938725109	216	140	283	15.057806968689	71
1606	35.1859296482412	133.396984924623	11.4659726094133	218	140	283	28.4878234863281	71
1607	35.1859296482412	133.552763819095	11.4529312110022	217	140	283	14.2858200073242	73
1608	35.1859296482412	133.708542713568	11.4459691111336	217	140	283	58.4836540222168	85
1609	35.1859296482412	133.86432160804	11.467743455746	235	139	283	31.8813877105713	90
1610	35.1859296482412	134.020100502513	11.3265267148998	216	140	283	208.112564086914	90
1611	35.1859296482412	134.175879396985	11.4536594923108	218	139	283	49.2029113769531	90
1612	35.1859296482412	134.331658291457	11.4562011195293	208	140	283	26.775354385376	90
1613	35.1859296482412	134.48743718593	11.2559492627508	208	140	283	61.9748268127441	90
1614	35.1859296482412	134.643216080402	11.3077212758224	217	140	283	61.9748268127441	90
1615	35.1859296482412	134.798994974874	11.4248276274848	217	140	283	81.4109420776367	90
1616	35.1859296482412	134.954773869347	11.3911049643386	194	139	283	126.64769744873	91
1617	35.1859296482412	135.110552763819	11.3828129760488	192	125	283	136.868850708008	91
1618	35.1859296482412	135.266331658291	11.3901038683659	235	125	283	128.081420898438	91
1619	35.1859296482412	135.422110552764	11.4515461185327	208	125	283	51.8314018249512	91
1620	35.1859296482412	135.577889447236	11.3405951100996	222	140	283	190.239837646484	90
1621	35.1859296482412	135.733668341709	10.2701295862107	223	140	283	1760.71899414062	90
1622	35.1859296482412	135.889447236181	10.7869496253391	211	132	283	947.492919921875	91
1623	35.1859296482412	136.045226130653	10.7608537353017	204	125	283	985.28857421875	91
1624	35.1859296482412	136.201005025126	10.9949654952919	216	125	283	649.509765625	91
1625	35.1859296482412	136.356783919598	11.4447458873793	212	140	283	59.8090934753418	91
1626	35.1859296482412	136.51256281407	11.3290279965192	241	132	283	205.028869628906	91
1627	35.1859296482412	136.668341708543	10.7530432695468	204	125	284	997.186401367188	94
1628	35.1859296482412	136.824120603015	9.31406948575441	229	125	284	3659.84936523438	95
1629	35.1859296482412	136.979899497487	8.05104862334866	219	132	284	7260.69873046875	95
1630	35.1859296482412	137.13567839196	10.973576081609	232	125	284	679.50830078125	95
1631	35.1859296482412	137.291457286432	11.1195355940906	210	132	284	478.718688964844	93
1632	35.1859296482412	137.447236180905	10.9619895726178	236	140	284	478.718688964844	86
1633	35.1859296482412	137.603015075377	10.5625706660096	236	141	284	21.0630683898926	85
1634	35.1859296482412	137.758793969849	11.104060218472	236	140	284	9.37464618682861	85
1635	35.1859296482412	137.914572864322	10.2287779172266	221	141	284	525.273803710938	78
1636	35.1859296482412	138.070351758794	10.3997285639873	221	150	283	16.0070858001709	66
1637	35.1859296482412	138.226130653266	10.8595232768052	221	150	284	268.142211914062	66
1638	35.1859296482412	138.381909547739	11.1312270843835	238	141	284	460.919189453125	86
1639	35.1859296482412	138.537688442211	11.2578151232329	198	132	284	294.788879394531	89
1640	35.1859296482412	138.693467336683	10.7384867907656	198	132	284	1016.21447753906	89
1641	35.1859296482412	138.849246231156	10.6278073307736	198	132	284	1137.39868164062	89
1642	35.1859296482412	139.005025125628	11.1015273761106	218	132	284	503.359375	89
1643	35.1859296482412	139.1608040201	10.3465105871656	197	132	284	1629.29272460938	89
1644	35.1859296482412	139.939698492462	11.2969887191978	242	126	310	246.101440429688	112
1645	35.1859296482412	140.095477386935	11.2809188142636	230	126	310	266.371429443359	107
1646	35.1859296482412	140.251256281407	11.3083660602533	231	126	310	231.509216308594	113
1647	35.2914572864322	126.386934673367	11.4313566274638	190	131	282	76.6022109985352	103
1648	35.2914572864322	126.542713567839	11.4313997657109	196	124	282	76.6022109985352	103
1649	35.2914572864322	126.698492462312	11.4471672592314	223	124	282	56.4227523803711	103
1650	35.2914572864322	126.854271356784	11.4459853658499	208	124	282	58.678466796875	83
1651	35.2914572864322	127.010050251256	11.43690241848	234	124	282	67.5719985961914	83
1652	35.2914572864322	127.165829145729	11.4637511204643	195	131	282	34.8454284667969	83
1653	35.2914572864322	127.321608040201	11.4652253352813	195	131	282	34.8454284667969	83
1654	35.2914572864322	127.477386934673	11.4615948183305	204	140	282	39.4697799682617	76
1655	35.2914572864322	127.633165829146	11.4504957558078	218	149	282	50.7839050292969	63
1656	35.2914572864322	127.788944723618	11.4661338255551	209	139	282	33.2230224609375	77
1657	35.2914572864322	127.94472361809	11.4651172536272	214	124	282	33.2230262756348	99
1658	35.2914572864322	128.100502512563	11.1165929584042	206	120	283	476.468902587891	99
1659	35.2914572864322	128.256281407035	11.4208409994445	206	120	283	89.5238418579102	105
1660	35.2914572864322	128.412060301508	11.3763267573434	206	120	283	144.610595703125	107
1661	35.2914572864322	128.56783919598	10.5910631825817	234	128	283	1243.18957519531	108
1662	35.2914572864322	128.879396984925	10.4069402379767	234	128	283	1538.21240234375	107
1663	35.2914572864322	129.035175879397	9.1675603280725	234	139	283	4001.78149414062	106
1664	35.2914572864322	132.618090452261	11.2849452816481	200	120	283	254.773361206055	105
1665	35.2914572864322	132.773869346734	11.2939206972664	211	120	283	249.738677978516	103
1666	35.2914572864322	132.929648241206	11.435824793244	209	120	283	70.5335083007812	103
1667	35.2914572864322	133.085427135678	11.4125127490399	212	120	283	100.151962280273	85
1668	35.2914572864322	133.241206030151	11.4136760979113	184	120	283	98.3384857177734	85
1669	35.2914572864322	133.396984924623	11.4292521485494	203	140	283	79.2099304199219	85
1670	35.2914572864322	133.552763819095	11.4319998309768	218	140	283	35.8799781799316	71
1671	35.2914572864322	133.708542713568	11.4371727643307	218	140	283	58.4836578369141	73
1672	35.2914572864322	133.86432160804	11.4155949450809	217	140	283	29.8357543945312	73
1673	35.2914572864322	134.020100502513	11.3067449993371	236	140	283	151.160888671875	71
1674	35.2914572864322	134.175879396985	11.417863985932	203	140	283	92.103385925293	77
1675	35.2914572864322	134.331658291457	11.4017298234973	236	140	283	32.2858619689941	72
1676	35.2914572864322	134.48743718593	11.4599125345039	236	140	283	24.772798538208	71
1677	35.2914572864322	134.643216080402	11.3179349067074	236	140	283	62.294994354248	77
1678	35.2914572864322	134.798994974874	11.4277371464775	216	140	283	81.1427688598633	89
1679	35.2914572864322	134.954773869347	11.3858238563269	197	140	283	133.153671264648	90
1680	35.2914572864322	135.110552763819	11.3796926279847	232	125	283	141.119903564453	91
1681	35.2914572864322	135.266331658291	11.3965574817575	240	125	283	119.744674682617	91
1682	35.2914572864322	135.422110552764	11.4519448305849	192	125	283	51.338695526123	91
1683	35.2914572864322	135.577889447236	11.4474582610719	216	140	283	56.484790802002	89
1684	35.2914572864322	135.733668341709	10.674981798605	236	140	283	1115.13403320312	79
1685	35.2914572864322	135.889447236181	10.9962962492544	222	140	283	647.031188964844	90
1686	35.2914572864322	136.045226130653	11.4931829058287	192	132	283	0	91
1687	35.2914572864322	136.201005025126	10.566885444292	229	125	283	1276.30505371094	91
1688	35.2914572864322	136.356783919598	11.2300886993368	218	132	283	332.37646484375	91
1689	35.2914572864322	136.51256281407	11.0379686311774	207	132	283	590.166198730469	91
1690	35.2914572864322	136.668341708543	10.5687694467392	199	125	284	1278.73669433594	94
1691	35.2914572864322	136.824120603015	9.78811945992079	199	125	284	2652.00268554688	95
1692	35.2914572864322	136.979899497487	9.50033778700561	214	132	284	3245.81567382812	95
1693	35.2914572864322	137.13567839196	10.5999203760798	196	132	284	1229.85815429688	95
1694	35.2914572864322	137.291457286432	11.1206818627216	237	132	284	475.840759277344	86
1695	35.2914572864322	137.447236180905	11.0232472935128	212	140	284	103.587059020996	85
1696	35.2914572864322	137.603015075377	8.85192270045799	212	141	283	12.0199871063232	75
1697	35.2914572864322	137.758793969849	10.0702422978005	221	141	284	31.774097442627	85
1698	35.2914572864322	137.914572864322	9.50163276013375	221	141	283	121.336280822754	67
1699	35.2914572864322	138.070351758794	6.52949802493808	221	183	249	16.0070858001709	25
1700	35.2914572864322	138.226130653266	8.24069351313625	221	182	249	499.236938476562	56
1701	35.2914572864322	138.381909547739	11.4502178632089	221	141	284	52.00732421875	81
1702	35.2914572864322	138.537688442211	11.3303866690251	235	141	284	203.299270629883	85
1703	35.2914572864322	138.693467336683	11.0189512937432	237	141	284	537.415954589844	70
1704	35.2914572864322	138.849246231156	11.162945962207	237	141	284	413.872436523438	67
1705	35.2914572864322	139.005025125628	11.2495604059082	197	140	284	279.769500732422	74
1706	35.2914572864322	139.1608040201	10.2308325977521	218	132	284	1824.13269042969	89
1707	35.2914572864322	139.628140703518	9.16280804276612	217	126	310	4014.70190429688	112
1708	35.2914572864322	139.939698492462	11.2713181779531	204	126	310	279.058715820312	112
1709	35.2914572864322	140.095477386935	11.2061421601605	230	126	310	364.019073486328	107
1710	35.2914572864322	140.251256281407	11.3442888363863	193	126	310	182.167602539062	107
1711	35.2914572864322	140.407035175879	11.2749502169594	231	126	310	274.437133789062	113
1712	35.3969849246231	126.386934673367	11.4258194141625	200	140	282	76.6022033691406	113
1713	35.3969849246231	126.542713567839	11.4347760093635	200	131	282	71.469123840332	104
1714	35.3969849246231	126.698492462312	11.4344514732259	224	124	282	71.4691314697266	103
1715	35.3969849246231	126.854271356784	11.4475161956068	207	124	282	56.4227485656738	82
1716	35.3969849246231	127.010050251256	11.4348817500233	236	124	282	64.2590408325195	82
1717	35.3969849246231	127.165829145729	11.4601258233094	210	124	282	41.1344299316406	83
1718	35.3969849246231	127.321608040201	11.4226549994881	197	124	282	86.3284606933594	83
1719	35.3969849246231	127.477386934673	11.4214623699467	201	140	282	86.3284606933594	76
1720	35.3969849246231	127.633165829146	11.4246042017886	218	148	282	60.6780281066895	63
1721	35.3969849246231	127.788944723618	11.4646733711614	216	139	282	34.6775550842285	77
1722	35.3969849246231	127.94472361809	11.4664954697973	193	131	282	33.2230224609375	77
1723	35.3969849246231	128.100502512563	11.4611069624647	214	128	282	35.9778442382812	94
1724	35.3969849246231	128.256281407035	11.4523856111555	211	120	283	42.5004997253418	105
1725	35.3969849246231	128.412060301508	11.4553156275327	210	120	283	42.8644142150879	105
1726	35.3969849246231	128.56783919598	11.4068811230239	210	120	283	106.969604492188	60
1727	35.3969849246231	128.723618090452	11.4079563361766	222	120	283	105.695579528809	107
1728	35.3969849246231	128.879396984925	11.0703801570583	190	128	283	540.822937011719	107
1729	35.3969849246231	129.035175879397	10.9777920660882	199	128	283	673.618347167969	98
1730	35.3969849246231	129.190954773869	10.9938047464983	213	128	283	650.962280273438	107
1731	35.3969849246231	129.346733668342	11.2669089662544	190	127	283	284.765045166016	107
1732	35.3969849246231	132.773869346734	11.2818635546174	198	120	283	265.477691650391	108
1733	35.3969849246231	132.929648241206	11.1536949980232	184	120	283	433.141693115234	104
1734	35.3969849246231	133.085427135678	11.153215739904	220	120	283	434.127227783203	103
1735	35.3969849246231	133.241206030151	11.4123759997989	211	120	283	100.15355682373	103
1736	35.3969849246231	133.396984924623	10.8209059393815	195	120	283	896.550903320312	103
1737	35.3969849246231	133.552763819095	11.4193985771337	203	140	283	90.9752349853516	98
1738	35.3969849246231	133.708542713568	11.3527139088332	205	139	283	175.141250610352	103
1739	35.3969849246231	133.86432160804	11.4401683880105	197	139	283	65.6976776123047	103
1740	35.3969849246231	134.020100502513	11.3351552070755	235	140	283	197.342544555664	90
1741	35.3969849246231	134.175879396985	11.2975712589219	184	139	283	245.360809326172	103
1742	35.3969849246231	134.331658291457	11.4257318673194	196	139	283	83.7188568115234	90
1743	35.3969849246231	134.48743718593	11.4618087853974	217	140	283	38.4118804931641	72
1744	35.3969849246231	134.643216080402	11.4426483533199	216	140	283	61.6983757019043	88
1745	35.3969849246231	134.798994974874	11.4428194715477	191	125	283	62.5193214416504	90
1746	35.3969849246231	134.954773869347	11.3930047240624	192	125	283	124.451034545898	90
1747	35.3969849246231	135.110552763819	11.3781761774615	211	125	283	142.614929199219	91
1748	35.3969849246231	135.266331658291	11.3531604525898	232	125	283	172.694900512695	91
1749	35.3969849246231	135.422110552764	11.4108167718786	240	125	283	102.168319702148	91
1750	35.3969849246231	135.577889447236	11.4595766295499	223	140	283	39.3717346191406	90
1751	35.3969849246231	135.733668341709	11.4571373986167	201	140	283	43.8619575500488	90
1752	35.3969849246231	135.889447236181	11.4087889280334	209	140	283	104.497520446777	91
1753	35.3969849246231	136.045226130653	11.4067070057943	200	132	283	106.861038208008	91
1754	35.3969849246231	136.201005025126	11.4905180309023	197	125	283	0	91
1755	35.3969849246231	136.356783919598	11.3288407322285	205	132	283	202.80094909668	91
1756	35.3969849246231	136.51256281407	11.114221958165	217	132	283	486.371917724609	91
1757	35.3969849246231	136.668341708543	10.203189441337	233	125	284	1882.50085449219	91
1758	35.3969849246231	136.824120603015	10.1347341893538	233	125	284	2003.06726074219	94
1759	35.3969849246231	136.979899497487	10.6981224243065	241	132	284	1080.03747558594	93
1760	35.3969849246231	137.13567839196	10.8924664000456	237	132	284	793.189880371094	93
1761	35.3969849246231	137.291457286432	11.3067133156334	212	140	284	225.167221069336	86
1762	35.3969849246231	137.447236180905	10.8816257065912	236	141	283	107.159790039062	85
1763	35.3969849246231	137.603015075377	7.61861255959744	212	150	253	74.5054092407227	59
1764	35.3969849246231	137.758793969849	9.8622148135759	221	140	283	101.330070495605	81
1765	35.3969849246231	137.914572864322	9.7545401554859	221	141	283	140.630920410156	72
1766	35.3969849246231	138.070351758794	4.64195188905706	221	184	241	153.206024169922	10
1767	35.3969849246231	138.226130653266	5.18366991008599	221	183	241	431.855590820312	13
1768	35.3969849246231	138.381909547739	11.4493045079117	221	141	283	13.7159938812256	70
1769	35.3969849246231	138.537688442211	11.3105011243864	221	141	283	103.570358276367	70
1770	35.3969849246231	138.693467336683	7.58973182226492	237	183	249	53.3018836975098	25
1771	35.3969849246231	138.849246231156	8.51691332380185	237	181	260	190.518218994141	26
1772	35.3969849246231	139.005025125628	11.4470918080015	237	141	283	57.3187866210938	67
1773	35.3969849246231	139.1608040201	10.7661923809256	236	140	284	972.292907714844	74
1774	35.3969849246231	139.316582914573	10.0209042264857	234	126	284	2207.66821289062	89
1775	35.3969849246231	139.472361809045	7.99225188263616	196	126	284	7474.275390625	111
1776	35.3969849246231	139.628140703518	7.61634585822547	196	126	284	8939.111328125	111
1777	35.3969849246231	139.939698492462	10.7712611069407	231	126	310	969.767211914062	138
1778	35.3969849246231	140.095477386935	10.891800654919	199	126	310	795.255554199219	112
1779	35.3969849246231	140.251256281407	11.0617783473637	199	126	310	556.032958984375	113
1780	35.3969849246231	140.407035175879	11.0630689086127	231	126	310	555.773559570312	113
1781	35.5025125628141	126.542713567839	11.4336855949147	212	124	282	71.4691314697266	104
1782	35.5025125628141	126.698492462312	11.4356340166814	221	124	282	71.4691314697266	103
1783	35.5025125628141	126.854271356784	11.3847308408716	234	124	282	133.929626464844	82
1784	35.5025125628141	127.010050251256	11.446662562163	200	131	282	57.7150611877441	82
1785	35.5025125628141	127.165829145729	11.4685942313408	197	124	282	30.6160373687744	82
1786	35.5025125628141	127.321608040201	11.4683582723901	215	124	282	30.6000099182129	83
1787	35.5025125628141	127.477386934673	11.4314898487333	200	139	282	75.6379241943359	77
1788	35.5025125628141	127.633165829146	11.4513131684064	205	140	282	51.8451957702637	76
1789	35.5025125628141	127.788944723618	11.4543950801333	236	139	282	46.9676475524902	77
1790	35.5025125628141	127.94472361809	11.4235358096134	197	131	282	50.2194900512695	78
1791	35.5025125628141	128.100502512563	11.464339534455	214	131	282	35.916374206543	94
1792	35.5025125628141	128.256281407035	11.4636059592042	234	120	283	36.8153381347656	105
1793	35.5025125628141	128.412060301508	11.4252424941133	192	120	283	82.6148529052734	105
1794	35.5025125628141	128.56783919598	11.4179491906479	149	120	283	89.2751388549805	99
1795	35.5025125628141	128.723618090452	11.3952905035712	208	120	283	105.695587158203	99
1796	35.5025125628141	128.879396984925	11.404960588981	215	128	282	105.695587158203	98
1797	35.5025125628141	129.035175879397	11.098325443259	209	128	282	503.986022949219	95
1798	35.5025125628141	129.190954773869	11.2669655927062	196	128	283	284.765014648438	98
1799	35.5025125628141	129.346733668342	8.8936358212946	213	125	283	4686.39013671875	107
1800	35.5025125628141	132.929648241206	11.1518524575264	213	120	293	435.416717529297	109
1801	35.5025125628141	133.085427135678	11.1518604614703	223	120	293	435.416717529297	109
1802	35.5025125628141	133.241206030151	11.4907087000741	183	120	300	0	109
1803	35.5025125628141	133.552763819095	11.4219901013569	192	120	283	86.6513214111328	108
1804	35.5025125628141	133.708542713568	11.3287405322115	209	120	283	205.527954101562	108
1805	35.5025125628141	134.020100502513	11.2973678616109	200	120	283	245.360809326172	108
1806	35.5025125628141	134.175879396985	11.2946934479318	183	120	283	245.360794067383	108
1807	35.5025125628141	134.331658291457	11.3262331696928	223	125	283	208.731094360352	103
1808	35.5025125628141	134.48743718593	11.4396339342641	215	140	283	66.28173828125	89
1809	35.5025125628141	134.643216080402	11.4003401747662	215	140	283	114.683227539062	88
1810	35.5025125628141	134.798994974874	11.3943197885269	240	125	283	122.622901916504	90
1811	35.5025125628141	134.954773869347	11.3966458057823	197	125	283	119.931678771973	102
1812	35.5025125628141	135.110552763819	11.319949615438	237	125	283	216.466171264648	102
1813	35.5025125628141	135.266331658291	11.3864316612653	189	125	283	132.231796264648	103
1814	35.5025125628141	135.422110552764	11.2936859756483	198	120	283	249.962982177734	103
1815	35.5025125628141	135.577889447236	11.3740740123595	232	125	283	146.133773803711	103
1816	35.5025125628141	135.733668341709	11.3894422782194	211	125	283	128.940505981445	103
1817	35.5025125628141	135.889447236181	11.413747137833	212	132	283	91.0839614868164	91
1818	35.5025125628141	136.045226130653	11.3770801467957	201	132	283	143.782470703125	91
1819	35.5025125628141	136.201005025126	11.2945609252155	217	132	283	244.648330688477	86
1820	35.5025125628141	136.356783919598	11.2657575019479	236	140	283	197.697738647461	84
1821	35.5025125628141	136.51256281407	11.4586778107129	212	140	283	28.8151378631592	86
1822	35.5025125628141	136.668341708543	10.7963006467539	235	132	284	931.323120117188	91
1823	35.5025125628141	136.824120603015	10.8427854097302	235	132	284	865.702941894531	93
1824	35.5025125628141	136.979899497487	11.3020692420679	196	132	284	237.368927001953	93
1825	35.5025125628141	137.13567839196	11.4005053877569	209	132	284	91.1720809936523	86
1826	35.5025125628141	137.291457286432	11.4117125022329	236	140	284	80.6410980224609	86
1827	35.5025125628141	137.447236180905	11.2870746492187	236	140	284	116.831787109375	85
1828	35.5025125628141	137.603015075377	8.78070791952361	221	141	283	92.1278991699219	70
1829	35.5025125628141	137.758793969849	9.33712169555336	221	141	283	153.206024169922	72
1830	35.5025125628141	137.914572864322	10.1010682549988	221	140	283	99.8761672973633	72
1831	35.5025125628141	138.070351758794	3.79713482399979	221	189	241	4.48453426361084	9
1832	35.5025125628141	138.226130653266	3.0805682305888	221	192	241	499.236907958984	5
1833	35.5025125628141	138.381909547739	11.19002842543	221	140	283	138.000564575195	67
1834	35.5025125628141	138.537688442211	11.3582560458124	197	140	284	166.198272705078	85
1835	35.5025125628141	138.693467336683	9.28885872445585	237	150	260	218.27668762207	34
1836	35.5025125628141	138.849246231156	9.74868670352251	237	150	283	252.47297668457	34
1837	35.5025125628141	139.005025125628	11.4264340630292	237	141	283	31.541971206665	63
1838	35.5025125628141	139.1608040201	9.81957298058571	221	141	283	2332.318359375	71
1839	35.5025125628141	139.316582914573	10.2967840651963	197	126	284	1721.0341796875	75
1840	35.5025125628141	139.472361809045	7.92817541557291	199	126	284	7712.3916015625	107
1841	35.5025125628141	139.628140703518	7.60168924522991	233	126	284	9002.431640625	111
1842	35.5025125628141	139.78391959799	7.17527351121683	194	126	284	10956.7900390625	112
1843	35.5025125628141	140.095477386935	10.8861931214391	190	126	310	802.6796875	112
1844	35.5025125628141	140.251256281407	9.53836559624601	191	126	310	3164.18286132812	107
1845	35.5025125628141	140.407035175879	10.9062245882399	195	126	310	774.093444824219	112
1846	35.608040201005	126.542713567839	11.4254894242817	212	141	282	82.4376220703125	98
1847	35.608040201005	126.698492462312	11.4265243723444	212	124	282	82.437629699707	104
1848	35.608040201005	126.854271356784	11.3814801065493	221	123	282	133.929626464844	82
1849	35.608040201005	127.010050251256	11.3851027562262	236	124	282	133.929626464844	82
1850	35.608040201005	127.165829145729	11.4678410326561	209	131	282	30.6000099182129	82
1851	35.608040201005	127.321608040201	11.4667949353785	219	140	282	30.6000118255615	77
1852	35.608040201005	127.477386934673	11.4613631037221	201	142	282	29.5407123565674	76
1853	35.608040201005	127.633165829146	11.4554070790736	202	142	282	46.3559303283691	75
1854	35.608040201005	127.788944723618	11.4537017045261	213	139	282	46.967643737793	77
1855	35.608040201005	127.94472361809	11.4435229610377	194	138	282	61.7009963989258	78
1856	35.608040201005	128.100502512563	11.4572866422309	198	120	282	35.916374206543	78
1857	35.608040201005	128.256281407035	11.4616481474019	174	120	282	35.916374206543	105
1858	35.608040201005	128.412060301508	11.3523365150999	234	120	282	170.810729980469	105
1859	35.608040201005	128.56783919598	11.440558440541	214	120	282	63.9453582763672	94
1860	35.608040201005	128.723618090452	11.4466589168862	214	120	282	43.2120132446289	99
1861	35.608040201005	128.879396984925	11.4077619018586	211	120	282	105.695587158203	95
1862	35.608040201005	129.035175879397	11.3207713449535	209	128	282	208.154006958008	79
1863	35.608040201005	129.190954773869	11.2650889629318	211	120	283	284.765014648438	95
1864	35.608040201005	129.346733668342	10.2160610628575	240	120	283	1859.93786621094	106
1865	35.608040201005	134.48743718593	11.4397863838436	212	132	283	66.28173828125	103
1866	35.608040201005	134.643216080402	11.4499175608599	204	139	283	53.2474975585938	102
1867	35.608040201005	134.798994974874	11.3943709781984	200	125	283	122.622894287109	102
1868	35.608040201005	134.954773869347	11.3957674439571	222	125	283	118.317726135254	102
1869	35.608040201005	135.110552763819	11.3979406813647	197	125	283	118.317718505859	103
1870	35.608040201005	135.266331658291	11.3998446539999	211	125	283	115.270347595215	103
1871	35.608040201005	135.889447236181	11.4314469074626	184	125	283	76.5975189208984	103
1872	35.608040201005	136.045226130653	11.2850337412383	212	140	283	260.415771484375	91
1873	35.608040201005	136.201005025126	11.2966123473515	218	140	283	246.255493164062	84
1874	35.608040201005	136.356783919598	10.6095991677611	218	141	283	28.8151378631592	69
1875	35.608040201005	136.51256281407	10.9099390270714	236	141	283	28.8151378631592	73
1876	35.608040201005	136.668341708543	11.3856238502698	236	140	283	128.059799194336	86
1877	35.608040201005	136.824120603015	11.3321206500867	236	140	283	176.961868286133	86
1878	35.608040201005	136.979899497487	11.3517953831733	212	140	284	169.184097290039	86
1879	35.608040201005	137.13567839196	11.4262784259248	236	140	283	43.9986724853516	86
1880	35.608040201005	137.291457286432	10.4377552776458	236	141	283	34.6686325073242	85
1881	35.608040201005	137.447236180905	10.6502598100819	236	140	283	116.831787109375	85
1882	35.608040201005	137.603015075377	8.10325942979012	221	141	253	21.3916301727295	64
1883	35.608040201005	137.758793969849	5.9445790783801	221	183	241	150.942749023438	39
1884	35.608040201005	137.914572864322	9.01448748879144	221	141	253	186.858657836914	62
1885	35.608040201005	138.070351758794	4.22168202065872	221	189	241	4.48453426361084	10
1886	35.608040201005	138.226130653266	2.0366706686497	221	196	220	361.046905517578	2
1887	35.608040201005	138.381909547739	10.6064390609394	221	140	282	236.830368041992	46
1888	35.608040201005	138.537688442211	10.7772023411727	191	125	284	961.590515136719	86
1889	35.608040201005	138.693467336683	11.2311961938663	197	140	284	331.249633789062	71
1890	35.608040201005	138.849246231156	11.077033002433	237	140	283	95.1765213012695	37
1891	35.608040201005	139.005025125628	11.4055440145373	237	140	283	101.099990844727	70
1892	35.608040201005	139.1608040201	10.059935414918	184	126	284	2134.60864257812	71
1893	35.608040201005	139.316582914573	9.35804740338991	193	126	284	3559.88623046875	75
1894	35.608040201005	139.472361809045	7.84634922525113	199	126	284	8020.6689453125	79
1895	35.608040201005	139.628140703518	6.56534834256465	225	126	284	14453.4833984375	79
1896	35.608040201005	139.78391959799	6.3960141331319	240	126	284	15605.234375	111
1897	35.608040201005	140.095477386935	9.29706490545433	195	126	294	3697.38745117188	112
1898	35.608040201005	140.251256281407	10.0529757430282	233	126	294	2150.14233398438	107
1899	35.608040201005	140.407035175879	11.1231366310316	233	126	310	473.855804443359	112
1900	35.608040201005	140.562814070352	11.1866874153945	233	126	310	389.030487060547	106
1901	35.713567839196	126.698492462312	11.4264368198075	200	131	282	82.4376220703125	104
1902	35.713567839196	126.854271356784	11.3860122692501	222	124	282	133.183975219727	83
1903	35.713567839196	127.010050251256	11.3863585843525	224	123	282	132.704544067383	82
1904	35.713567839196	127.165829145729	11.4227183317097	200	124	282	87.3545227050781	82
1905	35.713567839196	127.321608040201	11.4772287684043	215	131	282	17.2655010223389	77
1906	35.713567839196	127.477386934673	11.4764708697433	201	142	282	20.539701461792	75
1907	35.713567839196	127.633165829146	11.4651414645056	218	148	282	32.3079376220703	75
1908	35.713567839196	127.788944723618	11.4446536720792	216	140	282	58.8876914978027	76
1909	35.713567839196	127.94472361809	11.4342768536242	209	139	282	61.7009963989258	77
1910	35.713567839196	128.100502512563	11.4643653547049	220	138	282	35.916374206543	78
1911	35.713567839196	128.256281407035	11.4356437491886	169	120	282	70.9953079223633	105
1912	35.713567839196	128.412060301508	11.3943598182667	174	120	282	122.791923522949	105
1913	35.713567839196	128.56783919598	11.2877832601564	190	120	282	256.151214599609	78
1914	35.713567839196	128.723618090452	11.0164286735561	170	120	282	615.162170410156	78
1915	35.713567839196	128.879396984925	11.4372941498638	213	120	282	66.1244049072266	96
1916	35.713567839196	129.035175879397	11.3521958210419	190	120	282	175.752731323242	79
1917	35.713567839196	129.190954773869	11.3313502949428	234	120	283	194.393615722656	95
1918	35.713567839196	129.346733668342	11.3456906043224	209	120	283	175.752731323242	60
1919	35.713567839196	135.110552763819	11.3973004553912	198	125	283	118.317710876465	103
1920	35.713567839196	135.266331658291	11.4621398548548	223	139	283	38.7616882324219	103
1921	35.713567839196	136.045226130653	11.2857457937118	200	125	283	260.415771484375	103
1922	35.713567839196	136.201005025126	11.4672152051018	217	141	283	32.2479095458984	84
1923	35.713567839196	136.356783919598	10.8102502627473	218	141	283	28.8151378631592	68
1924	35.713567839196	136.51256281407	9.89629555698487	218	141	283	43.6383171081543	68
1925	35.713567839196	136.668341708543	9.84759578091353	236	141	283	135.883972167969	68
1926	35.713567839196	136.824120603015	10.4678418742058	236	141	283	188.270446777344	69
1927	35.713567839196	136.979899497487	11.0740592026149	236	140	283	41.990291595459	86
1928	35.713567839196	137.13567839196	10.9818332604621	236	140	283	41.6785163879395	86
1929	35.713567839196	137.291457286432	8.33018763354746	212	141	283	41.6663360595703	64
1930	35.713567839196	137.447236180905	6.69663357853015	221	150	252	116.83177947998	58
1931	35.713567839196	137.603015075377	7.19263870372228	221	150	252	28.3922309875488	61
1932	35.713567839196	137.758793969849	4.76424831125906	221	184	241	18.1780624389648	15
1933	35.713567839196	137.914572864322	7.55632823401311	221	141	252	190.047271728516	41
1934	35.713567839196	138.070351758794	6.59298613808915	221	184	241	138.837814331055	32
1935	35.713567839196	138.226130653266	3.98336001463973	221	189	241	223.169158935547	10
1936	35.713567839196	138.381909547739	9.65540543220125	221	140	255	213.937866210938	46
1937	35.713567839196	138.537688442211	10.8619382278156	236	128	284	837.31005859375	71
1938	35.713567839196	138.693467336683	10.8943802903394	221	140	283	120.64232635498	37
1939	35.713567839196	138.849246231156	9.62864574934574	221	141	282	88.0721130371094	34
1940	35.713567839196	139.005025125628	10.9523951564397	237	141	283	75.6141891479492	34
1941	35.713567839196	139.1608040201	11.4111717200416	197	126	284	101.712768554688	70
1942	35.713567839196	139.316582914573	9.77574930970311	204	126	284	2676.2177734375	75
1943	35.713567839196	139.472361809045	7.35877288731493	199	126	284	10077.259765625	79
1944	35.713567839196	139.628140703518	6.00971240667601	192	126	284	18601.73046875	79
1945	35.713567839196	139.78391959799	5.81492929614789	240	126	284	20348.98046875	79
1946	35.713567839196	139.939698492462	7.66494807872308	195	126	284	8739.3154296875	111
1947	35.713567839196	140.095477386935	9.21803935782692	195	126	294	3880.66943359375	112
1948	35.713567839196	140.251256281407	10.6089501452412	233	126	294	1216.30493164062	107
1949	35.713567839196	140.407035175879	11.239411436218	242	126	294	320.024200439453	106
1950	35.713567839196	140.562814070352	11.1557525282431	191	126	310	430.562377929688	106
1951	35.713567839196	140.718592964824	10.9682971651394	184	126	310	686.906982421875	106
1952	35.8190954773869	120	10.7721600431493	147	118	281	969.365966796875	66
1953	35.8190954773869	126.698492462312	11.4267610694996	222	124	282	82.4376220703125	104
1954	35.8190954773869	126.854271356784	11.385161982833	223	124	282	132.704544067383	83
1955	35.8190954773869	127.010050251256	11.4049129481699	221	124	282	109.568435668945	83
1956	35.8190954773869	127.165829145729	9.26481141259959	206	124	282	3773.44604492188	82
1957	35.8190954773869	127.321608040201	11.4568015041043	219	131	282	37.548999786377	82
1958	35.8190954773869	127.477386934673	11.4770530881132	205	140	282	17.2458801269531	75
1959	35.8190954773869	127.633165829146	11.4704278820652	203	148	282	28.6344585418701	75
1960	35.8190954773869	127.788944723618	11.4435405828171	203	148	282	61.7009963989258	75
1961	35.8190954773869	127.94472361809	11.4385526608547	216	140	282	61.701000213623	77
1962	35.8190954773869	128.100502512563	11.4558546603973	236	139	282	38.836254119873	77
1963	35.8190954773869	128.256281407035	11.4480674957931	174	120	282	54.6934585571289	84
1964	35.8190954773869	128.412060301508	11.4241618450556	234	120	282	85.6638565063477	84
1965	35.8190954773869	128.56783919598	7.53626595773972	214	120	282	9273.8037109375	78
1966	35.8190954773869	128.723618090452	10.6631146521858	192	120	282	1131.82507324219	78
1967	35.8190954773869	128.879396984925	10.9434650229597	192	120	282	715.28125	78
1968	35.8190954773869	129.035175879397	11.3557269353316	211	120	282	165.953170776367	96
1969	35.8190954773869	129.190954773869	11.3498275357469	181	120	282	175.752731323242	57
1970	35.8190954773869	129.346733668342	11.3514509601626	209	120	283	175.752731323242	60
1971	35.8190954773869	129.502512562814	11.3080391335558	240	120	283	175.752746582031	106
1972	35.8190954773869	136.045226130653	11.4674458169609	191	132	283	32.2479095458984	103
1973	35.8190954773869	136.201005025126	11.4660868144532	233	140	283	32.2479095458984	86
1974	35.8190954773869	136.356783919598	11.4224295133659	218	141	283	19.6368312835693	73
1975	35.8190954773869	136.51256281407	10.2555031040061	218	141	283	39.2197036743164	68
1976	35.8190954773869	136.668341708543	8.89162442681421	236	141	283	41.0586814880371	68
1977	35.8190954773869	136.824120603015	9.29400833704037	236	141	283	41.879207611084	68
1978	35.8190954773869	136.979899497487	9.45563088691956	236	141	283	41.9902954101562	69
1979	35.8190954773869	137.13567839196	9.47586287138221	236	141	283	41.6860084533691	69
1980	35.8190954773869	137.291457286432	6.41409729904466	212	150	242	41.6663360595703	57
1981	35.8190954773869	137.447236180905	3.99407817612777	209	184	241	2.98990440368652	22
1982	35.8190954773869	137.603015075377	5.95238536684901	221	177	241	14.8429431915283	39
1983	35.8190954773869	137.758793969849	5.61367868843803	221	184	241	27.2489471435547	22
1984	35.8190954773869	137.914572864322	7.83731638337771	221	141	252	102.269371032715	41
1985	35.8190954773869	138.070351758794	8.91647128375891	221	140	252	102.268867492676	60
1986	35.8190954773869	138.226130653266	7.09329638804995	221	141	241	73.9372863769531	41
1987	35.8190954773869	138.381909547739	9.3510761165157	221	140	255	73.9247817993164	45
1988	35.8190954773869	138.537688442211	10.033666136724	221	140	282	258.956909179688	51
1989	35.8190954773869	138.693467336683	6.88861364926523	205	150	241	120.613967895508	26
1990	35.8190954773869	138.849246231156	6.77045395374785	205	183	241	77.5854034423828	26
1991	35.8190954773869	139.005025125628	9.26752864861957	237	141	260	29.5751075744629	34
1992	35.8190954773869	139.1608040201	11.3857290378449	221	126	283	130.314239501953	70
1993	35.8190954773869	139.316582914573	10.2618381750809	218	126	284	1781.71313476562	75
1994	35.8190954773869	139.472361809045	8.81848391375323	199	126	284	4891.50830078125	79
1995	35.8190954773869	139.628140703518	7.75086430555674	191	126	284	8391.7353515625	79
1996	35.8190954773869	139.78391959799	7.12164004767345	230	126	284	11233.5048828125	79
1997	35.8190954773869	139.939698492462	7.8815485739648	199	126	284	7886.4111328125	79
1998	35.8190954773869	140.095477386935	10.6004030054037	195	125	294	1223.27563476562	112
1999	35.8190954773869	140.251256281407	10.966007601158	183	125	294	689.585327148438	107
[truncated: 3,617 more rows]
