# Supplementary material for: Role of vector phenotypic plasticity in disease transmission as illustrated by the spread of dengue virus by Aedes albopictus
Source: Nat Commun. 2024 Sep 7;15:7823. doi: 10.1038/s41467-024-52144-5 (PMC11379831; doi:10.1038/s41467-024-52144-5)
Supplement: Supplementary file 4 — Source Data files [file 41467_2024_52144_MOESM4_ESM.zip › Source_Data_Folder/Supplementary_Material/SF60/mord_NC_17.csv]

	latitude	longitude	R0_max	R0_max_time	R0_first	R0_last	Dens	Duration
1	24	89	10.5864825251889	82	1	363	1251.37634277344	219
2	24	89.1557788944724	10.4784401914195	53	1	363	1422.30773925781	219
3	24	89.3115577889447	10.2822911704755	53	1	364	1746.77099609375	219
4	24	89.4673366834171	10.6440596454045	193	1	364	1162.35705566406	222
5	24	89.6231155778895	10.5791072471815	62	1	364	1261.85766601562	222
6	24	89.7788944723618	10.7141236373025	193	1	364	1055.52893066406	345
7	24	89.9346733668342	10.6868926058167	297	1	364	1096.45007324219	345
8	24	90.0904522613065	10.2044628754178	129	1	361	1878.13647460938	333
9	24	90.2462311557789	8.64276604347081	87	1	361	5380.0849609375	331
10	24	90.4020100502512	7.76023078926385	193	1	361	8356.09765625	328
11	24	90.5577889447236	10.0741656120357	129	1	361	2111.93896484375	332
12	24	90.713567839196	10.2816859157277	192	1	364	1746.8330078125	332
13	24	90.8693467336683	10.0691878305548	171	1	364	2120.9580078125	333
14	24	91.0251256281407	9.74366894138089	224	1	364	2740.572265625	271
15	24	91.1809045226131	10.5022819789291	89	1	364	1383.48913574219	271
16	24	91.3366834170854	10.1053808613357	263	1	364	2055.75073242188	260
17	24	91.4924623115578	11.3486491887735	273	1	364	179.812576293945	260
18	24	91.6482412060301	11.1001563036038	274	1	364	505.361297607422	260
19	24	91.8040201005025	11.3165725021362	245	1	364	220.924377441406	259
20	24	91.9597989949749	11.1937998500096	291	1	364	379.724456787109	259
21	24	92.1155778894472	11.3592468984415	194	1	364	166.87548828125	258
22	24	92.2713567839196	11.4198474991941	138	1	364	91.0311279296875	257
23	24	92.427135678392	11.4467797962229	218	1	364	57.6270217895508	255
24	24	92.5829145728643	11.4722096605495	189	1	364	26.4434833526611	251
25	24	92.7386934673367	11.4709331437083	209	3	364	28.0151634216309	251
26	24	92.8944723618091	11.470374258733	259	27	345	28.1121997833252	248
27	24	93.0502512562814	11.4633800070462	158	46	345	28.5487976074219	222
28	24	93.2060301507538	11.4277506486778	198	48	344	22.3441467285156	189
29	24	93.3618090452261	10.9081457039087	158	48	322	14.9152221679688	188
30	24	93.5175879396985	10.9294278716398	158	48	322	27.4829216003418	186
31	24	93.6733668341708	10.6370223907715	158	49	322	11.7757749557495	183
32	24	93.8291457286432	10.2263862623551	145	82	295	49.1719818115234	183
33	24	93.9849246231156	11.1778657253146	158	53	323	49.836540222168	186
34	24	94.1407035175879	11.4531662247864	214	27	345	49.836540222168	221
35	24	94.2964824120603	11.431219015158	235	27	346	76.8243865966797	268
36	24	94.4522613065327	11.4582061690603	216	27	346	42.8372344970703	298
37	24	94.608040201005	11.4719815426506	88	1	347	26.6995525360107	190
38	24	94.7638190954774	11.4720046713015	270	1	364	26.6995525360107	196
39	24	94.9195979899498	11.4719007016388	182	1	364	26.6995525360107	159
40	24	95.0753768844221	11.4668139570135	217	1	347	33.0543975830078	159
41	24	95.2311557788945	11.466755799629	217	1	364	33.056770324707	282
42	24	95.3869346733668	11.4665253678546	269	1	364	33.056770324707	159
43	24	95.5427135678392	11.4668210031419	241	1	364	33.056770324707	283
44	24	95.6984924623116	11.4500901234455	133	1	364	53.6110000610352	284
45	24	95.8542713567839	11.4500984224095	151	1	364	53.6110000610352	321
46	24	96.0100502512563	11.4416304486686	222	1	364	63.9489212036133	321
47	24	96.1658291457287	11.4361727756789	167	1	364	70.8032379150391	319
48	24	96.321608040201	11.4315760748618	206	1	364	76.4882125854492	327
49	24	96.4773869346734	11.4314802921919	254	1	364	76.4882125854492	198
50	24	96.6331658291457	11.485548615222	185	1	364	10.1402416229248	239
51	24	96.7889447236181	11.4837099682643	273	1	364	12.2066307067871	266
52	24	96.9447236180904	11.4208653381471	283	1	364	89.45458984375	264
53	24	97.1005025125628	11.4795515054929	207	1	364	17.4197177886963	192
54	24	97.2562814070352	11.4794359150412	165	1	364	17.4197177886963	263
55	24	97.4120603015075	11.4094075886935	142	41	325	17.4197177886963	196
56	24	97.5678391959799	11.3877813086007	158	49	325	53.6461486816406	190
57	24	97.7236180904523	11.4317126556194	158	41	325	76.0010681152344	169
58	24	97.8793969849246	11.2084558826008	158	50	325	218.08268737793	168
59	24	98.035175879397	10.6515709961326	158	53	325	163.947906494141	161
60	24	98.1909547738694	9.24841999901336	158	84	295	30.7415332794189	158
61	24	98.3467336683417	10.7068993641546	158	61	324	31.1472625732422	160
62	24	98.5025125628141	11.2961956809616	158	53	324	43.4402046203613	162
63	24	98.6582914572864	8.18664767553732	158	98	292	43.4402046203613	82
64	24	98.8140703517588	7.86091218821922	158	98	292	48.7764587402344	63
65	24	98.9698492462311	9.5991753574887	158	60	323	68.4657363891602	156
66	24	99.1256281407035	6.57089853339022	158	98	289	146.868774414062	33
67	24	99.2814070351759	6.08527246402454	158	98	289	149.621154785156	33
68	24	99.4371859296482	6.52852232001114	158	98	290	89.2308120727539	33
69	24	99.5929648241206	5.61097062570334	157	98	289	66.7410354614258	33
70	24	99.748743718593	8.83798703515427	157	61	323	87.9846115112305	66
71	24	99.9045226130653	8.43200652762741	157	75	293	106.450782775879	47
72	24	100.060301507538	4.59209765214931	144	102	282	144.798873901367	16
73	24	100.21608040201	3.01664100769436	144	129	267	123.338905334473	15
74	24	100.371859296482	9.76709353806958	144	82	293	99.5421676635742	79
75	24	100.527638190955	10.1388826101083	144	82	293	45.3415985107422	79
76	24	100.683417085427	7.91011925266548	144	98	282	44.7592544555664	34
77	24	100.8391959799	10.9911518004618	143	74	293	59.5698547363281	79
78	24	100.994974874372	9.88039937481014	143	82	282	80.0888061523438	34
79	24	101.150753768844	11.4126919882088	142	53	323	84.7058944702148	85
80	24	101.306532663317	10.8248270731329	143	75	321	55.0912475585938	79
81	24	101.462311557789	5.97179795768318	143	99	276	132.253814697266	20
82	24	101.618090452261	11.3938433375658	143	74	322	53.8210144042969	83
83	24	101.773869346734	11.4241810295687	143	53	323	57.2816429138184	83
84	24	101.929648241206	9.75090861722335	143	75	293	81.5451889038086	49
85	24	102.085427135678	10.360270062	143	54	320	66.6931991577148	79
86	24	102.241206030151	11.2116430558252	156	52	320	67.411376953125	79
87	24	102.396984924623	6.15664883668892	143	98	281	80.3050308227539	31
88	24	102.552763819095	7.72923338231865	156	98	281	85.7353591918945	35
89	24	102.708542713568	10.2239992839481	156	82	281	178.515426635742	47
90	24	102.86432160804	10.5596464721036	156	83	281	200.887481689453	47
91	24	103.020100502513	11.1807270726177	156	82	320	69.8316955566406	78
92	24	103.175879396985	11.3919098993028	156	82	320	125.126510620117	90
93	24	103.331658291457	11.3949568060592	155	72	320	122.028366088867	138
94	24	103.48743718593	11.4178510571541	151	51	320	93.4611434936523	139
95	24	103.643216080402	11.4372964470885	152	70	320	52.0730781555176	138
96	24	103.798994974874	9.72697940846148	154	98	276	46.6031799316406	22
97	24	104.110552763819	10.7673375444966	154	97	278	128.679885864258	25
98	24	104.266331658291	11.3425806873361	154	82	281	184.094116210938	35
99	24	104.422110552764	11.4129956186868	153	71	320	73.9703140258789	35
100	24	104.577889447236	11.3193327212067	152	71	320	101.186904907227	56
101	24	104.733668341709	11.3697347235794	152	71	320	134.51008605957	56
102	24	104.889447236181	11.3368896237964	100	52	320	144.462020874023	117
103	24	105.045226130653	11.3803702568451	100	52	320	140.315673828125	117
104	24	105.201005025126	11.4343366549002	99	71	320	72.9644622802734	138
105	24	105.356783919598	11.4296819992823	234	51	320	78.7576751708984	139
106	24	105.51256281407	11.4513193081273	150	51	320	47.9577827453613	139
107	24	105.668341708543	11.4402205407376	154	52	320	47.3708381652832	140
108	24	105.824120603015	11.4471788710759	220	52	320	31.7542629241943	141
109	24	105.979899497487	11.460109476307	221	51	320	41.2969779968262	171
110	24	106.13567839196	11.4529779077048	172	50	320	50.0573921203613	175
111	24	106.291457286432	11.452571174561	282	4	332	50.5693855285645	175
112	24	106.447236180905	11.4525399602168	271	4	332	50.5693855285645	175
113	24	106.603015075377	11.4590281895996	183	4	332	42.6160926818848	175
114	24	106.758793969849	11.447243660631	206	4	332	57.1148490905762	174
115	24	106.914572864322	11.4440994805804	153	51	320	60.4161796569824	170
116	24	107.070351758794	11.4385904436514	175	52	320	67.7485885620117	170
117	24	107.226130653266	11.4121152087492	153	52	320	100.530349731445	170
118	24	107.381909547739	11.421065321736	99	4	332	89.516471862793	171
119	24	107.537688442211	11.3762796729259	239	50	332	144.289901733398	170
120	24	107.693467336683	11.4227681331587	243	52	320	87.2194671630859	168
121	24	107.849246231156	11.425562658337	213	52	320	83.7319030761719	168
122	24	108.005025125628	11.367447236535	153	52	332	156.503173828125	169
123	24	108.1608040201	11.3748352473805	231	51	332	146.101058959961	169
124	24	108.316582914573	11.4282537989427	270	51	332	78.949836730957	169
125	24	108.472361809045	11.3893545795581	162	49	332	128.750823974609	170
126	24	108.628140703518	11.3370982240032	174	4	332	194.878921508789	170
127	24	108.78391959799	11.3911350236095	154	4	332	126.825134277344	170
128	24	108.939698492462	11.3997538658004	268	4	332	116.029891967773	169
129	24	109.095477386935	11.4596117327545	202	4	332	41.9086875915527	170
130	24	109.251256281407	11.4227500771064	264	4	332	86.6883010864258	170
131	24	109.407035175879	11.3476704514437	240	4	332	181.52619934082	177
132	24	109.562814070352	11.4047067105971	228	4	332	109.869552612305	177
133	24	109.718592964824	11.3011974914781	201	4	332	240.703796386719	171
134	24	109.874371859296	11.3150255285803	280	3	332	223.017471313477	170
135	24	110.030150753769	11.4807143660979	246	4	320	12.6166610717773	170
136	24	110.185929648241	11.4646788476986	219	4	320	35.562255859375	168
137	24	110.341708542714	11.2899365798741	244	4	320	255.144836425781	169
138	24	110.497487437186	11.4055657471174	217	4	320	108.798294067383	169
139	24	110.653266331658	11.4373141534524	265	4	320	69.3921127319336	169
140	24	110.809045226131	11.4089763198043	264	4	320	104.549827575684	170
141	24	110.964824120603	11.3772530866511	148	4	331	144.060012817383	170
142	24	111.120603015075	11.4571319993476	268	4	320	44.9382133483887	170
143	24	111.276381909548	11.4635317904126	217	4	320	37.0934181213379	170
144	24	111.43216080402	11.3891074735978	176	3	320	129.36018371582	170
145	24	111.587939698492	11.3620295611211	148	2	332	163.382705688477	170
146	24	111.743718592965	11.2308811190344	229	2	332	331.657684326172	170
147	24	111.899497487437	11.4719986602034	229	3	332	26.5295906066895	170
148	24	112.05527638191	10.8454461979592	279	2	332	862.010192871094	170
149	24	112.211055276382	11.2982286016128	191	2	332	244.411743164062	170
150	24	112.366834170854	11.381115759507	159	4	332	139.342330932617	170
151	24	112.522613065327	11.4335412171755	243	6	332	73.3545837402344	169
152	24	112.678391959799	11.3229943040594	276	5	332	212.843002319336	170
153	24	112.834170854271	11.2840835627919	205	2	332	262.630645751953	170
154	24	112.989949748744	11.3554668276282	157	3	332	171.396728515625	170
155	24	113.145728643216	11.4698843841309	205	4	332	29.1544876098633	170
156	24	113.301507537688	11.3293831335325	191	4	332	204.427642822266	170
157	24	113.457286432161	11.4532642426041	155	4	332	49.4244155883789	170
158	24	113.613065326633	11.3835199813768	274	4	332	136.235137939453	170
159	24	113.768844221106	11.4067243483194	205	3	332	107.279792785645	170
160	24	113.924623115578	11.4393612470814	163	4	332	66.8062133789062	169
161	24	114.08040201005	11.4508185760581	245	6	332	51.8427696228027	169
162	24	114.236180904523	11.1738560592394	244	6	332	406.687835693359	169
163	24	114.391959798995	11.4661699239423	267	4	332	33.6237640380859	169
164	24	114.547738693467	11.4718258358284	260	4	332	26.6793575286865	169
165	24	114.70351758794	11.4234612043318	176	4	332	86.277458190918	170
166	24	114.859296482412	11.3382069562681	177	5	332	193.502639770508	169
167	24	115.015075376884	11.357618396975	262	5	332	168.852752685547	169
168	24	115.170854271357	11.2780557535219	250	3	332	270.453735351562	170
169	24	115.326633165829	11.3507598365255	262	6	332	177.481979370117	169
170	24	115.482412060302	11.2347227457048	260	6	332	326.3662109375	169
171	24	115.638190954774	11.1363279973893	154	5	332	455.635070800781	204
172	24	115.793969849246	10.8585183960596	172	5	332	836.754028320312	204
173	24	115.949748743719	11.2714684501238	240	2	332	278.957458496094	205
174	24	116.105527638191	11.3961323584172	214	6	332	120.490524291992	185
175	24	116.261306532663	11.3403639754968	185	6	333	190.487457275391	184
176	24	116.417085427136	11.3138149522365	181	2	333	224.08757019043	184
177	24	116.572864321608	11.4344386045364	152	51	333	72.8369293212891	174
178	24	116.72864321608	11.3545590239254	254	72	333	172.802688598633	174
179	24	116.884422110553	11.3141490369384	173	6	333	223.754287719727	184
180	24	117.040201005025	11.0287021034251	177	72	333	602.887512207031	175
181	24	117.195979899497	11.3960561782976	197	72	333	118.788536071777	178
182	24	117.35175879397	10.542097887665	183	72	333	1321.00244140625	184
183	24	117.507537688442	11.3365948573958	181	72	333	195.542907714844	184
184	24	117.663316582915	10.9929024850828	235	79	333	652.515808105469	184
185	24	117.819095477387	11.0811522677747	159	79	333	528.987548828125	204
186	24.105527638191	89	10.4620586475323	296	1	364	1448.73901367188	219
187	24.105527638191	89.1557788944724	10.5663765537841	152	1	363	1282.36596679688	219
188	24.105527638191	89.3115577889447	10.7651091041728	193	1	364	979.753662109375	219
189	24.105527638191	89.4673366834171	10.5363197400493	193	1	364	1330.01318359375	222
190	24.105527638191	89.6231155778895	10.3483154087583	193	1	364	1635.48303222656	342
191	24.105527638191	89.7788944723618	10.6484534384763	163	1	364	1155.59423828125	347
192	24.105527638191	89.9346733668342	10.5843673747201	129	1	364	1253.83837890625	344
193	24.105527638191	90.0904522613065	10.6136580063665	96	1	361	1207.95288085938	333
194	24.105527638191	90.2462311557789	10.0786606374108	86	1	361	2103.7919921875	333
195	24.105527638191	90.4020100502512	7.75920219153139	150	1	361	8356.0986328125	328
196	24.105527638191	90.5577889447236	10.4078127321889	89	1	361	1536.99853515625	332
197	24.105527638191	90.713567839196	10.3529798912911	282	1	364	1627.36413574219	332
198	24.105527638191	90.8693467336683	10.174392550724	150	1	364	1932.78918457031	331
199	24.105527638191	91.0251256281407	9.5083332484998	224	1	364	3228.7119140625	192
200	24.105527638191	91.1809045226131	10.5330810116221	253	1	364	1335.25720214844	271
201	24.105527638191	91.3366834170854	10.523036570946	225	1	364	1350.95080566406	271
202	24.105527638191	91.4924623115578	11.0755214779642	168	1	364	538.567443847656	260
203	24.105527638191	91.6482412060301	11.0818070755013	192	1	364	530.238952636719	260
204	24.105527638191	91.8040201005025	11.2145583382713	193	1	364	352.784515380859	260
205	24.105527638191	91.9597989949749	11.1335503280118	97	1	364	460.412506103516	259
206	24.105527638191	92.1155778894472	11.1537153489091	262	1	364	433.440093994141	259
207	24.105527638191	92.2713567839196	11.354097824217	247	1	364	173.376083374023	258
208	24.105527638191	92.427135678392	11.4381227004056	282	1	364	68.3638687133789	257
209	24.105527638191	92.5829145728643	11.3927926767745	230	1	364	124.720649719238	252
210	24.105527638191	92.7386934673367	11.4709169025404	128	1	364	27.982250213623	251
211	24.105527638191	92.8944723618091	11.4705182632706	203	26	346	28.1121997833252	250
212	24.105527638191	93.0502512562814	11.4698586913832	126	27	345	29.0602893829346	222
213	24.105527638191	93.2060301507538	11.4741452428462	198	48	326	20.0631942749023	221
214	24.105527638191	93.3618090452261	11.2767176684316	158	48	323	17.8281421661377	188
215	24.105527638191	93.5175879396985	11.3552460364535	158	48	323	27.9213829040527	188
216	24.105527638191	93.6733668341708	11.3008415039712	158	48	322	27.9213829040527	186
217	24.105527638191	93.8291457286432	11.0072849127991	158	49	322	49.836540222168	185
218	24.105527638191	93.9849246231156	10.2502121435016	158	82	297	49.8365440368652	183
219	24.105527638191	94.1407035175879	11.453166319556	145	48	326	49.8367118835449	221
220	24.105527638191	94.2964824120603	11.4490324362272	117	27	346	54.8693199157715	268
221	24.105527638191	94.4522613065327	11.4489502687915	165	27	346	54.8693199157715	268
222	24.105527638191	94.608040201005	11.4720061248569	170	2	347	26.6995525360107	311
223	24.105527638191	94.7638190954774	11.4720037473866	202	1	364	26.6995506286621	196
224	24.105527638191	94.9195979899498	11.4719983495539	190	1	364	26.6995506286621	192
225	24.105527638191	95.0753768844221	11.4719951264102	250	1	347	26.6995525360107	282
226	24.105527638191	95.2311557788945	11.4668118799099	121	1	364	33.056770324707	282
227	24.105527638191	95.3869346733668	11.4668130100304	237	1	364	33.056770324707	159
228	24.105527638191	95.5427135678392	11.4668209482886	241	1	364	33.056770324707	282
229	24.105527638191	95.6984924623116	11.4475693589185	212	2	345	53.6110000610352	231
230	24.105527638191	95.8542713567839	11.4501017075206	186	1	364	53.6109962463379	286
231	24.105527638191	96.0100502512563	11.4432043486083	190	1	364	62.1134490966797	321
232	24.105527638191	96.1658291457287	11.4431285757768	88	1	364	62.1134490966797	318
233	24.105527638191	96.321608040201	11.4312997356541	62	1	364	76.4882202148438	325
234	24.105527638191	96.4773869346734	11.4614159568443	61	1	364	39.5817375183105	184
235	24.105527638191	96.6331658291457	11.4854013046497	199	1	364	10.1402406692505	198
236	24.105527638191	96.7889447236181	11.436947292837	171	1	364	69.8268814086914	325
237	24.105527638191	96.9447236180904	11.436627234523	206	1	364	70.2408142089844	316
238	24.105527638191	97.1005025125628	11.4211012347311	169	1	364	89.4545974731445	315
239	24.105527638191	97.2562814070352	11.479153280507	183	1	364	17.4197196960449	192
240	24.105527638191	97.4120603015075	11.4795744493209	145	41	329	17.4197177886963	208
241	24.105527638191	97.5678391959799	9.50731083091922	158	62	295	17.4197177886963	159
242	24.105527638191	97.7236180904523	10.2809884190154	158	53	325	56.4386863708496	161
243	24.105527638191	97.8793969849246	10.0950440608017	158	53	325	614.737854003906	161
244	24.105527638191	98.035175879397	10.2770403660969	158	83	323	94.185302734375	160
245	24.105527638191	98.1909547738694	9.21038890969519	158	84	295	41.9694976806641	158
246	24.105527638191	98.3467336683417	8.63228206066447	158	98	295	40.0858879089355	147
247	24.105527638191	98.5025125628141	8.92334932633776	158	87	295	30.7385711669922	147
248	24.105527638191	98.6582914572864	8.10831448896707	158	87	292	41.9131889343262	82
249	24.105527638191	98.8140703517588	8.02662147870601	158	98	292	43.4402046203613	82
250	24.105527638191	98.9698492462311	8.40736074691331	158	62	323	67.825065612793	156
251	24.105527638191	99.1256281407035	5.78028561803328	158	98	289	156.677352905273	30
252	24.105527638191	99.2814070351759	9.64316111850491	158	60	323	143.794174194336	156
253	24.105527638191	99.4371859296482	11.1589397022262	158	41	325	231.397766113281	166
254	24.105527638191	99.5929648241206	3.27187339496775	144	124	282	89.4739532470703	10
255	24.105527638191	99.748743718593	2.95805627072169	144	124	267	86.3267135620117	9
256	24.105527638191	99.9045226130653	8.62529750265727	157	75	293	80.0482177734375	63
257	24.105527638191	100.060301507538	7.54911150328399	157	82	289	83.0625457763672	33
258	24.105527638191	100.21608040201	3.87425284825389	144	124	273	203.767181396484	16
259	24.105527638191	100.371859296482	9.37570769648844	144	82	293	112.60758972168	79
260	24.105527638191	100.527638190955	10.8310033931578	144	75	322	57.1792526245117	81
261	24.105527638191	100.683417085427	7.62256034981849	144	98	282	52.6268157958984	34
262	24.105527638191	100.8391959799	10.512810104088	143	75	293	59.5972938537598	79
263	24.105527638191	100.994974874372	11.0903945427616	143	74	293	88.1400909423828	79
264	24.105527638191	101.150753768844	11.4383091540376	143	54	322	61.8779830932617	81
265	24.105527638191	101.306532663317	9.52921700317592	143	82	282	55.091251373291	36
266	24.105527638191	101.462311557789	9.7600328229327	143	82	293	64.1897125244141	79
267	24.105527638191	101.618090452261	11.3361773257646	143	54	322	188.701934814453	83
268	24.105527638191	101.773869346734	10.3601130020054	143	74	320	50.6627159118652	81
269	24.105527638191	101.929648241206	8.23204527937464	143	82	282	75.3408813476562	36
270	24.105527638191	102.085427135678	10.2559512291313	156	54	320	189.118560791016	79
271	24.105527638191	102.241206030151	10.7067145543901	156	53	320	44.2822151184082	79
272	24.105527638191	102.396984924623	7.58508865158278	156	83	281	226.248092651367	35
273	24.105527638191	102.552763819095	7.27771967138552	156	98	281	229.217971801758	35
274	24.105527638191	102.708542713568	7.02068765092621	156	98	281	1543.05224609375	24
275	24.105527638191	102.86432160804	8.46581562202754	156	98	281	542.282409667969	35
276	24.105527638191	103.020100502513	10.919318569194	156	82	281	76.6275024414062	78
277	24.105527638191	103.175879396985	11.3716144830543	156	82	320	58.1651916503906	89
278	24.105527638191	103.331658291457	10.929490756696	156	82	320	180.330123901367	89
279	24.105527638191	103.48743718593	11.3288825449164	153	72	320	205.073440551758	138
280	24.105527638191	103.643216080402	11.4550365949105	155	72	320	47.5297164916992	89
281	24.105527638191	103.798994974874	10.1985695955243	154	97	276	46.6031799316406	24
282	24.105527638191	104.110552763819	11.3033047327314	155	82	319	128.887771606445	25
283	24.105527638191	104.266331658291	11.2744434178453	154	71	320	247.464309692383	35
284	24.105527638191	104.422110552764	11.4371087306608	153	70	320	69.6400985717773	56
285	24.105527638191	104.577889447236	11.3958123501818	99	52	320	118.297088623047	56
286	24.105527638191	104.733668341709	11.3524477664172	151	71	320	122.959480285645	56
287	24.105527638191	104.889447236181	11.3706339512394	152	52	320	146.852310180664	88
288	24.105527638191	105.045226130653	11.3750977910837	99	52	320	146.852325439453	116
289	24.105527638191	105.201005025126	11.3841058367543	99	52	320	134.861755371094	138
290	24.105527638191	105.356783919598	11.4328039817284	100	51	320	72.5876159667969	139
291	24.105527638191	105.51256281407	11.456399780591	122	51	320	40.0512733459473	139
292	24.105527638191	105.668341708543	11.4696391231436	122	51	320	28.3897666931152	140
293	24.105527638191	105.824120603015	11.4705614069086	161	51	320	28.3199710845947	147
294	24.105527638191	105.979899497487	11.4544227052835	221	51	320	48.2794952392578	171
295	24.105527638191	106.13567839196	11.4547010351599	218	50	320	47.9404220581055	174
296	24.105527638191	106.291457286432	11.4517829857166	260	50	320	50.9875564575195	174
297	24.105527638191	106.447236180905	11.42818207246	161	51	320	77.095085144043	174
298	24.105527638191	106.603015075377	11.4522080242199	244	51	320	50.6830024719238	171
299	24.105527638191	106.758793969849	11.426570429657	213	51	320	80.1286392211914	170
300	24.105527638191	106.914572864322	11.4320767723952	262	52	320	73.2516174316406	170
301	24.105527638191	107.070351758794	11.4132070566811	214	52	320	99.2607192993164	169
302	24.105527638191	107.226130653266	11.256750665286	156	52	320	297.606231689453	169
303	24.105527638191	107.381909547739	11.4275114253273	222	50	320	81.1082458496094	170
304	24.105527638191	107.537688442211	11.4055573443238	153	52	320	108.772819519043	169
305	24.105527638191	107.693467336683	11.4478486085679	261	52	320	53.5237808227539	141
306	24.105527638191	107.849246231156	11.387431022419	219	52	320	130.264877319336	141
307	24.105527638191	108.005025125628	11.3624812183876	246	52	320	162.537017822266	168
308	24.105527638191	108.1608040201	11.3615701524251	206	52	320	163.548446655273	168
309	24.105527638191	108.316582914573	11.4073639131462	215	51	332	102.631736755371	168
310	24.105527638191	108.472361809045	11.4127251127267	242	50	332	98.8545989990234	169
311	24.105527638191	108.628140703518	11.306088555439	282	50	332	234.439315795898	168
312	24.105527638191	108.78391959799	11.3479108634367	176	50	332	181.222091674805	168
313	24.105527638191	108.939698492462	11.3682646351107	162	49	332	155.291229248047	167
314	24.105527638191	109.095477386935	11.3998305411548	153	4	332	115.753486633301	170
315	24.105527638191	109.251256281407	11.3024284006348	256	4	332	239.124969482422	170
316	24.105527638191	109.407035175879	11.3727467852719	122	4	332	149.891510009766	93
317	24.105527638191	109.562814070352	11.4225905123793	236	4	332	87.6289596557617	171
318	24.105527638191	109.718592964824	11.3935713309824	256	4	332	123.738990783691	171
319	24.105527638191	109.874371859296	11.3818909353236	240	3	332	138.309371948242	170
320	24.105527638191	110.030150753769	11.3426931857815	215	4	320	187.828979492188	169
321	24.105527638191	110.185929648241	11.4270981053866	233	82	320	62.5017585754395	149
322	24.105527638191	110.341708542714	11.4665196508106	219	52	320	33.2213668823242	167
323	24.105527638191	110.497487437186	11.3129764491635	214	4	320	224.679061889648	170
324	24.105527638191	110.653266331658	11.4237685544584	193	4	320	85.8666687011719	170
325	24.105527638191	110.809045226131	11.3306139644736	268	4	320	203.13053894043	170
326	24.105527638191	110.964824120603	11.4571235967381	264	4	320	44.9500885009766	170
327	24.105527638191	111.120603015075	11.4570923587425	161	4	320	44.9382095336914	170
328	24.105527638191	111.276381909548	11.3742326291599	269	4	320	147.979354858398	169
329	24.105527638191	111.43216080402	11.4558878802097	261	6	320	46.1636161804199	169
330	24.105527638191	111.587939698492	11.3552582463171	217	6	320	171.929473876953	169
331	24.105527638191	111.743718592965	11.3237710067926	259	4	332	211.870178222656	170
332	24.105527638191	111.899497487437	11.4229339654308	227	6	332	87.2019729614258	169
333	24.105527638191	112.05527638191	11.0538978104681	159	4	332	568.311645507812	170
334	24.105527638191	112.211055276382	11.3048539986419	159	4	332	236.003814697266	170
335	24.105527638191	112.366834170854	11.4516313647121	261	4	332	51.6714706420898	169
336	24.105527638191	112.522613065327	11.4766899012289	276	4	332	20.3527545928955	169
337	24.105527638191	112.678391959799	11.304489768242	261	4	332	236.47492980957	170
338	24.105527638191	112.834170854271	11.3074910744742	186	3	332	232.642929077148	170
339	24.105527638191	112.989949748744	11.3148086681139	252	3	332	223.092391967773	170
340	24.105527638191	113.145728643216	11.4043892605729	278	3	332	110.221298217773	170
341	24.105527638191	113.301507537688	11.3904032404315	190	3	332	127.636123657227	170
342	24.105527638191	113.457286432161	10.7542776679055	164	4	332	995.835815429688	170
343	24.105527638191	113.613065326633	11.3563078289535	250	4	332	170.47639465332	170
344	24.105527638191	113.768844221106	11.3311096589267	182	3	332	202.49494934082	170
345	24.105527638191	113.924623115578	11.4345357245546	205	4	332	72.8283767700195	169
346	24.105527638191	114.08040201005	11.4499161297862	226	52	332	53.2380752563477	169
347	24.105527638191	114.236180904523	11.1772525271561	238	4	332	402.039215087891	168
348	24.105527638191	114.391959798995	11.4473256813183	260	4	332	56.6348304748535	168
349	24.105527638191	114.547738693467	11.4619183840572	266	6	332	39.0724945068359	168
350	24.105527638191	114.70351758794	11.3423245265793	262	4	332	188.297637939453	169
351	24.105527638191	114.859296482412	11.3487122159017	279	4	332	178.714080810547	169
352	24.105527638191	115.015075376884	11.2732750989928	182	4	332	276.596038818359	169
353	24.105527638191	115.170854271357	11.1592947321748	178	5	332	425.870178222656	169
354	24.105527638191	115.326633165829	10.5195019703134	252	6	332	1356.47741699219	169
355	24.105527638191	115.482412060302	11.2045606873005	201	3	332	366.148376464844	169
356	24.105527638191	115.638190954774	10.4003946690719	259	5	332	1549.11450195312	170
357	24.105527638191	115.793969849246	11.0644923069981	183	5	332	553.641784667969	204
358	24.105527638191	115.949748743719	11.2311910252436	183	5	332	330.506439208984	114
359	24.105527638191	116.105527638191	11.4110811325247	252	6	332	101.917427062988	185
360	24.105527638191	116.261306532663	11.4507415018001	263	51	332	52.7994918823242	175
361	24.105527638191	116.417085427136	11.4193335341675	175	6	332	91.5440826416016	184
362	24.105527638191	116.572864321608	11.4068790842282	256	6	333	107.018371582031	184
363	24.105527638191	116.72864321608	11.3328611506735	258	6	333	200.244415283203	182
364	24.105527638191	116.884422110553	10.8393471353174	237	72	333	870.798950195312	175
365	24.105527638191	117.040201005025	11.2230780194388	192	72	332	341.731079101562	175
366	24.105527638191	117.195979899497	10.9743750482047	160	72	332	678.393737792969	177
367	24.105527638191	117.35175879397	11.3072305324304	244	72	332	232.973678588867	183
368	24.105527638191	117.507537688442	11.2687813171032	181	72	332	282.298004150391	184
369	24.105527638191	117.663316582915	10.5020886697652	235	72	333	1383.640625	184
370	24.105527638191	117.819095477387	11.0412242502141	151	79	332	585.138854980469	203
371	24.2110552763819	89	10.8433096710141	193	1	364	865.100219726562	219
372	24.2110552763819	89.1557788944724	10.8973600134264	193	1	364	787.06591796875	219
373	24.2110552763819	89.3115577889447	10.7173807686678	193	1	364	1050.95092773438	221
374	24.2110552763819	89.4673366834171	10.5700954181046	192	1	364	1276.90258789062	342
375	24.2110552763819	89.6231155778895	10.0981947727184	193	1	364	2068.31811523438	342
376	24.2110552763819	89.7788944723618	10.4967516143317	129	1	364	1393.0595703125	347
377	24.2110552763819	89.9346733668342	10.2560254549662	93	1	364	1787.77172851562	344
378	24.2110552763819	90.0904522613065	10.8626815570371	86	1	364	837.112670898438	333
379	24.2110552763819	90.2462311557789	10.9448223328854	91	1	361	719.913818359375	333
380	24.2110552763819	90.4020100502512	10.3209311836701	253	1	361	1681.22814941406	331
381	24.2110552763819	90.5577889447236	10.4034421619633	150	1	361	1543.90002441406	332
382	24.2110552763819	90.713567839196	10.3531006703182	150	1	361	1627.52465820312	332
383	24.2110552763819	90.8693467336683	10.3387277867912	135	1	364	1651.58068847656	191
384	24.2110552763819	91.0251256281407	10.3446015824229	171	1	364	1641.744140625	193
385	24.2110552763819	91.1809045226131	10.6518276286158	253	1	364	1150.03491210938	271
386	24.2110552763819	91.3366834170854	10.5276731161377	170	1	364	1343.82348632812	271
387	24.2110552763819	91.4924623115578	10.954179778662	223	1	364	705.634155273438	260
388	24.2110552763819	91.6482412060301	10.8561006961792	274	1	364	846.558410644531	260
389	24.2110552763819	91.8040201005025	11.0690341179825	192	1	364	547.291198730469	260
390	24.2110552763819	91.9597989949749	10.9535424295951	153	1	364	707.610778808594	260
391	24.2110552763819	92.1155778894472	11.3460126483982	184	1	364	183.410873413086	277
392	24.2110552763819	92.2713567839196	11.3911504911081	280	1	364	126.774856567383	259
393	24.2110552763819	92.427135678392	11.3511679156787	195	1	364	177.100814819336	258
394	24.2110552763819	92.5829145728643	11.2900979949016	285	1	364	254.942245483398	257
395	24.2110552763819	92.7386934673367	11.4127234345481	182	1	364	99.8283538818359	252
396	24.2110552763819	92.8944723618091	11.4703979539932	211	2	364	28.0939693450928	251
397	24.2110552763819	93.0502512562814	11.4699261036762	278	26	345	29.221097946167	250
398	24.2110552763819	93.2060301507538	11.4553084094432	197	47	344	29.2210998535156	221
399	24.2110552763819	93.3618090452261	11.4342096494488	158	48	326	19.8068428039551	188
400	24.2110552763819	93.5175879396985	11.3353334636837	158	48	323	31.0292415618896	188
401	24.2110552763819	93.6733668341708	11.2267085044462	158	47	323	267.512329101562	188
402	24.2110552763819	93.8291457286432	11.1724893722651	158	47	323	308.203063964844	188
403	24.2110552763819	93.9849246231156	10.4863110158461	158	53	322	52.5211143493652	183
404	24.2110552763819	94.1407035175879	11.3785444212853	158	49	323	52.5211181640625	209
405	24.2110552763819	94.2964824120603	11.4480445985416	277	27	346	56.1409873962402	233
406	24.2110552763819	94.4522613065327	11.4490389560234	155	27	346	54.8693237304688	268
407	24.2110552763819	94.608040201005	11.4720070639326	180	3	346	26.6995506286621	307
408	24.2110552763819	94.7638190954774	11.4720066803057	86	1	364	26.6995506286621	183
409	24.2110552763819	94.9195979899498	11.4719767493575	182	1	364	26.6995506286621	196
410	24.2110552763819	95.0753768844221	11.4717072715727	251	1	364	26.6995544433594	282
411	24.2110552763819	95.2311557788945	11.4666347968875	265	1	364	33.056770324707	281
412	24.2110552763819	95.3869346733668	11.4666807347359	229	1	364	33.056770324707	159
413	24.2110552763819	95.5427135678392	11.4663068749783	217	1	364	33.056770324707	285
414	24.2110552763819	95.6984924623116	11.4662410217795	102	23	346	33.056770324707	222
415	24.2110552763819	95.8542713567839	11.4675408141969	165	1	364	32.0420188903809	284
416	24.2110552763819	96.0100502512563	11.4431954984792	263	1	364	62.1134567260742	320
417	24.2110552763819	96.1658291457287	11.4431953591708	273	1	364	62.1134567260742	315
418	24.2110552763819	96.321608040201	11.4314219303573	138	1	364	76.4882125854492	318
419	24.2110552763819	96.4773869346734	11.4315562685092	253	1	364	76.4882125854492	184
420	24.2110552763819	96.6331658291457	11.4369610432788	252	1	364	69.8268814086914	184
421	24.2110552763819	96.7889447236181	11.4369615088139	200	1	364	69.8268890380859	322
422	24.2110552763819	96.9447236180904	11.4369349049982	185	1	364	69.8268890380859	316
423	24.2110552763819	97.1005025125628	11.4211186678049	203	1	364	89.4545974731445	316
424	24.2110552763819	97.2562814070352	11.4210962850481	288	1	364	89.4545974731445	211
425	24.2110552763819	97.4120603015075	11.4563949446188	125	28	364	44.4507102966309	235
426	24.2110552763819	97.5678391959799	8.21881869116233	158	62	295	25.637451171875	159
427	24.2110552763819	97.7236180904523	8.78613669415175	158	62	295	139.944000244141	159
428	24.2110552763819	97.8793969849246	10.2978344068908	158	53	325	119.412818908691	161
429	24.2110552763819	98.035175879397	10.495599573106	158	61	324	52.4328651428223	161
430	24.2110552763819	98.1909547738694	10.3467505446731	158	83	323	50.9401245117188	160
431	24.2110552763819	98.3467336683417	9.16407651764598	158	87	295	168.391479492188	158
432	24.2110552763819	98.5025125628141	6.63258246634914	158	98	291	151.050506591797	62
433	24.2110552763819	98.6582914572864	3.88007676113737	198	99	282	75.0968780517578	9
434	24.2110552763819	98.8140703517588	4.92165647814141	198	99	289	29.5916156768799	24
435	24.2110552763819	98.9698492462311	9.71613678032172	158	61	324	77.2974243164062	160
436	24.2110552763819	99.1256281407035	8.74944432624444	158	83	323	87.6752014160156	156
437	24.2110552763819	99.2814070351759	9.58485107160707	158	61	323	99.6539916992188	156
438	24.2110552763819	99.4371859296482	11.3585226746886	157	39	325	138.897369384766	168
439	24.2110552763819	99.5929648241206	6.45037489282468	157	98	290	99.1838989257812	33
440	24.2110552763819	99.748743718593	2.246979934093	144	142	267	105.369041442871	5
441	24.2110552763819	99.9045226130653	4.90749968946519	157	99	282	80.0482177734375	14
442	24.2110552763819	100.060301507538	7.54867644021536	157	82	289	222.104400634766	45
443	24.2110552763819	100.21608040201	3.74516172133822	157	124	282	206.454376220703	16
444	24.2110552763819	100.371859296482	6.55571056487745	144	99	282	108.954154968262	34
445	24.2110552763819	100.527638190955	8.94522026146437	144	82	292	111.047691345215	79
446	24.2110552763819	100.683417085427	7.45172645231089	144	98	282	56.1175346374512	34
447	24.2110552763819	100.8391959799	9.3880600516906	143	82	292	81.8485107421875	46
448	24.2110552763819	100.994974874372	10.8879394850888	143	74	293	88.1400833129883	79
449	24.2110552763819	101.150753768844	8.80084673820252	143	82	282	92.3246002197266	34
450	24.2110552763819	101.306532663317	7.35950962567815	143	99	281	65.4267959594727	34
451	24.2110552763819	101.462311557789	11.3550700664962	143	66	322	58.8671760559082	81
452	24.2110552763819	101.618090452261	11.4638749091011	141	50	324	33.7410011291504	158
453	24.2110552763819	101.773869346734	10.8151834804697	143	54	322	32.144702911377	81
454	24.2110552763819	101.929648241206	9.29968572128175	143	74	293	32.2325401306152	50
455	24.2110552763819	102.085427135678	10.0369760127834	156	74	286	66.9986114501953	54
456	24.2110552763819	102.241206030151	8.74410617157437	156	75	281	58.139705657959	37
457	24.2110552763819	102.396984924623	8.4376268803891	156	82	281	250.296920776367	35
458	24.2110552763819	102.552763819095	8.40187194068051	156	83	281	289.215240478516	35
459	24.2110552763819	102.708542713568	7.43117736530348	156	98	281	619.184448242188	24
460	24.2110552763819	102.86432160804	7.52262578645374	156	98	281	267.973052978516	24
461	24.2110552763819	103.020100502513	9.77318876668956	156	98	281	338.991394042969	44
462	24.2110552763819	103.175879396985	11.1731949152882	156	82	320	58.1651878356934	89
463	24.2110552763819	103.331658291457	10.7864179220072	155	82	281	180.330123901367	78
464	24.2110552763819	103.48743718593	11.1377392028506	155	82	320	186.041641235352	89
465	24.2110552763819	103.643216080402	11.0571487099362	155	82	281	63.4932518005371	25
466	24.2110552763819	103.798994974874	11.2356972147204	155	82	281	52.2669792175293	25
467	24.2110552763819	104.110552763819	11.3790466046534	155	71	319	131.524047851562	35
468	24.2110552763819	104.266331658291	11.3870407372844	155	71	319	128.442047119141	35
469	24.2110552763819	104.422110552764	11.4122401967877	152	71	320	67.5002288818359	56
470	24.2110552763819	104.577889447236	11.4568372414536	99	51	320	30.7789611816406	88
471	24.2110552763819	104.733668341709	11.4000044667159	151	52	320	64.7991409301758	88
472	24.2110552763819	104.889447236181	11.3850614342831	152	51	320	88.6195907592773	116
473	24.2110552763819	105.201005025126	11.4198360677522	122	51	320	89.4376907348633	139
474	24.2110552763819	105.356783919598	11.4502788075542	211	51	320	48.0623550415039	139
475	24.2110552763819	105.51256281407	11.474169624052	220	51	320	23.0332145690918	139
476	24.2110552763819	105.668341708543	11.4705158655867	261	51	320	28.4559841156006	146
477	24.2110552763819	105.824120603015	11.4633242927807	162	51	320	37.2325668334961	147
478	24.2110552763819	105.979899497487	11.4719989757548	215	50	320	26.7083950042725	171
479	24.2110552763819	106.13567839196	11.4722472951377	162	50	320	26.3950214385986	171
480	24.2110552763819	106.291457286432	11.4417717672573	232	51	320	58.003246307373	171
481	24.2110552763819	106.447236180905	11.4301167518048	261	52	320	78.2883148193359	149
482	24.2110552763819	106.603015075377	11.4107726639964	155	52	320	94.2809371948242	141
483	24.2110552763819	106.758793969849	11.4404258049601	155	52	320	65.546760559082	141
484	24.2110552763819	106.914572864322	11.4355282443935	219	52	320	71.4113159179688	141
485	24.2110552763819	107.070351758794	11.4136419546504	204	52	320	98.7066879272461	141
486	24.2110552763819	107.226130653266	11.453509963329	262	52	320	49.3964385986328	141
487	24.2110552763819	107.381909547739	11.4458130786602	260	52	320	58.7475395202637	141
488	24.2110552763819	107.537688442211	11.4513132888784	232	52	320	50.7119140625	141
489	24.2110552763819	107.693467336683	11.4034099702694	261	52	320	110.030540466309	140
490	24.2110552763819	107.849246231156	11.4339238758138	219	52	320	72.0140228271484	140
491	24.2110552763819	108.005025125628	11.4303624680833	270	52	320	77.9938659667969	167
492	24.2110552763819	108.1608040201	11.4170950931354	215	51	320	94.1382217407227	168
493	24.2110552763819	108.316582914573	11.4023889149503	221	50	332	112.393844604492	169
494	24.2110552763819	108.472361809045	11.4187446441705	222	50	332	92.3003540039062	169
495	24.2110552763819	108.628140703518	11.4226086315964	268	50	332	85.5392074584961	168
496	24.2110552763819	108.78391959799	11.4392174114346	203	50	320	66.2752685546875	167
497	24.2110552763819	108.939698492462	11.4067416367937	268	50	320	106.979377746582	167
498	24.2110552763819	109.095477386935	11.4010382430529	224	49	332	114.235542297363	168
499	24.2110552763819	109.251256281407	9.80795765368143	229	4	332	2612.91162109375	170
500	24.2110552763819	109.407035175879	11.0426370514255	122	4	332	583.759521484375	93
501	24.2110552763819	109.562814070352	11.4156891558721	122	4	332	96.1975555419922	171
502	24.2110552763819	109.718592964824	11.3430785518286	240	4	332	187.340957641602	171
503	24.2110552763819	109.874371859296	11.4295204525219	240	4	332	79.0167694091797	170
504	24.2110552763819	110.030150753769	11.3355243452672	188	4	332	195.732177734375	170
505	24.2110552763819	110.185929648241	11.4756662218453	233	52	320	21.4751815795898	149
506	24.2110552763819	110.341708542714	11.4641310628232	209	52	320	31.8979015350342	166
507	24.2110552763819	110.497487437186	10.9607629970608	237	4	320	697.158020019531	168
508	24.2110552763819	110.653266331658	11.3866483895692	282	4	320	132.441131591797	170
509	24.2110552763819	110.809045226131	11.3580927312748	262	4	320	168.325469970703	170
510	24.2110552763819	110.964824120603	11.4458267417496	263	4	320	58.8562469482422	170
511	24.2110552763819	111.120603015075	11.37217436512	194	4	320	150.469909667969	170
512	24.2110552763819	111.276381909548	11.2430073369532	276	4	320	315.856994628906	170
513	24.2110552763819	111.43216080402	11.2324165994422	242	6	320	329.658630371094	169
514	24.2110552763819	111.587939698492	11.453146905954	261	6	320	49.8351135253906	169
515	24.2110552763819	111.743718592965	11.4530915317449	214	6	320	49.8351135253906	170
516	24.2110552763819	111.899497487437	11.4425699858569	206	82	320	62.8539505004883	168
517	24.2110552763819	112.05527638191	11.4339878538892	221	6	320	72.8097991943359	167
518	24.2110552763819	112.211055276382	11.3216188086332	246	6	320	214.612487792969	167
519	24.2110552763819	112.366834170854	11.4516707117272	260	6	320	51.6714706420898	166
520	24.2110552763819	112.522613065327	11.4240865968261	164	4	320	85.6581268310547	168
521	24.2110552763819	112.678391959799	11.3948456874988	154	4	332	122.105613708496	170
522	24.2110552763819	112.834170854271	11.3790684483767	229	4	332	139.89192199707	170
523	24.2110552763819	112.989949748744	11.3619870214221	155	3	332	163.376815795898	170
524	24.2110552763819	113.145728643216	11.2978661592109	177	3	332	244.974334716797	116
525	24.2110552763819	113.301507537688	11.3365568544659	198	3	332	194.916152954102	93
526	24.2110552763819	113.457286432161	11.2201565749562	252	4	332	344.539825439453	170
527	24.2110552763819	113.613065326633	11.3392999273264	176	4	332	191.993072509766	170
528	24.2110552763819	113.768844221106	11.2451477683621	247	4	332	313.036224365234	170
529	24.2110552763819	113.924623115578	11.3528613338314	257	4	332	174.666610717773	170
530	24.2110552763819	114.08040201005	11.4111147468154	264	4	332	101.891166687012	169
531	24.2110552763819	114.236180904523	11.43407070812	212	6	332	73.2810516357422	168
532	24.2110552763819	114.391959798995	11.3885662549243	180	4	332	130.034759521484	168
533	24.2110552763819	114.547738693467	11.4070636055496	265	4	332	106.876556396484	168
534	24.2110552763819	114.70351758794	11.273576935002	272	4	332	276.066162109375	168
535	24.2110552763819	114.859296482412	11.2344860206612	252	4	332	324.692962646484	169
536	24.2110552763819	115.015075376884	11.3214280800585	279	4	332	214.728454589844	169
537	24.2110552763819	115.170854271357	11.3192740217889	252	4	332	217.594116210938	169
538	24.2110552763819	115.326633165829	11.2817861804674	256	4	332	265.592956542969	169
539	24.2110552763819	115.482412060302	11.2239488096364	183	3	332	340.665252685547	169
540	24.2110552763819	115.638190954774	11.125969990952	204	3	332	469.687835693359	170
541	24.2110552763819	115.793969849246	11.191319327012	240	6	332	383.064422607422	185
542	24.2110552763819	115.949748743719	11.373200791734	246	6	332	149.301727294922	203
543	24.2110552763819	116.105527638191	11.1756500703762	204	6	332	404.305938720703	205
544	24.2110552763819	116.261306532663	11.3951845555217	160	51	332	121.709510803223	175
545	24.2110552763819	116.417085427136	11.4332170307529	266	51	332	74.4599609375	175
546	24.2110552763819	116.572864321608	11.4716134246385	178	6	333	27.1750011444092	184
547	24.2110552763819	116.72864321608	11.3111626416915	158	6	333	226.929397583008	184
548	24.2110552763819	116.884422110553	11.298982433351	216	72	333	243.512771606445	177
549	24.2110552763819	117.040201005025	11.3084417698875	249	72	332	229.744079589844	158
550	24.2110552763819	117.195979899497	11.3797539691094	175	72	332	141.085403442383	176
551	24.2110552763819	117.35175879397	11.3767570735943	268	72	332	144.830062866211	176
552	24.2110552763819	117.507537688442	11.443890510125	173	72	332	61.2693977355957	183
553	24.2110552763819	117.663316582915	11.4103718439052	187	72	333	102.803413391113	184
554	24.2110552763819	117.819095477387	11.3627310670819	286	79	332	162.421951293945	184
555	24.2110552763819	117.974874371859	11.006107252112	164	89	332	634.18017578125	203
556	24.3165829145729	89	10.7214778452908	193	1	364	1044.90356445312	221
557	24.3165829145729	89.1557788944724	10.8975305496967	192	1	364	787.06591796875	221
558	24.3165829145729	89.3115577889447	10.7160791601342	193	1	364	1051.56909179688	331
559	24.3165829145729	89.4673366834171	10.4499715059677	297	1	364	1468.04370117188	333
560	24.3165829145729	89.6231155778895	10.4501742047501	83	1	364	1468.04370117188	345
561	24.3165829145729	89.7788944723618	9.94282301415084	193	1	364	2353.49682617188	344
562	24.3165829145729	89.9346733668342	10.3923238782346	91	1	364	1562.20190429688	344
563	24.3165829145729	90.0904522613065	10.9728963811461	92	1	364	680.405639648438	333
564	24.3165829145729	90.2462311557789	10.9698200223854	152	1	364	684.768188476562	333
565	24.3165829145729	90.4020100502512	10.6647767029449	135	1	361	1130.2119140625	332
566	24.3165829145729	90.5577889447236	10.5966637837365	150	1	361	1235.07873535156	332
567	24.3165829145729	90.713567839196	10.3740281910821	170	1	361	1592.76635742188	332
568	24.3165829145729	90.8693467336683	10.3800601280807	202	1	364	1582.65380859375	191
569	24.3165829145729	91.0251256281407	10.9753443010886	171	1	364	677.026489257812	191
570	24.3165829145729	91.1809045226131	10.8644000295104	150	1	364	834.627075195312	192
571	24.3165829145729	91.3366834170854	10.4682962481966	192	1	364	1432.14135742188	271
572	24.3165829145729	91.4924623115578	10.5777855705675	102	1	364	1264.23315429688	271
573	24.3165829145729	91.6482412060301	10.7680161198301	97	1	364	975.467895507812	260
574	24.3165829145729	91.8040201005025	11.0386312357801	200	1	364	589.141906738281	271
575	24.3165829145729	91.9597989949749	10.8935529442648	200	1	364	792.756225585938	271
576	24.3165829145729	92.1155778894472	11.01903472999	263	1	364	616.27978515625	277
577	24.3165829145729	92.2713567839196	11.1028740396866	201	1	364	501.478088378906	277
578	24.3165829145729	92.427135678392	11.0861089901156	243	1	364	524.153442382812	270
579	24.3165829145729	92.5829145728643	11.282324592199	242	1	364	264.864410400391	258
580	24.3165829145729	92.7386934673367	11.3514969204658	201	1	364	176.681274414062	257
581	24.3165829145729	92.8944723618091	11.4708498354224	234	1	364	28.1121997833252	252
582	24.3165829145729	93.0502512562814	11.4698407512788	258	25	346	29.2211017608643	250
583	24.3165829145729	93.2060301507538	11.4698922767172	203	26	345	29.2210998535156	222
584	24.3165829145729	93.3618090452261	11.4660721156174	259	47	326	19.8068428039551	221
585	24.3165829145729	93.5175879396985	11.3703303740803	158	48	323	38.9989395141602	188
586	24.3165829145729	93.6733668341708	11.1938706495486	158	47	323	308.203094482422	188
587	24.3165829145729	93.8291457286432	11.2438506474761	158	47	323	308.203094482422	188
588	24.3165829145729	93.9849246231156	10.8405180398925	158	53	322	52.5211181640625	185
589	24.3165829145729	94.1407035175879	10.9568088329853	158	53	322	57.8824005126953	185
590	24.3165829145729	94.2964824120603	11.4378809311006	169	27	346	68.677375793457	223
591	24.3165829145729	94.4522613065327	11.4489605270482	196	27	346	54.8693161010742	268
592	24.3165829145729	94.608040201005	11.4725076031002	165	27	346	26.0864219665527	269
593	24.3165829145729	94.7638190954774	11.4719529579165	281	1	364	26.6995525360107	196
594	24.3165829145729	94.9195979899498	11.4718323697504	286	1	364	26.6995544433594	184
595	24.3165829145729	95.0753768844221	11.4719622740173	196	1	364	26.6995506286621	159
596	24.3165829145729	95.2311557788945	11.4672008161385	274	1	364	32.5743293762207	282
597	24.3165829145729	95.3869346733668	11.4675342011019	178	1	364	32.0594215393066	284
598	24.3165829145729	95.5427135678392	11.467635716216	269	1	364	32.0560760498047	286
599	24.3165829145729	95.6984924623116	11.4668631492593	129	1	364	32.9396324157715	231
600	24.3165829145729	95.8542713567839	11.4674444803439	153	1	364	32.0420188903809	284
601	24.3165829145729	96.0100502512563	11.4430434648345	251	1	364	62.1134605407715	318
602	24.3165829145729	96.1658291457287	11.4431910285435	270	1	364	62.1134567260742	314
603	24.3165829145729	96.321608040201	11.4315532479921	182	1	364	76.4882125854492	265
604	24.3165829145729	96.4773869346734	11.4315784282106	200	1	364	76.4882125854492	184
605	24.3165829145729	96.6331658291457	11.4369086347963	155	1	364	69.8268814086914	184
606	24.3165829145729	96.7889447236181	11.4367623485193	220	1	364	69.8268814086914	316
607	24.3165829145729	96.9447236180904	11.4369175540233	257	1	364	69.8100891113281	315
608	24.3165829145729	97.1005025125628	11.4211046673294	203	1	364	89.45458984375	315
609	24.3165829145729	97.2562814070352	11.4210919143911	226	1	364	89.45458984375	197
610	24.3165829145729	97.4120603015075	11.4575426697917	139	1	364	44.4507102966309	261
611	24.3165829145729	97.5678391959799	9.3319146677648	158	62	295	23.6149806976318	160
612	24.3165829145729	97.7236180904523	8.07570193962995	158	84	295	81.9310836791992	159
613	24.3165829145729	97.8793969849246	9.46042476043721	158	62	302	94.8359680175781	160
614	24.3165829145729	98.035175879397	10.0239340124443	158	83	323	75.9952087402344	160
615	24.3165829145729	98.1909547738694	10.8802854183138	158	53	325	35.8964500427246	161
616	24.3165829145729	98.3467336683417	10.6122515013705	158	61	323	50.2272529602051	160
617	24.3165829145729	98.5025125628141	9.48477049458191	158	61	323	405.309326171875	159
618	24.3165829145729	98.6582914572864	3.762431190018	198	99	282	402.87646484375	8
619	24.3165829145729	98.8140703517588	2.95438486225282	211	142	282	64.8529891967773	8
620	24.3165829145729	98.9698492462311	9.51568993991084	158	62	324	71.9576644897461	160
621	24.3165829145729	99.1256281407035	11.0208547162167	158	50	325	81.0692596435547	166
622	24.3165829145729	99.2814070351759	10.1544092059238	158	61	324	99.6539916992188	158
623	24.3165829145729	99.4371859296482	11.4057047910387	158	41	325	41.8852577209473	163
624	24.3165829145729	99.5929648241206	10.2072957048457	158	57	323	149.692947387695	157
625	24.3165829145729	99.748743718593	5.02827371214802	144	99	287	106.013320922852	14
626	24.3165829145729	99.9045226130653	3.6746388843438	144	124	267	121.573585510254	10
627	24.3165829145729	100.060301507538	7.8813550734134	157	82	293	249.362884521484	61
628	24.3165829145729	100.21608040201	5.57545240589697	157	100	282	154.099655151367	25
629	24.3165829145729	100.371859296482	4.99986588678115	144	124	282	108.561714172363	25
630	24.3165829145729	100.527638190955	6.50681229229582	144	99	282	110.194816589355	34
631	24.3165829145729	100.683417085427	5.88949051142065	143	99	282	68.6963500976562	25
632	24.3165829145729	100.8391959799	7.96405595262671	143	82	282	88.1400909423828	34
633	24.3165829145729	100.994974874372	9.83806240216239	143	82	292	88.4264450073242	79
634	24.3165829145729	101.150753768844	4.24266932940455	143	124	267	92.3246078491211	20
635	24.3165829145729	101.306532663317	6.06500032486276	143	99	281	43.6352310180664	25
636	24.3165829145729	101.462311557789	11.4081178250985	142	53	323	24.9459342956543	83
637	24.3165829145729	101.618090452261	11.4741504368255	160	38	324	23.2025260925293	158
638	24.3165829145729	101.773869346734	11.471308566513	155	52	323	23.5018749237061	83
639	24.3165829145729	101.929648241206	11.3651763519632	156	53	322	38.4667739868164	83
640	24.3165829145729	102.085427135678	9.72566645646111	156	74	282	32.2325401306152	54
641	24.3165829145729	102.241206030151	6.80555811963335	156	83	278	52.3780403137207	31
642	24.3165829145729	102.396984924623	6.95924639119492	156	98	273	47.6277160644531	31
643	24.3165829145729	102.552763819095	9.02932518520244	156	82	281	459.062408447266	35
644	24.3165829145729	102.708542713568	8.51955040662466	156	83	281	801.314086914062	35
645	24.3165829145729	102.86432160804	7.43002210977567	156	98	281	318.555389404297	24
646	24.3165829145729	103.020100502513	8.9056875669397	156	98	281	52.7447357177734	24
647	24.3165829145729	103.175879396985	10.1412482538212	155	98	281	103.092765808105	32
648	24.3165829145729	103.331658291457	10.6140183254594	155	97	281	178.262847900391	32
649	24.3165829145729	103.48743718593	10.9088108872097	155	82	281	220.220397949219	32
650	24.3165829145729	103.643216080402	10.246638333923	155	82	281	77.8604125976562	24
651	24.3165829145729	103.798994974874	11.0845240602694	155	82	281	93.4276885986328	25
652	24.3165829145729	104.110552763819	11.3730379739862	152	71	320	128.740219116211	77
653	24.3165829145729	104.266331658291	11.3833983241931	155	71	319	128.442047119141	35
654	24.3165829145729	104.422110552764	11.4018982033632	151	71	320	67.5002288818359	43
655	24.3165829145729	104.577889447236	11.4683443084265	99	51	320	30.7789630889893	116
656	24.3165829145729	104.733668341709	11.4679057385944	99	51	320	31.0168418884277	138
657	24.3165829145729	104.889447236181	11.4090710182002	234	51	320	88.6195983886719	139
658	24.3165829145729	105.201005025126	11.4486765913413	212	51	320	55.3647041320801	139
659	24.3165829145729	105.356783919598	11.4722733839966	210	51	320	25.2586441040039	139
660	24.3165829145729	105.51256281407	11.4707865202186	262	51	320	28.0403614044189	140
661	24.3165829145729	105.668341708543	11.4564770911693	213	51	320	45.1472320556641	146
662	24.3165829145729	105.824120603015	11.4633604069118	223	51	320	37.2325630187988	147
663	24.3165829145729	105.979899497487	11.4637339909893	214	50	320	36.7696952819824	149
664	24.3165829145729	106.13567839196	11.4504472371083	175	51	320	53.1747283935547	149
665	24.3165829145729	106.291457286432	11.4415761327011	99	52	320	64.1205291748047	141
666	24.3165829145729	106.447236180905	11.4537561031552	211	71	320	44.5476417541504	141
667	24.3165829145729	106.603015075377	11.3703329690029	152	82	320	150.223159790039	139
668	24.3165829145729	106.758793969849	11.426213603163	208	52	320	83.129264831543	139
669	24.3165829145729	106.914572864322	11.4338590518327	233	52	320	71.2275619506836	139
670	24.3165829145729	107.070351758794	11.4422968844836	219	52	320	63.2356986999512	141
671	24.3165829145729	107.226130653266	11.4554069157134	155	52	320	47.0553283691406	141
672	24.3165829145729	107.381909547739	11.4068405181672	155	52	320	107.19263458252	141
673	24.3165829145729	107.537688442211	11.4503495873357	151	52	320	51.9364852905273	140
674	24.3165829145729	107.693467336683	11.394459684852	204	52	320	121.879104614258	140
675	24.3165829145729	107.849246231156	11.4111494370688	262	52	320	98.5871200561523	140
676	24.3165829145729	108.005025125628	11.4033059981353	231	52	320	111.602012634277	167
677	24.3165829145729	108.1608040201	11.4472080543705	196	51	320	57.0995140075684	168
678	24.3165829145729	108.316582914573	11.4530863449367	162	50	332	49.674388885498	169
679	24.3165829145729	108.472361809045	11.3762404534844	174	50	332	145.500747680664	170
680	24.3165829145729	108.628140703518	11.3834455377124	197	50	332	136.45654296875	168
681	24.3165829145729	108.78391959799	11.4394348643242	217	50	320	66.7614135742188	168
682	24.3165829145729	108.939698492462	11.4191126492674	163	50	320	91.2625198364258	166
683	24.3165829145729	109.095477386935	11.4297512488918	223	49	320	78.736930847168	167
684	24.3165829145729	109.251256281407	10.9509134709511	189	4	332	711.118225097656	93
685	24.3165829145729	109.407035175879	6.57833791197797	159	49	332	14369.6708984375	92
686	24.3165829145729	109.562814070352	11.443811764677	159	4	332	61.3669281005859	171
687	24.3165829145729	109.718592964824	11.4496514997347	284	4	332	54.152774810791	171
688	24.3165829145729	109.874371859296	11.4343864347478	229	4	332	72.8677139282227	170
689	24.3165829145729	110.030150753769	11.4087086644124	248	4	331	104.876762390137	170
690	24.3165829145729	110.185929648241	11.4765527692817	260	50	320	21.0282192230225	166
691	24.3165829145729	110.341708542714	11.4032805385451	243	52	320	111.451995849609	167
692	24.3165829145729	110.497487437186	11.4511614001864	260	52	320	52.0801124572754	168
693	24.3165829145729	110.653266331658	11.4520029456261	231	51	320	49.1727066040039	169
694	24.3165829145729	110.809045226131	11.4570610900425	221	4	320	43.8803062438965	169
695	24.3165829145729	110.964824120603	11.3739899455188	249	4	320	148.298629760742	169
696	24.3165829145729	111.120603015075	11.373710495692	195	4	320	148.132431030273	170
697	24.3165829145729	111.276381909548	11.2814149877017	193	4	320	266.083404541016	170
698	24.3165829145729	111.43216080402	11.2241544735668	195	4	320	340.442352294922	170
699	24.3165829145729	111.587939698492	11.2380631378298	222	4	320	322.228240966797	170
700	24.3165829145729	111.743718592965	11.2413356471442	196	4	320	314.354797363281	168
701	24.3165829145729	111.899497487437	11.4602719809821	206	82	320	41.0969657897949	167
702	24.3165829145729	112.05527638191	11.4627644388973	218	82	320	37.8031387329102	166
703	24.3165829145729	112.211055276382	11.4523103627714	260	95	320	50.8864479064941	140
704	24.3165829145729	112.366834170854	11.4520435870071	208	96	320	51.1304016113281	140
705	24.3165829145729	112.522613065327	11.3380896825866	225	5	320	193.459838867188	166
706	24.3165829145729	112.678391959799	11.418419895886	204	4	332	92.8066482543945	169
707	24.3165829145729	112.834170854271	11.3519501003801	193	4	332	176.014678955078	169
708	24.3165829145729	112.989949748744	11.2968209120885	180	4	332	246.259567260742	170
709	24.3165829145729	113.145728643216	11.3693204759534	150	4	332	154.19709777832	170
710	24.3165829145729	113.301507537688	11.4189822321817	178	4	332	91.8364028930664	116
711	24.3165829145729	113.457286432161	11.283576211025	201	4	332	261.642120361328	116
712	24.3165829145729	113.613065326633	11.3394030333267	197	4	332	191.993072509766	169
713	24.3165829145729	113.768844221106	11.3301041369199	154	4	332	203.812377929688	169
714	24.3165829145729	113.924623115578	11.3528666337174	158	4	332	174.666625976562	169
715	24.3165829145729	114.08040201005	11.3970431198109	251	4	332	118.505172729492	169
716	24.3165829145729	114.236180904523	11.189946040417	273	4	320	385.398071289062	168
717	24.3165829145729	114.391959798995	11.4094695787724	238	4	332	103.746772766113	168
718	24.3165829145729	114.547738693467	11.4189734451414	222	4	320	91.626823425293	168
719	24.3165829145729	114.70351758794	11.425379199843	222	6	320	83.8621215820312	168
720	24.3165829145729	114.859296482412	11.3924060317076	262	4	332	125.212303161621	169
721	24.3165829145729	115.015075376884	11.2939648617859	178	4	332	249.098846435547	169
722	24.3165829145729	115.170854271357	11.3773079028207	278	4	332	144.159973144531	169
723	24.3165829145729	115.326633165829	11.307421129002	201	4	332	232.681625366211	169
724	24.3165829145729	115.482412060302	11.2588214653878	182	6	332	295.065093994141	169
725	24.3165829145729	115.638190954774	11.2288778073548	204	3	332	334.271087646484	169
726	24.3165829145729	115.793969849246	11.198728899804	204	3	332	373.810943603516	169
727	24.3165829145729	115.949748743719	11.3457622318425	177	6	332	183.816314697266	185
728	24.3165829145729	116.105527638191	9.60046469289071	213	6	332	3032.2958984375	114
729	24.3165829145729	116.261306532663	11.2921053439109	187	6	332	252.376663208008	186
730	24.3165829145729	116.417085427136	11.427073777766	177	6	332	82.0439910888672	184
731	24.3165829145729	116.572864321608	11.3893502613955	214	6	333	128.994781494141	184
732	24.3165829145729	116.72864321608	11.2910573128321	163	6	333	253.719543457031	184
733	24.3165829145729	116.884422110553	11.4278017048517	263	72	332	80.7229995727539	174
734	24.3165829145729	117.040201005025	11.3755390521056	224	72	332	146.350402832031	157
735	24.3165829145729	117.195979899497	11.3426152358963	237	72	332	187.928955078125	176
736	24.3165829145729	117.35175879397	11.386377991381	281	72	332	132.769409179688	177
737	24.3165829145729	117.507537688442	11.4244747255632	160	72	332	85.1116256713867	177
738	24.3165829145729	117.663316582915	11.3728618896868	189	72	333	149.430694580078	184
739	24.3165829145729	117.819095477387	11.2554331433585	188	72	333	299.707855224609	184
740	24.3165829145729	117.974874371859	11.2084456757001	182	79	332	360.904083251953	184
741	24.3165829145729	118.130653266332	11.2972428199613	165	95	332	244.358016967773	204
742	24.4221105527638	89	10.6056566177875	193	1	364	1221.57592773438	221
743	24.4221105527638	89.1557788944724	10.923988824257	193	1	364	749.105529785156	329
744	24.4221105527638	89.3115577889447	10.9250462084967	89	1	364	747.831176757812	331
745	24.4221105527638	89.4673366834171	10.476360101121	129	1	364	1425.75537109375	342
746	24.4221105527638	89.6231155778895	10.3869853661601	193	1	364	1568.63317871094	342
747	24.4221105527638	89.7788944723618	10.7835697790805	193	1	364	952.155700683594	347
748	24.4221105527638	89.9346733668342	10.7521863252776	152	1	364	998.94384765625	347
749	24.4221105527638	90.0904522613065	10.754644099842	253	1	364	995.352722167969	345
750	24.4221105527638	90.2462311557789	10.6869751444756	135	1	364	1096.52722167969	333
751	24.4221105527638	90.4020100502512	10.6783101377032	107	1	361	1110.0771484375	331
752	24.4221105527638	90.5577889447236	10.5948099252242	167	1	361	1238.30725097656	331
753	24.4221105527638	90.713567839196	10.0057934416802	282	1	361	2236.77709960938	331
754	24.4221105527638	90.8693467336683	10.2721404212458	171	1	364	1763.517578125	331
755	24.4221105527638	91.0251256281407	10.9721998459743	134	1	364	680.848083496094	191
756	24.4221105527638	91.1809045226131	10.9869452836363	192	1	364	660.664123535156	193
757	24.4221105527638	91.3366834170854	10.8882822578932	169	1	364	800.224243164062	192
758	24.4221105527638	91.4924623115578	10.496592709497	263	1	364	1393.31237792969	271
759	24.4221105527638	91.6482412060301	10.6296715608075	192	1	364	1183.68518066406	271
760	24.4221105527638	91.8040201005025	11.0386793315046	200	1	364	589.141906738281	277
761	24.4221105527638	91.9597989949749	10.8676656071551	246	1	364	829.835632324219	281
762	24.4221105527638	92.1155778894472	10.927050007727	246	1	364	744.995971679688	286
763	24.4221105527638	92.2713567839196	11.0794933326925	117	1	364	533.384155273438	286
764	24.4221105527638	92.427135678392	11.0862137851239	238	1	364	524.153503417969	286
765	24.4221105527638	92.5829145728643	11.282343485022	254	1	364	264.864379882812	277
766	24.4221105527638	92.7386934673367	11.3024756625739	99	1	364	239.071258544922	258
767	24.4221105527638	92.8944723618091	11.1559655624739	226	1	364	430.450378417969	257
768	24.4221105527638	93.0502512562814	11.466605431936	188	1	364	33.3213043212891	251
769	24.4221105527638	93.2060301507538	11.4697769182538	234	2	346	29.2210998535156	251
770	24.4221105527638	93.3618090452261	11.470391692783	203	26	345	22.7503566741943	222
771	24.4221105527638	93.5175879396985	11.4575041143948	158	48	326	38.9989433288574	188
772	24.4221105527638	93.6733668341708	11.2408175322831	158	47	323	259.477569580078	188
773	24.4221105527638	93.8291457286432	10.9728867251922	158	47	326	627.301452636719	188
774	24.4221105527638	93.9849246231156	11.2345737554554	158	49	323	162.224884033203	188
775	24.4221105527638	94.1407035175879	10.716868982922	158	82	322	65.567741394043	185
776	24.4221105527638	94.2964824120603	11.4371044103775	140	44	328	69.5840377807617	221
777	24.4221105527638	94.4522613065327	11.4658883106645	188	27	346	34.134204864502	268
778	24.4221105527638	94.608040201005	11.4744216239394	249	27	346	23.7407398223877	296
779	24.4221105527638	94.7638190954774	11.4719245654942	273	1	347	26.5385322570801	192
780	24.4221105527638	94.9195979899498	11.4716644257472	219	1	364	26.6995544433594	184
781	24.4221105527638	95.0753768844221	11.4720050408676	168	1	364	26.6995544433594	192
782	24.4221105527638	95.2311557788945	11.4732527624224	245	1	364	25.1566200256348	283
783	24.4221105527638	95.3869346733668	11.467804554696	83	1	364	31.8259735107422	283
784	24.4221105527638	95.5427135678392	11.4676475722454	178	1	364	32.0420150756836	284
785	24.4221105527638	95.6984924623116	11.467648386846	166	1	364	32.0420188903809	232
786	24.4221105527638	95.8542713567839	11.4676481088755	130	1	364	32.0420150756836	232
787	24.4221105527638	96.0100502512563	11.4431026368736	273	1	364	62.1134567260742	318
788	24.4221105527638	96.1658291457287	11.4432060826644	275	1	364	62.1134567260742	281
789	24.4221105527638	96.321608040201	11.4378666857415	266	1	364	68.5315322875977	232
790	24.4221105527638	96.4773869346734	11.4315442989428	87	1	364	76.4882125854492	317
791	24.4221105527638	96.6331658291457	11.4751355031987	249	1	364	22.8056449890137	184
792	24.4221105527638	96.7889447236181	11.4913150743033	291	1	364	2.784592628479	265
793	24.4221105527638	96.9447236180904	11.4915236745733	213	1	364	2.784592628479	265
794	24.4221105527638	97.1005025125628	11.421119460509	179	1	364	89.45458984375	265
795	24.4221105527638	97.2562814070352	11.4278051583278	245	1	364	81.1584167480469	192
796	24.4221105527638	97.4120603015075	11.457530343336	248	1	364	44.4507141113281	312
797	24.4221105527638	97.5678391959799	11.1987514148103	158	53	325	22.7193145751953	185
798	24.4221105527638	97.7236180904523	8.93539645851389	158	62	295	82.571418762207	159
799	24.4221105527638	97.8793969849246	7.3400257642354	158	98	293	123.327171325684	147
800	24.4221105527638	98.035175879397	7.22985895634171	158	98	293	91.6439743041992	80
801	24.4221105527638	98.1909547738694	9.70227556681836	158	83	302	57.9295387268066	159
802	24.4221105527638	98.3467336683417	10.458024318635	158	61	323	111.37476348877	160
803	24.4221105527638	98.5025125628141	11.0408764493949	158	50	325	360.621704101562	162
804	24.4221105527638	98.6582914572864	7.68247350638189	198	98	295	149.247985839844	63
805	24.4221105527638	98.8140703517588	3.61637854938604	211	129	283	150.514297485352	14
806	24.4221105527638	98.9698492462311	6.68548572812518	235	98	293	67.4672241210938	63
807	24.4221105527638	99.1256281407035	9.08298199187919	158	83	323	76.0008926391602	156
808	24.4221105527638	99.2814070351759	10.3376999819113	158	61	324	90.8893814086914	157
809	24.4221105527638	99.4371859296482	10.2280702798984	158	60	324	41.8852577209473	84
810	24.4221105527638	99.5929648241206	9.85702059298547	158	60	323	89.1894607543945	83
811	24.4221105527638	99.748743718593	9.14045991004871	157	82	323	149.383865356445	66
812	24.4221105527638	99.9045226130653	4.15195945414235	157	103	282	134.697189331055	13
813	24.4221105527638	100.060301507538	8.77139259043548	157	82	293	223.965530395508	63
814	24.4221105527638	100.21608040201	9.30502629666631	157	82	323	145.182281494141	81
815	24.4221105527638	100.371859296482	7.3091375509654	144	99	292	121.075477600098	79
816	24.4221105527638	100.527638190955	7.42218787193673	144	98	282	57.3072052001953	42
817	24.4221105527638	100.683417085427	4.87698751746787	143	124	282	59.9261322021484	20
818	24.4221105527638	100.8391959799	7.46262855708996	143	99	282	179.863525390625	34
819	24.4221105527638	100.994974874372	8.51282969488212	143	82	282	85.191535949707	34
820	24.4221105527638	101.150753768844	4.23302140517826	143	124	267	46.1727027893066	20
821	24.4221105527638	101.306532663317	8.52494338283893	143	83	282	46.1685104370117	36
822	24.4221105527638	101.462311557789	11.4769436953202	142	53	323	20.334508895874	83
823	24.4221105527638	101.618090452261	11.4572461524873	142	53	323	20.3345108032227	83
824	24.4221105527638	101.773869346734	11.4608171754267	156	53	323	20.2414169311523	83
825	24.4221105527638	101.929648241206	11.413192474275	156	53	322	42.8105239868164	83
826	24.4221105527638	102.085427135678	10.137849859508	156	74	286	64.1043701171875	79
827	24.4221105527638	102.241206030151	7.25900451540333	156	82	281	116.90975189209	35
828	24.4221105527638	102.396984924623	4.82429066853934	156	99	267	75.4168701171875	24
829	24.4221105527638	102.552763819095	7.17580387545573	156	98	281	535.359436035156	24
830	24.4221105527638	102.708542713568	8.15273259612378	156	98	281	254.748092651367	24
831	24.4221105527638	102.86432160804	7.58649449228842	156	98	281	482.096649169922	24
832	24.4221105527638	103.020100502513	9.10365970283006	156	98	281	175.458572387695	24
833	24.4221105527638	103.175879396985	9.70280250012321	155	98	281	120.24486541748	32
834	24.4221105527638	103.331658291457	9.94356656704603	155	98	281	111.849433898926	24
835	24.4221105527638	103.48743718593	10.8105804158186	155	82	281	386.228302001953	32
836	24.4221105527638	103.643216080402	9.94011722056688	155	97	281	445.257202148438	24
837	24.4221105527638	103.798994974874	9.41711971006363	155	97	273	101.951904296875	23
838	24.4221105527638	104.110552763819	11.3991854447859	152	51	320	116.238540649414	77
839	24.4221105527638	104.266331658291	11.4521074625126	152	71	320	50.8378601074219	77
840	24.4221105527638	104.422110552764	11.4456043501292	152	71	320	57.9595947265625	109
841	24.4221105527638	104.577889447236	11.4641658258346	99	51	320	35.810489654541	138
842	24.4221105527638	104.733668341709	11.4323376537651	123	51	320	68.8499298095703	138
843	24.4221105527638	104.889447236181	11.4184037401965	160	50	320	61.5757713317871	139
844	24.4221105527638	105.201005025126	11.4405089677208	212	51	320	45.1585540771484	139
845	24.4221105527638	105.356783919598	11.4282350331538	212	51	320	79.9392166137695	139
846	24.4221105527638	105.51256281407	11.4431600505546	210	52	320	60.3466873168945	139
847	24.4221105527638	105.668341708543	11.4700845392893	154	52	320	29.0444812774658	140
848	24.4221105527638	105.824120603015	11.4703974907069	213	51	320	28.6509704589844	147
849	24.4221105527638	105.979899497487	11.4682407911605	154	51	320	30.8346576690674	147
850	24.4221105527638	106.13567839196	11.465514918502	261	51	320	33.4302253723145	141
851	24.4221105527638	106.291457286432	11.4603105963557	212	71	320	40.6084632873535	139
852	24.4221105527638	106.447236180905	11.2443730039957	234	82	320	60.5261764526367	139
853	24.4221105527638	106.603015075377	11.374867984171	235	82	320	146.936706542969	139
854	24.4221105527638	106.758793969849	11.4148671288391	212	82	320	96.9772033691406	139
855	24.4221105527638	106.914572864322	11.4216837283693	208	82	320	81.2661895751953	139
856	24.4221105527638	107.070351758794	11.4372123880799	208	52	320	69.4899673461914	139
857	24.4221105527638	107.226130653266	11.4570564759121	233	52	320	43.9963722229004	140
858	24.4221105527638	107.381909547739	11.4791175562227	152	52	320	17.8188896179199	140
859	24.4221105527638	107.537688442211	11.4790159470667	207	52	320	18.0875797271729	140
860	24.4221105527638	107.693467336683	11.452892042802	152	52	320	49.8649749755859	140
861	24.4221105527638	107.849246231156	11.447305609056	270	52	320	56.1820373535156	140
862	24.4221105527638	108.005025125628	11.4598928371531	267	52	320	41.3983573913574	167
863	24.4221105527638	108.1608040201	11.4320900595613	221	50	320	75.8412170410156	169
864	24.4221105527638	108.316582914573	11.3684641870274	198	50	332	155.18879699707	170
865	24.4221105527638	108.472361809045	11.4027242862459	249	49	332	112.33528137207	170
866	24.4221105527638	108.628140703518	11.188538075436	161	48	332	387.258392333984	170
867	24.4221105527638	108.78391959799	11.3923543996199	249	49	320	125.297256469727	168
868	24.4221105527638	108.939698492462	11.3898673065088	194	49	320	128.384811401367	168
869	24.4221105527638	109.095477386935	11.3980386087352	249	49	320	118.195892333984	169
870	24.4221105527638	109.251256281407	11.2825634159298	273	4	332	264.017181396484	93
871	24.4221105527638	109.407035175879	10.9631068414547	185	4	332	693.995239257812	93
872	24.4221105527638	109.562814070352	11.2103995050742	201	4	332	357.845703125	171
873	24.4221105527638	109.718592964824	11.0919180503599	229	4	332	516.513793945312	171
874	24.4221105527638	109.874371859296	11.3835038794185	142	4	332	136.208465576172	170
875	24.4221105527638	110.030150753769	11.3975835483996	276	4	331	118.764274597168	170
876	24.4221105527638	110.185929648241	11.3844411698762	283	4	320	135.186950683594	168
877	24.4221105527638	110.341708542714	11.1451577052968	186	4	331	444.880859375	169
878	24.4221105527638	110.497487437186	11.3866066287878	224	4	320	132.471878051758	169
879	24.4221105527638	110.653266331658	11.4237853214885	231	51	320	85.7316589355469	169
880	24.4221105527638	110.809045226131	11.3835886814054	221	4	320	136.278396606445	169
881	24.4221105527638	110.964824120603	11.3545955376049	196	4	320	172.769104003906	168
882	24.4221105527638	111.120603015075	11.3303739460217	161	4	320	203.39143371582	168
883	24.4221105527638	111.276381909548	11.1122610652872	250	4	320	488.832977294922	169
884	24.4221105527638	111.43216080402	11.1086778178086	176	4	331	493.825714111328	169
885	24.4221105527638	111.587939698492	10.9604826432281	176	4	331	697.794921875	168
886	24.4221105527638	111.743718592965	11.4794889716619	192	3	331	17.5268249511719	168
887	24.4221105527638	111.899497487437	11.4511510218738	283	5	320	52.1374778747559	167
888	24.4221105527638	112.05527638191	11.4162275866726	230	82	320	95.5036163330078	166
889	24.4221105527638	112.211055276382	11.4695562012564	246	82	320	27.9595317840576	140
890	24.4221105527638	112.366834170854	11.4692704906038	206	95	320	29.482873916626	140
891	24.4221105527638	112.522613065327	11.4289186421197	162	5	320	79.7792205810547	166
892	24.4221105527638	112.678391959799	11.2860735327686	175	4	320	260.052917480469	168
893	24.4221105527638	112.834170854271	11.3722720121662	249	4	320	150.153350830078	168
894	24.4221105527638	112.989949748744	11.4424586402017	214	4	332	62.9808616638184	169
895	24.4221105527638	113.145728643216	11.4106363192436	193	6	332	102.411415100098	169
896	24.4221105527638	113.301507537688	11.4199077966779	272	6	332	90.7733306884766	169
897	24.4221105527638	113.457286432161	11.3564812763136	197	4	332	170.364791870117	170
898	24.4221105527638	113.613065326633	11.3731579978156	186	4	332	149.351699829102	169
899	24.4221105527638	113.768844221106	11.3651275264755	174	4	332	159.4814453125	169
900	24.4221105527638	113.924623115578	11.4323281747616	256	4	332	75.0416412353516	169
901	24.4221105527638	114.08040201005	11.4057214290427	196	4	332	107.986335754395	169
902	24.4221105527638	114.236180904523	11.3116220567247	214	4	332	227.294692993164	168
903	24.4221105527638	114.391959798995	11.311807512943	228	52	320	224.577850341797	168
904	24.4221105527638	114.547738693467	11.411463144123	228	52	320	100.386901855469	168
905	24.4221105527638	114.70351758794	11.4233505646113	213	52	320	86.6141586303711	167
906	24.4221105527638	114.859296482412	11.4068893006492	237	6	320	107.117446899414	168
907	24.4221105527638	115.015075376884	11.1142896749114	177	4	332	486.144378662109	169
908	24.4221105527638	115.170854271357	11.2776898683474	252	4	332	270.914459228516	91
909	24.4221105527638	115.326633165829	11.3042363671086	252	4	332	236.656845092773	91
910	24.4221105527638	115.482412060302	11.338598926293	262	6	332	193.018569946289	169
911	24.4221105527638	115.638190954774	11.2763601185733	157	6	332	272.519256591797	169
912	24.4221105527638	115.793969849246	11.3129276182068	201	3	332	225.698394775391	169
913	24.4221105527638	115.949748743719	11.3535543726178	240	3	332	174.081481933594	169
914	24.4221105527638	116.105527638191	11.2398012802052	178	3	332	319.818359375	204
915	24.4221105527638	116.261306532663	11.3892766856804	246	4	332	129.059707641602	204
916	24.4221105527638	116.417085427136	11.350831683283	158	6	332	176.774658203125	185
917	24.4221105527638	116.572864321608	11.2918774261339	278	6	333	252.669464111328	185
918	24.4221105527638	116.72864321608	11.3170248215129	173	6	333	220.473022460938	184
919	24.4221105527638	116.884422110553	11.4653669204948	205	72	332	33.2612838745117	174
920	24.4221105527638	117.040201005025	11.4012544401771	233	72	332	113.225151062012	157
921	24.4221105527638	117.195979899497	11.3304981375701	250	72	332	202.926940917969	177
922	24.4221105527638	117.35175879397	11.0545936577613	157	72	332	567.202819824219	184
923	24.4221105527638	117.507537688442	11.4815850013852	200	72	332	14.726279258728	184
924	24.4221105527638	117.663316582915	10.6323195349655	277	72	333	1180.38671875	184
925	24.4221105527638	117.819095477387	9.41534715963396	172	72	333	3431.60229492188	184
926	24.4221105527638	117.974874371859	11.1946379222798	213	79	332	377.866638183594	203
927	24.4221105527638	118.130653266332	8.78401788279541	286	79	332	4981.76318359375	111
928	24.5276381909548	89	10.6056562770364	193	1	364	1221.57604980469	329
929	24.5276381909548	89.1557788944724	10.9235632005481	193	1	364	749.105529785156	329
930	24.5276381909548	89.3115577889447	10.9245384099454	129	1	364	748.481994628906	329
931	24.5276381909548	89.4673366834171	10.4881131216009	202	1	364	1403.26452636719	331
932	24.5276381909548	89.6231155778895	10.2588898186819	107	1	364	1786.70861816406	342
933	24.5276381909548	89.7788944723618	10.7602555931872	163	1	364	986.933654785156	342
934	24.5276381909548	89.9346733668342	10.6127236006856	121	1	364	1210.62817382812	344
935	24.5276381909548	90.0904522613065	10.7781571233775	167	1	364	960.5146484375	347
936	24.5276381909548	90.2462311557789	10.5905350415062	170	1	364	1245.01452636719	333
937	24.5276381909548	90.4020100502512	10.4893942427495	193	1	364	1404.83190917969	333
938	24.5276381909548	90.5577889447236	10.5079342818666	224	1	364	1375.16271972656	330
939	24.5276381909548	90.713567839196	10.4966274074453	120	1	364	1393.2421875	330
940	24.5276381909548	90.8693467336683	10.4626556638406	127	1	364	1447.84020996094	330
941	24.5276381909548	91.0251256281407	11.0988554503188	120	1	364	506.624969482422	191
942	24.5276381909548	91.1809045226131	11.0939100533435	165	1	364	513.770141601562	207
943	24.5276381909548	91.3366834170854	10.8883330923032	192	1	364	800.22412109375	207
944	24.5276381909548	91.4924623115578	10.8455268360921	200	1	364	861.204956054688	198
945	24.5276381909548	91.6482412060301	10.6312167076753	263	1	364	1181.96044921875	198
946	24.5276381909548	91.8040201005025	10.8315137713374	99	1	364	882.231811523438	202
947	24.5276381909548	91.9597989949749	10.8677255808853	105	1	364	829.835632324219	281
948	24.5276381909548	92.1155778894472	10.9285271423898	102	1	364	742.904418945312	286
949	24.5276381909548	92.2713567839196	11.1133107773763	105	1	364	487.591125488281	207
950	24.5276381909548	92.427135678392	11.0862029451576	292	1	364	524.153503417969	167
951	24.5276381909548	92.5829145728643	11.2045178708106	117	1	364	366.205810546875	139
952	24.5276381909548	92.7386934673367	10.8159011490491	117	1	364	905.05078125	158
953	24.5276381909548	92.8944723618091	11.1558457256814	185	1	364	430.450408935547	257
954	24.5276381909548	93.0502512562814	11.4027188033026	124	1	364	112.353843688965	252
955	24.5276381909548	93.2060301507538	11.4667063489278	209	2	346	33.1973686218262	250
956	24.5276381909548	93.3618090452261	11.4762761584727	277	26	345	19.8068447113037	222
957	24.5276381909548	93.5175879396985	11.4527605672241	198	48	326	38.9989395141602	220
958	24.5276381909548	93.6733668341708	11.2660970162232	158	48	323	167.794418334961	188
959	24.5276381909548	93.8291457286432	10.9436568106931	259	47	326	661.504211425781	188
960	24.5276381909548	93.9849246231156	10.9075727300401	158	47	326	751.32421875	188
961	24.5276381909548	94.1407035175879	10.8304645021257	158	82	322	51.3239250183105	186
962	24.5276381909548	94.2964824120603	11.4514549552429	259	48	326	51.3239250183105	221
963	24.5276381909548	94.4522613065327	11.4676780160374	265	27	346	31.9826507568359	233
964	24.5276381909548	94.608040201005	11.4744230523691	177	27	346	23.7407417297363	297
965	24.5276381909548	94.7638190954774	11.4720044381691	168	1	347	26.6978416442871	190
966	24.5276381909548	94.9195979899498	11.4720070104719	239	1	353	26.698637008667	192
967	24.5276381909548	95.0753768844221	11.474379961061	225	1	364	23.7817344665527	192
968	24.5276381909548	95.2311557788945	11.4743789423479	242	1	364	23.7407398223877	159
969	24.5276381909548	95.3869346733668	11.474251102056	269	1	364	23.9393119812012	283
970	24.5276381909548	95.5427135678392	11.4676464324383	161	1	364	32.0420188903809	283
971	24.5276381909548	95.6984924623116	11.4675068659178	156	1	364	32.0420188903809	232
972	24.5276381909548	95.8542713567839	11.467378133786	101	1	347	32.0420188903809	232
973	24.5276381909548	96.0100502512563	11.4432035960349	222	1	364	62.1134605407715	282
974	24.5276381909548	96.1658291457287	11.4433600546408	265	1	364	61.9237594604492	282
975	24.5276381909548	96.321608040201	11.4614167394243	216	1	364	39.5790519714355	232
976	24.5276381909548	96.4773869346734	11.4591778134837	189	1	364	42.4419593811035	265
977	24.5276381909548	96.6331658291457	11.4915548073883	87	1	364	2.784592628479	316
978	24.5276381909548	96.7889447236181	11.4914789215394	281	1	364	2.78459286689758	232
979	24.5276381909548	96.9447236180904	11.4915258282589	216	1	364	2.78459286689758	232
980	24.5276381909548	97.1005025125628	11.4210916021989	247	1	364	89.45458984375	265
981	24.5276381909548	97.2562814070352	11.4575102934094	128	1	364	44.4507141113281	314
982	24.5276381909548	97.4120603015075	11.4637886876374	277	1	364	36.7753677368164	262
983	24.5276381909548	97.5678391959799	11.4462172401228	158	53	325	22.8087291717529	191
984	24.5276381909548	97.7236180904523	9.94823308109022	158	53	296	82.571418762207	161
985	24.5276381909548	97.8793969849246	7.71172581615659	158	98	295	145.44873046875	147
986	24.5276381909548	98.035175879397	5.34462220665349	198	124	288	66.8581619262695	14
987	24.5276381909548	98.1909547738694	7.81514663258216	198	98	293	67.9811172485352	130
988	24.5276381909548	98.3467336683417	9.01181971465347	198	98	295	118.711395263672	147
989	24.5276381909548	98.5025125628141	9.57612566802996	158	62	323	150.705947875977	159
990	24.5276381909548	98.6582914572864	8.06724023059149	198	98	295	149.248001098633	63
991	24.5276381909548	98.8140703517588	4.12407882526481	235	103	287	65.9198150634766	14
992	24.5276381909548	98.9698492462311	4.52795493292535	235	124	289	69.8407821655273	17
993	24.5276381909548	99.1256281407035	4.63105092869197	235	124	289	80.081413269043	17
994	24.5276381909548	99.2814070351759	8.66401655765644	158	98	293	201.031356811523	65
995	24.5276381909548	99.4371859296482	9.71555993780411	158	82	323	47.743782043457	83
996	24.5276381909548	99.5929648241206	7.88716112227245	158	98	290	132.928405761719	63
997	24.5276381909548	99.748743718593	8.65986264773677	157	82	293	138.656021118164	63
998	24.5276381909548	99.9045226130653	3.94620704827219	157	103	282	295.685211181641	13
999	24.5276381909548	100.060301507538	7.06678933798721	157	99	287	141.334823608398	35
1000	24.5276381909548	100.21608040201	9.3938183908795	157	82	323	92.5808715820312	81
1001	24.5276381909548	100.371859296482	9.13666341845408	144	82	293	84.8756332397461	81
1002	24.5276381909548	100.527638190955	8.41324323456256	144	82	292	64.5880126953125	79
1003	24.5276381909548	100.683417085427	5.91768662314788	143	99	282	48.4057655334473	34
1004	24.5276381909548	100.8391959799	7.99747421103567	143	83	282	141.11669921875	34
1005	24.5276381909548	100.994974874372	7.20133641033783	143	99	282	83.9300918579102	34
1006	24.5276381909548	101.150753768844	7.37056442941004	143	99	282	46.1685066223145	34
1007	24.5276381909548	101.306532663317	11.0245163921741	143	75	293	41.2725105285645	81
1008	24.5276381909548	101.462311557789	11.4704545183898	143	53	322	12.7122316360474	83
1009	24.5276381909548	101.618090452261	10.9634180579489	143	66	293	20.334508895874	81
1010	24.5276381909548	101.773869346734	10.4314002261867	142	66	293	52.6178894042969	81
1011	24.5276381909548	101.929648241206	9.84084296537892	142	74	286	70.3045043945312	79
1012	24.5276381909548	102.085427135678	9.96590763459153	156	74	286	63.4474563598633	79
1013	24.5276381909548	102.241206030151	8.76711339611375	156	75	281	55.022331237793	36
1014	24.5276381909548	102.396984924623	4.20028088278445	161	99	267	62.5640296936035	23
1015	24.5276381909548	102.552763819095	5.45864763590269	156	99	267	313.558990478516	24
1016	24.5276381909548	102.708542713568	6.62525091742511	156	98	273	73.7974319458008	24
1017	24.5276381909548	102.86432160804	7.70051068552952	156	98	281	323.985992431641	24
1018	24.5276381909548	103.020100502513	9.67225140026953	156	97	281	175.458572387695	32
1019	24.5276381909548	103.175879396985	9.75745519957055	155	98	281	119.310241699219	32
1020	24.5276381909548	103.331658291457	8.72476912007385	155	98	274	109.106719970703	24
1021	24.5276381909548	103.48743718593	10.4511356939141	155	97	281	101.79280090332	24
1022	24.5276381909548	103.643216080402	10.3748200624423	155	97	281	309.810302734375	24
1023	24.5276381909548	103.798994974874	8.02685630592336	155	98	273	457.164184570312	21
1024	24.5276381909548	104.110552763819	11.097530385668	155	82	320	87.6850891113281	25
1025	24.5276381909548	104.266331658291	11.4316380133492	150	51	320	52.1578750610352	116
1026	24.5276381909548	104.422110552764	11.4454011475994	100	51	320	59.1810493469238	138
1027	24.5276381909548	104.577889447236	11.461619393722	160	51	320	38.2673683166504	139
1028	24.5276381909548	104.733668341709	11.4581835033091	160	50	320	43.6158905029297	139
1029	24.5276381909548	104.889447236181	11.4581796896263	234	51	320	43.6159133911133	139
1030	24.5276381909548	105.201005025126	11.4321652709033	154	51	320	75.7581176757812	139
1031	24.5276381909548	105.356783919598	11.4112886319326	155	71	320	88.3312683105469	139
1032	24.5276381909548	105.51256281407	11.4188566592479	152	71	320	78.0797500610352	139
1033	24.5276381909548	105.668341708543	11.4492410711879	212	71	320	53.582935333252	139
1034	24.5276381909548	105.824120603015	11.4705411061816	99	51	320	28.4693622589111	139
1035	24.5276381909548	105.979899497487	11.4681426139286	219	51	320	30.8346576690674	140
1036	24.5276381909548	106.13567839196	11.4399105659985	235	51	320	66.1768341064453	139
1037	24.5276381909548	106.291457286432	11.2293092453966	151	82	320	44.2839965820312	138
1038	24.5276381909548	106.447236180905	10.7841543268074	234	82	283	59.6858062744141	117
1039	24.5276381909548	106.603015075377	11.4351065722472	235	82	320	72.0579528808594	139
1040	24.5276381909548	106.758793969849	11.4316822068744	234	82	320	76.2781143188477	139
1041	24.5276381909548	106.914572864322	11.4282237950367	235	82	320	74.5685272216797	139
1042	24.5276381909548	107.070351758794	11.3508281240998	220	52	320	177.521759033203	139
1043	24.5276381909548	107.226130653266	11.4405818108546	219	52	320	65.3498458862305	139
1044	24.5276381909548	107.381909547739	11.1789997635897	207	52	320	399.7646484375	140
1045	24.5276381909548	107.537688442211	11.4321055466562	152	52	320	75.6400833129883	140
1046	24.5276381909548	107.693467336683	11.4534743195803	215	52	320	49.4574661254883	140
1047	24.5276381909548	107.849246231156	11.4479810883651	175	52	320	54.0464668273926	140
1048	24.5276381909548	108.005025125628	11.4573084597843	196	52	320	41.3983612060547	168
1049	24.5276381909548	108.1608040201	11.4331995974351	205	50	320	74.4786224365234	169
1050	24.5276381909548	108.316582914573	11.412798690021	186	50	332	99.7375259399414	170
1051	24.5276381909548	108.472361809045	11.3894273011381	275	4	332	128.762649536133	170
1052	24.5276381909548	108.628140703518	11.2618668795982	223	4	332	291.374542236328	170
1053	24.5276381909548	108.78391959799	11.3924506371981	252	4	320	124.852020263672	170
1054	24.5276381909548	108.939698492462	11.3680343350159	123	4	320	155.820373535156	168
1055	24.5276381909548	109.095477386935	11.3667567855195	252	4	320	156.765853881836	169
1056	24.5276381909548	109.251256281407	11.3589373472863	173	4	332	167.020202636719	93
1057	24.5276381909548	109.407035175879	11.3115581116954	173	4	332	227.428558349609	93
1058	24.5276381909548	109.562814070352	11.4159368852081	252	4	332	95.8824310302734	171
1059	24.5276381909548	109.718592964824	11.1138606023327	142	4	332	486.840759277344	171
1060	24.5276381909548	109.874371859296	11.3774268344773	272	4	332	143.887130737305	170
1061	24.5276381909548	110.030150753769	11.4357449112506	225	4	320	71.3267211914062	169
1062	24.5276381909548	110.341708542714	10.9679938721606	160	4	331	687.334594726562	170
1063	24.5276381909548	110.497487437186	11.3865167375686	161	4	320	132.59553527832	170
1064	24.5276381909548	110.653266331658	11.4451653513212	265	4	320	59.1831817626953	170
1065	24.5276381909548	110.809045226131	11.4043728829658	264	4	320	110.282821655273	170
1066	24.5276381909548	110.964824120603	11.3212993356816	196	4	320	214.815658569336	168
1067	24.5276381909548	111.120603015075	11.3745939949537	262	4	320	147.539245605469	167
1068	24.5276381909548	111.276381909548	11.1096994633895	192	4	320	492.437438964844	168
1069	24.5276381909548	111.43216080402	11.265447524661	222	4	320	286.734436035156	168
1070	24.5276381909548	111.587939698492	11.2581650150384	271	4	320	296.155731201172	168
1071	24.5276381909548	111.743718592965	11.4765981063792	265	4	320	21.0777587890625	167
1072	24.5276381909548	111.899497487437	11.3921119915778	280	4	320	125.011459350586	167
1073	24.5276381909548	112.05527638191	11.3712109425874	238	52	320	145.954879760742	140
1074	24.5276381909548	112.211055276382	11.4581541616378	238	52	320	43.6993408203125	140
1075	24.5276381909548	112.366834170854	11.3035619828087	195	4	320	237.682479858398	140
1076	24.5276381909548	112.522613065327	11.3736894248926	266	4	320	148.689819335938	167
1077	24.5276381909548	112.678391959799	11.1431130144125	263	4	320	447.515747070312	167
1078	24.5276381909548	112.834170854271	11.4146125870196	281	4	320	97.0008544921875	166
1079	24.5276381909548	112.989949748744	11.46020887493	281	4	320	41.1051597595215	167
1080	24.5276381909548	113.145728643216	11.4563599129843	282	6	320	36.0664138793945	169
1081	24.5276381909548	113.301507537688	11.4691137034361	283	89	320	30.1138248443604	169
1082	24.5276381909548	113.457286432161	11.4124528279467	259	4	332	100.226409912109	169
1083	24.5276381909548	113.613065326633	11.4119010561369	205	4	332	100.91242980957	169
1084	24.5276381909548	113.768844221106	11.4345235702146	249	4	332	72.7084808349609	169
1085	24.5276381909548	113.924623115578	11.4372300649951	264	52	320	69.4616622924805	169
1086	24.5276381909548	114.08040201005	11.4210941244611	194	4	320	88.9487228393555	169
1087	24.5276381909548	114.236180904523	11.3868014582265	194	4	320	132.228454589844	168
1088	24.5276381909548	114.391959798995	11.3588530809207	269	52	320	165.967346191406	167
1089	24.5276381909548	114.547738693467	11.4083915796508	227	52	320	105.282325744629	166
1090	24.5276381909548	114.70351758794	11.4112993838818	223	52	320	101.634368896484	168
1091	24.5276381909548	114.859296482412	11.3639986108309	254	52	320	160.899276733398	168
1092	24.5276381909548	115.015075376884	11.3840778710614	215	4	320	135.622009277344	168
1093	24.5276381909548	115.170854271357	11.3606998409831	178	4	332	165.04801940918	91
1094	24.5276381909548	115.326633165829	11.3008115210498	178	4	332	241.205978393555	169
1095	24.5276381909548	115.482412060302	11.3421211820632	187	4	332	188.400253295898	169
1096	24.5276381909548	115.638190954774	11.2765518903682	192	6	332	272.362243652344	169
1097	24.5276381909548	115.793969849246	11.2722521498494	190	6	332	277.076629638672	169
1098	24.5276381909548	115.949748743719	11.1364533529021	213	3	332	456.492431640625	91
1099	24.5276381909548	116.105527638191	11.2900629652198	240	3	332	254.986694335938	169
1100	24.5276381909548	116.261306532663	11.373492289589	285	4	332	148.946731567383	185
1101	24.5276381909548	116.417085427136	11.3073462388365	177	6	332	232.672515869141	185
1102	24.5276381909548	116.572864321608	11.4021977544295	156	6	333	112.998207092285	185
1103	24.5276381909548	116.72864321608	11.3136687085086	158	6	333	224.379821777344	185
1104	24.5276381909548	116.884422110553	11.4582728448269	275	72	332	43.4032669067383	174
1105	24.5276381909548	117.040201005025	11.399927134303	231	72	332	113.225143432617	147
1106	24.5276381909548	117.195979899497	11.4470593953618	258	72	332	57.3376426696777	158
1107	24.5276381909548	117.35175879397	10.9393582400544	163	48	332	727.439880371094	184
1108	24.5276381909548	117.507537688442	11.2393312512131	245	6	333	319.717559814453	185
1109	24.5276381909548	117.663316582915	5.84118343417591	247	72	332	20100.076171875	113
1110	24.5276381909548	117.819095477387	11.1642578374442	107	8	333	419.420318603516	184
1111	24.5276381909548	117.974874371859	8.28574141246854	235	79	332	6469.96484375	92
1112	24.5276381909548	118.130653266332	6.11419124933654	164	89	332	17735.203125	89
1113	24.6331658291457	89	10.8732225446419	193	1	364	821.908203125	329
1114	24.6331658291457	89.1557788944724	10.9267216224218	129	1	364	745.205993652344	329
1115	24.6331658291457	89.3115577889447	10.9307847992396	202	1	364	739.552673339844	329
1116	24.6331658291457	89.4673366834171	10.5553987376595	167	1	364	1299.99890136719	331
1117	24.6331658291457	89.6231155778895	10.7617666616266	136	1	364	984.774475097656	345
1118	24.6331658291457	89.7788944723618	10.7435389787976	254	1	364	1011.83953857422	344
1119	24.6331658291457	89.9346733668342	10.3994338886266	83	1	364	1550.85681152344	344
1120	24.6331658291457	90.0904522613065	10.8865913287605	274	1	364	802.685119628906	347
1121	24.6331658291457	90.2462311557789	10.5901232171167	127	1	364	1245.70947265625	347
1122	24.6331658291457	90.4020100502512	10.4726854462758	274	1	364	1431.65417480469	333
1123	24.6331658291457	90.5577889447236	10.4967365547318	105	1	364	1393.07934570312	330
1124	24.6331658291457	90.713567839196	10.6436041693288	169	1	364	1163.01489257812	330
1125	24.6331658291457	90.8693467336683	10.7485964828262	165	1	364	1004.35955810547	269
1126	24.6331658291457	91.0251256281407	10.9408682149665	165	1	364	725.102172851562	191
1127	24.6331658291457	91.1809045226131	11.1742699511305	120	1	364	405.974243164062	106
1128	24.6331658291457	91.3366834170854	10.93232551464	192	1	364	737.496459960938	106
1129	24.6331658291457	91.4924623115578	10.820582025069	168	1	364	897.912048339844	167
1130	24.6331658291457	91.6482412060301	10.7604917383654	102	1	364	986.287231445312	207
1131	24.6331658291457	91.8040201005025	10.7774744915094	105	1	364	961.277893066406	167
1132	24.6331658291457	91.9597989949749	10.6952571264172	201	1	364	1084.3447265625	167
1133	24.6331658291457	92.1155778894472	11.0220488383812	201	1	364	610.832397460938	167
1134	24.6331658291457	92.2713567839196	11.1121258239394	168	1	364	489.180908203125	167
1135	24.6331658291457	92.427135678392	11.0336776505696	254	1	364	595.893920898438	167
1136	24.6331658291457	92.5829145728643	10.6947600299924	205	1	364	1084.71484375	167
1137	24.6331658291457	92.7386934673367	10.8114590145895	165	1	364	911.374816894531	158
1138	24.6331658291457	92.8944723618091	11.1553414771466	206	1	364	431.290222167969	140
1139	24.6331658291457	93.0502512562814	11.1397058348581	204	1	346	452.169891357422	251
1140	24.6331658291457	93.2060301507538	11.469860098322	176	25	345	29.221097946167	250
1141	24.6331658291457	93.3618090452261	11.4464815397868	278	27	345	43.8909225463867	221
1142	24.6331658291457	93.5175879396985	11.4579435794909	259	48	326	43.8909225463867	221
1143	24.6331658291457	93.6733668341708	11.1728063497104	158	49	323	48.4115829467773	188
1144	24.6331658291457	93.8291457286432	10.8006405921692	158	47	323	911.659729003906	188
1145	24.6331658291457	93.9849246231156	10.6770861463376	158	47	326	1084.65380859375	188
1146	24.6331658291457	94.1407035175879	10.9113855510761	158	82	322	123.221969604492	186
1147	24.6331658291457	94.2964824120603	11.4529186155423	158	49	323	30.3164825439453	207
1148	24.6331658291457	94.4522613065327	11.4704776047882	284	28	345	28.5303230285645	222
1149	24.6331658291457	94.608040201005	11.4692542159025	268	27	346	30.0604019165039	224
1150	24.6331658291457	94.7638190954774	11.4742629801989	127	1	347	23.7407398223877	311
1151	24.6331658291457	94.9195979899498	11.4741806148689	109	1	353	23.7407398223877	192
1152	24.6331658291457	95.0753768844221	11.4743894819533	280	1	364	23.7407398223877	192
1153	24.6331658291457	95.2311557788945	11.4744187288953	194	1	364	23.7407398223877	192
1154	24.6331658291457	95.3869346733668	11.4744010846281	234	1	364	23.7407398223877	283
1155	24.6331658291457	95.5427135678392	11.4696905774627	249	1	364	29.5362949371338	283
1156	24.6331658291457	95.6984924623116	11.4676477165875	199	1	364	32.0420150756836	282
1157	24.6331658291457	95.8542713567839	11.4676446816054	268	2	347	32.0420188903809	231
1158	24.6331658291457	96.0100502512563	11.4565204129885	229	1	364	45.5622024536133	232
1159	24.6331658291457	96.1658291457287	11.4676235084209	83	1	364	32.0723609924316	232
1160	24.6331658291457	96.321608040201	11.4672034395919	215	1	364	32.0723609924316	232
1161	24.6331658291457	96.4773869346734	11.4676229730524	269	1	364	32.0723609924316	232
1162	24.6331658291457	96.6331658291457	11.467457926892	280	1	364	32.0723609924316	178
1163	24.6331658291457	96.7889447236181	11.4914901579906	281	1	364	2.784592628479	232
1164	24.6331658291457	96.9447236180904	11.4894551389901	147	1	364	5.13796758651733	196
1165	24.6331658291457	97.1005025125628	11.4598630846513	175	1	364	41.5957107543945	262
1166	24.6331658291457	97.2562814070352	11.4854617829464	275	1	364	10.2331666946411	265
1167	24.6331658291457	97.4120603015075	11.4854587875579	102	2	364	10.2331666946411	261
1168	24.6331658291457	97.5678391959799	11.270804377531	158	53	325	13.1177644729614	185
1169	24.6331658291457	97.7236180904523	8.91109150042117	158	62	295	25.7049579620361	159
1170	24.6331658291457	97.8793969849246	10.4934262805845	198	53	325	171.118896484375	162
1171	24.6331658291457	98.035175879397	8.2748509049723	198	98	293	234.387405395508	130
1172	24.6331658291457	98.1909547738694	7.66121346084183	198	98	290	99.9156341552734	61
1173	24.6331658291457	98.3467336683417	8.34104921368727	198	98	295	98.4603271484375	130
1174	24.6331658291457	98.5025125628141	7.00385990075021	198	98	290	168.528625488281	61
1175	24.6331658291457	98.6582914572864	5.65265436788707	198	99	289	206.762237548828	35
1176	24.6331658291457	98.8140703517588	3.73628999216588	235	129	283	171.992141723633	13
1177	24.6331658291457	98.9698492462311	4.97779102803921	235	103	289	119.563659667969	28
1178	24.6331658291457	99.1256281407035	4.31915326085704	235	124	289	98.9983673095703	14
1179	24.6331658291457	99.5929648241206	6.88917291444018	158	98	290	60.0167427062988	25
1180	24.6331658291457	99.748743718593	6.43294239951714	158	99	290	124.272445678711	25
1181	24.6331658291457	99.9045226130653	3.47909935590297	157	124	282	334.850250244141	13
1182	24.6331658291457	100.060301507538	5.0177709621715	157	102	282	81.5997543334961	25
1183	24.6331658291457	100.21608040201	6.52426211054853	157	99	282	95.895149230957	34
1184	24.6331658291457	100.371859296482	7.42828669295742	144	98	287	126.518928527832	46
1185	24.6331658291457	100.527638190955	7.88993563463401	143	82	292	72.9465866088867	46
1186	24.6331658291457	100.683417085427	6.81570428094769	143	99	282	52.7798652648926	34
1187	24.6331658291457	100.8391959799	8.2485890302203	143	82	282	65.34765625	34
1188	24.6331658291457	100.994974874372	6.37613686328017	143	100	282	54.3561782836914	34
1189	24.6331658291457	101.150753768844	9.37046922653202	143	82	282	44.5151786804199	36
1190	24.6331658291457	101.306532663317	11.2558179854881	143	75	293	29.6486225128174	81
1191	24.6331658291457	101.462311557789	11.0083311005602	143	75	321	16.6787605285645	81
1192	24.6331658291457	101.618090452261	9.81730951191372	143	75	286	93.2377700805664	80
1193	24.6331658291457	101.773869346734	9.11208728402373	142	75	286	52.7480964660645	38
1194	24.6331658291457	101.929648241206	7.99682678823848	142	82	282	57.0861701965332	36
1195	24.6331658291457	102.085427135678	8.12242201854688	156	82	281	372.933563232422	36
1196	24.6331658291457	102.241206030151	7.64584658604953	156	82	281	127.133041381836	35
1197	24.6331658291457	102.396984924623	5.08902180208038	161	99	269	105.98038482666	24
1198	24.6331658291457	102.552763819095	5.49326910879721	156	99	269	499.034301757812	24
1199	24.6331658291457	102.708542713568	6.12189070100517	156	98	273	346.835144042969	20
1200	24.6331658291457	103.020100502513	8.58787366060661	154	98	281	257.633422851562	32
1201	24.6331658291457	103.175879396985	9.82239522767156	155	98	281	138.154602050781	32
1202	24.6331658291457	103.331658291457	8.42325599774056	154	98	273	211.346786499023	20
1203	24.6331658291457	103.48743718593	8.50277687018872	155	98	273	65.9784774780273	20
1204	24.6331658291457	103.643216080402	9.30527759890173	155	98	273	272.574920654297	24
1205	24.6331658291457	103.798994974874	9.01973719614909	155	97	273	286.858612060547	23
1206	24.6331658291457	104.110552763819	7.17847209764775	151	98	273	93.0203018188477	12
1207	24.6331658291457	104.266331658291	11.2647364935965	151	71	320	86.9509048461914	55
1208	24.6331658291457	104.422110552764	11.4082293900251	150	51	320	88.3781280517578	138
1209	24.6331658291457	104.577889447236	11.462532395898	156	50	320	37.7890281677246	139
1210	24.6331658291457	104.733668341709	11.4467277243016	98	50	320	55.7156448364258	139
1211	24.6331658291457	104.889447236181	11.4567247954519	123	51	320	45.1904830932617	139
1212	24.6331658291457	105.201005025126	11.3200402965941	152	71	320	123.186454772949	138
1213	24.6331658291457	105.356783919598	11.361281814954	151	71	320	153.42008972168	138
1214	24.6331658291457	105.51256281407	11.4015660617731	151	71	320	89.3570709228516	139
1215	24.6331658291457	105.668341708543	11.4191843994347	212	71	320	86.9132995605469	139
1216	24.6331658291457	105.824120603015	11.4507227381547	219	51	320	52.7169761657715	139
1217	24.6331658291457	105.979899497487	11.4687985809931	209	51	320	30.1126499176025	139
1218	24.6331658291457	106.13567839196	11.44085658873	100	51	320	64.4346694946289	139
1219	24.6331658291457	106.291457286432	11.3010337436079	151	82	320	39.0424118041992	138
1220	24.6331658291457	106.447236180905	10.5889782034649	234	82	283	76.926628112793	117
1221	24.6331658291457	106.603015075377	11.4302740244733	210	82	320	65.2242279052734	139
1222	24.6331658291457	106.758793969849	11.4140720198212	233	82	320	72.6879806518555	139
1223	24.6331658291457	106.914572864322	11.4537641048523	235	82	320	47.5388412475586	139
1224	24.6331658291457	107.070351758794	11.4419323730989	233	52	320	63.670467376709	139
1225	24.6331658291457	107.226130653266	11.4227608099666	152	52	320	85.0519714355469	139
1226	24.6331658291457	107.381909547739	11.467402193192	214	52	320	31.4976940155029	139
1227	24.6331658291457	107.537688442211	11.4443460055105	213	52	320	60.6389961242676	139
1228	24.6331658291457	107.693467336683	11.4482561766546	214	52	320	55.8713264465332	139
1229	24.6331658291457	107.849246231156	11.4431118533627	246	52	320	61.906867980957	168
1230	24.6331658291457	108.005025125628	11.3683257128441	239	52	320	155.219253540039	168
1231	24.6331658291457	108.1608040201	11.3946121936635	187	50	320	122.474342346191	169
1232	24.6331658291457	108.316582914573	11.3484312410526	188	50	320	180.307708740234	170
1233	24.6331658291457	108.472361809045	11.4572328337024	162	4	320	44.7433776855469	170
1234	24.6331658291457	108.628140703518	11.4338006858004	194	4	320	73.7377090454102	170
1235	24.6331658291457	108.78391959799	11.4029085197069	274	4	320	111.981307983398	168
1236	24.6331658291457	108.939698492462	11.3817273891301	193	49	320	138.59391784668	168
1237	24.6331658291457	109.095477386935	11.3936583904098	123	4	320	123.661865234375	93
1238	24.6331658291457	109.251256281407	11.2348510466081	223	4	331	326.462188720703	93
1239	24.6331658291457	109.407035175879	11.3301374801929	160	4	332	203.200958251953	93
1240	24.6331658291457	109.562814070352	11.3814337352998	272	4	332	138.981048583984	169
1241	24.6331658291457	109.718592964824	11.305703486261	272	4	332	234.849349975586	171
1242	24.6331658291457	110.030150753769	11.4782078939364	198	4	320	19.1070384979248	169
1243	24.6331658291457	110.185929648241	11.4473703272549	217	52	320	56.8708457946777	169
1244	24.6331658291457	110.341708542714	11.3091225683734	222	4	331	230.559143066406	170
1245	24.6331658291457	110.497487437186	11.2086513785409	228	4	331	360.696044921875	170
1246	24.6331658291457	110.653266331658	11.2326273534864	273	4	320	326.852844238281	170
1247	24.6331658291457	110.809045226131	11.210210113974	252	4	320	358.699035644531	170
1248	24.6331658291457	110.964824120603	11.3829085104966	238	51	320	136.954711914062	166
1249	24.6331658291457	111.120603015075	11.4332065737898	283	51	320	74.3440933227539	166
1250	24.6331658291457	111.276381909548	11.3188425260202	161	4	320	217.889389038086	167
1251	24.6331658291457	111.43216080402	11.3969465512691	263	4	320	119.558334350586	166
1252	24.6331658291457	111.587939698492	11.4585454543341	207	95	320	43.2068786621094	160
1253	24.6331658291457	111.743718592965	11.3745592725554	163	52	320	147.607055664062	166
1254	24.6331658291457	111.899497487437	11.3589812876172	225	4	320	167.216171264648	140
1255	24.6331658291457	112.05527638191	11.3756751286005	218	95	320	143.751022338867	140
1256	24.6331658291457	112.211055276382	11.3430992992762	217	52	320	187.315200805664	140
1257	24.6331658291457	112.366834170854	11.4032530765139	216	4	320	111.428321838379	116
1258	24.6331658291457	112.522613065327	11.424247926682	174	4	320	85.5723266601562	167
1259	24.6331658291457	112.678391959799	11.3823491528593	261	4	320	137.743286132812	140
1260	24.6331658291457	112.834170854271	11.4356262522864	163	4	320	71.4039840698242	140
1261	24.6331658291457	112.989949748744	11.4821331680842	221	6	320	14.3030071258545	166
1262	24.6331658291457	113.145728643216	11.4725539141128	163	4	320	26.0258674621582	166
1263	24.6331658291457	113.301507537688	11.3966344544141	227	5	320	119.613952636719	169
1264	24.6331658291457	113.457286432161	11.4256288415689	187	4	332	83.7513046264648	116
1265	24.6331658291457	113.613065326633	11.1192044029463	152	4	332	479.569763183594	170
1266	24.6331658291457	113.768844221106	11.463933539607	151	4	332	34.1062507629395	169
1267	24.6331658291457	113.924623115578	11.4563598490893	272	52	320	45.7883491516113	169
1268	24.6331658291457	114.08040201005	11.453110631729	195	52	320	49.9052124023438	168
1269	24.6331658291457	114.236180904523	11.4418290614521	280	52	320	63.8139610290527	168
1270	24.6331658291457	114.391959798995	11.4354748622431	243	52	320	71.6592483520508	167
1271	24.6331658291457	114.547738693467	11.4468669005511	263	52	320	55.5207595825195	167
1272	24.6331658291457	114.70351758794	11.4225380042378	246	52	320	87.5176696777344	167
1273	24.6331658291457	114.859296482412	11.4356378834214	193	52	320	71.4234008789062	168
1274	24.6331658291457	115.015075376884	11.3972595235229	197	5	320	119.162551879883	168
1275	24.6331658291457	115.170854271357	11.3950869164808	181	4	332	121.874496459961	168
1276	24.6331658291457	115.326633165829	11.4016762174425	191	6	332	113.642951965332	168
1277	24.6331658291457	115.482412060302	11.388543320203	152	4	332	129.612533569336	168
1278	24.6331658291457	115.638190954774	11.4369998835558	244	6	332	69.7768402099609	168
1279	24.6331658291457	115.793969849246	11.4103708331381	195	6	332	102.78588104248	169
1280	24.6331658291457	115.949748743719	11.3651421791702	248	4	332	159.456176757812	169
1281	24.6331658291457	116.105527638191	11.3389885423664	186	6	332	192.527633666992	169
1282	24.6331658291457	116.261306532663	11.4090190724262	152	6	332	104.476638793945	169
1283	24.6331658291457	116.417085427136	11.4323908549489	187	6	332	75.3402862548828	185
1284	24.6331658291457	116.572864321608	11.4621469974668	158	6	332	38.7927513122559	185
1285	24.6331658291457	116.72864321608	11.4053824536077	159	6	333	108.936233520508	185
1286	24.6331658291457	116.884422110553	11.4305751584263	258	72	332	77.7232971191406	174
1287	24.6331658291457	117.040201005025	11.4035614260391	227	72	332	111.015960693359	147
1288	24.6331658291457	117.195979899497	11.3978975275377	192	72	332	118.351303100586	175
1289	24.6331658291457	117.35175879397	11.3577416811773	279	72	332	168.212341308594	184
1290	24.6331658291457	117.507537688442	11.3933628604706	245	6	333	123.999839782715	184
1291	24.6331658291457	117.663316582915	11.132596769426	159	6	333	460.350250244141	152
1292	24.6331658291457	117.819095477387	11.3471914362731	236	72	333	181.730743408203	184
1293	24.6331658291457	117.974874371859	10.5695546592461	107	79	332	1277.82592773438	184
1294	24.6331658291457	118.130653266332	10.3706575413631	188	79	332	1598.35595703125	91
1295	24.6331658291457	118.286432160804	10.6260105911079	211	79	332	1189.986328125	92
1296	24.6331658291457	118.442211055276	9.86946355833878	164	95	332	2493.54272460938	184
1297	24.6331658291457	118.597989949749	10.0090134129352	277	95	332	2226.08618164062	203
1298	24.7386934673367	89	10.9183442841154	129	1	364	757.380126953125	329
1299	24.7386934673367	89.1557788944724	10.8635805024749	193	1	364	835.708862304688	329
1300	24.7386934673367	89.3115577889447	10.4858682050836	167	1	364	1410.34924316406	329
1301	24.7386934673367	89.4673366834171	10.5173027378464	121	1	364	1359.85107421875	345
1302	24.7386934673367	89.6231155778895	10.5417377737905	245	1	364	1321.57702636719	345
1303	24.7386934673367	89.7788944723618	10.7286870149395	253	1	364	1033.36462402344	344
1304	24.7386934673367	89.9346733668342	10.3622239830983	163	1	364	1612.39807128906	344
1305	24.7386934673367	90.0904522613065	10.8042779742218	274	1	364	922.065856933594	347
1306	24.7386934673367	90.2462311557789	10.436101741212	274	1	364	1490.85424804688	347
1307	24.7386934673367	90.4020100502512	9.95262884208149	169	1	364	2335.849609375	330
1308	24.7386934673367	90.5577889447236	10.3591892357405	134	1	364	1617.24658203125	330
1309	24.7386934673367	90.713567839196	10.6865080513143	274	1	364	1097.63366699219	330
1310	24.7386934673367	90.8693467336683	10.8288614137522	252	1	364	886.142211914062	191
1311	24.7386934673367	91.0251256281407	11.0323187142592	263	1	364	597.539367675781	193
1312	24.7386934673367	91.1809045226131	11.0780424514924	201	1	364	533.818542480469	106
1313	24.7386934673367	91.3366834170854	10.972585595143	192	1	364	680.8056640625	106
1314	24.7386934673367	91.4924623115578	10.857642955098	101	1	364	843.784912109375	167
1315	24.7386934673367	91.6482412060301	10.8402371338503	107	1	364	869.598449707031	167
1316	24.7386934673367	91.8040201005025	10.6978461209732	139	1	364	1080.38256835938	167
1317	24.7386934673367	91.9597989949749	10.4836498014647	227	1	364	1414.05041503906	167
1318	24.7386934673367	92.1155778894472	10.6963226015489	103	1	364	1082.78759765625	167
1319	24.7386934673367	92.2713567839196	10.7252852931231	246	1	364	1039.18872070312	167
1320	24.7386934673367	92.427135678392	10.8030415478973	139	1	364	923.872375488281	152
1321	24.7386934673367	92.5829145728643	10.8037245560144	104	1	364	922.872436523438	157
1322	24.7386934673367	92.7386934673367	10.8115750935082	122	1	364	911.374877929688	152
1323	24.7386934673367	92.8944723618091	11.1559729017737	191	1	364	430.450408935547	271
1324	24.7386934673367	93.0502512562814	11.1293495035352	149	1	364	465.817413330078	252
1325	24.7386934673367	93.2060301507538	11.4679987075697	271	25	345	31.6123867034912	248
1326	24.7386934673367	93.3618090452261	11.4594691644069	157	47	326	41.2511100769043	221
1327	24.7386934673367	93.5175879396985	11.4437173179486	199	47	326	43.8909225463867	221
1328	24.7386934673367	93.6733668341708	11.1481754403028	158	49	322	134.108154296875	186
1329	24.7386934673367	93.8291457286432	10.6520045413616	158	48	322	982.154418945312	188
1330	24.7386934673367	93.9849246231156	10.1621750004721	158	48	323	1947.42102050781	188
1331	24.7386934673367	94.1407035175879	10.8666410184226	158	82	322	166.311050415039	185
1332	24.7386934673367	94.2964824120603	11.323490308264	158	53	322	29.7189521789551	186
1333	24.7386934673367	94.4522613065327	11.4698171680041	259	49	326	29.1989364624023	212
1334	24.7386934673367	94.608040201005	11.4729766851208	232	42	327	25.1509552001953	222
1335	24.7386934673367	94.7638190954774	11.4744137210791	222	3	347	23.7407398223877	300
1336	24.7386934673367	94.9195979899498	11.4743274278799	219	1	348	23.7407398223877	189
1337	24.7386934673367	95.0753768844221	11.4743336941019	281	1	364	23.7407398223877	179
1338	24.7386934673367	95.2311557788945	11.4744089688955	244	1	364	23.7407398223877	179
1339	24.7386934673367	95.3869346733668	11.4742130366254	279	1	364	23.7407398223877	159
1340	24.7386934673367	95.5427135678392	11.4743248381234	243	1	364	23.7407398223877	283
1341	24.7386934673367	95.6984924623116	11.467646177706	242	1	364	32.0420150756836	282
1342	24.7386934673367	95.8542713567839	11.4669856618773	230	1	364	32.0420150756836	232
1343	24.7386934673367	96.0100502512563	11.4674829582237	125	2	347	32.0723609924316	231
1344	24.7386934673367	96.1658291457287	11.4676227321549	277	1	364	32.0723609924316	232
1345	24.7386934673367	96.321608040201	11.4676199411873	199	1	364	32.0723609924316	232
1346	24.7386934673367	96.4773869346734	11.4675598228939	236	1	364	32.0723609924316	232
1347	24.7386934673367	96.6331658291457	11.467616056117	280	1	364	32.0723609924316	178
1348	24.7386934673367	96.7889447236181	11.4915351749764	166	1	364	2.83822703361511	265
1349	24.7386934673367	96.9447236180904	11.4883035993997	196	1	364	6.77037620544434	232
1350	24.7386934673367	97.1005025125628	11.4883094184517	243	1	364	6.77037525177002	265
1351	24.7386934673367	97.2562814070352	11.4854682590488	280	1	364	10.2331657409668	265
1352	24.7386934673367	97.4120603015075	11.4854721145875	216	1	364	10.2331666946411	262
1353	24.7386934673367	97.5678391959799	11.4083374607518	144	53	325	34.1158828735352	190
1354	24.7386934673367	97.7236180904523	6.11288878105787	158	98	290	53.1662712097168	34
1355	24.7386934673367	97.8793969849246	10.22637173359	198	53	325	234.646514892578	160
1356	24.7386934673367	98.035175879397	11.1966062234342	198	61	325	214.036743164062	162
1357	24.7386934673367	98.1909547738694	8.9443066607718	198	98	290	115.012001037598	95
1358	24.7386934673367	98.3467336683417	8.33531860140331	198	98	290	96.4930725097656	63
1359	24.7386934673367	98.5025125628141	6.35516031059896	198	99	289	152.914138793945	60
1360	24.7386934673367	98.6582914572864	5.67490378300235	198	99	289	285.989959716797	60
1361	24.7386934673367	98.8140703517588	4.98705910978774	235	103	289	182.131362915039	28
1362	24.7386934673367	98.9698492462311	7.61358103909886	235	98	293	111.412246704102	65
1363	24.7386934673367	99.1256281407035	5.60422234107779	235	99	290	408.642028808594	55
1364	24.7386934673367	99.2814070351759	6.10991968473028	158	99	290	67.1828002929688	46
1365	24.7386934673367	99.4371859296482	9.08799011136175	158	98	293	84.9032287597656	63
1366	24.7386934673367	99.5929648241206	6.59355882193484	158	99	290	65.8411254882812	25
1367	24.7386934673367	99.748743718593	5.38528324397583	158	99	287	101.808799743652	20
1368	24.7386934673367	99.9045226130653	4.63909724968893	157	103	282	187.235702514648	14
1369	24.7386934673367	100.060301507538	5.80886311830593	157	99	282	81.6414566040039	27
1370	24.7386934673367	100.21608040201	6.28998123579853	144	99	282	94.6337966918945	34
1371	24.7386934673367	100.371859296482	5.63123212744011	144	99	282	93.2336578369141	34
1372	24.7386934673367	100.527638190955	5.37977842388734	143	100	282	104.328666687012	27
1373	24.7386934673367	100.683417085427	5.53246350930575	143	100	282	99.9672470092773	27
1374	24.7386934673367	100.8391959799	7.17060281468663	143	99	282	64.1880645751953	34
1375	24.7386934673367	100.994974874372	6.12037777546367	143	100	281	47.5464859008789	34
1376	24.7386934673367	101.150753768844	8.80312580659169	143	83	282	48.3401336669922	36
1377	24.7386934673367	101.306532663317	10.033196109836	143	82	286	29.6486282348633	38
1378	24.7386934673367	101.462311557789	9.63333764136402	143	82	286	51.7219390869141	38
1379	24.7386934673367	101.618090452261	8.70099113572472	143	82	282	93.2377700805664	37
1380	24.7386934673367	101.773869346734	9.75140662687451	142	75	286	56.1691932678223	79
1381	24.7386934673367	101.929648241206	9.07868322236131	156	75	282	67.3227310180664	42
1382	24.7386934673367	102.085427135678	7.08568907929514	161	82	278	202.088607788086	35
1383	24.7386934673367	102.241206030151	6.9670385382666	161	82	278	298.720153808594	31
1384	24.7386934673367	102.396984924623	5.98907480733634	161	99	273	108.645050048828	24
1385	24.7386934673367	102.552763819095	6.41883384227674	156	98	273	485.302276611328	24
1386	24.7386934673367	102.708542713568	6.51241184119802	154	98	281	696.488830566406	20
1387	24.7386934673367	102.86432160804	6.23560448082861	154	98	273	355.789459228516	19
1388	24.7386934673367	103.020100502513	7.57024110574882	154	98	273	111.230194091797	22
1389	24.7386934673367	103.175879396985	9.47788027777523	155	98	278	336.845397949219	32
1390	24.7386934673367	103.331658291457	8.97743922350312	154	98	274	514.398254394531	24
1391	24.7386934673367	103.48743718593	7.51558958589496	154	98	269	64.2732849121094	19
1392	24.7386934673367	103.643216080402	7.21133162288782	154	98	269	66.275634765625	9
1393	24.7386934673367	103.798994974874	8.85894454528316	155	97	273	246.132385253906	23
1394	24.7386934673367	104.110552763819	5.59857879009395	151	98	273	238.670913696289	10
1395	24.7386934673367	104.266331658291	9.34328429967402	151	97	281	95.7284851074219	24
1396	24.7386934673367	104.422110552764	11.4265924570121	155	71	320	78.1362152099609	93
1397	24.7386934673367	104.577889447236	11.4249590651608	150	51	320	56.6106796264648	138
1398	24.7386934673367	104.733668341709	11.4003059582906	160	51	320	115.31184387207	139
1399	24.7386934673367	105.201005025126	11.3936879528541	154	51	320	123.186454772949	139
1400	24.7386934673367	105.356783919598	11.3205701409641	212	51	320	215.917907714844	139
1401	24.7386934673367	105.51256281407	11.3972420903634	154	51	320	117.24641418457	139
1402	24.7386934673367	105.668341708543	11.4156358367702	209	52	320	86.9106216430664	139
1403	24.7386934673367	105.824120603015	11.466817237358	262	51	320	32.8572578430176	139
1404	24.7386934673367	105.979899497487	11.4593741659184	207	51	320	42.1915092468262	139
1405	24.7386934673367	106.13567839196	11.463003791735	100	50	320	37.7414093017578	167
1406	24.7386934673367	106.291457286432	11.4609759845448	212	71	320	39.2009735107422	139
1407	24.7386934673367	106.447236180905	10.3947778972699	212	82	283	77.6255187988281	117
1408	24.7386934673367	106.603015075377	11.393554056461	235	82	320	91.7484664916992	139
1409	24.7386934673367	106.758793969849	11.4505908393808	151	52	320	51.2824821472168	139
1410	24.7386934673367	106.914572864322	11.462756637668	233	82	320	36.9946136474609	139
1411	24.7386934673367	107.070351758794	11.4419063852053	233	82	320	63.6704711914062	139
1412	24.7386934673367	107.226130653266	11.4180622556603	207	52	320	93.2263565063477	139
1413	24.7386934673367	107.381909547739	11.4433842657955	151	52	320	61.6051216125488	139
1414	24.7386934673367	107.537688442211	11.4577899462921	204	52	320	44.0990867614746	139
1415	24.7386934673367	107.693467336683	11.4342985330301	214	52	320	73.0654296875	139
1416	24.7386934673367	107.849246231156	11.440413330178	239	52	320	63.8838157653809	139
1417	24.7386934673367	108.005025125628	10.9482089534136	239	52	320	711.767150878906	139
1418	24.7386934673367	108.1608040201	11.2434679885344	198	50	320	315.117584228516	169
1419	24.7386934673367	108.316582914573	11.3513938678377	282	50	320	176.814056396484	169
1420	24.7386934673367	108.472361809045	11.4574271333494	221	49	320	44.594108581543	169
1421	24.7386934673367	108.628140703518	11.4250015654928	282	4	320	84.6288528442383	168
1422	24.7386934673367	108.78391959799	11.3936101786151	152	49	320	123.692474365234	168
1423	24.7386934673367	108.939698492462	11.3359937291952	187	50	320	196.231903076172	167
1424	24.7386934673367	109.095477386935	11.3568154947166	230	49	320	169.921020507812	168
1425	24.7386934673367	109.251256281407	11.2920149359081	161	4	331	252.415618896484	93
1426	24.7386934673367	109.407035175879	11.3622802245437	154	49	331	163.052764892578	168
1427	24.7386934673367	109.562814070352	11.3815929028301	205	4	331	138.775375366211	169
1428	24.7386934673367	109.718592964824	11.3287665191674	176	4	331	205.507385253906	169
1429	24.7386934673367	109.874371859296	11.4514275564979	152	4	331	51.9664649963379	170
1430	24.7386934673367	110.030150753769	11.4647754107376	175	50	320	35.5609855651855	167
1431	24.7386934673367	110.185929648241	11.4415247519875	270	52	320	64.0878982543945	152
1432	24.7386934673367	110.341708542714	11.3881409530535	225	50	320	130.369674682617	169
1433	24.7386934673367	110.497487437186	11.2049790316302	272	4	320	365.518371582031	170
1434	24.7386934673367	110.653266331658	11.2929275747179	252	4	320	251.289199829102	170
1435	24.7386934673367	110.809045226131	11.2119430343596	164	4	320	356.259552001953	168
1436	24.7386934673367	110.964824120603	11.3613440073784	163	52	320	164.154190063477	149
1437	24.7386934673367	111.120603015075	11.4561219651267	235	95	320	45.9626159667969	149
1438	24.7386934673367	111.276381909548	11.4107463330118	216	4	320	102.339424133301	167
1439	24.7386934673367	111.43216080402	11.3892429975994	276	4	320	129.191131591797	166
1440	24.7386934673367	111.587939698492	11.4440076520918	208	96	320	60.6686820983887	139
1441	24.7386934673367	111.743718592965	11.40438345299	270	96	320	110.242813110352	140
1442	24.7386934673367	111.899497487437	11.3369514618778	245	95	320	194.811752319336	140
1443	24.7386934673367	112.05527638191	11.4603792157402	232	96	320	40.8167114257812	140
1444	24.7386934673367	112.211055276382	11.3863379425671	245	95	320	132.74201965332	140
1445	24.7386934673367	112.366834170854	11.1436934869524	155	4	320	446.597869873047	140
1446	24.7386934673367	112.522613065327	11.4648988569906	268	4	320	35.4143562316895	140
1447	24.7386934673367	112.678391959799	11.4523593361481	283	95	320	50.8233833312988	140
1448	24.7386934673367	112.834170854271	11.476133587029	230	95	320	21.6190090179443	140
1449	24.7386934673367	112.989949748744	11.4745575889977	230	95	320	14.3030071258545	140
1450	24.7386934673367	113.145728643216	11.4705794611502	223	4	320	27.8817481994629	140
1451	24.7386934673367	113.301507537688	11.2593071913262	258	4	332	293.747314453125	116
1452	24.7386934673367	113.457286432161	11.3688368235816	148	4	332	154.681823730469	91
1453	24.7386934673367	113.613065326633	10.1723769451921	154	4	332	1935.06286621094	91
1454	24.7386934673367	113.768844221106	11.4677084406827	190	4	332	31.9597473144531	169
1455	24.7386934673367	113.924623115578	11.4629740148549	264	52	320	37.573673248291	169
1456	24.7386934673367	114.08040201005	11.4531531369433	175	52	320	49.8447914123535	168
1457	24.7386934673367	114.236180904523	11.4640751552791	264	52	320	36.2342414855957	168
1458	24.7386934673367	114.391959798995	11.3819232655506	249	52	320	138.367172241211	167
1459	24.7386934673367	114.547738693467	11.3705536594242	261	5	320	152.600387573242	167
1460	24.7386934673367	114.70351758794	11.4042427631556	179	5	320	110.43913269043	167
1461	24.7386934673367	114.859296482412	11.4022400091628	179	5	320	112.940338134766	168
1462	24.7386934673367	115.015075376884	10.9902142624391	251	5	320	656.262145996094	168
1463	24.7386934673367	115.170854271357	11.4132335250179	251	4	320	98.8092269897461	168
1464	24.7386934673367	115.326633165829	11.3980626473169	280	88	320	118.155944824219	168
1465	24.7386934673367	115.482412060302	11.4062900278642	250	4	332	107.877456665039	168
1466	24.7386934673367	115.638190954774	11.3882051013483	213	4	332	130.487121582031	168
1467	24.7386934673367	115.793969849246	11.3751958959612	280	80	332	146.459594726562	168
1468	24.7386934673367	115.949748743719	11.3936154195784	191	6	332	122.947486877441	169
1469	24.7386934673367	116.105527638191	11.399953726967	196	6	332	115.802940368652	169
1470	24.7386934673367	116.261306532663	11.4132227759321	179	6	332	99.2680130004883	169
1471	24.7386934673367	116.417085427136	11.3787164131934	159	6	332	142.366394042969	176
1472	24.7386934673367	116.572864321608	11.4492288340876	185	6	332	54.6844787597656	176
1473	24.7386934673367	116.72864321608	10.9782932603899	201	6	332	672.839050292969	176
1474	24.7386934673367	116.884422110553	11.4291149866631	222	72	332	79.5098876953125	175
1475	24.7386934673367	117.040201005025	11.423184965463	162	72	332	83.5572967529297	174
1476	24.7386934673367	117.195979899497	11.4419194427601	264	72	332	63.5885810852051	174
1477	24.7386934673367	117.35175879397	11.3446579870859	174	72	332	185.211883544922	183
1478	24.7386934673367	117.507537688442	11.3962251131556	177	72	332	120.44766998291	184
1479	24.7386934673367	117.663316582915	11.340902010261	157	72	333	190.087066650391	184
1480	24.7386934673367	117.819095477387	11.3885550462216	158	72	332	129.838714599609	184
1481	24.7386934673367	117.974874371859	11.2721693238611	151	79	332	278.042633056641	183
1482	24.7386934673367	118.130653266332	6.41405050966674	277	79	332	15478.40234375	90
1483	24.7386934673367	118.286432160804	10.6217476580811	172	79	332	1196.62902832031	183
1484	24.7386934673367	118.442211055276	9.34307809421724	171	89	332	3593.58374023438	183
1485	24.7386934673367	118.597989949749	8.35171651595154	164	95	332	6250.77587890625	184
1486	24.7386934673367	118.753768844221	8.36396879433146	277	95	332	6212.203125	184
1487	24.8442211055276	89	10.6388771581346	202	1	364	1169.89807128906	329
1488	24.8442211055276	89.1557788944724	10.6210737562978	193	1	364	1197.72497558594	329
1489	24.8442211055276	89.3115577889447	10.0555135459419	224	1	364	2145.79028320312	329
1490	24.8442211055276	89.4673366834171	10.472573996743	224	1	364	1431.81604003906	345
1491	24.8442211055276	89.7788944723618	10.6295143094403	245	1	364	1184.63635253906	347
1492	24.8442211055276	89.9346733668342	10.5803711613528	126	1	364	1260.83386230469	344
1493	24.8442211055276	90.0904522613065	10.5803854138291	122	1	364	1260.83386230469	347
1494	24.8442211055276	90.2462311557789	10.0434188647753	287	1	364	2167.83935546875	330
1495	24.8442211055276	90.4020100502512	10.6438508741429	200	1	364	1162.62268066406	330
1496	24.8442211055276	90.5577889447236	10.6665593419647	252	1	364	1127.8779296875	330
1497	24.8442211055276	90.713567839196	10.5469773232726	173	1	364	1313.27697753906	269
1498	24.8442211055276	91.0251256281407	10.9318658899643	223	1	364	738.121337890625	193
1499	24.8442211055276	91.1809045226131	11.1214829445428	153	1	364	476.610076904297	161
1500	24.8442211055276	91.3366834170854	10.9310777261758	153	1	364	739.33984375	161
1501	24.8442211055276	91.4924623115578	10.9061341891766	273	1	364	774.765686035156	161
1502	24.8442211055276	91.6482412060301	10.6304497906223	246	1	364	1183.25537109375	157
1503	24.8442211055276	91.8040201005025	10.3627432219214	200	1	364	1611.44873046875	157
1504	24.8442211055276	91.9597989949749	10.445369484518	273	1	364	1475.82397460938	157
1505	24.8442211055276	92.1155778894472	10.4903901236541	120	1	364	1403.18383789062	153
1506	24.8442211055276	92.427135678392	10.3889075899091	274	1	364	1568.205078125	152
1507	24.8442211055276	92.8944723618091	11.1296397919542	191	1	364	465.585357666016	152
1508	24.8442211055276	93.0502512562814	11.1292553795739	273	1	364	466.142547607422	138
1509	24.8442211055276	93.5175879396985	11.4284952755833	159	47	326	75.7882080078125	221
1510	24.8442211055276	93.6733668341708	11.1729315916864	158	49	322	75.788215637207	184
1511	24.8442211055276	93.8291457286432	10.9019229947269	158	49	322	377.296569824219	184
1512	24.8442211055276	93.9849246231156	11.2594726790225	158	48	323	292.48291015625	188
1513	24.8442211055276	94.1407035175879	10.8938966654462	158	83	322	99.3723754882812	185
1514	24.8442211055276	94.2964824120603	10.8894924265187	158	83	322	29.1989364624023	185
1515	24.8442211055276	94.4522613065327	11.4764792983336	158	50	323	21.1164417266846	186
1516	24.8442211055276	95.2311557788945	11.4744221240781	281	1	364	23.7407398223877	179
1517	24.8442211055276	95.5427135678392	11.4743736838589	250	1	364	23.7407398223877	283
1518	24.8442211055276	95.6984924623116	11.4676394705631	133	1	364	32.0420188903809	281
1519	24.8442211055276	96.0100502512563	11.4671657193165	236	2	364	32.0723609924316	223
1520	24.8442211055276	96.321608040201	11.4675736070996	133	1	364	32.0723609924316	232
1521	24.8442211055276	96.4773869346734	11.4675405979808	126	1	364	32.0723571777344	232
1522	24.8442211055276	96.6331658291457	11.4474028693334	131	1	364	56.844482421875	232
1523	24.8442211055276	96.9447236180904	11.4882529411588	236	1	364	6.77037620544434	266
1524	24.8442211055276	97.1005025125628	11.488286308181	193	1	364	6.77037572860718	265
1525	24.8442211055276	97.2562814070352	11.4515708628735	98	1	364	51.7917671203613	264
1526	24.8442211055276	97.4120603015075	11.4588210263698	243	1	364	42.8674163818359	262
1527	24.8442211055276	97.5678391959799	11.4676445027375	145	41	325	31.0182857513428	196
1528	24.8442211055276	97.7236180904523	5.56225140772298	158	99	288	31.4184989929199	34
1529	24.8442211055276	97.8793969849246	6.05096778367944	198	98	283	31.0316181182861	31
1530	24.8442211055276	98.035175879397	10.444203500224	198	98	302	80.6952438354492	148
1531	24.8442211055276	98.1909547738694	8.76395288777488	198	99	290	121.932167053223	61
1532	24.8442211055276	98.3467336683417	7.4080769413244	198	99	290	329.769897460938	60
1533	24.8442211055276	98.5025125628141	5.70305837144765	198	129	287	172.618179321289	24
1534	24.8442211055276	98.6582914572864	5.48317982737408	198	124	289	281.597015380859	39
1535	24.8442211055276	98.8140703517588	7.50652794920292	198	99	291	113.114028930664	63
1536	24.8442211055276	98.9698492462311	9.22227552392585	235	98	302	114.006706237793	148
1537	24.8442211055276	99.1256281407035	5.82765321839111	235	99	290	386.877471923828	54
1538	24.8442211055276	99.2814070351759	5.02912900404184	158	124	289	258.799560546875	14
1539	24.8442211055276	99.4371859296482	8.54938894661582	158	98	290	137.853332519531	63
1540	24.8442211055276	99.5929648241206	5.51054956034681	158	100	287	244.781021118164	20
1541	24.8442211055276	99.748743718593	4.18015224628158	158	124	282	73.1389923095703	14
1542	24.8442211055276	99.9045226130653	4.86810966669069	157	103	287	93.3112564086914	25
1543	24.8442211055276	100.060301507538	6.75320174724572	157	99	287	87.4474258422852	42
1544	24.8442211055276	100.21608040201	7.15095803278953	144	99	287	190.795974731445	43
1545	24.8442211055276	100.371859296482	5.30279427869067	144	102	282	94.3712539672852	27
1546	24.8442211055276	100.527638190955	3.97662045146545	143	124	273	129.464691162109	25
1547	24.8442211055276	100.683417085427	3.44604461466102	143	124	267	76.903678894043	21
1548	24.8442211055276	100.8391959799	5.68138809625697	143	100	282	104.622131347656	27
1549	24.8442211055276	100.994974874372	6.66790922125604	143	99	281	75.8882141113281	34
1550	24.8442211055276	101.150753768844	7.44239540578967	168	99	281	74.4806594848633	34
1551	24.8442211055276	101.306532663317	8.17050240115481	168	83	281	42.4387512207031	36
1552	24.8442211055276	101.462311557789	8.85474998308953	168	82	282	78.4106521606445	37
1553	24.8442211055276	101.618090452261	7.55782326408662	161	82	281	79.7504730224609	36
1554	24.8442211055276	101.773869346734	9.80225427784619	156	75	286	76.6904602050781	46
1555	24.8442211055276	101.929648241206	10.3713637945725	156	74	286	56.1691970825195	79
1556	24.8442211055276	102.085427135678	7.55026088436474	161	82	281	62.9919204711914	36
1557	24.8442211055276	102.241206030151	7.34944082515206	161	82	278	114.535034179688	24
1558	24.8442211055276	102.396984924623	7.05384914163308	161	83	274	111.387474060059	24
1559	24.8442211055276	102.552763819095	6.78466754348748	156	98	281	541.788513183594	24
1560	24.8442211055276	102.708542713568	7.86238481332122	154	83	281	0	25
1561	24.8442211055276	102.86432160804	6.17751289653127	154	98	273	868.302917480469	19
1562	24.8442211055276	103.020100502513	7.34446690273085	154	98	273	273.489685058594	20
1563	24.8442211055276	103.175879396985	9.5625356887845	154	98	279	885.165771484375	32
1564	24.8442211055276	103.331658291457	9.73437665653065	154	98	276	153.833419799805	32
1565	24.8442211055276	103.48743718593	8.12409825292642	154	98	273	150.281112670898	19
1566	24.8442211055276	103.643216080402	6.83789195685795	154	98	269	81.662239074707	9
1567	24.8442211055276	103.798994974874	6.75852851278078	155	98	269	469.372100830078	9
1568	24.8442211055276	104.110552763819	6.64361353650138	155	98	273	209.073303222656	24
1569	24.8442211055276	104.266331658291	8.40333111472442	151	97	281	351.888916015625	24
1570	24.8442211055276	104.422110552764	10.9495755182284	151	82	281	75.5716857910156	45
1571	24.8442211055276	104.577889447236	11.4281209822572	151	82	281	64.653923034668	89
1572	24.8442211055276	104.733668341709	11.3462536184085	151	71	282	166.768768310547	91
1573	24.8442211055276	105.201005025126	11.410076769204	212	51	320	103.01252746582	139
1574	24.8442211055276	105.356783919598	11.39284800227	262	51	320	124.6376953125	139
1575	24.8442211055276	105.51256281407	11.4611101806662	219	51	320	39.9556159973145	139
1576	24.8442211055276	105.668341708543	11.4231361409292	220	52	320	84.1002807617188	139
1577	24.8442211055276	105.824120603015	11.4439852968934	208	51	320	60.712028503418	139
1578	24.8442211055276	105.979899497487	11.4566721643505	261	51	320	45.503604888916	139
1579	24.8442211055276	106.13567839196	11.4570642243731	218	50	320	42.8075180053711	167
1580	24.8442211055276	106.291457286432	11.4677271544457	233	51	320	31.8900508880615	139
1581	24.8442211055276	106.447236180905	11.0059439297151	212	82	319	33.7177772521973	138
1582	24.8442211055276	106.603015075377	11.3630550409431	212	82	319	56.1588363647461	138
1583	24.8442211055276	106.758793969849	11.4708835882162	151	52	320	26.4258270263672	139
1584	24.8442211055276	106.914572864322	11.4763877815328	219	52	320	21.1040706634521	139
1585	24.8442211055276	107.070351758794	11.458049659098	209	82	320	43.6906547546387	139
1586	24.8442211055276	107.226130653266	11.4598405089656	261	52	320	39.8022537231445	139
1587	24.8442211055276	107.381909547739	11.4619217455956	232	52	320	38.9403953552246	139
1588	24.8442211055276	107.537688442211	11.4380536164608	220	95	320	68.4360885620117	139
1589	24.8442211055276	107.693467336683	11.4176741234025	151	52	320	92.8966903686523	139
1590	24.8442211055276	107.849246231156	11.4100002384332	270	52	320	103.253128051758	139
1591	24.8442211055276	108.005025125628	11.4411648841246	152	52	320	64.59423828125	139
1592	24.8442211055276	108.1608040201	11.4397895553519	197	52	320	65.6150054931641	168
1593	24.8442211055276	108.316582914573	11.3742609771156	197	51	320	147.90934753418	168
1594	24.8442211055276	108.472361809045	11.4526910123345	244	52	320	50.2321510314941	167
1595	24.8442211055276	108.628140703518	11.4145678899237	196	49	320	97.553581237793	167
1596	24.8442211055276	108.78391959799	11.406220302898	268	49	320	107.97924041748	166
1597	24.8442211055276	108.939698492462	11.3068683528882	268	50	320	233.063980102539	166
1598	24.8442211055276	109.095477386935	11.3754884177818	152	49	320	145.8740234375	166
1599	24.8442211055276	109.251256281407	11.3940426448744	281	49	320	123.132461547852	167
1600	24.8442211055276	109.407035175879	11.3982971472561	205	50	320	117.209281921387	166
1601	24.8442211055276	109.562814070352	11.4390871298671	216	50	320	67.1989822387695	166
1602	24.8442211055276	109.718592964824	11.4448630803661	266	4	320	59.8920021057129	167
1603	24.8442211055276	109.874371859296	11.4445791582286	216	4	320	60.2705307006836	168
1604	24.8442211055276	110.030150753769	11.4619015557465	266	50	320	38.6000480651855	166
1605	24.8442211055276	110.185929648241	11.4352452222091	237	52	320	71.8263549804688	167
1606	24.8442211055276	110.341708542714	11.3397126464703	186	50	320	191.593215942383	169
1607	24.8442211055276	110.497487437186	11.2455762809081	205	4	320	312.5107421875	169
1608	24.8442211055276	110.653266331658	11.3577719513347	264	4	320	168.749923706055	169
1609	24.8442211055276	110.809045226131	11.1932088536476	272	4	320	381.004974365234	167
1610	24.8442211055276	110.964824120603	11.3902839647105	213	95	320	127.397605895996	149
1611	24.8442211055276	111.120603015075	11.4666996011465	208	97	319	33.1890869140625	139
1612	24.8442211055276	111.276381909548	11.1779018978541	193	4	320	401.264526367188	166
1613	24.8442211055276	111.43216080402	11.3535409458932	161	4	320	174.050140380859	167
1614	24.8442211055276	111.587939698492	11.4743520459513	246	52	320	23.7804737091064	140
1615	24.8442211055276	111.743718592965	11.3271077500603	206	95	320	207.396011352539	140
1616	24.8442211055276	111.899497487437	11.4746309803189	218	95	320	23.027063369751	140
1617	24.8442211055276	112.05527638191	11.4504349637765	206	96	320	51.9473991394043	140
1618	24.8442211055276	112.211055276382	11.3336142566095	235	95	320	199.083999633789	140
1619	24.8442211055276	112.366834170854	10.959334135628	151	4	320	699.39501953125	89
1620	24.8442211055276	112.522613065327	11.4098872333887	236	4	320	103.419746398926	140
1621	24.8442211055276	112.678391959799	11.4593577605676	213	96	320	37.3317527770996	140
1622	24.8442211055276	112.834170854271	11.4761190794653	210	96	313	21.619010925293	139
1623	24.8442211055276	112.989949748744	11.4795729985896	211	96	313	17.1780548095703	139
1624	24.8442211055276	113.145728643216	11.4721630061309	217	95	320	26.0921478271484	140
1625	24.8442211055276	113.301507537688	11.2997965199262	268	4	320	242.484329223633	166
1626	24.8442211055276	113.457286432161	11.4100137750066	257	4	332	103.256851196289	115
1627	24.8442211055276	113.613065326633	10.6015265705452	182	4	332	1227.98254394531	91
1628	24.8442211055276	113.768844221106	11.468834262533	260	4	332	30.5669937133789	114
1629	24.8442211055276	113.924623115578	11.4574287288322	174	52	320	44.5133285522461	169
1630	24.8442211055276	114.08040201005	11.4659414977795	161	52	320	34.1313934326172	168
1631	24.8442211055276	114.236180904523	11.4641520681047	272	52	320	36.234245300293	168
1632	24.8442211055276	114.391959798995	11.4505002706674	195	52	320	52.3384552001953	167
1633	24.8442211055276	114.547738693467	11.2352210102479	238	48	320	321.710052490234	167
1634	24.8442211055276	114.70351758794	11.3250952121319	191	48	320	210.121520996094	167
1635	24.8442211055276	114.859296482412	11.4204815181089	186	52	320	90.1879119873047	168
1636	24.8442211055276	115.015075376884	11.4455153414203	197	52	320	59.2571296691895	168
1637	24.8442211055276	115.170854271357	11.4299003084696	181	4	320	78.5320892333984	168
1638	24.8442211055276	115.326633165829	11.4060533750956	244	88	320	107.875823974609	168
1639	24.8442211055276	115.482412060302	11.4220997269018	202	89	332	88.0574645996094	168
1640	24.8442211055276	115.638190954774	11.4188339105517	159	4	332	92.2890396118164	168
1641	24.8442211055276	115.793969849246	11.4087197649649	197	82	332	104.871284484863	168
1642	24.8442211055276	115.949748743719	11.4260005086974	250	6	332	83.2179260253906	169
1643	24.8442211055276	116.105527638191	11.4323289662254	258	6	332	75.3278274536133	169
1644	24.8442211055276	116.261306532663	11.3281718290676	250	80	332	206.198028564453	169
1645	24.8442211055276	116.417085427136	11.4271507372868	201	6	332	79.7997741699219	169
1646	24.8442211055276	116.572864321608	11.42285447709	157	6	332	87.012580871582	175
1647	24.8442211055276	116.72864321608	11.4518659416717	191	6	332	51.0781021118164	175
1648	24.8442211055276	116.884422110553	11.3142493597255	238	72	332	223.90934753418	175
1649	24.8442211055276	117.040201005025	11.3746527524636	283	72	332	147.44157409668	168
1650	24.8442211055276	117.195979899497	11.400649982846	162	72	332	113.944595336914	168
1651	24.8442211055276	117.35175879397	11.3956462750659	264	72	332	121.145790100098	174
1652	24.8442211055276	117.507537688442	11.4631522292926	274	72	332	37.5593566894531	174
1653	24.8442211055276	117.663316582915	11.3933150088814	174	72	332	124.096954345703	175
1654	24.8442211055276	117.819095477387	11.366650239084	243	79	332	157.401031494141	175
1655	24.8442211055276	117.974874371859	11.3137603441697	175	79	332	224.632461547852	175
1656	24.8442211055276	118.130653266332	11.3635765399303	279	79	332	161.430252075195	175
1657	24.8442211055276	118.286432160804	11.302105142627	157	79	332	239.532760620117	183
1658	24.8442211055276	118.442211055276	10.5682746168813	214	79	332	1279.251953125	183
1659	24.8442211055276	118.597989949749	7.39680995416804	211	89	332	9899.0791015625	183
1660	24.8442211055276	118.753768844221	10.4789905727733	285	79	332	1421.52709960938	184
1661	24.9497487437186	89	10.7188981967342	245	1	364	1048.77612304688	332
1662	24.9497487437186	89.1557788944724	10.6446328566356	193	1	363	1160.63720703125	315
1663	24.9497487437186	89.3115577889447	9.43294302822453	224	1	363	3390.08764648438	315
1664	24.9497487437186	89.4673366834171	10.4514877020894	136	1	364	1465.91357421875	328
1665	24.9497487437186	89.6231155778895	10.8231564747475	170	1	364	894.429382324219	345
1666	24.9497487437186	89.7788944723618	10.6118720655745	126	1	364	1211.94091796875	347
1667	24.9497487437186	89.9346733668342	10.5514306478272	100	1	364	1306.00952148438	347
1668	24.9497487437186	90.0904522613065	10.4507378667889	97	1	364	1467.07934570312	347
1669	24.9497487437186	90.2462311557789	10.6807505198669	100	1	364	1106.37316894531	330
1670	24.9497487437186	90.4020100502512	10.6618775412944	171	1	364	1135.08276367188	330
1671	24.9497487437186	90.5577889447236	10.7620688695572	207	1	364	984.330383300781	269
1672	24.9497487437186	90.713567839196	10.5469739989509	255	1	364	1313.27685546875	269
1673	24.9497487437186	90.8693467336683	10.7957548164609	98	1	364	934.580139160156	269
1674	24.9497487437186	91.0251256281407	11.0055174971822	117	1	364	635.003295898438	270
1675	24.9497487437186	91.1809045226131	11.128555286713	108	1	364	467.084808349609	272
1676	24.9497487437186	91.3366834170854	10.9542208446648	226	1	364	706.586303710938	270
1677	24.9497487437186	91.4924623115578	10.9151403288006	190	1	364	761.809509277344	270
1678	24.9497487437186	91.6482412060301	10.6371867369656	288	1	364	1172.84704589844	258
1679	24.9497487437186	91.8040201005025	9.4541428961043	128	1	364	3346.21875	256
1680	24.9497487437186	91.9597989949749	9.56054322518985	280	1	364	3117.3076171875	257
1681	24.9497487437186	92.1155778894472	10.8465300312002	242	1	364	859.637939453125	260
1682	24.9497487437186	92.2713567839196	10.6451494047694	125	1	353	1160.6787109375	259
1683	24.9497487437186	92.427135678392	10.6577962424627	273	1	364	1141.29211425781	138
1684	24.9497487437186	92.5829145728643	11.1399152267956	118	1	364	451.862213134766	141
1685	24.9497487437186	92.7386934673367	10.8710164845871	173	1	364	825.09912109375	141
1686	24.9497487437186	92.8944723618091	10.8235985517092	120	1	364	893.811279296875	257
1687	24.9497487437186	93.0502512562814	11.1327671698202	285	1	364	461.458129882812	257
1688	24.9497487437186	93.2060301507538	11.1292590418386	184	1	364	466.142578125	257
1689	24.9497487437186	93.3618090452261	11.4671548813186	266	2	345	31.6123886108398	248
1690	24.9497487437186	93.5175879396985	11.4297511662668	159	47	326	75.7882080078125	218
1691	24.9497487437186	93.6733668341708	10.1873321265174	158	92	294	70.8165512084961	181
1692	24.9497487437186	93.8291457286432	9.56893886228716	158	92	294	204.626861572266	159
1693	24.9497487437186	93.9849246231156	11.0996351806033	158	49	322	160.762741088867	185
1694	24.9497487437186	94.1407035175879	10.5912796301047	158	83	322	138.774856567383	183
1695	24.9497487437186	94.2964824120603	9.67529253484368	158	92	295	29.6115188598633	160
1696	24.9497487437186	94.4522613065327	10.6783683484831	158	82	322	20.8910331726074	184
1697	24.9497487437186	94.608040201005	11.4741766974865	158	50	323	20.8910331726074	206
1698	24.9497487437186	94.7638190954774	11.4876568366242	278	36	345	6.30637264251709	222
1699	24.9497487437186	94.9195979899498	11.474407759748	202	2	347	23.7407398223877	307
1700	24.9497487437186	95.0753768844221	11.4743519606186	281	2	348	23.7407398223877	304
1701	24.9497487437186	95.2311557788945	11.473964296265	250	1	348	23.7407398223877	304
1702	24.9497487437186	95.3869346733668	11.4744157753099	252	1	364	23.7407398223877	179
1703	24.9497487437186	95.5427135678392	11.4740993108156	167	1	364	23.7407398223877	179
1704	24.9497487437186	95.6984924623116	11.4719527764299	231	27	347	23.9403171539307	222
1705	24.9497487437186	95.8542713567839	11.4676099472772	208	35	346	32.0699882507324	221
1706	24.9497487437186	96.0100502512563	11.4638755462303	99	1	364	30.9297657012939	223
1707	24.9497487437186	96.1658291457287	11.4676131250978	199	1	364	32.0723609924316	223
1708	24.9497487437186	96.321608040201	11.4675268424746	160	1	364	32.0723609924316	231
1709	24.9497487437186	96.4773869346734	11.4417358288534	229	1	364	63.7906265258789	232
1710	24.9497487437186	96.6331658291457	11.436153984675	188	1	353	70.8212432861328	231
1711	24.9497487437186	96.7889447236181	11.4361401667287	196	1	364	70.8212432861328	232
1712	24.9497487437186	96.9447236180904	11.4883094302123	189	1	364	6.77037572860718	265
1713	24.9497487437186	97.1005025125628	11.4739205389374	271	1	364	24.335901260376	178
1714	24.9497487437186	97.2562814070352	11.4316694578997	187	1	364	76.3562240600586	262
1715	24.9497487437186	97.4120603015075	11.4313766921302	248	1	364	76.3484344482422	262
1716	24.9497487437186	97.5678391959799	11.4683614703876	232	28	344	31.0197658538818	208
1717	24.9497487437186	97.7236180904523	8.88184349962354	158	84	295	33.9914512634277	160
1718	24.9497487437186	97.8793969849246	3.50776367133325	198	142	282	31.0316181182861	7
1719	24.9497487437186	98.035175879397	6.88797226322883	198	99	283	34.0085258483887	17
1720	24.9497487437186	98.1909547738694	6.33891883733697	198	142	283	35.9474411010742	14
1721	24.9497487437186	98.3467336683417	5.99498486474099	198	141	283	133.578948974609	14
1722	24.9497487437186	98.5025125628141	4.96981235668542	198	141	283	283.394104003906	14
1723	24.9497487437186	98.6582914572864	3.79636384539348	235	142	282	112.544250488281	13
1724	24.9497487437186	98.8140703517588	7.9089184899323	198	99	291	113.11402130127	63
1725	24.9497487437186	98.9698492462311	9.16534429821719	235	98	302	175.791320800781	148
1726	24.9497487437186	99.1256281407035	5.27947628263632	235	103	289	206.715423583984	46
1727	24.9497487437186	99.2814070351759	5.22035736775706	158	103	289	320.811218261719	17
1728	24.9497487437186	99.4371859296482	8.45290410238898	158	99	290	137.559921264648	63
1729	24.9497487437186	99.5929648241206	4.49628346625423	158	124	287	104.459854125977	14
1730	24.9497487437186	99.748743718593	3.05673831983381	158	129	282	72.0291213989258	13
1731	24.9497487437186	99.9045226130653	4.18392051088061	161	124	282	118.820899963379	25
1732	24.9497487437186	100.060301507538	6.38805403986037	161	99	287	85.0664749145508	27
1733	24.9497487437186	100.21608040201	6.94142196117735	161	99	282	117.280700683594	42
1734	24.9497487437186	100.371859296482	5.86637298809636	161	101	282	133.056304931641	27
1735	24.9497487437186	100.527638190955	5.12073972474234	161	124	282	128.02912902832	27
1736	24.9497487437186	100.683417085427	4.15134303617327	161	124	267	74.1466751098633	22
1737	24.9497487437186	100.8391959799	5.60977515558977	143	101	281	99.9365615844727	27
1738	24.9497487437186	100.994974874372	6.97803576384942	168	99	281	98.2991561889648	34
1739	24.9497487437186	101.150753768844	7.20949986236387	168	100	281	55.1722984313965	34
1740	24.9497487437186	101.306532663317	6.98342642676196	168	100	278	46.9284362792969	34
1741	24.9497487437186	101.462311557789	7.79564840463275	163	99	281	42.4387550354004	36
1742	24.9497487437186	101.618090452261	6.82959376698818	161	99	281	823.484619140625	34
1743	24.9497487437186	101.773869346734	8.68507658912039	156	82	282	78.8211135864258	42
1744	24.9497487437186	101.929648241206	10.4099651231113	156	74	286	63.2568778991699	79
1745	24.9497487437186	102.085427135678	8.15045341315363	161	82	281	100.527130126953	36
1746	24.9497487437186	102.241206030151	7.37516916767893	161	83	274	147.207229614258	24
1747	24.9497487437186	102.396984924623	7.25114000796316	161	83	274	216.887771606445	24
1748	24.9497487437186	102.552763819095	6.67139631513529	154	98	278	343.304229736328	20
1749	24.9497487437186	102.708542713568	7.17814004931545	154	82	281	1922.89038085938	22
1750	24.9497487437186	102.86432160804	6.81964451518386	154	98	273	806.193237304688	19
1751	24.9497487437186	103.020100502513	7.38248070579904	154	98	273	327.158660888672	19
1752	24.9497487437186	103.175879396985	10.1900343847859	154	82	281	370.2197265625	32
1753	24.9497487437186	103.331658291457	9.85275385229483	154	98	276	115.540702819824	32
1754	24.9497487437186	103.48743718593	8.98224181885925	154	98	273	233.178192138672	20
1755	24.9497487437186	103.643216080402	8.22642673065761	154	98	273	454.358520507812	15
1756	24.9497487437186	103.798994974874	5.75519235374721	155	98	269	130.904052734375	8
1757	24.9497487437186	103.954773869347	5.92497031664611	155	98	273	173.433471679688	10
1758	24.9497487437186	104.110552763819	6.74080114449744	155	98	273	172.66682434082	24
1759	24.9497487437186	104.266331658291	8.70042411956801	155	97	281	245.922439575195	24
1760	24.9497487437186	104.422110552764	10.7575710430081	155	82	281	265.971435546875	25
1761	24.9497487437186	104.577889447236	10.7095933898221	155	96	281	177.435455322266	25
1762	24.9497487437186	104.733668341709	10.2248124424396	151	96	281	198.373992919922	24
1763	24.9497487437186	105.201005025126	11.4159484754959	122	52	320	95.7192077636719	139
1764	24.9497487437186	105.356783919598	11.4288656843943	153	51	320	79.8034515380859	139
1765	24.9497487437186	105.51256281407	11.4518444519772	122	71	320	39.9538803100586	139
1766	24.9497487437186	105.668341708543	11.4015272598891	234	82	283	94.0146102905273	139
1767	24.9497487437186	105.824120603015	11.3891389403451	212	71	319	128.674377441406	139
1768	24.9497487437186	105.979899497487	11.4577467048326	220	51	320	43.2597465515137	139
1769	24.9497487437186	106.13567839196	11.4572717226443	174	51	320	43.5047912597656	167
1770	24.9497487437186	106.291457286432	11.467529731317	161	51	320	32.1287536621094	139
1771	24.9497487437186	106.447236180905	11.4694009291694	233	52	320	28.9605312347412	139
1772	24.9497487437186	106.603015075377	11.467374692864	212	82	320	26.4258270263672	139
1773	24.9497487437186	106.758793969849	11.473234934802	220	52	320	25.0593242645264	139
1774	24.9497487437186	106.914572864322	11.4433140857474	151	52	320	61.4146995544434	139
1775	24.9497487437186	107.070351758794	11.4570861832988	220	82	320	43.6906585693359	139
1776	24.9497487437186	107.226130653266	11.4524066528347	261	82	320	49.2599143981934	139
1777	24.9497487437186	107.381909547739	11.458494359969	232	95	320	38.6460380554199	139
1778	24.9497487437186	107.537688442211	11.339733148646	208	96	313	191.545272827148	139
1779	24.9497487437186	107.693467336683	11.4499812090034	261	95	320	53.4405632019043	139
1780	24.9497487437186	107.849246231156	11.4413836128549	232	95	320	53.4405632019043	139
1781	24.9497487437186	108.005025125628	11.4532060534855	245	52	320	49.7815361022949	139
1782	24.9497487437186	108.1608040201	11.4348835488526	197	52	320	72.3422622680664	167
1783	24.9497487437186	108.316582914573	11.4521423489772	197	52	320	51.093563079834	167
1784	24.9497487437186	108.472361809045	11.4654692075189	245	52	320	33.1344947814941	139
1785	24.9497487437186	108.628140703518	11.4735560543046	243	95	320	24.8008689880371	139
1786	24.9497487437186	108.78391959799	11.4489065617347	247	49	320	55.060302734375	166
1787	24.9497487437186	108.939698492462	11.4275611055055	175	49	320	81.3804321289062	166
1788	24.9497487437186	109.095477386935	11.3955946396684	150	4	320	121.216278076172	167
1789	24.9497487437186	109.251256281407	11.4155988031334	276	49	320	96.3124313354492	166
1790	24.9497487437186	109.407035175879	11.4663941408538	216	50	320	33.5750274658203	166
1791	24.9497487437186	109.562814070352	11.4385116787718	268	50	320	67.1537322998047	166
1792	24.9497487437186	109.718592964824	11.4399047430975	268	50	320	65.4099502563477	166
1793	24.9497487437186	109.874371859296	11.4127994709795	175	50	320	98.8931427001953	166
1794	24.9497487437186	110.030150753769	11.4149525698945	176	4	320	97.0884475708008	167
1795	24.9497487437186	110.185929648241	11.395197973085	186	50	320	121.742027282715	167
1796	24.9497487437186	110.341708542714	11.3383344980698	250	4	320	193.351867675781	169
1797	24.9497487437186	110.497487437186	11.4051371274243	276	4	320	109.00479888916	168
1798	24.9497487437186	110.653266331658	11.4046620638302	196	4	320	109.930458068848	166
1799	24.9497487437186	110.809045226131	11.4258473334727	265	4	320	83.5704879760742	167
1800	24.9497487437186	110.964824120603	11.4102411791776	220	95	319	102.675003051758	149
1801	24.9497487437186	111.120603015075	11.3962479038286	219	97	313	118.566673278809	139
1802	24.9497487437186	111.276381909548	11.3599867078503	230	51	320	165.958694458008	166
1803	24.9497487437186	111.43216080402	11.36711527603	264	4	320	156.922653198242	140
1804	24.9497487437186	111.587939698492	11.3162007625497	225	51	320	221.523880004883	140
1805	24.9497487437186	111.743718592965	11.3386349971546	245	95	320	192.486068725586	140
1806	24.9497487437186	111.899497487437	11.4350546932633	230	95	313	71.7483901977539	140
1807	24.9497487437186	112.05527638191	11.4504420364323	245	95	320	51.9473991394043	140
1808	24.9497487437186	112.211055276382	11.3783436373065	272	52	320	142.854583740234	140
1809	24.9497487437186	112.366834170854	11.3888780971302	154	4	320	129.010955810547	88
1810	24.9497487437186	112.522613065327	11.3474671014546	254	4	320	181.495056152344	89
1811	24.9497487437186	112.678391959799	11.4302549474432	242	96	320	77.8106842041016	140
1812	24.9497487437186	112.834170854271	11.4687481680287	233	97	313	25.07102394104	116
1813	24.9497487437186	112.989949748744	11.436114685167	233	97	313	24.0352115631104	116
1814	24.9497487437186	113.145728643216	11.4422909641648	218	96	320	62.5030479431152	139
1815	24.9497487437186	113.301507537688	11.4363237509805	202	89	320	70.5162048339844	140
1816	24.9497487437186	113.457286432161	11.2970798780489	181	4	320	245.864288330078	114
1817	24.9497487437186	113.613065326633	11.3146469578153	198	4	332	223.032440185547	115
1818	24.9497487437186	113.768844221106	11.4609637639269	179	4	332	40.2448043823242	114
1819	24.9497487437186	113.924623115578	11.4499031177227	176	4	320	53.792049407959	169
1820	24.9497487437186	114.08040201005	10.8523647201086	187	4	320	852.0078125	114
1821	24.9497487437186	114.236180904523	11.416316858438	251	5	320	95.0319747924805	114
1822	24.9497487437186	114.391959798995	11.45075952901	272	52	320	52.7983932495117	167
1823	24.9497487437186	114.547738693467	11.4304486556531	156	52	320	77.881706237793	167
1824	24.9497487437186	114.70351758794	11.3598162572696	238	52	320	166.102996826172	168
1825	24.9497487437186	114.859296482412	11.4672986995864	190	52	320	32.3581657409668	114
1826	24.9497487437186	115.015075376884	11.4612872756511	151	52	320	39.5979614257812	168
1827	24.9497487437186	115.170854271357	11.4064665027126	163	52	320	107.680282592773	168
1828	24.9497487437186	115.326633165829	11.2637612548691	214	52	320	288.922332763672	168
1829	24.9497487437186	115.482412060302	11.453611018248	265	89	320	49.2541923522949	167
1830	24.9497487437186	115.638190954774	9.87804070243148	237	6	332	2477.36499023438	168
1831	24.9497487437186	115.793969849246	11.4295391987121	197	89	332	79.0127792358398	168
1832	24.9497487437186	115.949748743719	11.4647686085436	280	89	332	34.9633865356445	167
1833	24.9497487437186	116.105527638191	11.4616721508991	261	6	332	39.1907768249512	91
1834	24.9497487437186	116.261306532663	11.4243460433325	258	6	332	85.1103515625	169
1835	24.9497487437186	116.417085427136	11.4125653235149	215	6	332	100.084945678711	169
1836	24.9497487437186	116.572864321608	11.4001505222049	259	6	332	115.46947479248	169
1837	24.9497487437186	116.72864321608	11.4487957050932	255	6	332	55.0846405029297	169
1838	24.9497487437186	116.884422110553	11.1599782294415	282	72	332	424.967651367188	168
1839	24.9497487437186	117.040201005025	11.3423596672251	274	72	332	188.231155395508	168
1840	24.9497487437186	117.195979899497	11.4176683924148	271	72	332	92.7542953491211	141
1841	24.9497487437186	117.35175879397	11.4482958829575	223	72	332	55.8273735046387	141
1842	24.9497487437186	117.507537688442	11.4229191408524	268	72	332	87.168083190918	174
1843	24.9497487437186	117.663316582915	11.3355942900939	253	72	332	196.708633422852	174
1844	24.9497487437186	117.819095477387	11.3650195510438	242	96	332	159.370208740234	174
1845	24.9497487437186	117.974874371859	11.4207764160042	282	79	332	89.8346710205078	174
1846	24.9497487437186	118.130653266332	11.284116145241	191	79	332	262.341003417969	175
1847	24.9497487437186	118.286432160804	11.2168092396472	199	79	332	349.958801269531	183
1848	24.9497487437186	118.442211055276	10.9212670808505	151	79	332	753.224426269531	183
1849	24.9497487437186	118.597989949749	9.46309539716516	171	79	332	3325.87670898438	150
1850	24.9497487437186	118.753768844221	10.5156005747037	213	79	332	1360.48449707031	150
1851	24.9497487437186	118.909547738693	10.7211740489094	164	79	332	1041.34582519531	203
1852	25.0552763819095	89	10.5911969664948	124	1	362	1243.91577148438	315
1853	25.0552763819095	89.1557788944724	10.8375688938382	130	1	363	873.454772949219	315
1854	25.0552763819095	89.3115577889447	10.5202777586299	125	1	364	1355.56384277344	315
1855	25.0552763819095	89.4673366834171	10.5250726942496	125	1	364	1347.93713378906	328
1856	25.0552763819095	89.6231155778895	10.5237838353369	102	1	364	1349.93762207031	345
1857	25.0552763819095	89.7788944723618	10.6729718723105	128	1	364	1118.14880371094	345
1858	25.0552763819095	89.9346733668342	10.5593813878731	165	1	364	1293.67028808594	347
1859	25.0552763819095	90.0904522613065	10.6868776959519	134	1	364	1097.06713867188	330
1860	25.0552763819095	90.2462311557789	10.875217274362	193	1	364	819.039916992188	330
1861	25.0552763819095	90.4020100502512	10.7148742296228	288	1	364	1054.82373046875	328
1862	25.0552763819095	90.5577889447236	10.861831005802	139	1	359	838.338134765625	269
1863	25.0552763819095	90.713567839196	10.8392769553169	286	1	358	870.236022949219	269
1864	25.0552763819095	90.8693467336683	10.9001007702018	286	1	358	783.1328125	269
1865	25.0552763819095	91.0251256281407	11.0054861937392	219	1	358	635.003295898438	269
1866	25.0552763819095	91.1809045226131	10.8140384991196	247	1	357	907.774780273438	270
1867	25.0552763819095	91.3366834170854	10.5651106913497	228	1	356	1284.54150390625	258
1868	25.0552763819095	91.4924623115578	10.6829170975373	140	1	347	1102.91345214844	257
1869	25.0552763819095	91.6482412060301	10.7403394364647	281	1	347	1016.67169189453	256
1870	25.0552763819095	91.8040201005025	10.8208891408182	220	1	347	897.700073242188	256
1871	25.0552763819095	91.9597989949749	10.980569849126	163	1	347	669.589172363281	255
1872	25.0552763819095	92.1155778894472	10.775638305269	248	1	353	964.125122070312	256
1873	25.0552763819095	92.2713567839196	10.8602116603841	143	1	353	840.664245605469	256
1874	25.0552763819095	92.427135678392	11.4020620012347	210	1	363	113.073707580566	256
1875	25.0552763819095	92.5829145728643	11.1397192612622	266	2	345	451.862213134766	222
1876	25.0552763819095	92.7386934673367	11.1397882480841	240	2	345	451.862213134766	222
1877	25.0552763819095	92.8944723618091	11.1778130126562	239	2	345	401.438323974609	222
1878	25.0552763819095	93.0502512562814	11.4407716564749	157	26	344	64.4133682250977	222
1879	25.0552763819095	93.2060301507538	11.4378056319289	160	26	344	66.8001098632812	222
1880	25.0552763819095	93.3618090452261	11.4644634557629	196	26	326	31.6123886108398	222
1881	25.0552763819095	93.5175879396985	11.4436012819483	158	47	326	56.1322746276855	207
1882	25.0552763819095	93.8291457286432	7.15701755642431	198	98	291	198.945083618164	156
1883	25.0552763819095	93.9849246231156	9.00289107923899	198	98	294	221.237182617188	159
1884	25.0552763819095	94.1407035175879	9.73961550010738	158	85	295	112.429550170898	182
1885	25.0552763819095	94.2964824120603	6.66021851223503	158	98	290	111.315528869629	154
1886	25.0552763819095	94.4522613065327	5.68028985423849	198	98	290	111.315528869629	141
1887	25.0552763819095	94.608040201005	7.01782994847135	198	98	291	42.9023628234863	155
1888	25.0552763819095	94.7638190954774	10.9531730786539	158	53	323	2.00711131095886	186
1889	25.0552763819095	94.9195979899498	11.4802312871711	231	27	346	16.5841102600098	222
1890	25.0552763819095	95.0753768844221	11.4743009787262	103	2	348	23.7407417297363	304
1891	25.0552763819095	95.2311557788945	11.474420124447	126	27	347	23.7407417297363	223
1892	25.0552763819095	95.3869346733668	11.4744026312507	176	2	348	23.7407398223877	304
1893	25.0552763819095	95.5427135678392	11.4737126195729	171	1	364	23.7407417297363	179
1894	25.0552763819095	95.6984924623116	11.4743067875383	187	1	364	23.7407417297363	224
1895	25.0552763819095	95.8542713567839	11.4727325169234	232	27	347	23.7407417297363	222
1896	25.0552763819095	96.0100502512563	11.4686988105536	229	1	364	30.614013671875	232
1897	25.0552763819095	96.1658291457287	11.4676024421213	279	1	364	32.0723609924316	233
1898	25.0552763819095	96.321608040201	11.4675826161484	195	1	364	32.0723609924316	232
1899	25.0552763819095	96.4773869346734	11.4361548040592	229	1	364	70.8212432861328	232
1900	25.0552763819095	96.6331658291457	11.457572207095	133	2	353	44.0456733703613	231
1901	25.0552763819095	96.7889447236181	11.4578484231491	105	1	364	44.0456733703613	232
1902	25.0552763819095	96.9447236180904	11.4651518803065	280	1	364	35.0805587768555	265
1903	25.0552763819095	97.1005025125628	11.4489612237113	263	1	364	54.627010345459	265
1904	25.0552763819095	97.2562814070352	11.431674628658	248	1	364	76.3562240600586	265
1905	25.0552763819095	97.4120603015075	11.4316841536118	249	1	364	76.3562164306641	262
1906	25.0552763819095	97.5678391959799	11.4684717130446	126	2	364	31.0197677612305	237
1907	25.0552763819095	97.7236180904523	11.4425818081255	158	50	325	33.6275901794434	191
1908	25.0552763819095	97.8793969849246	4.53361574129938	198	99	283	16.4460525512695	14
1909	25.0552763819095	98.035175879397	5.48057126368519	198	142	283	21.6509246826172	10
1910	25.0552763819095	98.1909547738694	5.35302839121932	198	142	283	110.978019714355	12
1911	25.0552763819095	98.3467336683417	3.56424194627661	198	144	282	120.25902557373	6
1912	25.0552763819095	98.5025125628141	4.37233043443112	198	142	282	273.538513183594	12
1913	25.0552763819095	98.6582914572864	2.89772797921151	235	144	268	118.840316772461	5
1914	25.0552763819095	98.8140703517588	6.96945372224844	198	99	289	113.114013671875	61
1915	25.0552763819095	98.9698492462311	8.36468108534301	158	99	291	198.023910522461	63
1916	25.0552763819095	99.1256281407035	4.19597160183226	235	129	289	981.541381835938	14
1917	25.0552763819095	99.2814070351759	4.65722573105421	158	124	289	700.999389648438	17
1918	25.0552763819095	99.4371859296482	5.87200579227947	158	103	290	126.622596740723	46
1919	25.0552763819095	99.5929648241206	4.34759630802373	158	124	282	80.9785690307617	14
1920	25.0552763819095	99.748743718593	3.41360441582284	158	129	282	64.9907531738281	13
1921	25.0552763819095	99.9045226130653	5.55472638122756	161	124	282	78.4502944946289	27
1922	25.0552763819095	100.060301507538	6.49163985104059	161	103	282	61.3897705078125	27
1923	25.0552763819095	100.21608040201	5.41818734267959	161	124	282	64.2209930419922	25
1924	25.0552763819095	100.371859296482	5.71683143846101	161	124	282	123.485992431641	27
1925	25.0552763819095	100.527638190955	7.28420839048765	161	100	282	169.749786376953	34
1926	25.0552763819095	100.683417085427	8.67045843653846	161	99	282	76.4072113037109	35
1927	25.0552763819095	100.8391959799	7.05904864720859	161	100	282	123.528007507324	34
1928	25.0552763819095	100.994974874372	6.00735631581948	161	124	269	120.874847412109	29
1929	25.0552763819095	101.150753768844	8.53455244509919	163	99	281	143.659271240234	34
1930	25.0552763819095	101.306532663317	8.05634968378649	163	99	281	54.2528190612793	34
1931	25.0552763819095	101.462311557789	7.25651190165173	163	100	273	445.412902832031	31
1932	25.0552763819095	101.618090452261	7.34775198813319	161	99	281	774.262878417969	24
1933	25.0552763819095	101.773869346734	7.92451967004008	161	83	281	126.095840454102	24
1934	25.0552763819095	101.929648241206	9.19824525710126	161	82	282	74.1650466918945	37
1935	25.0552763819095	102.085427135678	8.83147703859863	161	82	281	222.873184204102	36
1936	25.0552763819095	102.241206030151	6.9284819399048	161	99	269	161.125854492188	24
1937	25.0552763819095	102.396984924623	5.98832694708788	161	99	269	90.1435623168945	20
1938	25.0552763819095	102.552763819095	5.72424548962595	160	99	269	91.327880859375	20
1939	25.0552763819095	102.708542713568	3.15389501228111	160	99	267	26996.513671875	8
1940	25.0552763819095	102.86432160804	6.31572398613965	160	98	273	348.204376220703	19
1941	25.0552763819095	103.020100502513	5.852293211176	154	99	269	243.159606933594	9
1942	25.0552763819095	103.175879396985	9.55244220721575	154	98	276	172.381423950195	32
1943	25.0552763819095	103.331658291457	9.91363221330163	154	98	276	81.3750228881836	32
1944	25.0552763819095	103.48743718593	8.87733922390565	154	98	273	123.684478759766	24
1945	25.0552763819095	103.643216080402	8.67745422672327	154	98	273	861.744873046875	24
1946	25.0552763819095	103.798994974874	7.00860880705734	155	98	273	920.70947265625	9
1947	25.0552763819095	103.954773869347	5.46083848567046	155	98	269	131.529510498047	8
1948	25.0552763819095	104.110552763819	5.4983960687395	155	98	273	193.357940673828	10
1949	25.0552763819095	104.266331658291	8.16893047581836	155	98	281	234.43098449707	24
1950	25.0552763819095	104.422110552764	10.0330425163498	155	97	281	122.614151000977	25
1951	25.0552763819095	104.577889447236	10.7260961453255	155	96	281	177.613265991211	55
1952	25.0552763819095	104.733668341709	10.5605047260469	155	96	281	134.169921875	55
1953	25.0552763819095	105.201005025126	11.2318052407357	151	82	319	254.575088500977	105
1954	25.0552763819095	105.356783919598	11.4172111987816	151	71	319	88.9358978271484	137
1955	25.0552763819095	105.51256281407	11.0694866398428	151	82	282	148.631729125977	91
1956	25.0552763819095	105.668341708543	11.2813722026707	234	82	283	81.3138122558594	92
1957	25.0552763819095	105.824120603015	11.3714204297377	122	71	315	134.866943359375	139
1958	25.0552763819095	105.979899497487	11.4437388949089	150	51	320	60.8882904052734	139
1959	25.0552763819095	106.13567839196	11.4412001304363	205	51	320	63.4791793823242	139
1960	25.0552763819095	106.291457286432	11.4576288834146	153	51	320	42.8911590576172	166
1961	25.0552763819095	106.447236180905	11.4570171542284	183	51	320	44.491527557373	166
1962	25.0552763819095	106.603015075377	11.4588662658066	244	51	320	40.0291595458984	139
1963	25.0552763819095	106.758793969849	11.4743006635881	155	52	320	21.9431953430176	139
1964	25.0552763819095	106.914572864322	11.4451813706797	214	52	320	59.6713104248047	139
1965	25.0552763819095	107.070351758794	11.4511468749443	204	52	320	51.856014251709	139
1966	25.0552763819095	107.226130653266	11.3851137338733	261	95	320	131.214645385742	139
1967	25.0552763819095	107.381909547739	11.4600437282813	207	95	313	38.6460380554199	139
1968	25.0552763819095	107.537688442211	11.3387682900665	208	96	313	183.690383911133	139
1969	25.0552763819095	107.693467336683	11.4580583629551	209	96	313	41.4399757385254	139
1970	25.0552763819095	107.849246231156	11.4500667579514	261	96	313	53.4419364929199	139
1971	25.0552763819095	108.005025125628	11.4500041670311	214	95	313	53.4464416503906	139
1972	25.0552763819095	108.1608040201	11.4498383515176	231	52	320	53.4464416503906	139
1973	25.0552763819095	108.316582914573	11.4156824981035	246	52	320	95.8272247314453	139
1974	25.0552763819095	108.472361809045	11.4669246232981	213	96	313	31.9324550628662	139
1975	25.0552763819095	108.628140703518	11.4700369422861	204	96	313	28.5491104125977	139
1976	25.0552763819095	108.78391959799	11.4463129233879	260	96	313	55.0602989196777	139
1977	25.0552763819095	108.939698492462	11.4071801945014	203	49	313	106.35774230957	139
1978	25.0552763819095	109.095477386935	11.4280950051504	216	49	313	80.7736663818359	166
1979	25.0552763819095	109.251256281407	11.1341090674403	194	49	319	459.626647949219	166
1980	25.0552763819095	109.407035175879	11.3835377592691	238	50	319	136.340713500977	166
1981	25.0552763819095	109.562814070352	11.433702144424	198	50	313	73.6066284179688	156
1982	25.0552763819095	109.718592964824	11.4398328037142	237	94	313	66.1266860961914	166
1983	25.0552763819095	109.874371859296	11.402160171534	202	50	320	113.029518127441	166
1984	25.0552763819095	110.030150753769	11.3594504416797	252	4	320	166.412063598633	170
1985	25.0552763819095	110.185929648241	11.2759205516061	252	4	331	273.194091796875	170
1986	25.0552763819095	110.341708542714	11.3753797978226	160	4	331	146.563598632812	169
1987	25.0552763819095	110.497487437186	11.4134081336903	260	52	320	99.0330200195312	166
1988	25.0552763819095	110.653266331658	11.4232848708056	235	97	319	83.5704879760742	139
1989	25.0552763819095	110.809045226131	11.4121765179026	215	4	320	100.328178405762	149
1990	25.0552763819095	110.964824120603	11.3166008857711	205	4	320	220.81819152832	140
1991	25.0552763819095	111.120603015075	11.3289216513795	268	52	319	205.117004394531	140
1992	25.0552763819095	111.276381909548	11.398405637791	238	51	320	117.737701416016	149
1993	25.0552763819095	111.43216080402	11.4398861905017	222	51	320	66.2055740356445	149
1994	25.0552763819095	111.587939698492	11.4283291887345	236	51	320	80.4301223754883	140
1995	25.0552763819095	111.743718592965	11.4536540967415	163	52	319	46.47412109375	140
1996	25.0552763819095	111.899497487437	11.479762463105	203	95	313	16.9314785003662	116
1997	25.0552763819095	112.05527638191	11.4744257863075	235	95	313	23.7286224365234	116
1998	25.0552763819095	112.211055276382	11.4742793120576	163	95	313	23.2910060882568	140
1999	25.0552763819095	112.366834170854	11.4348959495334	163	95	313	72.338752746582	140
[truncated: 34,412 more rows]
