# Supplementary material for: Role of vector phenotypic plasticity in disease transmission as illustrated by the spread of dengue virus by Aedes albopictus
Source: Nat Commun. 2024 Sep 7;15:7823. doi: 10.1038/s41467-024-52144-5 (PMC11379831; doi:10.1038/s41467-024-52144-5)
Supplement: Supplementary file 4 — Source Data files [file 41467_2024_52144_MOESM4_ESM.zip › Source_Data_Folder/Supplementary_Material/SF60/mord_SC_17.csv]

	latitude	longitude	R0_max	R0_max_time	R0_first	R0_last	Dens	Duration
1	3	97.4120603015075	11.4474540715197	103	1	364	56.8713645935059	365
2	3	97.5678391959799	11.4474218010369	149	1	364	56.8713645935059	365
3	3	97.7236180904523	11.4221374601294	145	1	364	51.6908912658691	365
4	3	97.8793969849246	11.2623009838687	145	1	364	51.3510475158691	365
5	3	98.035175879397	10.259208083624	145	1	364	157.704650878906	365
6	3	98.1909547738694	10.1501721149557	145	1	364	160.753890991211	365
7	3	98.3467336683417	8.55526413400326	145	1	364	199.993179321289	341
8	3	98.5025125628141	4.95863808833385	293	1	364	199.993179321289	128
9	3	98.6582914572864	5.54536110239011	137	1	364	174.825988769531	330
10	3	98.8140703517588	6.67940449034149	148	1	364	174.825988769531	365
11	3	98.9698492462311	10.1004883303191	209	1	364	174.825988769531	365
12	3	99.1256281407035	11.3382678807537	208	1	364	174.825988769531	365
13	3	99.2814070351759	11.3529654919093	205	1	364	174.825988769531	365
14	3	99.4371859296482	11.3529588486688	278	1	364	174.825988769531	365
15	3	99.5929648241206	11.3335555320775	99	1	364	199.425506591797	365
16	3	99.748743718593	11.2946812137088	256	1	364	249.057708740234	365
17	3	99.9045226130653	11.3335549833926	121	1	364	199.425521850586	365
18	3	101.306532663317	10.1799527164622	91	1	364	1923.57043457031	365
19	3	101.462311557789	10.179899915785	43	1	364	1923.57067871094	365
20	3	101.618090452261	9.24495504662099	196	1	364	3819.82592773438	365
21	3	101.773869346734	9.00696537533341	213	1	364	4399.16455078125	365
22	3	101.929648241206	11.3033072208619	138	1	364	237.982269287109	365
23	3	102.085427135678	11.4525270528155	107	1	364	50.6218185424805	365
24	3	102.241206030151	11.4664422833481	135	1	364	33.5020904541016	365
25	3	102.396984924623	11.4351734777122	167	1	364	72.0389404296875	365
26	3	102.552763819095	11.469796769617	323	1	364	29.4077453613281	365
27	3	102.708542713568	11.4704619704905	104	1	364	28.5905914306641	365
28	3	102.86432160804	11.4758817939569	321	1	364	21.9488945007324	365
29	3	103.020100502513	11.4758810601484	317	1	364	21.9488945007324	365
30	3	103.175879396985	11.484693285737	90	1	364	11.1844673156738	365
31	3	103.331658291457	11.4838592771356	242	1	364	12.2028274536133	365
32	3	105.668341708543	11.467007136603	40	1	364	32.8052749633789	365
33	3	105.824120603015	11.4670242491808	31	1	364	32.8052711486816	365
34	3	112.366834170854	11.4756835567984	21	1	364	22.1608619689941	365
35	3	112.522613065327	11.4878930813853	28	1	364	7.27495384216309	365
36	3	112.678391959799	11.4878396452197	261	1	364	7.27495384216309	365
37	3	112.834170854271	11.4878143313015	140	1	364	7.37148523330688	365
38	3	112.989949748744	11.4120093036738	174	1	364	100.775184631348	365
39	3	113.145728643216	11.4886796029884	114	1	364	6.31926012039185	365
40	3	113.301507537688	11.4886756755892	297	1	364	6.31926012039185	365
41	3	113.457286432161	11.4886777670947	314	1	364	6.31925964355469	365
42	3	113.613065326633	11.4886031053212	96	1	364	6.319260597229	365
43	3	113.768844221106	11.4886001119978	135	1	364	6.37790107727051	365
44	3	113.924623115578	11.4865378902656	266	1	364	8.92620468139648	365
45	3	114.08040201005	11.4840715798318	75	1	364	8.92620372772217	365
46	3	114.236180904523	11.4208125666025	212	1	364	8.92620468139648	365
47	3	114.391959798995	11.2211990951173	212	1	364	8.91230201721191	365
48	3	114.547738693467	10.6214453721172	212	1	364	1.56108951568604	365
49	3	114.70351758794	10.3973063552978	212	1	364	1.56108951568604	365
50	3	114.859296482412	11.4137803639499	9	1	364	1.56108951568604	365
51	3	115.015075376884	11.4856390733913	211	1	364	1.56108927726746	365
52	3	115.170854271357	8.29340932293707	211	1	364	1.56108927726746	365
53	3	115.326633165829	5.53617071154327	211	1	364	2.69865083694458	90
54	3	115.482412060302	6.18854358187458	211	1	364	2.76140880584717	103
55	3	115.638190954774	7.55593444244463	211	1	364	2.76140880584717	365
56	3	115.793969849246	8.75974151316504	211	1	364	2.76140880584717	365
57	3	115.949748743719	9.1411927668386	211	1	364	2.76140880584717	365
58	3	116.105527638191	10.3289771866581	293	1	364	2.76140880584717	365
59	3	116.261306532663	11.490693874604	351	1	364	2.76140880584717	365
60	3	116.417085427136	11.4908915752894	103	1	364	2.76140880584717	365
61	3	116.572864321608	11.4889849916466	286	1	364	2.76140856742859	365
62	3	116.72864321608	11.4847054398745	294	1	364	8.00305843353271	365
63	3	116.884422110553	11.4824769456197	284	1	364	13.4263877868652	365
64	3	117.040201005025	11.481096041047	284	1	364	13.4263868331909	365
65	3	117.195979899497	11.4828521156131	151	1	364	13.4263877868652	365
66	3	117.35175879397	11.4828564378111	362	1	364	13.4263868331909	365
67	3	117.507537688442	11.4828574903164	218	1	364	13.4263877868652	365
68	3	117.663316582915	11.4828484608644	19	1	364	13.4263877868652	365
69	3.10552763819095	97.4120603015075	11.447215025569	155	1	364	56.8713645935059	365
70	3.10552763819095	97.5678391959799	10.8825513573736	145	1	364	56.8713645935059	365
71	3.10552763819095	97.7236180904523	9.83802378249672	145	1	364	51.3510513305664	365
72	3.10552763819095	97.8793969849246	10.8943999448979	145	1	364	51.3510475158691	365
73	3.10552763819095	98.035175879397	9.94208097101139	145	1	364	188.864196777344	365
74	3.10552763819095	98.1909547738694	8.75284477114282	145	1	364	199.9931640625	365
75	3.10552763819095	98.3467336683417	7.5365391571223	145	1	364	199.9931640625	365
76	3.10552763819095	98.5025125628141	5.39176444299649	137	1	364	199.993194580078	308
77	3.10552763819095	98.6582914572864	6.94811741950252	137	1	364	864.673400878906	365
78	3.10552763819095	98.8140703517588	9.9513816470176	208	1	364	174.825988769531	365
79	3.10552763819095	98.9698492462311	11.2929013904564	209	1	364	248.313354492188	365
80	3.10552763819095	99.1256281407035	11.3529679037787	155	1	364	174.825988769531	365
81	3.10552763819095	99.2814070351759	11.352943320018	170	1	364	174.825973510742	365
82	3.10552763819095	99.4371859296482	11.3529617765682	67	1	364	174.825988769531	365
83	3.10552763819095	99.5929648241206	11.2318765498648	69	1	364	330.348480224609	365
84	3.10552763819095	99.748743718593	11.1499050549067	244	1	364	438.539611816406	365
85	3.10552763819095	101.306532663317	10.4220751288202	257	1	364	1513.76098632812	365
86	3.10552763819095	101.462311557789	10.1698500579671	56	1	364	1941.30529785156	365
87	3.10552763819095	101.618090452261	8.56953874494108	178	1	364	5592.59521484375	365
88	3.10552763819095	101.773869346734	8.45176844887854	268	1	364	5945.98193359375	365
89	3.10552763819095	101.929648241206	11.4612872494947	154	1	364	39.2874488830566	365
90	3.10552763819095	102.085427135678	11.4879272389173	296	1	364	7.07761287689209	365
91	3.10552763819095	102.241206030151	11.4779482733786	138	1	364	19.3992042541504	365
92	3.10552763819095	102.396984924623	11.4316701415778	120	1	364	76.3729476928711	365
93	3.10552763819095	102.552763819095	11.4704620829191	240	1	364	28.5905933380127	365
94	3.10552763819095	102.708542713568	11.4713988168404	51	1	364	27.4425525665283	365
95	3.10552763819095	102.86432160804	11.4758866214468	287	1	364	21.9488945007324	365
96	3.10552763819095	103.020100502513	11.4758809514206	188	1	364	21.9488945007324	365
97	3.10552763819095	103.175879396985	11.4856354194192	316	1	364	10.0133171081543	365
98	3.10552763819095	103.331658291457	11.485652564873	98	1	364	10.0133171081543	365
99	3.10552763819095	112.989949748744	11.4084781379494	107	1	364	105.173042297363	365
100	3.10552763819095	113.145728643216	11.4084700454937	296	1	364	105.173034667969	365
101	3.10552763819095	113.301507537688	11.4886772632017	174	1	364	6.31926012039185	365
102	3.10552763819095	113.457286432161	11.4886495866006	329	1	364	6.31926012039185	365
103	3.10552763819095	113.613065326633	11.4886692537859	98	1	364	6.31926012039185	365
104	3.10552763819095	113.768844221106	11.4886779789454	216	1	364	6.31926012039185	365
105	3.10552763819095	113.924623115578	11.4848161623801	210	1	364	8.92620468139648	365
106	3.10552763819095	114.08040201005	11.4207868077791	212	1	364	8.92620468139648	365
107	3.10552763819095	114.236180904523	10.8656821561857	212	1	364	8.92620468139648	365
108	3.10552763819095	114.391959798995	11.448302089489	218	1	364	1.56108927726746	365
109	3.10552763819095	114.547738693467	11.4918655343627	218	1	364	1.56108927726746	365
110	3.10552763819095	114.70351758794	11.4841140759034	212	1	364	1.56108939647675	365
111	3.10552763819095	114.859296482412	11.4921259676789	212	1	364	1.56108927726746	365
112	3.10552763819095	115.015075376884	11.4920192055497	212	1	364	1.56108939647675	365
113	3.10552763819095	115.170854271357	11.311447842556	212	1	364	1.56108939647675	365
114	3.10552763819095	115.326633165829	9.8612966227607	211	1	364	1.56108927726746	365
115	3.10552763819095	115.482412060302	7.11928596220438	211	1	364	1.56108927726746	365
116	3.10552763819095	115.638190954774	8.689136172356	211	1	364	2.76140856742859	365
117	3.10552763819095	115.793969849246	9.7140618500175	211	1	364	2.76140856742859	365
118	3.10552763819095	115.949748743719	10.1436288637889	211	1	364	2.76140856742859	365
119	3.10552763819095	116.105527638191	10.5151864499657	293	1	364	2.76140856742859	365
120	3.10552763819095	116.261306532663	11.1194284816462	293	1	364	2.76140856742859	365
121	3.10552763819095	116.417085427136	11.4915700133934	103	1	364	2.76140856742859	365
122	3.10552763819095	116.572864321608	11.4895949577972	9	1	364	2.76140880584717	365
123	3.10552763819095	116.72864321608	11.4706155567055	286	1	364	5.48613452911377	365
124	3.10552763819095	116.884422110553	11.4828473655739	284	1	364	13.4263877868652	365
125	3.10552763819095	117.040201005025	11.4828575155715	104	1	364	13.4263877868652	365
126	3.10552763819095	117.195979899497	11.4828556548315	150	1	364	13.4263868331909	365
127	3.10552763819095	117.35175879397	11.482855572473	107	1	364	13.4263877868652	365
128	3.10552763819095	117.507537688442	11.4828519096628	289	1	364	13.4263858795166	365
129	3.21105527638191	97.2562814070352	11.4418607069379	143	1	364	56.8713684082031	365
130	3.21105527638191	97.4120603015075	11.4472376048232	144	1	364	56.8713684082031	365
131	3.21105527638191	97.5678391959799	8.28746274497781	145	1	364	51.3510475158691	365
132	3.21105527638191	97.7236180904523	7.41488364521177	145	1	364	51.3510475158691	361
133	3.21105527638191	97.8793969849246	9.79245327070016	145	1	364	94.8358612060547	365
134	3.21105527638191	98.035175879397	9.16610351539246	145	1	364	199.993179321289	365
135	3.21105527638191	98.1909547738694	7.66058276773737	166	1	364	199.993179321289	365
136	3.21105527638191	98.3467336683417	5.92916344331969	137	1	364	199.993179321289	365
137	3.21105527638191	98.5025125628141	5.64212558822164	137	1	364	365.370513916016	354
138	3.21105527638191	98.6582914572864	8.81525530143634	208	1	364	902.577087402344	365
139	3.21105527638191	98.8140703517588	11.014254699474	208	1	364	270.827117919922	365
140	3.21105527638191	98.9698492462311	11.2317683074461	199	1	364	330.491790771484	365
141	3.21105527638191	99.1256281407035	11.2303459413095	6	1	364	332.351409912109	365
142	3.21105527638191	99.2814070351759	11.3529674645155	50	1	364	174.825988769531	365
143	3.21105527638191	99.4371859296482	11.1449591897882	299	1	364	445.139099121094	365
144	3.21105527638191	99.5929648241206	11.1449618990424	57	1	364	445.139129638672	365
145	3.21105527638191	101.306532663317	11.1741874017423	83	1	364	406.215515136719	365
146	3.21105527638191	101.462311557789	10.7904320314595	220	1	364	942.409790039062	365
147	3.21105527638191	101.618090452261	9.7232285752758	150	1	364	2781.58154296875	365
148	3.21105527638191	101.773869346734	10.6576832393151	158	1	364	1136.5244140625	365
149	3.21105527638191	101.929648241206	11.3609953154943	293	1	364	147.768295288086	365
150	3.21105527638191	102.085427135678	11.4671869591393	293	1	364	29.033712387085	365
151	3.21105527638191	102.241206030151	11.4701021189273	121	1	364	29.033712387085	365
152	3.21105527638191	102.396984924623	11.3946241786446	133	1	364	122.462417602539	365
153	3.21105527638191	102.552763819095	11.4704600787725	124	1	364	28.5905914306641	365
154	3.21105527638191	102.708542713568	11.4722170767727	142	1	364	26.4401664733887	365
155	3.21105527638191	102.86432160804	11.4758861252762	236	1	364	21.9488945007324	365
156	3.21105527638191	103.020100502513	11.4758860021037	169	1	364	21.9488945007324	365
157	3.21105527638191	103.175879396985	11.4856521069375	129	1	364	10.0133171081543	365
158	3.21105527638191	103.331658291457	11.485647006533	339	1	364	10.0133180618286	365
159	3.21105527638191	106.291457286432	11.4670035206023	330	1	364	32.8052749633789	365
160	3.21105527638191	113.145728643216	11.4084795173843	311	1	364	105.173049926758	365
161	3.21105527638191	113.301507537688	11.4397333605337	322	1	364	66.4027252197266	365
162	3.21105527638191	113.457286432161	11.4886759492613	202	1	364	6.319260597229	365
163	3.21105527638191	113.613065326633	11.4886743257292	293	1	364	6.319260597229	365
164	3.21105527638191	113.768844221106	11.4886505541523	232	1	364	6.319260597229	365
165	3.21105527638191	113.924623115578	11.4870668243962	160	1	364	8.09610939025879	365
166	3.21105527638191	114.08040201005	11.2286500223683	212	1	364	8.9262056350708	365
167	3.21105527638191	114.236180904523	10.0721357275395	212	1	364	8.92620468139648	365
168	3.21105527638191	114.391959798995	11.4711733884193	211	1	364	1.56108927726746	365
169	3.21105527638191	114.547738693467	11.4925384819721	266	1	364	1.56108927726746	365
170	3.21105527638191	114.70351758794	11.4666719223037	9	1	364	1.56108927726746	365
171	3.21105527638191	114.859296482412	11.4923756027445	212	1	364	1.56108927726746	365
172	3.21105527638191	115.015075376884	11.2732482193677	211	1	364	1.56108927726746	365
173	3.21105527638191	115.170854271357	11.086874331408	211	1	364	1.56108927726746	365
174	3.21105527638191	115.326633165829	10.7670418697847	211	1	364	1.56108927726746	365
175	3.21105527638191	115.482412060302	7.87831151421618	211	1	364	1.56108927726746	365
176	3.21105527638191	115.638190954774	7.98803877761535	211	1	364	2.76140856742859	365
177	3.21105527638191	115.793969849246	8.73049493587049	211	1	364	2.76140856742859	365
178	3.21105527638191	115.949748743719	8.08348398737939	211	1	364	2.76140856742859	365
179	3.21105527638191	116.105527638191	10.8895109511129	293	1	364	2.76140856742859	365
180	3.21105527638191	116.261306532663	10.8402214319231	293	1	364	2.76140856742859	365
181	3.21105527638191	116.417085427136	11.4892583201874	286	1	364	2.76140856742859	365
182	3.21105527638191	116.572864321608	11.4907224933693	346	1	364	2.76140856742859	365
183	3.21105527638191	116.72864321608	11.4915979837811	104	1	364	2.76140856742859	365
184	3.21105527638191	116.884422110553	11.4828574922856	356	1	364	13.4263877868652	365
185	3.21105527638191	117.040201005025	11.4828565119571	140	1	364	13.4263887405396	365
186	3.21105527638191	117.195979899497	11.4828555657101	179	1	364	13.4263877868652	365
187	3.21105527638191	117.35175879397	11.4828568136846	173	1	364	13.4263877868652	365
188	3.31658291457286	97.1005025125628	10.1932413671443	145	1	364	56.8713645935059	365
189	3.31658291457286	97.2562814070352	11.0446313440638	145	1	364	56.8713645935059	365
190	3.31658291457286	97.4120603015075	9.58121200257414	145	1	364	56.8713645935059	365
191	3.31658291457286	97.5678391959799	4.37899893769257	145	1	363	51.3510437011719	38
192	3.31658291457286	97.7236180904523	5.55331480472714	145	1	364	51.3510437011719	201
193	3.31658291457286	97.8793969849246	7.99189271545454	202	1	364	51.3510437011719	365
194	3.31658291457286	98.035175879397	8.21666212088965	202	1	364	122.027801513672	365
195	3.31658291457286	98.1909547738694	9.73594736764991	210	1	364	166.621002197266	365
196	3.31658291457286	98.3467336683417	9.19702848484942	210	1	364	166.621002197266	365
197	3.31658291457286	98.5025125628141	8.49248372574228	208	1	364	807.935363769531	365
198	3.31658291457286	98.6582914572864	10.5710212765308	208	1	364	902.577087402344	365
199	3.31658291457286	98.8140703517588	11.2302442018382	208	1	364	332.351379394531	365
200	3.31658291457286	98.9698492462311	11.230354271974	140	1	364	332.351379394531	365
201	3.31658291457286	99.1256281407035	9.28473952469675	324	1	364	3727.25512695312	365
202	3.31658291457286	99.2814070351759	11.1581602800914	141	1	364	427.540100097656	365
203	3.31658291457286	99.4371859296482	11.1449594541228	121	1	364	445.139099121094	365
204	3.31658291457286	101.306532663317	11.2453727935418	362	1	364	312.778411865234	365
205	3.31658291457286	101.462311557789	10.8052473248517	128	1	364	920.647766113281	365
206	3.31658291457286	101.618090452261	10.836388505784	107	1	364	875.189758300781	365
207	3.31658291457286	101.773869346734	10.6797506540295	294	1	364	909.428588867188	365
208	3.31658291457286	101.929648241206	11.2904282576628	291	1	364	65.847785949707	365
209	3.31658291457286	102.085427135678	11.4566842544381	157	1	364	45.4200325012207	365
210	3.31658291457286	102.241206030151	11.4700647423844	212	1	364	29.0337104797363	365
211	3.31658291457286	102.396984924623	11.3946237972146	69	1	364	122.462425231934	365
212	3.31658291457286	102.552763819095	11.4704629022325	282	1	364	28.5905895233154	365
213	3.31658291457286	102.708542713568	11.4755407564538	243	1	364	22.3721122741699	365
214	3.31658291457286	102.86432160804	11.4718115783055	265	1	364	26.9314079284668	365
215	3.31658291457286	103.020100502513	11.4658460912252	73	1	364	34.2517700195312	365
216	3.31658291457286	103.175879396985	11.4856525992722	251	1	364	10.0133171081543	365
217	3.31658291457286	103.331658291457	11.4856383915372	339	1	364	10.0133171081543	365
218	3.31658291457286	106.291457286432	11.4670173230621	56	1	364	32.8052749633789	365
219	3.31658291457286	113.145728643216	11.4084787265733	279	1	364	105.173049926758	365
220	3.31658291457286	113.301507537688	11.4084762174032	52	1	364	105.173034667969	365
221	3.31658291457286	113.457286432161	11.4886750594718	183	1	364	6.32201766967773	365
222	3.31658291457286	113.613065326633	11.4886782940425	81	1	364	6.319260597229	365
223	3.31658291457286	113.768844221106	11.4865365692349	177	1	364	8.9343729019165	365
224	3.31658291457286	113.924623115578	11.4886594450767	141	1	364	6.319260597229	365
225	3.31658291457286	114.08040201005	11.4854655880047	218	1	364	5.52878713607788	365
226	3.31658291457286	114.236180904523	11.1938702082644	212	1	364	4.27004337310791	365
227	3.31658291457286	114.391959798995	11.4787866720352	218	1	364	1.56108927726746	365
228	3.31658291457286	114.547738693467	11.4925695250102	203	1	364	1.56108927726746	365
229	3.31658291457286	114.70351758794	11.4922857856643	210	1	364	1.56108927726746	365
230	3.31658291457286	114.859296482412	11.4571143994166	9	1	364	1.56108927726746	365
231	3.31658291457286	115.015075376884	11.2780139217803	211	1	364	1.56108927726746	365
232	3.31658291457286	115.170854271357	9.27043720989452	211	1	364	1.56108927726746	365
233	3.31658291457286	115.326633165829	8.46498605037326	211	1	364	1.56108927726746	365
234	3.31658291457286	115.482412060302	6.19880989258981	211	1	364	1.56108927726746	173
235	3.31658291457286	115.638190954774	5.45778862303985	211	1	364	2.76140856742859	96
236	3.31658291457286	115.793969849246	6.7073488705327	211	1	364	2.76140856742859	326
237	3.31658291457286	115.949748743719	5.55190380445724	211	1	364	2.76140856742859	271
238	3.31658291457286	116.105527638191	10.9068663332356	293	1	364	2.76140856742859	365
239	3.31658291457286	116.261306532663	11.3736118935318	293	1	364	2.76140856742859	365
240	3.31658291457286	116.417085427136	11.488613896935	295	1	364	2.76140856742859	365
241	3.31658291457286	116.572864321608	11.4915978381424	215	1	364	2.76140856742859	365
242	3.31658291457286	116.72864321608	11.4914908039131	356	1	364	2.76140856742859	365
243	3.31658291457286	116.884422110553	11.4828559997049	245	1	364	13.4263877868652	365
244	3.31658291457286	117.040201005025	11.4828433193483	115	1	364	13.4263877868652	365
245	3.31658291457286	117.195979899497	11.482852617329	339	1	364	13.4263877868652	365
246	3.31658291457286	117.35175879397	11.4828373524541	313	1	364	13.4263877868652	365
247	3.31658291457286	117.507537688442	11.4584802834367	5	1	364	43.2976722717285	365
248	3.42211055276382	97.1005025125628	8.03155149061481	145	1	364	56.8713645935059	365
249	3.42211055276382	97.2562814070352	8.42527645041419	145	1	364	56.8713645935059	365
250	3.42211055276382	97.4120603015075	4.37512304124014	145	1	363	55.963264465332	50
251	3.42211055276382	97.5678391959799	1.81400700532137	145	136	293	51.3510475158691	7
252	3.42211055276382	97.7236180904523	5.3586486707073	145	1	364	51.3510475158691	123
253	3.42211055276382	97.8793969849246	7.97130056721414	202	1	364	51.3510437011719	365
254	3.42211055276382	98.035175879397	7.13991294050507	202	1	364	166.620986938477	365
255	3.42211055276382	98.1909547738694	11.3107386307742	210	1	364	166.620986938477	365
256	3.42211055276382	98.3467336683417	11.3591970701599	237	1	364	166.620986938477	365
257	3.42211055276382	98.5025125628141	10.8233513922405	209	1	364	892.375732421875	365
258	3.42211055276382	98.6582914572864	10.8173871058569	293	1	364	902.577026367188	365
259	3.42211055276382	98.8140703517588	11.0961430941005	81	1	364	510.621246337891	365
260	3.42211055276382	98.9698492462311	11.2303493755445	138	1	364	332.351379394531	365
261	3.42211055276382	99.1256281407035	11.2303543416356	265	1	364	332.351379394531	365
262	3.42211055276382	99.2814070351759	11.2303521234317	101	1	364	332.351409912109	365
263	3.42211055276382	101.150753768844	11.420809609146	64	1	364	89.8393707275391	365
264	3.42211055276382	101.306532663317	11.4225765416625	277	1	364	87.6422424316406	365
265	3.42211055276382	101.462311557789	11.4499506740508	95	1	364	53.7971229553223	365
266	3.42211055276382	101.618090452261	11.283762133541	268	1	364	263.096374511719	365
267	3.42211055276382	101.773869346734	10.7245256828423	294	1	364	235.948867797852	365
268	3.42211055276382	101.929648241206	11.3831888631935	291	1	364	78.3155975341797	365
269	3.42211055276382	102.085427135678	11.4621846704438	267	1	364	38.7310600280762	365
270	3.42211055276382	102.241206030151	11.4559139975608	143	1	364	46.4550132751465	365
271	3.42211055276382	102.396984924623	11.2760068019077	90	1	364	272.9658203125	365
272	3.42211055276382	102.552763819095	11.4667671836139	213	1	364	33.1223945617676	365
273	3.42211055276382	102.708542713568	11.4642950790809	115	1	364	36.1562423706055	365
274	3.42211055276382	102.86432160804	11.4648677082135	123	1	364	35.4535255432129	365
275	3.42211055276382	103.020100502513	11.4648643128369	188	1	364	35.4535255432129	365
276	3.42211055276382	103.175879396985	11.4854618180259	146	1	364	10.2460460662842	365
277	3.42211055276382	103.331658291457	11.4440607846786	79	1	364	61.0572471618652	365
278	3.42211055276382	113.301507537688	11.4084711852803	51	1	364	105.173034667969	365
279	3.42211055276382	113.457286432161	11.4084640269943	114	1	364	105.173034667969	365
280	3.42211055276382	113.613065326633	11.4880180523935	18	1	364	7.122154712677	365
281	3.42211055276382	113.768844221106	11.4789716240485	85	1	364	18.1459884643555	365
282	3.42211055276382	113.924623115578	11.488679244799	97	1	364	6.31925964355469	365
283	3.42211055276382	114.08040201005	11.4925575282566	121	1	364	1.58135998249054	365
284	3.42211055276382	114.236180904523	11.4924170300667	146	1	364	1.56108927726746	365
285	3.42211055276382	114.391959798995	11.4925632770807	143	1	364	1.56108927726746	365
286	3.42211055276382	114.547738693467	11.4925813840359	159	1	364	1.56108927726746	365
287	3.42211055276382	114.70351758794	11.4925411022645	146	1	364	1.56108939647675	365
288	3.42211055276382	114.859296482412	11.4916519627207	212	1	364	1.56108927726746	365
289	3.42211055276382	115.015075376884	11.2305738699361	211	1	364	1.56108939647675	365
290	3.42211055276382	115.170854271357	7.55589054289256	212	1	364	1.56108939647675	365
291	3.42211055276382	115.326633165829	5.96155039580986	211	1	364	1.56108927726746	326
292	3.42211055276382	115.482412060302	4.49320402805087	211	1	364	1.56108927726746	76
293	3.42211055276382	115.638190954774	4.49745003310068	211	1	364	5.65852785110474	57
294	3.42211055276382	115.793969849246	5.93617172668288	211	1	364	15.8100385665894	271
295	3.42211055276382	115.949748743719	5.00030901104191	211	1	364	15.8100385665894	271
296	3.42211055276382	116.105527638191	10.7211070476038	293	1	364	2.76140856742859	365
297	3.42211055276382	116.261306532663	11.4835208948788	293	1	364	2.76140856742859	365
298	3.42211055276382	116.417085427136	11.4913809842144	352	1	364	2.76140856742859	365
299	3.42211055276382	116.572864321608	11.49159164252	159	1	364	2.76140856742859	365
300	3.42211055276382	116.72864321608	11.490008674214	136	1	364	4.69794034957886	365
301	3.42211055276382	116.884422110553	11.4842220835479	256	1	364	11.7587509155273	365
302	3.42211055276382	117.040201005025	11.4863467107463	152	1	364	9.16602039337158	365
303	3.42211055276382	117.195979899497	11.4863405620325	271	1	364	9.16318988800049	365
304	3.42211055276382	117.35175879397	11.4833619411748	235	1	364	12.8078670501709	365
305	3.42211055276382	117.507537688442	10.5594599899634	322	1	364	1293.64050292969	365
306	3.42211055276382	117.663316582915	10.5594777712296	5	1	364	1293.64050292969	365
307	3.52763819095477	97.1005025125628	8.47258232093218	145	1	364	56.644115447998	365
308	3.52763819095477	97.2562814070352	4.90424601164942	145	1	364	56.8713645935059	50
309	3.52763819095477	97.4120603015075	1.40436441105048	145	145	148	56.8713645935059	5
310	3.52763819095477	97.5678391959799	1.10699536227261	145	145	147	51.3510475158691	2
311	3.52763819095477	97.7236180904523	5.10403268059746	145	1	364	51.3510475158691	73
312	3.52763819095477	97.8793969849246	8.15634661812146	202	1	364	55.9830360412598	365
313	3.52763819095477	98.035175879397	7.52828989430367	202	1	364	166.621002197266	365
314	3.52763819095477	98.1909547738694	11.3584322294262	204	1	364	166.620986938477	365
315	3.52763819095477	98.3467336683417	11.3593213141658	155	1	364	166.621002197266	365
316	3.52763819095477	98.5025125628141	10.9470085901386	146	1	364	716.830078125	365
317	3.52763819095477	98.6582914572864	9.81585451849016	197	1	364	2597.84912109375	365
318	3.52763819095477	98.8140703517588	10.8175899110784	220	1	364	902.577026367188	365
319	3.52763819095477	98.9698492462311	11.2303399788042	124	1	364	332.351409912109	365
320	3.52763819095477	99.1256281407035	11.2303503470437	188	1	364	332.351409912109	365
321	3.52763819095477	101.150753768844	11.4286099345716	79	1	364	80.1629257202148	365
322	3.52763819095477	101.306532663317	11.4208059569822	35	1	364	89.8393707275391	365
323	3.52763819095477	101.462311557789	11.4807462049616	260	1	364	16.0004825592041	365
324	3.52763819095477	101.618090452261	11.4510117404207	107	1	364	52.471248626709	365
325	3.52763819095477	101.773869346734	11.2766397585036	291	1	364	78.1493911743164	365
326	3.52763819095477	101.929648241206	11.4037253453555	290	1	364	108.650382995605	365
327	3.52763819095477	102.085427135678	11.4724853684409	111	1	364	26.1125049591064	365
328	3.52763819095477	102.241206030151	11.4724832429849	317	1	364	26.1125049591064	365
329	3.52763819095477	102.396984924623	11.4244872359534	261	1	364	85.2755355834961	365
330	3.52763819095477	102.552763819095	11.4218320825173	37	1	364	88.5289001464844	365
331	3.52763819095477	102.708542713568	11.44504010419	11	1	364	59.8512229919434	365
332	3.52763819095477	102.86432160804	11.4692446878194	306	1	364	30.0833320617676	365
333	3.52763819095477	103.020100502513	11.4664018632253	104	1	364	33.569580078125	365
334	3.52763819095477	103.175879396985	11.4854254979591	5	1	364	10.2459449768066	365
335	3.52763819095477	103.331658291457	11.4502092987998	52	1	364	53.4782485961914	365
336	3.52763819095477	103.48743718593	11.3415560283931	18	1	364	189.264068603516	365
337	3.52763819095477	113.301507537688	11.4084795074902	182	1	364	105.173042297363	365
338	3.52763819095477	113.457286432161	11.4084593806408	296	1	364	105.173042297363	365
339	3.52763819095477	113.613065326633	11.4789858686198	297	1	364	18.1459884643555	365
340	3.52763819095477	113.768844221106	11.4789957223157	243	1	364	18.1459903717041	365
341	3.52763819095477	113.924623115578	11.4861751876518	270	1	364	9.35918617248535	365
342	3.52763819095477	114.08040201005	11.4925620837229	270	1	364	1.56108939647675	365
343	3.52763819095477	114.236180904523	11.4925613260197	177	1	364	1.56108939647675	365
344	3.52763819095477	114.391959798995	11.4925757792392	216	1	364	1.56108939647675	365
345	3.52763819095477	114.547738693467	11.4922215567984	250	1	364	1.56108939647675	365
346	3.52763819095477	114.70351758794	11.4915168260265	146	1	364	1.56108939647675	365
347	3.52763819095477	114.859296482412	11.3349793621866	211	1	364	1.56108939647675	365
348	3.52763819095477	115.015075376884	10.7576763927694	211	1	364	1.56108939647675	365
349	3.52763819095477	115.170854271357	7.89390754298822	212	1	364	1.56108939647675	365
350	3.52763819095477	115.326633165829	5.56971989197821	212	1	364	1.56108939647675	326
351	3.52763819095477	115.482412060302	4.75760503107184	211	1	364	1.56108939647675	76
352	3.52763819095477	115.638190954774	5.61563225083106	211	1	364	15.8072385787964	76
353	3.52763819095477	115.793969849246	6.35103071778354	211	1	364	15.8100385665894	271
354	3.52763819095477	115.949748743719	5.294397009201	211	1	364	15.8100385665894	271
355	3.52763819095477	116.105527638191	10.3177013154953	293	1	364	2.76140856742859	365
356	3.52763819095477	116.261306532663	11.4758364325277	293	1	364	2.76140856742859	365
357	3.52763819095477	116.417085427136	11.4912144661193	290	1	364	2.76140856742859	365
358	3.52763819095477	116.572864321608	11.4915974923624	208	1	364	2.76140880584717	365
359	3.52763819095477	116.72864321608	11.4880177627669	343	1	364	7.11734533309937	365
360	3.52763819095477	116.884422110553	11.4863345710733	288	1	364	9.16318893432617	365
361	3.52763819095477	117.040201005025	11.4863490009767	343	1	364	9.16318988800049	365
362	3.52763819095477	117.195979899497	11.4863484775601	354	1	364	9.16318893432617	365
363	3.52763819095477	117.507537688442	11.4863462014769	274	1	364	9.16318893432617	365
364	3.63316582914573	96.9447236180904	11.0799260567832	146	1	364	55.6142196655273	365
365	3.63316582914573	97.1005025125628	7.86186912779255	145	1	364	55.6142196655273	365
366	3.63316582914573	97.2562814070352	1.79803535607179	145	136	292	54.2424278259277	6
367	3.63316582914573	97.4120603015075	0.698750513013491	145	1	364	51.9176788330078	-Inf
368	3.63316582914573	97.5678391959799	2.00135894683401	145	72	294	51.3510475158691	7
369	3.63316582914573	97.7236180904523	4.44279425780555	145	1	364	51.3510437011719	51
370	3.63316582914573	97.8793969849246	5.66365444437346	202	1	364	166.620986938477	365
371	3.63316582914573	98.035175879397	9.50468578482967	202	1	364	166.620986938477	365
372	3.63316582914573	98.1909547738694	11.3594465596238	161	1	364	166.620986938477	365
373	3.63316582914573	98.3467336683417	11.3592842043795	219	1	364	166.620986938477	365
374	3.63316582914573	98.5025125628141	10.3624849543961	182	1	364	1611.92626953125	365
375	3.63316582914573	98.6582914572864	8.66480979908626	319	1	364	5317.20166015625	365
376	3.63316582914573	98.8140703517588	10.8175829691469	125	1	364	902.577087402344	365
377	3.63316582914573	98.9698492462311	11.2269487306605	348	1	364	336.791046142578	365
378	3.63316582914573	100.994974874372	11.3345562163727	121	1	364	198.149124145508	365
379	3.63316582914573	101.150753768844	11.425451092848	86	1	364	84.080451965332	365
380	3.63316582914573	101.306532663317	11.4668681568809	283	1	364	32.9980621337891	365
381	3.63316582914573	101.462311557789	11.433017452823	287	1	364	74.7069473266602	365
382	3.63316582914573	101.618090452261	11.4420437319094	294	1	364	63.3935203552246	365
383	3.63316582914573	101.773869346734	11.4804002441877	291	1	364	11.2956457138062	365
384	3.63316582914573	101.929648241206	11.4005498033922	157	1	364	114.505302429199	365
385	3.63316582914573	102.085427135678	11.4724836896197	274	1	364	26.1125049591064	365
386	3.63316582914573	102.241206030151	11.4715400106236	151	1	364	27.2680625915527	365
387	3.63316582914573	102.396984924623	11.4710263197023	8	1	364	27.8238906860352	365
388	3.63316582914573	102.552763819095	11.4391491703776	166	1	364	67.1246109008789	365
389	3.63316582914573	102.708542713568	11.4528270124389	298	1	364	50.2539176940918	365
390	3.63316582914573	103.020100502513	11.475081832331	179	1	364	22.9343948364258	365
391	3.63316582914573	103.175879396985	11.1549848886754	12	1	364	431.768890380859	365
392	3.63316582914573	103.331658291457	11.4585246591326	362	1	364	43.2445335388184	365
393	3.63316582914573	108.1608040201	11.4670237658604	253	1	364	32.8052749633789	365
394	3.63316582914573	113.457286432161	11.4084744253911	279	1	364	105.173049926758	365
395	3.63316582914573	113.613065326633	11.4789870078391	295	1	364	18.1459884643555	365
396	3.63316582914573	113.768844221106	11.4789643914685	13	1	364	18.1459884643555	365
397	3.63316582914573	113.924623115578	11.4789914723908	113	1	364	18.1459884643555	365
398	3.63316582914573	114.08040201005	11.492583195521	294	1	364	1.56108927726746	365
399	3.63316582914573	114.236180904523	11.4925703400918	165	1	364	1.56108927726746	365
400	3.63316582914573	114.391959798995	11.4925800737193	183	1	364	1.56108927726746	365
401	3.63316582914573	114.547738693467	11.4925161780172	121	1	364	1.56108927726746	365
402	3.63316582914573	114.70351758794	11.4913002410915	144	1	364	1.56108927726746	365
403	3.63316582914573	114.859296482412	11.2569590102376	146	1	364	1.56108927726746	365
404	3.63316582914573	115.015075376884	10.5738135087987	146	1	364	1.56108927726746	365
405	3.63316582914573	115.170854271357	8.67245302290824	212	1	364	1.56108927726746	365
406	3.63316582914573	115.326633165829	6.75024369230815	212	1	364	1.56108927726746	326
407	3.63316582914573	115.482412060302	5.79870166107058	211	1	364	1.56108927726746	154
408	3.63316582914573	115.638190954774	7.27576613080936	211	1	364	15.8100385665894	326
409	3.63316582914573	115.793969849246	7.2551326169381	211	1	364	15.8100385665894	326
410	3.63316582914573	115.949748743719	6.08369459852534	211	1	364	15.8100385665894	365
411	3.63316582914573	116.105527638191	10.2359872697761	293	1	364	2.76140856742859	365
412	3.63316582914573	116.261306532663	11.2909721884797	293	1	364	2.76140856742859	365
413	3.63316582914573	116.417085427136	11.4724708655065	286	1	364	2.76140856742859	365
414	3.63316582914573	116.572864321608	11.4915981572902	282	1	364	2.76140856742859	365
415	3.63316582914573	116.72864321608	11.4868088280388	51	1	364	8.60172653198242	365
416	3.63316582914573	116.884422110553	11.4815895276128	145	1	364	14.9750299453735	365
417	3.63316582914573	117.040201005025	11.4809018974131	259	1	364	15.8100395202637	365
418	3.63316582914573	117.195979899497	11.4809020680919	203	1	364	15.810037612915	365
419	3.63316582914573	117.35175879397	11.4808962320077	51	1	364	15.8100395202637	365
420	3.63316582914573	117.507537688442	11.4812696222823	44	1	364	15.3660507202148	365
421	3.63316582914573	117.663316582915	11.4863490231931	15	1	364	9.16318893432617	365
422	3.73869346733668	96.4773869346734	11.4629964572242	166	1	364	37.7502708435059	365
423	3.73869346733668	96.6331658291457	11.4484639778821	242	1	364	55.6142196655273	365
424	3.73869346733668	96.7889447236181	11.1067287823623	146	1	364	55.6142196655273	365
425	3.73869346733668	96.9447236180904	11.2579871629661	146	1	364	55.6142196655273	365
426	3.73869346733668	97.1005025125628	3.42356628998842	145	1	362	55.6142196655273	17
427	3.73869346733668	97.2562814070352	0.305011159280859	145	1	364	17.8842391967773	-Inf
428	3.73869346733668	97.4120603015075	0.51278140123675	145	1	364	17.8842372894287	-Inf
429	3.73869346733668	97.5678391959799	3.59317824671691	148	9	351	38.2856330871582	19
430	3.73869346733668	97.7236180904523	3.91048695452028	148	8	362	51.3510475158691	50
431	3.73869346733668	97.8793969849246	3.62050490208806	148	1	364	166.620986938477	77
432	3.73869346733668	98.035175879397	10.6940606334119	202	1	364	166.620986938477	365
433	3.73869346733668	98.1909547738694	11.3594650378085	220	1	364	166.620986938477	365
434	3.73869346733668	98.3467336683417	11.3594541260214	137	1	364	166.620986938477	365
435	3.73869346733668	98.5025125628141	10.8357857557122	190	1	364	876.066101074219	365
436	3.73869346733668	98.6582914572864	7.92238555246898	189	1	364	7733.91796875	365
437	3.73869346733668	98.8140703517588	10.8175884031652	242	1	364	902.577026367188	365
438	3.73869346733668	100.994974874372	11.3589179371375	76	1	364	167.26318359375	365
439	3.73869346733668	101.150753768844	11.4642002650818	259	1	364	36.2724571228027	365
440	3.73869346733668	101.306532663317	11.3988259761739	195	1	364	117.212768554688	365
441	3.73869346733668	101.462311557789	11.4018730291136	153	1	364	113.318412780762	365
442	3.73869346733668	101.618090452261	10.6843061207769	210	1	364	75.2156066894531	365
443	3.73869346733668	101.773869346734	11.4137894845353	291	1	364	19.3845386505127	365
444	3.73869346733668	101.929648241206	11.4072232324272	154	1	364	103.46639251709	365
445	3.73869346733668	102.085427135678	11.4716422527277	157	1	364	27.1353626251221	365
446	3.73869346733668	102.241206030151	11.471156987839	250	1	364	27.7364368438721	365
447	3.73869346733668	102.396984924623	11.4702403072485	52	1	364	28.8518466949463	365
448	3.73869346733668	102.552763819095	11.4391483111758	71	1	364	67.1246109008789	365
449	3.73869346733668	102.708542713568	11.439120153799	232	1	364	67.1246185302734	365
450	3.73869346733668	102.86432160804	11.4723045132012	185	1	364	26.275728225708	365
451	3.73869346733668	103.020100502513	11.4728326905022	294	1	364	25.6820735931396	365
452	3.73869346733668	103.175879396985	11.0696694023998	260	1	364	546.752319335938	365
453	3.73869346733668	103.331658291457	11.2101867471911	309	1	364	358.753204345703	365
454	3.73869346733668	108.1608040201	11.4670242255309	220	1	364	32.8052711486816	365
455	3.73869346733668	108.316582914573	11.4670237658604	253	1	364	32.8052749633789	365
456	3.73869346733668	113.457286432161	11.4782437959079	134	1	364	19.0649318695068	365
457	3.73869346733668	113.613065326633	11.4789922453709	230	1	364	18.1459884643555	365
458	3.73869346733668	113.768844221106	11.478995137595	271	1	364	18.1459884643555	365
459	3.73869346733668	113.924623115578	11.4789954026066	13	1	364	18.1459884643555	365
460	3.73869346733668	114.08040201005	11.4925465599844	167	1	364	1.56108939647675	365
461	3.73869346733668	114.236180904523	11.4925828078946	97	1	364	1.56108939647675	365
462	3.73869346733668	114.391959798995	11.4925824008639	10	1	364	1.56108939647675	365
463	3.73869346733668	114.547738693467	11.4925818476039	142	1	364	1.56108939647675	365
464	3.73869346733668	114.70351758794	11.4912356002144	266	1	364	1.56108927726746	365
465	3.73869346733668	114.859296482412	11.4655371819138	146	1	364	1.56108939647675	365
466	3.73869346733668	115.015075376884	11.0718241210905	146	1	364	1.56108915805817	365
467	3.73869346733668	115.170854271357	8.41097192691878	146	1	364	1.56108927726746	365
468	3.73869346733668	115.326633165829	6.51123397956722	212	1	364	1.56108939647675	326
469	3.73869346733668	115.482412060302	5.25749294205454	211	1	364	1.56108939647675	154
470	3.73869346733668	115.638190954774	7.04046327342046	211	1	364	15.8100385665894	326
471	3.73869346733668	115.793969849246	7.4388731043871	211	1	364	15.8100385665894	326
472	3.73869346733668	115.949748743719	7.14624508129856	211	1	364	15.8100385665894	365
473	3.73869346733668	116.105527638191	10.8753755059611	293	1	364	2.76140856742859	365
474	3.73869346733668	116.261306532663	11.1901026584765	293	1	364	2.76140856742859	365
475	3.73869346733668	116.417085427136	11.4789229444267	294	1	364	2.76236367225647	365
476	3.73869346733668	116.572864321608	11.4847280442222	287	1	364	11.1161594390869	365
477	3.73869346733668	116.72864321608	11.4809027675027	10	1	364	15.810037612915	365
478	3.73869346733668	116.884422110553	11.4809066934658	260	1	364	15.8100385665894	365
479	3.73869346733668	117.040201005025	11.4809066862393	317	1	364	15.8100385665894	365
480	3.73869346733668	117.195979899497	11.4809056677336	92	1	364	15.8100385665894	365
481	3.73869346733668	117.35175879397	11.4808632787272	182	1	364	15.8100395202637	365
482	3.73869346733668	117.507537688442	11.4863479493511	358	1	364	9.16318893432617	365
483	3.73869346733668	117.663316582915	11.4863434875354	365	1	364	9.16318893432617	365
484	3.73869346733668	117.819095477387	11.4863490231931	15	1	364	9.16318893432617	365
485	3.84422110552764	96.4773869346734	11.4629900561647	158	1	364	37.7502708435059	365
486	3.84422110552764	96.6331658291457	11.4484759990028	155	1	364	55.6142196655273	365
487	3.84422110552764	96.9447236180904	9.28204297033334	146	1	364	55.6142196655273	365
488	3.84422110552764	97.1005025125628	1.47532572027568	145	144	148	42.664421081543	6
489	3.84422110552764	97.2562814070352	0.135862630597633	145	1	364	17.8842372894287	-Inf
490	3.84422110552764	97.4120603015075	0.597134056117559	145	1	364	17.8842391967773	-Inf
491	3.84422110552764	97.5678391959799	3.83257374351959	148	9	351	17.8842391967773	43
492	3.84422110552764	97.7236180904523	4.31878664356956	148	3	362	17.8842391967773	51
493	3.84422110552764	97.8793969849246	4.64099402546881	148	1	364	28.511754989624	144
494	3.84422110552764	98.035175879397	11.3357292043746	163	1	364	166.620986938477	365
495	3.84422110552764	98.1909547738694	11.3594635312368	205	1	364	166.620986938477	365
496	3.84422110552764	98.3467336683417	11.3594580835202	151	1	364	166.620986938477	365
497	3.84422110552764	98.5025125628141	11.3594556743227	51	1	364	166.620986938477	365
498	3.84422110552764	98.6582914572864	10.8175952434554	301	1	364	902.577087402344	365
499	3.84422110552764	100.8391959799	11.418003607622	87	1	364	93.3146667480469	365
500	3.84422110552764	100.994974874372	11.4388799317389	57	1	364	67.4570236206055	365
501	3.84422110552764	101.150753768844	11.4388738729741	317	1	364	67.4570236206055	365
502	3.84422110552764	101.306532663317	11.4541673903408	73	1	364	48.6015129089355	365
503	3.84422110552764	101.462311557789	11.4564824273935	211	1	364	45.7404403686523	365
504	3.84422110552764	101.618090452261	10.1787295723248	154	1	364	26.9781589508057	365
505	3.84422110552764	101.773869346734	11.4349406029512	290	1	364	14.6326751708984	365
506	3.84422110552764	101.929648241206	11.4186206878671	158	1	364	92.5309448242188	365
507	3.84422110552764	102.085427135678	11.1953660684849	290	1	364	23.2929496765137	365
508	3.84422110552764	102.241206030151	11.4714753024469	157	1	364	27.1124382019043	365
509	3.84422110552764	102.396984924623	11.4717338179528	326	1	364	27.0341720581055	365
510	3.84422110552764	102.552763819095	11.4624746143827	133	1	364	38.3903770446777	365
511	3.84422110552764	102.708542713568	11.4720267250723	212	1	364	26.673023223877	365
512	3.84422110552764	102.86432160804	11.4728029066911	204	1	364	25.6820735931396	365
513	3.84422110552764	103.020100502513	11.485253389302	159	1	364	10.1346969604492	365
514	3.84422110552764	103.175879396985	11.0686529438376	238	1	364	548.149658203125	365
515	3.84422110552764	103.331658291457	11.0675843996447	9	1	364	549.606140136719	365
516	3.84422110552764	108.005025125628	11.4670248295469	65	1	364	32.8052711486816	365
517	3.84422110552764	108.1608040201	11.4670231665842	91	1	364	32.8052711486816	365
518	3.84422110552764	108.316582914573	11.4670255305198	352	1	364	32.8052711486816	365
519	3.84422110552764	113.613065326633	11.478994936597	259	1	364	18.1459903717041	365
520	3.84422110552764	113.768844221106	11.4789957749097	125	1	364	18.1459903717041	365
521	3.84422110552764	113.924623115578	11.4751669949039	288	1	364	22.8299465179443	365
522	3.84422110552764	114.08040201005	11.4889318251118	2	1	364	6.00960397720337	365
523	3.84422110552764	114.236180904523	11.4925831585188	293	1	364	1.56108939647675	365
524	3.84422110552764	114.391959798995	11.4925832005678	113	1	364	1.56108939647675	365
525	3.84422110552764	114.547738693467	11.4925826662966	108	1	364	1.56108939647675	365
526	3.84422110552764	114.70351758794	11.492583146538	111	1	364	1.56108939647675	365
527	3.84422110552764	114.859296482412	11.4920724419236	211	1	364	1.56108939647675	365
528	3.84422110552764	115.015075376884	11.4182231766584	211	1	364	1.56108939647675	365
529	3.84422110552764	115.170854271357	8.50980948270347	213	1	364	1.56108939647675	365
530	3.84422110552764	115.326633165829	5.53529685171705	213	1	364	1.56108939647675	154
531	3.84422110552764	115.482412060302	3.79117989894896	103	1	364	1.88702368736267	46
532	3.84422110552764	115.638190954774	5.40900617556577	211	1	364	15.335075378418	96
533	3.84422110552764	115.793969849246	7.33449460021021	211	1	364	15.8100385665894	326
534	3.84422110552764	115.949748743719	7.27867756432185	211	1	364	15.8100385665894	365
535	3.84422110552764	116.105527638191	10.7934634303358	293	1	364	2.76140856742859	365
536	3.84422110552764	116.261306532663	11.378550431902	293	1	364	2.76140856742859	365
537	3.84422110552764	116.417085427136	11.4753684319559	294	1	364	15.8100385665894	365
538	3.84422110552764	116.572864321608	11.4804050645378	123	1	364	15.8100385665894	365
539	3.84422110552764	116.72864321608	11.4808885112102	142	1	364	15.8100395202637	365
540	3.84422110552764	116.884422110553	11.4809060816628	304	1	364	15.8100385665894	365
541	3.84422110552764	117.040201005025	11.4809034080559	153	1	364	15.8100395202637	365
542	3.84422110552764	117.195979899497	11.4809063514451	107	1	364	15.810040473938	365
543	3.84422110552764	117.35175879397	11.4809028449036	280	1	364	15.8100385665894	365
544	3.84422110552764	117.507537688442	11.4809048940687	362	1	364	15.8100385665894	365
545	3.84422110552764	117.663316582915	11.4809064590778	237	1	364	15.8100385665894	365
546	3.94974874371859	96.321608040201	11.4629952738724	156	1	364	37.7502708435059	365
547	3.94974874371859	96.4773869346734	11.4626669125684	208	1	364	37.7502746582031	365
548	3.94974874371859	96.6331658291457	11.4482866537696	210	1	364	55.5535163879395	365
549	3.94974874371859	96.7889447236181	10.9774112304374	148	1	364	55.6142158508301	365
550	3.94974874371859	96.9447236180904	7.92074065225413	148	1	364	39.7449722290039	365
551	3.94974874371859	97.1005025125628	2.35729539120027	145	72	294	34.7467498779297	11
552	3.94974874371859	97.2562814070352	1.41587998202882	145	145	292	17.8842372894287	5
553	3.94974874371859	97.4120603015075	2.10781805118677	145	72	294	17.8842372894287	7
554	3.94974874371859	97.5678391959799	3.7111256945501	148	9	351	17.8842391967773	42
555	3.94974874371859	97.7236180904523	4.81191145250945	148	1	364	17.8842391967773	130
556	3.94974874371859	97.8793969849246	8.62833162316291	148	1	364	61.8826065063477	365
557	3.94974874371859	98.035175879397	11.359466342364	154	1	364	166.619354248047	365
558	3.94974874371859	98.1909547738694	11.3594351120336	233	1	364	166.621002197266	365
559	3.94974874371859	98.3467336683417	11.3594570725016	259	1	364	166.621002197266	365
560	3.94974874371859	98.5025125628141	11.3594633619983	48	1	364	166.621002197266	365
561	3.94974874371859	98.6582914572864	11.3594649338661	254	1	364	166.620986938477	365
562	3.94974874371859	100.683417085427	11.4014458485989	358	1	364	113.829833984375	365
563	3.94974874371859	100.8391959799	11.4220185375128	257	1	364	88.3319244384766	365
564	3.94974874371859	100.994974874372	11.3218584267505	253	1	364	214.30534362793	365
565	3.94974874371859	101.150753768844	11.338254758521	231	1	364	193.458953857422	365
566	3.94974874371859	101.306532663317	11.4541395065594	176	1	364	48.6015205383301	365
567	3.94974874371859	101.462311557789	11.4564700489745	207	1	364	45.7584533691406	365
568	3.94974874371859	101.618090452261	10.9047147561195	154	1	364	24.414966583252	365
569	3.94974874371859	101.773869346734	11.4751152593967	204	1	364	22.8387489318848	365
570	3.94974874371859	101.929648241206	11.4385766159728	123	1	364	67.8308029174805	365
571	3.94974874371859	102.085427135678	11.4525609889075	291	1	364	24.7835655212402	365
572	3.94974874371859	102.241206030151	11.4742130005712	73	1	364	23.9980049133301	365
573	3.94974874371859	102.396984924623	11.3880403905406	110	1	364	130.684951782227	365
574	3.94974874371859	102.552763819095	11.4699552281053	173	1	364	29.1902675628662	365
575	3.94974874371859	102.708542713568	11.4699734631881	256	1	364	29.1902675628662	365
576	3.94974874371859	102.86432160804	11.4767207960763	210	1	364	17.4229679107666	365
577	3.94974874371859	103.020100502513	11.4854654430672	107	1	364	10.1346969604492	365
578	3.94974874371859	103.175879396985	11.1788825896177	238	1	364	400.027587890625	365
579	3.94974874371859	103.331658291457	11.4162736142652	13	1	364	95.4745330810547	365
580	3.94974874371859	108.005025125628	11.4670219610972	345	1	364	32.8052749633789	365
581	3.94974874371859	108.1608040201	11.4669874703293	228	1	364	32.8052711486816	365
582	3.94974874371859	108.316582914573	11.4669635662422	361	1	364	32.8052711486816	365
583	3.94974874371859	113.768844221106	11.4789693754252	152	1	364	18.1459884643555	365
584	3.94974874371859	113.924623115578	11.473300418347	73	1	364	25.1153335571289	365
585	3.94974874371859	114.08040201005	11.4889146410793	92	1	364	6.02217817306519	365
586	3.94974874371859	114.236180904523	11.4910200350448	107	1	364	3.45144104957581	365
587	3.94974874371859	114.391959798995	11.4925805089777	244	1	364	1.56108939647675	365
588	3.94974874371859	114.547738693467	11.4925819488088	97	1	364	1.56108939647675	365
589	3.94974874371859	114.70351758794	11.4925819212267	149	1	364	1.56108927726746	365
590	3.94974874371859	114.859296482412	11.2912481509938	211	1	364	1.56108939647675	365
591	3.94974874371859	115.015075376884	11.2369106651875	211	1	364	1.56108927726746	365
592	3.94974874371859	115.170854271357	9.56144558094055	213	1	364	1.56108927726746	365
593	3.94974874371859	115.326633165829	6.28243695678521	213	1	364	2.64317488670349	326
594	3.94974874371859	115.482412060302	3.24409760038801	103	1	363	2.82739448547363	26
595	3.94974874371859	115.638190954774	4.27373966225745	211	1	364	15.6571531295776	71
596	3.94974874371859	115.793969849246	7.4461814715462	211	1	364	15.8100395202637	326
597	3.94974874371859	115.949748743719	7.16888765585593	211	1	364	15.8100395202637	326
598	3.94974874371859	116.105527638191	9.19824196054464	293	1	364	2.76140856742859	365
599	3.94974874371859	116.261306532663	11.1895172966843	293	1	364	2.76140856742859	365
600	3.94974874371859	116.417085427136	11.478199985923	294	1	364	15.8100385665894	365
601	3.94974874371859	116.572864321608	11.4793088802813	297	1	364	15.8100385665894	365
602	3.94974874371859	116.72864321608	11.4809038713947	357	1	364	15.8100385665894	365
603	3.94974874371859	116.884422110553	11.4809062485995	42	1	364	15.8100385665894	365
604	3.94974874371859	117.040201005025	11.4809064300747	146	1	364	15.8100395202637	365
605	3.94974874371859	117.195979899497	11.4808574691314	160	1	364	15.810040473938	365
606	3.94974874371859	117.35175879397	11.4809021524599	11	1	364	15.8100385665894	365
607	3.94974874371859	117.507537688442	11.4809055026773	335	1	364	15.8100385665894	365
608	3.94974874371859	117.663316582915	11.4809052963553	362	1	364	15.8100385665894	365
609	4.05527638190955	96.321608040201	11.462905410716	211	1	364	37.822452545166	365
610	4.05527638190955	96.4773869346734	11.4629833313048	166	1	364	37.7502746582031	365
611	4.05527638190955	96.6331658291457	11.4553906590034	145	1	364	37.7502746582031	365
612	4.05527638190955	96.7889447236181	9.92373444671887	148	1	364	41.5272369384766	365
613	4.05527638190955	96.9447236180904	7.67491478102659	148	1	364	17.8842372894287	361
614	4.05527638190955	97.1005025125628	5.28306760647979	145	1	364	17.8842372894287	94
615	4.05527638190955	97.2562814070352	3.59600476025224	145	11	351	17.8842372894287	37
616	4.05527638190955	97.4120603015075	3.51680209582367	145	9	351	17.8842391967773	37
617	4.05527638190955	97.5678391959799	5.53382780310408	148	1	364	17.8842391967773	144
618	4.05527638190955	97.7236180904523	7.18264866615223	148	1	364	17.8842391967773	365
619	4.05527638190955	97.8793969849246	11.0180119032573	148	1	364	106.365867614746	365
620	4.05527638190955	98.035175879397	11.4060145384312	107	1	364	108.244430541992	365
621	4.05527638190955	98.1909547738694	11.3594642945847	188	1	364	166.620986938477	365
622	4.05527638190955	98.3467336683417	11.3594642824917	238	1	364	166.621002197266	365
623	4.05527638190955	100.8391959799	11.4675530972301	257	1	364	32.1588325500488	365
624	4.05527638190955	100.994974874372	11.3774119380161	362	1	364	144.028762817383	365
625	4.05527638190955	101.150753768844	11.3919585829486	279	1	364	125.757614135742	365
626	4.05527638190955	101.306532663317	11.4061992686487	292	1	364	107.972961425781	365
627	4.05527638190955	101.462311557789	10.1582017234486	202	1	364	47.9153480529785	365
628	4.05527638190955	101.618090452261	11.2341895769388	154	1	364	23.2765407562256	365
629	4.05527638190955	101.773869346734	11.4738601264189	113	1	364	24.4149684906006	365
630	4.05527638190955	101.929648241206	11.4580009872949	256	1	364	43.885326385498	365
631	4.05527638190955	102.085427135678	11.48020132061	53	1	364	16.6134185791016	365
632	4.05527638190955	102.241206030151	11.4841584638854	240	1	364	11.8033771514893	365
633	4.05527638190955	102.396984924623	11.454410885169	70	1	364	48.3043670654297	365
634	4.05527638190955	102.552763819095	11.4773494348028	296	1	364	20.086332321167	365
635	4.05527638190955	102.708542713568	11.492847922291	203	1	364	0.616260051727295	365
636	4.05527638190955	102.86432160804	11.4866700904449	210	1	364	0.616260051727295	365
637	4.05527638190955	103.020100502513	11.4855520908317	137	1	364	10.1346969604492	365
638	4.05527638190955	103.175879396985	11.4809875367766	214	1	364	15.7108192443848	365
639	4.05527638190955	103.331658291457	11.3765915281454	168	1	364	145.05583190918	365
640	4.05527638190955	108.005025125628	11.4669611441121	351	1	364	32.8052749633789	365
641	4.05527638190955	108.1608040201	11.4670259164117	228	1	364	32.8052749633789	365
642	4.05527638190955	108.316582914573	11.467020814328	119	1	364	32.8052711486816	365
643	4.05527638190955	113.924623115578	11.4731296380946	363	1	364	25.1153354644775	365
644	4.05527638190955	114.08040201005	11.4889219324239	140	1	364	6.02217817306519	365
645	4.05527638190955	114.236180904523	11.4889226774605	1	1	364	6.02217817306519	365
646	4.05527638190955	114.391959798995	11.4898950603005	2	1	364	4.83755254745483	365
647	4.05527638190955	114.547738693467	11.4925856183375	52	1	364	1.55673682689667	365
648	4.05527638190955	114.70351758794	11.4937691403218	138	1	364	0.10051067918539	365
649	4.05527638190955	114.859296482412	10.7694454071609	213	1	364	1.56108939647675	365
650	4.05527638190955	115.015075376884	10.0483045936473	213	1	364	1.56108927726746	365
651	4.05527638190955	115.170854271357	10.7841740159408	212	1	364	1.97941720485687	365
652	4.05527638190955	115.326633165829	9.14735398071913	212	1	364	2.82739472389221	365
653	4.05527638190955	115.482412060302	5.28144552873407	103	1	364	2.82739472389221	151
654	4.05527638190955	115.638190954774	4.28478678780241	211	1	364	11.4120359420776	76
655	4.05527638190955	115.793969849246	5.50661338064178	211	1	364	15.8100395202637	147
656	4.05527638190955	115.949748743719	5.63274995896914	211	1	364	7.0477294921875	326
657	4.05527638190955	116.105527638191	7.74549650319349	211	1	364	2.76140880584717	365
658	4.05527638190955	116.261306532663	10.2588891033333	293	1	364	15.8100395202637	365
659	4.05527638190955	116.417085427136	11.2789390518072	294	1	364	15.8100395202637	365
660	4.05527638190955	116.572864321608	11.479895505922	291	1	364	15.8100395202637	365
661	4.05527638190955	116.72864321608	11.480895319293	295	1	364	15.8100395202637	365
662	4.05527638190955	116.884422110553	11.4808986017001	285	1	364	15.8100395202637	365
663	4.05527638190955	117.040201005025	11.4809060178309	243	1	364	15.8100395202637	365
664	4.05527638190955	117.195979899497	11.4809058649788	321	1	364	15.8100395202637	365
665	4.05527638190955	117.35175879397	11.4809058649788	36	1	364	15.8100395202637	365
666	4.05527638190955	117.507537688442	11.4809066866761	239	1	364	15.8100385665894	365
667	4.05527638190955	117.663316582915	11.4809064869494	17	1	364	15.8100395202637	365
668	4.05527638190955	117.819095477387	11.4809062092525	316	1	364	15.810037612915	365
669	4.1608040201005	96.1658291457287	11.4516729582689	363	1	364	51.674373626709	365
670	4.1608040201005	96.321608040201	11.4591619700152	190	1	364	42.4596099853516	365
671	4.1608040201005	96.4773869346734	11.4611032427735	148	1	364	37.7502746582031	365
672	4.1608040201005	96.7889447236181	5.03477766825894	148	1	364	17.8842372894287	71
673	4.1608040201005	96.9447236180904	3.51205702917149	145	21	362	17.8842372894287	17
674	4.1608040201005	97.1005025125628	3.14282395750177	145	21	362	17.8842372894287	17
675	4.1608040201005	97.2562814070352	1.35152179296132	145	145	203	17.8842372894287	2
676	4.1608040201005	97.4120603015075	1.73764762204513	145	72	292	17.8842372894287	7
677	4.1608040201005	97.5678391959799	6.85489061957608	148	1	364	17.8842372894287	365
678	4.1608040201005	97.7236180904523	9.68716055537502	148	1	364	41.086311340332	365
679	4.1608040201005	97.8793969849246	11.4074302836573	148	1	364	106.365875244141	365
680	4.1608040201005	98.035175879397	11.4075160839055	108	1	364	106.365875244141	365
681	4.1608040201005	98.1909547738694	11.3594500164202	126	1	364	166.621002197266	365
682	4.1608040201005	100.683417085427	11.1555437004327	75	1	364	430.980041503906	365
683	4.1608040201005	100.8391959799	11.4579843932333	43	1	364	43.894401550293	365
684	4.1608040201005	100.994974874372	11.4669820024715	301	1	364	32.8512496948242	365
685	4.1608040201005	101.150753768844	11.4159537335085	317	1	364	95.8723602294922	365
686	4.1608040201005	101.306532663317	11.408242594591	203	1	364	105.4521484375	365
687	4.1608040201005	101.462311557789	8.26257732123431	202	1	364	47.280574798584	365
688	4.1608040201005	101.618090452261	10.8080516789549	154	1	364	10.5793113708496	365
689	4.1608040201005	101.773869346734	11.4783884712819	298	1	364	18.8870811462402	365
690	4.1608040201005	101.929648241206	11.4428336289345	245	1	364	62.3520965576172	365
691	4.1608040201005	102.085427135678	11.3623793584297	178	1	364	162.935180664062	365
692	4.1608040201005	102.241206030151	11.4843180084592	89	1	364	11.6374073028564	365
693	4.1608040201005	102.396984924623	11.4895048048207	278	1	364	5.29904747009277	365
694	4.1608040201005	102.552763819095	11.4930733377115	292	1	364	0.946724116802216	365
695	4.1608040201005	102.708542713568	11.4898224156345	210	1	364	0.616260051727295	365
696	4.1608040201005	102.86432160804	11.4234482944941	154	1	364	0.616260051727295	365
697	4.1608040201005	103.020100502513	11.4809853598213	203	1	364	15.6211957931519	365
698	4.1608040201005	103.175879396985	11.480983911555	101	1	364	15.7108201980591	365
699	4.1608040201005	103.331658291457	11.3897801549596	222	1	364	128.521774291992	365
700	4.1608040201005	108.1608040201	11.4669988326081	2	1	364	32.8052711486816	365
701	4.1608040201005	113.924623115578	11.4749175911743	320	1	364	23.134937286377	365
702	4.1608040201005	114.08040201005	11.4889206418136	302	1	364	6.02217817306519	365
703	4.1608040201005	114.236180904523	11.4915335327165	122	1	364	2.84012985229492	365
704	4.1608040201005	114.391959798995	11.4803498341488	201	1	364	16.4864082336426	365
705	4.1608040201005	114.547738693467	11.4923514220729	328	1	364	1.84329438209534	365
706	4.1608040201005	114.70351758794	11.4938360166843	135	1	364	0.0257934648543596	365
707	4.1608040201005	114.859296482412	11.4900772726622	213	1	364	1.56108927726746	365
708	4.1608040201005	115.015075376884	10.8378665695455	213	1	364	1.72308552265167	365
709	4.1608040201005	115.170854271357	10.2582207101304	213	1	364	2.82739448547363	365
710	4.1608040201005	115.326633165829	8.90655788549752	213	1	364	2.82739472389221	365
711	4.1608040201005	115.482412060302	6.27768718775394	212	1	364	3.36079263687134	326
712	4.1608040201005	115.638190954774	5.10970127015153	211	1	364	16.6841506958008	214
713	4.1608040201005	115.793969849246	4.11766316281902	211	1	364	15.8100395202637	51
714	4.1608040201005	115.949748743719	4.44513640457314	211	1	364	15.8100395202637	147
715	4.1608040201005	116.105527638191	8.40897380346355	293	1	364	15.8100395202637	365
716	4.1608040201005	116.261306532663	10.5747618305113	293	1	364	15.8100395202637	365
717	4.1608040201005	116.417085427136	11.2485254082288	293	1	364	15.8100395202637	365
718	4.1608040201005	116.572864321608	11.4680630911823	294	1	364	15.8100395202637	365
719	4.1608040201005	116.72864321608	11.4805312928368	291	1	364	15.8100395202637	365
720	4.1608040201005	116.884422110553	11.480899506617	297	1	364	15.8100395202637	365
721	4.1608040201005	117.040201005025	11.4809020981319	248	1	364	15.8100395202637	365
722	4.1608040201005	117.195979899497	11.4809066608103	77	1	364	15.8100395202637	365
723	4.1608040201005	117.35175879397	11.4809062314319	71	1	364	15.8100395202637	365
724	4.1608040201005	117.507537688442	11.4799143131077	343	1	364	17.0229358673096	365
725	4.1608040201005	117.663316582915	11.4809065135692	289	1	364	15.8100385665894	365
726	4.1608040201005	117.819095477387	11.4809061641732	254	1	364	15.8100395202637	365
727	4.26633165829146	96.0100502512563	11.4516150963272	90	1	364	51.674373626709	365
728	4.26633165829146	96.1658291457287	11.4516291558082	270	1	364	51.674373626709	365
729	4.26633165829146	96.321608040201	11.4574157619941	241	1	364	44.6023025512695	365
730	4.26633165829146	96.4773869346734	10.2113788524781	145	1	364	37.7502708435059	365
731	4.26633165829146	96.6331658291457	5.82447756540813	148	1	364	37.7502708435059	202
732	4.26633165829146	96.7889447236181	1.63156073667263	145	72	201	38.9584655761719	5
733	4.26633165829146	96.9447236180904	1.24415287097541	145	145	201	46.2982864379883	1
734	4.26633165829146	97.1005025125628	3.54183972187001	145	9	362	45.8136405944824	37
735	4.26633165829146	97.2562814070352	1.83271356222013	145	72	292	46.2982864379883	7
736	4.26633165829146	97.4120603015075	1.81008715083904	148	72	292	63.1832122802734	8
737	4.26633165829146	97.5678391959799	8.17408817339401	148	1	364	63.1832122802734	365
738	4.26633165829146	97.7236180904523	10.8305487793865	148	1	364	85.8130111694336	365
739	4.26633165829146	97.8793969849246	11.407520311958	157	1	364	106.365882873535	365
740	4.26633165829146	98.035175879397	11.4075215254186	217	1	364	106.365875244141	365
741	4.26633165829146	98.1909547738694	11.359463816846	11	1	364	166.620986938477	365
742	4.26633165829146	100.527638190955	11.2544176738503	66	1	364	301.02587890625	365
743	4.26633165829146	100.683417085427	11.1867862062577	191	1	364	389.549774169922	365
744	4.26633165829146	100.8391959799	11.4553634907443	253	1	364	47.1219100952148	365
745	4.26633165829146	100.994974874372	11.4554431201699	281	1	364	47.0061416625977	365
746	4.26633165829146	101.150753768844	11.3516764088971	145	1	364	176.401992797852	365
747	4.26633165829146	101.306532663317	11.3765340666683	208	1	364	72.3539581298828	365
748	4.26633165829146	101.462311557789	7.43547016646212	199	1	364	11.7784252166748	365
749	4.26633165829146	101.618090452261	10.7764010042385	217	1	364	10.5793113708496	365
750	4.26633165829146	101.773869346734	11.48518873045	123	1	364	10.5793113708496	365
751	4.26633165829146	101.929648241206	11.4826549109641	250	1	364	13.6595220565796	365
752	4.26633165829146	102.085427135678	11.4872763822815	150	1	364	8.03166484832764	365
753	4.26633165829146	102.241206030151	11.4851737768025	12	1	364	10.5956134796143	365
754	4.26633165829146	102.396984924623	11.4895051563322	120	1	364	5.29904794692993	365
755	4.26633165829146	102.552763819095	11.4930904945561	205	1	364	0.616260051727295	365
756	4.26633165829146	102.708542713568	11.4740491125038	210	1	364	0.616260051727295	365
757	4.26633165829146	102.86432160804	11.136313761892	154	1	364	0.616260051727295	365
758	4.26633165829146	103.020100502513	11.4786239386701	154	1	364	15.7108192443848	365
759	4.26633165829146	103.175879396985	11.48275363302	236	1	364	13.5320053100586	365
760	4.26633165829146	103.331658291457	11.4581618000601	71	1	364	43.6655883789062	365
761	4.26633165829146	103.48743718593	11.1762669032402	9	1	364	403.491149902344	365
762	4.26633165829146	113.924623115578	11.3574925208534	230	1	364	169.10969543457	365
763	4.26633165829146	114.08040201005	11.4889236732682	295	1	364	6.02217817306519	365
764	4.26633165829146	114.236180904523	11.4875823625548	186	1	364	7.62470674514771	365
765	4.26633165829146	114.391959798995	11.4858969802728	2	1	364	9.70806789398193	365
766	4.26633165829146	114.547738693467	11.4937395836026	13	1	364	0.151885688304901	365
767	4.26633165829146	114.70351758794	11.4938397923887	100	1	364	0.0266367010772228	365
768	4.26633165829146	114.859296482412	11.4922462850206	102	1	364	1.97147464752197	365
769	4.26633165829146	115.015075376884	11.4914718944445	212	1	364	2.82739472389221	365
770	4.26633165829146	115.170854271357	9.90041302838991	213	1	364	2.82739472389221	365
771	4.26633165829146	115.326633165829	8.29844523078649	213	1	364	4.64464712142944	365
772	4.26633165829146	115.482412060302	5.79613515221209	212	1	364	11.4120359420776	307
773	4.26633165829146	115.638190954774	5.46287051651741	211	1	364	15.0184278488159	307
774	4.26633165829146	115.793969849246	4.21944597132342	211	1	364	17.5769653320312	76
775	4.26633165829146	115.949748743719	3.81942610253303	211	1	364	15.8100385665894	97
776	4.26633165829146	116.105527638191	8.62622503180567	293	1	364	15.5009956359863	365
777	4.26633165829146	116.261306532663	10.9907384051298	293	1	364	15.8100385665894	365
778	4.26633165829146	116.417085427136	11.3413259550499	293	1	364	15.6722679138184	365
779	4.26633165829146	116.572864321608	11.4515543206557	293	1	364	15.8100395202637	365
780	4.26633165829146	116.72864321608	11.4764953937284	293	1	364	15.8100395202637	365
781	4.26633165829146	116.884422110553	11.479433542022	291	1	364	15.8100385665894	365
782	4.26633165829146	117.040201005025	11.4809066928866	211	1	364	15.8100385665894	365
783	4.26633165829146	117.195979899497	11.4807939878443	295	1	364	15.8100385665894	365
784	4.26633165829146	117.35175879397	11.4778382713741	309	1	364	19.5590724945068	365
785	4.26633165829146	117.507537688442	11.4175058329535	150	1	364	93.9430694580078	365
786	4.26633165829146	117.974874371859	11.4175041530085	125	1	364	93.9430618286133	365
787	4.26633165829146	118.130653266332	11.4174962486823	46	1	364	93.9430618286133	365
788	4.37185929648241	95.8542713567839	11.4516738960389	150	1	364	51.674373626709	365
789	4.37185929648241	96.0100502512563	11.4516336105619	163	1	364	51.6743774414062	365
790	4.37185929648241	96.1658291457287	11.4516582005888	72	1	364	51.6743774414062	365
791	4.37185929648241	96.321608040201	11.4550767841382	179	1	364	47.3010406494141	365
792	4.37185929648241	96.4773869346734	8.54164495950281	145	1	364	37.7502708435059	365
793	4.37185929648241	96.6331658291457	4.18663947543703	145	1	364	37.7502746582031	62
794	4.37185929648241	96.7889447236181	1.66177347049121	145	72	293	46.2982902526855	5
795	4.37185929648241	96.9447236180904	1.71572244145737	202	68	294	46.2982940673828	7
796	4.37185929648241	97.1005025125628	7.6161305761187	202	1	364	46.2982940673828	361
797	4.37185929648241	97.2562814070352	6.55023529231144	148	1	364	46.2982940673828	286
798	4.37185929648241	97.4120603015075	5.43648321913462	148	1	364	63.1832046508789	286
799	4.37185929648241	97.5678391959799	10.13458867106	148	1	364	63.1832046508789	365
800	4.37185929648241	97.7236180904523	11.3011337605265	148	1	364	63.1832046508789	365
801	4.37185929648241	97.8793969849246	11.4074748827838	134	1	364	106.365867614746	365
802	4.37185929648241	98.035175879397	11.4075218452784	287	1	364	106.365867614746	365
803	4.37185929648241	98.1909547738694	11.4075150760336	95	1	364	106.365867614746	365
804	4.37185929648241	100.683417085427	11.2862192416997	30	1	364	259.942260742188	365
805	4.37185929648241	100.8391959799	11.2418991703248	83	1	364	317.289978027344	365
806	4.37185929648241	100.994974874372	11.2615066094823	267	1	364	291.840972900391	365
807	4.37185929648241	101.150753768844	11.3205858441617	296	1	364	215.931137084961	365
808	4.37185929648241	101.306532663317	10.1606746362867	208	1	364	101.615249633789	365
809	4.37185929648241	101.462311557789	6.73577228231826	147	1	364	37.354549407959	365
810	4.37185929648241	101.618090452261	10.7391471620062	217	1	364	11.6242065429688	365
811	4.37185929648241	101.773869346734	11.4851852214139	186	1	364	10.5793113708496	365
812	4.37185929648241	101.929648241206	11.4854008621484	142	1	364	10.3204736709595	365
813	4.37185929648241	102.085427135678	11.4872438143252	174	1	364	8.03166484832764	365
814	4.37185929648241	102.241206030151	11.4889057436101	190	1	364	6.01032304763794	365
815	4.37185929648241	102.396984924623	11.4895015034174	149	1	364	5.29904747009277	365
816	4.37185929648241	102.552763819095	11.4933479291343	219	1	364	0.616260051727295	365
817	4.37185929648241	102.708542713568	11.4933587148497	291	1	364	0.616260051727295	365
818	4.37185929648241	102.86432160804	11.3194709069366	290	1	364	0.61626011133194	365
819	4.37185929648241	103.020100502513	11.4486326075226	154	1	364	10.3485412597656	365
820	4.37185929648241	103.175879396985	11.4827708547611	120	1	364	13.5320062637329	365
821	4.37185929648241	103.331658291457	11.4583466231784	280	1	364	43.4584312438965	365
822	4.37185929648241	103.48743718593	11.3420764976458	16	1	364	188.611572265625	365
823	4.37185929648241	114.08040201005	11.379303999148	340	1	364	141.633514404297	365
824	4.37185929648241	114.236180904523	11.485818705635	252	1	364	9.79601192474365	365
825	4.37185929648241	114.391959798995	11.4921680015201	140	1	364	2.05669498443604	365
826	4.37185929648241	114.547738693467	11.4937293369642	200	1	364	0.151885688304901	365
827	4.37185929648241	114.70351758794	11.4937371334846	129	1	364	0.151885688304901	365
828	4.37185929648241	114.859296482412	11.4920341186346	103	1	364	2.17957830429077	365
829	4.37185929648241	115.015075376884	11.4906407367571	338	1	364	2.82739472389221	365
830	4.37185929648241	115.170854271357	10.6500152145376	213	1	364	2.82739496231079	365
831	4.37185929648241	115.326633165829	9.21653240042469	213	1	364	3.58165812492371	365
832	4.37185929648241	115.482412060302	5.39423817976822	213	1	364	11.4120359420776	307
833	4.37185929648241	115.638190954774	4.35959078888575	211	1	364	16.7306632995605	97
834	4.37185929648241	115.793969849246	4.59662124863255	211	1	364	17.5774021148682	104
835	4.37185929648241	115.949748743719	3.84181363626586	213	1	364	12.3631734848022	104
836	4.37185929648241	116.105527638191	8.13592971899647	104	1	364	7.60379981994629	365
837	4.37185929648241	116.261306532663	10.9082955143726	292	1	364	14.0022344589233	365
838	4.37185929648241	116.417085427136	11.2814232445329	293	1	364	7.56519174575806	365
839	4.37185929648241	116.572864321608	11.1741109300586	293	1	364	15.8100395202637	365
840	4.37185929648241	116.72864321608	10.8623530929198	293	1	364	11.5538263320923	365
841	4.37185929648241	116.884422110553	10.7957538666973	293	1	364	11.89231300354	365
842	4.37185929648241	117.040201005025	10.8227704407106	293	1	364	89.5977783203125	365
843	4.37185929648241	117.195979899497	11.4212529474778	291	1	364	87.8062133789062	365
844	4.37185929648241	117.35175879397	11.4175013957559	65	1	364	93.9430694580078	365
845	4.37185929648241	117.507537688442	11.4175059527485	242	1	364	93.9430618286133	365
846	4.37185929648241	117.663316582915	11.4175056440762	361	1	364	93.9430618286133	365
847	4.37185929648241	117.819095477387	11.4174665286533	102	1	364	93.9430618286133	365
848	4.37185929648241	117.974874371859	11.4175023766738	77	1	364	93.9430694580078	365
849	4.37185929648241	118.130653266332	11.417481086824	145	1	364	93.9430618286133	365
850	4.37185929648241	118.286432160804	11.4175052980248	267	1	364	93.9430694580078	365
851	4.37185929648241	118.442211055276	11.3656367899514	267	1	364	158.839752197266	365
852	4.47738693467337	95.8542713567839	11.4784480384525	294	1	364	18.8145580291748	365
853	4.47738693467337	96.0100502512563	11.4514291492418	152	1	364	51.6743774414062	365
854	4.47738693467337	96.1658291457287	11.4515977502177	147	1	364	51.6743774414062	365
855	4.47738693467337	96.321608040201	11.4490965731062	206	1	364	51.6743774414062	365
856	4.47738693467337	96.4773869346734	6.59705045182452	145	1	364	37.7506294250488	225
857	4.47738693467337	96.6331658291457	3.88413359679251	145	1	364	43.0741653442383	62
858	4.47738693467337	96.7889447236181	2.79493954023277	202	21	362	46.2982864379883	26
859	4.47738693467337	96.9447236180904	2.87658336644966	202	29	362	46.2982864379883	26
860	4.47738693467337	97.1005025125628	7.69048269656454	149	1	364	46.2982864379883	365
861	4.47738693467337	97.2562814070352	8.27783955282495	148	1	364	46.2982864379883	365
862	4.47738693467337	97.4120603015075	7.80764719689807	148	1	364	63.1832122802734	365
863	4.47738693467337	97.5678391959799	11.3262605414107	148	1	364	63.1832122802734	365
864	4.47738693467337	97.7236180904523	11.4407502589865	202	1	364	63.1832122802734	365
865	4.47738693467337	97.8793969849246	11.1063810588144	241	1	364	496.957183837891	365
866	4.47738693467337	98.035175879397	11.0718447031223	251	1	364	543.801025390625	365
867	4.47738693467337	98.1909547738694	11.4075204866692	276	1	364	106.365875244141	365
868	4.47738693467337	100.683417085427	11.3869428316176	40	1	364	132.071624755859	365
869	4.47738693467337	100.8391959799	11.4370140546449	50	1	364	69.7427139282227	365
870	4.47738693467337	100.994974874372	11.366608483182	326	1	364	157.611404418945	365
871	4.47738693467337	101.150753768844	11.3912006243353	219	1	364	126.688400268555	365
872	4.47738693467337	101.306532663317	9.01316630077695	199	1	364	161.8798828125	365
873	4.47738693467337	101.462311557789	5.74279229555734	147	1	364	37.3545455932617	338
874	4.47738693467337	101.618090452261	10.081038853812	72	1	364	13.7364473342896	365
875	4.47738693467337	101.773869346734	11.4851592653435	212	1	364	10.5793113708496	365
876	4.47738693467337	101.929648241206	11.4855887850665	255	1	364	10.0887031555176	365
877	4.47738693467337	102.085427135678	11.4869722320122	117	1	364	8.40097618103027	365
878	4.47738693467337	102.241206030151	11.4875231873226	250	1	364	7.73043584823608	365
879	4.47738693467337	102.396984924623	11.4924714150796	249	1	364	1.69433307647705	365
880	4.47738693467337	102.552763819095	11.4933578154034	236	1	364	0.616260051727295	365
881	4.47738693467337	102.708542713568	11.4932815047502	137	1	364	0.616260051727295	365
882	4.47738693467337	102.86432160804	11.4694475733595	290	1	364	1.0841623544693	365
883	4.47738693467337	103.020100502513	11.4911014450457	154	1	364	3.3627564907074	365
884	4.47738693467337	103.175879396985	11.4771286744128	138	1	364	20.3829307556152	365
885	4.47738693467337	103.331658291457	11.4067693941953	249	1	364	107.30347442627	365
886	4.47738693467337	114.08040201005	11.0009305476207	112	1	364	641.365051269531	365
887	4.47738693467337	114.236180904523	11.4803480598337	65	1	364	16.4864082336426	365
888	4.47738693467337	114.391959798995	11.4938268371289	277	1	364	0.045968309044838	365
889	4.47738693467337	114.547738693467	11.4920781384306	188	1	364	2.1747887134552	365
890	4.47738693467337	114.70351758794	11.4933252438809	12	1	364	0.608730435371399	365
891	4.47738693467337	114.859296482412	11.4915340870406	184	1	364	2.82739472389221	365
892	4.47738693467337	115.015075376884	11.4869337610235	137	1	364	5.46809101104736	365
893	4.47738693467337	115.170854271357	11.3224930639164	218	1	364	3.72002506256104	365
894	4.47738693467337	115.326633165829	10.6203102215094	218	1	364	9.27719497680664	365
895	4.47738693467337	115.482412060302	5.79924667844492	213	1	364	11.4120359420776	307
896	4.47738693467337	115.638190954774	3.33368800647244	213	1	364	17.5774021148682	71
897	4.47738693467337	115.793969849246	4.76830774691708	211	1	364	17.5774021148682	307
898	4.47738693467337	115.949748743719	4.65893308787757	213	1	364	22.8673210144043	325
899	4.47738693467337	116.105527638191	8.31357466210263	104	1	364	7.5651912689209	365
900	4.47738693467337	116.261306532663	10.72567609701	293	1	364	7.5651912689209	365
901	4.47738693467337	116.417085427136	11.1208535052324	293	1	364	7.5651912689209	365
902	4.47738693467337	116.572864321608	11.1267747334078	293	1	364	7.5651912689209	365
903	4.47738693467337	116.72864321608	10.5636591826029	293	1	364	7.5651912689209	365
904	4.47738693467337	116.884422110553	9.70338217490565	293	1	364	7.5651912689209	365
905	4.47738693467337	117.040201005025	9.53909329559195	293	1	364	17.9114475250244	365
906	4.47738693467337	117.195979899497	11.3130933577234	293	1	364	93.9430618286133	365
907	4.47738693467337	117.35175879397	11.4173343737158	102	1	364	93.9430618286133	365
908	4.47738693467337	117.507537688442	11.4174579013921	36	1	364	93.9430618286133	365
909	4.47738693467337	117.663316582915	11.4175058853043	107	1	364	93.9430541992188	365
910	4.47738693467337	117.819095477387	11.4174797094801	291	1	364	93.9430618286133	365
911	4.47738693467337	117.974874371859	11.4171763502415	266	1	364	93.9430618286133	365
912	4.47738693467337	118.130653266332	11.4175059976472	206	1	364	93.9430618286133	365
913	4.47738693467337	118.286432160804	11.3656262289332	232	1	364	158.839736938477	365
914	4.47738693467337	118.442211055276	11.3656361367871	261	1	364	158.839736938477	365
915	4.47738693467337	118.597989949749	11.3656095866816	170	1	364	158.839752197266	365
916	4.58291457286432	95.8542713567839	11.4784475229044	199	1	364	18.8145561218262	365
917	4.58291457286432	96.0100502512563	11.4490660389375	207	1	364	51.6743774414062	365
918	4.58291457286432	96.321608040201	11.1168605339518	206	1	364	51.6743774414062	365
919	4.58291457286432	96.6331658291457	3.44624224912509	145	1	364	44.3455810546875	49
920	4.58291457286432	96.7889447236181	3.2960615928355	148	1	364	46.2982940673828	46
921	4.58291457286432	96.9447236180904	2.94491600912035	148	2	362	46.2982902526855	37
922	4.58291457286432	97.1005025125628	6.39504814331899	148	1	364	48.4985008239746	332
923	4.58291457286432	97.2562814070352	7.39521457017886	148	1	364	46.2982902526855	365
924	4.58291457286432	97.4120603015075	7.20888516285221	148	1	364	63.1832084655762	365
925	4.58291457286432	97.5678391959799	11.3942599790993	148	1	364	63.1832084655762	365
926	4.58291457286432	97.7236180904523	11.4423298516693	234	1	364	63.1832084655762	365
927	4.58291457286432	97.8793969849246	11.4423401506007	239	1	364	63.1832122802734	365
928	4.58291457286432	98.035175879397	11.0658239563464	126	1	364	552.008728027344	365
929	4.58291457286432	100.683417085427	11.4566853552191	182	1	364	45.5042610168457	365
930	4.58291457286432	100.8391959799	11.4636661832611	9	1	364	36.9264373779297	365
931	4.58291457286432	100.994974874372	11.4524544919452	212	1	364	50.7044296264648	365
932	4.58291457286432	101.150753768844	11.1468876021418	296	1	364	442.557159423828	365
933	4.58291457286432	101.306532663317	8.60417780406189	199	1	364	201.555313110352	365
934	4.58291457286432	101.462311557789	5.75040481485598	147	1	364	34.681526184082	323
935	4.58291457286432	101.618090452261	9.47059301962614	72	1	364	9.18166351318359	365
936	4.58291457286432	101.773869346734	11.4849613250053	204	1	364	10.5793113708496	365
937	4.58291457286432	101.929648241206	11.4854972315025	295	1	364	10.0887031555176	365
938	4.58291457286432	102.085427135678	11.4855645808444	290	1	364	9.93558979034424	365
939	4.58291457286432	102.241206030151	11.4014904083467	295	1	364	6.73776960372925	365
940	4.58291457286432	102.396984924623	11.4933575342876	291	1	364	0.616260051727295	365
941	4.58291457286432	102.552763819095	11.4933575288652	125	1	364	0.616260051727295	365
942	4.58291457286432	102.708542713568	11.4933582095822	211	1	364	0.616260051727295	365
943	4.58291457286432	102.86432160804	11.1291563940753	290	1	364	2.08063721656799	365
944	4.58291457286432	103.020100502513	11.4908593732064	140	1	364	3.66165924072266	365
945	4.58291457286432	103.175879396985	11.473350234258	114	1	364	25.0542469024658	365
946	4.58291457286432	103.331658291457	11.4127533284147	185	1	364	99.7766647338867	365
947	4.58291457286432	103.48743718593	11.4020161054822	252	1	364	113.230171203613	365
948	4.58291457286432	114.236180904523	11.0774287511171	78	1	364	536.197143554688	365
949	4.58291457286432	114.391959798995	11.4489858710181	291	1	364	54.9859580993652	365
950	4.58291457286432	114.547738693467	11.4920794457518	134	1	364	2.17478847503662	365
951	4.58291457286432	114.70351758794	11.4914904314187	1	1	364	2.88632154464722	365
952	4.58291457286432	114.859296482412	11.4915427517787	139	1	364	2.82739472389221	365
953	4.58291457286432	115.015075376884	11.4454627151958	155	1	364	59.2922439575195	365
954	4.58291457286432	115.170854271357	11.4908096174971	218	1	364	3.72002530097961	365
955	4.58291457286432	115.326633165829	11.268599202357	218	1	364	9.283371925354	365
956	4.58291457286432	115.482412060302	7.0666470026216	213	1	364	11.4120359420776	365
957	4.58291457286432	115.638190954774	3.66616520453587	213	1	364	17.5774021148682	76
958	4.58291457286432	115.793969849246	5.68309696175908	213	1	364	17.5774021148682	326
959	4.58291457286432	115.949748743719	5.92645414819239	213	1	364	31.6914024353027	365
960	4.58291457286432	116.105527638191	8.42377787004391	213	1	364	7.56519079208374	365
961	4.58291457286432	116.261306532663	10.79655712765	102	1	364	7.56519079208374	365
962	4.58291457286432	116.417085427136	10.9016113972391	102	1	364	7.56519174575806	365
963	4.58291457286432	116.572864321608	11.2795224590629	211	1	364	7.56519079208374	365
964	4.58291457286432	116.72864321608	11.1680475434072	211	1	364	7.56519174575806	365
965	4.58291457286432	116.884422110553	10.9115965767233	211	1	364	5.73548936843872	365
966	4.58291457286432	117.040201005025	10.4409833226568	211	1	364	4.74874925613403	365
967	4.58291457286432	117.195979899497	11.2385995288721	292	1	364	93.9430618286133	365
968	4.58291457286432	117.35175879397	11.4168212734808	286	1	364	93.9430618286133	365
969	4.58291457286432	117.507537688442	11.4175059718011	250	1	364	93.9430618286133	365
970	4.58291457286432	117.663316582915	11.4175016043145	41	1	364	93.9430541992188	365
971	4.58291457286432	117.819095477387	11.4170214963615	210	1	364	93.9430618286133	365
972	4.58291457286432	117.974874371859	11.4154157659638	291	1	364	93.9430618286133	365
973	4.58291457286432	118.130653266332	11.4174514648959	285	1	364	93.9430618286133	365
974	4.58291457286432	118.286432160804	11.3965250681383	204	1	364	120.082084655762	365
975	4.58291457286432	118.442211055276	11.3656359186523	37	1	364	158.839752197266	365
976	4.58291457286432	118.597989949749	11.3656366494134	6	1	364	158.839736938477	365
977	4.68844221105528	95.5427135678392	11.4784486799611	34	1	364	18.8145580291748	365
978	4.68844221105528	95.6984924623116	11.4781641039168	153	1	364	18.8145580291748	365
979	4.68844221105528	95.8542713567839	11.4773434642747	202	1	364	18.8145580291748	365
980	4.68844221105528	96.0100502512563	11.3400124680624	206	1	364	80.1145095825195	365
981	4.68844221105528	96.1658291457287	10.7876866242672	206	1	364	51.6743774414062	365
982	4.68844221105528	96.321608040201	10.4179210425306	204	1	364	48.7390098571777	365
983	4.68844221105528	96.4773869346734	6.6269766390309	204	1	364	46.2982940673828	226
984	4.68844221105528	96.6331658291457	4.76976285392832	204	1	364	46.2982940673828	161
985	4.68844221105528	96.7889447236181	3.16090728604074	148	1	362	57.4121170043945	46
986	4.68844221105528	96.9447236180904	2.76166319692777	148	2	362	65.0609741210938	37
987	4.68844221105528	97.1005025125628	7.35671299953642	148	1	364	65.0609741210938	365
988	4.68844221105528	97.2562814070352	9.84184253848836	148	1	364	65.0609741210938	365
989	4.68844221105528	97.4120603015075	9.27740583932766	148	1	364	63.1832122802734	365
990	4.68844221105528	97.5678391959799	11.4128512749883	204	1	364	63.1832122802734	365
991	4.68844221105528	97.7236180904523	11.4423396392978	194	1	364	63.1832122802734	365
992	4.68844221105528	97.8793969849246	11.4423401247937	276	1	364	63.1832122802734	365
993	4.68844221105528	100.683417085427	11.4619070867999	324	1	364	39.0839195251465	365
994	4.68844221105528	100.8391959799	11.4618722627082	158	1	364	39.0680236816406	365
995	4.68844221105528	100.994974874372	11.3994655261629	290	1	364	116.302207946777	365
996	4.68844221105528	101.150753768844	10.6954907455392	199	1	364	1083.92517089844	365
997	4.68844221105528	101.306532663317	7.99966574873669	199	1	364	518.114807128906	365
998	4.68844221105528	101.462311557789	6.48892199277492	199	1	364	6.23902273178101	338
999	4.68844221105528	101.618090452261	10.3498191023562	72	1	364	6.23902368545532	365
1000	4.68844221105528	101.773869346734	11.4866513922135	72	1	364	8.34014415740967	365
1001	4.68844221105528	101.929648241206	11.4656789431651	72	1	364	34.4567985534668	365
1002	4.68844221105528	102.085427135678	11.4848166873742	74	1	364	10.0887041091919	365
1003	4.68844221105528	102.241206030151	11.1894547800602	295	1	364	9.74233055114746	365
1004	4.68844221105528	102.396984924623	11.3486456808221	295	1	364	0.616260051727295	365
1005	4.68844221105528	102.552763819095	11.491650854135	210	1	364	2.69514966011047	365
1006	4.68844221105528	102.708542713568	11.4259825139199	210	1	364	0.345752447843552	365
1007	4.68844221105528	102.86432160804	10.1867787171999	154	1	364	1.38128077983856	365
1008	4.68844221105528	103.020100502513	11.4561285969772	154	1	364	2.90582752227783	365
1009	4.68844221105528	103.175879396985	11.4801012540402	85	1	364	16.6156005859375	365
1010	4.68844221105528	103.331658291457	11.4306363903748	185	1	364	77.6240692138672	365
1011	4.68844221105528	114.547738693467	11.3948376323006	74	1	364	122.195304870605	365
1012	4.68844221105528	114.70351758794	11.4668339343915	77	1	364	32.9906578063965	365
1013	4.68844221105528	114.859296482412	11.4454937550639	177	1	364	59.2914962768555	365
1014	4.68844221105528	115.015075376884	11.4454849454347	239	1	364	59.2922477722168	365
1015	4.68844221105528	115.170854271357	11.4856265264683	137	1	364	6.97482013702393	365
1016	4.68844221105528	115.326633165829	11.4783536633759	210	1	364	9.30258560180664	365
1017	4.68844221105528	115.482412060302	8.43412391319747	213	1	364	11.412036895752	365
1018	4.68844221105528	115.638190954774	4.93957684304928	213	1	364	17.5774040222168	306
1019	4.68844221105528	115.793969849246	7.12741809043907	213	1	364	20.7214584350586	365
1020	4.68844221105528	115.949748743719	7.25469808091365	213	1	364	31.6914043426514	365
1021	4.68844221105528	116.105527638191	7.92380905819955	213	1	364	21.0196323394775	365
1022	4.68844221105528	116.261306532663	10.3701124192707	213	1	364	7.56519174575806	365
1023	4.68844221105528	116.417085427136	10.6307010576987	212	1	364	7.56519174575806	365
1024	4.68844221105528	116.572864321608	11.2409734908606	211	1	364	7.56519079208374	365
1025	4.68844221105528	116.72864321608	11.0972869721114	211	1	364	7.56519174575806	365
1026	4.68844221105528	116.884422110553	11.0548557273045	211	1	364	4.74874973297119	365
1027	4.68844221105528	117.040201005025	11.1060949253103	211	1	364	4.74874973297119	365
1028	4.68844221105528	117.195979899497	11.3741451743726	292	1	364	30.3486366271973	365
1029	4.68844221105528	117.35175879397	11.4232399818883	292	1	364	86.8084106445312	365
1030	4.68844221105528	117.507537688442	11.4090431971414	292	1	364	93.9430694580078	365
1031	4.68844221105528	117.663316582915	11.4160100483807	210	1	364	93.9430618286133	365
1032	4.68844221105528	117.819095477387	11.4318550013402	122	1	364	75.9296112060547	365
1033	4.68844221105528	118.286432160804	11.4320384141852	113	1	364	75.9182586669922	365
1034	4.68844221105528	118.442211055276	11.3656365798659	60	1	364	158.839736938477	365
1035	4.79396984924623	95.3869346733668	11.4784310924506	29	1	364	18.8145561218262	365
1036	4.79396984924623	95.5427135678392	11.4784170917947	67	1	364	18.8145580291748	365
1037	4.79396984924623	95.6984924623116	11.4784489630631	170	1	364	18.8145580291748	365
1038	4.79396984924623	95.8542713567839	11.4780811937689	210	1	364	18.8145580291748	365
1039	4.79396984924623	96.0100502512563	11.3756609896206	205	1	364	125.516944885254	365
1040	4.79396984924623	96.1658291457287	10.4237886868681	204	1	364	125.516937255859	365
1041	4.79396984924623	96.321608040201	8.56152207484724	204	1	364	125.516937255859	365
1042	4.79396984924623	96.4773869346734	7.90539832594984	204	1	364	64.0905151367188	365
1043	4.79396984924623	96.6331658291457	7.07098596251687	204	1	364	48.3691101074219	365
1044	4.79396984924623	96.7889447236181	3.07484086545945	148	1	362	65.0609817504883	46
1045	4.79396984924623	96.9447236180904	2.33327906816559	148	55	348	65.0609817504883	36
1046	4.79396984924623	97.1005025125628	8.05150106869133	148	1	364	65.0609817504883	365
1047	4.79396984924623	97.2562814070352	11.367342854638	148	1	364	112.259704589844	365
1048	4.79396984924623	97.4120603015075	11.3748650196471	148	1	364	92.412353515625	365
1049	4.79396984924623	97.5678391959799	11.4421088390745	210	1	364	63.1832122802734	365
1050	4.79396984924623	97.7236180904523	11.4423394340545	127	1	364	63.1832122802734	365
1051	4.79396984924623	97.8793969849246	11.4423378561441	339	1	364	63.1832122802734	365
1052	4.79396984924623	100.683417085427	11.2265634733453	229	1	364	337.304168701172	365
1053	4.79396984924623	100.8391959799	11.4229057112118	291	1	364	87.0845260620117	365
1054	4.79396984924623	100.994974874372	11.3426990034776	296	1	364	187.821166992188	365
1055	4.79396984924623	101.150753768844	11.446072885792	199	1	364	54.6227607727051	365
1056	4.79396984924623	101.306532663317	8.30462531459244	199	1	364	54.6227607727051	365
1057	4.79396984924623	101.462311557789	6.60857179038779	199	1	364	6.23902368545532	365
1058	4.79396984924623	101.618090452261	10.6925402705942	199	1	364	6.23902368545532	365
1059	4.79396984924623	101.773869346734	11.4879706868254	71	1	364	6.23902368545532	365
1060	4.79396984924623	101.929648241206	11.4572360326181	72	1	364	44.4495315551758	365
1061	4.79396984924623	102.085427135678	11.485787297444	290	1	364	9.74233150482178	365
1062	4.79396984924623	102.241206030151	11.4858745912529	106	1	364	9.74233150482178	365
1063	4.79396984924623	102.396984924623	11.4836007136021	295	1	364	9.74233055114746	365
1064	4.79396984924623	102.552763819095	11.2846507909174	210	1	364	9.74233055114746	365
1065	4.79396984924623	102.708542713568	11.2714522086591	210	1	364	0.0108661586418748	365
1066	4.79396984924623	102.86432160804	10.060819945329	217	1	364	0.480408072471619	365
1067	4.79396984924623	103.020100502513	11.4199161802153	137	1	364	1.76620745658875	365
1068	4.79396984924623	103.175879396985	11.4640602556413	133	1	364	36.436637878418	365
1069	4.79396984924623	103.331658291457	11.4684855086516	280	1	364	31.0154228210449	365
1070	4.79396984924623	114.70351758794	11.3631436101668	223	1	364	161.974380493164	365
1071	4.79396984924623	114.859296482412	11.2995839339688	277	1	364	242.773788452148	365
1072	4.79396984924623	115.015075376884	11.4455779109083	340	1	364	59.1879196166992	365
1073	4.79396984924623	115.170854271357	11.4925169422706	240	1	364	1.64112639427185	365
1074	4.79396984924623	115.326633165829	11.4854568303209	145	1	364	10.2427253723145	365
1075	4.79396984924623	115.482412060302	10.1148543411555	218	1	364	11.412036895752	365
1076	4.79396984924623	115.638190954774	6.14295690195103	82	1	364	15.2812728881836	365
1077	4.79396984924623	115.793969849246	7.74529418365274	213	1	364	17.5774040222168	365
1078	4.79396984924623	115.949748743719	8.30071276009666	213	1	364	31.69140625	365
1079	4.79396984924623	116.105527638191	7.92843649645851	213	1	364	11.8868379592896	365
1080	4.79396984924623	116.261306532663	9.98893259153986	213	1	364	7.56519174575806	365
1081	4.79396984924623	116.417085427136	10.3593072003903	212	1	364	7.56519174575806	365
1082	4.79396984924623	116.572864321608	10.9404835289816	212	1	364	4.97794628143311	365
1083	4.79396984924623	116.72864321608	10.5401281125759	211	1	364	4.74985885620117	365
1084	4.79396984924623	116.884422110553	9.55076810277191	211	1	364	4.74874973297119	365
1085	4.79396984924623	117.040201005025	10.5942805790034	211	1	364	4.74874925613403	365
1086	4.79396984924623	117.195979899497	11.4712690136899	211	1	364	4.74874973297119	365
1087	4.79396984924623	117.35175879397	11.2556086412817	292	1	364	4.74874973297119	365
1088	4.79396984924623	117.507537688442	10.8962759553053	292	1	364	37.3206901550293	365
1089	4.79396984924623	117.663316582915	11.4539464927466	292	1	364	37.3206901550293	365
1090	4.89949748743719	95.3869346733668	11.478446137456	107	1	364	18.8145580291748	365
1091	4.89949748743719	95.5427135678392	11.4784395148561	186	1	364	18.8145580291748	365
1092	4.89949748743719	95.6984924623116	11.2483193963705	204	1	364	18.8145580291748	365
1093	4.89949748743719	95.8542713567839	11.4371598214005	204	1	364	18.8145580291748	365
1094	4.89949748743719	96.0100502512563	11.1980300948922	204	1	364	125.516937255859	365
1095	4.89949748743719	96.1658291457287	7.32721439072373	204	1	364	125.51692199707	202
1096	4.89949748743719	96.321608040201	3.39911615847343	204	25	362	131.024154663086	44
1097	4.89949748743719	96.4773869346734	5.49761716165971	148	1	364	186.950225830078	161
1098	4.89949748743719	96.6331658291457	10.0322087552543	148	1	364	56.364013671875	365
1099	4.89949748743719	96.7889447236181	5.76766303181941	148	1	364	65.0609817504883	300
1100	4.89949748743719	96.9447236180904	4.50718658963469	147	1	364	234.232498168945	147
1101	4.89949748743719	97.1005025125628	9.93937905970844	148	1	364	107.506301879883	365
1102	4.89949748743719	97.2562814070352	11.2940298091501	145	1	364	234.232498168945	365
1103	4.89949748743719	97.4120603015075	11.3062343396899	163	1	364	234.232467651367	365
1104	4.89949748743719	97.5678391959799	11.4423393647709	114	1	364	63.1832084655762	365
1105	4.89949748743719	97.7236180904523	11.4423401253488	218	1	364	63.1832084655762	365
1106	4.89949748743719	97.8793969849246	11.4423220094281	91	1	364	63.1832084655762	365
1107	4.89949748743719	100.527638190955	11.4404551095471	280	1	364	65.5092163085938	365
1108	4.89949748743719	100.683417085427	10.3884648399371	34	1	364	1568.93518066406	365
1109	4.89949748743719	100.8391959799	11.3894038602341	165	1	364	128.984680175781	365
1110	4.89949748743719	100.994974874372	11.4449378651429	181	1	364	59.9426689147949	365
1111	4.89949748743719	101.150753768844	11.4492097779709	207	1	364	54.6227569580078	365
1112	4.89949748743719	101.306532663317	10.2867295900188	199	1	364	54.6227569580078	365
1113	4.89949748743719	101.462311557789	6.53409722863419	199	1	364	6.23902320861816	365
1114	4.89949748743719	101.618090452261	10.3651177904766	199	1	364	6.23902320861816	365
1115	4.89949748743719	101.773869346734	11.4887458783712	122	1	364	6.23902273178101	365
1116	4.89949748743719	101.929648241206	11.457537013576	106	1	364	44.4495315551758	365
1117	4.89949748743719	102.085427135678	11.4765329467664	113	1	364	21.0435314178467	365
1118	4.89949748743719	102.241206030151	11.4858746158531	297	1	364	9.74233150482178	365
1119	4.89949748743719	102.396984924623	11.4858718178943	281	1	364	9.74233055114746	365
1120	4.89949748743719	102.552763819095	11.4900011429263	293	1	364	4.70679521560669	365
1121	4.89949748743719	102.708542713568	11.4937771903463	159	1	364	0.0108661577105522	365
1122	4.89949748743719	102.86432160804	11.0253605215015	137	1	364	1.03834056854248	365
1123	4.89949748743719	103.020100502513	11.4806626284513	139	1	364	15.2672834396362	365
1124	4.89949748743719	103.175879396985	11.4640650298131	143	1	364	36.436637878418	365
1125	4.89949748743719	103.331658291457	11.4670243650942	288	1	364	32.7817344665527	365
1126	4.89949748743719	114.859296482412	10.9098829835614	309	1	364	769.433044433594	365
1127	4.89949748743719	115.015075376884	11.3446722470243	95	1	364	185.283401489258	365
1128	4.89949748743719	115.170854271357	11.4604577928282	282	1	364	40.8244743347168	365
1129	4.89949748743719	115.326633165829	11.4749566766852	285	1	364	23.0840530395508	365
1130	4.89949748743719	115.482412060302	11.4839096881494	210	1	364	11.4120359420776	365
1131	4.89949748743719	115.638190954774	9.62178635280167	82	1	364	17.5774021148682	365
1132	4.89949748743719	115.793969849246	9.17898298625879	212	1	364	27.3341484069824	365
1133	4.89949748743719	115.949748743719	9.56914718728012	212	1	364	31.6914024353027	365
1134	4.89949748743719	116.105527638191	9.19737309501802	213	1	364	66.9895324707031	365
1135	4.89949748743719	116.261306532663	10.4839734658189	213	1	364	7.56519079208374	365
1136	4.89949748743719	116.417085427136	10.6066681412487	212	1	364	7.56519079208374	365
1137	4.89949748743719	116.572864321608	11.0764157504108	212	1	364	4.74874973297119	365
1138	4.89949748743719	116.72864321608	10.8908874057931	211	1	364	4.74874973297119	365
1139	4.89949748743719	116.884422110553	9.68195583689765	211	1	364	4.74874973297119	365
1140	4.89949748743719	117.040201005025	10.3917977250208	211	1	364	4.74874925613403	365
1141	4.89949748743719	117.195979899497	11.4890436469465	211	1	364	4.74874973297119	365
1142	4.89949748743719	117.35175879397	11.3841109383238	211	1	364	4.74874973297119	365
1143	4.89949748743719	117.507537688442	10.7135278046124	211	1	364	34.0240173339844	365
1144	4.89949748743719	117.663316582915	11.1687782872048	292	1	364	37.3206901550293	365
1145	5.00502512562814	95.3869346733668	11.4784406430271	202	1	364	18.8145580291748	365
1146	5.00502512562814	95.5427135678392	11.0521790998977	206	1	364	18.8145599365234	365
1147	5.00502512562814	95.6984924623116	7.24069847548894	202	1	364	18.8145599365234	226
1148	5.00502512562814	95.8542713567839	8.78894939866445	204	1	364	125.516944885254	365
1149	5.00502512562814	96.0100502512563	8.37774935527817	206	1	364	125.516929626465	365
1150	5.00502512562814	96.1658291457287	5.95277291403205	204	1	364	125.516944885254	342
1151	5.00502512562814	96.321608040201	6.59911573563534	148	1	364	138.182403564453	365
1152	5.00502512562814	96.4773869346734	9.64517375177014	148	1	364	258.608520507812	365
1153	5.00502512562814	96.6331658291457	11.2870663487953	147	1	364	258.608520507812	365
1154	5.00502512562814	96.7889447236181	11.2840590553027	148	1	364	258.608489990234	365
1155	5.00502512562814	96.9447236180904	11.2354977265314	149	1	364	234.232498168945	365
1156	5.00502512562814	97.1005025125628	11.2792211493454	167	1	364	268.406677246094	365
1157	5.00502512562814	97.2562814070352	11.306190702608	180	1	364	234.232498168945	365
1158	5.00502512562814	97.4120603015075	11.3062399481278	195	1	364	234.232498168945	365
1159	5.00502512562814	97.5678391959799	11.4423401100493	325	1	364	63.1832122802734	365
1160	5.00502512562814	97.7236180904523	11.4423403681415	270	1	364	63.1832122802734	365
1161	5.00502512562814	100.527638190955	11.2152074692254	347	1	364	352.133850097656	365
1162	5.00502512562814	100.683417085427	11.3864394955249	284	1	364	132.705749511719	365
1163	5.00502512562814	100.8391959799	11.4286368491792	198	1	364	80.1309661865234	365
1164	5.00502512562814	100.994974874372	11.4673611064139	137	1	364	32.3919067382812	365
1165	5.00502512562814	101.150753768844	11.4724155883813	208	1	364	25.8764781951904	365
1166	5.00502512562814	101.306532663317	10.0882557392268	199	1	364	25.8764762878418	365
1167	5.00502512562814	101.462311557789	5.91300472201008	199	1	364	4.92770004272461	365
1168	5.00502512562814	101.618090452261	10.964026651382	199	1	364	6.23902320861816	365
1169	5.00502512562814	101.773869346734	11.4887421812077	71	1	364	6.23902273178101	365
1170	5.00502512562814	101.929648241206	11.4695855102146	71	1	364	29.6617698669434	365
1171	5.00502512562814	102.085427135678	11.483171283285	121	1	364	13.0427846908569	365
1172	5.00502512562814	102.241206030151	11.4858592665715	154	1	364	9.74233055114746	365
1173	5.00502512562814	102.396984924623	11.4858683802412	156	1	364	9.74233055114746	365
1174	5.00502512562814	102.552763819095	11.4938340402563	268	1	364	0.0108661586418748	365
1175	5.00502512562814	102.708542713568	11.4938550196869	124	1	364	0.0108661586418748	365
1176	5.00502512562814	102.86432160804	11.4937794642167	291	1	364	0.0108661586418748	365
1177	5.00502512562814	103.020100502513	11.4453462250594	83	1	364	59.4681510925293	365
1178	5.00502512562814	103.175879396985	11.449607363298	268	1	364	54.219783782959	365
1179	5.00502512562814	103.331658291457	11.4669451077812	172	1	364	32.8135948181152	365
1180	5.00502512562814	115.015075376884	11.1445010393455	312	1	364	445.703369140625	365
1181	5.00502512562814	115.482412060302	11.4794562069799	116	1	364	17.5774021148682	365
1182	5.00502512562814	115.638190954774	11.4794161203381	144	1	364	17.5774021148682	365
1183	5.00502512562814	115.793969849246	11.2159273804257	218	1	364	25.728645324707	365
1184	5.00502512562814	115.949748743719	10.9232369507209	212	1	364	31.6914043426514	365
1185	5.00502512562814	116.105527638191	10.7693100242069	212	1	364	66.9895401000977	365
1186	5.00502512562814	116.261306532663	11.3011100339004	212	1	364	63.2991065979004	365
1187	5.00502512562814	116.417085427136	11.4214682136597	212	1	364	7.56519174575806	365
1188	5.00502512562814	116.572864321608	11.4225437583741	212	1	364	4.74874925613403	365
1189	5.00502512562814	116.72864321608	11.4627551476707	212	1	364	4.74874973297119	365
1190	5.00502512562814	116.884422110553	11.4864552741243	212	1	364	4.74874925613403	365
1191	5.00502512562814	117.040201005025	11.4045103974471	211	1	364	4.74874925613403	365
1192	5.00502512562814	117.195979899497	11.489842959865	211	1	364	4.74874973297119	365
1193	5.00502512562814	117.35175879397	11.4896579602608	211	1	364	4.74874925613403	365
1194	5.00502512562814	117.507537688442	11.4692355686384	211	1	364	27.9062080383301	365
1195	5.00502512562814	117.663316582915	11.4659932226672	292	1	364	33.9468193054199	365
1196	5.00502512562814	118.597989949749	11.4633456925007	271	1	364	37.3206901550293	365
1197	5.00502512562814	118.753768844221	11.4633430154076	263	1	364	37.3206901550293	365
1198	5.00502512562814	118.909547738693	11.4633466802726	173	1	364	37.320686340332	365
1199	5.1105527638191	95.3869346733668	11.4784000473192	206	1	364	18.8145599365234	365
1200	5.1105527638191	95.5427135678392	10.8674764572901	206	1	364	18.8145580291748	365
1201	5.1105527638191	95.6984924623116	7.79100051948836	204	1	364	153.525634765625	365
1202	5.1105527638191	95.8542713567839	10.5089089397332	206	1	364	125.76065826416	365
1203	5.1105527638191	96.0100502512563	10.8601384547868	207	1	364	125.724319458008	365
1204	5.1105527638191	96.1658291457287	10.5534458408499	148	1	364	138.182388305664	365
1205	5.1105527638191	96.321608040201	10.0398242352921	148	1	364	138.182388305664	365
1206	5.1105527638191	96.4773869346734	11.2865965913221	161	1	364	258.608489990234	365
1207	5.1105527638191	96.6331658291457	11.2872300167066	295	1	364	258.608489990234	365
1208	5.1105527638191	96.7889447236181	11.2872563169496	270	1	364	258.608489990234	365
1209	5.1105527638191	96.9447236180904	11.3062250817804	187	1	364	234.232467651367	365
1210	5.1105527638191	97.1005025125628	11.1221042397426	248	1	364	475.763824462891	365
1211	5.1105527638191	97.2562814070352	11.3062571446924	347	1	364	234.232467651367	365
1212	5.1105527638191	97.4120603015075	11.3062561655626	264	1	364	234.232467651367	365
1213	5.1105527638191	97.5678391959799	11.4423401491908	221	1	364	63.1832084655762	365
1214	5.1105527638191	100.371859296482	11.2200569603797	59	1	364	345.815856933594	365
1215	5.1105527638191	100.527638190955	11.081085729525	345	1	364	531.164367675781	365
1216	5.1105527638191	100.683417085427	11.4088698078947	245	1	364	104.68586730957	365
1217	5.1105527638191	100.8391959799	11.4489108453973	153	1	364	55.0314826965332	365
1218	5.1105527638191	100.994974874372	11.4748942828914	148	1	364	19.503978729248	365
1219	5.1105527638191	101.150753768844	11.4621016716753	199	1	364	17.9925060272217	365
1220	5.1105527638191	101.462311557789	5.38608211715309	148	1	364	3.00026774406433	221
1221	5.1105527638191	101.618090452261	9.97713652615641	199	1	364	6.23902273178101	365
1222	5.1105527638191	101.773869346734	11.4878245828737	159	1	364	6.23902273178101	365
1223	5.1105527638191	101.929648241206	11.4855456958825	199	1	364	6.23902273178101	365
1224	5.1105527638191	102.085427135678	11.4887193004988	323	1	364	6.23902273178101	365
1225	5.1105527638191	102.241206030151	11.4858604437563	175	1	364	9.74233055114746	365
1226	5.1105527638191	102.396984924623	11.4858679597293	74	1	364	9.74232959747314	365
1227	5.1105527638191	102.552763819095	11.4935969691683	162	1	364	0.0108661586418748	365
1228	5.1105527638191	102.708542713568	11.4938556993946	154	1	364	0.0108661586418748	365
1229	5.1105527638191	102.86432160804	11.472628954272	111	1	364	25.9377613067627	365
1230	5.1105527638191	103.020100502513	11.3010579911858	143	1	364	240.889907836914	365
1231	5.1105527638191	103.175879396985	11.3928678141031	256	1	364	124.653533935547	365
1232	5.1105527638191	115.638190954774	11.4706665477276	201	1	364	28.3416614532471	365
1233	5.1105527638191	115.793969849246	11.4482419454159	218	1	364	31.6914043426514	365
1234	5.1105527638191	115.949748743719	10.9669308335217	212	1	364	31.6914043426514	365
1235	5.1105527638191	116.105527638191	11.2865221769245	212	1	364	66.9895324707031	365
1236	5.1105527638191	116.261306532663	11.4387549286221	212	1	364	66.9895324707031	365
1237	5.1105527638191	116.417085427136	11.4394003106413	208	1	364	66.8131637573242	365
1238	5.1105527638191	116.572864321608	11.4872271074608	212	1	364	4.74874925613403	365
1239	5.1105527638191	116.72864321608	11.4669142766468	209	1	364	4.74874925613403	365
1240	5.1105527638191	116.884422110553	11.4893288093116	293	1	364	4.74874925613403	365
1241	5.1105527638191	117.040201005025	11.4898313153358	210	1	364	4.74874973297119	365
1242	5.1105527638191	117.195979899497	11.4890940879162	210	1	364	4.74874925613403	365
1243	5.1105527638191	117.35175879397	11.4897616490489	293	1	364	4.74874925613403	365
1244	5.1105527638191	117.507537688442	11.4730268808527	209	1	364	25.0543575286865	365
1245	5.1105527638191	117.663316582915	11.4686036416945	11	1	364	30.7460670471191	365
1246	5.1105527638191	117.819095477387	11.4631846136045	122	1	364	37.3206901550293	365
1247	5.1105527638191	117.974874371859	11.4633464773338	207	1	364	37.3206901550293	365
1248	5.1105527638191	118.130653266332	11.4633074965415	338	1	364	37.3206901550293	365
1249	5.1105527638191	118.286432160804	11.4633462262255	236	1	364	37.320686340332	365
1250	5.1105527638191	118.442211055276	11.463344926346	248	1	364	37.320686340332	365
1251	5.1105527638191	118.597989949749	11.4633465074998	139	1	364	37.3206901550293	365
1252	5.1105527638191	118.753768844221	11.4633456711022	155	1	364	37.320686340332	365
1253	5.1105527638191	118.909547738693	11.4633466295707	322	1	364	37.3206901550293	365
1254	5.1105527638191	119.065326633166	11.4633466222909	63	1	364	37.3206901550293	365
1255	5.1105527638191	119.844221105528	11.4189492797833	34	1	364	92.1434936523438	365
1256	5.21608040201005	95.2311557788945	11.3444971939429	204	1	364	153.525634765625	365
1257	5.21608040201005	95.3869346733668	11.3990363933798	204	1	364	116.686782836914	365
1258	5.21608040201005	95.5427135678392	11.37161319268	206	1	364	150.638488769531	365
1259	5.21608040201005	95.6984924623116	11.1640645191529	206	1	364	153.525634765625	365
1260	5.21608040201005	95.8542713567839	11.392174982473	203	1	364	125.516929626465	365
1261	5.21608040201005	96.0100502512563	11.3921316341986	197	1	364	125.525009155273	365
1262	5.21608040201005	96.1658291457287	11.3819394288243	178	1	364	138.182388305664	365
1263	5.21608040201005	96.321608040201	11.3761393660996	108	1	364	145.624206542969	365
1264	5.21608040201005	96.6331658291457	11.2872469513657	111	1	364	258.608489990234	365
1265	5.21608040201005	96.7889447236181	11.2872509740494	133	1	364	258.608520507812	365
1266	5.21608040201005	96.9447236180904	11.3062565101658	102	1	364	234.232482910156	365
1267	5.21608040201005	97.1005025125628	11.1221025755599	223	1	364	475.763854980469	365
1268	5.21608040201005	97.4120603015075	11.3062191046695	75	1	364	234.232467651367	365
1269	5.21608040201005	97.5678391959799	11.4422490823693	7	1	364	63.1832084655762	365
1270	5.21608040201005	100.527638190955	10.817152985982	98	1	364	903.211242675781	365
1271	5.21608040201005	100.683417085427	11.3813363076024	232	1	364	139.064956665039	365
1272	5.21608040201005	100.8391959799	11.4595610780538	148	1	364	41.6603469848633	365
1273	5.21608040201005	100.994974874372	11.4794601669016	148	1	364	17.5483455657959	365
1274	5.21608040201005	101.150753768844	11.482962034449	207	1	364	13.252025604248	365
1275	5.21608040201005	101.462311557789	6.57458951915272	148	1	364	1.9101175069809	365
1276	5.21608040201005	101.618090452261	7.35212970441196	159	1	364	6.23902320861816	365
1277	5.21608040201005	101.773869346734	11.1964600176273	74	1	364	6.23902320861816	365
1278	5.21608040201005	101.929648241206	11.2816511481701	74	1	364	10.6324424743652	365
1279	5.21608040201005	102.085427135678	11.4790656997896	164	1	364	18.0598201751709	365
1280	5.21608040201005	102.241206030151	11.4858746149149	142	1	364	9.74233055114746	365
1281	5.21608040201005	102.396984924623	11.4856502229325	202	1	364	9.74233055114746	365
1282	5.21608040201005	102.552763819095	11.468823499582	137	1	364	0.0108661577105522	365
1283	5.21608040201005	102.708542713568	11.4781351184611	122	1	364	19.1911010742188	365
1284	5.21608040201005	102.86432160804	11.4648269236073	257	1	364	35.461742401123	365
1285	5.21608040201005	103.020100502513	11.3830001087867	97	1	364	136.995010375977	365
1286	5.21608040201005	103.175879396985	11.2141614259651	281	1	364	353.538208007812	365
1287	5.21608040201005	115.482412060302	11.4513089674709	309	1	364	52.118278503418	365
1288	5.21608040201005	115.638190954774	11.4513108888441	336	1	364	52.1182823181152	365
1289	5.21608040201005	115.793969849246	11.4541683417954	218	1	364	44.4816818237305	365
1290	5.21608040201005	115.949748743719	10.6090529765842	212	1	364	31.69140625	365
1291	5.21608040201005	116.105527638191	11.3412990187106	212	1	364	66.9895324707031	365
1292	5.21608040201005	116.261306532663	11.4392488217478	211	1	364	66.9895324707031	365
1293	5.21608040201005	116.417085427136	11.4446785054254	210	1	364	58.2516441345215	365
1294	5.21608040201005	116.572864321608	11.4899445208441	207	1	364	4.74874925613403	365
1295	5.21608040201005	116.72864321608	11.4896338893964	208	1	364	4.74874973297119	365
1296	5.21608040201005	116.884422110553	11.4899616295332	109	1	364	4.74874925613403	365
1297	5.21608040201005	117.040201005025	11.4896992581549	298	1	364	4.74874973297119	365
1298	5.21608040201005	117.195979899497	11.4882022774155	206	1	364	4.74874973297119	365
1299	5.21608040201005	117.35175879397	11.4899461983037	291	1	364	4.74874973297119	365
1300	5.21608040201005	117.507537688442	11.4893153802192	206	1	364	5.53501605987549	365
1301	5.21608040201005	117.663316582915	11.4687035257634	288	1	364	30.7460651397705	365
1302	5.21608040201005	118.286432160804	11.4644584119688	108	1	364	35.9423408508301	365
1303	5.21608040201005	118.442211055276	11.4633466891985	346	1	364	37.320686340332	365
1304	5.21608040201005	118.597989949749	11.4633400181299	107	1	364	37.320686340332	365
1305	5.21608040201005	118.753768844221	11.463328848326	107	1	364	37.320686340332	365
1306	5.21608040201005	118.909547738693	11.463345155834	334	1	364	37.3206901550293	365
1307	5.21608040201005	119.065326633166	11.4633452805657	79	1	364	37.3206901550293	365
1308	5.21608040201005	119.221105527638	11.4633466024963	321	1	364	37.320686340332	365
1309	5.321608040201	95.2311557788945	11.3698575521948	178	1	364	153.525634765625	365
1310	5.321608040201	95.3869346733668	11.369846200422	203	1	364	153.525619506836	365
1311	5.321608040201	95.5427135678392	11.3697817028566	166	1	364	153.525619506836	365
1312	5.321608040201	95.6984924623116	11.3697956136618	146	1	364	153.525619506836	365
1313	5.321608040201	95.8542713567839	11.3921318189175	228	1	364	125.516937255859	365
1314	5.321608040201	96.0100502512563	11.3921802387797	98	1	364	125.516944885254	365
1315	5.321608040201	100.21608040201	10.6970894083297	15	1	364	1081.62585449219	365
1316	5.321608040201	100.527638190955	10.6122209815694	52	1	364	1211.40783691406	365
1317	5.321608040201	100.683417085427	11.433703099645	143	1	364	73.8502807617188	365
1318	5.321608040201	100.8391959799	11.3296717676564	148	1	364	41.660343170166	365
1319	5.321608040201	100.994974874372	11.4277911986886	199	1	364	12.5799627304077	365
1320	5.321608040201	101.150753768844	11.4828464134049	150	1	364	13.3952379226685	365
1321	5.321608040201	101.462311557789	9.79713671931242	159	1	364	1.91011762619019	365
1322	5.321608040201	101.618090452261	7.09629121385497	148	1	364	6.23902320861816	365
1323	5.321608040201	101.773869346734	9.53633941432296	160	1	364	6.23902320861816	365
1324	5.321608040201	101.929648241206	10.7120966417663	74	1	364	18.0598201751709	365
1325	5.321608040201	102.085427135678	11.4790646444269	217	1	364	18.0598201751709	365
1326	5.321608040201	102.241206030151	11.4521671254628	149	1	364	50.9766540527344	365
1327	5.321608040201	102.396984924623	11.4566406873193	208	1	364	45.5042533874512	365
1328	5.321608040201	102.552763819095	11.3813208730654	137	1	364	0.0108661577105522	365
1329	5.321608040201	102.708542713568	11.481671007468	122	1	364	14.5417737960815	365
1330	5.321608040201	102.86432160804	11.4717831438045	127	1	364	26.9727821350098	365
1331	5.321608040201	103.020100502513	11.242557147304	273	1	364	316.442016601562	365
1332	5.321608040201	103.175879396985	9.71735204514746	289	1	364	2793.39282226562	365
1333	5.321608040201	115.482412060302	11.4478767240199	324	1	364	56.3488731384277	365
1334	5.321608040201	115.638190954774	11.4513126681015	66	1	364	52.1182823181152	365
1335	5.321608040201	115.793969849246	11.4513126061837	168	1	364	52.1182746887207	365
1336	5.321608040201	115.949748743719	10.5499000313241	82	1	364	41.2008171081543	365
1337	5.321608040201	116.105527638191	10.8614540992991	213	1	364	66.9895324707031	365
1338	5.321608040201	116.261306532663	11.4367663520031	212	1	364	66.9895324707031	365
1339	5.321608040201	116.417085427136	11.3595522698971	212	1	364	66.9895324707031	365
1340	5.321608040201	116.572864321608	11.451616130629	212	1	364	48.4731864929199	365
1341	5.321608040201	116.72864321608	11.4864166874306	212	1	364	4.74874925613403	365
1342	5.321608040201	116.884422110553	11.4898728216784	123	1	364	4.74874925613403	365
1343	5.321608040201	117.040201005025	11.4899663265235	109	1	364	4.74874973297119	365
1344	5.321608040201	117.195979899497	11.4899671962203	232	1	364	4.74874925613403	365
1345	5.321608040201	117.35175879397	11.4899676479105	155	1	364	4.74874925613403	365
1346	5.321608040201	117.507537688442	11.4898431776076	338	1	364	4.74926328659058	365
1347	5.321608040201	117.663316582915	11.4686610367902	288	1	364	30.7460651397705	365
1348	5.321608040201	118.130653266332	11.4686989167871	140	1	364	30.7460651397705	365
1349	5.321608040201	118.286432160804	11.4687051584925	237	1	364	30.7460651397705	365
1350	5.321608040201	118.597989949749	11.4687051837512	52	1	364	30.7460670471191	365
1351	5.321608040201	118.753768844221	11.4633919851215	222	1	364	37.2650718688965	365
1352	5.321608040201	118.909547738693	11.4633307861972	331	1	364	37.3206901550293	365
1353	5.321608040201	119.065326633166	11.4633377951839	325	1	364	37.3206901550293	365
1354	5.321608040201	119.221105527638	11.4633360994423	320	1	364	37.3206901550293	365
1355	5.42713567839196	95.2311557788945	11.3698561129444	280	1	364	153.525619506836	365
1356	5.42713567839196	95.3869346733668	11.369854516535	270	1	364	153.525634765625	365
1357	5.42713567839196	95.5427135678392	11.3698489661277	289	1	364	153.525634765625	365
1358	5.42713567839196	95.6984924623116	11.3698335424496	270	1	364	153.525619506836	365
1359	5.42713567839196	95.8542713567839	11.3920943975559	171	1	364	125.516944885254	365
1360	5.42713567839196	100.21608040201	11.2745635379406	348	1	364	274.935760498047	365
1361	5.42713567839196	100.371859296482	7.63912704573439	348	1	364	8846.8408203125	365
1362	5.42713567839196	100.527638190955	10.776483769791	347	1	364	962.985290527344	365
1363	5.42713567839196	100.683417085427	11.3637178019451	178	1	364	161.257919311523	365
1364	5.42713567839196	100.8391959799	11.3199954872645	148	1	364	44.774772644043	365
1365	5.42713567839196	100.994974874372	11.3094940333766	199	1	364	12.5799627304077	365
1366	5.42713567839196	101.150753768844	11.428812039856	186	1	364	79.8850631713867	365
1367	5.42713567839196	101.306532663317	11.4922655968172	106	1	364	1.91011762619019	365
1368	5.42713567839196	101.462311557789	11.3968985272662	159	1	364	1.91011762619019	365
1369	5.42713567839196	101.618090452261	8.61566454149773	160	1	364	1.91011786460876	365
1370	5.42713567839196	101.773869346734	9.21911526665462	160	1	364	15.7265357971191	365
1371	5.42713567839196	101.929648241206	10.8068972812915	74	1	364	15.8817405700684	365
1372	5.42713567839196	102.085427135678	11.4653499087313	120	1	364	34.8553466796875	365
1373	5.42713567839196	102.241206030151	11.4510318947825	291	1	364	52.4645652770996	365
1374	5.42713567839196	102.396984924623	11.4575043514109	207	1	364	44.4866485595703	365
1375	5.42713567839196	102.552763819095	11.4398894905702	137	1	364	11.3667068481445	365
1376	5.42713567839196	102.708542713568	11.4811871315491	83	1	364	15.444393157959	365
1377	5.42713567839196	102.86432160804	11.4315490123762	14	1	364	76.5224151611328	365
1378	5.42713567839196	103.020100502513	11.2175215644196	317	1	364	349.079803466797	365
1379	5.42713567839196	115.482412060302	11.439128425477	295	1	364	67.150032043457	365
1380	5.42713567839196	115.638190954774	11.4513118904282	320	1	364	52.1182746887207	365
1381	5.42713567839196	115.793969849246	11.4512748186377	132	1	364	52.1182746887207	365
1382	5.42713567839196	115.949748743719	11.2090173406306	212	1	364	138.106826782227	365
1383	5.42713567839196	116.105527638191	9.68758115432473	213	1	364	66.9895248413086	365
1384	5.42713567839196	116.261306532663	11.3297809234588	212	1	364	66.9895324707031	365
1385	5.42713567839196	116.417085427136	10.2394806410009	212	1	364	66.9895324707031	365
1386	5.42713567839196	116.572864321608	10.7134185959573	211	1	364	65.4545974731445	365
1387	5.42713567839196	116.72864321608	11.3686766284419	211	1	364	4.74874973297119	365
1388	5.42713567839196	116.884422110553	11.4391996748306	210	1	364	4.74874973297119	365
1389	5.42713567839196	117.040201005025	11.4899675747874	206	1	364	4.74874925613403	365
1390	5.42713567839196	117.195979899497	11.4899283007014	123	1	364	4.74874925613403	365
1391	5.42713567839196	117.35175879397	11.4899677032447	30	1	364	4.74874973297119	365
1392	5.42713567839196	117.507537688442	11.4691615609798	213	1	364	29.9690856933594	365
1393	5.42713567839196	117.663316582915	11.4686844484601	215	1	364	30.7460670471191	365
1394	5.42713567839196	117.819095477387	11.4687052530583	113	1	364	30.7460670471191	365
1395	5.42713567839196	118.442211055276	11.4687044672089	258	1	364	30.7460670471191	365
1396	5.42713567839196	118.597989949749	11.4687041968166	299	1	364	30.7460689544678	365
1397	5.42713567839196	118.753768844221	11.4684755542255	274	1	364	31.0224380493164	365
1398	5.42713567839196	118.909547738693	11.463294821418	189	1	364	37.3206901550293	365
1399	5.42713567839196	119.221105527638	11.4633283796669	18	1	364	37.320686340332	365
1400	5.53266331658291	95.2311557788945	11.3698533860827	309	1	364	153.525634765625	365
1401	5.53266331658291	95.3869346733668	10.8944565523695	271	1	364	791.463684082031	365
1402	5.53266331658291	95.5427135678392	11.3698575267837	165	1	364	153.525634765625	365
1403	5.53266331658291	95.6984924623116	11.3698503948785	145	1	364	153.525634765625	365
1404	5.53266331658291	95.8542713567839	11.3921786735189	129	1	364	125.516929626465	365
1405	5.53266331658291	100.371859296482	10.6438595762335	327	1	364	1162.57507324219	365
1406	5.53266331658291	100.527638190955	10.8199184463658	192	1	364	899.146667480469	365
1407	5.53266331658291	100.683417085427	11.4018683804771	55	1	364	113.414627075195	365
1408	5.53266331658291	100.8391959799	11.3996248283791	207	1	364	116.2119140625	365
1409	5.53266331658291	100.994974874372	11.4783414471971	199	1	364	12.7993316650391	365
1410	5.53266331658291	101.150753768844	11.4697271016165	69	1	364	29.2102832794189	365
1411	5.53266331658291	101.306532663317	11.4915970950491	137	1	364	1.91011762619019	365
1412	5.53266331658291	101.462311557789	11.4703446780075	160	1	364	1.91011774539948	365
1413	5.53266331658291	101.618090452261	9.82306243804445	160	1	364	1.9101175069809	365
1414	5.53266331658291	101.773869346734	9.99280711297296	160	1	364	15.881739616394	365
1415	5.53266331658291	101.929648241206	11.2523755357332	74	1	364	15.881739616394	365
1416	5.53266331658291	102.085427135678	11.4235100694188	323	1	364	86.4864501953125	365
1417	5.53266331658291	102.241206030151	11.4235107202003	205	1	364	86.4864501953125	365
1418	5.53266331658291	102.396984924623	11.4568817095626	208	1	364	45.130931854248	365
1419	5.53266331658291	102.552763819095	11.4828949136465	197	1	364	13.2918567657471	365
1420	5.53266331658291	102.708542713568	11.4721032171717	218	1	364	26.5817375183105	365
1421	5.53266331658291	102.86432160804	11.4313017825618	265	1	364	76.8210296630859	365
1422	5.53266331658291	115.482412060302	11.4390668868106	169	1	364	67.1500396728516	365
1423	5.53266331658291	115.638190954774	11.4453427423748	112	1	364	59.472900390625	365
1424	5.53266331658291	115.793969849246	11.3940368809748	81	1	364	123.196235656738	365
1425	5.53266331658291	115.949748743719	11.3821194704604	328	1	364	138.106842041016	365
1426	5.53266331658291	116.105527638191	9.32704323009203	213	1	364	66.9895324707031	365
1427	5.53266331658291	116.261306532663	10.7877449796196	212	1	364	48.6738090515137	365
1428	5.53266331658291	116.417085427136	8.75957548034799	213	1	364	52.0842208862305	365
1429	5.53266331658291	116.572864321608	8.13136363626247	211	1	364	66.9895324707031	365
1430	5.53266331658291	116.72864321608	10.3599740925252	211	1	364	22.9035682678223	365
1431	5.53266331658291	116.884422110553	11.4602213691272	211	1	364	4.74874925613403	365
1432	5.53266331658291	117.040201005025	11.4871536185454	286	1	364	4.74874973297119	365
1433	5.53266331658291	117.195979899497	11.486700361785	285	1	364	8.71871852874756	365
1434	5.53266331658291	117.35175879397	11.4899679140873	122	1	364	4.74874925613403	365
1435	5.53266331658291	117.507537688442	11.4687051838497	243	1	364	30.7460651397705	365
1436	5.53266331658291	117.663316582915	11.4686924197776	310	1	364	30.7460651397705	365
1437	5.53266331658291	118.130653266332	11.4687051366204	113	1	364	30.7460651397705	365
1438	5.53266331658291	118.597989949749	11.4687043273048	230	1	364	30.7460651397705	365
1439	5.53266331658291	118.753768844221	11.4687023458501	342	1	364	30.7460651397705	365
1440	5.63819095477387	95.3869346733668	11.3698071975605	251	1	364	153.525634765625	365
1441	5.63819095477387	100.371859296482	11.3402200713618	358	1	364	190.965133666992	365
1442	5.63819095477387	100.527638190955	10.4542859414776	275	1	364	1461.384765625	365
1443	5.63819095477387	100.683417085427	11.3724461703789	100	1	364	150.257888793945	365
1444	5.63819095477387	100.8391959799	11.3620694707332	298	1	364	163.330062866211	365
1445	5.63819095477387	100.994974874372	11.465808354894	157	1	364	34.1888389587402	365
1446	5.63819095477387	101.150753768844	11.4582658604568	207	1	364	42.9457664489746	365
1447	5.63819095477387	101.306532663317	11.4922760462973	204	1	364	1.9101175069809	365
1448	5.63819095477387	101.462311557789	11.4856695636803	160	1	364	1.91011762619019	365
1449	5.63819095477387	101.618090452261	10.8353108726814	160	1	364	1.91011762619019	365
1450	5.63819095477387	101.773869346734	10.9910273308866	160	1	364	38.0720596313477	365
1451	5.63819095477387	101.929648241206	11.4310265372034	74	1	364	71.4079971313477	365
1452	5.63819095477387	102.085427135678	11.4239213236134	134	1	364	85.9762954711914	365
1453	5.63819095477387	102.241206030151	11.418977970824	212	1	364	92.1129913330078	365
1454	5.63819095477387	102.396984924623	11.3918091179779	123	1	364	125.977317810059	365
1455	5.63819095477387	102.552763819095	11.3992704411196	177	1	364	116.657043457031	365
1456	5.63819095477387	102.708542713568	11.427589490555	187	1	364	81.42919921875	365
1457	5.63819095477387	115.949748743719	11.3820885493236	177	1	364	138.106842041016	365
1458	5.63819095477387	116.105527638191	10.2105982735597	213	1	364	138.106842041016	365
1459	5.63819095477387	116.261306532663	9.83497798033145	212	1	364	37.783031463623	365
1460	5.63819095477387	116.417085427136	8.23859205354566	212	1	364	37.783031463623	365
1461	5.63819095477387	116.572864321608	6.2443418754067	211	1	364	37.9237594604492	198
1462	5.63819095477387	116.72864321608	9.22943039479204	211	1	364	38.4298133850098	365
1463	5.63819095477387	116.884422110553	11.4693538197482	211	1	364	28.8683032989502	365
1464	5.63819095477387	117.040201005025	11.4794825337509	210	1	364	17.4559955596924	365
1465	5.63819095477387	117.195979899497	11.4795518909469	233	1	364	17.4559955596924	365
1466	5.63819095477387	117.35175879397	11.4795587488498	52	1	364	17.4559955596924	365
1467	5.63819095477387	117.507537688442	11.4752013645155	242	1	364	22.7881183624268	365
1468	5.63819095477387	117.663316582915	11.4687036213896	104	1	364	30.7460651397705	365
1469	5.63819095477387	117.819095477387	11.4016939292542	153	1	364	113.626708984375	365
1470	5.63819095477387	117.974874371859	11.2995843532425	201	1	364	242.772888183594	365
1471	5.63819095477387	118.442211055276	11.4687030275552	173	1	364	30.7460670471191	365
1472	5.63819095477387	118.597989949749	11.4686920092991	53	1	364	30.7460670471191	365
1473	5.74371859296482	100.371859296482	11.3232100070135	365	1	364	212.587097167969	365
1474	5.74371859296482	100.527638190955	10.6415887044406	305	1	364	1166.14819335938	365
1475	5.74371859296482	100.683417085427	11.4342138403552	73	1	364	73.2096405029297	365
1476	5.74371859296482	100.8391959799	11.4287987874333	164	1	364	79.9150390625	365
1477	5.74371859296482	100.994974874372	11.4122394550629	137	1	364	100.261558532715	365
1478	5.74371859296482	101.150753768844	11.456884714945	207	1	364	42.5147972106934	365
1479	5.74371859296482	101.306532663317	11.4922086559823	74	1	364	1.58059573173523	365
1480	5.74371859296482	101.462311557789	11.4487152660397	160	1	364	1.13739407062531	365
1481	5.74371859296482	101.618090452261	11.3212508073489	160	1	364	1.91011762619019	365
1482	5.74371859296482	101.773869346734	11.4441323350189	74	1	364	46.1347427368164	365
1483	5.74371859296482	101.929648241206	11.4168283165617	215	1	364	94.7801132202148	365
1484	5.74371859296482	102.085427135678	11.428758475601	164	1	364	79.9793319702148	365
1485	5.74371859296482	102.241206030151	11.3445053289203	173	1	364	185.534317016602	365
1486	5.74371859296482	102.396984924623	11.3579160843981	184	1	364	168.57585144043	365
1487	5.74371859296482	102.552763819095	11.2918861888513	53	1	364	252.658218383789	365
1488	5.74371859296482	116.105527638191	11.160934599884	209	1	364	138.106826782227	365
1489	5.74371859296482	116.261306532663	8.19757034806189	213	1	364	223.734298706055	365
1490	5.74371859296482	116.417085427136	7.54372069594134	212	1	364	37.783031463623	365
1491	5.74371859296482	116.572864321608	6.44290782598814	211	1	364	37.9207878112793	198
1492	5.74371859296482	116.72864321608	8.69039114250473	211	1	364	38.429817199707	365
1493	5.74371859296482	116.884422110553	11.3596233899677	211	1	364	38.429817199707	365
1494	5.74371859296482	117.040201005025	11.4701030478998	211	1	364	17.455997467041	365
1495	5.74371859296482	117.195979899497	11.4791180873933	234	1	364	17.4559955596924	365
1496	5.74371859296482	117.35175879397	11.4795601300169	167	1	364	17.4559955596924	365
1497	5.74371859296482	117.507537688442	11.4795532586228	130	1	364	17.4559955596924	365
1498	5.74371859296482	117.663316582915	11.4795570805794	40	1	364	17.4559955596924	365
1499	5.74371859296482	117.819095477387	11.2995890726964	217	1	364	242.772888183594	365
1500	5.74371859296482	117.974874371859	11.2995889894188	172	1	364	242.772872924805	365
1501	5.74371859296482	118.130653266332	11.2995881160052	63	1	364	242.772888183594	365
1502	5.74371859296482	118.286432160804	11.2995883107894	27	1	364	242.772888183594	365
1503	5.74371859296482	118.442211055276	11.4687051331731	274	1	364	30.7460651397705	365
1504	5.84924623115578	95.2311557788945	11.2432223151208	364	1	364	315.572479248047	365
1505	5.84924623115578	95.3869346733668	11.2432217161158	36	1	364	315.572479248047	365
1506	5.84924623115578	100.371859296482	11.3031113002307	60	1	364	238.251678466797	365
1507	5.84924623115578	100.527638190955	11.2930740674704	277	1	364	251.132049560547	365
1508	5.84924623115578	100.683417085427	11.4361652944773	134	1	364	70.8064727783203	365
1509	5.84924623115578	100.8391959799	11.4361934092852	161	1	364	70.7152404785156	365
1510	5.84924623115578	100.994974874372	11.474232742861	199	1	364	23.8053398132324	365
1511	5.84924623115578	101.150753768844	11.4586983000609	161	1	364	42.5147972106934	365
1512	5.84924623115578	101.306532663317	11.4553464352216	74	1	364	42.5147933959961	365
1513	5.84924623115578	101.462311557789	10.8880059626174	160	1	364	1.21188509464264	365
1514	5.84924623115578	101.618090452261	11.2751463971707	160	1	364	1.13739407062531	365
1515	5.84924623115578	101.773869346734	11.4601038354757	199	1	364	41.302906036377	365
1516	5.84924623115578	101.929648241206	11.3927641165198	271	1	364	124.788330078125	365
1517	5.84924623115578	102.085427135678	11.1460959849323	195	1	364	443.544647216797	365
1518	5.84924623115578	102.241206030151	11.3063430692894	127	1	364	233.849594116211	365
1519	5.84924623115578	102.396984924623	11.1333834031301	236	1	364	460.626892089844	365
1520	5.84924623115578	102.552763819095	10.4701552838464	88	1	364	1435.75415039062	365
1521	5.84924623115578	116.105527638191	11.1393097967243	209	1	364	416.713439941406	365
1522	5.84924623115578	116.261306532663	7.63168344745154	213	1	364	813.366516113281	365
1523	5.84924623115578	116.417085427136	6.37276441530518	213	1	364	37.783031463623	365
1524	5.84924623115578	116.572864321608	8.84904758037737	211	1	364	38.4039840698242	365
1525	5.84924623115578	116.72864321608	10.199305125178	211	1	364	38.429817199707	365
1526	5.84924623115578	116.884422110553	10.4782724745877	211	1	364	20.5388870239258	365
1527	5.84924623115578	117.040201005025	11.0748585615487	211	1	364	17.4559955596924	365
1528	5.84924623115578	117.195979899497	11.4795292080172	212	1	364	17.4559955596924	365
1529	5.84924623115578	117.35175879397	11.4795536402429	124	1	364	17.4559955596924	365
1530	5.84924623115578	117.507537688442	11.4795564472496	150	1	364	17.4559955596924	365
1531	5.84924623115578	117.663316582915	11.2996861232219	303	1	364	242.618072509766	365
1532	5.84924623115578	117.819095477387	11.2995643347521	77	1	364	242.772903442383	365
1533	5.84924623115578	117.974874371859	11.2995889691039	190	1	364	242.772872924805	365
1534	5.84924623115578	118.286432160804	11.2995894711802	43	1	364	242.772857666016	365
1535	5.95477386934673	100.371859296482	11.2285030230374	117	1	364	334.754058837891	365
1536	5.95477386934673	100.527638190955	11.2951826317646	169	1	364	248.423446655273	365
1537	5.95477386934673	100.683417085427	11.3943566951059	138	1	364	122.793716430664	365
1538	5.95477386934673	100.8391959799	11.4362369940096	73	1	364	70.7152404785156	365
1539	5.95477386934673	100.994974874372	11.4700547873838	74	1	364	23.8053398132324	365
1540	5.95477386934673	101.150753768844	11.4590401748166	293	1	364	42.5147972106934	365
1541	5.95477386934673	101.306532663317	11.4682481674824	202	1	364	31.3010101318359	365
1542	5.95477386934673	101.462311557789	10.6794463172773	160	1	364	43.1252288818359	365
1543	5.95477386934673	101.618090452261	11.3779898136418	147	1	364	40.1017837524414	365
1544	5.95477386934673	101.773869346734	11.4601041634433	115	1	364	41.302906036377	365
1545	5.95477386934673	101.929648241206	11.2696040338573	279	1	364	281.363250732422	365
1546	5.95477386934673	102.085427135678	11.3440572993211	221	1	364	186.101852416992	365
1547	5.95477386934673	102.241206030151	10.8831514416014	10	1	364	807.657653808594	365
1548	5.95477386934673	102.396984924623	11.24553627569	37	1	364	312.565948486328	365
1549	5.95477386934673	116.105527638191	10.7567656228612	183	1	364	992.207397460938	365
1550	5.95477386934673	116.261306532663	10.9817471947957	212	1	364	126.704895019531	365
1551	5.95477386934673	116.417085427136	7.48883551973839	52	1	364	112.182998657227	365
1552	5.95477386934673	116.572864321608	6.44958517863126	211	1	364	38.4298210144043	166
1553	5.95477386934673	116.72864321608	10.5916406482813	211	1	364	38.429817199707	365
1554	5.95477386934673	116.884422110553	11.3919076515694	211	1	364	22.243185043335	365
1555	5.95477386934673	117.040201005025	11.0173556988812	211	1	364	17.4559955596924	365
1556	5.95477386934673	117.195979899497	11.4793657216391	211	1	364	17.4559936523438	365
1557	5.95477386934673	117.35175879397	11.4795600307767	129	1	364	17.4559955596924	365
1558	5.95477386934673	117.507537688442	11.4795583831657	238	1	364	17.4559936523438	365
1559	5.95477386934673	117.663316582915	11.464753541769	157	1	364	35.591121673584	365
1560	5.95477386934673	117.819095477387	11.2995893759067	180	1	364	242.772888183594	365
1561	5.95477386934673	117.974874371859	11.2995645372627	322	1	364	242.772872924805	365
1562	6.06030150753769	100.371859296482	10.4972874956932	351	1	364	1392.203125	365
1563	6.06030150753769	100.527638190955	11.3706853247736	347	1	364	152.42366027832	365
1564	6.06030150753769	100.683417085427	11.4411096596517	237	1	364	64.6993713378906	365
1565	6.06030150753769	100.8391959799	11.483861873399	104	1	364	12.1922197341919	365
1566	6.06030150753769	100.994974874372	11.4837208228026	71	1	364	12.3592510223389	365
1567	6.06030150753769	101.150753768844	11.4714594270548	152	1	364	27.359203338623	365
1568	6.06030150753769	101.306532663317	11.4708177425203	152	1	364	27.3592014312744	365
1569	6.06030150753769	101.462311557789	11.351534363787	159	1	364	41.8444862365723	365
1570	6.06030150753769	101.618090452261	11.4530804358762	202	1	364	45.6846046447754	365
1571	6.06030150753769	101.773869346734	11.4598205848225	141	1	364	41.6520195007324	365
1572	6.06030150753769	101.929648241206	11.2535070653397	156	1	364	302.192779541016	365
1573	6.06030150753769	102.085427135678	10.8625070845752	38	1	364	837.325378417969	365
1574	6.06030150753769	102.241206030151	10.6665960259788	226	1	364	1127.90197753906	365
1575	6.06030150753769	102.396984924623	10.785125295672	300	1	364	950.232055664062	365
1576	6.06030150753769	116.105527638191	10.2531654539242	333	1	364	1796.58825683594	365
1577	6.06030150753769	116.261306532663	11.3773461707751	186	1	364	144.111602783203	365
1578	6.06030150753769	116.417085427136	9.4124641300748	52	1	364	109.047210693359	365
1579	6.06030150753769	116.572864321608	3.58268255827255	98	1	364	50.0910568237305	77
1580	6.06030150753769	116.72864321608	7.31219606512064	211	1	364	38.4298133850098	365
1581	6.06030150753769	116.884422110553	11.4624402977187	206	1	364	38.429817199707	365
1582	6.06030150753769	117.040201005025	11.3866656585123	211	1	364	17.4559955596924	365
1583	6.06030150753769	117.195979899497	11.4769966286022	119	1	364	17.4559936523438	365
1584	6.06030150753769	117.35175879397	11.4795591318349	205	1	364	17.4559936523438	365
1585	6.06030150753769	117.507537688442	11.4794708348761	335	1	364	17.4559955596924	365
1586	6.06030150753769	117.663316582915	11.4795581510747	105	1	364	17.4559955596924	365
1587	6.16582914572864	100.371859296482	10.0379883052342	5	1	364	2177.76147460938	365
1588	6.16582914572864	100.527638190955	11.2831908657565	5	1	364	263.840942382812	365
1589	6.16582914572864	100.683417085427	11.4410801249885	251	1	364	64.6993713378906	365
1590	6.16582914572864	100.8391959799	11.4821887732622	289	1	364	14.229471206665	365
1591	6.16582914572864	100.994974874372	11.4832261626417	293	1	364	12.1922206878662	365
1592	6.16582914572864	101.150753768844	11.4713793427739	293	1	364	27.3592014312744	365
1593	6.16582914572864	101.306532663317	11.4428227504734	181	1	364	62.467227935791	365
1594	6.16582914572864	101.462311557789	11.4494165582652	122	1	364	54.3730506896973	365
1595	6.16582914572864	101.618090452261	11.4542364865133	204	1	364	48.5194091796875	365
1596	6.16582914572864	101.773869346734	11.3406624044488	200	1	364	190.343872070312	365
1597	6.16582914572864	101.929648241206	11.3790621604409	127	1	364	141.947418212891	365
1598	6.16582914572864	102.085427135678	11.1078613830564	52	1	364	494.958404541016	365
1599	6.16582914572864	102.241206030151	10.0876490792206	305	1	364	2087.34106445312	365
1600	6.16582914572864	102.396984924623	10.6747834965266	312	1	364	1115.42492675781	365
1601	6.16582914572864	116.261306532663	11.3915985258083	231	1	364	126.24600982666	365
1602	6.16582914572864	116.417085427136	11.389019121019	212	1	364	100.044929504395	365
1603	6.16582914572864	116.572864321608	5.27863319360379	98	1	364	87.8618087768555	130
1604	6.16582914572864	116.72864321608	5.75750041991905	98	1	364	38.429817199707	166
1605	6.16582914572864	116.884422110553	11.4583343383518	211	1	364	38.4298133850098	365
1606	6.16582914572864	117.040201005025	11.4237334686225	211	1	364	17.4875144958496	365
1607	6.16582914572864	117.195979899497	11.4795213945519	210	1	364	17.4559955596924	365
1608	6.16582914572864	117.35175879397	11.4795598317304	136	1	364	17.4559955596924	365
1609	6.16582914572864	117.507537688442	11.4795594058583	328	1	364	17.4559955596924	365
1610	6.2713567839196	100.21608040201	11.2446541926361	266	1	364	313.713958740234	365
1611	6.2713567839196	100.371859296482	11.304770703224	281	1	364	236.126617431641	365
1612	6.2713567839196	100.527638190955	11.4296733133164	12	1	364	78.8449478149414	365
1613	6.2713567839196	100.683417085427	11.4510700537054	10	1	364	52.3863296508789	365
1614	6.2713567839196	100.8391959799	11.4643248330199	107	1	364	36.1192398071289	365
1615	6.2713567839196	100.994974874372	11.4724013393504	77	1	364	26.1634712219238	365
1616	6.2713567839196	101.150753768844	11.42047032927	290	1	364	90.2571411132812	365
1617	6.2713567839196	101.306532663317	11.4192009162624	298	1	364	91.8097686767578	365
1618	6.2713567839196	101.462311557789	11.4092685441501	184	1	364	104.182113647461	365
1619	6.2713567839196	101.618090452261	11.4027105687052	134	1	364	112.36328125	365
1620	6.2713567839196	101.773869346734	11.335203651226	297	1	364	197.297927856445	365
1621	6.2713567839196	101.929648241206	11.3203855934546	320	1	364	216.185302734375	365
1622	6.2713567839196	116.261306532663	11.3924746501145	286	1	364	125.129440307617	365
1623	6.2713567839196	116.417085427136	11.4170331924868	119	1	364	94.5293579101562	365
1624	6.2713567839196	116.572864321608	9.76098902629958	98	1	364	94.5293502807617	365
1625	6.2713567839196	116.72864321608	8.54091685114432	98	1	364	53.5008087158203	365
1626	6.2713567839196	116.884422110553	11.0161723317233	211	1	364	38.3984909057617	365
1627	6.2713567839196	117.040201005025	11.2958326029278	211	1	364	17.4559955596924	365
1628	6.2713567839196	117.195979899497	11.479531693308	149	1	364	17.4559955596924	365
1629	6.2713567839196	117.35175879397	11.4795458594408	155	1	364	17.4559955596924	365
1630	6.2713567839196	117.507537688442	11.4795598951004	81	1	364	17.4559955596924	365
1631	6.2713567839196	117.663316582915	11.4795223965058	325	1	364	17.4559955596924	365
1632	6.37688442211055	99.748743718593	11.3009812096979	117	1	364	240.977508544922	365
1633	6.37688442211055	99.9045226130653	11.2700348962141	26	1	364	280.805603027344	365
1634	6.37688442211055	100.21608040201	10.9420178094727	339	1	364	723.876892089844	365
1635	6.37688442211055	100.371859296482	11.3292371063406	96	1	364	204.88151550293	365
1636	6.37688442211055	100.527638190955	11.358275267049	56	1	364	168.095260620117	365
1637	6.37688442211055	100.683417085427	11.4873543964935	210	1	364	7.78560638427734	365
1638	6.37688442211055	100.8391959799	11.426751795045	296	1	364	82.4191513061523	365
1639	6.37688442211055	100.994974874372	11.462011564739	209	1	364	38.9593811035156	365
1640	6.37688442211055	101.150753768844	11.4246060150337	107	1	364	85.1246871948242	365
1641	6.37688442211055	101.306532663317	11.3950501069889	212	1	364	121.915153503418	365
1642	6.37688442211055	101.462311557789	11.3910922008594	233	1	364	126.874862670898	365
1643	6.37688442211055	101.618090452261	11.3908059991562	174	1	364	127.236236572266	365
1644	6.37688442211055	101.773869346734	11.2791478518778	40	1	364	269.017974853516	365
1645	6.37688442211055	116.417085427136	11.4170098137673	306	1	364	94.5293579101562	365
1646	6.37688442211055	116.572864321608	11.4163194370473	212	1	364	94.2930145263672	365
1647	6.37688442211055	116.72864321608	11.1810745921851	212	1	364	53.500804901123	365
1648	6.37688442211055	116.884422110553	11.0464816080091	212	1	364	53.500804901123	365
1649	6.37688442211055	117.040201005025	11.193029523845	211	1	364	53.5008125305176	365
1650	6.37688442211055	117.195979899497	11.479529370591	208	1	364	17.4559955596924	365
1651	6.37688442211055	117.35175879397	11.4795586290616	203	1	364	17.4559955596924	365
1652	6.37688442211055	117.507537688442	11.4795600030875	308	1	364	17.4559955596924	365
1653	6.37688442211055	117.663316582915	11.4795600435233	192	1	364	17.4559936523438	365
1654	6.48241206030151	100.060301507538	11.3821211125191	117	1	364	138.118133544922	365
1655	6.48241206030151	100.21608040201	10.9702036115964	117	1	364	684.237976074219	365
1656	6.48241206030151	100.371859296482	11.4018648201695	125	1	364	113.41943359375	365
1657	6.48241206030151	100.527638190955	11.351193953906	141	1	364	176.909744262695	365
1658	6.48241206030151	100.683417085427	11.424484643071	296	1	364	85.2422256469727	365
1659	6.48241206030151	100.8391959799	11.4267884111718	211	1	364	82.4191513061523	365
1660	6.48241206030151	100.994974874372	11.4419626249427	67	1	364	63.4291191101074	365
1661	6.48241206030151	101.150753768844	11.4245642427043	111	1	364	85.1246871948242	365
1662	6.48241206030151	101.306532663317	11.1337013524487	282	1	364	460.209838867188	365
1663	6.48241206030151	101.462311557789	11.3650654941198	282	1	364	159.54020690918	365
1664	6.48241206030151	101.618090452261	11.3787084418532	222	1	364	142.40022277832	365
1665	6.48241206030151	101.773869346734	11.2221478095815	322	1	364	343.076477050781	365
1666	6.48241206030151	116.417085427136	11.4170339896893	315	1	364	94.5293502807617	365
1667	6.48241206030151	116.572864321608	11.4170342236091	156	1	364	94.5293502807617	365
1668	6.48241206030151	116.72864321608	11.4500969574012	214	1	364	53.5008087158203	365
1669	6.48241206030151	116.884422110553	11.4500756344131	209	1	364	53.5008087158203	365
1670	6.48241206030151	117.040201005025	11.4426236893155	211	1	364	41.0937843322754	365
1671	6.48241206030151	117.195979899497	11.4795601758771	205	1	364	17.4559955596924	365
1672	6.48241206030151	117.35175879397	11.4795599356212	343	1	364	17.4559955596924	365
1673	6.48241206030151	117.507537688442	11.4795601171775	292	1	364	17.4559955596924	365
1674	6.48241206030151	117.663316582915	11.4795523931977	38	1	364	17.4559936523438	365
1675	6.58793969849246	99.5929648241206	11.3821218945972	361	1	364	138.118118286133	365
1676	6.58793969849246	99.748743718593	11.3821218824317	361	1	364	138.118133544922	365
1677	6.58793969849246	100.060301507538	11.3820070569023	33	1	364	138.118118286133	365
1678	6.58793969849246	100.21608040201	11.4057238195836	252	1	364	108.606689453125	365
1679	6.58793969849246	100.371859296482	11.3818623675287	98	1	364	138.429092407227	365
1680	6.58793969849246	100.527638190955	11.3818722483966	143	1	364	138.423095703125	365
1681	6.58793969849246	100.683417085427	11.4158850335086	185	1	364	95.9508666992188	365
1682	6.58793969849246	100.8391959799	11.4267717408428	109	1	364	82.4191513061523	365
1683	6.58793969849246	100.994974874372	11.4267676054118	104	1	364	82.4191513061523	365
1684	6.58793969849246	101.150753768844	11.1758365133396	142	1	364	404.062683105469	365
1685	6.58793969849246	101.306532663317	11.1885712946446	51	1	364	387.213104248047	365
1686	6.58793969849246	101.462311557789	11.375959389153	244	1	364	145.845718383789	365
1687	6.58793969849246	101.618090452261	11.2959644961237	228	1	364	247.420822143555	365
1688	6.58793969849246	116.572864321608	11.4170172522969	230	1	364	94.5293579101562	365
1689	6.58793969849246	116.72864321608	11.4501911740502	243	1	364	53.5008010864258	365
1690	6.58793969849246	116.884422110553	11.4563318718862	186	1	364	45.9212303161621	365
1691	6.58793969849246	117.040201005025	11.4651038703461	267	1	364	35.0757293701172	365
1692	6.58793969849246	117.195979899497	11.4651729893978	181	1	364	35.0757293701172	365
1693	6.58793969849246	117.35175879397	11.4795533358122	16	1	364	17.4559955596924	365
1694	6.58793969849246	117.507537688442	11.4795599219689	9	1	364	17.4559955596924	365
1695	6.69346733668342	99.9045226130653	11.3839357760445	286	1	364	135.750259399414	365
1696	6.69346733668342	100.060301507538	11.3821205057315	11	1	364	138.118133544922	365
1697	6.69346733668342	100.21608040201	11.4145778583158	99	1	364	97.5360641479492	365
1698	6.69346733668342	100.371859296482	11.3818635621046	115	1	364	138.423080444336	365
1699	6.69346733668342	100.527638190955	11.3818786396709	13	1	364	138.423080444336	365
1700	6.69346733668342	100.683417085427	11.4158805858027	48	1	364	95.9508666992188	365
1701	6.69346733668342	100.8391959799	11.3855928128914	98	1	364	133.75390625	365
1702	6.69346733668342	100.994974874372	11.4174710872685	64	1	364	93.9735336303711	365
1703	6.69346733668342	101.150753768844	11.321601495167	70	1	364	214.636138916016	365
1704	6.69346733668342	101.306532663317	11.2014242564567	100	1	364	370.271514892578	365
1705	6.69346733668342	101.462311557789	11.3824701924881	10	1	364	137.663146972656	365
1706	6.69346733668342	101.618090452261	11.2452325278477	224	1	364	312.953857421875	365
1707	6.69346733668342	116.72864321608	11.4222593594647	4	1	364	88.0120162963867	365
1708	6.69346733668342	117.040201005025	11.4651735850617	141	1	364	35.0757331848145	365
1709	6.69346733668342	117.195979899497	11.4651755732987	65	1	364	35.0757293701172	365
1710	6.69346733668342	117.35175879397	11.4795600972467	322	1	364	17.4559955596924	365
1711	6.69346733668342	117.507537688442	11.4795242744594	45	1	364	17.4559936523438	365
1712	6.79899497487437	99.9045226130653	11.3966862850132	9	1	364	119.88549041748	365
1713	6.79899497487437	100.060301507538	11.3975743715036	244	1	364	118.768424987793	365
1714	6.79899497487437	100.21608040201	11.3914706182745	255	1	364	126.374816894531	365
1715	6.79899497487437	100.371859296482	11.4119689993675	298	1	364	100.813659667969	365
1716	6.79899497487437	100.527638190955	11.0883354282395	230	1	364	521.373962402344	365
1717	6.79899497487437	100.683417085427	11.3297524076935	56	1	364	203.870300292969	365
1718	6.79899497487437	100.8391959799	11.3855430628711	283	1	364	133.75390625	365
1719	6.79899497487437	100.994974874372	11.3856011628554	278	1	364	133.753921508789	365
1720	6.79899497487437	101.150753768844	11.2435205007766	259	1	364	315.172149658203	365
1721	6.79899497487437	101.306532663317	11.199201270698	221	1	364	373.201385498047	365
1722	6.79899497487437	101.462311557789	11.2564048518377	27	1	364	298.448272705078	365
1723	6.79899497487437	101.618090452261	11.2614373174843	326	1	364	291.908752441406	365
1724	6.79899497487437	116.72864321608	11.422162993307	271	1	364	88.1413116455078	365
1725	6.79899497487437	117.040201005025	11.4651627391727	302	1	364	35.0757293701172	365
1726	6.79899497487437	117.195979899497	11.465175507049	26	1	364	35.0757331848145	365
1727	6.90452261306533	93.8291457286432	11.488331127776	37	1	364	6.70594453811646	365
1728	6.90452261306533	99.748743718593	11.3458219170248	14	1	364	183.866348266602	365
1729	6.90452261306533	99.9045226130653	11.4444187713477	283	1	364	60.6179733276367	365
1730	6.90452261306533	100.060301507538	11.4442264669151	289	1	364	60.8516960144043	365
1731	6.90452261306533	100.21608040201	11.0704278611576	200	1	364	545.683166503906	365
1732	6.90452261306533	100.371859296482	11.4119786255701	59	1	364	100.813659667969	365
1733	6.90452261306533	100.527638190955	11.1019617856159	246	1	364	502.864898681641	365
1734	6.90452261306533	100.683417085427	11.3283436056702	274	1	364	206.048110961914	365
1735	6.90452261306533	100.8391959799	11.3855512742214	89	1	364	133.75390625	365
1736	6.90452261306533	100.994974874372	11.3855965369285	13	1	364	133.753921508789	365
1737	6.90452261306533	116.72864321608	11.4221679200926	295	1	364	88.1413116455078	365
1738	6.90452261306533	117.040201005025	11.4651746974748	316	1	364	35.0757293701172	365
1739	6.90452261306533	117.195979899497	11.4650523339212	320	1	364	35.0757293701172	365
1740	7.01005025125628	93.6733668341708	11.4883630101333	216	1	364	6.7059440612793	365
1741	7.01005025125628	93.8291457286432	11.4883627555309	305	1	364	6.7059440612793	365
1742	7.01005025125628	99.748743718593	11.426025686907	213	1	364	83.3664474487305	365
1743	7.01005025125628	99.9045226130653	11.4212393022063	256	1	364	89.2824783325195	365
1744	7.01005025125628	100.060301507538	11.4247518400269	147	1	364	84.9339141845703	365
1745	7.01005025125628	100.21608040201	11.3605479603137	229	1	364	165.254730224609	365
1746	7.01005025125628	100.371859296482	11.1119861958732	261	1	364	489.396209716797	365
1747	7.01005025125628	100.527638190955	11.034901085727	130	1	364	594.381530761719	365
1748	7.01005025125628	100.683417085427	11.328339966471	239	1	364	206.048110961914	365
1749	7.11557788944724	93.6733668341708	11.488356395794	353	1	364	6.7059440612793	365
1750	7.11557788944724	93.8291457286432	11.4883527482725	78	1	364	6.70594453811646	365
1751	7.11557788944724	99.5929648241206	11.4422364183736	31	1	364	63.3054885864258	365
1752	7.11557788944724	99.748743718593	11.4260198029657	359	1	364	83.3664474487305	365
1753	7.11557788944724	99.9045226130653	11.4429999097427	55	1	364	62.3688125610352	365
1754	7.11557788944724	100.060301507538	11.4063098110759	233	1	364	107.874328613281	365
1755	7.11557788944724	100.21608040201	11.3838287327034	169	1	364	135.97477722168	365
1756	7.11557788944724	100.371859296482	11.315303960425	10	1	364	222.634704589844	365
1757	7.11557788944724	100.527638190955	11.0349065304521	41	1	364	594.381530761719	365
1758	7.11557788944724	100.683417085427	10.7218665964081	358	1	364	1044.31860351562	365
1759	7.11557788944724	117.040201005025	11.4221747737387	316	1	364	88.1413116455078	365
1760	7.22110552763819	93.8291457286432	11.4883563382379	36	1	364	6.70594453811646	365
1761	7.22110552763819	99.5929648241206	11.4162874871057	194	1	364	95.3967819213867	365
1762	7.22110552763819	99.748743718593	11.4422399574242	178	1	364	63.3054885864258	365
1763	7.22110552763819	99.9045226130653	11.4422025752008	231	1	364	63.3054885864258	365
1764	7.22110552763819	100.060301507538	11.4211179881143	209	1	364	89.4076461791992	365
1765	7.22110552763819	100.21608040201	11.4250416498059	284	1	364	84.4985198974609	365
1766	7.22110552763819	100.371859296482	11.3075395741213	22	1	364	232.575332641602	365
1767	7.22110552763819	117.195979899497	11.4220448312869	90	1	364	88.1413116455078	365
1768	7.32663316582915	99.2814070351759	11.384332851232	45	1	364	135.339462280273	365
1769	7.32663316582915	99.4371859296482	11.3843330256363	323	1	364	135.339477539062	365
1770	7.32663316582915	99.5929648241206	11.4331723538721	129	1	364	74.4569549560547	365
1771	7.32663316582915	99.748743718593	11.4422402442405	281	1	364	63.3054885864258	365
1772	7.32663316582915	99.9045226130653	11.4395748495033	83	1	364	66.5874557495117	365
1773	7.32663316582915	100.060301507538	11.4179972743397	128	1	364	93.1789093017578	365
1774	7.32663316582915	100.21608040201	11.4183566770459	195	1	364	92.8844757080078	365
1775	7.32663316582915	100.371859296482	11.3636234367803	44	1	364	161.365982055664	365
1776	7.32663316582915	100.527638190955	10.9478602295605	49	1	364	715.616455078125	365
1777	7.32663316582915	116.884422110553	11.422176319714	92	1	364	88.1413116455078	365
1778	7.32663316582915	117.195979899497	11.4221716716978	292	1	364	88.1413116455078	365
1779	7.4321608040201	99.4371859296482	11.3843313105078	156	1	364	135.339477539062	365
1780	7.4321608040201	99.5929648241206	11.3820291941206	176	1	364	138.225662231445	365
1781	7.4321608040201	99.748743718593	11.3759022664037	70	1	364	145.852279663086	365
1782	7.4321608040201	99.9045226130653	11.4040751596274	237	1	364	110.659721374512	365
1783	7.4321608040201	100.060301507538	11.376439123472	287	1	364	145.228103637695	365
1784	7.4321608040201	100.21608040201	11.359388587048	54	1	364	166.677764892578	365
1785	7.53768844221106	99.2814070351759	11.4408342944529	319	1	364	64.9971008300781	365
1786	7.53768844221106	99.4371859296482	11.4408710301123	44	1	364	64.9971008300781	365
1787	7.53768844221106	99.5929648241206	11.2355945237305	61	1	364	325.21728515625	365
1788	7.53768844221106	99.748743718593	11.3523211473437	146	1	364	175.643585205078	365
1789	7.53768844221106	99.9045226130653	11.427757701119	126	1	364	81.1851806640625	365
1790	7.53768844221106	100.060301507538	11.2603586478994	304	1	364	293.260040283203	365
1791	7.53768844221106	100.21608040201	11.493652745286	300	1	364	0	365
1792	7.64321608040201	99.1256281407035	11.4246974363258	131	1	364	84.9904632568359	365
1793	7.64321608040201	99.2814070351759	11.4409098721727	323	1	364	64.9154891967773	365
1794	7.64321608040201	99.4371859296482	11.436288054089	287	1	364	70.6600112915039	365
1795	7.64321608040201	99.5929648241206	11.2281589681123	49	1	364	335.218017578125	365
1796	7.64321608040201	99.748743718593	11.2568535556645	54	1	364	297.830993652344	365
1797	7.64321608040201	99.9045226130653	11.4372135105415	71	1	364	69.4320755004883	365
1798	7.64321608040201	100.060301507538	11.2452383864509	272	1	364	312.930328369141	365
1799	7.64321608040201	100.21608040201	11.4937433548895	273	1	364	0	365
1800	7.74874371859296	99.1256281407035	11.4392107813982	254	1	364	67.0171813964844	365
1801	7.74874371859296	99.2814070351759	11.4421273675631	138	1	364	63.4458122253418	365
1802	7.74874371859296	99.4371859296482	11.4317764758885	34	1	364	76.23828125	365
1803	7.74874371859296	99.5929648241206	11.3967083530312	261	1	364	119.857887268066	365
1804	7.74874371859296	99.748743718593	11.3769079037221	188	1	364	144.30322265625	365
1805	7.74874371859296	99.9045226130653	11.4442416482364	89	1	364	60.6790657043457	365
1806	7.74874371859296	100.060301507538	11.3421427157481	273	1	364	188.508102416992	365
1807	7.74874371859296	100.21608040201	11.4938585784848	345	1	364	0	365
1808	7.85427135678392	98.3467336683417	9.40232278311358	3	1	364	3459.541015625	365
1809	7.85427135678392	99.1256281407035	11.4421088234305	35	1	364	63.4458122253418	365
1810	7.85427135678392	99.2814070351759	11.4412588189942	100	1	364	64.4853057861328	365
1811	7.85427135678392	99.4371859296482	11.4172466291825	188	1	364	94.2617721557617	365
1812	7.85427135678392	99.5929648241206	11.3967083774477	282	1	364	119.857879638672	365
1813	7.85427135678392	99.748743718593	11.3995698807422	191	1	364	116.280281066895	365
1814	7.85427135678392	99.9045226130653	11.4158217896593	221	1	364	95.8309631347656	365
1815	7.85427135678392	100.060301507538	11.3970296902883	225	1	364	119.453796386719	365
1816	7.85427135678392	100.21608040201	11.2763295883198	276	1	364	272.441040039062	365
1817	7.85427135678392	100.371859296482	11.2765164500371	316	1	364	272.441070556641	365
1818	7.85427135678392	117.040201005025	11.4447535396739	37	1	364	60.1999168395996	365
1819	7.95979899497487	93.3618090452261	11.4781798760032	337	1	364	18.9518566131592	365
1820	7.95979899497487	93.5175879396985	11.47827459924	268	1	364	18.9518566131592	365
1821	7.95979899497487	98.3467336683417	10.647832650962	4	1	364	1156.06591796875	365
1822	7.95979899497487	98.5025125628141	11.4028309259373	364	1	364	112.210556030273	365
1823	7.95979899497487	98.9698492462311	11.3991684070187	300	1	364	116.767211914062	365
1824	7.95979899497487	99.1256281407035	11.4418596217299	211	1	364	63.4458160400391	365
1825	7.95979899497487	99.2814070351759	11.4419455445299	261	1	364	63.6233940124512	365
1826	7.95979899497487	99.4371859296482	11.4418931613999	248	1	364	63.729305267334	365
1827	7.95979899497487	99.5929648241206	11.4040203662062	142	1	364	110.681922912598	365
1828	7.95979899497487	99.748743718593	11.3940294898501	220	1	364	123.205238342285	365
1829	7.95979899497487	99.9045226130653	11.4118885019437	80	1	364	100.927932739258	365
1830	7.95979899497487	100.060301507538	11.4118890261085	60	1	364	100.927925109863	365
1831	7.95979899497487	100.21608040201	11.3702285337549	37	1	364	153.054275512695	365
1832	7.95979899497487	117.040201005025	11.3373463548808	24	1	364	194.604843139648	365
1833	8.06532663316583	93.5175879396985	11.4781711773178	327	1	364	18.9518566131592	365
1834	8.06532663316583	98.3467336683417	10.7864810939872	40	1	364	948.21923828125	365
1835	8.06532663316583	98.5025125628141	11.4027510582269	2	1	364	112.210556030273	365
1836	8.06532663316583	98.8140703517588	11.3895060311317	257	1	364	128.856521606445	365
1837	8.06532663316583	98.9698492462311	11.3979122821284	156	1	364	118.349266052246	365
1838	8.06532663316583	99.1256281407035	11.4421242344781	193	1	364	63.4458122253418	365
1839	8.06532663316583	99.2814070351759	11.4410474146105	125	1	364	64.6603088378906	365
1840	8.06532663316583	99.4371859296482	11.4418964767356	209	1	364	63.729305267334	365
1841	8.06532663316583	99.5929648241206	11.3729271224544	89	1	364	149.664291381836	365
1842	8.06532663316583	99.748743718593	11.372923230914	252	1	364	149.664276123047	365
1843	8.06532663316583	99.9045226130653	11.2266585973095	320	1	364	337.1650390625	365
1844	8.06532663316583	100.060301507538	11.370465166147	131	1	364	152.680389404297	365
1845	8.06532663316583	100.21608040201	11.370403948753	64	1	364	152.790725708008	365
1846	8.06532663316583	117.040201005025	11.4234792239999	45	1	364	86.3638229370117	365
1847	8.17085427135678	98.3467336683417	11.3926105766422	30	1	364	124.876182556152	365
1848	8.17085427135678	98.8140703517588	11.3894501546051	274	1	364	128.856536865234	365
1849	8.17085427135678	98.9698492462311	11.3895125850808	132	1	364	128.856536865234	365
1850	8.17085427135678	99.1256281407035	11.4316408274262	274	1	364	76.4100112915039	365
1851	8.17085427135678	99.2814070351759	11.452116480962	229	1	364	51.1278419494629	365
1852	8.17085427135678	99.4371859296482	11.4074265942775	63	1	364	106.484786987305	365
1853	8.17085427135678	99.5929648241206	11.3729253025108	278	1	364	149.664291381836	365
1854	8.17085427135678	99.748743718593	11.3729275001133	113	1	364	149.664291381836	365
1855	8.17085427135678	99.9045226130653	11.3410422313845	51	1	364	189.92333984375	365
1856	8.17085427135678	100.060301507538	11.337295306618	13	1	364	194.651245117188	365
1857	8.17085427135678	100.21608040201	11.3699653718637	33	1	364	153.385345458984	365
1858	8.17085427135678	117.040201005025	11.40600417085	289	1	364	108.257186889648	365
1859	8.27638190954774	98.3467336683417	11.4111550229761	46	1	364	101.82275390625	365
1860	8.27638190954774	98.5025125628141	11.4067037215769	47	1	364	107.366088867188	365
1861	8.27638190954774	98.8140703517588	11.4041490228152	135	1	364	110.503311157227	365
1862	8.27638190954774	98.9698492462311	11.4521150328681	144	1	364	51.1278381347656	365
1863	8.27638190954774	99.1256281407035	11.4521105578593	229	1	364	51.1278381347656	365
1864	8.27638190954774	99.2814070351759	11.452117478787	219	1	364	51.1278381347656	365
1865	8.27638190954774	99.4371859296482	11.4158319189706	250	1	364	96.0184097290039	365
1866	8.27638190954774	99.5929648241206	11.4000268126636	166	1	364	115.71159362793	365
1867	8.27638190954774	99.748743718593	11.3820352381128	205	1	364	138.225860595703	365
1868	8.27638190954774	99.9045226130653	11.332919037531	194	1	364	200.202590942383	365
1869	8.27638190954774	100.060301507538	11.3396839594568	175	1	364	191.645874023438	365
1870	8.27638190954774	100.21608040201	11.3396627642095	305	1	364	191.645858764648	365
1871	8.27638190954774	117.195979899497	11.4576195739456	41	1	364	44.3576812744141	365
1872	8.38190954773869	98.3467336683417	11.4242190815048	340	1	364	85.6027526855469	365
1873	8.38190954773869	98.5025125628141	11.4255967505218	358	1	364	83.8994445800781	365
1874	8.38190954773869	98.6582914572864	11.4190479983928	90	1	364	91.9729537963867	365
1875	8.38190954773869	98.8140703517588	11.4308115493521	144	1	364	77.4375915527344	365
1876	8.38190954773869	98.9698492462311	11.4499588243531	260	1	364	53.7846488952637	365
1877	8.38190954773869	99.1256281407035	11.4423585072187	100	1	364	63.1335868835449	365
1878	8.38190954773869	99.2814070351759	11.4158316332611	252	1	364	96.0176467895508	365
1879	8.38190954773869	99.4371859296482	11.4086127538281	135	1	364	105.00244140625	365
1880	8.38190954773869	99.5929648241206	11.3934889394708	159	1	364	123.88126373291	365
1881	8.38190954773869	99.748743718593	11.4025170714255	75	1	364	101.77653503418	365
1882	8.38190954773869	99.9045226130653	11.1714009853813	56	1	364	409.914337158203	365
1883	8.38190954773869	100.060301507538	11.13687865668	227	1	364	455.904235839844	365
1884	8.38190954773869	100.21608040201	11.3395827548958	300	1	364	191.645874023438	365
1885	8.48743718592965	98.3467336683417	11.4243142091691	101	1	364	85.4747085571289	365
1886	8.48743718592965	98.5025125628141	11.4255932458064	127	1	364	83.8994445800781	365
1887	8.48743718592965	98.6582914572864	11.4177296799679	209	1	364	93.6646881103516	365
1888	8.48743718592965	98.8140703517588	11.4365567569937	192	1	364	70.3276748657227	365
1889	8.48743718592965	98.9698492462311	11.4423619450052	270	1	364	63.1335830688477	365
1890	8.48743718592965	99.1256281407035	11.4325610717802	50	1	364	75.1232299804688	365
1891	8.48743718592965	99.2814070351759	11.4174127483978	241	1	364	94.0586318969727	365
1892	8.48743718592965	99.4371859296482	11.4072594292271	211	1	364	106.649803161621	365
1893	8.48743718592965	99.5929648241206	11.3855526401775	65	1	364	133.704055786133	365
1894	8.48743718592965	99.748743718593	11.4109393090108	123	1	364	99.5541381835938	365
1895	8.48743718592965	99.9045226130653	11.1592248490593	218	1	364	426.108245849609	365
1896	8.48743718592965	100.060301507538	11.1369156646943	157	1	364	455.904266357422	365
1897	8.48743718592965	117.35175879397	11.4253962565858	176	1	364	84.1383819580078	365
1898	8.5929648241206	98.3467336683417	11.4242259298938	284	1	364	85.5903015136719	365
1899	8.5929648241206	98.5025125628141	11.4293766086105	292	1	364	79.2068176269531	365
1900	8.5929648241206	98.6582914572864	11.414432370298	255	1	364	97.7511825561523	365
1901	8.5929648241206	98.8140703517588	11.436547751201	220	1	364	70.3276748657227	365
1902	8.5929648241206	98.9698492462311	11.4237893886515	261	1	364	86.113410949707	365
1903	8.5929648241206	99.1256281407035	11.4236331678397	261	1	364	86.113410949707	365
1904	8.5929648241206	99.2814070351759	11.356533356466	209	1	364	170.319671630859	365
1905	8.5929648241206	99.4371859296482	11.3450882279261	250	1	364	184.793579101562	365
1906	8.5929648241206	99.5929648241206	11.4485827115659	159	1	364	55.4828338623047	365
1907	8.5929648241206	99.748743718593	11.423014432169	75	1	364	87.0685119628906	365
1908	8.5929648241206	99.9045226130653	11.3177111373555	261	1	364	219.593872070312	365
1909	8.5929648241206	104.733668341709	11.3892374365409	95	1	364	129.200897216797	365
1910	8.5929648241206	104.889447236181	11.3892304655942	349	1	364	129.200897216797	365
1911	8.5929648241206	105.045226130653	11.3892250103548	9	1	364	129.200897216797	365
1912	8.5929648241206	117.35175879397	11.4061798825975	224	1	364	108.031776428223	365
1913	8.5929648241206	117.507537688442	11.4097137443352	32	1	364	103.635986328125	365
1914	8.69849246231156	98.3467336683417	11.4732068672226	209	1	364	25.2176265716553	365
1915	8.69849246231156	98.5025125628141	11.4731847815648	74	1	364	25.2389793395996	365
1916	8.69849246231156	98.6582914572864	11.4674793947204	120	1	364	32.1044616699219	365
1917	8.69849246231156	98.8140703517588	11.4675968638361	126	1	364	32.1044616699219	365
1918	8.69849246231156	98.9698492462311	11.4317259078385	270	1	364	76.2503356933594	365
1919	8.69849246231156	99.1256281407035	11.4383624264743	141	1	364	68.0789108276367	365
1920	8.69849246231156	99.2814070351759	11.4115797132896	187	1	364	101.215812683105	365
1921	8.69849246231156	99.4371859296482	11.3683895004012	124	1	364	155.37239074707	365
1922	8.69849246231156	99.5929648241206	11.4509574399056	204	1	364	52.5476722717285	365
1923	8.69849246231156	99.748743718593	11.4652543393667	144	1	364	34.9774475097656	365
1924	8.69849246231156	99.9045226130653	11.3177120899664	36	1	364	219.593856811523	365
1925	8.69849246231156	104.889447236181	11.3810978345657	40	1	364	139.40104675293	365
1926	8.69849246231156	105.045226130653	11.3892161260106	63	1	364	129.200897216797	365
1927	8.69849246231156	117.35175879397	11.4508866749999	96	1	364	52.6374816894531	365
1928	8.69849246231156	117.507537688442	11.4085193059658	221	1	364	105.114585876465	365
1929	8.69849246231156	117.663316582915	11.2934594856796	233	1	364	250.637115478516	365
1930	8.80402010050251	98.3467336683417	11.4175747778313	208	1	364	93.8573989868164	365
1931	8.80402010050251	98.5025125628141	11.4731596332895	109	1	364	25.2176246643066	365
1932	8.80402010050251	98.6582914572864	11.4675967355741	106	1	364	32.1044578552246	365
1933	8.80402010050251	98.8140703517588	11.4675031766263	145	1	364	32.1044578552246	365
1934	8.80402010050251	98.9698492462311	11.4338699766453	99	1	364	73.6467590332031	365
1935	8.80402010050251	99.1256281407035	11.4383769215758	296	1	364	68.0789031982422	365
1936	8.80402010050251	99.2814070351759	11.3948339833394	128	1	364	122.190521240234	365
1937	8.80402010050251	99.4371859296482	11.3975872403394	120	1	364	118.748260498047	365
1938	8.80402010050251	99.5929648241206	11.458393681364	78	1	364	34.9774436950684	365
1939	8.80402010050251	99.748743718593	11.4515401636846	323	1	364	51.8390655517578	365
1940	8.80402010050251	99.9045226130653	11.3304453579859	71	1	364	203.378372192383	365
1941	8.80402010050251	104.889447236181	11.3004868430395	23	1	364	241.517990112305	365
1942	8.80402010050251	105.045226130653	11.3676934215277	39	1	364	156.134323120117	365
1943	8.80402010050251	105.201005025126	11.3680076830492	31	1	364	155.853042602539	365
1944	8.80402010050251	117.507537688442	11.4426691367927	257	1	364	62.7760162353516	365
1945	8.80402010050251	117.663316582915	11.4323607952567	121	1	364	65.1449966430664	365
1946	8.80402010050251	117.819095477387	11.4124981032989	151	1	364	100.170074462891	365
1947	8.90954773869347	98.3467336683417	11.4175747757089	325	1	364	93.8573989868164	365
1948	8.90954773869347	98.5025125628141	11.4676653599362	73	1	364	31.9501647949219	365
1949	8.90954773869347	98.6582914572864	11.4675876762448	112	1	364	32.1044578552246	365
1950	8.90954773869347	98.8140703517588	11.4752488973014	114	1	364	22.7032032012939	365
1951	8.90954773869347	98.9698492462311	11.4333078910386	185	1	364	74.3341827392578	365
1952	8.90954773869347	99.1256281407035	11.3929071273833	103	1	364	124.609252929688	365
1953	8.90954773869347	99.2814070351759	11.3886604424007	219	1	364	129.912719726562	365
1954	8.90954773869347	99.4371859296482	11.3975863765746	135	1	364	118.748252868652	365
1955	8.90954773869347	99.5929648241206	11.4645659888713	120	1	364	35.7291030883789	365
1956	8.90954773869347	99.748743718593	11.4069780308817	205	1	364	107.043655395508	365
1957	8.90954773869347	99.9045226130653	11.406889137384	225	1	364	107.043670654297	365
1958	8.90954773869347	104.889447236181	11.2845594298499	19	1	364	262.066131591797	365
1959	8.90954773869347	105.045226130653	11.2273713634898	23	1	364	336.233551025391	365
1960	8.90954773869347	105.201005025126	11.3006857443226	358	1	364	241.366500854492	365
1961	8.90954773869347	105.356783919598	11.3006857675836	19	1	364	241.366500854492	365
1962	8.90954773869347	117.507537688442	11.4172794317009	50	1	364	94.2239303588867	365
1963	8.90954773869347	117.663316582915	11.4667967046596	330	1	364	33.0329208374023	365
1964	8.90954773869347	117.819095477387	11.4509127416911	213	1	364	52.6014938354492	365
1965	8.90954773869347	117.974874371859	11.4682839398199	311	1	364	31.2612915039062	365
1966	9.01507537688442	98.3467336683417	11.465836550366	45	1	364	34.2638893127441	365
1967	9.01507537688442	98.5025125628141	11.4837054395307	244	1	364	12.3172454833984	365
1968	9.01507537688442	98.6582914572864	11.4839658015821	322	1	364	12.0706558227539	365
1969	9.01507537688442	98.8140703517588	11.4745211600307	147	1	364	23.6195430755615	365
1970	9.01507537688442	98.9698492462311	11.4333182414072	187	1	364	74.3341827392578	365
1971	9.01507537688442	99.1256281407035	11.3929047133485	165	1	364	124.609245300293	365
1972	9.01507537688442	99.2814070351759	11.392409813168	274	1	364	125.23136138916	365
1973	9.01507537688442	99.4371859296482	11.4028655873501	91	1	364	112.167770385742	365
1974	9.01507537688442	99.5929648241206	11.4028676070228	138	1	364	112.167770385742	365
1975	9.01507537688442	99.748743718593	11.4035140925112	56	1	364	111.359558105469	365
1976	9.01507537688442	99.9045226130653	11.4069737360676	308	1	364	107.043663024902	365
1977	9.01507537688442	104.889447236181	11.2652541187975	3	1	364	286.80712890625	365
1978	9.01507537688442	105.045226130653	11.2114727140741	316	1	364	357.066802978516	365
1979	9.01507537688442	105.201005025126	11.3006852501317	276	1	364	241.366500854492	365
1980	9.01507537688442	105.356783919598	11.3006789988733	19	1	364	241.366500854492	365
1981	9.01507537688442	117.663316582915	11.3400160493342	58	1	364	191.112426757812	365
1982	9.01507537688442	117.819095477387	11.4427696776431	280	1	364	62.3888244628906	365
1983	9.01507537688442	117.974874371859	11.4658482355722	243	1	364	34.2499046325684	365
1984	9.12060301507538	92.7386934673367	11.3968481810464	9	1	364	119.48119354248	365
1985	9.12060301507538	98.3467336683417	11.4658365033734	1	1	364	34.2638893127441	365
1986	9.12060301507538	98.5025125628141	11.4839674660086	102	1	364	12.0706558227539	365
1987	9.12060301507538	98.6582914572864	11.4839654130211	113	1	364	12.0706558227539	365
1988	9.12060301507538	98.8140703517588	11.4521049685408	78	1	364	51.0712661743164	365
1989	9.12060301507538	98.9698492462311	11.4370777404743	133	1	364	69.6847763061523	365
1990	9.12060301507538	99.1256281407035	11.3929053194138	50	1	364	124.609252929688	365
1991	9.12060301507538	99.2814070351759	11.1881882588263	224	1	364	387.721954345703	365
1992	9.12060301507538	99.4371859296482	11.4028680732065	288	1	364	112.167762756348	365
1993	9.12060301507538	99.5929648241206	11.4028679027121	231	1	364	112.167778015137	365
1994	9.12060301507538	99.748743718593	11.3977329834414	69	1	364	118.518371582031	365
1995	9.12060301507538	99.9045226130653	11.4287131386669	272	1	364	80.0347290039062	365
1996	9.12060301507538	104.889447236181	11.2642032357458	266	1	364	288.257995605469	365
1997	9.12060301507538	105.045226130653	11.2179264267043	254	1	364	348.599700927734	365
1998	9.12060301507538	105.201005025126	10.8319804220911	254	1	364	881.585510253906	365
1999	9.12060301507538	105.356783919598	11.238080323924	63	1	364	322.270141601562	365
[truncated: 10,064 more rows]
