# Supplementary material for: Role of vector phenotypic plasticity in disease transmission as illustrated by the spread of dengue virus by Aedes albopictus
Source: Nat Commun. 2024 Sep 7;15:7823. doi: 10.1038/s41467-024-52144-5 (PMC11379831; doi:10.1038/s41467-024-52144-5)
Supplement: Supplementary file 4 — Source Data files [file 41467_2024_52144_MOESM4_ESM.zip › Source_Data_Folder/Supplementary_Material/SF60/mord_SEA_17.csv]

	latitude	longitude	R0_max	R0_max_time	R0_first	R0_last	Dens	Duration
1	3.42211055276382	125.608040201005	11.3795761698567	91	1	364	141.217529296875	365
2	3.52763819095477	125.608040201005	11.3796267947562	71	1	364	141.217529296875	365
3	3.63316582914573	125.452261306533	11.3796464070652	166	1	364	141.217514038086	365
4	3.63316582914573	125.608040201005	11.3796427795895	194	1	364	141.217514038086	365
5	3.73869346733668	125.452261306533	11.3796511761278	72	1	364	141.217529296875	365
6	4.05527638190955	126.698492462312	11.3910991907135	165	1	364	126.870780944824	365
7	4.26633165829146	126.698492462312	11.3910437459281	249	1	364	126.870780944824	365
8	4.26633165829146	126.854271356784	11.3910997079282	155	1	364	126.870780944824	365
9	4.37185929648241	126.698492462312	11.3910526412591	228	1	364	126.870780944824	365
10	4.37185929648241	126.854271356784	11.3910977331727	23	1	364	126.870788574219	365
11	4.47738693467337	126.854271356784	11.391052635162	228	1	364	126.870788574219	365
12	5.21608040201005	120.155778894472	11.4876550561055	48	1	364	7.02692222595215	365
13	5.21608040201005	120.311557788945	11.4468356324474	265	1	364	57.6068572998047	365
14	5.321608040201	120.155778894472	11.378053610456	176	1	364	143.19660949707	365
15	5.63819095477387	125.29648241206	11.2645211489472	150	1	364	287.938690185547	365
16	5.63819095477387	125.452261306533	11.3201584223575	292	1	364	216.475769042969	365
17	5.74371859296482	125.29648241206	11.3857123777167	335	1	364	133.307312011719	365
18	5.74371859296482	125.452261306533	11.3649914556508	335	1	364	159.548141479492	365
19	5.84924623115578	124.984924623116	11.3352169578913	309	1	364	197.310562133789	365
20	5.84924623115578	125.29648241206	11.3229113429948	335	1	364	88.3144989013672	365
21	5.84924623115578	125.452261306533	10.9258112213513	335	1	364	28.4373874664307	365
22	5.84924623115578	125.608040201005	11.2741500605615	335	1	364	65.8669128417969	365
23	5.95477386934673	120.934673366834	11.2159132761406	81	1	364	351.240325927734	365
24	5.95477386934673	121.090452261307	11.3598892315211	230	1	364	166.083969116211	365
25	5.95477386934673	121.402010050251	11.4296303758037	199	1	364	78.8995666503906	365
26	5.95477386934673	124.673366834171	10.6122844882402	118	1	364	89.6175079345703	365
27	5.95477386934673	124.829145728643	8.88618443840513	284	1	364	120.683158874512	365
28	5.95477386934673	124.984924623116	11.4103387060239	335	1	364	33.0861396789551	365
29	5.95477386934673	125.29648241206	11.3817730380139	161	1	364	137.765151977539	365
30	5.95477386934673	125.452261306533	9.30459990987835	211	1	364	89.8172760009766	365
31	5.95477386934673	125.608040201005	10.2806114598561	211	1	364	240.209976196289	365
32	6.06030150753769	121.090452261307	11.4248337076314	24	1	364	84.7595062255859	365
33	6.06030150753769	124.517587939698	10.9881509323862	211	1	364	431.316711425781	365
34	6.06030150753769	124.673366834171	9.6227989707303	211	1	364	104.90355682373	365
35	6.06030150753769	124.829145728643	8.39169600493633	211	1	364	67.630241394043	365
36	6.06030150753769	124.984924623116	10.4785280625289	122	1	364	60.5944213867188	365
37	6.06030150753769	125.140703517588	9.2355776392977	338	1	364	3841.80737304688	365
38	6.06030150753769	125.29648241206	11.0534795189327	107	1	364	568.88916015625	365
39	6.06030150753769	125.452261306533	9.39384978940821	211	1	364	158.264083862305	365
40	6.06030150753769	125.608040201005	10.6780062505226	284	1	364	66.0463943481445	365
41	6.16582914572864	124.361809045226	11.2641845207638	211	1	364	254.121932983398	365
42	6.16582914572864	124.517587939698	9.04243046776689	211	1	364	84.6639404296875	365
43	6.16582914572864	124.673366834171	8.99361219025698	211	1	364	79.9633407592773	365
44	6.16582914572864	124.829145728643	8.54578911563189	161	1	364	463.799499511719	365
45	6.16582914572864	124.984924623116	10.2873600925896	161	1	364	110.764266967773	365
46	6.16582914572864	125.140703517588	10.4993181858549	211	1	364	1388.94885253906	365
47	6.16582914572864	125.29648241206	11.3542609648163	116	1	364	171.997436523438	365
48	6.16582914572864	125.452261306533	9.87089487862115	285	1	364	68.7454376220703	365
49	6.16582914572864	125.608040201005	11.1219506201809	285	1	364	143.335601806641	365
50	6.2713567839196	120.623115577889	11.3945454546718	198	1	364	122.555419921875	365
51	6.2713567839196	124.206030150754	10.4382288976799	211	1	364	244.413589477539	365
52	6.2713567839196	124.361809045226	10.3867146661521	211	1	364	107.17936706543	365
53	6.2713567839196	124.517587939698	9.89571099374466	211	1	364	107.17936706543	365
54	6.2713567839196	124.673366834171	10.28660002523	122	1	364	414.688781738281	365
55	6.2713567839196	124.829145728643	10.7176688384452	161	1	364	331.262268066406	365
56	6.2713567839196	124.984924623116	9.89551005684429	161	1	364	311.980255126953	365
57	6.2713567839196	125.140703517588	11.095596083568	161	1	364	305.650909423828	365
58	6.2713567839196	125.29648241206	11.3787186479237	122	1	364	142.105712890625	365
59	6.2713567839196	125.452261306533	10.5227084188242	285	1	364	86.5170135498047	365
60	6.2713567839196	125.608040201005	11.0416778706059	285	1	364	56.2508239746094	365
61	6.37688442211055	122.025125628141	11.434357248617	230	1	364	73.044075012207	365
62	6.37688442211055	124.050251256281	11.3135465516123	211	1	364	61.355712890625	365
63	6.37688442211055	124.206030150754	8.42560445670371	211	1	364	43.8235168457031	365
64	6.37688442211055	124.361809045226	9.36375571458171	211	1	364	257.187896728516	365
65	6.37688442211055	124.517587939698	10.3204525209256	122	1	364	64.0939483642578	365
66	6.37688442211055	124.673366834171	10.988798050199	122	1	364	619.500366210938	365
67	6.37688442211055	124.829145728643	11.1490046924831	107	1	364	436.643432617188	365
68	6.37688442211055	124.984924623116	9.71229925514525	161	1	364	295.18115234375	365
69	6.37688442211055	125.140703517588	9.50424107019883	161	1	364	52.8337020874023	365
70	6.37688442211055	125.29648241206	11.4635456768495	116	1	364	31.6865577697754	365
71	6.37688442211055	125.452261306533	11.3210715710067	116	1	364	53.9699592590332	365
72	6.37688442211055	125.608040201005	9.6019003352734	285	1	364	1078.79309082031	365
73	6.48241206030151	122.025125628141	11.4664239328541	218	1	364	33.5390357971191	365
74	6.48241206030151	122.180904522613	11.3394336068018	173	1	364	191.945907592773	365
75	6.48241206030151	124.050251256281	11.2842424634057	211	1	364	135.816070556641	365
76	6.48241206030151	124.206030150754	9.7357082052701	211	1	364	23.8997116088867	365
77	6.48241206030151	124.361809045226	9.23144823946932	211	1	364	257.003234863281	365
78	6.48241206030151	124.517587939698	11.2712863058697	122	1	364	97.4077758789062	365
79	6.48241206030151	124.673366834171	11.1218960134041	101	1	364	476.054382324219	365
80	6.48241206030151	124.829145728643	10.9938187059329	286	1	364	651.167724609375	365
81	6.48241206030151	124.984924623116	10.0863440205635	161	1	364	213.53515625	365
82	6.48241206030151	125.140703517588	8.41067457887102	108	1	364	17.038501739502	365
83	6.48241206030151	125.29648241206	11.4720292489263	114	1	364	23.1219329833984	365
84	6.48241206030151	125.452261306533	11.3973604453427	208	1	364	119.034278869629	365
85	6.48241206030151	125.608040201005	11.1201554291075	242	1	364	478.396392822266	365
86	6.48241206030151	126.231155778894	11.4676153085389	174	1	364	32.0503387451172	365
87	6.58793969849246	121.869346733668	11.4411716599883	194	1	364	64.6261825561523	365
88	6.58793969849246	122.025125628141	11.3850843101818	256	1	364	134.400405883789	365
89	6.58793969849246	122.180904522613	11.388665404935	254	1	364	129.854583740234	365
90	6.58793969849246	124.050251256281	10.9783015296101	148	1	364	672.901916503906	365
91	6.58793969849246	124.206030150754	10.5350637299845	211	1	364	117.423385620117	365
92	6.58793969849246	124.361809045226	9.53943539480458	211	1	364	59.7189865112305	365
93	6.58793969849246	124.517587939698	11.3488046504622	118	1	364	169.099792480469	365
94	6.58793969849246	124.673366834171	11.3730398948218	52	1	364	149.507720947266	365
95	6.58793969849246	124.829145728643	11.2998697447062	112	1	364	242.41015625	365
96	6.58793969849246	124.984924623116	11.3091312011783	118	1	364	102.136421203613	365
97	6.58793969849246	125.140703517588	10.1758281585556	108	1	364	23.380199432373	365
98	6.58793969849246	125.29648241206	10.9143452099276	107	1	364	763.093627929688	365
99	6.58793969849246	125.452261306533	11.1500854677265	296	1	364	438.102294921875	365
100	6.58793969849246	126.075376884422	9.64343684494359	265	1	364	2944.10766601562	365
101	6.58793969849246	126.231155778894	11.4772771284027	100	1	364	20.2467937469482	365
102	6.69346733668342	122.025125628141	11.1974213483859	127	1	364	375.535949707031	365
103	6.69346733668342	122.180904522613	11.2971849868102	53	1	364	245.85627746582	365
104	6.69346733668342	124.050251256281	11.0750802042885	254	1	364	539.393920898438	365
105	6.69346733668342	124.206030150754	11.3252846582003	211	1	364	122.92985534668	365
106	6.69346733668342	124.361809045226	10.50864874957	211	1	364	150.439422607422	365
107	6.69346733668342	124.517587939698	11.1138782439831	107	1	364	486.842498779297	365
108	6.69346733668342	124.673366834171	10.1152840104152	94	1	364	2038.03283691406	365
109	6.69346733668342	124.829145728643	11.1507346192981	344	1	364	437.430938720703	365
110	6.69346733668342	124.984924623116	11.4350163016284	143	1	364	72.2279663085938	365
111	6.69346733668342	125.140703517588	11.3786976988251	161	1	364	141.456008911133	365
112	6.69346733668342	125.29648241206	10.9736622121559	221	1	364	679.389343261719	365
113	6.69346733668342	126.075376884422	11.1243243733875	205	1	364	472.789794921875	365
114	6.69346733668342	126.231155778894	11.4816707586601	290	1	364	14.8318605422974	365
115	6.79899497487437	124.050251256281	11.4872567093249	327	1	364	8.0425500869751	365
116	6.79899497487437	124.206030150754	11.3225682208204	211	1	364	153.823822021484	365
117	6.79899497487437	124.361809045226	11.4840072855198	209	1	364	3.05879163742065	365
118	6.79899497487437	124.517587939698	11.4561422969907	229	1	364	46.1589965820312	365
119	6.79899497487437	124.673366834171	11.3793312724719	230	1	364	141.617660522461	365
120	6.79899497487437	124.829145728643	11.3454751193793	80	1	364	184.305953979492	365
121	6.79899497487437	124.984924623116	11.4257361882525	127	1	364	83.7260284423828	365
122	6.79899497487437	125.140703517588	11.2304119429698	125	1	364	332.275726318359	365
123	6.79899497487437	125.29648241206	11.3747984209311	222	1	364	147.240921020508	365
124	6.79899497487437	125.452261306533	7.6666836022842	350	1	364	8733.1279296875	365
125	6.79899497487437	126.075376884422	10.6878983580148	145	1	364	1095.53271484375	365
126	6.79899497487437	126.231155778894	11.4501663421794	144	1	364	53.520320892334	365
127	6.90452261306533	122.025125628141	10.6743754822103	362	1	364	1116.03002929688	365
128	6.90452261306533	122.180904522613	10.8928490700776	362	1	364	793.734802246094	365
129	6.90452261306533	124.050251256281	11.4272115397343	161	1	364	54.9145050048828	365
130	6.90452261306533	124.206030150754	11.3047088640463	211	1	364	130.953811645508	365
131	6.90452261306533	124.361809045226	11.4728158722593	241	1	364	25.7074222564697	365
132	6.90452261306533	124.517587939698	11.3235212070317	321	1	364	212.189056396484	365
133	6.90452261306533	124.673366834171	11.3170965171866	314	1	364	220.332962036133	365
134	6.90452261306533	124.829145728643	11.3853313168172	92	1	364	134.093231201172	365
135	6.90452261306533	124.984924623116	11.3847165120479	259	1	364	134.810806274414	365
136	6.90452261306533	125.140703517588	11.3276632628353	211	1	364	177.592864990234	365
137	6.90452261306533	125.29648241206	10.1394345669478	108	1	364	38.7929878234863	365
138	6.90452261306533	125.452261306533	11.1145313372837	116	1	364	475.665283203125	365
139	6.90452261306533	126.075376884422	11.2233356176581	229	1	364	341.521453857422	365
140	7.01005025125628	122.025125628141	11.3878734292095	212	1	364	127.946144104004	365
141	7.01005025125628	122.180904522613	10.6767438682232	43	1	364	1112.45959472656	365
142	7.01005025125628	124.050251256281	11.4598699892672	122	1	364	41.3032417297363	365
143	7.01005025125628	124.206030150754	11.2238068301788	161	1	364	340.791625976562	365
144	7.01005025125628	124.361809045226	11.3214251393881	144	1	364	214.850830078125	365
145	7.01005025125628	124.517587939698	11.2059679583207	32	1	364	364.288177490234	365
146	7.01005025125628	124.673366834171	10.9424325875321	27	1	364	723.287231445312	365
147	7.01005025125628	124.829145728643	11.4135914110844	72	1	364	98.8096466064453	365
148	7.01005025125628	124.984924623116	11.3250344391931	324	1	364	210.263427734375	365
149	7.01005025125628	125.140703517588	11.1719503884639	108	1	364	266.356903076172	365
150	7.01005025125628	125.29648241206	7.11650065190276	122	1	364	51.9763450622559	365
151	7.01005025125628	125.452261306533	11.1383807701194	284	1	364	453.288848876953	365
152	7.01005025125628	125.763819095477	11.3167788099659	171	1	364	220.782730102539	365
153	7.01005025125628	126.075376884422	11.2082093477254	293	1	364	360.547821044922	365
154	7.01005025125628	126.231155778894	11.3796484868672	285	1	364	136.454483032227	365
155	7.01005025125628	126.386934673367	11.3690773788106	211	1	364	154.502944946289	365
156	7.11557788944724	122.025125628141	11.2772570944222	211	1	364	139.708984375	365
157	7.11557788944724	122.180904522613	11.3492585717217	336	1	364	179.516738891602	365
158	7.11557788944724	124.050251256281	11.4864531403185	36	1	364	9.03623962402344	365
159	7.11557788944724	124.206030150754	11.4225897149927	142	1	364	87.6280059814453	365
160	7.11557788944724	124.361809045226	11.4242291513785	187	1	364	85.5858535766602	365
161	7.11557788944724	124.517587939698	11.3987451179406	357	1	364	117.268310546875	365
162	7.11557788944724	124.673366834171	11.2584157442336	330	1	364	295.828216552734	365
163	7.11557788944724	124.829145728643	10.5357604833681	144	1	364	1331.02111816406	365
164	7.11557788944724	124.984924623116	11.0318122246494	134	1	364	598.646118164062	365
165	7.11557788944724	125.140703517588	11.3700923321667	108	1	364	89.1412124633789	365
166	7.11557788944724	125.29648241206	8.48294439700259	122	1	364	77.4498901367188	365
167	7.11557788944724	125.452261306533	11.1750683327052	341	1	364	405.035003662109	365
168	7.11557788944724	125.608040201005	8.3465350042611	135	1	364	6274.48583984375	365
169	7.11557788944724	125.763819095477	11.395979083291	360	1	364	120.768020629883	365
170	7.11557788944724	125.91959798995	11.0688208139396	285	1	364	541.400085449219	365
171	7.11557788944724	126.075376884422	10.8713610194459	285	1	364	4.92479705810547	365
172	7.11557788944724	126.231155778894	9.48621300438665	285	1	364	18.0694484710693	365
173	7.11557788944724	126.386934673367	11.4162967512107	285	1	364	94.4634246826172	365
174	7.22110552763819	122.025125628141	11.4547760616242	145	1	364	47.7637901306152	365
175	7.22110552763819	122.180904522613	11.4199272696566	121	1	364	90.9331588745117	365
176	7.22110552763819	124.206030150754	10.7690826036744	114	1	364	973.934448242188	365
177	7.22110552763819	124.361809045226	11.3419117423904	213	1	364	188.82063293457	365
178	7.22110552763819	124.517587939698	10.5984785700166	81	1	364	1232.7158203125	365
179	7.22110552763819	124.673366834171	11.3098736666205	276	1	364	229.604568481445	365
180	7.22110552763819	124.829145728643	11.1623415139343	297	1	364	421.976409912109	365
181	7.22110552763819	124.984924623116	11.4131372630831	258	1	364	99.3658905029297	365
182	7.22110552763819	125.140703517588	11.316608015384	211	1	364	156.973114013672	365
183	7.22110552763819	125.29648241206	10.3099313360705	122	1	364	229.041687011719	365
184	7.22110552763819	125.452261306533	11.1722052275143	209	1	364	408.813415527344	365
185	7.22110552763819	125.608040201005	11.3685357745979	200	1	364	155.18928527832	365
186	7.22110552763819	125.91959798995	10.7724067099274	285	1	364	195.533538818359	365
187	7.22110552763819	126.075376884422	9.70354608325038	285	1	364	43.8491020202637	365
188	7.22110552763819	126.231155778894	7.52268593128123	285	1	364	16.5504302978516	365
189	7.22110552763819	126.386934673367	11.2033189500518	285	1	364	23.806978225708	365
190	7.22110552763819	126.542713567839	10.9640265142814	185	1	364	692.899047851562	365
191	7.32663316582915	122.025125628141	11.3803976359907	20	1	364	140.279434204102	365
192	7.32663316582915	122.180904522613	11.4428837279726	222	1	364	62.5123291015625	365
193	7.32663316582915	124.361809045226	11.4198521131668	95	1	364	91.0285720825195	365
194	7.32663316582915	124.517587939698	11.4476854321987	86	1	364	56.5871162414551	365
195	7.32663316582915	124.673366834171	11.3560596891064	318	1	364	170.902221679688	365
196	7.32663316582915	124.829145728643	11.2894971606401	241	1	364	255.725708007812	365
197	7.32663316582915	124.984924623116	11.3927418015036	334	1	364	124.814109802246	365
198	7.32663316582915	125.140703517588	11.2425388058457	108	1	364	308.523406982422	365
199	7.32663316582915	125.29648241206	11.0181956451896	211	1	364	168.064559936523	365
200	7.32663316582915	125.452261306533	11.3883221500601	249	1	364	130.342361450195	365
201	7.32663316582915	125.608040201005	11.3596035280121	131	1	364	166.446258544922	365
202	7.32663316582915	125.763819095477	11.3179857351368	195	1	364	219.235763549805	365
203	7.32663316582915	125.91959798995	11.398617249802	285	1	364	112.434623718262	365
204	7.32663316582915	126.075376884422	9.42206038453419	285	1	364	231.717971801758	365
205	7.32663316582915	126.231155778894	7.13929719706989	285	1	364	61.529541015625	321
206	7.32663316582915	126.386934673367	11.0234458225013	285	1	364	35.5973930358887	365
207	7.32663316582915	126.542713567839	11.2466857119805	266	1	364	311.010498046875	365
208	7.32663316582915	134.48743718593	11.377703955219	169	1	364	143.662643432617	365
209	7.4321608040201	122.180904522613	11.4533496565575	78	1	364	49.6005363464355	365
210	7.4321608040201	122.336683417085	11.1527444132949	112	1	364	434.755218505859	365
211	7.4321608040201	122.804020100503	10.658088647473	189	1	364	1140.88317871094	365
212	7.4321608040201	123.427135678392	10.950268823896	320	1	364	712.234130859375	365
213	7.4321608040201	124.206030150754	11.4606522221224	11	1	364	40.5535659790039	365
214	7.4321608040201	124.361809045226	11.4311041299281	244	1	364	77.0142974853516	365
215	7.4321608040201	124.517587939698	11.2920436169053	116	1	364	252.292404174805	365
216	7.4321608040201	124.673366834171	11.4032811273074	138	1	364	111.625381469727	365
217	7.4321608040201	124.829145728643	11.4258370264876	257	1	364	83.5584564208984	365
218	7.4321608040201	124.984924623116	11.3889920534436	134	1	364	129.495910644531	365
219	7.4321608040201	125.140703517588	11.4536768188349	108	1	364	39.7123641967773	365
220	7.4321608040201	125.29648241206	11.1075133366678	211	1	364	6.99147796630859	365
221	7.4321608040201	125.452261306533	11.4474855527426	285	1	364	56.823917388916	365
222	7.4321608040201	125.608040201005	11.0750759291855	270	1	364	539.399108886719	365
223	7.4321608040201	125.763819095477	9.73442171342933	332	1	364	2759.08666992188	365
224	7.4321608040201	125.91959798995	11.4457863168491	296	1	364	58.625171661377	365
225	7.4321608040201	126.075376884422	10.3611673284307	285	1	364	143.359313964844	365
226	7.4321608040201	126.231155778894	6.90957883207367	285	1	364	34.1381340026855	319
227	7.4321608040201	126.386934673367	10.6241535739057	285	1	364	37.4088096618652	365
228	7.4321608040201	126.542713567839	11.3863525480904	167	1	364	132.812194824219	365
229	7.4321608040201	134.48743718593	11.4889552336165	169	1	364	5.82918977737427	365
230	7.53768844221106	122.180904522613	11.3051819004267	342	1	364	235.575134277344	365
231	7.53768844221106	122.336683417085	11.443891126971	23	1	364	61.2562026977539	365
232	7.53768844221106	122.804020100503	11.3892599710729	127	1	364	129.170028686523	365
233	7.53768844221106	122.959798994975	11.3404137673066	158	1	364	190.715744018555	365
234	7.53768844221106	123.115577889447	11.2102170165282	219	1	364	358.717895507812	365
235	7.53768844221106	123.27135678392	11.2201898493953	214	1	364	345.62744140625	365
236	7.53768844221106	124.206030150754	10.8929926596693	328	1	364	95.6484451293945	365
237	7.53768844221106	124.361809045226	10.4788741251053	328	1	364	86.2296905517578	365
238	7.53768844221106	124.517587939698	10.0124911308416	335	1	364	50.6581230163574	365
239	7.53768844221106	124.673366834171	11.2703759831873	116	1	364	278.178039550781	365
240	7.53768844221106	124.829145728643	11.4202042368825	341	1	364	90.331672668457	365
241	7.53768844221106	124.984924623116	11.3437817707949	338	1	364	186.297348022461	365
242	7.53768844221106	125.140703517588	11.4313471974644	108	1	364	26.4779300689697	365
243	7.53768844221106	125.29648241206	10.4714325981083	108	1	364	14.8604106903076	365
244	7.53768844221106	125.452261306533	11.4147198584415	284	1	364	92.8292007446289	365
245	7.53768844221106	125.608040201005	10.9889956733683	267	1	364	657.949890136719	365
246	7.53768844221106	125.763819095477	10.8929573335206	83	1	364	793.603515625	365
247	7.53768844221106	125.91959798995	11.1348365781741	109	1	364	458.688323974609	365
248	7.53768844221106	126.075376884422	11.382969521251	211	1	364	114.507255554199	365
249	7.53768844221106	126.231155778894	9.28254924029472	285	1	364	133.481353759766	321
250	7.53768844221106	126.386934673367	10.6456616968471	285	1	364	27.381763458252	365
251	7.53768844221106	126.542713567839	11.4445887443475	153	1	364	60.4082221984863	365
252	7.53768844221106	134.48743718593	11.4822241868011	61	1	364	14.1746435165405	365
253	7.64321608040201	122.180904522613	11.4657397354623	323	1	364	34.3712043762207	365
254	7.64321608040201	122.336683417085	11.2399233493378	168	1	364	319.872100830078	365
255	7.64321608040201	122.492462311558	11.0187249464403	34	1	364	616.711364746094	365
256	7.64321608040201	122.804020100503	11.3134475487634	140	1	364	224.978713989258	365
257	7.64321608040201	122.959798994975	11.2029940235655	201	1	364	368.206695556641	365
258	7.64321608040201	123.27135678392	11.2131266177151	305	1	364	354.899475097656	365
259	7.64321608040201	123.427135678392	11.2736164087584	22	1	364	276.183197021484	365
260	7.64321608040201	124.050251256281	11.2752171936979	211	1	364	273.947692871094	365
261	7.64321608040201	124.206030150754	10.5778468041618	328	1	364	72.0125045776367	365
262	7.64321608040201	124.361809045226	5.95491376156675	131	1	364	7.62969923019409	365
263	7.64321608040201	124.517587939698	4.61804570809875	335	1	364	56.9234008789062	196
264	7.64321608040201	124.673366834171	10.1146063227791	108	1	364	70.0294647216797	365
265	7.64321608040201	124.829145728643	11.3527449878228	108	1	364	170.147247314453	365
266	7.64321608040201	124.984924623116	11.0608247137064	116	1	364	558.763610839844	365
267	7.64321608040201	125.140703517588	10.9848825119938	108	1	364	301.370635986328	365
268	7.64321608040201	125.29648241206	9.59557124308684	108	1	364	66.9236602783203	365
269	7.64321608040201	125.452261306533	11.2545777867488	211	1	364	120.324661254883	365
270	7.64321608040201	125.608040201005	11.3994242617003	230	1	364	116.337844848633	365
271	7.64321608040201	125.763819095477	11.1019171702373	334	1	364	502.984497070312	365
272	7.64321608040201	125.91959798995	11.3799306460898	337	1	364	140.867126464844	365
273	7.64321608040201	126.075376884422	10.9136754635174	287	1	364	764.035766601562	365
274	7.64321608040201	126.231155778894	11.4631467577301	285	1	364	21.2799282073975	365
275	7.64321608040201	126.386934673367	11.4756374999275	285	1	364	19.3239707946777	365
276	7.64321608040201	126.542713567839	11.4111538747055	248	1	364	101.830383300781	365
277	7.64321608040201	134.643216080402	11.483436872207	61	1	364	12.6932859420776	365
278	7.74874371859296	122.180904522613	11.2720974402225	283	1	364	278.144073486328	365
279	7.74874371859296	122.336683417085	11.4280807733139	185	1	364	80.7062454223633	365
280	7.74874371859296	122.492462311558	11.4391103610357	12	1	364	67.1715316772461	365
281	7.74874371859296	122.804020100503	11.2384226545212	248	1	364	321.817657470703	365
282	7.74874371859296	122.959798994975	11.3084393805606	13	1	364	231.431030273438	365
283	7.74874371859296	123.115577889447	11.2042908928155	99	1	364	366.503784179688	365
284	7.74874371859296	123.27135678392	11.3783057745416	246	1	364	142.906814575195	365
285	7.74874371859296	123.427135678392	11.3362682726512	190	1	364	195.979537963867	365
286	7.74874371859296	123.738693467337	11.3815033599625	129	1	364	138.887985229492	365
287	7.74874371859296	123.894472361809	11.2764253489106	161	1	364	79.9176177978516	365
288	7.74874371859296	124.050251256281	11.0488868803518	161	1	364	120.671249389648	365
289	7.74874371859296	124.206030150754	10.1560049655668	211	1	364	118.205001831055	365
290	7.74874371859296	124.361809045226	5.51324597787382	211	1	364	5.98369979858398	365
291	7.74874371859296	124.517587939698	2.77554096425627	138	1	364	2.40963220596313	74
292	7.74874371859296	124.673366834171	7.64894371440945	108	1	364	48.8221549987793	365
293	7.74874371859296	124.829145728643	11.1134425065912	108	1	364	77.1932754516602	365
294	7.74874371859296	124.984924623116	11.1030403480918	116	1	364	492.717834472656	365
295	7.74874371859296	125.140703517588	10.9628167575282	108	1	364	199.292755126953	365
296	7.74874371859296	125.29648241206	8.90468860803586	147	1	364	44.8274803161621	365
297	7.74874371859296	125.452261306533	10.6793734433731	285	1	364	76.2344741821289	365
298	7.74874371859296	125.608040201005	11.447419313035	140	1	364	56.2103805541992	365
299	7.74874371859296	125.763819095477	11.289106749728	112	1	364	256.226257324219	365
300	7.74874371859296	125.91959798995	11.1885078899653	207	1	364	387.2978515625	365
301	7.74874371859296	126.075376884422	11.3333407986109	249	1	364	199.657379150391	365
302	7.74874371859296	126.231155778894	11.4717672223266	211	1	364	15.7558908462524	365
303	7.74874371859296	126.386934673367	11.4393427475797	212	1	364	66.7988815307617	365
304	7.74874371859296	126.542713567839	11.3515380479616	80	1	364	176.633499145508	365
305	7.85427135678392	122.180904522613	11.3737019629914	354	1	364	148.688858032227	365
306	7.85427135678392	122.336683417085	11.4662703406218	109	1	364	33.170280456543	365
307	7.85427135678392	122.492462311558	11.4653169102164	248	1	364	34.9022750854492	365
308	7.85427135678392	122.64824120603	11.3825443770252	297	1	364	137.588226318359	365
309	7.85427135678392	122.804020100503	11.4346672054176	186	1	364	72.6656875610352	365
310	7.85427135678392	122.959798994975	11.4284882070944	175	1	364	80.2090072631836	365
311	7.85427135678392	123.115577889447	11.376978393533	211	1	364	144.477096557617	365
312	7.85427135678392	123.27135678392	11.2077946317598	122	1	364	358.978698730469	365
313	7.85427135678392	123.427135678392	10.1526089743468	137	1	364	1971.70275878906	365
314	7.85427135678392	123.582914572864	10.5287131472391	271	1	364	1342.17932128906	365
315	7.85427135678392	123.738693467337	11.3496498036957	163	1	364	179.021301269531	365
316	7.85427135678392	123.894472361809	11.1790919297508	122	1	364	80.1022491455078	365
317	7.85427135678392	124.050251256281	8.15931250514129	161	1	364	115.824966430664	365
318	7.85427135678392	124.206030150754	9.94220481109332	161	1	364	0	365
319	7.85427135678392	124.361809045226	9.64588847513187	211	1	364	587.784912109375	365
320	7.85427135678392	124.517587939698	6.60320885823834	211	1	364	17.376485824585	321
321	7.85427135678392	124.673366834171	5.16727576825211	149	1	364	115.056930541992	304
322	7.85427135678392	124.829145728643	6.75266013292558	108	1	364	402.880950927734	365
323	7.85427135678392	124.984924623116	11.1261358361596	108	1	364	248.035736083984	365
324	7.85427135678392	125.140703517588	11.0826847502411	108	1	364	380.450897216797	365
325	7.85427135678392	125.29648241206	9.23198275642206	140	1	364	178.36848449707	365
326	7.85427135678392	125.452261306533	10.9676074995417	285	1	364	22.7581787109375	365
327	7.85427135678392	125.608040201005	11.477002768349	142	1	364	20.500659942627	365
328	7.85427135678392	125.763819095477	11.4058668351682	101	1	364	108.42790222168	365
329	7.85427135678392	125.91959798995	11.450258484612	151	1	364	53.394416809082	365
330	7.85427135678392	126.075376884422	11.3151360511656	286	1	364	222.800476074219	365
331	7.85427135678392	126.231155778894	11.4111135221375	285	1	364	20.2413196563721	365
332	7.85427135678392	126.386934673367	11.2880353602894	285	1	364	244.549682617188	365
333	7.95979899497487	122.336683417085	11.4064606140813	186	1	364	107.610862731934	365
334	7.95979899497487	122.492462311558	11.445116624412	248	1	364	59.7569465637207	365
335	7.95979899497487	122.64824120603	11.2420202779803	83	1	364	317.132415771484	365
336	7.95979899497487	122.804020100503	11.4044940369203	109	1	364	109.904067993164	365
337	7.95979899497487	122.959798994975	11.1786147272806	109	1	364	26.5018939971924	365
338	7.95979899497487	123.115577889447	11.2249001233059	109	1	364	57.0786056518555	365
339	7.95979899497487	123.27135678392	11.3799611241954	122	1	364	51.6078033447266	365
340	7.95979899497487	123.427135678392	11.3404723629776	327	1	364	190.484466552734	365
341	7.95979899497487	123.582914572864	11.2440212553425	4	1	364	314.537536621094	365
342	7.95979899497487	123.738693467337	10.963935772158	94	1	364	693.019104003906	365
343	7.95979899497487	123.894472361809	11.3520556661083	122	1	364	175.807281494141	365
344	7.95979899497487	124.050251256281	7.93468303524427	161	1	364	907.239318847656	365
345	7.95979899497487	124.206030150754	8.769226621403	161	1	364	151.476654052734	365
346	7.95979899497487	124.361809045226	9.03373352326329	211	1	364	827.028991699219	365
347	7.95979899497487	124.517587939698	7.62305187592212	211	1	364	3.11467146873474	321
348	7.95979899497487	124.673366834171	4.17738933820311	149	1	364	98.6987533569336	196
349	7.95979899497487	124.829145728643	3.37110346084207	147	3	364	67.2010803222656	78
350	7.95979899497487	124.984924623116	8.74726184993229	108	1	364	82.4484710693359	365
351	7.95979899497487	125.140703517588	11.023594965995	108	1	364	531.209777832031	365
352	7.95979899497487	125.29648241206	10.3564741033712	153	1	364	143.263885498047	365
353	7.95979899497487	125.452261306533	11.2441994620962	285	1	364	16.0927219390869	365
354	7.95979899497487	125.608040201005	11.4785315951517	140	1	364	18.7135677337646	365
355	7.95979899497487	125.763819095477	11.4589405071456	173	1	364	42.7312202453613	365
356	7.95979899497487	125.91959798995	11.4629783253013	258	1	364	37.7728385925293	365
357	7.95979899497487	126.075376884422	11.3501164800565	343	1	364	178.431045532227	365
358	7.95979899497487	126.231155778894	11.4867448148118	293	1	364	8.51045799255371	365
359	7.95979899497487	126.386934673367	11.272375323911	211	1	364	272.4560546875	365
360	8.06532663316583	122.336683417085	11.2635808704066	323	1	364	289.155517578125	365
361	8.06532663316583	122.492462311558	11.3567560316645	314	1	364	170.023651123047	365
362	8.06532663316583	122.64824120603	11.271658453523	155	1	364	278.704803466797	365
363	8.06532663316583	122.804020100503	11.3446987092776	143	1	364	185.193176269531	365
364	8.06532663316583	122.959798994975	11.3986851991913	109	1	364	37.8103866577148	365
365	8.06532663316583	123.115577889447	11.3774180451651	109	1	364	25.6459884643555	365
366	8.06532663316583	123.27135678392	11.4041996641433	122	1	364	109.469375610352	365
367	8.06532663316583	123.427135678392	11.0728936436583	138	1	364	542.360473632812	365
368	8.06532663316583	123.582914572864	11.0788350040587	125	1	364	534.052551269531	365
369	8.06532663316583	123.738693467337	10.4556763658449	197	1	364	1459.10949707031	365
370	8.06532663316583	123.894472361809	11.377753024561	134	1	364	143.57209777832	365
371	8.06532663316583	124.050251256281	10.8815486780012	211	1	364	296.578186035156	365
372	8.06532663316583	124.206030150754	9.91676010703466	161	1	364	595.393981933594	365
373	8.06532663316583	124.361809045226	9.17286739229095	211	1	364	209.359252929688	365
374	8.06532663316583	124.517587939698	8.44437762124655	211	1	364	9.91763687133789	365
375	8.06532663316583	124.673366834171	4.95330997331477	147	1	364	92.0088806152344	302
376	8.06532663316583	124.829145728643	3.05307876663148	147	3	364	49.0618591308594	73
377	8.06532663316583	124.984924623116	5.42503464683749	147	1	364	196.904190063477	304
378	8.06532663316583	125.140703517588	10.4638464871535	108	1	364	526.445434570312	365
379	8.06532663316583	125.29648241206	10.4267946206063	207	1	364	187.880554199219	365
380	8.06532663316583	125.452261306533	11.0837162763822	285	1	364	19.9705009460449	365
381	8.06532663316583	125.608040201005	11.4773012825255	210	1	364	19.9705009460449	365
382	8.06532663316583	125.763819095477	11.418368821617	308	1	364	92.8669891357422	365
383	8.06532663316583	125.91959798995	11.1460752572724	334	1	364	443.56787109375	365
384	8.06532663316583	126.075376884422	11.2022932566984	267	1	364	369.131744384766	365
385	8.06532663316583	126.231155778894	11.4513052305873	261	1	364	52.1280670166016	365
386	8.06532663316583	126.386934673367	11.3134996722486	109	1	364	224.972381591797	365
387	8.17085427135678	122.959798994975	11.1196321670274	338	1	364	479.100158691406	365
388	8.17085427135678	123.115577889447	11.4423729732214	208	1	364	58.4169807434082	365
389	8.17085427135678	123.27135678392	11.3943408427654	116	1	364	122.814651489258	365
390	8.17085427135678	123.427135678392	11.4425636222352	106	1	364	62.8803176879883	365
391	8.17085427135678	123.582914572864	10.6102833483476	122	1	364	157.924362182617	365
392	8.17085427135678	123.738693467337	11.3469340408778	122	1	364	94.8205337524414	365
393	8.17085427135678	124.050251256281	10.8953605228547	216	1	364	790.168395996094	365
394	8.17085427135678	124.206030150754	10.1870069672531	208	1	364	1911.21484375	365
395	8.17085427135678	124.361809045226	10.710498769586	211	1	364	52.3074569702148	365
396	8.17085427135678	124.517587939698	10.2156929782136	211	1	364	19.8423328399658	365
397	8.17085427135678	124.673366834171	7.51159466113796	147	1	364	179.154418945312	365
398	8.17085427135678	124.829145728643	5.35285997154908	147	1	364	18.7502422332764	303
399	8.17085427135678	124.984924623116	4.91064360603927	147	1	364	91.1797943115234	156
400	8.17085427135678	125.140703517588	8.71756515582063	208	1	364	134.292144775391	365
401	8.17085427135678	125.29648241206	9.41191058973903	207	1	364	101.716583251953	365
402	8.17085427135678	125.452261306533	10.5752727853366	285	1	364	10.9190406799316	365
403	8.17085427135678	125.608040201005	11.4843849393569	153	1	364	10.9190406799316	365
404	8.17085427135678	125.763819095477	11.4293879560125	157	1	364	79.1934585571289	365
405	8.17085427135678	125.91959798995	11.3881813117928	358	1	364	130.52099609375	365
406	8.17085427135678	126.075376884422	11.4762001402776	106	1	364	21.5408706665039	365
407	8.17085427135678	126.231155778894	11.4229660612948	288	1	364	87.1614456176758	365
408	8.17085427135678	126.386934673367	11.2399857730268	349	1	364	319.77099609375	365
409	8.27638190954774	122.959798994975	11.0045773029591	313	1	364	636.308471679688	365
410	8.27638190954774	123.115577889447	11.4556124704643	122	1	364	46.6582069396973	365
411	8.27638190954774	123.27135678392	11.4801807613446	109	1	364	15.4282550811768	365
412	8.27638190954774	123.427135678392	11.383548516049	109	1	364	106.054412841797	365
413	8.27638190954774	123.582914572864	9.14645839956244	149	1	364	61.2471389770508	365
414	8.27638190954774	123.738693467337	10.5360803850238	124	1	364	28.5815811157227	365
415	8.27638190954774	124.361809045226	11.3785387794076	211	1	364	137.582870483398	365
416	8.27638190954774	124.517587939698	11.2153204162318	211	1	364	28.8423557281494	365
417	8.27638190954774	124.673366834171	9.93675034288259	211	1	364	305.036407470703	365
418	8.27638190954774	124.829145728643	8.71887493255607	147	1	364	270.553131103516	365
419	8.27638190954774	124.984924623116	6.39551156088141	147	1	364	235.465454101562	304
420	8.27638190954774	125.140703517588	7.06728853988618	211	1	364	9.5805835723877	322
421	8.27638190954774	125.29648241206	8.55677831867838	207	1	364	11.5416717529297	365
422	8.27638190954774	125.452261306533	10.5766581074623	285	1	364	9.66704368591309	365
423	8.27638190954774	125.608040201005	11.4845956511799	241	1	364	11.2444152832031	365
424	8.27638190954774	125.763819095477	11.3439535216244	98	1	364	186.232009887695	365
425	8.27638190954774	125.91959798995	11.4759721030793	172	1	364	21.8407669067383	365
426	8.27638190954774	126.075376884422	11.4601736436086	178	1	364	41.2156181335449	365
427	8.27638190954774	126.231155778894	11.4723316798887	257	1	364	26.2718849182129	365
428	8.27638190954774	126.386934673367	11.4366350497258	158	1	364	70.2313385009766	365
429	8.38190954773869	123.115577889447	11.4505767960295	152	1	364	53.0252380371094	365
430	8.38190954773869	123.27135678392	11.3713392980833	149	1	364	151.380950927734	365
431	8.38190954773869	123.427135678392	11.4373735628161	162	1	364	69.3178024291992	365
432	8.38190954773869	123.582914572864	10.5399891026747	139	1	364	127.8232421875	365
433	8.38190954773869	123.738693467337	11.1628767808123	211	1	364	43.458137512207	365
434	8.38190954773869	124.361809045226	11.3744092066124	286	1	364	147.79719543457	365
435	8.38190954773869	124.517587939698	11.3922878063627	211	1	364	123.775657653809	365
436	8.38190954773869	124.673366834171	11.0931757705425	211	1	364	245.299713134766	365
437	8.38190954773869	124.829145728643	10.3818355527666	211	1	364	800.700500488281	365
438	8.38190954773869	124.984924623116	8.57244301379729	211	1	364	151.752502441406	365
439	8.38190954773869	125.140703517588	6.75973103555776	211	1	364	7.19209432601929	304
440	8.38190954773869	125.29648241206	9.51151937528	207	1	364	11.9403343200684	365
441	8.38190954773869	125.452261306533	11.3309522408452	207	1	364	11.2933673858643	365
442	8.38190954773869	125.608040201005	11.4691566110742	216	1	364	30.1786136627197	365
443	8.38190954773869	125.763819095477	11.3847928487787	98	1	364	134.769226074219	365
444	8.38190954773869	125.91959798995	11.3124755179561	171	1	364	226.276290893555	365
445	8.38190954773869	126.075376884422	11.4764300986526	297	1	364	21.2843933105469	365
446	8.38190954773869	126.231155778894	11.3716558955476	181	1	364	151.241195678711	365
447	8.38190954773869	126.386934673367	11.3866374079897	236	1	364	132.457824707031	365
448	8.48743718592965	123.115577889447	11.2143140345303	332	1	364	353.341796875	365
449	8.48743718592965	123.27135678392	11.2350543039235	280	1	364	326.218048095703	365
450	8.48743718592965	123.427135678392	11.0098936804177	216	1	364	628.925354003906	365
451	8.48743718592965	123.582914572864	11.3766196493905	344	1	364	144.993713378906	365
452	8.48743718592965	123.738693467337	11.3117978301168	243	1	364	227.147644042969	365
453	8.48743718592965	124.361809045226	11.3498890906835	324	1	364	178.712677001953	365
454	8.48743718592965	124.517587939698	11.33292601983	118	1	364	200.220397949219	365
455	8.48743718592965	124.673366834171	8.14960199151809	131	1	364	6915.41259765625	365
456	8.48743718592965	124.829145728643	10.7848027755702	211	1	364	888.403930664062	365
457	8.48743718592965	124.984924623116	8.87601238369922	211	1	364	48.0649909973145	365
458	8.48743718592965	125.140703517588	6.19158978821851	211	1	364	39.080249786377	304
459	8.48743718592965	125.29648241206	10.717016041607	211	1	364	6.99674510955811	365
460	8.48743718592965	125.452261306533	11.4885558660492	255	1	364	6.36016273498535	365
461	8.48743718592965	125.608040201005	11.4870787275761	210	1	364	8.27091884613037	365
462	8.48743718592965	125.763819095477	11.3159128698962	267	1	364	221.88459777832	365
463	8.48743718592965	125.91959798995	11.3401241129547	189	1	364	191.084594726562	365
464	8.48743718592965	126.075376884422	11.3596071624566	262	1	364	166.440170288086	365
465	8.48743718592965	126.231155778894	11.4365389561178	9	1	364	70.3502655029297	365
466	8.48743718592965	126.386934673367	11.3513128510801	104	1	364	176.91764831543	365
467	8.5929648241206	123.427135678392	11.3578337844249	262	1	364	168.675186157227	365
468	8.5929648241206	123.582914572864	11.2367469098989	198	1	364	324.000854492188	365
469	8.5929648241206	123.738693467337	10.4477211029676	290	1	364	1472.02160644531	365
470	8.5929648241206	124.361809045226	10.5586810392145	317	1	364	1294.89221191406	365
471	8.5929648241206	124.829145728643	11.0850270863668	131	1	364	513.107482910156	365
472	8.5929648241206	124.984924623116	8.70634487470858	211	1	364	27.7154388427734	365
473	8.5929648241206	125.140703517588	6.42465762947446	211	1	364	7.15314960479736	303
474	8.5929648241206	125.29648241206	11.0304812418899	211	1	364	11.8575496673584	365
475	8.5929648241206	125.452261306533	11.4761828038059	140	1	364	21.5252342224121	365
476	8.5929648241206	125.608040201005	11.4510025858285	308	1	364	52.4932441711426	365
477	8.5929648241206	125.763819095477	11.4427410480337	200	1	364	62.6885719299316	365
478	8.5929648241206	125.91959798995	11.3197864076549	37	1	364	216.948486328125	365
479	8.5929648241206	126.075376884422	11.3838156857845	279	1	364	135.989791870117	365
480	8.69849246231156	123.427135678392	11.1585710824177	83	1	364	426.992828369141	365
481	8.69849246231156	124.829145728643	11.1509746280791	211	1	364	230.685546875	365
482	8.69849246231156	124.984924623116	9.00571563283193	211	1	364	86.2751922607422	365
483	8.69849246231156	125.140703517588	10.4411426310032	211	1	364	93.3323059082031	365
484	8.69849246231156	125.29648241206	11.4774556107927	211	1	364	13.4517049789429	365
485	8.69849246231156	125.452261306533	11.4764742888562	220	1	364	21.2177276611328	365
486	8.69849246231156	125.608040201005	11.380649426416	337	1	364	139.965179443359	365
487	8.69849246231156	125.763819095477	11.1625851015381	88	1	364	421.619445800781	365
488	8.69849246231156	125.91959798995	11.443394483998	147	1	364	61.8508148193359	365
489	8.69849246231156	126.075376884422	11.3954201838556	161	1	364	121.466758728027	365
490	8.80402010050251	124.829145728643	8.43677518309893	211	1	364	515.420654296875	365
491	8.80402010050251	124.984924623116	10.9780192264579	211	1	364	12.8994979858398	365
492	8.80402010050251	125.140703517588	11.192684155628	108	1	364	381.762908935547	365
493	8.80402010050251	125.29648241206	11.4565525529718	246	1	364	45.6471900939941	365
494	8.80402010050251	125.452261306533	11.4636650987457	217	1	364	36.9289703369141	365
495	8.80402010050251	125.608040201005	11.3093280631561	238	1	364	230.293441772461	365
496	8.80402010050251	125.763819095477	11.4246098063661	153	1	364	83.4003143310547	365
497	8.80402010050251	125.91959798995	11.4433287979873	211	1	364	28.3728733062744	365
498	8.80402010050251	126.075376884422	11.4736005566478	246	1	364	24.7288875579834	365
499	8.80402010050251	126.231155778894	11.4227723884943	165	1	364	87.3884048461914	365
500	8.90954773869347	124.829145728643	10.9940455705055	244	1	364	650.936462402344	365
501	8.90954773869347	124.984924623116	11.1918252247869	211	1	364	142.110733032227	365
502	8.90954773869347	125.29648241206	11.4076008495042	224	1	364	106.266258239746	365
503	8.90954773869347	125.452261306533	11.3747237304791	176	1	364	147.403289794922	365
504	8.90954773869347	125.608040201005	11.3180914528438	139	1	364	219.106109619141	365
505	8.90954773869347	125.763819095477	11.4428643457867	209	1	364	61.471549987793	365
506	8.90954773869347	125.91959798995	11.4746455798275	155	1	364	23.365571975708	365
507	8.90954773869347	126.075376884422	11.4171524282966	221	1	364	94.3739547729492	365
508	8.90954773869347	126.231155778894	11.4555212506748	335	1	364	46.9383735656738	365
509	9.01507537688442	125.608040201005	11.1741786379455	210	1	364	406.159454345703	365
510	9.01507537688442	125.763819095477	11.4416043929121	211	1	364	11.3807764053345	365
511	9.01507537688442	125.91959798995	11.4754101670158	244	1	364	10.8016958236694	365
512	9.01507537688442	126.075376884422	11.4713290181512	177	1	364	27.5296039581299	365
513	9.01507537688442	126.231155778894	10.7844854932009	227	1	364	951.173278808594	365
514	9.12060301507538	122.959798994975	11.3152970623155	340	1	364	222.578140258789	365
515	9.12060301507538	123.115577889447	11.3551283544699	342	1	364	172.093826293945	365
516	9.12060301507538	123.582914572864	11.1455167463513	37	1	364	444.401336669922	365
517	9.12060301507538	124.673366834171	11.2510684931191	267	1	364	305.308685302734	365
518	9.12060301507538	125.608040201005	11.2529985651354	211	1	364	286.421051025391	365
519	9.12060301507538	125.763819095477	10.9143428722111	211	1	364	14.9348840713501	365
520	9.12060301507538	125.91959798995	11.4809492093644	211	1	364	14.0536775588989	365
521	9.12060301507538	126.075376884422	11.4915993207717	140	1	364	2.75998187065125	365
522	9.22613065326633	122.959798994975	11.44005662512	108	1	364	66.0033187866211	365
523	9.22613065326633	123.115577889447	11.447910628923	122	1	364	53.3616752624512	365
524	9.22613065326633	123.27135678392	10.6576638778543	211	1	364	1141.39086914062	365
525	9.22613065326633	123.582914572864	11.0493098545078	81	1	364	574.568908691406	365
526	9.22613065326633	124.673366834171	11.0846250148648	83	1	364	526.415405273438	365
527	9.22613065326633	125.608040201005	11.3156653110059	211	1	364	109.527496337891	365
528	9.22613065326633	125.763819095477	10.8380103570628	211	1	364	17.6890125274658	365
529	9.22613065326633	125.91959798995	11.4111231884017	211	1	364	80.1826553344727	365
530	9.22613065326633	126.075376884422	11.271506072818	140	1	364	278.886474609375	365
531	9.33165829145729	122.959798994975	11.4326613073696	331	1	364	75.1425933837891	365
532	9.33165829145729	123.115577889447	11.4141024181143	122	1	364	80.3743362426758	365
533	9.33165829145729	123.27135678392	10.0842786617129	250	1	364	2093.63452148438	365
534	9.33165829145729	125.608040201005	11.4430436913065	211	1	364	62.1973190307617	365
535	9.33165829145729	125.763819095477	11.2428033097819	211	1	364	6.73068475723267	365
536	9.33165829145729	125.91959798995	11.2480034501808	244	1	364	309.354705810547	365
537	9.43718592964824	122.64824120603	11.2029193522769	113	1	364	368.305328369141	365
538	9.43718592964824	122.804020100503	11.3126787330824	163	1	364	226.020889282227	365
539	9.43718592964824	122.959798994975	11.3983693651	250	1	364	117.782852172852	365
540	9.43718592964824	123.115577889447	11.3473971127675	139	1	364	180.884384155273	365
541	9.43718592964824	125.452261306533	11.2300185155627	73	1	364	332.755920410156	365
542	9.43718592964824	125.608040201005	11.3455737422757	149	1	364	184.179916381836	365
543	9.43718592964824	125.763819095477	11.3984623507568	209	1	364	117.660797119141	365
544	9.43718592964824	125.91959798995	11.4706020193408	286	1	364	28.3591461181641	365
545	9.5427135678392	122.492462311558	11.1386611522007	319	1	364	453.546600341797	365
546	9.5427135678392	122.64824120603	11.4842832384078	257	1	364	11.6845283508301	365
547	9.5427135678392	122.804020100503	11.3730966915674	127	1	364	149.416641235352	365
548	9.5427135678392	122.959798994975	11.4230226445976	162	1	364	87.089973449707	365
549	9.5427135678392	123.115577889447	11.1469017607964	107	1	364	442.514007568359	365
550	9.5427135678392	123.427135678392	11.1647587500834	359	1	364	418.761138916016	365
551	9.5427135678392	123.738693467337	10.2343538219909	58	1	364	1828.955078125	365
552	9.5427135678392	125.452261306533	11.3735576708532	240	1	364	148.871734619141	365
553	9.5427135678392	125.608040201005	11.3411512004506	319	1	364	189.784774780273	365
554	9.5427135678392	125.763819095477	11.2143154990175	233	1	364	353.330352783203	365
555	9.5427135678392	125.91959798995	11.3682092741106	238	1	364	155.598785400391	365
556	9.64824120603015	122.492462311558	11.3563766155739	361	1	364	170.483764648438	365
557	9.64824120603015	122.64824120603	11.4867291508424	137	1	364	8.69939041137695	365
558	9.64824120603015	122.804020100503	11.3771095818878	114	1	364	144.408996582031	365
559	9.64824120603015	122.959798994975	11.3329162605764	109	1	364	198.625503540039	365
560	9.64824120603015	123.115577889447	11.0504574401362	108	1	364	573.025146484375	365
561	9.64824120603015	123.427135678392	11.3692324667575	110	1	364	154.309692382812	365
562	9.64824120603015	123.894472361809	10.6417808285424	89	1	364	1165.81848144531	365
563	9.64824120603015	124.050251256281	11.3541191928987	136	1	364	173.36994934082	365
564	9.64824120603015	124.206030150754	11.3511857072171	242	1	364	177.075729370117	365
565	9.64824120603015	124.361809045226	10.7864605896985	318	1	364	948.263000488281	365
566	9.64824120603015	125.452261306533	11.351069196213	97	1	364	177.226379394531	365
567	9.64824120603015	125.608040201005	10.6741806772445	100	1	364	1116.35302734375	365
568	9.75376884422111	122.492462311558	11.3934991273497	108	1	364	123.867637634277	365
569	9.75376884422111	122.64824120603	11.4365657776066	134	1	364	70.1810455322266	365
570	9.75376884422111	122.804020100503	11.2557335037585	327	1	364	299.322265625	365
571	9.75376884422111	122.959798994975	11.4263344981378	109	1	364	78.3787002563477	365
572	9.75376884422111	123.115577889447	11.2605215987269	209	1	364	287.475524902344	365
573	9.75376884422111	123.427135678392	11.2593529547057	148	1	364	294.609527587891	365
574	9.75376884422111	123.894472361809	11.1937097154323	296	1	364	380.427917480469	365
575	9.75376884422111	124.050251256281	11.4058390374248	181	1	364	108.459770202637	365
576	9.75376884422111	124.206030150754	11.3954792981638	131	1	364	121.364013671875	365
577	9.75376884422111	124.361809045226	11.4211421268914	174	1	364	89.4267578125	365
578	9.75376884422111	124.517587939698	11.3150367313477	178	1	364	223.010437011719	365
579	9.75376884422111	125.608040201005	11.4424594063471	82	1	364	63.0356216430664	365
580	9.75376884422111	125.91959798995	11.4789350616346	31	1	364	18.1054210662842	365
581	9.75376884422111	126.075376884422	11.1819327253352	96	1	364	395.977752685547	365
582	9.85929648241206	122.336683417085	11.2855162490802	232	1	364	260.845581054688	365
583	9.85929648241206	122.492462311558	11.3730799683032	248	1	364	149.472671508789	365
584	9.85929648241206	122.64824120603	11.3637768978602	337	1	364	161.146453857422	365
585	9.85929648241206	122.804020100503	11.3586385986711	101	1	364	167.66130065918	365
586	9.85929648241206	122.959798994975	11.3997483300937	139	1	364	102.094985961914	365
587	9.85929648241206	123.115577889447	11.1930218884805	139	1	364	381.297302246094	365
588	9.85929648241206	123.427135678392	11.3036643826196	164	1	364	237.551116943359	365
589	9.85929648241206	123.582914572864	10.7148251907251	99	1	364	1054.88134765625	365
590	9.85929648241206	123.894472361809	11.3845043120741	305	1	364	135.129516601562	365
591	9.85929648241206	124.050251256281	11.3102413479281	103	1	364	229.13688659668	365
592	9.85929648241206	124.206030150754	11.2832905449932	326	1	364	263.710662841797	365
593	9.85929648241206	124.361809045226	11.2837001638	263	1	364	263.185180664062	365
594	9.85929648241206	124.517587939698	11.2098904186697	316	1	364	359.113220214844	365
595	9.85929648241206	125.608040201005	11.4322497794162	63	1	364	75.4753341674805	365
596	9.85929648241206	125.91959798995	11.4679927949229	104	1	364	31.574312210083	365
597	9.85929648241206	126.075376884422	11.3254302769404	31	1	364	209.641403198242	365
598	9.96482412060302	122.492462311558	11.3328473016601	232	1	364	200.323135375977	365
599	9.96482412060302	122.64824120603	11.1758631285686	88	1	364	404.024475097656	365
600	9.96482412060302	122.804020100503	10.6681587359706	327	1	364	1125.5185546875	365
601	9.96482412060302	122.959798994975	11.4236216876503	139	1	364	86.2606658935547	365
602	9.96482412060302	123.115577889447	11.32991439878	122	1	364	190.717742919922	365
603	9.96482412060302	123.427135678392	11.2572825420676	190	1	364	297.314392089844	365
604	9.96482412060302	123.582914572864	11.3133570106364	158	1	364	225.143051147461	365
605	9.96482412060302	124.050251256281	11.1298969113736	202	1	364	465.306213378906	365
606	9.96482412060302	124.206030150754	11.3597719497719	200	1	364	166.23323059082	365
607	9.96482412060302	124.361809045226	11.1898796935101	103	1	364	385.490753173828	365
608	9.96482412060302	124.517587939698	11.3673985171642	187	1	364	156.620971679688	365
609	9.96482412060302	125.608040201005	10.887322795065	345	1	364	801.677307128906	365
610	9.96482412060302	126.075376884422	11.2806512663241	104	1	364	267.065032958984	365
611	10.070351758794	122.804020100503	10.8488221836042	344	1	364	857.1171875	365
612	10.070351758794	122.959798994975	11.4208221908425	130	1	364	89.7500228881836	365
613	10.070351758794	123.115577889447	11.2425952898794	139	1	364	295.227020263672	365
614	10.070351758794	123.27135678392	10.9688988708501	110	1	364	685.586120605469	365
615	10.070351758794	123.427135678392	10.3529375496374	323	1	364	1627.85778808594	365
616	10.070351758794	123.582914572864	11.3432643022201	194	1	364	187.092224121094	365
617	10.070351758794	124.206030150754	11.3908048260087	364	1	364	127.238883972168	365
618	10.070351758794	124.361809045226	11.140287471475	2	1	364	451.387084960938	365
619	10.070351758794	124.517587939698	11.0930752276925	31	1	364	514.953186035156	365
620	10.070351758794	125.140703517588	11.1407296232814	228	1	364	450.799713134766	365
621	10.070351758794	125.608040201005	10.9200098563334	315	1	364	754.966491699219	365
622	10.1758793969849	122.959798994975	10.8634119682812	159	1	364	836.058227539062	365
623	10.1758793969849	123.115577889447	11.366742650264	109	1	364	154.588027954102	365
624	10.1758793969849	123.27135678392	11.3229122124812	108	1	364	212.82112121582	365
625	10.1758793969849	123.582914572864	11.2007722014586	264	1	364	371.132141113281	365
626	10.1758793969849	123.738693467337	10.0254024858548	291	1	364	2200.81079101562	365
627	10.1758793969849	124.361809045226	10.442060735117	105	1	364	1481.18566894531	365
628	10.1758793969849	124.829145728643	11.3657752115574	324	1	364	158.663345336914	365
629	10.1758793969849	125.608040201005	11.4547399747328	192	1	364	47.8995628356934	365
630	10.2814070351759	122.959798994975	11.2749128441648	272	1	364	274.484375	365
631	10.2814070351759	123.115577889447	11.2256833702706	341	1	364	338.427764892578	365
632	10.2814070351759	123.27135678392	11.2625857906412	170	1	364	290.349853515625	365
633	10.2814070351759	123.582914572864	10.650013957688	303	1	364	1153.23278808594	365
634	10.2814070351759	123.738693467337	10.8879654771667	305	1	364	800.74609375	365
635	10.2814070351759	124.829145728643	11.2884023564503	100	1	364	257.127532958984	365
636	10.2814070351759	124.984924623116	11.3253770339838	80	1	364	209.823318481445	365
637	10.2814070351759	125.140703517588	10.8412886801239	237	1	364	868.071350097656	365
638	10.2814070351759	125.608040201005	11.4651509430077	199	1	364	35.1012306213379	365
639	10.3869346733668	122.959798994975	11.1314685456227	90	1	364	463.153533935547	365
640	10.3869346733668	123.115577889447	11.3014755428585	109	1	364	238.171905517578	365
641	10.3869346733668	123.27135678392	11.2573063480762	138	1	364	297.272125244141	365
642	10.3869346733668	123.738693467337	11.301464671473	340	1	364	240.36149597168	365
643	10.3869346733668	123.894472361809	10.5620797030024	264	1	364	1289.55615234375	365
644	10.3869346733668	124.829145728643	11.288824057663	324	1	364	256.588806152344	365
645	10.3869346733668	124.984924623116	10.5008526714284	216	1	364	1386.50598144531	365
646	10.3869346733668	125.140703517588	11.400248251789	107	1	364	115.436851501465	365
647	10.3869346733668	125.608040201005	11.4690339797774	199	1	364	30.3267784118652	365
648	10.4924623115578	122.025125628141	11.2022507622747	290	1	364	369.187133789062	365
649	10.4924623115578	122.492462311558	11.0898938846238	160	1	364	519.189270019531	365
650	10.4924623115578	122.64824120603	11.2661231471606	29	1	364	285.864440917969	365
651	10.4924623115578	122.804020100503	10.421669991165	172	1	364	1514.427734375	365
652	10.4924623115578	122.959798994975	11.1365102626678	353	1	364	456.443542480469	365
653	10.4924623115578	123.115577889447	11.4290049860897	119	1	364	79.2814102172852	365
654	10.4924623115578	123.27135678392	11.3745270477033	209	1	364	145.058898925781	365
655	10.4924623115578	123.427135678392	9.49559590671033	229	1	364	3256.17700195312	365
656	10.4924623115578	123.738693467337	10.6477019622314	103	1	364	1156.77331542969	365
657	10.4924623115578	123.894472361809	11.2213001240242	299	1	364	344.188293457031	365
658	10.4924623115578	124.673366834171	11.1888957711075	337	1	364	386.769592285156	365
659	10.4924623115578	124.829145728643	11.4323244174163	140	1	364	75.5614013671875	365
660	10.4924623115578	124.984924623116	11.4787108142192	122	1	364	18.4712600708008	365
661	10.4924623115578	125.140703517588	11.394982955573	150	1	364	122.006324768066	365
662	10.5979899497487	122.025125628141	11.3180318972864	20	1	364	219.186401367188	365
663	10.5979899497487	122.64824120603	11.3058024570197	106	1	364	234.806076049805	365
664	10.5979899497487	122.959798994975	9.73840965513556	313	1	364	2751.1025390625	365
665	10.5979899497487	123.115577889447	11.3621178018567	249	1	364	163.262847900391	365
666	10.5979899497487	123.27135678392	11.4096492132795	244	1	364	88.873649597168	365
667	10.5979899497487	123.427135678392	11.3146929551887	284	1	364	223.401229858398	365
668	10.5979899497487	123.738693467337	10.7788581467626	33	1	364	959.444091796875	365
669	10.5979899497487	123.894472361809	11.4891399707248	280	1	364	5.70214509963989	365
670	10.5979899497487	124.829145728643	11.3494636263964	134	1	364	179.233673095703	365
671	10.5979899497487	124.984924623116	11.2392230004387	283	1	364	320.784332275391	365
672	10.5979899497487	125.140703517588	11.3851905483475	174	1	364	134.265991210938	365
673	10.7035175879397	122.025125628141	11.2907927358429	322	1	364	254.052734375	365
674	10.7035175879397	122.180904522613	11.1813156346189	270	1	364	396.806884765625	365
675	10.7035175879397	122.336683417085	10.7385403537369	311	1	364	1019.35906982422	365
676	10.7035175879397	122.492462311558	9.40077297561763	189	1	364	3464.12719726562	365
677	10.7035175879397	122.64824120603	10.9998812491359	30	1	364	642.830017089844	365
678	10.7035175879397	122.959798994975	8.79827489615366	69	1	364	4946.3232421875	365
679	10.7035175879397	123.115577889447	11.4012106868431	98	1	364	114.233642578125	365
680	10.7035175879397	123.27135678392	11.4452776974542	122	1	364	59.4972534179688	365
681	10.7035175879397	123.427135678392	11.316927281617	220	1	364	220.597137451172	365
682	10.7035175879397	123.894472361809	11.3081597662011	275	1	364	231.758239746094	365
683	10.7035175879397	124.829145728643	10.3607388204569	338	1	364	1614.47680664062	365
684	10.7035175879397	124.984924623116	11.3847247707141	328	1	364	134.854537963867	365
685	10.7035175879397	125.763819095477	11.4696130520288	361	1	364	29.6310577392578	365
686	10.8090452261307	122.025125628141	11.0443117999127	208	1	364	581.420349121094	365
687	10.8090452261307	122.180904522613	11.4486821447835	122	1	364	46.7628059387207	365
688	10.8090452261307	122.336683417085	11.2169246424935	102	1	364	349.746307373047	365
689	10.8090452261307	122.492462311558	11.1032650783037	274	1	364	501.151641845703	365
690	10.8090452261307	122.64824120603	11.0372437799277	330	1	364	591.173461914062	365
691	10.8090452261307	122.959798994975	10.0612477850515	255	1	364	2135.36645507812	365
692	10.8090452261307	123.115577889447	11.3174293690515	278	1	364	219.953002929688	365
693	10.8090452261307	123.27135678392	11.4719052351523	150	1	364	26.8235492706299	365
694	10.8090452261307	123.427135678392	11.3413403414989	248	1	364	189.523818969727	365
695	10.8090452261307	123.582914572864	10.6744637077164	320	1	364	1115.92199707031	365
696	10.8090452261307	123.894472361809	11.2762688031778	204	1	364	272.760955810547	365
697	10.8090452261307	124.829145728643	11.4021900218935	169	1	364	113.00309753418	365
698	10.8090452261307	124.984924623116	11.1339348299881	227	1	364	459.896636962891	365
699	10.9145728643216	122.025125628141	11.3648847894027	353	1	364	159.666442871094	365
700	10.9145728643216	122.180904522613	11.2368727103013	122	1	364	67.8289260864258	365
701	10.9145728643216	122.336683417085	11.2457101498224	120	1	364	130.484573364258	365
702	10.9145728643216	122.492462311558	10.8365772766777	344	1	364	874.914916992188	365
703	10.9145728643216	122.64824120603	10.9787345928316	288	1	364	672.269409179688	365
704	10.9145728643216	123.27135678392	11.2815747118621	226	1	364	265.920166015625	365
705	10.9145728643216	123.427135678392	11.1242693432921	306	1	364	472.838714599609	365
706	10.9145728643216	123.894472361809	11.2434446516783	76	1	364	315.2734375	365
707	10.9145728643216	124.050251256281	11.1962186063319	69	1	364	377.130340576172	365
708	10.9145728643216	124.517587939698	11.1375271287322	272	1	364	455.085693359375	365
709	10.9145728643216	124.673366834171	10.9454954686327	149	1	364	718.967529296875	365
710	10.9145728643216	124.829145728643	11.419017573307	269	1	364	91.9494247436523	365
711	10.9145728643216	124.984924623116	11.2237331149426	197	1	364	340.9970703125	365
712	11.0201005025126	122.025125628141	11.1508860543818	330	1	364	437.216857910156	365
713	11.0201005025126	122.180904522613	11.3738586020681	130	1	364	41.9151382446289	365
714	11.0201005025126	122.336683417085	10.7798757916805	139	1	364	112.887130737305	365
715	11.0201005025126	122.492462311558	11.0894114786128	156	1	364	519.898803710938	365
716	11.0201005025126	122.64824120603	11.0914995575141	312	1	364	517.088073730469	365
717	11.0201005025126	122.804020100503	10.8755903360489	279	1	364	818.516296386719	365
718	11.0201005025126	124.050251256281	11.1971966587282	76	1	364	375.827056884766	365
719	11.0201005025126	124.361809045226	11.4008759978553	74	1	364	114.615226745605	365
720	11.0201005025126	124.517587939698	11.0907559022746	226	1	364	518.09521484375	365
721	11.0201005025126	124.673366834171	11.3360013407275	283	1	364	196.316635131836	365
722	11.0201005025126	124.829145728643	11.4687654399206	283	1	364	30.6720390319824	365
723	11.0201005025126	124.984924623116	11.252335622009	194	1	364	303.660888671875	365
724	11.1256281407035	122.025125628141	10.8919081910206	128	1	364	795.109985351562	365
725	11.1256281407035	122.180904522613	11.2480670468437	130	1	364	15.4080238342285	365
726	11.1256281407035	122.336683417085	10.6472933519758	139	1	364	8.23820495605469	365
727	11.1256281407035	122.492462311558	11.058716822784	103	1	364	561.720581054688	365
728	11.1256281407035	122.64824120603	11.2113598037663	173	1	364	357.217803955078	365
729	11.1256281407035	122.804020100503	11.360255696626	187	1	364	165.623260498047	365
730	11.1256281407035	122.959798994975	11.3959175205808	357	1	364	120.842895507812	365
731	11.1256281407035	123.738693467337	10.2747772417834	36	1	364	1759.62194824219	365
732	11.1256281407035	124.517587939698	11.3763947266722	57	1	364	145.306396484375	365
733	11.1256281407035	124.673366834171	11.4365878131215	108	1	364	70.2521133422852	365
734	11.1256281407035	124.829145728643	11.2397934391194	283	1	364	320.03125	365
735	11.1256281407035	124.984924623116	10.3628424153757	215	1	364	1611.36938476562	365
736	11.1256281407035	125.29648241206	11.1980219039819	239	1	364	374.754119873047	365
737	11.1256281407035	125.452261306533	11.2937270307962	55	1	364	250.292205810547	365
738	11.1256281407035	125.608040201005	11.3801982504795	37	1	364	140.523345947266	365
739	11.2311557788945	122.025125628141	8.72792617606676	130	1	364	5139.703125	365
740	11.2311557788945	122.180904522613	11.0053976001365	122	1	364	4.50992202758789	365
741	11.2311557788945	122.336683417085	10.8790315197848	212	1	364	47.8624153137207	365
742	11.2311557788945	122.492462311558	11.3895820683356	241	1	364	128.765151977539	365
743	11.2311557788945	122.64824120603	11.3242776839835	158	1	364	211.227081298828	365
744	11.2311557788945	122.804020100503	11.3373310447189	309	1	364	194.628982543945	365
745	11.2311557788945	122.959798994975	11.164037437817	340	1	364	419.69921875	365
746	11.2311557788945	123.115577889447	10.9330740691544	345	1	364	736.513366699219	365
747	11.2311557788945	124.050251256281	11.0103396391219	50	1	364	627.970642089844	365
748	11.2311557788945	124.517587939698	11.42112747998	64	1	364	89.3911514282227	365
749	11.2311557788945	124.673366834171	11.2959102465414	258	1	364	247.482116699219	365
750	11.2311557788945	124.829145728643	11.2219606910514	156	1	364	343.324310302734	365
751	11.2311557788945	124.984924623116	9.33685031199046	354	1	364	3607.89965820312	365
752	11.2311557788945	125.29648241206	11.4867135469187	203	1	364	8.70862865447998	365
753	11.2311557788945	125.452261306533	11.4613857877024	325	1	364	39.7258338928223	365
754	11.2311557788945	125.608040201005	11.1623334872344	187	1	364	421.987091064453	365
755	11.3366834170854	122.180904522613	11.0309924756074	134	1	364	24.6834049224854	365
756	11.3366834170854	122.336683417085	11.4011393791992	212	1	364	23.4030723571777	365
757	11.3366834170854	122.492462311558	11.4196403277579	128	1	364	91.2665176391602	365
758	11.3366834170854	122.64824120603	11.277793695985	314	1	364	270.77880859375	365
759	11.3366834170854	122.804020100503	11.3830943488558	236	1	364	136.898574829102	365
760	11.3366834170854	122.959798994975	11.4191102271123	266	1	364	91.9483947753906	365
761	11.3366834170854	123.115577889447	11.1664443016602	339	1	364	416.523681640625	365
762	11.3366834170854	124.361809045226	11.259243659467	54	1	364	294.745941162109	365
763	11.3366834170854	124.517587939698	11.269449270513	55	1	364	281.566314697266	365
764	11.3366834170854	124.829145728643	11.3524757731188	202	1	364	175.439315795898	365
765	11.3366834170854	124.984924623116	11.2664832318814	159	1	364	285.389556884766	365
766	11.3366834170854	125.140703517588	11.4339467041932	329	1	364	73.5244827270508	365
767	11.3366834170854	125.29648241206	11.4886396607994	169	1	364	6.36856698989868	365
768	11.3366834170854	125.452261306533	11.4749948224917	358	1	364	23.0405101776123	365
769	11.3366834170854	125.608040201005	11.3601148926685	268	1	364	165.798614501953	365
770	11.4422110552764	122.025125628141	10.6585501414389	137	1	364	1140.17541503906	365
771	11.4422110552764	122.180904522613	11.4716860599404	134	1	364	11.7482852935791	365
772	11.4422110552764	122.336683417085	11.3861792071289	109	1	364	132.390121459961	365
773	11.4422110552764	122.492462311558	11.3323446026373	322	1	364	200.962493896484	365
774	11.4422110552764	122.64824120603	11.1838429399169	219	1	364	393.464172363281	365
775	11.4422110552764	122.804020100503	11.1245590149055	311	1	364	472.476959228516	365
776	11.4422110552764	122.959798994975	11.2813532430813	73	1	364	266.171417236328	365
777	11.4422110552764	123.115577889447	10.9932311438224	73	1	364	652.071838378906	365
778	11.4422110552764	124.361809045226	11.3581229821103	71	1	364	168.308364868164	365
779	11.4422110552764	124.517587939698	11.3805516184367	33	1	364	139.950607299805	365
780	11.4422110552764	124.829145728643	11.4792562303746	288	1	364	17.8269348144531	365
781	11.4422110552764	124.984924623116	11.2398490690908	182	1	364	319.963012695312	365
782	11.4422110552764	125.140703517588	11.4791454958404	331	1	364	17.9511299133301	365
783	11.4422110552764	125.29648241206	11.4896712491096	318	1	364	5.11050128936768	365
784	11.4422110552764	125.452261306533	11.4677771567947	228	1	364	31.8841247558594	365
785	11.5477386934673	122.180904522613	11.4921534022857	267	1	364	2.03884649276733	365
786	11.5477386934673	122.336683417085	11.2154415161005	128	1	364	351.863647460938	365
787	11.5477386934673	122.492462311558	10.9877325555318	232	1	364	659.604736328125	365
788	11.5477386934673	122.64824120603	10.7931490429787	302	1	364	938.4130859375	365
789	11.5477386934673	122.804020100503	11.1451352550249	23	1	364	444.907287597656	365
790	11.5477386934673	123.115577889447	10.7219498616916	65	1	364	1044.18664550781	365
791	11.5477386934673	124.361809045226	11.3993231441737	92	1	364	116.577072143555	365
792	11.5477386934673	124.517587939698	11.4062313766927	189	1	364	107.959625244141	365
793	11.5477386934673	124.984924623116	11.3788218899565	73	1	364	142.259033203125	365
794	11.5477386934673	125.140703517588	11.4793814905949	125	1	364	17.6743316650391	365
795	11.5477386934673	125.29648241206	11.4719611438213	177	1	364	26.7557830810547	365
796	11.5477386934673	125.452261306533	11.2361919690171	289	1	364	324.693817138672	365
797	11.6532663316583	122.180904522613	11.4703158872976	317	1	364	28.7672138214111	365
798	11.6532663316583	122.336683417085	10.5517784516074	183	1	364	1305.74694824219	365
799	11.6532663316583	122.804020100503	10.8469396581418	200	1	364	859.875427246094	365
800	11.6532663316583	124.984924623116	11.0337919636024	358	1	364	595.923828125	365
801	11.6532663316583	125.140703517588	11.4784940796956	170	1	364	18.5861225128174	365
802	11.6532663316583	125.29648241206	11.4605596460853	157	1	364	40.7249641418457	365
803	11.6532663316583	125.452261306533	11.1255960725415	341	1	364	471.072082519531	365
804	11.7587939698492	120	11.4617636395437	193	1	364	39.2395973205566	365
805	11.7587939698492	121.869346733668	11.1417287402849	202	1	364	449.461578369141	365
806	11.7587939698492	122.025125628141	11.3483721644406	272	1	364	180.606048583984	365
807	11.7587939698492	122.180904522613	11.2188492643724	297	1	364	347.397888183594	365
808	11.7587939698492	124.984924623116	11.2511306060027	235	1	364	305.296752929688	365
809	11.7587939698492	125.140703517588	11.4606738317385	114	1	364	40.5967216491699	365
810	11.7587939698492	125.29648241206	11.4893113358002	129	1	364	5.5049204826355	365
811	11.7587939698492	125.452261306533	11.3590477381147	299	1	364	167.147064208984	365
812	11.8643216080402	122.025125628141	11.2807908902232	233	1	364	266.931274414062	365
813	11.8643216080402	123.894472361809	9.65514910458468	304	1	364	2919.99926757812	365
814	11.8643216080402	124.673366834171	10.3038016737579	105	1	364	1710.341796875	365
815	11.8643216080402	124.829145728643	11.1994524363562	306	1	364	372.740356445312	365
816	11.8643216080402	124.984924623116	11.4108384859769	284	1	364	102.235107421875	365
817	11.8643216080402	125.140703517588	11.4533449778249	148	1	364	49.614372253418	365
818	11.8643216080402	125.29648241206	11.4776800219867	131	1	364	19.7280883789062	365
819	11.8643216080402	125.452261306533	11.3819838516817	254	1	364	138.232238769531	365
820	11.9698492462312	123.738693467337	11.1580772009286	58	1	364	427.616607666016	365
821	11.9698492462312	123.894472361809	11.3626572836417	6	1	364	162.437850952148	365
822	11.9698492462312	124.050251256281	11.0904949796421	64	1	364	518.447326660156	365
823	11.9698492462312	124.673366834171	11.2784898047555	192	1	364	269.891357421875	365
824	11.9698492462312	124.829145728643	11.2304213618769	253	1	364	332.263732910156	365
825	11.9698492462312	124.984924623116	11.483397082947	234	1	364	12.767165184021	365
826	11.9698492462312	125.140703517588	11.4907739368688	138	1	364	3.73871326446533	365
827	11.9698492462312	125.29648241206	11.440651325982	178	1	364	65.2573089599609	365
828	12.0753768844221	120	11.4779905053653	192	1	364	19.3387298583984	365
829	12.0753768844221	120.155778894472	11.4511006189252	204	1	364	52.3612442016602	365
830	12.0753768844221	120.311557788945	11.4482729751292	47	1	364	55.8396797180176	365
831	12.0753768844221	123.27135678392	11.4411578075488	15	1	364	64.6197967529297	365
832	12.0753768844221	123.582914572864	9.72682452334383	31	1	364	2774.35327148438	365
833	12.0753768844221	123.738693467337	11.4292662139177	53	1	364	79.3305053710938	365
834	12.0753768844221	123.894472361809	11.3856393207937	60	1	364	133.707443237305	365
835	12.0753768844221	124.517587939698	11.1266803380439	351	1	364	469.626190185547	365
836	12.0753768844221	124.673366834171	11.3779523453906	188	1	364	143.350570678711	365
837	12.0753768844221	124.829145728643	11.4133220520097	178	1	364	99.1392593383789	365
838	12.0753768844221	124.984924623116	11.4760321969132	148	1	364	21.7251644134521	365
839	12.0753768844221	125.140703517588	11.4582924536263	246	1	364	43.5245094299316	365
840	12.0753768844221	125.29648241206	11.3289004173882	184	1	364	205.281433105469	365
841	12.0753768844221	125.452261306533	11.205646621802	81	1	364	364.712554931641	365
842	12.1809045226131	120	11.4724230500604	72	1	364	25.8498668670654	365
843	12.1809045226131	120.155778894472	11.4632102218641	351	1	364	37.4871673583984	365
844	12.1809045226131	122.025125628141	11.3404461163778	364	1	364	190.678512573242	365
845	12.1809045226131	123.27135678392	11.227363624297	205	1	364	336.256774902344	365
846	12.1809045226131	123.427135678392	11.4120402975378	10	1	364	100.736755371094	365
847	12.1809045226131	123.582914572864	11.3620135394938	30	1	364	163.405960083008	365
848	12.1809045226131	123.738693467337	11.3499185656237	268	1	364	178.680923461914	365
849	12.1809045226131	123.894472361809	11.1406536552133	291	1	364	450.843719482422	365
850	12.1809045226131	124.517587939698	11.4249889669911	358	1	364	84.6477432250977	365
851	12.1809045226131	124.673366834171	11.4579908429159	31	1	364	43.8996734619141	365
852	12.1809045226131	124.829145728643	11.4728054461628	283	1	364	25.6938858032227	365
853	12.1809045226131	124.984924623116	11.4921294860025	145	1	364	2.10688090324402	365
854	12.1809045226131	125.140703517588	11.4899703959051	165	1	364	4.74220085144043	365
855	12.1809045226131	125.29648241206	11.4516300862321	82	1	364	51.7283592224121	365
856	12.1809045226131	125.452261306533	11.3545894594209	11	1	364	172.776901245117	365
857	12.286432160804	120	11.4038101064164	72	1	364	110.986236572266	365
858	12.286432160804	121.090452261307	11.268673866008	56	1	364	282.568359375	365
859	12.286432160804	121.246231155779	11.4092640091503	56	1	364	104.195922851562	365
860	12.286432160804	122.025125628141	11.1044016013557	60	1	364	499.616424560547	365
861	12.286432160804	123.27135678392	11.3916553033855	4	1	364	126.167388916016	365
862	12.286432160804	123.427135678392	11.4265471818027	53	1	364	82.4946365356445	365
863	12.286432160804	123.582914572864	11.385650061295	296	1	364	133.691192626953	365
864	12.286432160804	123.738693467337	11.1689753095628	196	1	364	413.150482177734	365
865	12.286432160804	124.361809045226	11.2749663884811	156	1	364	274.434661865234	365
866	12.286432160804	124.517587939698	11.4259841360805	110	1	364	83.4014129638672	365
867	12.286432160804	124.673366834171	11.4664248276887	99	1	364	33.5428810119629	365
868	12.286432160804	124.829145728643	11.4465871331952	198	1	364	57.9276390075684	365
869	12.286432160804	124.984924623116	11.4251113945344	280	1	364	84.5013427734375	365
870	12.286432160804	125.140703517588	11.4610218282917	258	1	364	40.1742248535156	365
871	12.286432160804	125.29648241206	11.3864891411511	344	1	364	132.643157958984	365
872	12.286432160804	125.452261306533	11.3352123917797	345	1	364	197.320388793945	365
873	12.391959798995	121.090452261307	11.3343696602052	228	1	364	198.374130249023	365
874	12.391959798995	121.246231155779	11.4480449690969	86	1	364	56.1432495117188	365
875	12.391959798995	122.025125628141	11.2635590591678	288	1	364	289.175170898438	365
876	12.391959798995	122.492462311558	11.4019229913936	103	1	364	113.346839904785	365
877	12.391959798995	122.64824120603	11.4240034658724	310	1	364	85.8712844848633	365
878	12.391959798995	123.27135678392	11.3522685624403	92	1	364	175.701614379883	365
879	12.391959798995	123.427135678392	11.3909177742597	359	1	364	127.071846008301	365
880	12.391959798995	123.582914572864	11.2513333303415	353	1	364	305.029663085938	365
881	12.391959798995	123.738693467337	11.3227541552643	359	1	364	213.157333374023	365
882	12.391959798995	124.361809045226	11.2059611525841	84	1	364	364.308044433594	365
883	12.391959798995	124.517587939698	11.4879307177326	253	1	364	7.23203277587891	365
884	12.391959798995	124.673366834171	11.4211688293873	328	1	364	89.3935394287109	365
885	12.391959798995	124.829145728643	11.4606209869094	97	1	364	40.666072845459	365
886	12.391959798995	124.984924623116	11.4140701777125	328	1	364	98.1611785888672	365
887	12.391959798995	125.140703517588	11.4398821791269	272	1	364	66.1846771240234	365
888	12.391959798995	125.29648241206	11.1081428185572	309	1	364	494.569885253906	365
889	12.4974874371859	120.934673366834	11.200094203051	15	1	364	371.989013671875	365
890	12.4974874371859	121.090452261307	11.3519755718176	3	1	364	176.072845458984	365
891	12.4974874371859	121.246231155779	11.4511044893579	116	1	364	51.8822326660156	365
892	12.4974874371859	121.402010050251	11.4103728234185	259	1	364	102.811004638672	365
893	12.4974874371859	122.025125628141	11.2571263912168	254	1	364	297.516479492188	365
894	12.4974874371859	122.492462311558	11.256374164475	335	1	364	298.492309570312	365
895	12.4974874371859	122.64824120603	11.4250618481928	297	1	364	84.5562515258789	365
896	12.4974874371859	123.27135678392	11.3535536795025	30	1	364	173.913833618164	365
897	12.4974874371859	123.427135678392	11.2947236892245	351	1	364	248.936157226562	365
898	12.4974874371859	123.582914572864	10.9749526636339	354	1	364	677.585754394531	365
899	12.4974874371859	123.738693467337	11.1147445547548	31	1	364	485.675964355469	365
900	12.4974874371859	124.361809045226	11.4358524490713	254	1	364	71.1964569091797	365
901	12.4974874371859	124.517587939698	11.3757315915511	321	1	364	146.138885498047	365
902	12.4974874371859	124.673366834171	11.2424764912379	86	1	364	316.534515380859	365
903	12.4974874371859	124.829145728643	11.3400588840672	215	1	364	191.167205810547	365
904	12.4974874371859	124.984924623116	11.3293452608125	99	1	364	204.776885986328	365
905	12.4974874371859	125.140703517588	11.4585046057443	293	1	364	43.1777229309082	365
906	12.4974874371859	125.29648241206	10.9115704517932	73	1	364	767.039611816406	365
907	12.6030150753769	120.934673366834	11.0444528266779	301	1	364	581.266906738281	365
908	12.6030150753769	121.090452261307	11.4603114709708	252	1	364	41.0487518310547	365
909	12.6030150753769	121.246231155779	11.4562417120576	102	1	364	45.6451377868652	365
910	12.6030150753769	121.402010050251	11.4284556041674	227	1	364	80.3456268310547	365
911	12.6030150753769	121.557788944724	9.02624294784612	299	1	364	4350.4453125	365
912	12.6030150753769	122.025125628141	11.3735944490651	73	1	364	148.825866699219	365
913	12.6030150753769	123.894472361809	11.0473802427721	268	1	364	577.227294921875	365
914	12.6030150753769	124.050251256281	11.0011427652221	268	1	364	641.054870605469	365
915	12.7085427135678	120.778894472362	11.4512629579996	322	1	364	52.1519584655762	365
916	12.7085427135678	120.934673366834	11.4753550073157	165	1	364	22.5917263031006	365
917	12.7085427135678	121.090452261307	10.9688536108344	139	1	364	30.09303855896	365
918	12.7085427135678	121.246231155779	10.45733018502	138	1	364	31.2484874725342	320
919	12.7085427135678	121.402010050251	11.4444097428576	167	1	364	60.5932998657227	365
920	12.7085427135678	123.894472361809	11.2505450015861	352	1	364	305.908142089844	365
921	12.7085427135678	124.050251256281	11.2288791641702	287	1	364	334.278167724609	365
922	12.8140703517588	120.778894472362	11.3817294271933	172	1	364	138.599716186523	365
923	12.8140703517588	120.934673366834	11.4598741884197	128	1	364	40.7103996276855	365
924	12.8140703517588	121.090452261307	8.71563996828352	139	1	364	31.192813873291	320
925	12.8140703517588	121.246231155779	8.30901436387377	138	1	364	40.7529144287109	319
926	12.8140703517588	121.402010050251	11.4421912502122	227	1	364	63.3671875	365
927	12.8140703517588	123.894472361809	11.311415229537	296	1	364	227.605514526367	365
928	12.8140703517588	124.050251256281	11.3514272600888	326	1	364	176.757431030273	365
929	12.9195979899497	120.778894472362	11.4212303146815	279	1	364	89.2388381958008	365
930	12.9195979899497	120.934673366834	11.4679424203907	150	1	364	31.3435535430908	365
931	12.9195979899497	121.090452261307	9.31792779387387	135	1	364	4.11570835113525	320
932	12.9195979899497	121.246231155779	9.04979162998214	154	1	364	11.315486907959	319
933	12.9195979899497	121.402010050251	11.430534051181	141	1	364	77.7774353027344	365
934	12.9195979899497	123.582914572864	10.8141588338206	340	1	364	907.537963867188	365
935	12.9195979899497	123.738693467337	11.3529682898389	289	1	364	174.719299316406	365
936	12.9195979899497	123.894472361809	10.9622189025363	86	1	364	695.436279296875	365
937	12.9195979899497	124.050251256281	11.1659347510495	308	1	364	417.189086914062	365
938	13.0251256281407	120.778894472362	11.3496593756108	105	1	364	178.92463684082	365
939	13.0251256281407	120.934673366834	11.4750353739665	251	1	364	22.9857482910156	365
940	13.0251256281407	121.090452261307	10.9695930364747	250	1	364	5.27694702148438	320
941	13.0251256281407	121.246231155779	11.3431184726415	250	1	364	16.5295906066895	320
942	13.0251256281407	121.402010050251	11.3542674818422	180	1	364	173.156616210938	365
943	13.0251256281407	122.959798994975	11.3448679720192	70	1	364	185.07275390625	365
944	13.0251256281407	123.115577889447	11.3439677641741	70	1	364	186.158737182617	365
945	13.0251256281407	123.427135678392	9.98185661575305	276	1	364	2281.27221679688	365
946	13.0251256281407	123.582914572864	11.4080209689617	189	1	364	105.743911743164	365
947	13.0251256281407	123.738693467337	11.1387160722184	287	1	364	453.493621826172	365
948	13.0251256281407	123.894472361809	11.3722665979706	335	1	364	150.492614746094	365
949	13.0251256281407	124.050251256281	10.9494947262138	237	1	364	713.328186035156	365
950	13.0251256281407	124.206030150754	11.0576874044339	32	1	364	563.102600097656	365
951	13.1306532663317	120.778894472362	11.4736705535272	126	1	364	24.661247253418	365
952	13.1306532663317	120.934673366834	10.9858498111611	132	1	364	29.3991966247559	365
953	13.1306532663317	121.090452261307	11.3820072192387	250	1	364	66.4964065551758	365
954	13.1306532663317	121.246231155779	11.3072163051874	121	1	364	232.997344970703	365
955	13.1306532663317	121.402010050251	11.3073424949212	126	1	364	232.829833984375	365
956	13.1306532663317	121.557788944724	11.371446235438	276	1	364	151.519729614258	365
957	13.1306532663317	122.959798994975	11.0374636324696	7	1	364	590.841003417969	365
958	13.1306532663317	123.27135678392	11.0600080006099	276	1	364	559.956787109375	365
959	13.1306532663317	123.427135678392	11.3504770523587	184	1	364	177.975372314453	365
960	13.1306532663317	123.582914572864	11.378391644566	191	1	364	142.799179077148	365
961	13.1306532663317	123.738693467337	8.76528018229778	207	1	364	5036.45263671875	365
962	13.1306532663317	123.894472361809	11.1485024373185	232	1	364	440.413818359375	365
963	13.2361809045226	120.623115577889	10.5561913998623	310	1	364	1298.80737304688	365
964	13.2361809045226	120.778894472362	11.4647536916389	134	1	364	34.8555870056152	365
965	13.2361809045226	120.934673366834	8.96939030944431	132	1	364	37.5950508117676	303
966	13.2361809045226	121.090452261307	11.2910310738948	250	1	364	242.148010253906	365
967	13.2361809045226	121.246231155779	11.3327236030791	263	1	364	200.469635009766	365
968	13.2361809045226	121.402010050251	11.3908578911031	283	1	364	127.090858459473	365
969	13.2361809045226	121.869346733668	11.0703549218288	343	1	364	545.819702148438	365
970	13.2361809045226	123.427135678392	11.3390981991533	269	1	364	192.381713867188	365
971	13.2361809045226	123.582914572864	10.5772822927101	217	1	364	1265.74304199219	365
972	13.2361809045226	123.738693467337	11.2431789674216	311	1	364	315.62158203125	365
973	13.3417085427136	120.467336683417	11.4730751630295	317	1	364	25.3805294036865	365
974	13.3417085427136	120.623115577889	11.4605507464557	258	1	364	40.7378730773926	365
975	13.3417085427136	120.778894472362	11.435611960935	132	1	364	71.1490936279297	365
976	13.3417085427136	120.934673366834	9.39761349087919	132	1	364	24.0410041809082	320
977	13.3417085427136	121.090452261307	11.0652542096466	144	1	364	552.771301269531	365
978	13.3417085427136	121.246231155779	11.2105726112437	318	1	364	358.215118408203	365
979	13.3417085427136	121.869346733668	11.1877076908987	178	1	364	388.357360839844	365
980	13.3417085427136	122.025125628141	11.4659605682857	189	1	364	34.1122436523438	365
981	13.3417085427136	122.492462311558	11.3883269475998	321	1	364	130.155609130859	365
982	13.3417085427136	122.64824120603	11.2188586618402	205	1	364	346.908752441406	365
983	13.3417085427136	123.27135678392	11.1229773338413	262	1	364	474.599792480469	365
984	13.3417085427136	123.427135678392	11.0052132162164	160	1	364	635.424560546875	365
985	13.3417085427136	123.582914572864	11.3799614278093	101	1	364	140.826187133789	365
986	13.3417085427136	123.738693467337	8.60250690167672	102	1	364	5496.24951171875	365
987	13.3417085427136	123.894472361809	11.1239791620654	296	1	364	473.241394042969	365
988	13.3417085427136	144.768844221106	11.2864360136598	50	1	364	259.635284423828	365
989	13.4472361809045	120.467336683417	11.3813836935727	317	1	364	139.033187866211	365
990	13.4472361809045	120.623115577889	11.4444854251076	317	1	364	60.5307235717773	365
991	13.4472361809045	120.778894472362	11.3909828061912	97	1	364	126.919219970703	365
992	13.4472361809045	120.934673366834	10.8217637840492	134	1	364	127.669799804688	320
993	13.4472361809045	121.090452261307	11.4432088000467	131	1	364	62.1068420410156	365
994	13.4472361809045	121.246231155779	11.3224478684175	303	1	364	211.95442199707	365
995	13.4472361809045	121.869346733668	10.8991582269157	359	1	364	784.742858886719	365
996	13.4472361809045	122.025125628141	11.4381127916152	278	1	364	68.3539581298828	365
997	13.4472361809045	122.492462311558	11.2962606906981	358	1	364	246.963851928711	365
998	13.4472361809045	122.64824120603	11.2999498104169	321	1	364	242.121932983398	365
999	13.4472361809045	123.27135678392	10.7967905667136	262	1	364	933.047302246094	365
1000	13.4472361809045	123.427135678392	10.4069547881867	232	1	364	1538.51013183594	365
1001	13.4472361809045	123.582914572864	11.3473470937776	104	1	364	181.829040527344	365
1002	13.4472361809045	144.768844221106	11.1088909598698	180	1	364	493.558166503906	365
1003	13.5527638190955	122.025125628141	11.3988169053007	190	1	364	117.21760559082	365
1004	13.5527638190955	122.336683417085	11.1242241213689	359	1	364	472.917144775391	365
1005	13.5527638190955	122.492462311558	11.3684433537788	282	1	364	155.167175292969	365
1006	13.5527638190955	122.959798994975	11.3153485136949	184	1	364	222.610687255859	365
1007	13.5527638190955	123.115577889447	10.8154494117234	281	1	364	905.631591796875	365
1008	13.5527638190955	123.27135678392	10.3958778658498	284	1	364	1556.71032714844	365
1009	13.5527638190955	123.427135678392	11.1286341223773	272	1	364	467.005279541016	365
1010	13.5527638190955	123.582914572864	11.3462544737569	336	1	364	183.318511962891	365
1011	13.5527638190955	124.206030150754	10.9743834598246	82	1	364	678.32666015625	365
1012	13.5527638190955	144.924623115578	11.3267821564719	89	1	364	208.038116455078	365
1013	13.6582914572864	121.090452261307	11.2827096321413	256	1	364	264.413452148438	365
1014	13.6582914572864	121.246231155779	11.1501391680884	320	1	364	438.222198486328	365
1015	13.6582914572864	121.402010050251	11.1280927694587	282	1	364	467.727600097656	365
1016	13.6582914572864	122.180904522613	11.2531582810475	298	1	364	302.663543701172	365
1017	13.6582914572864	122.336683417085	11.3093537800858	321	1	364	230.253295898438	365
1018	13.6582914572864	122.492462311558	11.3084649070201	282	1	364	231.163070678711	365
1019	13.6582914572864	122.804020100503	10.7178538247189	201	1	364	1050.32299804688	365
1020	13.6582914572864	122.959798994975	11.3470142163429	200	1	364	182.354644775391	365
1021	13.6582914572864	123.115577889447	11.247791416982	328	1	364	309.633514404297	365
1022	13.6582914572864	123.27135678392	10.8179672579743	316	1	364	902.000305175781	365
1023	13.6582914572864	123.427135678392	11.3516509936766	143	1	364	176.48518371582	365
1024	13.6582914572864	123.582914572864	10.6835652977348	338	1	364	1102.09326171875	365
1025	13.6582914572864	124.050251256281	11.2520327550282	289	1	364	304.114440917969	365
1026	13.6582914572864	124.206030150754	11.4466503224059	311	1	364	57.8651885986328	365
1027	13.6582914572864	124.361809045226	11.2340850382538	307	1	364	327.410980224609	365
1028	13.7638190954774	120.155778894472	11.4513903507852	196	1	364	52.0130386352539	365
1029	13.7638190954774	120.934673366834	10.689492749477	281	1	364	1093.11389160156	365
1030	13.7638190954774	121.090452261307	10.7480433135134	143	1	364	1005.18450927734	365
1031	13.7638190954774	121.246231155779	11.1854156012074	261	1	364	391.386657714844	365
1032	13.7638190954774	121.402010050251	11.0829253576107	317	1	364	528.723266601562	365
1033	13.7638190954774	122.025125628141	11.2710980271134	70	1	364	279.371032714844	365
1034	13.7638190954774	122.180904522613	11.332246222792	321	1	364	201.088485717773	365
1035	13.7638190954774	122.336683417085	11.4556198660679	86	1	364	46.8124809265137	365
1036	13.7638190954774	122.492462311558	11.2996341835189	342	1	364	242.650085449219	365
1037	13.7638190954774	122.804020100503	11.2519409725737	106	1	364	304.244506835938	365
1038	13.7638190954774	122.959798994975	10.5441333336999	195	1	364	1317.79870605469	365
1039	13.7638190954774	123.115577889447	11.2684923772534	341	1	364	282.710510253906	365
1040	13.7638190954774	123.27135678392	10.7328703701363	290	1	364	1027.83471679688	365
1041	13.7638190954774	123.427135678392	11.379536366899	311	1	364	141.361541748047	365
1042	13.7638190954774	123.582914572864	11.4562293771635	316	1	364	46.0673828125	365
1043	13.7638190954774	123.738693467337	11.4425613323236	314	1	364	62.901294708252	365
1044	13.7638190954774	124.206030150754	11.4447554178689	343	1	364	60.2025756835938	365
1045	13.7638190954774	124.361809045226	11.4510037400258	179	1	364	52.4955902099609	365
1046	13.8693467336683	120.155778894472	11.3324122775365	28	1	364	200.736480712891	365
1047	13.8693467336683	120.311557788945	11.4626436815465	196	1	364	38.1733551025391	365
1048	13.8693467336683	120.623115577889	10.8539012284111	22	1	364	849.759643554688	365
1049	13.8693467336683	120.934673366834	10.6243379685175	360	1	364	1192.68530273438	365
1050	13.8693467336683	121.090452261307	10.4398543241284	336	1	364	1484.78930664062	365
1051	13.8693467336683	121.246231155779	10.5382986154718	183	1	364	1327.00366210938	365
1052	13.8693467336683	121.402010050251	10.9836071042763	287	1	364	665.494812011719	365
1053	13.8693467336683	122.025125628141	11.3780461552904	308	1	364	143.228073120117	365
1054	13.8693467336683	122.180904522613	11.4344204957072	273	1	364	72.9699401855469	365
1055	13.8693467336683	122.336683417085	11.2710788500464	342	1	364	279.458923339844	365
1056	13.8693467336683	122.492462311558	11.332174505188	178	1	364	201.17854309082	365
1057	13.8693467336683	122.64824120603	11.2451527114169	202	1	364	313.065795898438	365
1058	13.8693467336683	122.804020100503	11.3273657262187	203	1	364	207.274871826172	365
1059	13.8693467336683	122.959798994975	11.293251417768	314	1	364	250.90478515625	365
1060	13.8693467336683	123.115577889447	11.3876414232602	105	1	364	131.178298950195	365
1061	13.8693467336683	123.427135678392	11.472456965602	309	1	364	26.1256618499756	365
1062	13.8693467336683	123.582914572864	11.4386011753309	83	1	364	67.8017654418945	365
1063	13.8693467336683	123.738693467337	11.3920235646679	335	1	364	125.675178527832	365
1064	13.8693467336683	124.206030150754	11.4621742291469	312	1	364	38.7603759765625	365
1065	13.8693467336683	124.361809045226	11.4209593668647	274	1	364	89.6528091430664	365
1066	13.9748743718593	120.623115577889	10.9662718142722	12	1	364	689.632263183594	365
1067	13.9748743718593	120.778894472362	11.1081348096642	197	1	364	494.584381103516	365
1068	13.9748743718593	120.934673366834	11.1234700213542	184	1	364	473.880981445312	365
1069	13.9748743718593	121.090452261307	10.4421639727732	264	1	364	1481.04125976562	365
1070	13.9748743718593	121.246231155779	11.1859994767487	310	1	364	390.614715576172	365
1071	13.9748743718593	121.402010050251	11.1527943180819	82	1	364	434.689025878906	365
1072	13.9748743718593	121.557788944724	10.905973727984	319	1	364	774.83740234375	365
1073	13.9748743718593	121.713567839196	11.2315657477575	321	1	364	330.764373779297	365
1074	13.9748743718593	121.869346733668	11.3145579592757	299	1	364	223.618759155273	365
1075	13.9748743718593	122.180904522613	11.3806887840763	303	1	364	139.889221191406	365
1076	13.9748743718593	122.336683417085	11.2366528428162	342	1	364	324.09912109375	365
1077	13.9748743718593	122.492462311558	11.3511445050367	269	1	364	177.131271362305	365
1078	13.9748743718593	122.64824120603	11.478867171986	320	1	364	18.2944850921631	365
1079	13.9748743718593	122.804020100503	11.4745408781467	203	1	364	23.5926055908203	365
1080	13.9748743718593	122.959798994975	11.474246138084	323	1	364	23.9574451446533	365
1081	13.9748743718593	123.115577889447	11.3481062409915	336	1	364	180.974914550781	365
1082	13.9748743718593	123.27135678392	11.4145346796083	5	1	364	97.1376800537109	365
1083	13.9748743718593	123.582914572864	11.1301861617246	195	1	364	464.848602294922	365
1084	13.9748743718593	124.206030150754	11.3867161132475	90	1	364	132.357711791992	365
1085	13.9748743718593	124.361809045226	11.366786339211	312	1	364	157.357986450195	365
1086	14.0804020100503	120.623115577889	8.39560722298203	65	1	364	6119.76220703125	365
1087	14.0804020100503	120.778894472362	11.275784116254	274	1	364	273.375213623047	365
1088	14.0804020100503	120.934673366834	10.8608542193813	199	1	364	839.741271972656	365
1089	14.0804020100503	121.090452261307	10.3428895228107	248	1	364	1644.62768554688	365
1090	14.0804020100503	121.246231155779	10.6720991923357	290	1	364	1119.5185546875	365
1091	14.0804020100503	121.402010050251	11.0080233655918	108	1	364	631.446594238281	365
1092	14.0804020100503	121.557788944724	11.1088497384193	244	1	364	493.624908447266	365
1093	14.0804020100503	121.713567839196	11.4120175515382	265	1	364	100.732078552246	365
1094	14.0804020100503	121.869346733668	11.4608680614573	302	1	364	40.3095588684082	365
1095	14.0804020100503	122.180904522613	11.4259723080132	360	1	364	83.2212066650391	365
1096	14.0804020100503	122.336683417085	11.3458121920944	54	1	364	183.71923828125	365
1097	14.0804020100503	122.492462311558	11.4687418263136	302	1	364	30.6885738372803	365
1098	14.0804020100503	122.64824120603	11.458734370823	236	1	364	42.9482231140137	365
1099	14.0804020100503	122.804020100503	11.3618236844285	199	1	364	163.645812988281	365
1100	14.0804020100503	122.959798994975	11.0642005401734	299	1	364	554.22412109375	365
1101	14.0804020100503	123.115577889447	11.1498378811408	284	1	364	438.607604980469	365
1102	14.1859296482412	120.623115577889	11.3887299828333	294	1	364	129.834884643555	365
1103	14.1859296482412	120.778894472362	11.0544194218611	330	1	364	567.423583984375	365
1104	14.1859296482412	120.934673366834	10.6863886844993	174	1	364	1097.82043457031	365
1105	14.1859296482412	121.090452261307	9.56402507758752	324	1	364	3109.93603515625	365
1106	14.1859296482412	121.246231155779	8.46873347082014	330	1	364	5894.1259765625	365
1107	14.1859296482412	121.402010050251	10.9315873317298	209	1	364	738.594787597656	365
1108	14.1859296482412	121.557788944724	11.3649278766671	218	1	364	159.715087890625	365
1109	14.1859296482412	121.713567839196	9.63942286589447	235	1	364	2952.40600585938	365
1110	14.1859296482412	122.025125628141	11.4209980407209	305	1	364	89.4999160766602	365
1111	14.1859296482412	122.180904522613	11.4556186779221	352	1	364	46.8183059692383	365
1112	14.1859296482412	122.336683417085	11.2030194514432	296	1	364	368.172546386719	365
1113	14.1859296482412	122.492462311558	11.4140914806211	329	1	364	98.1851119995117	365
1114	14.1859296482412	122.64824120603	11.3150710014085	205	1	364	222.964736938477	365
1115	14.1859296482412	122.804020100503	11.31649704213	106	1	364	221.146514892578	365
1116	14.1859296482412	145.236180904523	11.450168773996	275	1	364	53.5136833190918	365
1117	14.2914572864322	120.623115577889	11.4544444870312	207	1	364	48.0084571838379	232
1118	14.2914572864322	120.778894472362	11.0648513698193	321	1	364	553.33984375	365
1119	14.2914572864322	120.934673366834	9.73704482570868	264	1	364	2753.8212890625	365
1120	14.2914572864322	121.090452261307	8.02160986214436	264	1	364	7371.5771484375	365
1121	14.2914572864322	121.402010050251	8.80184404129185	209	1	364	4936.6220703125	365
1122	14.2914572864322	121.557788944724	11.429172673651	129	1	364	79.4560317993164	365
1123	14.2914572864322	121.713567839196	11.461306426104	225	1	364	39.8258285522461	365
1124	14.2914572864322	122.492462311558	11.4483171146518	302	1	364	55.7874565124512	365
1125	14.2914572864322	122.64824120603	11.1041490732766	343	1	364	499.957458496094	365
1126	14.2914572864322	122.804020100503	11.1531549074446	194	1	364	434.147796630859	365
1127	14.3969849246231	120.934673366834	7.05056329026302	4	1	364	11602.9794921875	365
1128	14.3969849246231	121.090452261307	11.4937825741942	59	1	364	0	365
1129	14.3969849246231	121.246231155779	9.76681315860946	202	1	364	2694.33178710938	365
1130	14.3969849246231	121.402010050251	11.2099701795063	285	1	364	359.038208007812	365
1131	14.3969849246231	121.557788944724	11.3357059393632	225	1	364	196.682357788086	365
1132	14.5025125628141	120.467336683417	11.2935108162007	289	1	364	250.570083618164	365
1133	14.5025125628141	120.623115577889	10.6344614710346	298	1	364	1177.09143066406	365
1134	14.5025125628141	121.090452261307	6.95922941410329	243	1	364	12094.4755859375	365
1135	14.5025125628141	121.246231155779	10.5101507765517	54	1	364	1371.63732910156	365
1136	14.5025125628141	121.402010050251	11.3519339577614	235	1	364	176.126541137695	365
1137	14.5025125628141	121.557788944724	11.3649682997803	123	1	364	159.624221801758	365
1138	14.608040201005	120.467336683417	11.3642596437	248	1	364	160.571670532227	365
1139	14.608040201005	120.623115577889	9.16564385803928	274	1	364	4007.87426757812	365
1140	14.608040201005	120.934673366834	4.54667248097794	194	1	364	37734.52734375	230
1141	14.608040201005	121.090452261307	6.16623781162068	185	1	364	17321.453125	365
1142	14.608040201005	121.246231155779	9.61640382869232	144	1	364	3000.08178710938	365
1143	14.608040201005	121.402010050251	11.33988027477	239	1	364	191.336334228516	365
1144	14.608040201005	121.557788944724	11.4483493546967	230	1	364	55.6507606506348	365
1145	14.713567839196	120.155778894472	11.4763401640886	211	1	364	21.3523845672607	365
1146	14.713567839196	120.311557788945	11.4444681982014	87	1	364	60.550365447998	365
1147	14.713567839196	120.467336683417	11.3087547982522	248	1	364	231.033462524414	365
1148	14.713567839196	120.934673366834	8.6259176159345	281	1	364	5428.4951171875	230
1149	14.713567839196	121.090452261307	7.22966987130276	271	1	364	10692.6650390625	365
1150	14.713567839196	121.246231155779	9.77653486290298	277	1	364	2675.20629882812	365
1151	14.713567839196	121.402010050251	11.4770851619639	221	1	364	20.4825668334961	365
1152	14.713567839196	121.557788944724	11.4639583544729	270	1	364	36.4590797424316	365
1153	14.713567839196	121.713567839196	10.6459780869694	143	1	364	1159.40930175781	365
1154	14.713567839196	122.025125628141	11.4274247404994	325	1	364	81.6264572143555	365
1155	14.8190954773869	120.155778894472	11.4094887976919	69	1	364	103.908256530762	365
1156	14.8190954773869	120.311557788945	10.8764122172829	142	1	364	817.337646484375	365
1157	14.8190954773869	120.467336683417	10.6223208788814	58	1	364	1195.78723144531	365
1158	14.8190954773869	120.623115577889	11.4186860242546	66	1	364	92.4764709472656	365
1159	14.8190954773869	120.778894472362	10.1156593703608	286	1	364	2037.36267089844	232
1160	14.8190954773869	120.934673366834	8.96085046623521	209	1	364	4516.75537109375	230
1161	14.8190954773869	121.090452261307	9.02642509555173	268	1	364	4349.9951171875	365
1162	14.8190954773869	121.246231155779	10.3074300875997	170	1	364	1703.88806152344	365
1163	14.8190954773869	121.402010050251	11.4864801713643	136	1	364	3.72339344024658	365
1164	14.8190954773869	121.557788944724	11.4731271618602	156	1	364	25.3150844573975	365
1165	14.8190954773869	122.025125628141	11.4163568625162	105	1	364	95.3301696777344	365
1166	14.8190954773869	122.180904522613	11.3507418971067	19	1	364	177.550003051758	365
1167	14.9246231155779	120	11.4763472467561	306	1	364	21.3523826599121	365
1168	14.9246231155779	120.155778894472	10.9400742770366	212	1	364	726.621704101562	365
1169	14.9246231155779	120.311557788945	11.3156034057669	285	1	364	222.284545898438	365
1170	14.9246231155779	120.467336683417	11.1721066030216	289	1	364	409.007476806641	365
1171	14.9246231155779	120.623115577889	10.0371230338085	58	1	364	2179.328125	232
1172	14.9246231155779	120.778894472362	9.42958974355151	4	1	364	3400.26611328125	365
1173	14.9246231155779	120.934673366834	9.14713374692926	2	1	364	4052.318359375	365
1174	14.9246231155779	121.090452261307	11.4472947789565	336	1	364	56.8512954711914	365
1175	14.9246231155779	121.246231155779	11.4629302988281	128	1	364	37.8293342590332	365
1176	14.9246231155779	121.402010050251	11.4867704073253	176	1	364	8.58722305297852	365
1177	14.9246231155779	121.557788944724	11.4880532819264	227	1	364	7.01149988174438	365
1178	14.9246231155779	121.869346733668	11.4168758188851	323	1	364	94.7060241699219	365
1179	14.9246231155779	122.025125628141	11.4660998427196	315	1	364	33.9367828369141	365
1180	15.0301507537688	120.155778894472	11.3636044837412	245	1	364	161.396286010742	365
1181	15.0301507537688	120.311557788945	11.464468794498	181	1	364	35.9376525878906	365
1182	15.0301507537688	120.467336683417	11.2126396930856	186	1	364	355.537200927734	365
1183	15.0301507537688	120.623115577889	10.1332431887443	65	1	364	2005.98706054688	230
1184	15.0301507537688	120.778894472362	10.4285334649674	347	1	364	1503.17980957031	365
1185	15.0301507537688	120.934673366834	10.6699571264287	248	1	364	1122.77770996094	365
1186	15.0301507537688	121.090452261307	11.403889436647	322	1	364	110.888961791992	365
1187	15.0301507537688	121.246231155779	11.485977615533	151	1	364	9.59838771820068	365
1188	15.0301507537688	121.402010050251	11.4814279894844	228	1	364	15.0578947067261	365
1189	15.0301507537688	121.557788944724	11.4843669839362	252	1	364	11.5703372955322	365
1190	15.0301507537688	121.869346733668	11.3874279945197	321	1	364	131.450302124023	365
1191	15.0301507537688	122.025125628141	11.3634064420642	98	1	364	161.645538330078	365
1192	15.0301507537688	145.70351758794	11.4879076673368	62	1	364	7.25940275192261	365
1193	15.1356783919598	120	11.0636581511206	270	1	364	554.967895507812	365
1194	15.1356783919598	120.155778894472	11.4866767954126	303	1	364	8.76327610015869	365
1195	15.1356783919598	120.311557788945	11.4865034688412	251	1	364	8.9747838973999	365
1196	15.1356783919598	120.467336683417	11.362353000726	166	1	364	162.977966308594	365
1197	15.1356783919598	120.623115577889	8.27863746971815	302	1	364	6493.11572265625	365
1198	15.1356783919598	120.778894472362	10.3732407959657	298	1	364	1593.99243164062	365
1199	15.1356783919598	120.934673366834	10.9007330487244	236	1	364	782.480529785156	365
1200	15.1356783919598	121.090452261307	11.3213627171943	83	1	364	214.632690429688	365
1201	15.1356783919598	121.246231155779	11.4784082023694	164	1	364	18.8102779388428	365
1202	15.1356783919598	121.402010050251	11.4729653162707	251	1	364	25.4642429351807	365
1203	15.1356783919598	145.70351758794	10.5271274050816	75	1	364	1344.64868164062	365
1204	15.2412060301508	120	11.214097478674	225	1	364	353.625579833984	365
1205	15.2412060301508	120.155778894472	11.4845222657743	188	1	364	11.386607170105	365
1206	15.2412060301508	120.311557788945	11.4804996924129	224	1	364	16.2654590606689	365
1207	15.2412060301508	120.467336683417	11.4786796855492	225	1	364	18.2578048706055	365
1208	15.2412060301508	120.623115577889	10.2024876885712	233	1	364	1884.18139648438	365
1209	15.2412060301508	120.778894472362	11.3875971739864	87	1	364	131.227752685547	365
1210	15.2412060301508	120.934673366834	11.0126123742298	208	1	364	624.756530761719	365
1211	15.2412060301508	121.090452261307	11.4576757688867	218	1	364	44.2873001098633	365
1212	15.2412060301508	121.246231155779	11.4840549028389	222	1	364	11.9548788070679	365
1213	15.2412060301508	121.402010050251	11.4701883803637	221	1	364	28.8519458770752	365
1214	15.3467336683417	120	11.3648288384193	336	1	364	159.777297973633	365
1215	15.3467336683417	120.155778894472	11.4200665280429	99	1	364	90.2937850952148	365
1216	15.3467336683417	120.311557788945	11.4837736388762	240	1	364	12.3074188232422	365
1217	15.3467336683417	120.467336683417	10.9890193170112	231	1	364	657.942321777344	365
1218	15.3467336683417	120.623115577889	10.6356316921841	75	1	364	1175.22216796875	365
1219	15.3467336683417	120.778894472362	11.2852961583328	345	1	364	261.126434326172	365
1220	15.3467336683417	120.934673366834	10.5135560377186	354	1	364	1366.23950195312	365
1221	15.3467336683417	121.090452261307	11.2087144606699	186	1	364	360.687286376953	365
1222	15.3467336683417	121.246231155779	11.4855783591789	100	1	364	10.0810174942017	365
1223	15.3467336683417	121.402010050251	11.4405833507761	111	1	364	65.3527450561523	365
1224	15.4522613065327	120	11.4361580671616	106	1	364	70.8171005249023	365
1225	15.4522613065327	120.155778894472	11.3620292290578	132	1	364	53.6550102233887	319
1226	15.4522613065327	120.311557788945	11.4877450098478	120	1	364	7.23638248443604	365
1227	15.4522613065327	120.467336683417	11.390012340759	323	1	364	128.150802612305	365
1228	15.4522613065327	120.623115577889	10.5662262211789	208	1	364	1283.02478027344	365
1229	15.4522613065327	120.778894472362	10.9125379857272	299	1	364	765.651184082031	365
1230	15.4522613065327	120.934673366834	10.5126366400844	315	1	364	1367.62768554688	365
1231	15.4522613065327	121.090452261307	11.3073729400274	333	1	364	232.805114746094	365
1232	15.4522613065327	121.246231155779	11.4761113252052	112	1	364	21.4791412353516	365
1233	15.4522613065327	121.402010050251	11.4648773900668	136	1	364	35.4216079711914	365
1234	15.5577889447236	120	11.4765154045321	168	1	364	21.1781845092773	365
1235	15.5577889447236	120.155778894472	11.4008617975731	132	1	364	19.2541160583496	319
1236	15.5577889447236	120.311557788945	11.4543841709712	98	1	364	48.3250923156738	365
1237	15.5577889447236	120.467336683417	11.2404345920183	303	1	364	319.201110839844	365
1238	15.5577889447236	120.623115577889	10.8100801187375	358	1	364	913.53857421875	365
1239	15.5577889447236	120.778894472362	10.9060998832081	272	1	364	774.832336425781	232
1240	15.5577889447236	120.934673366834	10.3443716627273	289	1	364	1642.09716796875	365
1241	15.5577889447236	121.090452261307	10.8092726483534	317	1	364	914.745727539062	365
1242	15.5577889447236	121.246231155779	11.3017208250072	150	1	364	240.041290283203	365
1243	15.5577889447236	121.402010050251	11.4054354996256	153	1	364	13.0844402313232	319
1244	15.5577889447236	121.557788944724	11.4685363433397	136	1	364	30.951379776001	365
1245	15.6633165829146	120	11.4754649312379	222	1	364	22.4486846923828	365
1246	15.6633165829146	120.155778894472	11.4642768876608	134	1	364	22.8414783477783	320
1247	15.6633165829146	120.311557788945	11.4542510184078	101	1	364	48.5008926391602	365
1248	15.6633165829146	120.467336683417	11.2641348121685	29	1	364	288.435943603516	230
1249	15.6633165829146	120.623115577889	10.9012271441733	204	1	364	781.737121582031	365
1250	15.6633165829146	120.778894472362	10.3297150572375	335	1	364	1666.62805175781	365
1251	15.6633165829146	120.934673366834	10.8323388468981	324	1	364	881.04443359375	365
1252	15.6633165829146	121.090452261307	11.2317225087429	262	1	364	330.565185546875	365
1253	15.6633165829146	121.246231155779	11.3695893162734	110	1	364	153.848052978516	365
1254	15.6633165829146	121.402010050251	11.4828966021248	168	1	364	11.159200668335	320
1255	15.6633165829146	121.557788944724	11.475110008701	246	1	364	22.4024639129639	320
1256	15.7688442211055	120	11.4671160463604	4	1	364	32.6822395324707	365
1257	15.7688442211055	120.155778894472	11.4673185700234	139	1	364	32.4316368103027	365
1258	15.7688442211055	120.311557788945	10.8243894077689	261	1	364	892.658752441406	365
1259	15.7688442211055	120.467336683417	10.8077015828317	193	1	364	916.98291015625	230
1260	15.7688442211055	120.623115577889	10.8849176863272	216	1	364	805.124755859375	230
1261	15.7688442211055	120.778894472362	11.3560407614639	326	1	364	170.93537902832	365
1262	15.7688442211055	120.934673366834	11.0285529929077	218	1	364	603.141723632812	365
1263	15.7688442211055	121.090452261307	11.4347317985533	191	1	364	72.5741424560547	365
1264	15.7688442211055	121.246231155779	11.451144344378	224	1	364	52.3233680725098	320
1265	15.7688442211055	121.402010050251	11.4507914832156	172	1	364	52.7565574645996	365
1266	15.7688442211055	121.557788944724	10.1662302425615	216	1	364	1947.6591796875	365
1267	15.8743718592965	120	11.4599519908038	3	1	364	41.4867515563965	365
1268	15.8743718592965	120.155778894472	11.4451294780608	357	1	364	59.7378387451172	365
1269	15.8743718592965	120.311557788945	10.7333812998156	330	1	364	1027.07055664062	365
1270	15.8743718592965	120.467336683417	10.8984769001364	332	1	364	785.715759277344	230
1271	15.8743718592965	120.623115577889	10.9609306529424	308	1	364	697.236938476562	230
1272	15.8743718592965	120.778894472362	11.2882252053216	270	1	364	257.306549072266	365
1273	15.8743718592965	120.934673366834	11.192194023707	190	1	364	382.434814453125	365
1274	15.8743718592965	121.090452261307	11.4025476716133	122	1	364	112.567520141602	320
1275	15.8743718592965	121.246231155779	11.4273310130774	136	1	364	75.7682266235352	319
1276	15.8743718592965	121.402010050251	11.4518909512948	168	1	364	51.2468452453613	319
1277	15.8743718592965	121.557788944724	11.2709041982183	242	1	364	279.654113769531	365
1278	15.9798994974874	120	11.487278156807	13	1	364	8.02920150756836	365
1279	15.9798994974874	120.155778894472	11.3633872791103	269	1	364	161.640975952148	365
1280	15.9798994974874	120.311557788945	10.6998323918258	202	1	364	1077.48315429688	365
1281	15.9798994974874	120.467336683417	10.4103691260933	295	1	364	1532.90649414062	365
1282	15.9798994974874	120.623115577889	10.6841728513969	316	1	364	1101.1640625	365
1283	15.9798994974874	120.778894472362	11.1462578851529	277	1	364	443.410858154297	365
1284	15.9798994974874	120.934673366834	11.4494083339514	120	1	364	54.4159851074219	319
1285	15.9798994974874	121.090452261307	11.3974681548056	132	1	364	115.491943359375	319
1286	15.9798994974874	121.246231155779	10.6532621592245	136	1	364	17.5657901763916	315
1287	15.9798994974874	121.402010050251	11.0239808326471	153	1	364	4.41612195968628	315
1288	15.9798994974874	121.557788944724	11.4636734393822	222	1	364	36.4749183654785	319
1289	16.0854271356784	120	11.2273452862576	23	1	364	336.281188964844	365
1290	16.0854271356784	120.155778894472	11.0847172893177	64	1	364	526.288452148438	365
1291	16.0854271356784	120.467336683417	11.0288999467634	242	1	364	602.663818359375	365
1292	16.0854271356784	120.623115577889	11.3263799056417	87	1	364	208.508743286133	365
1293	16.0854271356784	120.778894472362	11.3582093296099	159	1	364	168.201522827148	320
1294	16.0854271356784	120.934673366834	11.3743020391684	135	1	364	43.0830459594727	315
1295	16.0854271356784	121.090452261307	10.9411874943621	133	1	364	16.9397277832031	255
1296	16.0854271356784	121.246231155779	9.6627237848996	152	1	362	25.6154499053955	254
1297	16.0854271356784	121.402010050251	10.9331192377494	153	1	364	13.1834325790405	254
1298	16.0854271356784	121.557788944724	11.4812047276277	153	1	364	14.2548847198486	315
1299	16.0854271356784	121.713567839196	11.4672871084003	246	1	364	31.4271297454834	319
1300	16.1909547738693	120	10.9584167614012	354	1	364	700.688354492188	365
1301	16.1909547738693	120.467336683417	10.8839216968499	140	1	364	806.500427246094	365
1302	16.1909547738693	120.623115577889	11.402630110961	157	1	364	112.429016113281	365
1303	16.1909547738693	120.778894472362	11.4685702860081	133	1	364	28.6031818389893	319
1304	16.1909547738693	120.934673366834	10.411746331429	135	1	364	186.380737304688	255
1305	16.1909547738693	121.090452261307	10.4296716835185	164	1	362	40.3250999450684	254
1306	16.1909547738693	121.246231155779	9.85856412778915	153	2	361	149.164459228516	253
1307	16.1909547738693	121.402010050251	11.2661750877134	153	1	362	8.75768280029297	253
1308	16.1909547738693	121.557788944724	11.4772595753434	153	1	364	15.5913543701172	257
1309	16.1909547738693	121.713567839196	11.4749478222697	154	1	364	22.3799018859863	318
1310	16.1909547738693	121.869346733668	11.4624451848566	211	1	364	38.3928184509277	319
1311	16.1909547738693	122.025125628141	11.4837014572669	132	1	364	12.373309135437	365
1312	16.2964824120603	120.467336683417	11.2278109917677	172	1	364	335.668762207031	365
1313	16.2964824120603	120.623115577889	9.96447093364183	135	1	364	275.307495117188	319
1314	16.2964824120603	120.778894472362	9.32163135804	132	1	364	29.4053077697754	298
1315	16.2964824120603	120.934673366834	10.1298311502673	135	2	362	48.8924522399902	254
1316	16.2964824120603	121.090452261307	11.0346791533494	135	1	362	540.235107421875	253
1317	16.2964824120603	121.246231155779	10.880761389133	153	2	361	157.998794555664	253
1318	16.2964824120603	121.402010050251	11.3693884345572	153	1	361	63.5511131286621	254
1319	16.2964824120603	121.557788944724	11.4855710082484	210	1	364	8.43226528167725	273
1320	16.2964824120603	121.713567839196	11.4425604942519	171	1	364	62.7954635620117	318
1321	16.2964824120603	121.869346733668	11.4668318440017	153	1	364	5.20735836029053	261
1322	16.2964824120603	122.025125628141	11.4767627674395	245	1	364	19.7686939239502	319
1323	16.2964824120603	122.180904522613	11.4787397946395	135	1	364	18.4532775878906	365
1324	16.4020100502513	120.311557788945	10.8854626962532	298	1	364	804.341979980469	365
1325	16.4020100502513	120.467336683417	11.4180268453084	133	1	364	92.8013687133789	365
1326	16.4020100502513	120.623115577889	6.36546903463274	132	1	364	5645.185546875	298
1327	16.4020100502513	120.778894472362	7.13663955248968	132	1	362	63.6903915405273	254
1328	16.4020100502513	120.934673366834	7.56355417965236	135	13	359	52.3406448364258	209
1329	16.4020100502513	121.090452261307	10.6948047033479	168	2	361	966.82958984375	253
1330	16.4020100502513	121.246231155779	11.4440952570459	168	1	362	49.9553680419922	253
1331	16.4020100502513	121.402010050251	11.3574424980224	212	1	362	124.388862609863	254
1332	16.4020100502513	121.557788944724	11.4139760305608	107	1	364	98.3314514160156	318
1333	16.4020100502513	121.713567839196	11.3853253361971	127	1	364	134.101516723633	319
1334	16.4020100502513	121.869346733668	11.4920887628319	211	1	364	2.04435062408447	262
1335	16.4020100502513	122.025125628141	11.4563647735821	153	1	364	17.0688152313232	273
1336	16.4020100502513	122.180904522613	11.3340284055122	215	1	364	198.724258422852	365
1337	16.5075376884422	120.311557788945	10.0658064395904	314	1	364	2127.0986328125	365
1338	16.5075376884422	120.467336683417	11.3764145943999	177	1	364	145.0166015625	365
1339	16.5075376884422	120.623115577889	8.68782002165154	132	1	364	251.178588867188	318
1340	16.5075376884422	120.778894472362	5.28850029183911	135	2	359	13.3657836914062	202
1341	16.5075376884422	120.934673366834	4.15196889390945	153	53	340	18.0199069976807	142
1342	16.5075376884422	121.090452261307	10.8569427356022	153	2	361	149.738555908203	253
1343	16.5075376884422	121.246231155779	11.1880732940455	157	1	364	387.302337646484	272
1344	16.5075376884422	121.402010050251	11.4253747912589	124	1	364	83.7979431152344	272
1345	16.5075376884422	121.557788944724	11.1822116612433	123	1	364	395.557861328125	319
1346	16.5075376884422	121.713567839196	11.2413054926527	179	1	364	318.066711425781	320
1347	16.5075376884422	121.869346733668	11.3159996939543	144	1	364	221.780746459961	319
1348	16.5075376884422	122.025125628141	11.4844129377275	154	1	364	10.4891996383667	273
1349	16.5075376884422	122.180904522613	11.4717876777187	136	1	364	26.6101779937744	320
1350	16.6130653266332	120.311557788945	9.52166599974049	91	1	364	3199.94702148438	365
1351	16.6130653266332	120.467336683417	11.3415220735699	124	1	364	189.271102905273	365
1352	16.6130653266332	120.623115577889	8.06593133492244	131	1	364	270.779571533203	301
1353	16.6130653266332	120.778894472362	3.63675288380096	153	32	359	75.4640426635742	142
1354	16.6130653266332	120.934673366834	2.93653035386578	155	72	321	73.1532287597656	61
1355	16.6130653266332	121.090452261307	10.4077115927556	153	2	361	92.1310958862305	253
1356	16.6130653266332	121.246231155779	11.0600173151168	157	1	364	559.854736328125	272
1357	16.6130653266332	121.402010050251	11.4413769369772	151	1	364	64.3604431152344	318
1358	16.6130653266332	121.557788944724	11.237398458614	233	1	364	323.160461425781	320
1359	16.6130653266332	121.713567839196	11.3714191791268	189	1	364	151.459197998047	320
1360	16.6130653266332	121.869346733668	11.4517574916853	142	1	364	51.0281219482422	320
1361	16.6130653266332	122.025125628141	11.4893848935724	151	1	364	5.45877885818481	319
1362	16.6130653266332	122.180904522613	11.4555396367181	245	1	364	46.2273597717285	319
1363	16.6130653266332	122.336683417085	11.4924026563971	133	1	364	1.7810822725296	323
1364	16.7185929648241	120.467336683417	11.3945267348923	126	1	364	122.580604553223	365
1365	16.7185929648241	120.623115577889	7.88631559553772	135	1	364	23.2113971710205	301
1366	16.7185929648241	120.778894472362	2.19448182717749	169	82	332	152.330230712891	53
1367	16.7185929648241	120.934673366834	2.37988377525041	212	100	294	81.9392776489258	29
1368	16.7185929648241	121.090452261307	10.2165708377502	153	2	361	112.004386901855	253
1369	16.7185929648241	121.246231155779	11.4205827899469	177	1	364	90.120849609375	272
1370	16.7185929648241	121.402010050251	11.4712792995561	144	1	364	27.4959983825684	319
1371	16.7185929648241	121.557788944724	11.0347448905666	274	1	364	594.548217773438	321
1372	16.7185929648241	121.713567839196	10.9668695650368	145	1	364	688.88232421875	323
1373	16.7185929648241	121.869346733668	11.3725853164586	268	1	364	150.006469726562	323
1374	16.7185929648241	122.025125628141	11.4648208385429	322	1	364	35.1368026733398	320
1375	16.7185929648241	122.180904522613	11.4861292497899	167	1	364	3.17721152305603	315
1376	16.7185929648241	122.336683417085	11.4923993329869	163	1	364	1.78108239173889	320
1377	16.8241206030151	120.311557788945	11.1669149805634	355	1	364	415.895935058594	365
1378	16.8241206030151	120.467336683417	11.3544951514314	254	1	364	172.895050048828	365
1379	16.8241206030151	120.623115577889	9.76649871711911	255	1	364	18.7796001434326	318
1380	16.8241206030151	120.778894472362	2.98791323730477	153	72	359	101.078735351562	86
1381	16.8241206030151	120.934673366834	2.14482459563159	212	100	293	29.5120372772217	20
1382	16.8241206030151	121.090452261307	8.49126115712102	212	2	359	513.287536621094	244
1383	16.8241206030151	121.246231155779	11.4783708283238	135	1	364	18.5405673980713	272
1384	16.8241206030151	121.402010050251	11.4634025876813	158	1	364	37.1878051757812	319
1385	16.8241206030151	121.557788944724	11.124771159689	143	1	364	472.184387207031	321
1386	16.8241206030151	121.713567839196	11.0376541441126	236	1	364	590.583312988281	365
1387	16.8241206030151	121.869346733668	11.3739568104431	84	1	364	148.302093505859	323
1388	16.8241206030151	122.025125628141	11.4137793737912	279	1	364	98.5166320800781	323
1389	16.8241206030151	122.180904522613	11.4809084551948	133	1	364	15.78724193573	319
1390	16.8241206030151	122.336683417085	11.4891524655889	219	1	364	5.7334098815918	319
1391	16.929648241206	120.467336683417	11.0624623146105	123	1	364	556.601623535156	365
1392	16.929648241206	120.623115577889	11.1297415679632	255	1	364	28.3013381958008	320
1393	16.929648241206	120.778894472362	5.2151171012475	153	2	359	183.317810058594	244
1394	16.929648241206	120.934673366834	2.89889740618905	251	72	332	49.4123306274414	77
1395	16.929648241206	121.090452261307	5.70462403416314	212	13	357	100.64909362793	200
1396	16.929648241206	121.246231155779	10.883897542931	211	2	361	88.6544418334961	253
1397	16.929648241206	121.402010050251	11.4513741573894	222	1	364	52.0373077392578	319
1398	16.929648241206	121.557788944724	11.3792043264254	208	1	364	141.7099609375	320
1399	16.929648241206	121.713567839196	11.0108478247423	283	1	364	627.60009765625	323
1400	16.929648241206	121.869346733668	11.3650058768101	140	1	364	159.623413085938	323
1401	16.929648241206	122.025125628141	11.2698832022044	147	1	364	280.884979248047	323
1402	16.929648241206	122.180904522613	11.4495477603742	111	1	364	54.2822380065918	319
1403	16.929648241206	122.336683417085	11.4753400900249	137	1	364	22.5379085540771	320
1404	16.929648241206	122.492462311558	11.4862583009302	187	1	364	9.26393985748291	323
1405	17.035175879397	120.467336683417	11.2356619159925	177	1	364	325.349945068359	365
1406	17.035175879397	120.623115577889	11.4313991450299	255	1	364	29.1044521331787	320
1407	17.035175879397	120.778894472362	7.2602998806988	135	1	362	100.741973876953	254
1408	17.035175879397	120.934673366834	3.9763888920192	135	53	356	102.242202758789	151
1409	17.035175879397	121.090452261307	4.65482164767572	212	53	357	33.1009635925293	151
1410	17.035175879397	121.246231155779	8.3404920118027	211	13	359	40.5860786437988	207
1411	17.035175879397	121.402010050251	11.4139285942416	168	1	364	98.3480834960938	318
1412	17.035175879397	121.557788944724	11.3870523560714	121	1	364	131.932907104492	320
1413	17.035175879397	121.713567839196	11.2899228779255	269	1	364	255.180877685547	323
1414	17.035175879397	121.869346733668	10.9582188973109	278	1	364	701.04638671875	365
1415	17.035175879397	122.025125628141	11.3939907051189	106	1	364	123.247589111328	323
1416	17.035175879397	122.180904522613	11.4834896896325	258	1	364	12.589334487915	319
1417	17.035175879397	122.336683417085	11.457915561476	134	1	364	43.8363876342773	320
1418	17.035175879397	122.492462311558	11.4769225007104	107	1	364	20.681734085083	323
1419	17.1407035175879	120.467336683417	11.1749990434457	228	1	364	405.167419433594	365
1420	17.1407035175879	120.623115577889	11.4205154897317	255	1	364	55.6370124816895	320
1421	17.1407035175879	120.778894472362	7.30757747112808	255	1	362	17.2417964935303	270
1422	17.1407035175879	120.934673366834	4.08441913411148	135	53	357	61.0596389770508	152
1423	17.1407035175879	121.090452261307	5.87869841680376	153	13	357	37.7211608886719	200
1424	17.1407035175879	121.246231155779	8.54384974531083	211	4	359	29.5783023834229	208
1425	17.1407035175879	121.402010050251	11.4350970462921	164	1	364	71.9502182006836	273
1426	17.1407035175879	121.557788944724	11.3638119580051	103	1	364	161.127395629883	320
1427	17.1407035175879	121.713567839196	11.2800087796107	161	1	364	267.939788818359	321
1428	17.1407035175879	121.869346733668	11.0994960925931	336	1	364	505.951263427734	365
1429	17.1407035175879	122.025125628141	11.4538130823995	266	1	364	48.7399215698242	320
1430	17.1407035175879	122.180904522613	11.4910895136403	173	1	364	3.35285258293152	319
1431	17.1407035175879	122.336683417085	11.488527340445	173	1	364	6.32724809646606	320
1432	17.1407035175879	122.492462311558	11.4479613602642	287	1	364	56.1987915039062	365
1433	17.2462311557789	120.467336683417	11.0550610810255	111	1	364	566.696411132812	365
1434	17.2462311557789	120.623115577889	11.4144059040735	329	1	364	93.7075500488281	365
1435	17.2462311557789	120.778894472362	7.89600368013837	255	1	363	24.087947845459	297
1436	17.2462311557789	120.934673366834	2.81823311518708	251	72	356	26.7730579376221	86
1437	17.2462311557789	121.090452261307	6.69660200039551	153	13	357	47.8178977966309	201
1438	17.2462311557789	121.246231155779	10.208625265504	153	2	361	11.6205377578735	244
1439	17.2462311557789	121.402010050251	11.3866404967887	177	1	364	132.309555053711	272
1440	17.2462311557789	121.557788944724	11.3853648014271	254	1	364	134.011657714844	320
1441	17.2462311557789	121.713567839196	11.4537797654028	291	1	364	49.071174621582	321
1442	17.2462311557789	121.869346733668	11.2072747517482	84	1	364	362.522827148438	365
1443	17.2462311557789	122.025125628141	11.4870764611073	225	1	364	8.26419734954834	319
1444	17.2462311557789	122.180904522613	11.4909609352632	150	1	364	3.53635716438293	319
1445	17.2462311557789	122.336683417085	11.4920549678327	176	1	364	2.20404386520386	320
1446	17.3517587939699	120.467336683417	10.9640226096672	239	1	364	692.903991699219	365
1447	17.3517587939699	120.623115577889	11.4178022333172	333	1	364	93.5740280151367	365
1448	17.3517587939699	120.778894472362	10.3175916164212	255	1	364	49.0664672851562	301
1449	17.3517587939699	120.934673366834	4.34893166178317	135	4	359	34.1197891235352	153
1450	17.3517587939699	121.090452261307	5.8543400639245	153	13	357	5.63723802566528	200
1451	17.3517587939699	121.246231155779	10.8259945385656	153	1	361	50.3986473083496	244
1452	17.3517587939699	121.402010050251	11.369690282256	169	1	364	153.735122680664	273
1453	17.3517587939699	121.557788944724	11.3433132839267	257	1	364	187.008682250977	319
1454	17.3517587939699	121.713567839196	11.3678631653063	143	1	364	155.851135253906	320
1455	17.3517587939699	121.869346733668	11.4577067438956	242	1	364	44.2428512573242	323
1456	17.3517587939699	122.025125628141	11.4914688937988	249	1	364	2.9173572063446	273
1457	17.3517587939699	122.180904522613	11.4824407308248	152	1	364	13.9175243377686	273
1458	17.3517587939699	122.336683417085	11.47339205578	286	1	364	25.0017414093018	322
1459	17.4572864321608	120.467336683417	10.8343426911186	285	1	364	878.109558105469	365
1460	17.4572864321608	120.623115577889	11.4005582319414	164	1	364	115.037788391113	365
1461	17.4572864321608	120.778894472362	11.4370479227079	135	1	364	67.9488067626953	319
1462	17.4572864321608	120.934673366834	7.81094927404706	135	1	361	20.0163478851318	245
1463	17.4572864321608	121.090452261307	5.8222591164129	153	13	357	28.435567855835	200
1464	17.4572864321608	121.246231155779	10.4320998852836	153	2	361	49.0573501586914	244
1465	17.4572864321608	121.402010050251	11.3704466182655	250	1	364	152.660339355469	273
1466	17.4572864321608	121.557788944724	11.3994750964835	271	1	364	116.367919921875	319
1467	17.4572864321608	121.713567839196	11.1507444148573	141	1	364	437.378936767578	320
1468	17.4572864321608	121.869346733668	11.4730722853072	185	1	364	25.3759784698486	321
1469	17.4572864321608	122.025125628141	11.4886886532711	163	1	364	6.19826030731201	273
1470	17.4572864321608	122.180904522613	11.4589151444571	211	1	361	6.19826030731201	253
1471	17.5628140703518	120.467336683417	11.3495309400979	306	1	364	179.168228149414	365
1472	17.5628140703518	120.623115577889	11.2404782834005	221	1	364	319.149322509766	365
1473	17.5628140703518	120.778894472362	11.3570201493304	115	1	364	169.699859619141	320
1474	17.5628140703518	120.934673366834	9.98095605070623	135	1	362	47.0711784362793	254
1475	17.5628140703518	121.090452261307	6.39167349875408	153	2	357	8.99537086486816	208
1476	17.5628140703518	121.246231155779	9.87344951297133	153	2	359	19.5055370330811	244
1477	17.5628140703518	121.402010050251	11.3829960215042	112	1	364	137.014587402344	318
1478	17.5628140703518	121.557788944724	11.4128990337873	268	1	364	99.6286163330078	319
1479	17.5628140703518	121.713567839196	11.23206589109	278	1	364	330.100616455078	320
1480	17.5628140703518	121.869346733668	11.4205582668419	142	1	364	90.1319580078125	319
1481	17.5628140703518	122.025125628141	11.4913748120783	162	1	364	2.97970199584961	273
1482	17.5628140703518	122.180904522613	11.4882504108829	153	1	364	3.64061880111694	254
1483	17.6683417085427	120.467336683417	11.3706383794466	260	1	364	152.542526245117	365
1484	17.6683417085427	120.623115577889	11.4750521580299	251	1	364	22.938663482666	365
1485	17.6683417085427	120.778894472362	11.4187152039112	255	1	364	92.1529693603516	320
1486	17.6683417085427	120.934673366834	10.6607878681272	132	1	362	12.0006046295166	254
1487	17.6683417085427	121.090452261307	7.71148189173298	229	2	359	7.59457492828369	208
1488	17.6683417085427	121.246231155779	10.1475862786208	153	2	361	21.0537719726562	244
1489	17.6683417085427	121.402010050251	11.431901239745	180	1	364	76.0860214233398	319
1490	17.6683417085427	121.557788944724	11.4372060093141	291	1	364	69.4681167602539	320
1491	17.6683417085427	121.713567839196	10.833200578059	289	1	364	879.798645019531	320
1492	17.6683417085427	121.869346733668	11.3862024809147	265	1	364	132.999923706055	319
1493	17.6683417085427	122.025125628141	11.4887099102117	210	1	364	2.97970199584961	257
1494	17.6683417085427	122.180904522613	11.4914138682192	153	1	364	2.97970175743103	254
1495	17.7738693467337	120.467336683417	11.101671596357	212	1	364	503.317413330078	365
1496	17.7738693467337	120.623115577889	11.4892519918366	283	1	364	5.56130886077881	365
1497	17.7738693467337	120.778894472362	11.4771458104166	135	1	364	19.92991065979	319
1498	17.7738693467337	120.934673366834	10.6249551797371	132	1	362	28.9501342773438	254
1499	17.7738693467337	121.090452261307	10.3209733564463	229	1	361	7.47971868515015	244
1500	17.7738693467337	121.246231155779	11.1944407347158	153	1	361	61.1807174682617	244
1501	17.7738693467337	121.402010050251	11.4579384110916	231	1	364	43.9491767883301	319
1502	17.7738693467337	121.557788944724	11.4363383882069	317	1	364	70.5876617431641	320
1503	17.7738693467337	121.713567839196	11.0468510289721	276	1	364	577.442077636719	323
1504	17.7738693467337	121.869346733668	11.4667689562992	98	1	364	33.1205291748047	322
1505	17.7738693467337	122.025125628141	11.4913841594221	244	1	364	2.97970199584961	318
1506	17.8793969849246	120.467336683417	11.1799044044914	186	1	364	398.676116943359	365
1507	17.8793969849246	120.623115577889	11.4650673359247	312	1	364	35.2035369873047	365
1508	17.8793969849246	120.778894472362	11.0312549715081	131	1	364	13.2091808319092	319
1509	17.8793969849246	120.934673366834	9.86350770556193	132	1	362	2.16514992713928	254
1510	17.8793969849246	121.090452261307	11.4434200341045	132	1	362	11.5231304168701	254
1511	17.8793969849246	121.246231155779	11.4734302962188	158	1	363	24.9562225341797	254
1512	17.8793969849246	121.402010050251	11.4322382487051	201	1	364	75.6032562255859	319
1513	17.8793969849246	121.557788944724	11.2998630857183	239	1	364	242.315704345703	320
1514	17.8793969849246	121.713567839196	11.2765976708241	114	1	364	271.119415283203	365
1515	17.8793969849246	121.869346733668	11.2823276868615	316	1	364	264.950439453125	365
1516	17.8793969849246	122.025125628141	11.4575614348204	184	1	364	44.3043556213379	322
1517	17.8793969849246	122.180904522613	11.4539589691904	229	1	364	48.8609275817871	318
1518	17.9849246231156	120.623115577889	11.3846690356438	292	1	364	134.923294067383	365
1519	17.9849246231156	120.778894472362	11.3247814179317	131	1	364	4.16181087493896	319
1520	17.9849246231156	120.934673366834	9.10286170241717	178	1	361	6.3527717590332	244
1521	17.9849246231156	121.090452261307	11.4741617824455	132	1	363	21.7345199584961	254
1522	17.9849246231156	121.246231155779	11.4690551390425	167	1	364	30.28244972229	254
1523	17.9849246231156	121.402010050251	11.4775234483945	207	1	364	19.9067077636719	319
1524	17.9849246231156	121.557788944724	11.4578783313935	291	1	364	44.0274810791016	320
1525	17.9849246231156	121.713567839196	11.4062869841069	316	1	364	107.902877807617	365
1526	17.9849246231156	121.869346733668	11.4175282182305	315	1	364	93.9120941162109	365
1527	17.9849246231156	122.025125628141	11.4354802490409	115	1	364	71.6598892211914	322
1528	17.9849246231156	122.180904522613	11.4313072413079	128	1	364	76.7850875854492	322
1529	18.0904522613065	120.467336683417	11.3606743424349	147	1	364	165.095077514648	365
1530	18.0904522613065	120.623115577889	11.2346852897059	213	1	364	326.694549560547	365
1531	18.0904522613065	120.778894472362	11.1622544019798	112	1	364	422.084808349609	319
1532	18.0904522613065	120.934673366834	9.7478780026101	178	1	361	10.6127700805664	244
1533	18.0904522613065	121.090452261307	11.4285590504109	229	1	362	9.82246398925781	254
1534	18.0904522613065	121.246231155779	11.4843452882357	267	1	364	11.5772266387939	272
1535	18.0904522613065	121.402010050251	11.4477716596293	262	1	364	56.482666015625	319
1536	18.0904522613065	121.557788944724	11.2435740980962	318	1	364	314.757537841797	323
1537	18.0904522613065	121.713567839196	11.4331950363575	276	1	364	74.4834823608398	365
1538	18.0904522613065	121.869346733668	11.4463893586567	276	1	364	58.142951965332	323
1539	18.0904522613065	122.025125628141	11.4747269668507	137	1	364	23.3316783905029	322
1540	18.0904522613065	122.180904522613	11.4732971420212	184	1	364	25.0710735321045	322
1541	18.1959798994975	120.623115577889	9.52308591862027	236	1	364	3197.05541992188	365
1542	18.1959798994975	120.778894472362	11.4583409173602	252	1	364	43.4568405151367	320
1543	18.1959798994975	120.934673366834	10.7635819557675	178	1	362	10.321268081665	254
1544	18.1959798994975	121.090452261307	11.4214435678889	229	1	362	5.84622716903687	254
1545	18.1959798994975	121.246231155779	11.4761827002153	177	1	364	21.5788173675537	272
1546	18.1959798994975	121.402010050251	11.4796793068698	123	1	364	17.2937984466553	322
1547	18.1959798994975	121.557788944724	11.1823146621692	290	1	364	395.480895996094	365
1548	18.1959798994975	121.713567839196	11.4064089903531	147	1	364	107.752822875977	365
1549	18.1959798994975	121.869346733668	11.49102438056	296	1	364	3.41761064529419	365
1550	18.1959798994975	122.025125628141	11.4814184734438	108	1	364	15.1830444335938	322
1551	18.1959798994975	122.180904522613	11.4733055623863	216	1	364	25.1090793609619	320
1552	18.3015075376884	120.623115577889	11.0880505364735	317	1	364	521.763244628906	365
1553	18.3015075376884	120.778894472362	11.4635278636894	135	1	364	37.0885391235352	320
1554	18.3015075376884	120.934673366834	10.683361490876	229	1	362	9.06923580169678	254
1555	18.3015075376884	121.090452261307	11.4308649341059	229	1	364	22.0646324157715	254
1556	18.3015075376884	121.246231155779	11.4898124165165	213	1	364	4.93829584121704	273
1557	18.3015075376884	121.402010050251	11.221962294838	102	1	364	343.320465087891	323
1558	18.3015075376884	121.557788944724	11.3763236383722	326	1	364	145.395706176758	365
1559	18.3015075376884	121.713567839196	11.3110321736549	141	1	364	228.116348266602	365
1560	18.3015075376884	122.025125628141	11.0534378570036	254	1	364	568.945739746094	323
1561	18.3015075376884	122.180904522613	11.4744287979832	268	1	364	23.7198486328125	323
1562	18.3015075376884	122.336683417085	11.4857943008282	291	1	364	9.42795085906982	323
1563	18.4070351758794	120.623115577889	11.3600794904883	72	1	364	165.838897705078	365
1564	18.4070351758794	120.778894472362	11.4667615353491	101	1	364	33.1263809204102	323
1565	18.4070351758794	120.934673366834	11.4514319255707	229	1	364	27.6055240631104	258
1566	18.4070351758794	121.090452261307	11.4808824076871	212	1	364	15.7365446090698	273
1567	18.4070351758794	121.246231155779	11.4897607412215	243	1	364	4.99878072738647	322
1568	18.4070351758794	121.402010050251	11.3133038764393	317	1	364	223.655654907227	323
1569	18.4070351758794	121.557788944724	11.2238455392676	332	1	364	340.499267578125	365
1570	18.4070351758794	122.180904522613	11.4706716616121	112	1	364	28.3177871704102	365
1571	18.5125628140703	120.778894472362	11.2417980769989	315	1	364	317.429138183594	365
1572	18.5125628140703	120.934673366834	11.4512723503237	253	1	364	52.1478576660156	320
1573	18.5125628140703	121.090452261307	11.4687908782321	106	1	364	30.5416145324707	322
1574	18.5125628140703	121.246231155779	11.3980591816387	145	1	364	118.170227050781	322
1575	18.5125628140703	122.180904522613	11.3862946516884	304	1	364	132.310012817383	365
1576	18.6180904522613	120.778894472362	11.3839153125359	82	1	364	135.865875244141	365
1577	18.6180904522613	121.090452261307	11.2503964283094	236	1	364	305.995880126953	365
1578	18.6180904522613	121.246231155779	11.0236983676857	281	1	364	608.788818359375	365
1579	18.8291457286432	121.869346733668	11.4610661250576	299	1	364	39.4890441894531	365
1580	18.9346733668342	121.869346733668	11.4747380415535	299	1	364	22.7242221832275	365
1581	19.356783919598	121.402010050251	11.4443413803917	300	1	364	60.6815567016602	365
1582	21.9949748743719	120.778894472362	11.3715189884028	126	1	364	151.423095703125	322
1583	22.1005025125628	120.778894472362	11.4391607962903	128	1	364	67.1102523803711	305
1584	22.2060301507538	120.778894472362	11.4846319713873	196	1	363	11.2592029571533	249
1585	22.3115577889447	120.623115577889	11.1846189938902	269	1	357	392.436798095703	245
1586	22.3115577889447	120.778894472362	11.4876152316602	199	1	362	7.59440517425537	245
1587	22.4170854271357	120.467336683417	10.278270945326	116	1	363	1753.65393066406	298
1588	22.4170854271357	120.623115577889	11.116848221514	225	8	336	294.796691894531	183
1589	22.4170854271357	120.778894472362	11.4812157709942	223	2	357	15.24866771698	209
1590	22.5226130653266	120.311557788945	9.62263860919683	290	1	363	2986.72241210938	250
1591	22.5226130653266	120.467336683417	10.958092521357	286	1	363	701.21826171875	274
1592	22.5226130653266	120.623115577889	11.0786814482704	235	1	362	534.485595703125	246
1593	22.5226130653266	120.778894472362	11.1514951700384	225	52	336	6.28908061981201	175
1594	22.5226130653266	120.934673366834	11.4393038302115	227	2	357	66.9282302856445	184
1595	22.6281407035176	120.311557788945	6.31982434062894	214	1	362	16153.4853515625	246
1596	22.6281407035176	120.467336683417	9.69886997241727	126	1	363	2830.74291992188	250
1597	22.6281407035176	120.623115577889	10.9700602581129	226	1	357	684.409362792969	246
1598	22.6281407035176	120.778894472362	9.9074540802669	225	71	333	7.34993743896484	175
1599	22.6281407035176	120.934673366834	11.4804955767134	227	7	336	12.7600984573364	183
1600	22.7336683417085	120.311557788945	8.78549674897661	129	1	362	4981.1015625	246
1601	22.7336683417085	120.467336683417	11.1296867493167	125	1	363	465.5927734375	246
1602	22.7336683417085	120.623115577889	11.1551303290961	217	1	362	431.575561523438	245
1603	22.7336683417085	120.778894472362	8.73851343891834	224	72	321	3.66376399993896	173
1604	22.7336683417085	120.934673366834	10.0710280097572	224	72	333	44.0102310180664	174
1605	22.7336683417085	121.090452261307	10.747261526442	249	2	357	1006.34008789062	208
1606	22.8391959798995	120.311557788945	10.7641501883296	236	1	363	981.245178222656	246
1607	22.8391959798995	120.467336683417	11.1628531794283	133	1	362	421.070556640625	246
1608	22.8391959798995	120.623115577889	11.331177601014	256	1	357	202.443634033203	244
1609	22.8391959798995	120.778894472362	7.62892578477675	224	97	320	11.2755422592163	156
1610	22.8391959798995	120.934673366834	7.71340557492091	224	99	320	3.78240180015564	146
1611	22.8391959798995	121.090452261307	11.457897333624	200	2	343	44.0102310180664	184
1612	22.9447236180905	120.311557788945	10.6102067169442	144	1	363	1214.36743164062	246
1613	22.9447236180905	120.467336683417	11.3461130866815	278	1	362	183.484786987305	245
1614	22.9447236180905	120.623115577889	11.2859648377008	249	1	357	260.244323730469	233
1615	22.9447236180905	120.778894472362	6.41740966394025	224	99	311	5.23643207550049	153
1616	22.9447236180905	120.934673366834	4.22250340220066	224	144	279	3.70190477371216	35
1617	22.9447236180905	121.090452261307	11.486555739881	177	7	336	5.62839126586914	176
1618	22.9447236180905	121.246231155779	11.4636507240265	263	2	343	36.6901626586914	208
1619	23.0502512562814	120	11.3525160433537	153	1	363	174.813461303711	256
1620	23.0502512562814	120.155778894472	10.2859613524955	138	1	363	1740.58337402344	250
1621	23.0502512562814	120.311557788945	10.939176612892	143	1	363	727.275146484375	246
1622	23.0502512562814	120.467336683417	11.4557753567451	261	1	357	46.601978302002	244
1623	23.0502512562814	120.623115577889	11.4589897502124	267	1	357	37.1947937011719	209
1624	23.0502512562814	120.778894472362	5.04409280610996	224	99	292	2.41800618171692	125
1625	23.0502512562814	120.934673366834	2.10286417149325	225	158	269	2.99451780319214	13
1626	23.0502512562814	121.090452261307	10.4547308507955	221	98	320	2.99451780319214	155
1627	23.0502512562814	121.246231155779	11.4340387223367	172	7	336	73.2510452270508	182
1628	23.1557788944724	120.155778894472	11.1311483852434	138	1	363	463.417175292969	250
1629	23.1557788944724	120.311557788945	10.9191401924929	133	1	363	755.85205078125	246
1630	23.1557788944724	120.467336683417	11.396716897175	238	1	357	119.843597412109	233
1631	23.1557788944724	120.623115577889	11.4111614191713	267	4	357	31.9811553955078	207
1632	23.1557788944724	120.778894472362	5.56478427089665	209	99	292	2.4180064201355	147
1633	23.1557788944724	120.934673366834	1.75845469546454	209	178	269	2.99451780319214	5
1634	23.1557788944724	121.090452261307	8.20973873037932	221	100	292	2.99451780319214	146
1635	23.1557788944724	121.246231155779	11.4477084432255	218	53	333	55.8466262817383	174
1636	23.1557788944724	121.402010050251	11.4130150437461	170	5	336	98.4870071411133	183
1637	23.2613065326633	120.155778894472	11.3038825530807	141	1	363	237.099426269531	246
1638	23.2613065326633	120.311557788945	11.1322826268288	149	1	363	462.111755371094	245
1639	23.2613065326633	120.467336683417	11.3969679820956	193	1	337	119.531341552734	233
1640	23.2613065326633	120.623115577889	11.3534135610505	267	4	336	9.18608665466309	207
1641	23.2613065326633	120.778894472362	5.60295949865553	209	99	310	7.14875793457031	153
1642	23.2613065326633	120.934673366834	1.59633883607521	209	209	266	2.43208599090576	3
1643	23.2613065326633	121.090452261307	5.40829589607393	221	100	290	3.21469354629517	74
1644	23.2613065326633	121.246231155779	11.4764673227695	221	72	332	3.21469354629517	157
1645	23.2613065326633	121.402010050251	11.4592016117628	223	5	336	42.0497856140137	182
1646	23.3668341708543	120.155778894472	11.2470114997876	109	1	363	310.561340332031	246
1647	23.3668341708543	120.311557788945	11.1847806520669	131	1	362	392.151672363281	245
1648	23.3668341708543	120.467336683417	11.3274050354089	282	1	337	207.231338500977	233
1649	23.3668341708543	120.623115577889	11.1667318723672	269	53	336	87.9496307373047	175
1650	23.3668341708543	120.778894472362	4.35410439999808	249	99	291	8.41152191162109	124
1651	23.3668341708543	120.934673366834	0.990875837255323	209	1	364	2.4180064201355	-Inf
1652	23.3668341708543	121.090452261307	2.76664814264395	221	152	270	3.21469354629517	21
1653	23.3668341708543	121.246231155779	10.6412202865798	221	99	320	3.21469378471375	146
1654	23.3668341708543	121.402010050251	11.4061297891748	206	5	336	108.051734924316	182
1655	23.4723618090452	120.155778894472	11.317646623445	107	1	363	219.631805419922	246
1656	23.4723618090452	120.311557788945	11.1560099262767	143	1	362	429.147369384766	245
1657	23.4723618090452	120.467336683417	7.71631998834797	172	1	336	8529.6513671875	232
1658	23.4723618090452	120.623115577889	11.1512954708457	269	53	335	165.633346557617	175
1659	23.4723618090452	120.778894472362	3.71443269049786	249	100	290	8.13984394073486	37
1660	23.4723618090452	120.934673366834	0.876206657275781	249	1	364	8.49715995788574	-Inf
1661	23.4723618090452	121.090452261307	1.02467468010694	221	221	220	3.21469354629517	1
1662	23.4723618090452	121.246231155779	7.00053499759668	221	100	290	3.21469354629517	118
1663	23.4723618090452	121.402010050251	11.4255880655159	216	2	336	83.908203125	183
1664	23.5778894472362	120.155778894472	11.2885178758292	141	1	363	256.922760009766	246
1665	23.5778894472362	120.311557788945	11.0026150263523	212	1	362	639.016906738281	246
1666	23.5778894472362	120.467336683417	10.8983403745855	256	1	348	785.911437988281	244
1667	23.5778894472362	120.623115577889	11.3622889451205	269	4	336	146.289093017578	175
1668	23.5778894472362	120.778894472362	4.82880817320254	249	99	291	8.13984489440918	123
1669	23.5778894472362	120.934673366834	2.04193102509932	249	158	269	9.14048194885254	12
1670	23.5778894472362	121.090452261307	0.744871461243898	221	1	364	9.14048194885254	-Inf
1671	23.5778894472362	121.246231155779	3.57909269338928	221	151	275	3.21469354629517	21
1672	23.5778894472362	121.402010050251	11.4507461238948	226	5	336	52.806640625	182
1673	23.6834170854271	120.155778894472	11.3384925871266	109	1	363	193.103897094727	246
1674	23.6834170854271	120.311557788945	11.2890502058871	134	1	363	256.213287353516	246
1675	23.6834170854271	120.467336683417	10.8786111997178	171	1	348	812.913146972656	245
1676	23.6834170854271	120.623115577889	11.0517482580094	202	1	336	571.261108398438	232
1677	23.6834170854271	120.778894472362	7.77882945236546	209	72	332	94.5066986083984	171
1678	23.6834170854271	120.934673366834	5.40745396523721	209	99	291	9.14048099517822	145
1679	23.6834170854271	121.090452261307	1.88929801660296	221	162	269	9.14048099517822	12
1680	23.6834170854271	121.246231155779	2.51409201450253	221	162	269	8.54419231414795	13
1681	23.6834170854271	121.402010050251	11.456132270851	220	72	333	45.775089263916	175
1682	23.6834170854271	121.557788944724	11.4703430576068	165	1	356	28.2121448516846	208
1683	23.7889447236181	120.311557788945	11.2172703992645	133	1	363	348.790679931641	246
1684	23.7889447236181	120.467336683417	10.9803292731013	171	1	348	668.956909179688	245
1685	23.7889447236181	120.623115577889	11.2670707663148	160	1	348	284.604309082031	233
1686	23.7889447236181	120.778894472362	10.4332542979391	209	52	336	88.143440246582	174
1687	23.7889447236181	120.934673366834	8.58873727550362	209	71	333	18.8155059814453	173
1688	23.7889447236181	121.090452261307	2.73548409749085	221	151	275	9.14048099517822	20
1689	23.7889447236181	121.246231155779	1.74167973704071	221	209	266	7.11898708343506	7
1690	23.7889447236181	121.402010050251	11.4886510481311	222	98	332	6.35404825210571	157
1691	23.7889447236181	121.557788944724	11.4249686248664	236	1	356	84.6560974121094	184
1692	23.894472361809	120.311557788945	11.2593894851909	155	1	363	294.297607421875	246
1693	23.894472361809	120.467336683417	10.687556940128	149	1	348	1094.88391113281	245
1694	23.894472361809	120.623115577889	10.7062760329578	182	1	348	1067.35095214844	233
1695	23.894472361809	120.778894472362	11.1955918163246	281	1	336	65.7765960693359	183
1696	23.894472361809	120.934673366834	9.93611411637051	209	52	336	101.299163818359	173
1697	23.894472361809	121.090452261307	4.31344486725698	209	100	291	10.275185585022	87
1698	23.894472361809	121.246231155779	1.17359895816233	218	218	224	10.275185585022	5
1699	23.894472361809	121.402010050251	10.2464573201107	221	99	320	7.7323260307312	146
1700	23.894472361809	121.557788944724	11.3812440971408	157	1	336	138.055404663086	184
1701	24	120.311557788945	11.2594150705733	152	1	363	294.383331298828	246
1702	24	120.467336683417	10.8167374144542	288	1	362	903.609008789062	246
1703	24	120.623115577889	10.6233743429673	188	1	348	1193.94445800781	244
1704	24	120.778894472362	10.7378581641524	209	1	336	1020.33435058594	183
1705	24	120.934673366834	10.8119376312805	234	4	336	417.997253417969	174
1706	24	121.090452261307	6.92020564221173	209	98	313	10.275185585022	127
1707	24	121.246231155779	1.79707714364541	209	204	266	10.275185585022	3
1708	24	121.402010050251	5.93812379912379	221	144	291	7.7323260307312	90
1709	24	121.557788944724	10.5453310270663	206	72	336	1315.69152832031	182
