# Supplementary material for: Role of vector phenotypic plasticity in disease transmission as illustrated by the spread of dengue virus by Aedes albopictus
Source: Nat Commun. 2024 Sep 7;15:7823. doi: 10.1038/s41467-024-52144-5 (PMC11379831; doi:10.1038/s41467-024-52144-5)
Supplement: Supplementary file 4 — Source Data files [file 41467_2024_52144_MOESM4_ESM.zip › Source_Data_Folder/Supplementary_Material/SF61.xlsx]

## Sheet: Rt
Temps	Rt
-14.8625	0
-14.5875	0
-14.3125	0
-14.0375	0
-13.7625	0
-13.4875	0
-13.2125	0
-12.9375	0
-12.6625	0
-12.3875	0
-12.1125	0
-11.8375	0
-11.5625	0
-11.2875	0
-11.0125	0
-10.7375	0
-10.4625	0
-10.1875	0
-9.9125	0
-9.6375	0
-9.3625	0
-9.0875	0
-8.8125	0
-8.5375	0
-8.2625	0
-7.9875	0
-7.7125	0
-7.4375	0
-7.1625	0
-6.8875	0
-6.6125	0
-6.3375	0
-6.0625	0
-5.7875	0
-5.5125	0
-5.2375	0
-4.9625	0
-4.6875	0
-4.4125	0
-4.1375	0
-3.8625	0
-3.5875	0
-3.3125	0
-3.0375	0
-2.7625	0
-2.4875	0
-2.2125	0
-1.9375	0
-1.6625	0
-1.3875	0
-1.1125	0
-0.8375	0
-0.5625	0
-0.2875	0
-0.0125	0
0.2625	0
0.5375	0
0.8125	0
1.0875	0
1.3625	0
1.6375	0
1.9125	0
2.1875	0
2.4625	0
2.7375	0
3.0125	0
3.2875	0
3.5625	0
3.8375	0
4.1125	0
4.3875	0
4.6625	0
4.9375	0
5.2125	0
5.4875	0
5.7625	0
6.0375	0
6.3125	0
6.5875	0
6.8625	0
7.1375	0
7.4125	0
7.6875	0
7.9625	0
8.2375	0
8.5125	0
8.7875	0
9.0625	0
9.3375	0
9.6125	0
9.8875	0
10.1625	0
10.4375	0
10.7125	0
10.9875	0
11.2625	0
11.5375	0
11.8125	0
12.0875	0
12.3625	5.31876e-13
12.6375	1.05897e-10
12.9125	7.50932e-09
13.1875	4.10524e-07
13.4625	3.14987e-06
13.7375	1.20484e-05
14.0125	3.66126e-05
14.2875	9.65811e-05
14.5625	0.000231096
14.8375	0.000510933
15.1125	0.00104794
15.3875	0.00199719
15.6625	0.00352202
15.9375	0.00580853
16.2125	0.00902351
16.4875	0.0133755
16.7625	0.0190186
17.0375	0.0262474
17.3125	0.0352435
17.5875	0.0463027
17.8625	0.0600051
18.1375	0.0767191
18.4125	0.0963571
18.6875	0.119596
18.9625	0.146312
19.2375	0.177737
19.5125	0.213515
19.7875	0.253609
20.0625	0.298246
20.3375	0.347482
20.6125	0.400662
20.8875	0.455525
21.1625	0.520344
21.4375	0.590624
21.7125	0.669784
21.9875	0.751058
22.2625	0.843139
22.5375	0.939631
22.8125	1.04477
23.0875	1.19936
23.3625	1.38729
23.6375	1.55585
23.9125	1.724
24.1875	1.87466
24.4625	2.12166
24.7375	2.38008
25.0125	2.69784
25.2875	2.97357
25.5625	3.2804
25.8375	3.56377
26.1125	3.86378
26.3875	4.1549
26.6625	4.45928
26.9375	4.67146
27.2125	5.05619
27.4875	5.37301
27.7625	5.69395
28.0375	5.69123
28.3125	5.59923
28.5875	5.41606
28.8625	5.15613
29.1375	4.6374
29.4125	4.18782
29.6875	3.72708
29.9625	3.49714
30.2375	2.85915
30.5125	2.39256
30.7875	2.08282
31.0625	1.96838
31.3375	1.59048
31.6125	1.19901
31.8875	0.950456
32.1625	0.704524
32.4375	0.339671
32.7125	0.0642783
32.9875	0
33.2625	0
33.5375	0
33.8125	0
34.0875	0
34.3625	0
34.6375	0
34.9125	0
35.1875	0
35.4625	0
35.7375	0
36.0125	0
36.2875	0
36.5625	0
36.8375	0
37.1125	0
37.3875	0
37.6625	0
37.9375	0
38.2125	0
38.4875	0
38.7625	0
39.0375	0
39.3125	0
39.5875	0
39.8625	0

## Sheet: Rt_down
Time	Deng_sim
0	0
0.0158766	0
0.0741155	0
0.16728	0
0.302436	0
0.500215	0
0.775091	0
0.922145	0
1.0599	0
1.10148	0
1.28669	0
1.59221	0
1.6185	0
1.63202	0
1.6343	0
1.63517	0
1.63597	0
1.63686	0
1.63774	0
1.63849	0
1.63932	0
1.64003	0
1.64076	0
1.64148	0
1.64218	0
1.64292	0
1.6437	0
1.64435	0
1.64512	0
1.64584	0
1.64647	0
1.64708	0
1.64766	0
1.64831	0
1.64895	0
1.64956	0
1.65022	0
1.65083	0
1.65139	0
1.65195	0
1.65249	0
1.65305	0
1.65357	0
1.65407	0
1.65461	0
1.65509	0
1.65672	0
1.66636	0
1.66837	0
1.6692	0
1.67004	0
1.67167	0
1.67229	0
1.6729	0
1.67349	0
1.67415	0
1.67481	0
1.67538	0
1.67606	0
1.67822	0
1.67903	0
1.67987	0
1.68072	0
1.68157	0
1.6823	0
1.68316	0
1.68401	0
1.68472	0
1.68549	0
1.68616	0
1.68691	0
1.68941	0
1.69956	0
1.71268	0
1.72332	0
1.72905	0
1.7367	0
1.81327	0
1.81631	0
1.81741	0
1.81853	0
1.81962	0
1.82057	0
1.82147	0
1.82231	0
1.82311	0
1.82398	0
1.82478	0
1.82559	0
1.82629	0
1.82697	0
1.82767	0
1.82841	0
1.8291	0
1.82972	0
1.83046	0
1.83121	0
1.83338	0
1.83416	0
1.83504	0
1.83585	0
1.83665	0
1.83743	0
1.8382	0
1.83894	0
1.83962	0
1.84026	0
1.84088	0
1.84148	0
1.84205	0
1.84261	0
1.84319	0
1.84381	0
1.84439	0
1.84493	0
1.84546	0
1.84602	0
1.84652	0
1.84708	0
1.84758	0
1.84808	0
1.84856	0
1.84903	0
1.84948	0
1.84999	0
1.8505	0
1.85096	0
1.85146	0
1.85192	0
1.85357	0
1.85421	0
1.85484	0
1.85544	0
1.85602	0
1.85658	0
1.85719	0
1.85773	0
1.85835	0
1.85889	0
1.85948	0
1.86007	0
1.86069	0
1.86132	0
1.86194	0
1.86254	0
1.86314	0
1.86369	0
1.86431	0
1.86489	0
1.86556	0
1.86624	0
1.86694	0
1.86754	0
1.86817	0
1.86883	0
1.86946	0
1.87011	0
1.87325	0
1.87439	0
1.87545	0
1.87643	0
1.87749	0
1.87846	0
1.87943	0
1.88046	0
1.8813	0
1.88212	0
1.88474	0
1.88683	0
1.88973	0
1.89079	0
1.89194	0
1.89299	0
1.89399	0
1.89489	0
1.89581	0
1.89672	0
1.89764	0
1.89853	0
1.8993	0
1.90003	0
1.90079	0
1.90148	0
1.9022	0
1.90284	0
1.90356	0
1.90417	0
1.90482	0
1.90815	0
1.91076	0
1.91173	0
1.91264	0
1.91349	0
1.91429	0
1.91522	0
1.9161	0
1.91698	0
1.91786	0
1.91862	0
1.91934	0
1.92009	0
1.92082	0
1.9237	0
1.92476	0
1.92577	0
1.92677	0
1.92766	0
1.9285	0
1.92931	0
1.93012	0
1.93092	0
1.93164	0
1.93425	0
1.93528	0
1.93636	0
1.93735	0
1.93837	0
1.93934	0
1.94026	0
1.94108	0
1.94198	0
1.94292	0
1.9438	0
1.94457	0
1.9454	0
1.94613	0
1.94683	0
1.94749	0
1.94812	0
1.94872	0
1.94944	0
1.95003	0
1.95069	0
1.95127	0
1.95188	0
1.95245	0
1.95299	0
1.95361	0
1.95423	0
1.95478	0
1.95532	0
1.95591	0
1.95656	0
1.95715	0
1.9577	0
1.95823	0
1.95876	0
1.95927	0
1.96129	0
1.96206	0
1.9628	0
1.96351	0
1.96418	0
1.96483	0
1.96545	0
1.9661	0
1.96668	0
1.96735	0
1.96792	0
1.96855	0
1.96911	0
1.97313	0
1.97745	0
1.97906	0
1.98145	0
1.98234	0
1.98319	0
1.98398	0
1.98475	0
1.98553	0
1.99076	0
1.99422	0
1.99547	0
1.99672	0
1.99782	0
1.99883	0
1.99977	0
2.00077	0
2.00177	0
2.00281	0
2.00365	0
2.00446	0
2.0053	0
2.00614	0
2.00687	0
2.00766	0
2.00835	0
2.01105	0
2.01203	0
2.01319	0
2.01419	0
2.01524	0
2.01621	0
2.01714	0
2.01816	0
2.01901	0
2.01981	0
2.02063	0
2.02136	0
2.02213	0
2.02283	0
2.0236	0
2.02426	0
2.02496	0
2.02559	0
2.02625	0
2.0297	0
2.03094	0
2.0321	0
2.03326	0
2.04486	0
2.05722	0
2.06357	0
2.12707	0
2.12911	0
2.12986	0
2.13071	0
2.13144	0
2.13223	0
2.13299	0
2.13628	0
2.13747	0
2.13858	0
2.14234	0
2.14799	0
2.15076	0
2.15342	0
2.15448	0
2.15559	0
2.15665	0
2.15764	0
2.15854	0
2.15946	0
2.16603	0
2.22236	0
2.22653	0
2.23002	0
2.23128	0
2.23245	0
2.23361	0
2.23678	0
2.23795	0
2.23995	0
2.24069	0
2.24144	0
2.24216	0
2.24293	0
2.24367	0
2.24434	0
2.24499	0
2.24568	0
2.2463	0
2.24704	0
2.24767	0
2.24828	0
2.25213	0
2.25698	0
2.27438	0
2.27685	0
2.27778	0
2.27869	0
2.27965	0
2.28425	0
2.2886	0
2.29206	0
2.29333	0
2.2945	0
2.2956	0
2.29672	0
2.29779	0
2.2989	0
2.29996	0
2.301	0
2.3019	0
2.3029	0
2.30395	0
2.30495	0
2.30593	0
2.30686	0
2.30783	0
2.30866	0
2.30956	0
2.31035	0
2.31371	0
2.31611	0
2.31699	0
2.31794	0
2.31878	0
2.31977	0
2.32057	0
2.32142	0
2.32229	0
2.32306	0
2.32379	0
2.32459	0
2.3254	0
2.32618	0
2.32694	0
2.3277	0
2.32846	0
2.3292	0
2.32989	0
2.33056	0
2.3312	0
2.33183	0
2.33447	0
2.33546	0
2.33657	0
2.33751	0
2.33842	0
2.33934	0
2.34017	0
2.34106	0
2.34378	0
2.34487	0
2.34586	0
2.34692	0
2.34795	0
2.34896	0
2.34984	0
2.35068	0
2.35167	0
2.35255	0
2.35354	0
2.35448	0
2.35529	0
2.35618	0
2.35697	0
2.36084	0
2.36223	0
2.36364	0
2.36486	0
2.36601	0
2.36718	0
2.36819	0
2.36929	0
2.37038	0
2.37147	0
2.37248	0
2.37353	0
2.37444	0
2.3753	0
2.37619	0
2.37707	0
2.37792	0
2.37883	0
2.3797	0
2.3806	0
2.38448	0
2.38627	0
2.39006	0
2.39151	0
2.39297	0
2.39432	0
2.39578	0
2.39695	0
2.40042	0
2.4137	0
2.41582	0
2.41665	0
2.41765	0
2.41845	0
2.41931	0
2.42008	0
2.42095	0
2.42169	0
2.42248	0
2.42331	0
2.42404	0
2.4248	0
2.43101	0
2.46132	0
2.47252	0
2.4756	0
2.50648	0
2.59877	0
2.60119	0
2.60238	0
2.60354	0
2.60459	0
2.60568	0
2.60677	0
2.61051	0
2.6119	0
2.61332	0
2.61468	0
2.61608	0
2.61737	0
2.61862	0
2.61983	0
2.62109	0
2.62216	0
2.62317	0
2.62416	0
2.62739	0
2.62854	0
2.62979	0
2.63098	0
2.63223	0
2.63328	0
2.63443	0
2.63544	0
2.63648	0
2.63754	0
2.64062	0
2.64174	0
2.64284	0
2.64387	0
2.64485	0
2.64595	0
2.64696	0
2.64797	0
2.64903	0
2.64996	0
2.65096	0
2.65192	0
2.65287	0
2.65384	0
2.65471	0
2.65556	0
2.65656	0
2.65753	0
2.65845	0
2.65936	0
2.6602	0
2.66115	0
2.66215	0
2.66307	0
2.6639	0
2.66485	0
2.66568	0
2.66649	0
2.6674	0
2.66818	0
2.66894	0
2.6712	0
2.67212	0
2.67309	0
2.6741	0
2.67509	0
2.67611	0
2.67714	0
2.67805	0
2.67992	0
2.68066	0
2.68143	0
2.68217	0
2.68295	0
2.68373	0
2.68446	0
2.68517	0
2.68603	0
2.68675	0
2.68753	0
2.68823	0
2.68899	0
2.68969	0
2.69039	0
2.69112	0
2.6918	0
2.69247	0
2.69319	0
2.69395	0
2.69462	0
2.69538	0
2.69611	0
2.6968	0
2.70247	0
2.70456	0
2.70644	0
2.70813	0
2.70971	0
2.71116	0
2.71251	0
2.71379	0
2.71497	0
2.71611	0
2.71735	0
2.72357	0
2.7263	0
2.72738	0
2.7285	0
2.73199	0
2.73588	0
2.73742	0
2.73882	0
2.74011	0
2.74134	0
2.74251	0
2.74378	0
2.75653	0
2.76188	0
2.76388	0
2.76564	0
2.76727	0
2.77101	0
2.7725	0
2.77396	0
2.77526	0
2.77669	0
2.77789	0
2.77922	0
2.78037	0
2.7817	0
2.78278	0
2.78393	0
2.78508	0
2.78623	0
2.78725	0
2.78831	0
2.78928	0
2.79032	0
2.79126	0
2.79217	0
2.79682	0
2.79852	0
2.80008	0
2.80167	0
2.80319	0
2.80452	0
2.80577	0
2.80698	0
2.80829	0
2.8094	0
2.8106	0
2.81165	0
2.81274	0
2.81374	0
2.81471	0
2.81571	0
2.81663	0
2.82582	0
2.83171	0
2.83389	0
2.83583	0
2.83783	0
2.8398	0
2.84158	0
2.84313	0
2.84483	0
2.84623	0
2.84756	0
2.85706	0
2.888	0
2.89432	0
2.89856	0
2.90009	0
2.90154	0
2.90291	0
2.90421	0
2.90558	0
2.90675	0
2.9079	0
2.90907	0
2.91021	0
2.91475	0
2.91887	0
2.92037	0
2.92179	0
2.92546	0
2.9294	0
2.93083	0
2.93233	0
2.93382	0
2.93522	0
2.93668	0
2.93793	0
2.93927	0
2.94564	0
2.94771	0
2.94987	0
2.95181	0
2.9535	0
2.9551	0
2.9566	0
2.95797	0
2.95944	0
2.96081	0
2.96206	0
2.96338	0
2.96452	0
2.9658	0
2.96699	0
2.96806	0
2.96926	0
2.97028	0
2.97126	0
2.97237	0
2.97333	0
2.97438	0
2.97542	0
2.9765	0
2.97756	0
2.97863	0
2.97956	0
2.98063	0
2.98154	0
2.98243	0
2.98344	0
2.98445	0
2.98535	0
2.98622	0
2.98707	0
2.988	0
2.98882	0
2.98976	0
2.99057	0
2.99139	0
2.99227	0
2.99313	0
2.99394	0
2.99472	0
2.99959	0
3.00137	0
3.00301	0
3.00467	0
3.00626	0
3.00784	0
3.00944	0
3.0109	0
3.01221	0
3.01356	0
3.01475	0
3.01604	0
3.01731	0
3.01852	0
3.01976	0
3.02094	0
3.0221	0
3.02339	0
3.02447	0
3.02568	0
3.0268	0
3.02782	0
3.0288	0
3.02997	0
3.03095	0
3.03211	0
3.03316	0
3.03413	0
3.03508	0
3.03934	0
3.04093	0
3.04623	0
3.04814	0
3.05014	0
3.05204	0
3.05369	0
3.05547	0
3.0573	0
3.05913	0
3.06075	0
3.06237	0
3.06395	0
3.06564	0
3.06723	0
3.0689	0
3.07039	0
3.07801	0
3.08289	0
3.08468	0
3.08633	0
3.08789	0
3.08953	0
3.09116	0
3.09266	0
3.09403	0
3.09542	0
3.09677	0
3.09797	0
3.09912	0
3.10021	0
3.10127	0
3.10251	0
3.10353	0
3.10971	0
3.14108	0
3.1591	0
3.33926	0
3.56123	0
3.598	0
3.60865	0
3.71519	0
3.90829	0
4.06967	0
4.12288	0
4.23914	0
4.39131	0
4.58897	0
4.60124	0
4.60471	0
4.61072	0
4.64241	0
4.71825	0
4.77706	0
4.79969	0
4.85887	0
4.98187	0
5.00847	0
5.02433	0
5.0309	0
5.04785	0
5.13244	0
5.15301	0
5.21171	0
5.32907	0
5.48837	0
5.70092	0
5.86	0
5.9462	0
6.3001	0
6.41442	0
6.41948	0
6.42162	0
6.42385	0
6.42574	0
6.42783	0
6.42987	0
6.43164	0
6.43329	0
6.43506	0
6.44872	0
6.48927	0
6.59325	0
6.73744	0
6.81318	0
7.11255	0
7.23184	0
7.31106	0
7.32435	0
7.38033	0
7.43234	0
7.4448	0
7.46251	0
7.52138	0
7.54084	0
7.54825	0
7.55593	0
7.63276	0
7.84818	0
8.12997	0
8.46883	0
8.50279	0
8.52174	0
8.53623	0
8.54165	0
8.5481	0
8.55328	0
8.55836	0
8.56309	0
8.56821	0
8.57325	0
8.57843	0
8.5833	0
8.58769	0
8.59201	0
8.62241	0
8.74505	0
8.75135	0
8.75387	0
8.77911	0
8.84089	0
8.96284	0
9.15157	0
9.39443	0
9.58371	0
9.7131	0
9.75913	0
9.77781	0
9.79534	0
9.8159	0
9.83655	0
9.85595	0
10.05	0
10.1654	0
10.6412	0
11.0114	0
11.0393	0
11.0511	0
11.0554	0
11.0983	0
11.1154	0
11.1348	0
11.3294	0
11.3743	0
11.3915	0
11.4091	0
11.4274	0
11.4924	0
11.5175	0
11.5418	0
11.5667	0
11.816	0
12.1121	0
12.3216	0
12.4241	0
12.5162	0
12.902	0
13.0508	0
13.0702	0
13.0771	0
13.1467	0
13.4607	0
13.7269	0
13.9448	0
14.4237	0
14.786	0
14.8264	0
14.8657	0
14.8803	0
14.9473	0
15.0402	0
15.3525	0
15.4662	0
15.918	0
16.0325	0
16.0761	0
16.1122	0
16.1267	0
16.1424	0
16.158	0
16.1718	0
16.1852	0
16.1982	0
16.2509	0
16.3112	0
16.3917	0
16.5401	0
16.6176	0
16.6501	0
16.6823	0
16.7167	0
16.7441	0
16.7743	0
16.8051	0
16.8307	0
16.8546	0
16.8771	0
16.9013	0
16.9243	0
16.9485	0
16.9696	0
16.9924	0
17.0123	0
17.0699	0
17.0952	0
17.1194	0
17.1457	0
17.169	0
17.1901	0
17.2115	0
17.2319	0
17.255	0
17.3508	0
17.386	0
17.4234	0
17.4571	0
17.4891	0
17.5197	0
17.5519	0
17.581	0
17.6092	0
17.6431	0
17.672	0
17.703	0
17.7985	0
17.8331	0
17.9296	0
17.9662	0
18.0111	0
18.0564	0
18.1001	0
18.1407	0
18.1808	0
18.2254	0
18.2663	0
18.3102	0
18.3546	0
18.518	0
18.583	0
18.643	0
18.7053	0
18.7855	0
18.8594	0
18.9333	0
19.0011	0
19.0768	0
19.1419	0
19.2005	0
19.2839	0
19.3516	0
19.3948	0
19.4214	0
19.4361	0
19.4421	0
19.4434	0
19.4442	0
19.4462	0
19.4498	0
19.4535	0
19.4585	0
19.5076	0
19.5312	0
19.5618	0
19.5961	0
19.7141	0
19.7776	0
19.8667	0
19.8808	0
19.8831	0
19.884	0
19.8844	0
19.8853	0
19.8915	0
19.909	0
19.9202	0
19.9371	0
19.9909	0
20.0196	0
20.1102	0
20.1628	0
20.2166	0
20.3815	0
20.4406	0
20.4946	0
20.5177	0
20.5332	0
20.5418	0
20.5455	0
20.5462	0
20.5465	0
20.5477	0
20.5493	0
20.5513	0
20.5542	0
20.5578	0
20.562	0
20.5678	0
20.5774	0
20.5862	0
20.5981	0
20.6107	0
20.6264	0
20.6733	0
20.7027	0
20.7393	0
20.787	0
20.8384	0
20.8979	0
20.9593	0
21.0434	0
21.1248	0
21.229	0
21.3263	0
21.443	0
21.5728	0
21.8864	0
22.0902	0
22.2166	0
22.3663	0
22.4417	0
22.4608	0
22.4658	0
22.4672	0
22.4676	0
22.4677	0
22.4691	0
22.4833	0
22.5122	0
22.6366	0
22.7058	0
22.7955	0
22.9039	0
23.0185	0
23.1692	0
23.3182	0
23.4858	0
23.6912	0
23.9272	0
24.2608	0
24.8111	0
25.2468	0
25.7397	0
26.3618	0
27.1778	0
28.0465	0
29.0816	0
30.2016	0
31.2641	0
32.912	0
34.6487	0
37.2556	0
39.3081	0
41.3829	0
43.4508	0
45.4776	0
47.5442	0
49.667	0
51.8038	0
53.9807	0
56.1972	0
58.4696	0
60.8043	0
63.2123	0
65.697	0
68.2609	0
70.9125	0
73.6607	0
76.5082	0
77.2167	0
77.7958	0
78.1621	0
78.1862	0
78.2044	0
78.2076	0
78.2088	0
78.2092	0
78.2137	0
78.2585	0
78.3492	0
78.4608	0
78.608	0
78.7815	0
78.9851	0
79.2129	0
79.464	0
79.7345	0
80.0221	0
80.3241	0
80.6387	0
80.9644	0
81.3	0
81.6452	0
82	0
82.3652	0
82.7422	0
83.133	0
83.5407	0
83.9688	0
84.4222	0
84.9062	0
85.4278	0
85.9951	0
86.6184	0
87.3104	0
88.0876	0
88.9717	0
89.992	0
91.1891	0
92.6207	0
93.8896	0
94.9015	0
95.4786	0
97.0333	0
98.4022	0
99.8609	0
101.633	0
104.237	0
107.092	0
110.774	0
113.875	0
117.301	0
120.767	0
124.284	0
127.726	0
131.11	0
134.418	0
137.625	0
140.655	0
143.488	0
146.192	0
148.84	0
151.485	0
154.154	0
156.859	0
159.596	0
162.355	0
165.126	0
167.9	0
170.672	0
173.439	0
176.756	0
181.615	0
185.377	0
188.977	0
192.33	0
195.572	0
198.768	0
201.967	0
205.191	0
208.445	0
211.725	0
215.021	0
218.326	0
221.635	0
224.944	0
228.253	0
231.562	0
234.871	0
238.18	0
241.49	0
244.801	0
248.112	0
251.424	0
254.737	0
258.051	0
261.365	0
264.68	0
267.995	0
271.293	0
274.535	0
277.619	0
280.494	0
283.22	0
285.876	0
288.519	0
291.183	0
293.881	0
296.612	0
299.367	0
302.137	0
304.91	0
307.683	0
310.45	0
313.213	0
315.972	0
318.729	0
321.484	0
324.24	0
326.996	0
329.753	0
332.51	0
335.268	0
338.026	0
340.784	0
343.542	0
346.3	0
349.058	0
351.815	0
354.573	0
357.632	0
364.922	0
369.048	0
372.947	0
376.327	0
379.509	0
382.617	0
385.739	0
388.915	0
392.158	0
395.455	0
398.784	0
402.127	0
405.474	0
408.819	0
412.161	0
415.498	0
418.833	0
422.167	0
425.499	0
428.831	0
432.163	0
435.495	0
438.827	0
439.718	0
439.916	0
439.968	0
440	0
440.001	1
440.002	1
440.007	1
440.055	1
440.542	1
440.948	1
440.983	1
440.995	1
440.999	1
441.002	0
441.003	0
441.011	0
441.099	0
441.972	0
443.818	0.000254455
443.902	0.000333316
443.994	0.000443481
443.999	0.000449616
444	0.000451244
444.001	0.000451837
444.005	0.000457797
444.049	0.000520455
444.491	0.00145201
444.875	0.00253568
444.979	0.00282876
444.999	0.00288739
445	0.00289027
445.001	0.00289132
445.004	0.0029018
445.041	0.00300651
445.412	0.00405095
446.963	0.00837072
447.943	0.0108641
448.903	0.0111891
449.968	0.0110348
452.038	0.0107417
452.804	0.0106382
453.943	0.0104984
456.003	0.0103222
457.09	0.0102771
458.518	0.0102508
462.382	0.0102156
465.193	0.0101802
470.212	0.0101081
474.705	0.0100442
479.392	0.00997818
483.303	0.00992341
486.817	0.00987444
490.076	0.00982923
493.232	0.00978563
496.366	0.00974251
499.497	0.00969959
502.554	0.00965787
505.449	0.0096185
508.205	0.00958115
510.888	0.00954492
513.55	0.00950909
516.223	0.00947322
518.923	0.0094371
521.652	0.00940072
524.403	0.00936416
527.169	0.00932753
529.94	0.00929096
532.71	0.0092545
535.477	0.00921822
538.24	0.00918211
542.403	0.00912793
547.707	0.00905929
551.884	0.00900554
555.622	0.00895768
558.992	0.00891472
562.191	0.0088741
565.333	0.00883435
568.491	0.00879456
571.697	0.00875432
574.96	0.00871353
578.267	0.00867235
581.601	0.00863101
584.947	0.0085897
588.295	0.00854853
591.641	0.00850756
594.984	0.00846681
598.323	0.00842627
601.66	0.00838592
604.996	0.00834577
608.33	0.00830578
611.665	0.00826597
614.999	0.00822633
618.333	0.00818685
621.667	0.00814753
625.001	0.00810838
628.335	0.00806939
631.669	0.00803057
634.968	0.0079923
638.2	0.00795497
641.236	0.00792003
644.063	0.00788762
646.759	0.00785681
649.403	0.0078267
652.045	0.00779671
654.715	0.0077665
657.42	0.007736
660.158	0.00770522
662.919	0.0076743
665.691	0.00764336
668.466	0.00761249
671.237	0.00758176
674.004	0.00755119
676.765	0.00752078
679.524	0.0074905
682.28	0.00746035
685.035	0.00743031
687.791	0.00740036
690.547	0.00737051
693.304	0.00734074
696.062	0.00731107
698.819	0.00728149
701.577	0.00725201
704.335	0.00722262
707.093	0.00719334
709.851	0.00716415
712.609	0.00713505
715.367	0.00710606
718.124	0.00707715
720.882	0.00704835
724.291	0.00701287
732.83	0.00692463
738.119	0.00687043
741.843	0.00683248
745.327	0.00679711
748.546	0.00676457
751.688	0.00673294
754.827	0.00670144
758.012	0.00666961
761.256	0.00663732
764.55	0.00660464
767.879	0.00657175
771.223	0.00653884
774.572	0.006506
777.92	0.0064733
781.265	0.00644076
784.606	0.00640838
787.944	0.00637615
791.28	0.00634406
794.616	0.00631211
797.95	0.00628028
801.285	0.00624858
804.62	0.00621701
807.954	0.00618555
811.289	0.00615422
814.587	0.00612335
817.813	0.00609327
820.843	0.00606512
823.664	0.006039
826.358	0.00601414
829.002	0.00598982
831.645	0.00596558
834.316	0.00594117
837.022	0.0059165
839.761	0.00589162
842.522	0.00586662
845.294	0.0058416
848.069	0.00581664
850.84	0.00579179
853.607	0.00576707
856.368	0.00574247
859.126	0.00571799
861.882	0.00569361
864.638	0.00566931
867.394	0.00564509
870.15	0.00562095
872.907	0.00559688
875.664	0.00557289
878.422	0.00554897
881.18	0.00552514
883.938	0.00550138
886.696	0.00547771
889.454	0.00545412
892.212	0.00543061
894.97	0.00540717
897.727	0.00538382
900.485	0.00536055
903.243	0.00533735
907.395	0.00530257
915.223	0.00523749
920.266	0.00519588
923.833	0.00516661
927.233	0.00513884
930.42	0.0051129
933.564	0.00508742
936.721	0.00506193
939.93	0.00503612
943.193	0.00500997
946.501	0.00498357
949.837	0.00495706
953.183	0.00493056
956.533	0.00490414
959.881	0.00487785
963.225	0.00485168
966.566	0.00482565
969.904	0.00479973
973.241	0.00477394
976.577	0.00474824
979.913	0.00472266
983.248	0.00469717
986.584	0.00467179
989.919	0.00464651
993.255	0.00462133
996.59	0.00459625
999.924	0.00457128
1003.24	0.00454655
1006.49	0.00452238
1009.57	0.00449957
1012.44	0.00447846
1015.15	0.0044585
1017.8	0.0044391
1020.44	0.00441982
1023.1	0.00440043
1025.8	0.00438085
1028.53	0.00436108
1031.29	0.0043412
1034.06	0.0043213
1036.84	0.00430143
1039.61	0.00428164
1042.38	0.00426195
1045.14	0.00424237
1047.9	0.00422288
1050.65	0.00420347
1053.41	0.00418414
1056.16	0.00416486
1058.92	0.00414566
1061.68	0.00412651
1064.44	0.00410742
1067.19	0.0040884
1069.95	0.00406944
1072.71	0.00405054
1075.47	0.00403171
1078.22	0.00401295
1080.98	0.00399425
1083.74	0.00397562
1086.5	0.00395705
1090.65	0.00392921
1098.59	0.00387637
1103.67	0.00384286
1107.23	0.00381945
1110.63	0.00379721
1113.82	0.00377646
1116.97	0.00375607
1120.12	0.00373568
1123.33	0.00371503
1126.6	0.00369411
1129.91	0.00367299
1133.24	0.00365178
1136.59	0.00363058
1139.94	0.00360945
1143.29	0.00358842
1146.63	0.0035675
1149.98	0.00354668
1153.32	0.00352596
1156.65	0.00350533
1159.99	0.00348479
1163.33	0.00346433
1166.67	0.00344396
1170	0.00342367
1173.34	0.00340346
1176.68	0.00338334
1179.97	0.00336351
1183.2	0.00334421
1186.23	0.00332617
1189.04	0.00330944
1191.74	0.00329351
1194.38	0.00327793
1197.02	0.00326239
1199.69	0.00324673
1202.4	0.00323091
1205.14	0.00321496
1207.9	0.00319893
1210.67	0.00318289
1213.45	0.0031669
1216.22	0.00315098
1218.98	0.00313514
1221.75	0.00311938
1224.5	0.0031037
1227.26	0.00308809
1230.01	0.00307253
1232.77	0.00305702
1235.53	0.00304156
1238.28	0.00302615
1241.04	0.0030108
1243.8	0.00299549
1246.56	0.00298024
1249.32	0.00296504
1252.07	0.00294989
1254.83	0.00293479
1257.59	0.00291975
1260.35	0.00290476
1263.1	0.00288983
1265.86	0.00287494
1268.62	0.00286011
1272.77	0.00283787
1280.54	0.00279658
1285.58	0.00277
1289.16	0.00275125
1292.56	0.00273347
1295.75	0.00271688
1298.9	0.00270059
1302.06	0.0026843
1305.27	0.00266781
1308.53	0.0026511
1311.84	0.00263424
1315.18	0.00261731
1318.53	0.00260039
1321.88	0.00258354
1325.23	0.00256677
1328.57	0.00255009
1331.92	0.0025335
1335.26	0.00251699
1338.6	0.00250057
1341.93	0.00248421
1345.27	0.00246793
1348.61	0.00245173
1351.94	0.00243559
1355.28	0.00241952
1358.62	0.00240352
1361.95	0.00238759
1365.29	0.00237174
1368.6	0.00235604
1371.86	0.00234071
1374.94	0.00232624
1377.8	0.00231286
1380.52	0.00230022
1383.16	0.00228792
1385.8	0.0022757
1388.47	0.00226342
1391.16	0.00225102
1393.9	0.00223851
1396.65	0.00222592
1399.42	0.00221332
1402.2	0.00220075
1404.97	0.00218823
1407.74	0.00217578
1410.5	0.00216339
1413.26	0.00215107
1416.02	0.00213879
1418.77	0.00212657
1421.53	0.00211438
1424.28	0.00210224
1427.04	0.00209013
1429.8	0.00207807
1432.56	0.00206604
1435.31	0.00205406
1438.07	0.00204211
1440.83	0.00203021
1443.59	0.00201835
1446.35	0.00200653
1449.1	0.00199475
1451.86	0.00198302
1456.01	0.00196542
1463.95	0.00193206
1469.02	0.00191089
1472.59	0.0018961
1475.99	0.00188205
1479.18	0.00186894
1482.32	0.00185605
1485.48	0.00184317
1488.69	0.00183012
1491.95	0.00181691
1495.26	0.00180357
1498.6	0.00179018
1501.94	0.0017768
1505.29	0.00176346
1508.64	0.0017502
1511.99	0.001737
1515.33	0.00172388
1518.67	0.00171082
1522.01	0.00169782
1525.34	0.00168488
1528.68	0.001672
1532.01	0.00165917
1535.35	0.0016464
1538.69	0.00163369
1542.02	0.00162103
1545.32	0.00160856
1548.55	0.00159642
1551.57	0.00158507
1554.39	0.00157455
1557.08	0.00156453
1559.72	0.00155473
1562.37	0.00154496
1565.04	0.00153512
1567.74	0.00152518
1570.48	0.00151516
1573.25	0.00150509
1576.02	0.00149502
1578.79	0.00148497
1581.56	0.00147497
1584.33	0.00146503
1587.09	0.00145513
1589.85	0.00144529
1592.61	0.00143548
1595.36	0.00142571
1598.12	0.00141598
1600.87	0.00140627
1603.63	0.0013966
1606.39	0.00138696
1609.15	0.00137735
1611.9	0.00136777
1614.66	0.00135822
1617.42	0.00134871
1620.18	0.00133923
1622.93	0.00132979
1625.69	0.00132038
1628.45	0.001311
1631.21	0.00130165
1633.97	0.00129233
1638.12	0.00127837
1645.88	0.00125246
1650.91	0.00123578
1654.49	0.00122401
1657.89	0.00121286
1661.07	0.00120245
1664.22	0.00119222
1667.38	0.00118199
1670.58	0.00117163
1673.85	0.00116114
1677.15	0.00115055
1680.49	0.00113991
1683.84	0.00112929
1687.19	0.00111869
1690.53	0.00110815
1693.88	0.00109766
1697.22	0.00108722
1700.56	0.00107684
1703.89	0.0010665
1707.23	0.0010562
1710.57	0.00104595
1713.9	0.00103574
1717.24	0.00102558
1720.57	0.00101545
1723.91	0.00100537
1727.24	0.00099533
1730.58	0.000985337
1733.89	0.000975437
1737.15	0.000965763
1740.23	0.000956638
1743.09	0.000948191
1745.8	0.000940208
1748.45	0.000932444
1751.09	0.000924732
1753.76	0.000916978
1756.45	0.000909147
1759.19	0.000901243
1761.94	0.000893296
1764.71	0.000885337
1767.49	0.000877394
1770.26	0.000869484
1773.03	0.000861616
1775.79	0.000853789
1778.55	0.000846
1781.31	0.000838244
1784.06	0.000830518
1786.82	0.000822818
1789.57	0.000815144
1792.33	0.000807494
1795.09	0.000799868
1797.85	0.000792269
1800.6	0.000784695
1803.36	0.000777147
1806.12	0.000769625
1808.88	0.00076213
1811.64	0.000754661
1814.39	0.000747219
1817.15	0.000739802
1821.3	0.000728684
1829.24	0.000707597
1834.31	0.000694222
1837.88	0.000684876
1841.28	0.000675998
1844.47	0.000667713
1847.61	0.000659573
1850.77	0.00065143
1853.98	0.000643188
1857.24	0.000634837
1860.55	0.000626408
1863.89	0.000617944
1867.24	0.000609486
1870.59	0.000601056
1873.93	0.000592666
1877.28	0.00058432
1880.62	0.000576017
1883.96	0.000567754
1887.3	0.00055953
1890.64	0.000551342
1893.97	0.000543188
1897.31	0.00053507
1900.65	0.000526985
1903.98	0.000518934
1907.32	0.000510916
1910.62	0.00050302
1913.85	0.000495331
1916.87	0.000488149
1919.69	0.000481486
1922.38	0.000475144
1925.02	0.000468939
1927.66	0.000462752
1930.34	0.000456519
1933.04	0.000450224
1935.78	0.000443875
1938.54	0.000437497
1941.32	0.000431116
1944.09	0.000424752
1946.86	0.000418418
1949.63	0.000412117
1952.39	0.00040585
1955.15	0.000399613
1957.9	0.000393401
1960.66	0.000387213
1963.42	0.000381045
1966.17	0.000374898
1968.93	0.00036877
1971.69	0.000362663
1974.44	0.000356576
1977.2	0.00035051
1979.96	0.000344466
1982.72	0.000338442
1985.48	0.00033244
1988.23	0.000326459
1990.99	0.000320499
1993.75	0.00031456
1996.51	0.000308641
1999.26	0.000302744
2003.42	0.000293903
2011.18	0.000277486
2016.23	0.000266918
2019.8	0.000259463
2023.21	0.000252398
2026.4	0.000245803
2029.54	0.000239326
2032.7	0.000232849
2035.91	0.000226293
2039.18	0.000219652
2042.49	0.000212949
2045.82	0.000206218
2049.17	0.000199493
2052.52	0.000192791
2055.87	0.000186121
2059.22	0.000179486
2062.56	0.000172887
2065.9	0.00016632
2069.24	0.000159784
2072.58	0.000153277
2075.92	0.000146799
2079.25	0.000140348
2082.59	0.000133924
2085.93	0.000127528
2089.26	0.000121159
2092.6	0.000114817
2095.93	0.000108505
2099.25	0.000102254
2102.5	9.61456e-05
2105.59	9.03858e-05
2108.45	8.50554e-05
2111.16	8.00174e-05
2113.81	7.51181e-05
2116.45	7.02514e-05
2119.11	6.53581e-05
2121.81	6.04163e-05
2124.54	5.54292e-05
2127.3	5.04143e-05
2130.07	4.53923e-05
2132.85	4.03807e-05
2135.62	3.53903e-05
2138.39	3.04261e-05
2141.15	2.54881e-05
2143.91	2.05743e-05
2146.66	1.56815e-05
2149.42	1.08073e-05
2152.17	5.94985e-06
2154.93	1.10818e-06
2157.69	-3.71794e-06
2160.45	-8.52837e-06
2163.2	-1.33236e-05
2165.96	-1.80624e-05
2168.72	-2.25703e-05
2171.48	-2.6649e-05
2174.23	-3.01079e-05
2176.99	-3.27658e-05
2179.75	-3.44549e-05
2182.51	-3.5028e-05
2186.66	-3.35319e-05
2194.59	-2.21803e-05
2199.67	-9.34252e-06
2203.23	1.76378e-06
2206.63	1.34617e-05
2209.82	2.49139e-05
2212.97	3.62253e-05
2216.12	4.75045e-05
2219.33	5.89117e-05
2222.6	7.04697e-05
2225.91	8.21368e-05
2229.24	9.38516e-05
2232.59	0.000105558
2235.94	0.000117225
2239.29	0.000128837
2242.63	0.000140388
2245.98	0.000151878
2249.31	0.000163313
2252.65	0.000174694
2255.99	0.000186025
2259.32	0.000197308
2262.66	0.000208543
2266	0.000219731
2269.33	0.000230872
2272.67	0.000241967
2275.97	0.000252895
2279.19	0.000263538
2282.22	0.000273483
2285.04	0.00028271
2287.73	0.000291493
2290.37	0.000300086
2293.01	0.000308654
2295.68	0.000317284
2298.39	0.000326002
2301.13	0.000334794
2303.89	0.000343627
2306.66	0.000352464
2309.44	0.000361277
2312.21	0.000370051
2314.98	0.000378778
2317.74	0.000387459
2320.5	0.0003961
2323.25	0.000404705
2326.01	0.000413279
2328.76	0.000421824
2331.52	0.000430341
2334.28	0.000438831
2337.03	0.000447294
2339.79	0.000455728
2342.55	0.000464134
2345.31	0.00047251
2348.07	0.000480858
2350.82	0.000489176
2353.58	0.000497466
2356.34	0.000505726
2359.1	0.000513958
2361.85	0.000522162
2364.61	0.000530337
2368.76	0.000542592
2376.52	0.000565326
2381.56	0.000579963
2385.13	0.000590288
2388.53	0.000600076
2391.72	0.000609214
2394.86	0.000618189
2398.02	0.000627167
2401.23	0.000636253
2404.49	0.000645457
2407.8	0.000654748
2411.14	0.000664076
2414.48	0.000673397
2417.83	0.000682685
2421.18	0.000691928
2424.52	0.000701121
2427.86	0.000710266
2431.2	0.000719365
2434.54	0.000728421
2437.88	0.000737436
2441.21	0.000746412
2444.55	0.000755348
2447.88	0.000764247
2451.22	0.000773107
2454.55	0.000781929
2457.89	0.000790713
2461.22	0.000799454
2464.54	0.000808112
2467.79	0.00081657
2470.87	0.000824548
2473.74	0.000831931
2476.45	0.000838909
2479.1	0.000845693
2481.74	0.000852432
2484.4	0.000859206
2487.1	0.000866047
2489.83	0.000872949
2492.59	0.000879889
2495.36	0.000886839
2498.13	0.000893774
2500.91	0.000900678
2503.67	0.000907547
2506.44	0.000914378
2509.2	0.000921176
2511.95	0.000927944
2514.71	0.000934687
2517.46	0.000941406
2520.22	0.000948103
2522.98	0.000954778
2525.73	0.000961432
2528.49	0.000968063
2531.25	0.000974671
2534.01	0.000981257
2536.77	0.00098782
2539.52	0.000994359
2542.28	0.00100088
2545.04	0.00100737
2547.8	0.00101384
2551.95	0.00102354
2559.88	0.00104194
2564.96	0.00105361
2568.52	0.00106176
2571.92	0.0010695
2575.11	0.00107673
2578.26	0.00108383
2581.41	0.00109094
2584.62	0.00109813
2587.89	0.00110541
2591.2	0.00111276
2594.53	0.00112014
2597.88	0.00112751
2601.23	0.00113486
2604.58	0.00114217
2607.93	0.00114944
2611.27	0.00115667
2614.61	0.00116386
2617.95	0.00117102
2621.28	0.00117814
2624.62	0.00118524
2627.96	0.0011923
2631.29	0.00119933
2634.63	0.00120633
2637.97	0.00121329
2641.27	0.00122016
[truncated: 178 more rows]

## Sheet: Rt_up
Time	Deng_sim
0	0
0.01555	0
0.0747888	0
0.17128	0
0.312056	0
0.519842	0
0.810172	0
1.19079	0
1.25877	0
1.38244	0
1.48789	0
1.49238	0
1.49464	0
1.49549	0
1.49637	0
1.49721	0
1.49797	0
1.4987	0
1.49946	0
1.50014	0
1.50692	0
1.57468	0
1.61382	0
1.61771	0
1.62146	0
1.64203	0
1.64934	0
1.6507	0
1.65125	0
1.65391	0
1.65495	0
1.65603	0
1.65693	0
1.65786	0
1.65867	0
1.65943	0
1.66017	0
1.66085	0
1.66152	0
1.66216	0
1.66286	0
1.66351	0
1.66415	0
1.66482	0
1.66541	0
1.66598	0
1.66659	0
1.66714	0
1.66772	0
1.66825	0
1.66881	0
1.67083	0
1.67156	0
1.6723	0
1.673	0
1.67367	0
1.6743	0
1.67505	0
1.6758	0
1.67653	0
1.67724	0
1.67787	0
1.67853	0
1.67922	0
1.67983	0
1.6805	0
1.68108	0
1.68166	0
1.68233	0
1.68288	0
1.68355	0
1.68563	0
1.68638	0
1.68719	0
1.68797	0
1.68873	0
1.68948	0
1.6903	0
1.69099	0
1.69165	0
1.69228	0
1.69293	0
1.69352	0
1.69416	0
1.69472	0
1.69534	0
1.69589	0
1.69647	0
1.69699	0
1.69759	0
1.69817	0
1.69874	0
1.69933	0
1.69987	0
1.70047	0
1.70111	0
1.70164	0
1.70229	0
1.70292	0
1.7056	0
1.70665	0
1.70768	0
1.70857	0
1.70955	0
1.71051	0
1.72009	0
1.72294	0
1.72405	0
1.72526	0
1.72699	0
1.72764	0
1.72835	0
1.72904	0
1.7298	0
1.73043	0
1.73114	0
1.73176	0
1.73241	0
1.73299	0
1.73355	0
1.73418	0
1.73474	0
1.73527	0
1.73823	0
1.73931	0
1.7403	0
1.74131	0
1.74231	0
1.74318	0
1.74418	0
1.74513	0
1.74603	0
1.74684	0
1.74771	0
1.74845	0
1.74916	0
1.74984	0
1.7505	0
1.75117	0
1.75178	0
1.75237	0
1.75303	0
1.75361	0
1.75424	0
1.75484	0
1.75539	0
1.75787	0
1.76234	0
1.78622	0
1.78893	0
1.7899	0
1.79082	0
1.79168	0
1.79446	0
1.79548	0
1.79666	0
1.79759	0
1.79956	0
1.80033	0
1.80107	0
1.80178	0
1.80251	0
1.80315	0
1.80388	0
1.80456	0
1.80526	0
1.80593	0
1.80653	0
1.80713	0
1.80779	0
1.80841	0
1.80898	0
1.80962	0
1.81017	0
1.81072	0
1.81124	0
1.81337	0
1.81424	0
1.8151	0
1.81593	0
1.81668	0
1.81739	0
1.81882	0
1.81938	0
1.81995	0
1.82051	0
1.82103	0
1.82484	0
1.82625	0
1.8403	0
1.84458	0
1.84595	0
1.84728	0
1.84854	0
1.84964	0
1.85075	0
1.85173	0
1.85398	0
1.85478	0
1.8556	0
1.85915	0
1.86048	0
1.86182	0
1.86296	0
1.8641	0
1.86509	0
1.86602	0
1.86697	0
1.86791	0
1.86883	0
1.86964	0
1.87592	0
1.87815	0
1.87895	0
1.87985	0
1.88234	0
1.88325	0
1.88414	0
1.88497	0
1.88575	0
1.88656	0
1.88737	0
1.88808	0
1.88886	0
1.88969	0
1.89037	0
1.89114	0
1.89179	0
1.89244	0
1.89315	0
1.89387	0
1.89455	0
1.89524	0
1.89596	0
1.89663	0
1.8973	0
1.89799	0
1.89865	0
1.89931	0
1.9015	0
1.90239	0
1.9032	0
1.90406	0
1.90493	0
1.90569	0
1.90641	0
1.9072	0
1.90794	0
1.90867	0
1.90939	0
1.91247	0
1.91359	0
1.91477	0
1.91576	0
1.91686	0
1.91776	0
1.91862	0
1.91944	0
1.92022	0
1.92095	0
1.92166	0
1.92243	0
1.92316	0
1.92387	0
1.92467	0
1.92544	0
1.92621	0
1.92689	0
1.92765	0
1.92829	0
1.93217	0
1.93673	0
1.93871	0
1.93945	0
1.9428	0
1.944	0
1.94531	0
1.94656	0
1.9476	0
1.94857	0
1.94948	0
1.95041	0
1.95125	0
1.95221	0
1.95299	0
1.95436	0
1.95485	0
1.95543	0
1.95607	0
1.95674	0
1.95739	0
1.95796	0
1.95858	0
1.95913	0
1.95976	0
1.96035	0
1.96091	0
1.96149	0
1.96204	0
1.96268	0
1.96323	0
1.96385	0
1.96439	0
1.96492	0
1.96544	0
1.96601	0
1.96663	0
1.96724	0
1.96779	0
1.96839	0
1.969	0
1.96954	0
1.97321	0
1.97458	0
1.97581	0
1.9772	0
1.97921	0
1.97996	0
1.98076	0
1.98149	0
1.9823	0
1.98298	0
1.98366	0
1.98657	0
1.98899	0
1.98989	0
1.99075	0
1.99169	0
1.99267	0
1.99366	0
1.99455	0
1.99534	0
2.00328	0
2.00503	0
2.00574	0
2.00641	0
2.00711	0
2.00781	0
2.00854	0
2.00926	0
2.00997	0
2.01062	0
2.01125	0
2.01185	0
2.01242	0
2.01303	0
2.01359	0
2.01414	0
2.01466	0
2.01523	0
2.01574	0
2.01624	0
2.01678	0
2.01732	0
2.01793	0
2.01845	0
2.01896	0
2.01947	0
2.02002	0
2.0206	0
2.02116	0
2.02425	0
2.04053	0
2.05394	0
2.06284	0
2.06682	0
2.0697	0
2.07083	0
2.07187	0
2.07295	0
2.07409	0
2.07517	0
2.08599	0
2.08973	0
2.09339	0
2.09478	0
2.096	0
2.09714	0
2.09843	0
2.09947	0
2.10061	0
2.10606	0
2.10868	0
2.10965	0
2.11058	0
2.11145	0
2.11235	0
2.11578	0
2.1171	0
2.11854	0
2.11984	0
2.12106	0
2.12222	0
2.12324	0
2.1242	0
2.1251	0
2.12609	0
2.12695	0
2.12777	0
2.12867	0
2.12944	0
2.1302	0
2.13107	0
2.13181	0
2.13263	0
2.13333	0
2.13407	0
2.13482	0
2.13558	0
2.13634	0
2.13702	0
2.13778	0
2.14191	0
2.14329	0
2.14465	0
2.14585	0
2.14695	0
2.14822	0
2.14936	0
2.15037	0
2.1514	0
2.15252	0
2.15364	0
2.15471	0
2.1557	0
2.1581	0
2.15897	0
2.15995	0
2.1608	0
2.16179	0
2.16271	0
2.16351	0
2.16438	0
2.16516	0
2.16596	0
2.16677	0
2.16749	0
2.16824	0
2.16901	0
2.16985	0
2.17054	0
2.17128	0
2.17204	0
2.17281	0
2.17348	0
2.17414	0
2.17483	0
2.17546	0
2.17608	0
2.17669	0
2.17727	0
2.17783	0
2.17846	0
2.17906	0
2.17971	0
2.18034	0
2.18101	0
2.18613	0
2.18797	0
2.18979	0
2.19174	0
2.19248	0
2.19332	0
2.19404	0
2.19486	0
2.19565	0
2.20007	0
2.20967	0
2.27403	0
2.27735	0
2.27856	0
2.27972	0
2.28079	0
2.28182	0
2.28289	0
2.28391	0
2.28481	0
2.28582	0
2.28668	0
2.28757	0
2.29022	0
2.29124	0
2.29236	0
2.2934	0
2.29448	0
2.29548	0
2.29886	0
2.30007	0
2.30125	0
2.30232	0
2.30334	0
2.30451	0
2.30562	0
2.30673	0
2.31052	0
2.3119	0
2.31318	0
2.31447	0
2.31561	0
2.31682	0
2.31795	0
2.31895	0
2.31999	0
2.32099	0
2.32197	0
2.32293	0
2.32387	0
2.32482	0
2.32565	0
2.32646	0
2.32723	0
2.32797	0
2.32875	0
2.32946	0
2.33016	0
2.33094	0
2.33162	0
2.33228	0
2.33307	0
2.33382	0
2.33448	0
2.33515	0
2.3358	0
2.33643	0
2.33704	0
2.33763	0
2.33822	0
2.33879	0
2.33942	0
2.34	0
2.34056	0
2.34117	0
2.34172	0
2.34232	0
2.34296	0
2.34352	0
2.34408	0
2.34463	0
2.34518	0
2.3492	0
2.35066	0
2.35223	0
2.35369	0
2.35494	0
2.35613	0
2.35741	0
2.35848	0
2.35952	0
2.3605	0
2.36163	0
2.36263	0
2.36366	0
2.36467	0
2.3657	0
2.36658	0
2.36743	0
2.36843	0
2.36938	0
2.37035	0
2.37117	0
2.37205	0
2.37297	0
2.37386	0
2.37472	0
2.3756	0
2.37649	0
2.37728	0
2.37803	0
2.37888	0
2.37971	0
2.38062	0
2.38137	0
2.38212	0
2.383	0
2.38374	0
2.38447	0
2.38528	0
2.38953	0
2.39106	0
2.39259	0
2.39834	0
2.40124	0
2.40228	0
2.40332	0
2.40429	0
2.40533	0
2.40631	0
2.40969	0
2.41092	0
2.41208	0
2.41327	0
2.41434	0
2.41547	0
2.41661	0
2.41775	0
2.4188	0
2.41984	0
2.42076	0
2.42172	0
2.42266	0
2.42351	0
2.4244	0
2.43329	0
2.43587	0
2.43682	0
2.43798	0
2.43904	0
2.44006	0
2.44098	0
2.44197	0
2.45188	0
2.46331	0
2.46654	0
2.46777	0
2.46894	0
2.47016	0
2.47131	0
2.47235	0
2.4735	0
2.47455	0
2.47563	0
2.47656	0
2.47761	0
2.47851	0
2.47958	0
2.4806	0
2.48148	0
2.48241	0
2.48331	0
2.48424	0
2.48506	0
2.48587	0
2.48665	0
2.48739	0
2.48817	0
2.4889	0
2.48976	0
2.49048	0
2.49125	0
2.49572	0
2.49754	0
2.50252	0
2.50802	0
2.51925	0
2.52501	0
2.53679	0
2.53893	0
2.54317	0
2.54472	0
2.54633	0
2.5477	0
2.54898	0
2.55046	0
2.55164	0
2.55279	0
2.554	0
2.55506	0
2.55608	0
2.55713	0
2.55822	0
2.55931	0
2.56025	0
2.56117	0
2.56215	0
2.56301	0
2.56398	0
2.56483	0
2.56799	0
2.56912	0
2.57024	0
2.57131	0
2.57233	0
2.57344	0
2.57455	0
2.57552	0
2.57657	0
2.57748	0
2.57844	0
2.5795	0
2.58049	0
2.58137	0
2.58223	0
2.58306	0
2.58398	0
2.5848	0
2.58559	0
2.58635	0
2.58709	0
2.58781	0
2.58863	0
2.58935	0
2.59012	0
2.59098	0
2.5917	0
2.59241	0
2.59317	0
2.59386	0
2.59454	0
2.6013	0
2.60457	0
2.60582	0
2.60727	0
2.60863	0
2.60981	0
2.61094	0
2.61209	0
2.61328	0
2.61447	0
2.61559	0
2.6166	0
2.61765	0
2.61872	0
2.61977	0
2.62072	0
2.62174	0
2.62278	0
2.62367	0
2.62456	0
2.62554	0
2.62646	0
2.62749	0
2.62835	0
2.62926	0
2.63009	0
2.63102	0
2.63182	0
2.63262	0
2.63349	0
2.63432	0
2.63522	0
2.63607	0
2.63698	0
2.63776	0
2.63853	0
2.63929	0
2.64014	0
2.64088	0
2.6417	0
2.6426	0
2.64337	0
2.64412	0
2.64491	0
2.64573	0
2.64646	0
2.6473	0
2.64809	0
2.64889	0
2.64979	0
2.65055	0
2.65136	0
2.65552	0
2.65705	0
2.65847	0
2.65991	0
2.66139	0
2.66266	0
2.66384	0
2.66495	0
2.66601	0
2.66921	0
2.67041	0
2.67156	0
2.67275	0
2.6738	0
2.6749	0
2.67588	0
2.67682	0
2.67772	0
2.67858	0
2.68472	0
2.68696	0
2.68877	0
2.69056	0
2.69225	0
2.69372	0
2.69508	0
2.69638	0
2.6976	0
2.69876	0
2.69998	0
2.70119	0
2.70237	0
2.70355	0
2.70458	0
2.70566	0
2.70685	0
2.70783	0
2.70879	0
2.7097	0
2.71058	0
2.71157	0
2.71727	0
2.721	0
2.72237	0
2.72367	0
2.72509	0
2.72649	0
2.72779	0
2.72914	0
2.73039	0
2.73151	0
2.73267	0
2.73388	0
2.73505	0
2.74159	0
2.74628	0
2.74808	0
2.75011	0
2.75091	0
2.75173	0
2.75259	0
2.75338	0
2.75424	0
2.75746	0
2.75866	0
2.75998	0
2.76122	0
2.76232	0
2.767	0
2.7687	0
2.77048	0
2.77202	0
2.77367	0
2.77518	0
2.77651	0
2.77797	0
2.77949	0
2.78084	0
2.78216	0
2.78352	0
2.78678	0
2.78796	0
2.78912	0
2.79024	0
2.79128	0
2.79237	0
2.79335	0
2.79429	0
2.79521	0
2.79608	0
2.79692	0
2.79781	0
2.79862	0
2.79948	0
2.80026	0
2.80103	0
2.80184	0
2.80269	0
2.80345	0
2.8043	0
2.80522	0
2.806	0
2.80695	0
2.80787	0
2.80882	0
2.80978	0
2.81062	0
2.81144	0
2.81231	0
2.81317	0
2.81396	0
2.82185	0
2.83393	0
2.83775	0
2.83914	0
2.84051	0
2.84179	0
2.84309	0
2.85069	0
2.85876	0
2.86533	0
2.86772	0
2.87031	0
2.87267	0
2.87667	0
2.87817	0
2.87976	0
2.88707	0
2.88968	0
2.89066	0
2.89167	0
2.89264	0
2.89357	0
2.89446	0
2.89534	0
2.89625	0
2.89708	0
2.89789	0
2.89869	0
2.89954	0
2.9003	0
2.90113	0
2.90196	0
2.90289	0
2.90386	0
2.90476	0
2.90572	0
2.90676	0
2.90763	0
2.90856	0
2.90941	0
2.91038	0
2.91423	0
2.91577	0
2.91715	0
2.91863	0
2.92006	0
2.92152	0
2.92292	0
2.92429	0
2.92549	0
2.92663	0
2.92782	0
2.92913	0
2.93034	0
2.93144	0
2.93247	0
2.9337	0
2.93487	0
2.93916	0
2.94071	0
2.94233	0
2.94398	0
2.94549	0
2.94706	0
2.94869	0
2.95001	0
2.9513	0
2.95261	0
2.95377	0
2.95507	0
2.95632	0
2.95743	0
2.95874	0
2.95981	0
2.96086	0
2.96199	0
2.96298	0
2.97283	0
3.02458	0
3.04151	0
3.12032	0
3.13411	0
3.20062	0
3.39303	0
3.49773	0
3.54514	0
3.57245	0
3.59956	0
3.60562	0
3.66622	0
3.84264	0
4.02661	0
4.1108	0
4.32268	0
4.513	0
4.77689	0
4.7809	0
4.78335	0
4.7856	0
4.78763	0
4.78951	0
4.79148	0
4.79343	0
4.7953	0
4.7969	0
4.79867	0
4.8004	0
4.802	0
4.80368	0
4.80528	0
4.8067	0
4.80807	0
4.80946	0
4.81083	0
4.81492	0
4.8165	0
4.81833	0
4.8198	0
4.82123	0
4.8226	0
4.82387	0
4.82509	0
4.82636	0
4.82769	0
4.82899	0
4.83029	0
4.83155	0
4.83283	0
4.83411	0
4.83551	0
4.83694	0
4.83828	0
4.83947	0
4.84061	0
4.84173	0
4.84304	0
4.84423	0
4.84533	0
4.84664	0
4.85966	0
4.87059	0
4.87709	0
4.93761	0
4.94709	0
5.01532	0
5.07201	0
5.12881	0
5.24886	0
5.31798	0
5.37848	0
5.58487	0
5.78929	0
6.07766	0
6.23502	0
6.29014	0
6.44328	0
6.44992	0
6.4529	0
6.45552	0
6.45812	0
6.46066	0
6.48606	0
6.51487	0
6.61406	0
6.75735	0
6.94105	0
7.17299	0
7.30028	0
7.37729	0
7.41696	0
7.43295	0
7.43876	0
7.44484	0
7.45007	0
7.4549	0
7.45985	0
7.4646	0
7.51209	0
7.68904	0
7.98116	0
8.3076	0
8.43577	0
8.54667	0
8.55757	0
8.5616	0
8.56614	0
8.57014	0
8.58157	0
8.58578	0
8.59004	0
8.59409	0
8.59842	0
8.6027	0
8.63433	0
8.68519	0
8.8267	0
9.01913	0
9.2713	0
9.34985	0
9.37908	0
9.38715	0
9.39508	0
9.39797	0
9.42691	0
9.55266	0
9.74763	0
9.7909	0
9.81347	0
9.83871	0
10.0431	0
10.1635	0
10.6802	0
10.9321	0
11.1782	0
11.327	0
11.4025	0
11.4297	0
11.4572	0
11.5014	0
11.5199	0
11.5372	0
11.5538	0
11.5826	0
11.5924	0
11.596	0
11.6016	0
11.6067	0
11.6576	0
11.6765	0
11.828	0
11.9796	0
12.2517	0
12.3674	0
12.4318	0
12.4965	0
12.5607	0
12.7157	0
12.898	0
13.1495	0
13.2	0
13.2152	0
13.2218	0
13.2574	0
13.3028	0
13.3678	0
13.4553	0
13.581	0
13.7625	0
13.8999	0
14.1116	0
14.3275	0
14.5087	0
14.6131	0
14.6367	0
14.6467	0
14.6983	0
14.7191	0
14.8006	0
14.8449	0
14.9174	0
15.0499	0
15.2787	0
15.4452	0
15.4782	0
15.5097	0
15.5373	0
15.5549	0
15.5758	0
15.5925	0
15.6076	0
15.6237	0
15.6389	0
15.6519	0
15.667	0
15.6808	0
15.6928	0
15.7044	0
15.7155	0
15.7276	0
15.7615	0
15.7738	0
15.7856	0
15.7979	0
15.8098	0
15.8206	0
15.8319	0
15.8436	0
15.855	0
15.8653	0
15.8751	0
15.8847	0
15.894	0
15.9037	0
15.9127	0
15.9233	0
15.9324	0
15.9432	0
15.9524	0
15.9613	0
15.9699	0
15.9783	0
15.9865	0
15.9947	0
16.0255	0
16.0385	0
16.0507	0
16.0634	0
16.0749	0
16.086	0
16.0981	0
16.1097	0
16.1204	0
16.1308	0
16.1432	0
16.156	0
16.1694	0
16.1809	0
16.1939	0
16.2051	0
16.2172	0
16.2301	0
16.2429	0
16.2545	0
16.2963	0
16.3119	0
16.3295	0
16.3475	0
16.363	0
16.3795	0
16.3963	0
16.4132	0
16.4316	0
16.4497	0
16.467	0
16.483	0
16.4999	0
16.5178	0
16.5354	0
16.5539	0
16.5699	0
16.586	0
16.6014	0
16.6167	0
16.6315	0
16.646	0
16.6602	0
16.6744	0
16.6875	0
16.7009	0
16.7144	0
16.7278	0
16.744	0
16.7581	0
16.7733	0
16.7892	0
16.8061	0
16.8232	0
16.8421	0
16.8621	0
16.8792	0
16.8979	0
16.9166	0
16.9344	0
16.9547	0
16.9725	0
16.9919	0
17.0128	0
17.0345	0
17.0562	0
17.0805	0
17.1038	0
17.1253	0
17.1463	0
17.1718	0
17.1968	0
17.219	0
17.2432	0
17.2675	0
17.2938	0
17.317	0
17.3565	0
17.3713	0
17.3908	0
17.4083	0
17.426	0
17.4437	0
17.4614	0
17.4834	0
17.5054	0
17.5253	0
17.5453	0
17.5656	0
17.5855	0
17.6101	0
17.634	0
17.6559	0
17.6815	0
17.7072	0
17.7339	0
17.8434	0
17.911	0
17.9391	0
18.0519	0
18.1101	0
18.1644	0
18.2116	0
18.2583	0
18.2626	0
18.2638	0
18.2647	0
18.2651	0
18.2686	0
18.2711	0
18.2958	0
18.368	0
18.4693	0
18.602	0
18.6757	0
18.6768	0
18.6773	0
18.6775	0
18.6782	0
18.679	0
18.6804	0
18.6875	0
18.6918	0
18.6983	0
18.706	0
18.7174	0
18.731	0
18.7478	0
18.7668	0
18.7839	0
18.8064	0
18.8288	0
18.8512	0
18.8861	0
18.9219	0
18.9592	0
19.0071	0
19.0487	0
19.0992	0
19.1477	0
19.1976	0
19.258	0
19.2828	0
19.2882	0
19.2905	0
19.2918	0
19.2921	0
19.2922	0
19.2927	0
19.2933	0
19.2942	0
19.2953	0
19.2967	0
19.2991	0
19.3021	0
19.3052	0
19.3093	0
19.3145	0
19.3206	0
19.3289	0
19.337	0
19.3476	0
19.3601	0
19.3745	0
19.3891	0
19.4134	0
19.4362	0
19.4621	0
19.4923	0
19.5215	0
19.5532	0
19.5902	0
19.6316	0
19.6834	0
19.7319	0
19.8546	0
19.9325	0
20.0172	0
20.1102	0
20.2522	0
20.3126	0
20.4201	0
20.5401	0
20.9011	0
21.0856	0
21.2882	0
21.3113	0
21.3488	0
21.3494	0
21.3496	0
21.3497	0
21.35	0
21.3506	0
21.3513	0
21.3523	0
21.3537	0
21.3553	0
21.3585	0
21.3615	0
21.3654	0
21.3714	0
21.3778	0
21.385	0
21.3935	0
21.4042	0
21.4156	0
21.429	0
21.4456	0
21.6107	0
21.8031	0
22.0758	0
22.4783	0
22.7336	0
23.0768	0
23.4336	0
23.7825	0
24.2007	0
24.6835	0
25.2352	0
25.7715	0
26.3628	0
27.5972	0
28.5083	0
30.1501	0
31.3061	0
32.9182	0
34.4613	0
36.0604	0
37.613	0
39.1306	0
40.7106	0
42.2554	0
43.8566	0
45.5108	0
47.2345	0
48.982	0
49.4969	0
49.6522	0
49.667	0
49.6677	0
49.6684	0
49.6686	0
49.671	0
49.692	0
49.9016	0
50.309	0
50.9218	0
51.7912	0
52.8678	0
54.2029	0
55.4556	0
57.2535	0
59.0167	0
61.2165	0
63.4879	0
66.1467	0
69.3499	0
72.3894	0
75.1436	0
77.9042	0
78.083	0
78.1437	0
78.1763	0
78.1986	0
78.2052	0
78.2083	0
78.2096	0
78.2101	0
78.2152	0
78.2624	0
78.3545	0
78.4666	0
78.615	0
78.7892	0
78.9936	0
79.2221	0
79.4739	0
79.7448	0
80.0329	0
80.3353	0
80.6503	0
80.9763	0
81.3122	0
81.6577	0
82.0129	0
82.3784	0
82.7558	0
83.1472	0
83.5555	0
83.9845	0
84.4388	0
84.9241	0
85.4471	0
86.0163	0
86.6417	0
87.3365	0
88.1171	0
89.0055	0
90.0313	0
91.2357	0
92.6769	0
93.7698	0
94.2965	0
94.5569	0
95.7581	0
96.6007	0
98.2256	0
99.3426	0
101.478	0
103.671	0
107.64	0
109.895	0
112.937	0
115.893	0
119.099	0
122.384	0
125.652	0
128.887	0
132.067	0
135.204	0
138.31	0
141.4	0
144.478	0
147.539	0
150.561	0
153.512	0
156.371	0
159.151	0
161.879	0
164.587	0
167.295	0
170.016	0
172.752	0
176.8	0
180.644	0
184.156	0
187.43	0
190.549	0
193.594	0
196.618	0
199.656	0
202.721	0
205.812	0
208.923	0
212.045	0
215.172	0
218.301	0
221.429	0
224.556	0
227.682	0
230.809	0
233.936	0
237.064	0
240.192	0
243.321	0
246.45	0
249.58	0
252.711	0
255.842	0
258.974	0
262.106	0
265.238	0
268.37	0
271.492	0
274.6	0
277.665	0
280.648	0
283.522	0
286.3	0
289.019	0
291.715	0
294.414	0
297.128	0
299.861	0
302.611	0
305.371	0
308.137	0
310.903	0
313.667	0
316.429	0
319.189	0
321.947	0
324.703	0
327.46	0
330.217	0
332.974	0
335.731	0
338.489	0
341.246	0
344.004	0
346.762	0
349.52	0
352.278	0
355.035	0
358.094	0
365.363	0
369.403	0
373.106	0
376.266	0
379.225	0
382.117	0
385.033	0
388.014	0
391.07	0
394.184	0
397.332	0
400.494	0
403.658	0
406.82	0
409.978	0
413.132	0
416.284	0
419.433	0
422.582	0
425.73	0
428.878	0
432.025	0
435.172	0
438.319	0
438.965	0
439.669	0
439.801	0
439.907	0
439.953	0
439.981	0
439.994	0
439.999	0
440	1
440.001	1
440.006	1
440.055	1
440.543	1
440.965	1
440.987	1
440.997	1
441	1
441.002	0
441.003	0
441.013	0
441.111	0
442.086	0
442.595	0
443.09	0
443.617	7.44944e-05
443.97	0.000606907
443.998	0.000668873
444	0.000674425
444.001	0.000677194
444.002	0.000678202
444.006	0.000688328
444.05	0.000793579
444.491	0.00221697
444.777	0.00328519
444.963	0.00397498
444.985	0.00405809
444.995	0.00409564
445	0.00411209
445.001	0.00411699
445.002	0.00411874
445.006	0.00413631
445.054	0.00431188
445.523	0.00604789
447.232	0.0122755
448.559	0.0145212
449.534	0.0143369
451.629	0.0139497
452.492	0.0137975
453.841	0.0135913
455.951	0.0134135
457.131	0.0134032
458.636	0.013443
462.394	0.0135712
465.08	0.0136421
469.472	0.0137445
473.597	0.0138424
477.95	0.0139474
481.614	0.0140363
484.928	0.0141171
488.013	0.0141928
491.006	0.0142666
493.987	0.0143405
497	0.0144156
500.061	0.0144922
503.166	0.0145704
506.295	0.0146495
509.421	0.014729
512.502	0.0148078
515.489	0.0148845
518.357	0.0149585
521.126	0.0150302
523.837	0.0151008
526.529	0.0151712
529.226	0.015242
531.94	0.0153136
534.674	0.015386
537.425	0.0154592
540.836	0.0155503
548.008	0.0157437
551.942	0.0158507
555.562	0.0159498
558.675	0.0160355
561.613	0.0161168
564.501	0.016197
567.423	0.0162786
570.413	0.0163625
573.48	0.0164489
576.603	0.0165374
579.756	0.0166272
582.921	0.0167179
586.088	0.0168091
589.253	0.0169007
592.413	0.0169927
595.569	0.0170851
598.723	0.0171779
601.875	0.0172711
605.025	0.0173648
608.175	0.0174589
611.325	0.0175536
614.474	0.0176487
617.623	0.0177443
620.771	0.0178404
623.92	0.017937
627.068	0.0180342
630.216	0.0181318
633.363	0.0182299
636.501	0.0183282
639.624	0.0184266
642.703	0.0185241
645.696	0.0186193
648.572	0.0187113
651.347	0.0188004
654.062	0.018888
656.755	0.0189753
659.45	0.0190631
662.163	0.0191518
664.895	0.0192416
667.645	0.0193323
670.406	0.0194239
673.172	0.019516
675.938	0.0196086
678.703	0.0197015
681.465	0.0197947
684.225	0.0198883
686.982	0.0199822
689.739	0.0200766
692.496	0.0201713
695.252	0.0202664
698.009	0.020362
700.767	0.0204581
703.524	0.0205545
706.282	0.0206514
709.04	0.0207488
711.798	0.0208465
714.556	0.0209447
717.313	0.0210433
720.071	0.0211424
723.13	0.0212527
730.886	0.021535
735.643	0.0217099
739.124	0.0218387
742.38	0.0219598
745.412	0.0220732
748.382	0.0221847
751.355	0.0222969
754.371	0.0224113
757.442	0.0225283
760.558	0.0226476
763.703	0.0227686
766.861	0.0228907
770.023	0.0230135
773.183	0.0231368
776.34	0.0232606
779.493	0.0233849
782.644	0.0235096
785.794	0.0236349
788.942	0.0237608
792.091	0.0238873
795.24	0.0240143
798.388	0.024142
801.537	0.0242703
804.686	0.0243992
807.834	0.0245287
810.982	0.0246589
814.11	0.0247887
817.224	0.0249187
820.278	0.0250467
823.232	0.0251711
826.071	0.0252912
828.821	0.0254081
831.526	0.0255234
834.217	0.0256387
836.918	0.0257548
839.637	0.0258722
842.376	0.025991
845.13	0.0261109
847.894	0.0262317
850.66	0.0263532
853.426	0.0264751
856.19	0.0265975
858.951	0.0267203
861.71	0.0268435
864.467	0.0269671
867.224	0.0270913
869.981	0.0272159
872.737	0.0273411
875.494	0.0274669
878.252	0.0275932
881.01	0.0277201
883.767	0.0278475
886.525	0.0279754
889.283	0.0281039
892.041	0.028233
894.799	0.0283626
897.557	0.0284927
900.314	0.0286234
903.072	0.0287547
907.224	0.0289534
914.194	0.0292898
918.788	0.0295135
922.057	0.0296737
925.211	0.029829
928.199	0.0299767
931.167	0.0301243
934.16	0.0302736
937.204	0.0304263
940.299	0.0305822
943.431	0.0307408
946.584	0.0309011
949.745	0.0310626
952.907	0.0312249
956.067	0.0313878
959.223	0.0315513
962.376	0.0317154
965.528	0.0318801
968.678	0.0320456
971.828	0.0322118
974.977	0.0323787
978.127	0.0325464
981.277	0.0327149
984.426	0.0328842
987.576	0.0330542
990.725	0.033225
993.875	0.0333966
997.024	0.033569
1000.15	0.0337411
1003.27	0.0339133
1006.33	0.034083
1009.29	0.0342479
1012.13	0.0344069
1014.88	0.0345615
1017.58	0.034714
1020.27	0.0348664
1022.97	0.0350199
1025.69	0.035175
1028.43	0.0353319
1031.19	0.0354904
1033.95	0.03565
1036.71	0.0358104
1039.48	0.0359715
1042.25	0.0361331
1045.01	0.0362952
1047.77	0.0364578
1048	0.0364716
1048.06	0.0364749
1048.11	0.0364784
1048.14	0.0364799
1048.14	0.0364801
1048.14	0.0364802
1048.15	0.0364802
1048.15	0.0364802
1048.15	0.0364803
1048.17	0.0364817
1048.4	0.0364951
1049.29	0.0365478
1050.56	0.0366233
1052.35	0.0367292
1053.89	0.0368213
1055.89	0.0369407
1056.24	0.0369616
1056.41	0.0369716
1056.48	0.0369758
1056.51	0.036978
1056.52	0.0369785
1056.53	0.0369787
1056.56	0.0369809
1056.92	0.037002
1058.41	0.037092
1060.63	0.0372254
1061.92	0.0373034
1064.16	0.0374396
1066.3	0.0375695
1069.24	0.0377492
1072.09	0.0379241
1075.19	0.0381149
1078.42	0.0383141
1081.82	0.0385245
1085.37	0.0387453
1088.89	0.0389654
1092.33	0.0391812
1095.65	0.0393907
1098.87	0.0395946
1102.02	0.0397954
1105.14	0.0399951
1108.26	0.0401954
1111.38	0.0403971
1114.51	0.0406005
1117.66	0.0408056
1120.81	0.0410121
1123.97	0.0412198
1127.12	0.0414285
1130.28	0.041638
1133.43	0.0418485
1136.58	0.0420598
1139.73	0.0422721
1140.63	0.0423327
1141.5	0.0423916
1141.6	0.0423983
1141.67	0.0424031
1141.7	0.0424054
1141.71	0.042406
1141.71	0.0424062
1141.72	0.0424063
1141.73	0.0424072
1141.86	0.0424163
1142.85	0.0424835
1144.55	0.0425989
1146.87	0.0427566
1148.29	0.0428535
1149.22	0.0429175
1150.03	0.042973
1150.2	0.0429846
1150.28	0.0429902
1150.32	0.0429926
1150.33	0.0429935
1150.33	0.0429938
1150.38	0.0429969
1150.84	0.0430283
1152.58	0.0431484
1155.21	0.0433301
1156.83	0.0434426
1159.39	0.0436207
1161.94	0.0437993
1164.98	0.0440124
1167.98	0.044224
1171.19	0.0444504
1174.53	0.044687
1178.05	0.044937
1181.57	0.0451883
1185.03	0.0454364
1188.38	0.045678
1191.63	0.0459131
1194.8	0.0461439
1197.93	0.0463727
1201.05	0.0466017
1204.18	0.046832
1207.31	0.0470641
1210.46	0.047298
1210.55	0.0473048
1210.56	0.0473058
1210.57	0.0473063
1210.57	0.0473065
1210.6	0.0473084
1210.85	0.0473276
1211.82	0.0473998
1213.2	0.0475028
1215.12	0.047647
1216.53	0.047753
1218.89	0.0479309
1219.8	0.0480001
1220.27	0.0480359
1220.45	0.0480496
1220.53	0.0480557
1220.55	0.0480571
1220.56	0.0480576
1220.63	0.0480628
1221.32	0.048115
1223.49	0.0482802
1226.3	0.0484957
1227.72	0.0486047
1230.45	0.0488149
1232.74	0.0489916
1235.75	0.049225
1238.68	0.049453
1241.92	0.0497055
1245.33	0.0499722
1248.98	0.0502589
1252.65	0.0505474
1256.22	0.0508304
1259.63	0.0511015
1262.88	0.0513617
1266.04	0.0516149
1269.14	0.0518654
1272.24	0.0521161
1273.29	0.0522012
1274.22	0.0522774
1274.52	0.0523013
1274.75	0.0523204
1274.82	0.052326
1274.84	0.052328
1274.85	0.0523288
1274.86	0.0523291
1274.89	0.0523321
1275.26	0.0523618
1276.64	0.0524746
1278.77	0.0526485
1280.04	0.0527527
1282.17	0.0529283
1284.28	0.0531028
1285.41	0.0531964
1285.48	0.053202
1285.5	0.0532035
1285.5	0.053204
1285.57	0.0532095
1286.24	0.0532648
1288.55	0.0534575
1291.12	0.0536727
1292.6	0.0537971
1295.35	0.0540286
1297.71	0.054228
1300.73	0.0544839
1303.71	0.0547371
1306.97	0.0550147
1310.39	0.0553077
1314.06	0.0556224
1317.75	0.0559398
1321.34	0.0562505
1324.75	0.0565473
1328.01	0.0568315
1331.16	0.0571078
1334.26	0.057381
1335.3	0.0574728
1336.29	0.0575603
1336.34	0.0575653
1336.35	0.0575664
1336.36	0.0575668
[truncated: 1,079 more rows]
