# Supplementary material for: Role of vector phenotypic plasticity in disease transmission as illustrated by the spread of dengue virus by Aedes albopictus
Source: Nat Commun. 2024 Sep 7;15:7823. doi: 10.1038/s41467-024-52144-5 (PMC11379831; doi:10.1038/s41467-024-52144-5)
Supplement: Supplementary file 4 — Source Data files [file 41467_2024_52144_MOESM4_ESM.zip › Source_Data_Folder/Supplementary_Material/SF8.xlsx]

## Sheet: Simulated_Hums
Time	Susc_Hum	Inf_Hum	Res_Hum
2005-01-01	8352.05	0	0
2005-01-01 01:42:18	8352.05	0	0
2005-01-01 04:26:51	8352.05	0	0
2005-01-01 09:11:15	8352.05	0	0
2005-01-01 14:55:11	8352.05	0	0
2005-01-01 22:40:50	8352.05	0	0
2005-01-01 23:34:03	8352.05	0	0
2005-01-01 23:54:41	8352.05	0	0
2005-01-01 23:59:52	8352.05	0	0
2005-01-02 00:05:17	8352.05	0	0
2005-01-02 00:07:14	8352.05	0	0
2005-01-02 00:26:49	8352.05	0	0
2005-01-02 01:48:10	8352.05	0	0
2005-01-02 03:51:44	8352.05	0	0
2005-01-02 06:27:45	8352.05	0	0
2005-01-02 09:46:35	8352.05	0	0
2005-01-02 13:43:25	8352.05	0	0
2005-01-02 18:22:20	8352.05	0	0
2005-01-02 23:41:38	8352.05	0	0
2005-01-02 23:59:13	8352.05	0	0
2005-01-03 00:16:06	8352.05	0	0
2005-01-03 00:22:15	8352.05	0	0
2005-01-03 01:23:51	8352.05	0	0
2005-01-03 03:28:34	8352.05	0	0
2005-01-03 06:54:26	8352.05	0	0
2005-01-03 13:08:23	8352.05	0	0
2005-01-03 19:31:53	8352.05	0	0
2005-01-03 22:52:05	8352.05	0	0
2005-01-03 23:52:41	8352.05	0	0
2005-01-04 00:17:52	8352.05	0	0
2005-01-04 00:26:54	8352.05	0	0
2005-01-04 01:57:22	8352.05	0	0
2005-01-04 04:49:25	8352.05	0	0
2005-01-04 08:19:42	8352.05	0	0
2005-01-04 10:12:21	8352.05	0	0
2005-01-04 12:51:06	8352.05	0	0
2005-01-04 15:47:25	8352.05	0	0
2005-01-04 18:41:58	8352.05	0	0
2005-01-04 21:56:31	8352.05	0	0
2005-01-05 00:12:04	8352.05	0	0
2005-01-05 01:54:07	8352.05	0	0
2005-01-05 07:16:52	8352.05	0	0
2005-01-05 11:38:09	8352.05	0	0
2005-01-05 17:53:25	8352.05	0	0
2005-01-05 23:03:19	8352.05	0	0
2005-01-06 02:20:33	8352.05	0	0
2005-01-06 04:54:24	8352.05	0	0
2005-01-06 09:07:12	8352.05	0	0
2005-01-06 13:08:03	8352.05	0	0
2005-01-06 17:34:20	8352.05	0	0
2005-01-07 01:17:24	8352.05	0	0
2005-01-07 05:27:31	8352.05	0	0
2005-01-07 09:23:45	8352.05	0	0
2005-01-07 12:43:53	8352.05	0	0
2005-01-07 15:29:27	8352.05	0	0
2005-01-07 17:53:04	8352.05	0	0
2005-01-07 20:15:54	8352.05	0	0
2005-01-07 22:14:16	8352.05	0	0
2005-01-08 10:17:22	8352.05	0	0
2005-01-08 15:25:11	8352.05	0	0
2005-01-09 06:08:06	8352.05	0	0
2005-01-09 08:34:54	8352.05	0	0
2005-01-09 10:24:05	8352.05	0	0
2005-01-09 12:31:49	8352.05	0	0
2005-01-09 14:43:57	8352.05	0	0
2005-01-09 16:46:53	8352.05	0	0
2005-01-09 18:54:06	8352.05	0	0
2005-01-09 21:25:02	8352.05	0	0
2005-01-09 23:48:58	8352.05	0	0
2005-01-10 02:45:37	8352.05	0	0
2005-01-10 06:52:18	8352.05	0	0
2005-01-10 12:56:10	8352.05	0	0
2005-01-10 18:21:39	8352.05	0	0
2005-01-10 22:50:24	8352.05	0	0
2005-01-10 23:56:53	8352.05	0	0
2005-01-11 00:01:10	8352.05	0	0
2005-01-11 00:02:44	8352.05	0	0
2005-01-11 00:18:23	8352.05	0	0
2005-01-11 01:46:57	8352.05	0	0
2005-01-11 04:07:08	8352.05	0	0
2005-01-11 05:41:08	8352.05	0	0
2005-01-11 09:52:26	8352.05	0	0
2005-01-11 12:18:18	8352.05	0	0
2005-01-11 17:18:44	8352.05	0	0
2005-01-11 20:51:02	8352.05	0	0
2005-01-11 23:52:06	8352.05	0	0
2005-01-12 01:35:07	8352.05	0	0
2005-01-12 02:26:29	8352.05	0	0
2005-01-12 04:15:51	8352.05	0	0
2005-01-12 05:26:54	8352.05	0	0
2005-01-12 06:51:57	8352.05	0	0
2005-01-12 09:00:38	8352.05	0	0
2005-01-12 10:21:16	8352.05	0	0
2005-01-12 12:02:49	8352.05	0	0
2005-01-12 14:25:07	8352.05	0	0
2005-01-12 16:01:16	8352.05	0	0
2005-01-12 17:59:47	8352.05	0	0
2005-01-12 19:43:09	8352.05	0	0
2005-01-12 21:29:22	8352.05	0	0
2005-01-12 23:02:13	8352.05	0	0
2005-01-13 01:21:42	8352.05	0	0
2005-01-13 03:09:29	8352.05	0	0
2005-01-13 04:49:05	8352.05	0	0
2005-01-13 06:05:49	8352.05	0	0
2005-01-13 07:10:40	8352.05	0	0
2005-01-13 12:57:49	8352.05	0	0
2005-01-13 15:27:45	8352.05	0	0
2005-01-13 18:32:10	8352.05	0	0
2005-01-14 00:23:14	8352.05	0	0
2005-01-14 03:49:57	8352.05	0	0
2005-01-14 08:20:52	8352.05	0	0
2005-01-14 12:12:44	8352.05	0	0
2005-01-14 19:44:15	8352.05	0	0
2005-01-14 23:37:14	8352.05	0	0
2005-01-15 03:16:17	8352.05	0	0
2005-01-15 06:33:47	8352.05	0	0
2005-01-15 09:29:58	8352.05	0	0
2005-01-15 11:21:48	8352.05	0	0
2005-01-15 13:21:01	8352.05	0	0
2005-01-15 15:04:17	8352.05	0	0
2005-01-15 22:33:54	8352.05	0	0
2005-01-16 01:18:23	8352.05	0	0
2005-01-16 15:29:07	8352.05	0	0
2005-01-16 22:43:52	8352.05	0	0
2005-01-17 00:41:15	8352.05	0	0
2005-01-17 01:39:49	8352.05	0	0
2005-01-17 03:10:17	8352.05	0	0
2005-01-17 04:43:43	8352.05	0	0
2005-01-17 06:17:25	8352.05	0	0
2005-01-17 07:53:52	8352.05	0	0
2005-01-17 09:33:23	8352.05	0	0
2005-01-17 11:19:06	8352.05	0	0
2005-01-17 13:16:26	8352.05	0	0
2005-01-17 15:41:09	8352.05	0	0
2005-01-17 18:16:29	8352.05	0	0
2005-01-17 22:09:04	8352.05	0	0
2005-01-18 02:58:50	8352.05	0	0
2005-01-18 10:16:20	8352.05	0	0
2005-01-18 14:38:00	8352.05	0	0
2005-01-18 20:23:47	8352.05	0	0
2005-01-19 01:57:00	8352.05	0	0
2005-01-19 07:29:58	8352.05	0	0
2005-01-19 10:42:43	8352.05	0	0
2005-01-19 13:06:19	8352.05	0	0
2005-01-19 19:16:02	8352.05	0	0
2005-01-20 01:13:24	8352.05	0	0
2005-01-20 06:04:37	8352.05	0	0
2005-01-20 10:50:31	8352.05	0	0
2005-01-20 15:18:56	8352.05	0	0
2005-01-20 19:34:55	8352.05	0	0
2005-01-20 23:48:21	8352.05	0	0
2005-01-21 03:19:41	8352.05	0	0
2005-01-21 10:44:57	8352.05	0	0
2005-01-21 15:02:35	8352.05	0	0
2005-01-21 17:23:32	8352.05	0	0
2005-01-21 20:35:38	8352.05	0	0
2005-01-21 23:50:33	8352.05	0	0
2005-01-22 04:22:56	8352.05	0	0
2005-01-22 08:29:44	8352.05	0	0
2005-01-22 12:24:34	8352.05	0	0
2005-01-22 16:06:03	8352.05	0	0
2005-01-22 19:15:01	8352.05	0	0
2005-01-24 00:50:25	8352.05	0	0
2005-01-24 22:23:10	8352.05	0	0
2005-01-26 20:00:26	8352.05	0	0
2005-01-28 06:30:47	8352.05	0	0
2005-01-29 03:16:44	8352.05	0	0
2005-01-29 06:27:08	8352.05	0	0
2005-01-29 07:54:22	8352.05	0	0
2005-01-29 10:32:55	8352.05	0	0
2005-01-29 12:38:51	8352.05	0	0
2005-01-29 15:08:49	8352.05	0	0
2005-01-29 18:52:44	8352.05	0	0
2005-01-29 22:04:55	8352.05	0	0
2005-01-30 02:33:03	8352.05	0	0
2005-01-30 06:08:56	8352.05	0	0
2005-01-30 09:40:25	8352.05	0	0
2005-01-30 12:29:30	8352.05	0	0
2005-01-30 16:40:05	8352.05	0	0
2005-01-31 04:21:37	8352.05	0	0
2005-01-31 08:47:20	8352.05	0	0
2005-02-02 05:04:26	8352.05	0	0
2005-02-03 03:12:18	8352.05	0	0
2005-02-04 17:08:27	8352.05	0	0
2005-02-07 07:24:00	8352.05	0	0
2005-02-10 10:46:47	8352.05	0	0
2005-02-11 19:12:10	8352.05	0	0
2005-02-11 23:19:02	8352.05	0	0
2005-02-12 04:09:48	8352.05	0	0
2005-02-12 05:54:36	8352.05	0	0
2005-02-12 08:18:52	8352.05	0	0
2005-02-12 11:04:33	8352.05	0	0
2005-02-12 13:36:30	8352.05	0	0
2005-02-12 16:24:10	8352.05	0	0
2005-02-12 19:25:15	8352.05	0	0
2005-02-12 22:26:52	8352.05	0	0
2005-02-13 01:36:32	8352.05	0	0
2005-02-13 04:32:30	8352.05	0	0
2005-02-13 07:33:25	8352.05	0	0
2005-02-13 10:34:56	8352.05	0	0
2005-02-13 13:36:12	8352.05	0	0
2005-02-13 17:09:03	8352.05	0	0
2005-02-13 20:53:01	8352.05	0	0
2005-02-14 02:30:51	8352.05	0	0
2005-02-14 06:20:37	8352.05	0	0
2005-02-14 09:53:15	8352.05	0	0
2005-02-14 13:01:27	8352.05	0	0
2005-02-14 16:05:10	8352.05	0	0
2005-02-14 18:53:02	8352.05	0	0
2005-02-14 21:23:06	8352.05	0	0
2005-02-14 23:40:35	8352.05	0	0
2005-02-15 01:50:29	8352.05	0	0
2005-02-15 03:29:40	8352.05	0	0
2005-02-15 05:26:50	8352.05	0	0
2005-02-16 00:58:30	8352.05	0	0
2005-02-17 21:23:39	8352.05	0	0
2005-02-18 15:32:23	8352.05	0	0
2005-02-19 13:50:49	8352.05	0	0
2005-02-19 16:08:08	8352.05	0	0
2005-02-19 17:34:02	8352.05	0	0
2005-02-19 18:31:48	8352.05	0	0
2005-02-19 20:29:52	8352.05	0	0
2005-02-19 21:49:29	8352.05	0	0
2005-02-19 23:18:28	8352.05	0	0
2005-02-20 00:49:05	8352.05	0	0
2005-02-20 02:22:14	8352.05	0	0
2005-02-20 03:56:43	8352.05	0	0
2005-02-20 05:35:51	8352.05	0	0
2005-02-20 07:30:51	8352.05	0	0
2005-02-20 09:23:48	8352.05	0	0
2005-02-20 11:25:28	8352.05	0	0
2005-02-20 13:21:26	8352.05	0	0
2005-02-20 15:39:11	8352.05	0	0
2005-02-20 17:55:01	8352.05	0	0
2005-02-20 20:20:13	8352.05	0	0
2005-02-20 22:30:54	8352.05	0	0
2005-02-21 00:58:26	8352.05	0	0
2005-02-21 03:25:01	8352.05	0	0
2005-02-21 05:55:46	8352.05	0	0
2005-02-21 08:35:28	8352.05	0	0
2005-02-21 11:26:25	8352.05	0	0
2005-02-21 14:52:49	8352.05	0	0
2005-02-21 20:36:32	8352.05	0	0
2005-02-22 00:11:28	8352.05	0	0
2005-02-22 03:58:45	8352.05	0	0
2005-02-22 07:14:18	8352.05	0	0
2005-02-22 10:22:26	8352.05	0	0
2005-02-22 13:21:33	8352.05	0	0
2005-02-22 16:34:39	8352.05	0	0
2005-02-22 19:28:39	8352.05	0	0
2005-02-22 22:25:50	8352.05	0	0
2005-02-23 01:20:27	8352.05	0	0
2005-02-23 11:33:09	8352.05	0	0
2005-02-23 17:58:54	8352.05	0	0
2005-02-23 22:34:53	8352.05	0	0
2005-02-25 15:32:27	8352.05	0	0
2005-02-26 09:07:55	8352.05	0	0
2005-02-27 19:48:37	8352.05	0	0
2005-02-28 13:57:24	8352.05	0	0
2005-03-08 03:25:19	8352.05	0	0
2005-03-09 03:04:04	8352.05	0	0
2005-03-09 15:33:57	8352.05	0	0
2005-03-09 22:24:37	8352.05	0	0
2005-03-10 00:54:58	8352.05	0	0
2005-03-10 05:42:16	8352.05	0	0
2005-03-10 09:23:01	8352.05	0	0
2005-03-10 12:51:41	8352.05	0	0
2005-03-10 16:17:07	8352.05	0	0
2005-03-11 08:02:49	8352.05	0	0
2005-03-11 12:06:41	8352.05	0	0
2005-03-11 13:41:25	8352.05	0	0
2005-03-11 15:51:32	8352.05	0	0
2005-03-11 18:06:25	8352.05	0	0
2005-03-11 20:17:32	8352.05	0	0
2005-03-11 22:47:56	8352.05	0	0
2005-03-12 01:11:14	8352.05	0	0
2005-03-12 03:45:12	8352.05	0	0
2005-03-12 06:27:13	8352.05	0	0
2005-03-12 09:12:38	8352.05	0	0
2005-03-12 12:04:17	8352.05	0	0
2005-03-12 15:16:25	8352.05	0	0
2005-03-12 18:24:36	8352.05	0	0
2005-03-12 21:35:09	8352.05	0	0
2005-03-13 01:13:06	8352.05	0	0
2005-03-13 06:16:58	8352.05	0	0
2005-03-13 14:09:23	8352.05	0	0
2005-03-13 18:44:30	8352.05	0	0
2005-03-13 23:51:20	8352.05	0	0
2005-03-14 04:58:54	8352.05	0	0
2005-03-14 13:33:30	8352.05	0	0
2005-03-14 21:19:22	8352.05	0	0
2005-03-15 06:30:19	8352.05	0	0
2005-03-15 13:03:03	8352.05	0	0
2005-03-15 18:31:03	8352.05	0	0
2005-03-15 23:44:43	8352.05	0	0
2005-03-16 04:28:03	8352.05	0	0
2005-03-16 13:00:40	8352.05	0	0
2005-03-16 21:18:00	8352.05	0	0
2005-03-17 03:17:10	8352.05	0	0
2005-03-17 08:59:11	8352.05	0	0
2005-03-17 11:04:10	8352.05	0	0
2005-03-17 13:03:29	8352.05	0	0
2005-03-17 15:04:46	8352.05	0	0
2005-03-17 17:16:15	8352.05	0	0
2005-03-17 19:05:51	8352.05	0	0
2005-03-17 21:44:09	8352.05	0	0
2005-03-17 23:47:46	8352.05	0	0
2005-03-18 02:02:21	8352.05	0	0
2005-03-18 03:38:33	8352.05	0	0
2005-03-18 05:16:31	8352.05	0	0
2005-03-18 06:21:50	8352.05	0	0
2005-03-18 07:19:47	8352.05	0	0
2005-03-18 09:16:15	8352.05	0	0
2005-03-18 11:42:37	8352.05	0	0
2005-03-18 13:45:14	8352.05	0	0
2005-03-18 16:02:17	8352.05	0	0
2005-03-18 18:46:55	8352.05	0	0
2005-03-18 21:26:29	8352.05	0	0
2005-03-19 00:16:27	8352.05	0	0
2005-03-19 02:49:20	8352.05	0	0
2005-03-19 03:44:11	8352.05	0	0
2005-03-19 04:27:29	8352.05	0	0
2005-03-19 05:42:23	8352.05	0	0
2005-03-19 06:36:26	8352.05	0	0
2005-03-19 07:29:38	8352.05	0	0
2005-03-19 08:36:32	8352.05	0	0
2005-03-19 09:49:17	8352.05	0	0
2005-03-19 10:42:27	8352.05	0	0
2005-03-19 11:32:22	8352.05	0	0
2005-03-19 12:27:01	8352.05	0	0
2005-03-19 13:22:36	8352.05	0	0
2005-03-19 14:33:18	8352.05	0	0
2005-03-19 15:23:35	8352.05	0	0
2005-03-19 16:15:18	8352.05	0	0
2005-03-19 17:03:54	8352.05	0	0
2005-03-19 17:49:33	8352.05	0	0
2005-03-19 18:54:21	8352.05	0	0
2005-03-19 19:34:52	8352.05	0	0
2005-03-19 20:22:26	8352.05	0	0
2005-03-19 21:18:24	8352.05	0	0
2005-03-19 22:24:28	8352.05	0	0
2005-03-19 23:10:48	8352.05	0	0
2005-03-20 00:04:40	8352.05	0	0
2005-03-20 01:08:10	8352.05	0	0
2005-03-20 02:26:57	8352.05	0	0
2005-03-20 03:24:57	8352.05	0	0
2005-03-20 04:35:38	8352.05	0	0
2005-03-20 05:43:34	8352.05	0	0
2005-03-20 07:25:26	8352.05	0	0
2005-03-20 08:40:19	8352.05	0	0
2005-03-20 10:17:43	8352.05	0	0
2005-03-20 12:06:47	8352.05	0	0
2005-03-20 13:43:51	8352.05	0	0
2005-03-20 15:36:17	8352.05	0	0
2005-03-20 17:36:07	8352.05	0	0
2005-03-20 19:22:15	8352.05	0	0
2005-03-20 21:05:34	8352.05	0	0
2005-03-20 22:56:43	8352.05	0	0
2005-03-21 00:40:19	8352.05	0	0
2005-03-21 02:31:06	8352.05	0	0
2005-03-21 04:28:15	8352.05	0	0
2005-03-21 06:17:38	8352.05	0	0
2005-03-21 08:09:13	8352.05	0	0
2005-03-21 09:58:59	8352.05	0	0
2005-03-21 11:51:51	8352.05	0	0
2005-03-21 14:00:16	8352.05	0	0
2005-03-21 16:34:56	8352.05	0	0
2005-03-21 18:41:44	8352.05	0	0
2005-03-22 01:06:56	8352.05	0	0
2005-03-22 04:42:05	8352.05	0	0
2005-03-22 11:06:29	8352.05	0	0
2005-03-22 15:26:24	8352.05	0	0
2005-03-22 18:14:25	8352.05	0	0
2005-03-22 21:26:47	8352.05	0	0
2005-03-23 00:07:34	8352.05	0	0
2005-03-23 02:41:54	8352.05	0	0
2005-03-23 05:14:16	8352.05	0	0
2005-03-23 07:57:44	8352.05	0	0
2005-03-23 10:11:42	8352.05	0	0
2005-03-23 12:37:13	8352.05	0	0
2005-03-23 14:55:06	8352.05	0	0
2005-03-23 17:24:45	8352.05	0	0
2005-03-23 19:59:22	8352.05	0	0
2005-03-23 22:41:55	8352.05	0	0
2005-03-24 02:54:33	8352.05	0	0
2005-03-24 07:36:26	8352.05	0	0
2005-03-24 10:13:15	8352.05	0	0
2005-03-24 12:20:57	8352.05	0	0
2005-03-24 15:06:59	8352.05	0	0
2005-03-24 17:10:40	8352.05	0	0
2005-03-24 19:12:26	8352.05	0	0
2005-03-24 21:36:50	8352.05	0	0
2005-03-24 23:20:33	8352.05	0	0
2005-03-25 01:06:52	8352.05	0	0
2005-03-25 03:45:08	8352.05	0	0
2005-03-25 05:29:29	8352.05	0	0
2005-03-25 07:40:52	8352.05	0	0
2005-03-25 09:23:14	8352.05	0	0
2005-03-25 11:09:22	8352.05	0	0
2005-03-25 12:59:41	8352.05	0	0
2005-03-25 14:37:00	8352.05	0	0
2005-03-25 16:32:38	8352.05	0	0
2005-03-25 18:23:17	8352.05	0	0
2005-03-25 20:02:10	8352.05	0	0
2005-03-25 21:50:13	8352.05	0	0
2005-03-25 23:36:41	8352.05	0	0
2005-03-26 01:37:59	8352.05	0	0
2005-03-26 03:44:37	8352.05	0	0
2005-03-26 05:55:16	8352.05	0	0
2005-03-26 08:12:53	8352.05	0	0
2005-03-26 10:26:25	8352.05	0	0
2005-03-26 12:45:58	8352.05	0	0
2005-03-26 15:05:15	8352.05	0	0
2005-03-26 17:27:20	8352.05	0	0
2005-03-26 20:15:34	8352.05	0	0
2005-03-26 23:01:28	8352.05	0	0
2005-03-27 01:47:59	8352.05	0	0
2005-03-27 06:16:40	8352.05	0	0
2005-03-27 10:37:49	8352.05	0	0
2005-03-27 15:13:22	8352.05	0	0
2005-03-27 20:59:57	8352.05	0	0
2005-03-28 01:40:28	8352.05	0	0
2005-03-28 05:47:37	8352.05	0	0
2005-03-28 09:47:25	8352.05	0	0
2005-03-28 12:36:26	8352.05	0	0
2005-03-28 15:07:40	8352.05	0	0
2005-03-28 17:28:40	8352.05	0	0
2005-03-28 19:16:55	8352.05	0	0
2005-03-28 20:54:47	8352.05	0	0
2005-03-28 22:27:44	8352.05	0	0
2005-03-29 00:37:08	8352.05	0	0
2005-03-29 02:31:18	8352.05	0	0
2005-03-29 04:36:27	8352.05	0	0
2005-03-29 06:23:47	8352.05	0	0
2005-03-29 08:51:35	8352.05	0	0
2005-03-29 10:18:03	8352.05	0	0
2005-03-29 13:47:08	8352.05	0	0
2005-03-29 16:14:43	8352.05	0	0
2005-03-29 20:22:34	8352.05	0	0
2005-03-29 23:45:21	8352.05	0	0
2005-03-30 02:45:46	8352.05	0	0
2005-03-30 04:48:56	8352.05	0	0
2005-03-30 07:08:15	8352.05	0	0
2005-03-30 08:25:03	8352.05	0	0
2005-03-30 10:04:54	8352.05	0	0
2005-03-30 10:59:24	8352.05	0	0
2005-03-30 12:33:59	8352.05	0	0
2005-03-30 13:27:40	8352.05	0	0
2005-03-30 15:40:28	8352.05	0	0
2005-03-30 16:57:53	8352.05	0	0
2005-03-30 18:35:07	8352.05	0	0
2005-03-30 19:44:02	8352.05	0	0
2005-03-30 21:01:10	8352.05	0	0
2005-03-30 22:42:35	8352.05	0	0
2005-03-31 00:06:47	8352.05	0	0
2005-03-31 01:18:00	8352.05	0	0
2005-03-31 02:43:31	8352.05	0	0
2005-03-31 04:34:20	8352.05	0	0
2005-03-31 05:52:41	8352.05	0	0
2005-03-31 07:32:19	8352.05	0	0
2005-03-31 09:51:25	8352.05	0	0
2005-03-31 11:34:14	8352.05	0	0
2005-03-31 14:48:40	8352.05	0	0
2005-03-31 16:52:31	8352.05	0	0
2005-03-31 20:43:18	8352.05	0	0
2005-03-31 22:54:29	8352.05	0	0
2005-04-01 01:20:31	8352.05	0	0
2005-04-01 03:35:50	8352.05	0	0
2005-04-01 05:33:26	8352.05	0	0
2005-04-01 07:42:37	8352.05	0	0
2005-04-01 10:55:54	8352.05	0	0
2005-04-01 12:58:43	8352.05	0	0
2005-04-01 15:00:02	8352.05	0	0
2005-04-01 17:27:40	8352.05	0	0
2005-04-01 19:05:15	8352.05	0	0
2005-04-01 21:15:31	8352.05	0	0
2005-04-01 22:35:57	8352.05	0	0
2005-04-02 01:04:43	8352.05	0	0
2005-04-02 02:24:48	8352.05	0	0
2005-04-02 04:24:53	8352.05	0	0
2005-04-02 05:36:10	8352.05	0	0
2005-04-02 06:59:07	8352.05	0	0
2005-04-02 09:04:44	8352.05	0	0
2005-04-02 10:25:00	8352.05	0	0
2005-04-02 12:10:20	8352.05	0	0
2005-04-02 14:10:31	8352.05	0	0
2005-04-02 15:33:09	8352.05	0	0
2005-04-02 17:54:10	8352.05	0	0
2005-04-02 19:12:16	8352.05	0	0
2005-04-02 21:26:23	8352.05	0	0
2005-04-02 22:47:42	8352.05	0	0
2005-04-03 01:41:31	8352.05	0	0
2005-04-03 03:45:04	8352.05	0	0
2005-04-03 06:27:14	8352.05	0	0
2005-04-03 08:25:31	8352.05	0	0
2005-04-03 11:13:05	8352.05	0	0
2005-04-03 13:04:32	8352.05	0	0
2005-04-03 16:28:33	8352.05	0	0
2005-04-03 18:57:05	8352.05	0	0
2005-04-03 20:58:40	8352.05	0	0
2005-04-04 00:08:35	8352.05	0	0
2005-04-04 03:44:03	8352.05	0	0
2005-04-04 05:55:39	8352.05	0	0
2005-04-04 09:08:41	8352.05	0	0
2005-04-04 13:18:56	8352.05	0	0
2005-04-04 18:07:42	8352.05	0	0
2005-04-04 21:28:40	8352.05	0	0
2005-04-05 01:46:25	8352.05	0	0
2005-04-05 04:51:23	8352.05	0	0
2005-04-05 08:35:51	8352.05	0	0
2005-04-05 12:11:23	8352.05	0	0
2005-04-05 16:10:58	8352.05	0	0
2005-04-05 20:09:03	8352.05	0	0
2005-04-06 01:12:18	8352.05	0	0
2005-04-06 07:27:50	8352.05	0	0
2005-04-06 11:32:58	8352.05	0	0
2005-04-06 16:22:03	8352.05	0	0
2005-04-06 20:20:12	8352.05	0	0
2005-04-07 00:30:33	8352.05	0	0
2005-04-07 03:29:26	8352.05	0	0
2005-04-07 06:24:45	8352.05	0	0
2005-04-07 08:58:52	8352.05	0	0
2005-04-07 11:36:04	8352.05	0	0
2005-04-07 14:07:24	8352.05	0	0
2005-04-07 16:41:25	8352.05	0	0
2005-04-07 19:16:31	8352.05	0	0
2005-04-07 21:59:44	8352.05	0	0
2005-04-08 00:55:02	8352.05	0	0
2005-04-08 03:50:17	8352.05	0	0
2005-04-08 07:06:56	8352.05	0	0
2005-04-08 10:37:51	8352.05	0	0
2005-04-08 15:37:45	8352.05	0	0
2005-04-08 20:30:08	8352.05	0	0
2005-04-09 00:10:33	8352.05	0	0
2005-04-09 03:57:20	8352.05	0	0
2005-04-09 07:38:40	8352.05	0	0
2005-04-09 11:28:19	8352.05	0	0
2005-04-09 15:04:00	8352.05	0	0
2005-04-09 18:29:21	8352.05	0	0
2005-04-09 21:53:58	8352.05	0	0
2005-04-10 01:11:26	8352.05	0	0
2005-04-10 04:21:37	8352.05	0	0
2005-04-10 07:10:52	8352.05	0	0
2005-04-10 09:42:06	8352.05	0	0
2005-04-10 12:06:03	8352.05	0	0
2005-04-10 14:16:39	8352.05	0	0
2005-04-10 16:25:46	8352.05	0	0
2005-04-10 18:32:45	8352.05	0	0
2005-04-10 20:36:19	8352.05	0	0
2005-04-10 22:25:39	8352.05	0	0
2005-04-11 00:15:11	8352.05	0	0
2005-04-11 01:54:52	8352.05	0	0
2005-04-11 03:57:16	8352.05	0	0
2005-04-11 06:54:58	8352.05	0	0
2005-04-11 08:36:54	8352.05	0	0
2005-04-11 12:46:55	8352.05	0	0
2005-04-11 16:07:45	8352.05	0	0
2005-04-11 19:10:47	8352.05	0	0
2005-04-11 22:08:52	8352.05	0	0
2005-04-12 00:04:48	8352.05	0	0
2005-04-12 02:19:49	8352.05	0	0
2005-04-12 04:32:50	8352.05	0	0
2005-04-12 07:01:17	8352.05	0	0
2005-04-12 09:39:08	8352.05	0	0
2005-04-12 12:40:00	8352.05	0	0
2005-04-12 15:13:28	8352.05	0	0
2005-04-12 17:34:42	8352.05	0	0
2005-04-12 20:26:14	8352.05	0	0
2005-04-13 00:26:24	8352.05	0	0
2005-04-13 03:36:41	8352.05	0	0
2005-04-13 09:06:37	8352.05	0	0
2005-04-13 12:35:54	8352.05	0	0
2005-04-13 18:51:09	8352.05	0	0
2005-04-13 23:07:13	8352.05	0	0
2005-04-14 03:03:05	8352.05	0	0
2005-04-14 06:09:56	8352.05	0	0
2005-04-14 08:26:02	8352.05	0	0
2005-04-14 10:48:52	8352.05	0	0
2005-04-14 12:45:08	8352.05	0	0
2005-04-14 14:23:43	8352.05	0	0
2005-04-14 15:56:11	8352.05	0	0
2005-04-14 17:16:02	8352.05	0	0
2005-04-14 18:42:10	8352.05	0	0
2005-04-14 20:03:46	8352.05	0	0
2005-04-14 21:27:09	8352.05	0	0
2005-04-14 22:46:12	8352.05	0	0
2005-04-15 00:14:50	8352.05	0	0
2005-04-15 01:38:17	8352.05	0	0
2005-04-15 02:56:53	8352.05	0	0
2005-04-15 04:19:54	8352.05	0	0
2005-04-15 05:42:08	8352.05	0	0
2005-04-15 07:08:26	8352.05	0	0
2005-04-15 08:46:36	8352.05	0	0
2005-04-15 10:17:08	8352.05	0	0
2005-04-15 12:02:14	8352.05	0	0
2005-04-15 13:52:29	8352.05	0	0
2005-04-15 15:58:28	8352.05	0	0
2005-04-15 19:14:27	8352.05	0	0
2005-04-15 22:56:50	8352.05	0	0
2005-04-16 02:40:37	8352.05	0	0
2005-04-16 07:29:04	8352.05	0	0
2005-04-16 10:50:13	8352.05	0	0
2005-04-16 14:28:55	8352.05	0	0
2005-04-16 18:04:34	8352.05	0	0
2005-04-16 21:05:23	8352.05	0	0
2005-04-16 23:58:13	8352.05	0	0
2005-04-17 02:39:09	8352.05	0	0
2005-04-17 05:06:28	8352.05	0	0
2005-04-17 07:09:09	8352.05	0	0
2005-04-17 09:06:46	8352.05	0	0
2005-04-17 10:55:51	8352.05	0	0
2005-04-17 12:34:25	8352.05	0	0
2005-04-17 14:05:13	8352.05	0	0
2005-04-17 15:29:35	8352.05	0	0
2005-04-17 17:32:27	8352.05	0	0
2005-04-17 19:11:48	8352.05	0	0
2005-04-17 21:06:00	8352.05	0	0
2005-04-17 22:48:13	8352.05	0	0
2005-04-18 00:23:54	8352.05	0	0
2005-04-18 02:09:50	8352.05	0	0
2005-04-18 03:51:53	8352.05	0	0
2005-04-18 05:29:44	8352.05	0	0
2005-04-18 06:57:36	8352.05	0	0
2005-04-18 08:21:10	8352.05	0	0
2005-04-18 09:38:32	8352.05	0	0
2005-04-18 10:55:45	8352.05	0	0
2005-04-18 12:13:07	8352.05	0	0
2005-04-18 13:29:03	8352.05	0	0
2005-04-18 14:44:43	8352.05	0	0
2005-04-18 16:01:09	8352.05	0	0
2005-04-18 17:26:47	8352.05	0	0
2005-04-18 18:44:11	8352.05	0	0
2005-04-18 20:45:26	8352.05	0	0
2005-04-18 22:15:58	8352.05	0	0
2005-04-19 00:07:34	8352.05	0	0
2005-04-19 01:58:51	8352.05	0	0
2005-04-19 03:44:41	8352.05	0	0
2005-04-19 05:37:31	8352.05	0	0
2005-04-19 07:16:17	8352.05	0	0
2005-04-19 09:44:06	8352.05	0	0
2005-04-19 11:19:26	8352.05	0	0
2005-04-19 14:03:30	8352.05	0	0
2005-04-19 16:26:22	8352.05	0	0
2005-04-19 18:12:49	8352.05	0	0
2005-04-19 19:39:21	8352.05	0	0
2005-04-19 21:15:49	8352.05	0	0
2005-04-19 23:35:57	8352.05	0	0
2005-04-20 01:11:02	8352.05	0	0
2005-04-20 04:18:22	8352.05	0	0
2005-04-20 06:48:37	8352.05	0	0
2005-04-20 08:49:42	8352.05	0	0
2005-04-20 12:15:11	8352.05	0	0
2005-04-20 14:47:43	8352.05	0	0
2005-04-20 20:02:32	8352.05	0	0
2005-04-20 23:01:52	8352.05	0	0
2005-04-21 02:02:20	8352.05	0	0
2005-04-21 04:43:37	8352.05	0	0
2005-04-21 07:20:19	8352.05	0	0
2005-04-21 09:52:52	8352.05	0	0
2005-04-21 12:11:27	8352.05	0	0
2005-04-21 14:21:22	8352.05	0	0
2005-04-21 16:12:58	8352.05	0	0
2005-04-21 17:53:26	8352.05	0	0
2005-04-21 19:42:34	8352.05	0	0
2005-04-21 21:16:46	8352.05	0	0
2005-04-21 22:48:32	8352.05	0	0
2005-04-22 00:30:47	8352.05	0	0
2005-04-22 02:00:49	8352.05	0	0
2005-04-22 03:31:58	8352.05	0	0
2005-04-22 05:08:21	8352.05	0	0
2005-04-22 06:30:37	8352.05	0	0
2005-04-22 08:22:45	8352.05	0	0
2005-04-22 10:23:53	8352.05	0	0
2005-04-22 12:35:55	8352.05	0	0
2005-04-22 15:04:35	8352.05	0	0
2005-04-22 17:55:28	8352.05	0	0
2005-04-22 20:27:48	8352.05	0	0
2005-04-22 23:26:42	8352.05	0	0
2005-04-23 03:08:41	8352.05	0	0
2005-04-23 05:35:47	8352.05	0	0
2005-04-23 07:52:46	8352.05	0	0
2005-04-23 10:08:08	8352.05	0	0
2005-04-23 12:12:51	8352.05	0	0
2005-04-23 14:06:14	8352.05	0	0
2005-04-23 16:00:59	8352.05	0	0
2005-04-23 17:52:47	8352.05	0	0
2005-04-23 19:47:01	8352.05	0	0
2005-04-23 21:41:17	8352.05	0	0
2005-04-23 23:37:32	8352.05	0	0
2005-04-24 01:32:03	8352.05	0	0
2005-04-24 03:36:13	8352.05	0	0
2005-04-24 05:51:50	8352.05	0	0
2005-04-24 08:17:54	8352.05	0	0
2005-04-24 10:54:20	8352.05	0	0
2005-04-24 13:28:44	8352.05	0	0
2005-04-24 15:45:26	8352.05	0	0
2005-04-24 18:08:21	8352.05	0	0
2005-04-24 20:17:42	8352.05	0	0
2005-04-24 22:18:48	8352.05	0	0
2005-04-25 00:04:44	8352.05	0	0
2005-04-25 01:46:52	8352.05	0	0
2005-04-25 03:22:42	8352.05	0	0
2005-04-25 04:56:16	8352.05	0	0
2005-04-25 06:17:54	8352.05	0	0
2005-04-25 07:35:36	8352.05	0	0
2005-04-25 08:45:57	8352.05	0	0
2005-04-25 11:06:59	8352.05	0	0
2005-04-25 12:26:18	8352.05	0	0
2005-04-25 14:59:17	8352.05	0	0
2005-04-25 16:50:07	8352.05	0	0
2005-04-25 18:42:59	8352.05	0	0
2005-04-25 20:09:33	8352.05	0	0
2005-04-25 21:15:36	8352.05	0	0
2005-04-25 22:26:27	8352.05	0	0
2005-04-25 23:31:58	8352.05	0	0
2005-04-26 00:39:45	8352.05	0	0
2005-04-26 01:42:33	8352.05	0	0
2005-04-26 02:38:51	8352.05	0	0
2005-04-26 03:51:25	8352.05	0	0
2005-04-26 04:51:29	8352.05	0	0
2005-04-26 06:16:01	8352.05	0	0
2005-04-26 07:14:33	8352.05	0	0
2005-04-26 08:30:16	8352.05	0	0
2005-04-26 09:51:21	8352.05	0	0
2005-04-26 11:23:08	8352.05	0	0
2005-04-26 12:59:53	8352.05	0	0
2005-04-26 14:46:53	8352.05	0	0
2005-04-26 16:44:13	8352.05	0	0
2005-04-26 18:22:06	8352.05	0	0
2005-04-26 20:09:59	8352.05	0	0
2005-04-26 23:07:20	8352.05	0	0
2005-04-27 01:15:44	8352.05	0	0
2005-04-27 05:36:39	8352.05	0	0
2005-04-27 08:44:42	8352.05	0	0
2005-04-27 11:34:48	8352.05	0	0
2005-04-27 13:11:04	8352.05	0	0
2005-04-27 16:31:59	8352.05	0	0
2005-04-27 18:40:36	8352.05	0	0
2005-04-27 21:34:25	8352.05	0	0
2005-04-27 23:37:32	8352.05	0	0
2005-04-28 01:19:36	8352.05	0	0
2005-04-28 02:56:44	8352.05	0	0
2005-04-28 04:28:14	8352.05	0	0
2005-04-28 05:58:16	8352.05	0	0
2005-04-28 07:28:29	8352.05	0	0
2005-04-28 08:59:12	8352.05	0	0
2005-04-28 10:18:49	8352.05	0	0
2005-04-28 12:06:11	8352.05	0	0
2005-04-28 13:28:27	8352.05	0	0
2005-04-28 14:56:17	8352.05	0	0
2005-04-28 15:56:08	8352.05	0	0
2005-04-28 16:58:53	8352.05	0	0
2005-04-28 18:59:46	8352.05	0	0
2005-04-28 20:09:54	8352.05	0	0
2005-04-28 21:54:08	8352.05	0	0
2005-04-28 22:53:20	8352.05	0	0
2005-04-29 01:59:16	8352.05	0	0
2005-04-29 03:40:21	8352.05	0	0
2005-04-29 07:39:22	8352.05	0	0
2005-04-29 09:40:18	8352.05	0	0
2005-04-29 11:11:03	8352.05	0	0
2005-04-29 13:07:19	8352.05	0	0
2005-04-29 14:54:16	8352.05	0	0
2005-04-29 16:18:51	8352.05	0	0
2005-04-29 17:42:50	8352.05	0	0
2005-04-29 19:06:45	8352.05	0	0
2005-04-29 20:24:13	8352.05	0	0
2005-04-29 21:23:41	8352.05	0	0
2005-04-29 22:15:07	8352.05	0	0
2005-04-29 23:05:12	8352.05	0	0
2005-04-30 00:25:30	8352.05	0	0
2005-04-30 01:15:57	8352.05	0	0
2005-04-30 02:14:15	8352.05	0	0
2005-04-30 03:22:54	8352.05	0	0
2005-04-30 04:08:46	8352.05	0	0
2005-04-30 05:48:26	8352.05	0	0
2005-04-30 06:53:27	8352.05	0	0
2005-04-30 07:47:15	8352.05	0	0
2005-04-30 09:39:15	8352.05	0	0
2005-04-30 10:41:54	8352.05	0	0
2005-04-30 11:49:43	8352.05	0	0
2005-04-30 13:08:08	8352.05	0	0
2005-04-30 13:57:54	8352.05	0	0
2005-04-30 15:29:00	8352.05	0	0
2005-04-30 16:16:57	8352.05	0	0
2005-04-30 17:37:33	8352.05	0	0
2005-04-30 18:18:40	8352.05	0	0
2005-04-30 19:48:30	8352.05	0	0
2005-04-30 20:31:59	8352.05	0	0
2005-04-30 21:39:37	8352.05	0	0
2005-04-30 22:14:11	8352.05	0	0
2005-04-30 23:52:33	8352.05	0	0
2005-05-01 00:38:38	8352.05	0	0
2005-05-01 02:19:13	8352.05	0	0
2005-05-01 03:20:16	8352.05	0	0
2005-05-01 04:17:03	8352.05	0	0
2005-05-01 04:47:47	8352.05	0	0
2005-05-01 04:50:49	8352.05	0	0
2005-05-01 04:54:20	8352.05	0	0
2005-05-01 04:54:22	8352.05	0	0
2005-05-01 04:54:23	8352.05	0	0
2005-05-01 04:54:33	8352.05	0	0
2005-05-01 04:56:14	8352.05	0	0
2005-05-01 05:10:07	8352.05	0	0
2005-05-01 05:37:02	8352.05	0	0
2005-05-01 06:08:54	8352.05	0	0
2005-05-01 07:01:00	8352.05	0	0
2005-05-01 08:02:04	8352.05	0	0
2005-05-01 09:32:37	8352.05	0	0
2005-05-01 10:32:24	8352.05	0	0
2005-05-01 13:01:34	8352.05	0	0
2005-05-01 15:14:37	8352.05	0	0
2005-05-01 18:43:58	8352.05	0	0
2005-05-01 22:22:03	8352.05	0	0
2005-05-02 03:06:06	8352.05	0	0
2005-05-02 08:07:13	8352.05	0	0
2005-05-02 13:51:46	8352.05	0	0
2005-05-02 19:54:00	8352.05	0	0
2005-05-03 02:37:50	8352.05	0	0
2005-05-03 09:38:56	8352.05	0	0
2005-05-03 17:05:06	8352.05	0	0
2005-05-04 00:48:12	8352.05	0	0
2005-05-04 08:13:39	8352.05	0	0
2005-05-04 15:51:15	8352.05	0	0
2005-05-05 00:10:33	8352.05	0	0
2005-05-05 08:17:44	8352.05	0	0
2005-05-05 16:38:36	8352.05	0	0
2005-05-06 00:57:46	8352.05	0	0
2005-05-06 04:15:58	8352.05	0	0
2005-05-06 04:30:45	8352.05	0	0
2005-05-06 04:36:46	8352.05	0	0
2005-05-06 04:40:42	8352.05	0	0
2005-05-06 04:42:09	8352.05	0	0
2005-05-06 04:56:31	8352.05	0	0
2005-05-06 06:02:35	8352.05	0	0
2005-05-06 07:54:01	8352.05	0	0
2005-05-06 10:06:47	8352.05	0	0
2005-05-06 13:29:56	8352.05	0	0
2005-05-06 16:47:39	8352.05	0	0
2005-05-06 20:49:54	8352.05	0	0
2005-05-07 01:39:58	8352.05	0	0
2005-05-07 06:52:16	8352.05	0	0
2005-05-07 13:17:33	8352.05	0	0
2005-05-07 20:01:45	8352.05	0	0
2005-05-08 03:42:39	8352.05	0	0
2005-05-08 12:08:30	8352.05	0	0
2005-05-08 14:30:43	8352.05	0	0
2005-05-08 15:21:49	8352.05	0	0
2005-05-08 16:09:20	8352.05	0	0
2005-05-08 16:26:31	8352.05	0	0
2005-05-08 18:49:54	8352.05	0	0
2005-05-08 22:31:34	8352.05	0	0
2005-05-09 02:56:17	8352.05	0	0
2005-05-09 09:14:49	8352.05	0	0
2005-05-09 13:40:22	8352.05	0	0
2005-05-09 14:32:23	8352.05	0	0
2005-05-09 14:59:05	8352.05	0	0
2005-05-09 18:45:37	8352.05	0	0
2005-05-09 22:24:28	8352.05	0	0
2005-05-10 04:18:22	8352.05	0	0
2005-05-10 10:08:16	8352.05	0	0
2005-05-10 17:20:46	8352.05	0	0
2005-05-11 01:08:10	8352.05	0	0
2005-05-11 06:07:45	8352.05	0	0
2005-05-11 10:18:55	8352.05	0	0
2005-05-11 13:29:13	8352.05	0	0
2005-05-11 15:32:38	8352.05	0	0
2005-05-11 17:10:36	8352.05	0	0
2005-05-11 19:15:09	8352.05	0	0
2005-05-11 20:27:50	8352.05	0	0
2005-05-11 23:42:45	8352.05	0	0
2005-05-12 01:16:31	8352.05	0	0
2005-05-12 03:16:18	8352.05	0	0
2005-05-12 07:31:27	8352.05	0	0
2005-05-12 09:46:07	8352.05	0	0
2005-05-12 14:18:16	8352.05	0	0
2005-05-12 16:42:54	8352.05	0	0
2005-05-12 21:06:09	8352.05	0	0
2005-05-12 23:52:37	8352.05	0	0
2005-05-13 05:01:22	8352.05	0	0
2005-05-13 09:21:23	8352.05	0	0
2005-05-13 16:08:29	8352.05	0	0
2005-05-13 20:55:15	8352.05	0	0
2005-05-13 22:08:25	8352.05	0	0
2005-05-13 22:42:18	8352.05	0	0
2005-05-13 23:07:17	8352.05	0	0
2005-05-13 23:09:48	8352.05	0	0
2005-05-13 23:10:43	8352.05	0	0
2005-05-13 23:19:49	8352.05	0	0
2005-05-14 00:17:08	8352.05	0	0
2005-05-14 00:55:05	8352.05	0	0
2005-05-14 03:13:20	8352.05	0	0
2005-05-14 05:15:53	8352.05	0	0
2005-05-14 08:14:04	8352.05	0	0
2005-05-14 10:11:14	8352.05	0	0
2005-05-14 14:22:56	8352.05	0	0
2005-05-14 18:19:45	8352.05	0	0
2005-05-14 23:30:47	8352.05	0	0
2005-05-15 05:17:58	8352.05	0	0
2005-05-15 12:23:46	8352.05	0	0
2005-05-15 19:10:59	8352.05	0	0
2005-05-16 02:51:41	8352.05	0	0
2005-05-16 11:05:23	8352.05	0	0
2005-05-16 19:37:22	8352.05	0	0
2005-05-17 04:10:46	8352.05	0	0
2005-05-17 08:19:57	8352.05	0	0
2005-05-17 12:23:21	8352.05	0	0
2005-05-17 15:26:30	8352.05	0	0
2005-05-17 17:45:34	8352.05	0	0
2005-05-17 19:55:27	8352.05	0	0
2005-05-17 23:22:57	8352.05	0	0
2005-05-18 01:43:13	8352.05	0	0
2005-05-18 04:24:06	8352.05	0	0
2005-05-18 07:04:59	8352.05	0	0
2005-05-18 10:42:03	8352.05	0	0
2005-05-18 13:56:42	8352.05	0	0
2005-05-18 16:17:26	8352.05	0	0
2005-05-18 21:00:32	8352.05	0	0
2005-05-19 00:29:15	8352.05	0	0
2005-05-19 02:51:32	8352.05	0	0
2005-05-19 07:57:03	8352.05	0	0
2005-05-19 08:55:16	8352.05	0	0
2005-05-19 09:57:53	8352.05	0	0
2005-05-19 10:25:00	8352.05	0	0
2005-05-19 10:42:27	8352.05	0	0
2005-05-19 11:00:52	8352.05	0	0
2005-05-19 11:02:05	8352.05	0	0
2005-05-19 11:02:27	8352.05	0	0
2005-05-19 11:02:38	8352.05	0	0
2005-05-19 11:02:42	8352.05	0	0
2005-05-19 11:03:24	8352.05	0	0
2005-05-19 11:10:18	8352.05	0	0
2005-05-19 11:34:29	8352.05	0	0
2005-05-19 12:07:41	8352.05	0	0
2005-05-19 12:31:49	8352.05	0	0
2005-05-19 13:36:31	8352.05	0	0
2005-05-19 14:30:35	8352.05	0	0
2005-05-19 15:49:12	8352.05	0	0
2005-05-19 17:13:21	8352.05	0	0
2005-05-19 18:56:11	8352.05	0	0
2005-05-19 20:18:42	8352.05	0	0
2005-05-19 22:43:09	8352.05	0	0
2005-05-19 23:31:05	8352.05	0	0
2005-05-19 23:47:34	8352.05	0	0
2005-05-19 23:56:59	8352.05	0	0
2005-05-20 00:00:24	8352.05	0	0
2005-05-20 00:26:28	8352.05	0	0
2005-05-20 01:14:53	8352.05	0	0
2005-05-20 02:25:36	8352.05	0	0
2005-05-20 03:56:24	8352.05	0	0
2005-05-20 05:58:17	8352.05	0	0
2005-05-20 06:52:59	8352.05	0	0
2005-05-20 07:14:52	8352.05	0	0
2005-05-20 07:29:46	8352.05	0	0
2005-05-20 07:31:30	8352.05	0	0
2005-05-20 07:32:24	8352.05	0	0
2005-05-20 07:32:43	8352.05	0	0
2005-05-20 07:35:57	8352.05	0	0
2005-05-20 08:05:49	8352.05	0	0
2005-05-20 09:17:56	8352.05	0	0
2005-05-20 10:46:34	8352.05	0	0
2005-05-20 12:44:02	8352.05	0	0
2005-05-20 15:13:22	8352.05	0	0
2005-05-20 18:18:57	8352.05	0	0
2005-05-20 22:03:38	8352.05	0	0
2005-05-21 02:27:28	8352.05	0	0
2005-05-21 04:20:10	8352.05	0	0
2005-05-21 04:41:25	8352.05	0	0
2005-05-21 04:49:49	8352.05	0	0
2005-05-21 04:51:21	8352.05	0	0
2005-05-21 04:51:55	8352.05	0	0
2005-05-21 04:57:26	8352.05	0	0
2005-05-21 05:30:22	8352.05	0	0
2005-05-21 06:41:02	8352.05	0	0
2005-05-21 08:32:00	8352.05	0	0
2005-05-21 11:00:33	8352.05	0	0
2005-05-21 14:19:51	8352.05	0	0
2005-05-21 17:45:35	8352.05	0	0
2005-05-21 22:21:24	8352.05	0	0
2005-05-22 03:41:10	8352.05	0	0
2005-05-22 09:09:50	8352.05	0	0
2005-05-22 11:40:08	8352.05	0	0
2005-05-22 13:20:49	8352.05	0	0
2005-05-22 19:05:45	8352.05	0	0
2005-05-22 23:05:38	8352.05	0	0
2005-05-23 01:26:08	8352.05	0	0
2005-05-23 03:29:09	8352.05	0	0
2005-05-23 04:05:06	8352.05	0	0
2005-05-23 04:25:59	8352.05	0	0
2005-05-23 04:53:56	8352.05	0	0
2005-05-23 06:20:28	8352.05	0	0
2005-05-23 07:27:16	8352.05	0	0
2005-05-23 09:05:55	8352.05	0	0
2005-05-23 10:49:08	8352.05	0	0
2005-05-23 12:55:26	8352.05	0	0
2005-05-23 15:18:29	8352.05	0	0
2005-05-23 18:05:52	8352.05	0	0
2005-05-23 21:21:35	8352.05	0	0
2005-05-24 01:13:59	8352.05	0	0
2005-05-24 03:27:37	8352.05	0	0
2005-05-24 04:44:35	8352.05	0	0
2005-05-24 05:02:19	8352.05	0	0
2005-05-24 05:09:09	8352.05	0	0
2005-05-24 05:48:24	8352.05	0	0
2005-05-24 06:03:51	8352.05	0	0
2005-05-24 06:08:13	8352.05	0	0
2005-05-24 06:09:48	8352.05	0	0
2005-05-24 06:25:28	8352.05	0	0
2005-05-24 07:06:35	8352.05	0	0
2005-05-24 08:32:11	8352.05	0	0
2005-05-24 09:37:51	8352.05	0	0
2005-05-24 09:43:37	8352.05	0	0
2005-05-24 09:45:44	8352.05	0	0
2005-05-24 10:06:57	8352.05	0	0
2005-05-24 11:31:44	8352.05	0	0
2005-05-24 13:24:03	8352.05	0	0
2005-05-24 15:34:08	8352.05	0	0
2005-05-24 19:10:59	8352.05	0	0
2005-05-24 23:02:33	8352.05	0	0
2005-05-25 00:37:48	8352.05	0	0
2005-05-25 01:03:46	8352.05	0	0
2005-05-25 01:22:40	8352.05	0	0
2005-05-25 01:29:31	8352.05	0	0
2005-05-25 02:38:06	8352.05	0	0
2005-05-25 03:49:41	8352.05	0	0
2005-05-25 07:02:47	8352.05	0	0
2005-05-25 10:25:58	8352.05	0	0
2005-05-25 15:01:13	8352.05	0	0
2005-05-25 17:43:10	8352.05	0	0
2005-05-25 19:05:21	8352.05	0	0
2005-05-25 19:28:14	8352.05	0	0
2005-05-25 19:39:22	8352.05	0	0
2005-05-25 19:43:23	8352.05	0	0
2005-05-25 20:23:32	8352.05	0	0
2005-05-25 21:56:55	8352.05	0	0
2005-05-25 23:54:06	8352.05	0	0
2005-05-26 02:23:38	8352.05	0	0
2005-05-26 03:48:51	8352.05	0	0
2005-05-26 08:34:32	8352.05	0	0
2005-05-26 12:27:35	8352.05	0	0
2005-05-26 18:04:11	8352.05	0	0
2005-05-26 23:52:03	8352.05	0	0
2005-05-27 03:42:04	8352.05	0	0
2005-05-27 12:05:46	8352.05	0	0
2005-05-27 18:42:21	8352.05	0	0
2005-05-28 03:34:27	8352.05	0	0
2005-05-28 10:09:35	8352.05	0	0
2005-05-28 20:06:55	8352.05	0	0
2005-05-29 04:10:49	8352.05	0	0
2005-05-29 14:19:52	8352.05	0	0
2005-05-30 00:54:40	8352.05	0	0
2005-05-30 12:13:21	8352.05	0	0
2005-05-30 22:36:37	8352.05	0	0
2005-05-31 09:51:43	8352.05	0	0
2005-05-31 21:12:51	8352.05	0	0
2005-06-01 08:48:06	8352.05	0	0
2005-06-01 18:58:05	8352.05	0	0
2005-06-02 04:25:44	8352.05	0	0
2005-06-02 14:55:23	8352.05	0	0
2005-06-03 00:51:23	8352.05	0	0
2005-06-03 10:21:02	8352.05	0	0
2005-06-03 20:23:21	8352.05	0	0
2005-06-04 06:30:46	8352.05	0	0
2005-06-04 15:45:39	8352.05	0	0
2005-06-04 17:37:45	8352.05	0	0
2005-06-04 18:42:45	8352.05	0	0
2005-06-04 19:11:34	8352.05	0	0
2005-06-04 21:22:16	8352.05	0	0
2005-06-04 22:40:46	8352.05	0	0
2005-06-05 00:46:54	8352.05	0	0
2005-06-05 01:32:19	8352.05	0	0
2005-06-05 02:09:28	8352.05	0	0
2005-06-05 02:35:24	8352.05	0	0
2005-06-05 02:38:54	8352.05	0	0
2005-06-05 02:39:50	8352.05	0	0
2005-06-05 02:40:31	8352.05	0	0
2005-06-05 02:40:46	8352.05	0	0
2005-06-05 02:43:14	8352.05	0	0
2005-06-05 02:57:14	8352.05	0	0
2005-06-05 03:38:44	8352.05	0	0
2005-06-05 04:30:42	8352.05	0	0
2005-06-05 05:47:56	8352.05	0	0
2005-06-05 06:23:27	8352.05	0	0
2005-06-05 06:27:29	8352.05	0	0
2005-06-05 06:28:46	8352.05	0	0
2005-06-05 06:29:11	8352.05	0	0
2005-06-05 06:29:20	8352.05	0	0
2005-06-05 06:30:54	8352.05	0	0
2005-06-05 06:46:29	8352.05	0	0
2005-06-05 07:37:10	8352.05	0	0
2005-06-05 09:01:33	8352.05	0	0
2005-06-05 10:35:55	8352.05	0	0
2005-06-05 10:53:43	8352.05	0	0
2005-06-05 11:04:08	8352.05	0	0
2005-06-05 11:07:33	8352.05	0	0
2005-06-05 11:07:59	8352.05	0	0
2005-06-05 11:08:08	8352.05	0	0
2005-06-05 11:09:40	8352.05	0	0
2005-06-05 11:25:00	8352.05	0	0
2005-06-05 12:27:26	8352.05	0	0
2005-06-05 13:25:21	8352.05	0	0
2005-06-05 13:49:20	8352.05	0	0
2005-06-05 14:02:33	8352.05	0	0
2005-06-05 14:07:19	8352.05	0	0
2005-06-05 14:55:06	8352.05	0	0
2005-06-05 16:04:37	8352.05	0	0
2005-06-05 16:42:03	8352.05	0	0
2005-06-05 16:44:02	8352.05	0	0
2005-06-05 16:44:27	8352.05	0	0
2005-06-05 16:44:47	8352.05	0	0
2005-06-05 16:44:54	8352.05	0	0
2005-06-05 16:46:08	8352.05	0	0
2005-06-05 16:58:25	8352.05	0	0
2005-06-05 17:40:57	8352.05	0	0
2005-06-05 18:46:40	8352.05	0	0
2005-06-05 20:24:53	8352.05	0	0
2005-06-05 21:16:11	8352.05	0	0
2005-06-05 21:44:06	8352.05	0	0
2005-06-05 22:01:22	8352.05	0	0
2005-06-05 22:06:58	8352.05	0	0
2005-06-05 22:08:35	8352.05	0	0
2005-06-05 22:09:10	8352.05	0	0
2005-06-05 22:15:03	8352.05	0	0
2005-06-05 23:03:51	8352.05	0	0
2005-06-05 23:34:17	8352.05	0	0
2005-06-05 23:40:36	8352.05	0	0
2005-06-05 23:45:20	8352.05	0	0
2005-06-05 23:45:38	8352.05	0	0
2005-06-05 23:45:44	8352.05	0	0
2005-06-05 23:46:49	8352.05	0	0
2005-06-05 23:57:35	8352.05	0	0
2005-06-06 00:39:46	8352.05	0	0
2005-06-06 02:01:02	8352.05	0	0
2005-06-06 03:41:39	8352.05	0	0
2005-06-06 06:21:29	8352.05	0	0
2005-06-06 07:13:35	8352.05	0	0
2005-06-06 07:55:17	8352.05	0	0
2005-06-06 08:22:10	8352.05	0	0
2005-06-06 08:47:09	8352.05	0	0
2005-06-06 08:55:35	8352.05	0	0
2005-06-06 09:02:04	8352.05	0	0
2005-06-06 09:02:29	8352.05	0	0
2005-06-06 09:02:46	8352.05	0	0
2005-06-06 09:02:52	8352.05	0	0
2005-06-06 09:03:51	8352.05	0	0
2005-06-06 09:13:46	8352.05	0	0
2005-06-06 09:54:48	8352.05	0	0
2005-06-06 11:13:25	8352.05	0	0
2005-06-06 13:07:56	8352.05	0	0
2005-06-06 15:27:58	8352.05	0	0
2005-06-06 18:17:54	8352.05	0	0
2005-06-06 21:37:50	8352.05	0	0
2005-06-06 21:53:19	8352.05	0	0
2005-06-06 22:05:27	8352.05	0	0
2005-06-06 22:09:51	8352.05	0	0
2005-06-06 22:13:26	8352.05	0	0
2005-06-06 22:13:48	8352.05	0	0
2005-06-06 22:14:02	8352.05	0	0
2005-06-06 22:14:07	8352.05	0	0
2005-06-06 22:14:56	8352.05	0	0
2005-06-06 22:23:09	8352.05	0	0
2005-06-06 22:54:43	8352.05	0	0
2005-06-06 23:43:16	8352.05	0	0
2005-06-07 00:50:31	8352.05	0	0
2005-06-07 02:28:11	8352.05	0	0
2005-06-07 04:50:22	8352.05	0	0
2005-06-07 07:35:22	8352.05	0	0
2005-06-07 10:49:00	8352.05	0	0
2005-06-07 14:33:59	8352.05	0	0
2005-06-07 14:58:35	8352.05	0	0
2005-06-07 15:29:53	8352.05	0	0
2005-06-07 15:35:00	8352.05	0	0
2005-06-07 15:38:33	8352.05	0	0
2005-06-07 15:40:16	8352.05	0	0
2005-06-07 15:40:32	8352.05	0	0
2005-06-07 15:40:45	8352.05	0	0
2005-06-07 15:40:50	8352.05	0	0
2005-06-07 15:41:39	8352.05	0	0
2005-06-07 15:49:52	8352.05	0	0
2005-06-07 16:16:10	8352.05	0	0
2005-06-07 17:11:34	8352.05	0	0
2005-06-07 18:20:51	8352.05	0	0
2005-06-07 20:07:06	8352.05	0	0
2005-06-07 22:24:10	8352.05	0	0
2005-06-08 01:16:09	8352.05	0	0
2005-06-08 04:32:05	8352.05	0	0
2005-06-08 08:12:54	8352.05	0	0
2005-06-08 12:22:56	8352.05	0	0
2005-06-08 13:46:25	8352.05	0	0
2005-06-08 13:56:14	8352.05	0	0
2005-06-08 14:01:28	8352.05	0	0
2005-06-08 14:03:39	8352.05	0	0
2005-06-08 14:03:59	8352.05	0	0
2005-06-08 14:04:06	8352.05	0	0
2005-06-08 14:05:17	8352.05	0	0
2005-06-08 14:17:08	8352.05	0	0
2005-06-08 14:46:52	8352.05	0	0
2005-06-08 15:52:57	8352.05	0	0
2005-06-08 17:12:22	8352.05	0	0
2005-06-08 19:05:37	8352.05	0	0
2005-06-08 21:28:34	8352.05	0	0
2005-06-08 22:56:20	8352.05	0	0
2005-06-08 23:39:04	8352.05	0	0
2005-06-08 23:57:23	8352.05	0	0
2005-06-09 00:01:27	8352.05	0	0
2005-06-09 00:02:54	8352.05	0	0
2005-06-09 00:17:30	8352.05	0	0
2005-06-09 01:27:04	8352.05	0	0
2005-06-09 03:03:20	8352.05	0	0
2005-06-09 05:06:34	8352.05	0	0
2005-06-09 07:32:31	8352.05	0	0
2005-06-09 10:55:21	8352.05	0	0
2005-06-09 14:53:06	8352.05	0	0
2005-06-09 19:33:30	8352.05	0	0
2005-06-10 00:37:29	8352.05	0	0
2005-06-10 06:32:07	8352.05	0	0
2005-06-10 12:20:01	8352.05	0	0
2005-06-10 19:09:17	8352.05	0	0
2005-06-11 01:37:18	8352.05	0	0
2005-06-11 02:30:59	8352.05	0	0
2005-06-11 02:53:51	8352.05	0	0
2005-06-11 03:06:17	8352.05	0	0
2005-06-11 03:13:47	8352.05	0	0
2005-06-11 03:20:44	8352.05	0	0
2005-06-11 03:21:09	8352.05	0	0
2005-06-11 03:21:19	8352.05	0	0
2005-06-11 03:22:52	8352.05	0	0
2005-06-11 03:38:24	8352.05	0	0
2005-06-11 04:42:33	8352.05	0	0
2005-06-11 06:06:04	8352.05	0	0
2005-06-11 08:22:20	8352.05	0	0
2005-06-11 10:39:28	8352.05	0	0
2005-06-11 13:26:10	8352.05	0	0
2005-06-11 17:29:44	8352.05	0	0
2005-06-11 21:30:01	8352.05	0	0
2005-06-11 23:16:30	8352.05	0	0
2005-06-12 00:38:17	8352.05	0	0
2005-06-12 00:39:44	8352.05	0	0
2005-06-12 00:40:22	8352.05	0	0
2005-06-12 00:46:35	8352.05	0	0
2005-06-12 01:16:12	8352.05	0	0
2005-06-12 03:01:38	8352.05	0	0
2005-06-12 05:31:12	8352.05	0	0
2005-06-12 08:39:59	8352.05	0	0
2005-06-12 12:30:46	8352.05	0	0
2005-06-12 16:46:14	8352.05	0	0
2005-06-12 21:30:23	8352.05	0	0
2005-06-13 03:08:01	8352.05	0	0
2005-06-13 09:36:48	8352.05	0	0
2005-06-13 15:35:13	8352.05	0	0
2005-06-13 17:34:30	8352.05	0	0
2005-06-13 19:01:18	8352.05	0	0
2005-06-13 19:58:01	8352.05	0	0
2005-06-13 20:20:55	8352.05	0	0
2005-06-13 20:31:49	8352.05	0	0
2005-06-13 20:35:19	8352.05	0	0
2005-06-13 20:37:00	8352.05	0	0
2005-06-13 20:37:37	8352.05	0	0
2005-06-13 20:43:44	8352.05	0	0
2005-06-13 21:04:31	8352.05	0	0
2005-06-13 22:23:52	8352.05	0	0
2005-06-14 00:03:06	8352.05	0	0
2005-06-14 01:53:02	8352.05	0	0
2005-06-14 04:07:34	8352.05	0	0
2005-06-14 06:53:23	8352.05	0	0
2005-06-14 10:10:56	8352.05	0	0
2005-06-14 14:12:10	8352.05	0	0
2005-06-14 18:07:16	8352.05	0	0
2005-06-14 22:35:43	8352.05	0	0
2005-06-15 03:24:17	8352.05	0	0
2005-06-15 03:32:11	8352.05	0	0
2005-06-15 03:33:33	8352.05	0	0
2005-06-15 03:34:03	8352.05	0	0
2005-06-15 03:38:57	8352.05	0	0
2005-06-15 04:22:39	8352.05	0	0
2005-06-15 05:39:18	8352.05	0	0
2005-06-15 07:30:58	8352.05	0	0
2005-06-15 10:02:32	8352.05	0	0
2005-06-15 13:24:09	8352.05	0	0
2005-06-15 17:22:49	8352.05	0	0
2005-06-15 22:02:35	8352.05	0	0
2005-06-16 03:15:05	8352.05	0	0
2005-06-16 07:59:30	8352.05	0	0
2005-06-16 14:09:38	8352.05	0	0
2005-06-16 16:11:46	8352.05	0	0
2005-06-16 17:51:58	8352.05	0	0
2005-06-16 18:21:55	8352.05	0	0
2005-06-16 18:38:51	8352.05	0	0
2005-06-16 18:48:35	8352.05	0	0
2005-06-16 18:52:09	8352.05	0	0
2005-06-16 18:53:14	8352.05	0	0
2005-06-16 18:53:37	8352.05	0	0
2005-06-16 18:57:30	8352.05	0	0
2005-06-16 19:36:21	8352.05	0	0
2005-06-16 20:45:26	8352.05	0	0
2005-06-16 22:27:57	8352.05	0	0
2005-06-16 23:31:28	8352.05	0	0
2005-06-16 23:59:51	8352.05	0	0
2005-06-17 00:03:10	8352.05	0	0
2005-06-17 00:04:23	8352.05	0	0
2005-06-17 00:16:28	8352.05	0	0
2005-06-17 01:00:21	8352.05	0	0
2005-06-17 02:10:10	8352.05	0	0
2005-06-17 04:03:23	8352.05	0	0
2005-06-17 04:13:25	8352.05	0	0
2005-06-17 04:14:53	8352.05	0	0
2005-06-17 04:15:25	8352.05	0	0
2005-06-17 04:20:43	8352.05	0	0
2005-06-17 04:57:09	8352.05	0	0
2005-06-17 06:24:46	8352.05	0	0
2005-06-17 08:43:00	8352.05	0	0
2005-06-17 11:31:01	8352.05	0	0
2005-06-17 15:03:59	8352.05	0	0
2005-06-17 19:12:44	8352.05	0	0
2005-06-17 23:39:20	8352.05	0	0
2005-06-18 03:57:47	8352.05	0	0
2005-06-18 08:01:52	8352.05	0	0
2005-06-18 10:32:32	8352.05	0	0
2005-06-18 17:00:36	8352.05	0	0
2005-06-18 21:58:12	8352.05	0	0
2005-06-19 04:04:57	8352.05	0	0
2005-06-19 10:39:08	8352.05	0	0
2005-06-19 17:30:44	8352.05	0	0
2005-06-20 00:55:18	8352.05	0	0
2005-06-20 08:34:09	8352.05	0	0
2005-06-20 12:42:41	8352.05	0	0
2005-06-20 14:55:24	8352.05	0	0
2005-06-20 15:35:49	8352.05	0	0
2005-06-20 15:58:54	8352.05	0	0
2005-06-20 16:07:18	8352.05	0	0
2005-06-20 17:31:21	8352.05	0	0
2005-06-20 19:53:05	8352.05	0	0
2005-06-20 22:15:12	8352.05	0	0
2005-06-21 02:19:23	8352.05	0	0
2005-06-21 03:13:02	8352.05	0	0
2005-06-21 03:45:45	8352.05	0	0
2005-06-21 03:48:25	8352.05	0	0
2005-06-21 03:49:22	8352.05	0	0
2005-06-21 03:58:54	8352.05	0	0
2005-06-21 05:00:16	8352.05	0	0
2005-06-21 06:27:38	8352.05	0	0
2005-06-21 08:38:23	8352.05	0	0
2005-06-21 11:31:01	8352.05	0	0
2005-06-21 15:05:34	8352.05	0	0
2005-06-21 18:56:02	8352.05	0	0
2005-06-21 23:10:00	8352.05	0	0
2005-06-22 04:12:34	8352.05	0	0
2005-06-22 10:56:36	8352.05	0	0
2005-06-22 11:02:03	8352.05	0	0
2005-06-22 11:02:39	8352.05	0	0
2005-06-22 11:02:52	8352.05	0	0
2005-06-22 11:05:03	8352.05	0	0
2005-06-22 11:26:50	8352.05	0	0
2005-06-22 12:20:42	8352.05	0	0
2005-06-22 13:23:36	8352.05	0	0
2005-06-22 14:23:47	8352.05	0	0
2005-06-22 16:22:35	8352.05	0	0
2005-06-22 18:05:24	8352.05	0	0
2005-06-22 20:04:23	8352.05	0	0
2005-06-22 21:37:10	8352.05	0	0
2005-06-22 23:12:33	8352.05	0	0
2005-06-22 23:59:09	8352.05	0	0
2005-06-23 02:09:18	8352.05	0	0
2005-06-23 04:03:05	8352.05	0	0
2005-06-23 04:10:49	8352.05	0	0
2005-06-23 04:14:44	8352.05	0	0
2005-06-23 04:16:05	8352.05	0	0
2005-06-23 04:16:11	8352.05	0	0
2005-06-23 04:16:13	8352.05	0	0
2005-06-23 04:16:36	8352.05	0	0
2005-06-23 04:20:25	8352.05	0	0
2005-06-23 04:50:19	8352.05	0	0
2005-06-23 05:51:10	8352.05	0	0
2005-06-23 06:32:33	8352.05	0	0
2005-06-23 08:20:18	8352.05	0	0
2005-06-23 09:50:17	8352.05	0	0
2005-06-23 12:08:51	8352.05	0	0
2005-06-23 14:09:18	8352.05	0	0
2005-06-23 14:26:13	8352.05	0	0
2005-06-23 14:52:53	8352.05	0	0
2005-06-23 14:53:02	8352.05	0	0
2005-06-23 14:53:05	8352.05	0	0
2005-06-23 14:53:38	8352.05	0	0
2005-06-23 14:59:10	8352.05	0	0
2005-06-23 15:25:58	8352.05	0	0
2005-06-23 15:54:48	8352.05	0	0
2005-06-23 16:39:22	8352.05	0	0
2005-06-23 17:33:39	8352.05	0	0
2005-06-23 18:53:46	8352.05	0	0
2005-06-23 20:14:37	8352.05	0	0
2005-06-23 22:12:29	8352.05	0	0
2005-06-24 00:14:20	8352.05	0	0
2005-06-24 00:56:27	8352.05	0	0
2005-06-24 01:30:53	8352.05	0	0
2005-06-24 01:48:53	8352.05	0	0
2005-06-24 01:55:00	8352.05	0	0
2005-06-24 01:58:55	8352.05	0	0
2005-06-24 02:00:25	8352.05	0	0
2005-06-24 02:01:24	8352.05	0	0
2005-06-24 02:01:35	8352.05	0	0
2005-06-24 02:01:44	8352.05	0	0
2005-06-24 02:01:48	8352.05	0	0
2005-06-24 02:02:24	8352.05	0	0
2005-06-24 02:08:24	8352.05	0	0
2005-06-24 02:23:08	8352.05	0	0
2005-06-24 03:02:05	8352.05	0	0
2005-06-24 03:50:31	8352.05	0	0
2005-06-24 04:40:43	8352.05	0	0
2005-06-24 06:33:36	8352.05	0	0
2005-06-24 08:27:51	8352.05	0	0
2005-06-24 10:42:46	8352.05	0	0
2005-06-24 12:30:29	8352.05	0	0
2005-06-24 15:46:13	8352.05	0	0
2005-06-24 16:07:40	8352.05	0	0
2005-06-24 16:13:47	8352.05	0	0
2005-06-24 16:14:21	8352.05	0	0
2005-06-24 16:14:32	8352.05	0	0
2005-06-24 16:14:35	8352.05	0	0
2005-06-24 16:15:14	8352.05	0	0
2005-06-24 16:21:36	8352.05	0	0
2005-06-24 16:56:27	8352.05	0	0
2005-06-24 17:55:46	8352.05	0	0
2005-06-24 18:57:30	8352.05	0	0
2005-06-24 20:41:39	8352.05	0	0
2005-06-24 22:37:19	8352.05	0	0
2005-06-25 01:00:48	8352.05	0	0
2005-06-25 03:40:48	8352.05	0	0
2005-06-25 04:47:09	8352.05	0	0
2005-06-25 05:33:28	8352.05	0	0
2005-06-25 06:01:35	8352.05	0	0
2005-06-25 06:22:23	8352.05	0	0
2005-06-25 06:41:08	8352.05	0	0
2005-06-25 06:44:52	8352.05	0	0
2005-06-25 06:45:06	8352.05	0	0
2005-06-25 06:45:11	8352.05	0	0
2005-06-25 06:46:00	8352.05	0	0
2005-06-25 06:54:18	8352.05	0	0
2005-06-25 07:59:57	8352.05	0	0
2005-06-25 09:12:17	8352.05	0	0
2005-06-25 11:25:40	8352.05	0	0
2005-06-25 13:29:01	8352.05	0	0
2005-06-25 16:31:17	8352.05	0	0
2005-06-25 17:21:47	8352.05	0	0
2005-06-25 18:04:45	8352.05	0	0
2005-06-25 19:04:24	8352.05	0	0
2005-06-25 19:16:31	8352.05	0	0
2005-06-25 19:17:59	8352.05	0	0
2005-06-25 19:18:22	8352.05	0	0
2005-06-25 19:18:34	8352.05	0	0
2005-06-25 19:18:38	8352.05	0	0
2005-06-25 19:19:20	8352.05	0	0
2005-06-25 19:26:21	8352.05	0	0
2005-06-25 19:44:25	8352.05	0	0
2005-06-25 20:29:31	8352.05	0	0
2005-06-25 21:17:52	8352.05	0	0
2005-06-25 22:24:26	8352.05	0	0
2005-06-25 23:55:58	8352.05	0	0
2005-06-26 02:16:18	8352.05	0	0
2005-06-26 05:03:21	8352.05	0	0
2005-06-26 05:52:47	8352.05	0	0
2005-06-26 07:20:03	8352.05	0	0
2005-06-26 07:33:02	8352.05	0	0
2005-06-26 07:35:49	8352.05	0	0
2005-06-26 07:36:53	8352.05	0	0
2005-06-26 07:37:02	8352.05	0	0
2005-06-26 07:37:09	8352.05	0	0
2005-06-26 07:37:12	8352.05	0	0
2005-06-26 07:37:37	8352.05	0	0
2005-06-26 07:41:50	8352.05	0	0
2005-06-26 08:05:43	8352.05	0	0
2005-06-26 08:43:27	8352.05	0	0
2005-06-26 09:43:12	8352.05	0	0
2005-06-26 10:49:25	8352.05	0	0
2005-06-26 11:04:29	8352.05	0	0
2005-06-26 11:11:58	8352.05	0	0
2005-06-26 11:13:54	8352.05	0	0
2005-06-26 11:14:36	8352.05	0	0
2005-06-26 11:21:34	8352.05	0	0
2005-06-26 11:57:14	8352.05	0	0
2005-06-26 12:49:35	8352.05	0	0
2005-06-26 14:07:52	8352.05	0	0
2005-06-26 15:39:17	8352.05	0	0
2005-06-26 17:46:24	8352.05	0	0
2005-06-26 18:20:24	8352.05	0	0
2005-06-26 18:48:21	8352.05	0	0
2005-06-26 19:02:42	8352.05	0	0
2005-06-26 19:18:49	8352.05	0	0
2005-06-26 19:21:23	8352.05	0	0
2005-06-26 19:23:10	8352.05	0	0
2005-06-26 19:23:37	8352.05	0	0
2005-06-26 19:23:48	8352.05	0	0
2005-06-26 19:23:52	8352.05	0	0
2005-06-26 19:23:54	8352.05	0	0
2005-06-26 19:24:08	8352.05	0	0
2005-06-26 19:26:30	8352.05	0	0
2005-06-26 19:45:52	8352.05	0	0
2005-06-26 20:24:09	8352.05	0	0
2005-06-26 21:11:14	8352.05	0	0
2005-06-26 22:22:15	8352.05	0	0
2005-06-26 23:38:07	8352.05	0	0
2005-06-27 01:38:35	8352.05	0	0
2005-06-27 03:48:28	8352.05	0	0
2005-06-27 06:40:12	8352.05	0	0
2005-06-27 07:29:01	8352.05	0	0
2005-06-27 09:42:54	8352.05	0	0
2005-06-27 09:47:45	8352.05	0	0
2005-06-27 09:50:14	8352.05	0	0
2005-06-27 09:51:52	8352.05	0	0
2005-06-27 09:53:07	8352.05	0	0
2005-06-27 09:53:19	8352.05	0	0
2005-06-27 09:53:23	8352.05	0	0
2005-06-27 09:53:24	8352.05	0	0
2005-06-27 09:53:39	8352.05	0	0
2005-06-27 09:56:06	8352.05	0	0
2005-06-27 10:19:09	8352.05	0	0
2005-06-27 11:02:00	8352.05	0	0
2005-06-27 11:32:07	8352.05	0	0
2005-06-27 11:47:05	8352.05	0	0
2005-06-27 13:19:52	8352.05	0	0
2005-06-27 15:04:03	8352.05	0	0
2005-06-27 16:53:59	8352.05	0	0
2005-06-27 19:12:51	8352.05	0	0
2005-06-27 21:51:58	8352.05	0	0
2005-06-28 01:17:19	8352.05	0	0
2005-06-28 04:57:19	8352.05	0	0
2005-06-28 08:57:09	8352.05	0	0
2005-06-28 09:20:08	8352.05	0	0
2005-06-28 09:33:13	8352.05	0	0
2005-06-28 09:40:39	8352.05	0	0
2005-06-28 09:45:37	8352.05	0	0
2005-06-28 09:48:13	8352.05	0	0
2005-06-28 09:49:11	8352.05	0	0
2005-06-28 09:49:16	8352.05	0	0
2005-06-28 09:49:18	8352.05	0	0
2005-06-28 09:49:36	8352.05	0	0
2005-06-28 09:52:36	8352.05	0	0
2005-06-28 10:18:39	8352.05	0	0
2005-06-28 11:07:34	8352.05	0	0
2005-06-28 12:21:06	8352.05	0	0
2005-06-28 14:12:07	8352.05	0	0
2005-06-28 16:51:44	8352.05	0	0
2005-06-28 20:02:39	8352.05	0	0
2005-06-29 00:16:17	8352.05	0	0
2005-06-29 05:19:23	8352.05	0	0
2005-06-29 07:04:05	8352.05	0	0
2005-06-29 08:33:50	8352.05	0	0
2005-06-29 08:44:15	8352.05	0	0
2005-06-29 08:47:37	8352.05	0	0
2005-06-29 08:49:15	8352.05	0	0
2005-06-29 08:49:50	8352.05	0	0
2005-06-29 08:55:44	8352.05	0	0
2005-06-29 09:37:17	8352.05	0	0
2005-06-29 10:49:40	8352.05	0	0
2005-06-29 12:38:42	8352.05	0	0
2005-06-29 15:11:54	8352.05	0	0
2005-06-29 18:21:15	8352.05	0	0
2005-06-29 22:03:46	8352.05	0	0
2005-06-30 02:51:28	8352.05	0	0
2005-06-30 07:16:10	8352.05	0	0
2005-06-30 13:38:16	8352.05	0	0
2005-06-30 14:51:28	8352.05	0	0
2005-06-30 17:20:21	8352.05	0	0
2005-06-30 17:33:57	8352.05	0	0
2005-06-30 17:49:05	8352.05	0	0
2005-06-30 17:49:13	8352.05	0	0
2005-06-30 17:49:15	8352.05	0	0
2005-06-30 17:49:16	8352.05	0	0
2005-06-30 17:49:24	8352.05	0	0
2005-06-30 17:50:46	8352.05	0	0
2005-06-30 18:04:20	8352.05	0	0
2005-06-30 18:21:46	8352.05	0	0
2005-06-30 19:11:33	8352.05	0	0
2005-06-30 19:39:12	8352.05	0	0
2005-06-30 19:50:12	8352.05	0	0
2005-06-30 19:57:00	8352.05	0	0
2005-06-30 19:57:48	8352.05	0	0
2005-06-30 19:58:06	8352.05	0	0
2005-06-30 20:01:01	8352.05	0	0
2005-06-30 20:30:07	8352.05	0	0
2005-06-30 21:05:46	8352.05	0	0
2005-06-30 22:20:46	8352.05	0	0
2005-06-30 23:33:55	8352.05	0	0
2005-07-01 01:13:57	8352.05	0	0
2005-07-01 04:05:53	8352.05	0	0
2005-07-01 06:36:17	8352.05	0	0
2005-07-01 10:11:29	8352.05	0	0
2005-07-01 13:25:38	8352.05	0	0
2005-07-01 17:37:33	8352.05	0	0
2005-07-01 22:09:25	8352.05	0	0
2005-07-02 00:02:33	8352.05	0	0
2005-07-02 01:31:10	8352.05	0	0
2005-07-02 02:26:47	8352.05	0	0
2005-07-02 02:48:06	8352.05	0	0
2005-07-02 02:52:04	8352.05	0	0
2005-07-02 02:53:12	8352.05	0	0
2005-07-02 02:53:36	8352.05	0	0
2005-07-02 02:57:42	8352.05	0	0
2005-07-02 03:15:10	8352.05	0	0
2005-07-02 04:11:30	8352.05	0	0
2005-07-02 05:42:20	8352.05	0	0
2005-07-02 08:06:09	8352.05	0	0
2005-07-02 10:55:27	8352.05	0	0
2005-07-02 14:44:27	8352.05	0	0
2005-07-02 18:23:03	8352.05	0	0
2005-07-03 00:01:45	8352.05	0	0
2005-07-03 05:41:27	8352.05	0	0
2005-07-03 07:09:45	8352.05	0	0
2005-07-03 08:15:10	8352.05	0	0
2005-07-03 10:26:37	8352.05	0	0
2005-07-03 11:12:05	8352.05	0	0
2005-07-03 11:22:37	8352.05	0	0
2005-07-03 11:26:00	8352.05	0	0
2005-07-03 11:26:25	8352.05	0	0
2005-07-03 11:26:31	8352.05	0	0
2005-07-03 11:26:37	8352.05	0	0
2005-07-03 11:26:38	8352.05	0	0
2005-07-03 11:26:58	8352.05	0	0
2005-07-03 11:30:16	8352.05	0	0
2005-07-03 12:03:10	8352.05	0	0
2005-07-03 12:45:55	8352.05	0	0
2005-07-03 13:29:31	8352.05	0	0
2005-07-03 14:33:36	8352.05	0	0
2005-07-03 15:59:15	8352.05	0	0
2005-07-03 18:06:48	8352.05	0	0
2005-07-03 20:51:04	8352.05	0	0
2005-07-04 00:33:18	8352.05	0	0
2005-07-04 01:02:59	8352.05	0	0
2005-07-04 01:29:40	8352.05	0	0
2005-07-04 01:34:25	8352.05	0	0
2005-07-04 01:36:17	8352.05	0	0
2005-07-04 01:36:43	8352.05	0	0
2005-07-04 01:36:53	8352.05	0	0
2005-07-04 01:38:29	8352.05	0	0
2005-07-04 01:45:20	8352.05	0	0
2005-07-04 02:36:05	8352.05	0	0
2005-07-04 03:45:01	8352.05	0	0
2005-07-04 05:26:07	8352.05	0	0
2005-07-04 07:38:20	8352.05	0	0
2005-07-04 08:49:13	8352.05	0	0
2005-07-04 09:25:33	8352.05	0	0
2005-07-04 09:46:31	8352.05	0	0
2005-07-04 09:59:18	8352.05	0	0
2005-07-04 10:01:15	8352.05	0	0
2005-07-04 10:01:58	8352.05	0	0
2005-07-04 10:09:05	8352.05	0	0
2005-07-04 11:05:24	8352.05	0	0
2005-07-04 12:48:58	8352.05	0	0
2005-07-04 14:24:46	8352.05	0	0
2005-07-04 17:32:10	8352.05	0	0
2005-07-04 20:48:36	8352.05	0	0
2005-07-05 01:32:02	8352.05	0	0
2005-07-05 06:51:45	8352.05	0	0
2005-07-05 11:43:36	8352.05	0	0
2005-07-05 17:52:16	8352.05	0	0
2005-07-06 00:17:22	8352.05	0	0
2005-07-06 02:30:40	8352.05	0	0
2005-07-06 02:42:35	8352.05	0	0
2005-07-06 02:44:01	8352.05	0	0
2005-07-06 02:44:33	8352.05	0	0
2005-07-06 02:49:50	8352.05	0	0
2005-07-06 03:42:37	8352.05	0	0
2005-07-06 05:17:12	8352.05	0	0
2005-07-06 07:23:36	8352.05	0	0
2005-07-06 10:09:15	8352.05	0	0
2005-07-06 13:31:39	8352.05	0	0
2005-07-06 17:29:00	8352.05	0	0
2005-07-06 21:57:01	8352.05	0	0
2005-07-07 00:15:44	8352.05	0	0
2005-07-07 01:05:43	8352.05	0	0
2005-07-07 01:17:03	8352.05	0	0
2005-07-07 01:23:23	8352.05	0	0
2005-07-07 01:25:42	8352.05	0	0
2005-07-07 01:48:47	8352.05	0	0
2005-07-07 03:18:06	8352.05	0	0
2005-07-07 05:31:32	8352.05	0	0
2005-07-07 08:15:45	8352.05	0	0
2005-07-07 11:44:44	8352.05	0	0
2005-07-07 15:44:24	8352.05	0	0
2005-07-07 20:16:46	8352.05	0	0
2005-07-07 22:08:02	8352.05	0	0
2005-07-07 23:41:21	8352.05	0	0
2005-07-07 23:58:46	8352.05	0	0
2005-07-08 00:00:33	8352.05	0	0
2005-07-08 00:01:11	8352.05	0	0
2005-07-08 00:07:37	8352.05	0	0
2005-07-08 01:11:52	8352.05	0	0
2005-07-08 03:11:04	8352.05	0	0
2005-07-08 05:36:14	8352.05	0	0
2005-07-08 07:53:35	8352.05	0	0
2005-07-08 12:30:31	8352.05	0	0
2005-07-08 16:54:50	8352.05	0	0
2005-07-08 22:18:18	8352.05	0	0
2005-07-09 03:27:53	8352.05	0	0
2005-07-09 05:33:01	8352.05	0	0
2005-07-09 07:07:52	8352.05	0	0
2005-07-09 07:39:24	8352.05	0	0
2005-07-09 07:58:57	8352.05	0	0
2005-07-09 08:09:01	8352.05	0	0
2005-07-09 08:10:35	8352.05	0	0
2005-07-09 08:11:09	8352.05	0	0
2005-07-09 08:16:52	8352.05	0	0
2005-07-09 09:14:07	8352.05	0	0
2005-07-09 11:15:33	8352.05	0	0
2005-07-09 13:48:51	8352.05	0	0
2005-07-09 17:08:35	8352.05	0	0
2005-07-09 20:27:00	8352.05	0	0
2005-07-10 00:44:16	8352.05	0	0
2005-07-10 05:13:20	8352.05	0	0
2005-07-10 10:35:53	8352.05	0	0
2005-07-10 16:06:19	8352.05	0	0
2005-07-10 21:56:12	8352.05	0	0
2005-07-10 22:56:31	8352.05	0	0
2005-07-10 23:38:04	8352.05	0	0
2005-07-10 23:52:25	8352.05	0	0
2005-07-10 23:58:15	8352.05	0	0
2005-07-11 00:00:15	8352.05	0	0
2005-07-11 00:01:00	8352.05	0	0
2005-07-11 00:08:25	8352.05	0	0
2005-07-11 01:09:57	8352.05	0	0
2005-07-11 03:06:09	8352.05	0	0
2005-07-11 05:28:25	8352.05	0	0
2005-07-11 07:14:22	8352.05	0	0
2005-07-11 08:06:12	8352.05	0	0
2005-07-11 12:20:27	8352.05	0	0
2005-07-11 15:22:56	8352.05	0	0
2005-07-11 19:52:04	8352.05	0	0
2005-07-11 19:55:10	8352.05	0	0
2005-07-11 19:57:26	8352.05	0	0
2005-07-11 19:58:15	8352.05	0	0
2005-07-11 20:06:28	8352.05	0	0
2005-07-11 21:10:21	8352.05	0	0
2005-07-11 23:00:53	8352.05	0	0
2005-07-11 23:56:24	8352.05	0	0
2005-07-11 23:59:44	8352.05	0	0
2005-07-12 00:02:05	8352.05	0	0
2005-07-12 00:02:56	8352.05	0	0
2005-07-12 00:11:25	8352.05	0	0
2005-07-12 01:14:42	8352.05	0	0
2005-07-12 02:38:34	8352.05	0	0
2005-07-12 04:46:59	8352.05	0	0
2005-07-12 07:27:25	8352.05	0	0
2005-07-12 10:53:11	8352.05	0	0
2005-07-12 14:54:51	8352.05	0	0
2005-07-12 19:31:14	8352.05	0	0
2005-07-12 21:39:01	8352.05	0	0
2005-07-12 23:23:43	8352.05	0	0
2005-07-12 23:46:20	8352.05	0	0
2005-07-12 23:57:18	8352.05	0	0
2005-07-13 00:00:16	8352.05	0	0
2005-07-13 00:01:20	8352.05	0	0
2005-07-13 00:12:01	8352.05	0	0
2005-07-13 00:57:17	8352.05	0	0
2005-07-13 02:19:30	8352.05	0	0
2005-07-13 04:18:45	8352.05	0	0
2005-07-13 06:50:46	8352.05	0	0
2005-07-13 10:00:24	8352.05	0	0
2005-07-13 13:42:26	8352.05	0	0
2005-07-13 17:54:07	8352.05	0	0
2005-07-13 22:27:48	8352.05	0	0
2005-07-13 23:23:24	8352.05	0	0
2005-07-13 23:46:22	8352.05	0	0
2005-07-13 23:59:29	8352.05	0	0
2005-07-14 00:02:16	8352.05	0	0
2005-07-14 00:03:17	8352.05	0	0
2005-07-14 00:13:25	8352.05	0	0
2005-07-14 01:16:40	8352.05	0	0
2005-07-14 03:14:59	8352.05	0	0
2005-07-14 05:51:30	8352.05	0	0
2005-07-14 09:13:41	8352.05	0	0
2005-07-14 13:17:16	8352.05	0	0
2005-07-14 17:56:25	8352.05	0	0
2005-07-14 19:45:42	8352.05	0	0
2005-07-14 20:52:52	8352.05	0	0
2005-07-14 23:04:18	8352.05	0	0
2005-07-14 23:45:31	8352.05	0	0
2005-07-14 23:56:37	8352.05	0	0
2005-07-15 00:00:29	8352.05	0	0
2005-07-15 00:01:55	8352.05	0	0
2005-07-15 00:16:18	8352.05	0	0
2005-07-15 01:06:31	8352.05	0	0
2005-07-15 02:19:49	8352.05	0	0
2005-07-15 03:53:16	8352.05	0	0
2005-07-15 05:51:50	8352.05	0	0
2005-07-15 08:15:33	8352.05	0	0
2005-07-15 11:09:10	8352.05	0	0
2005-07-15 14:37:50	8352.05	0	0
2005-07-15 15:21:27	8352.05	0	0
2005-07-15 15:49:55	8352.05	0	0
2005-07-15 16:00:12	8352.05	0	0
2005-07-15 17:43:00	8352.05	0	0
2005-07-15 19:35:38	8352.05	0	0
2005-07-15 22:08:03	8352.05	0	0
2005-07-16 01:03:25	8352.05	0	0
2005-07-16 04:35:28	8352.05	0	0
2005-07-16 09:21:27	8352.05	0	0
2005-07-16 14:38:45	8352.05	0	0
2005-07-16 20:36:13	8352.05	0	0
2005-07-17 00:45:10	8352.05	0	0
2005-07-17 08:20:01	8352.05	0	0
2005-07-17 15:03:06	8352.05	0	0
2005-07-17 22:25:24	8352.05	0	0
2005-07-18 04:09:40	8352.05	0	0
2005-07-18 09:36:08	8352.05	0	0
2005-07-18 16:17:52	8352.05	0	0
2005-07-18 23:31:21	8352.05	0	0
2005-07-19 05:35:59	8352.05	0	0
2005-07-19 10:04:35	8352.05	0	0
2005-07-19 13:26:26	8352.05	0	0
2005-07-19 15:50:29	8352.05	0	0
2005-07-19 21:17:33	8352.05	0	0
2005-07-20 01:25:58	8352.05	0	0
2005-07-20 06:54:24	8352.05	0	0
2005-07-20 12:12:42	8352.05	0	0
2005-07-20 12:52:32	8352.05	0	0
2005-07-20 13:22:40	8352.05	0	0
2005-07-20 13:40:00	8352.05	0	0
2005-07-20 13:41:23	8352.05	0	0
2005-07-20 13:41:54	8352.05	0	0
2005-07-20 13:46:57	8352.05	0	0
2005-07-20 14:37:29	8352.05	0	0
2005-07-20 16:14:37	8352.05	0	0
2005-07-20 18:08:20	8352.05	0	0
2005-07-20 20:37:35	8352.05	0	0
2005-07-21 00:07:41	8352.05	0	0
2005-07-21 03:04:10	8352.05	0	0
2005-07-21 05:04:17	8352.05	0	0
2005-07-21 10:00:30	8352.05	0	0
2005-07-21 12:55:17	8352.05	0	0
2005-07-21 13:29:51	8352.05	0	0
2005-07-21 14:13:34	8352.05	0	0
2005-07-21 14:14:56	8352.05	0	0
2005-07-21 14:15:50	8352.05	0	0
2005-07-21 14:16:10	8352.05	0	0
2005-07-21 14:19:25	8352.05	0	0
2005-07-21 14:52:00	8352.05	0	0
2005-07-21 15:52:53	8352.05	0	0
2005-07-21 17:14:45	8352.05	0	0
2005-07-21 18:08:16	8352.05	0	0
2005-07-21 20:47:47	8352.05	0	0
2005-07-21 22:42:05	8352.05	0	0
2005-07-22 01:26:37	8352.05	0	0
2005-07-22 05:10:47	8352.05	0	0
2005-07-22 08:02:30	8352.05	0	0
2005-07-22 12:14:10	8352.05	0	0
2005-07-22 16:54:17	8352.05	0	0
2005-07-22 18:31:28	8352.05	0	0
2005-07-22 19:07:11	8352.05	0	0
2005-07-22 19:21:46	8352.05	0	0
2005-07-22 19:25:39	8352.05	0	0
2005-07-22 19:26:55	8352.05	0	0
2005-07-22 19:28:10	8352.05	0	0
2005-07-22 19:28:37	8352.05	0	0
2005-07-22 19:33:11	8352.05	0	0
2005-07-22 19:52:20	8352.05	0	0
2005-07-22 20:46:24	8352.05	0	0
2005-07-22 22:25:19	8352.05	0	0
2005-07-23 00:41:02	8352.05	0	0
2005-07-23 03:32:59	8352.05	0	0
2005-07-23 07:06:22	8352.05	0	0
2005-07-23 11:20:08	8352.05	0	0
2005-07-23 15:12:39	8352.05	0	0
2005-07-23 21:15:20	8352.05	0	0
2005-07-24 02:41:05	8352.05	0	0
2005-07-24 09:26:00	8352.05	0	0
2005-07-24 16:05:45	8352.05	0	0
2005-07-24 23:15:04	8352.05	0	0
2005-07-25 06:25:36	8352.05	0	0
2005-07-25 13:51:37	8352.05	0	0
2005-07-25 21:16:12	8352.05	0	0
2005-07-25 23:56:20	8352.05	0	0
2005-07-25 23:59:28	8352.05	0	0
2005-07-26 00:01:21	8352.05	0	0
2005-07-26 00:02:02	8352.05	0	0
2005-07-26 00:08:50	8352.05	0	0
2005-07-26 00:41:29	8352.05	0	0
2005-07-26 02:00:51	8352.05	0	0
2005-07-26 03:49:36	8352.05	0	0
2005-07-26 06:10:32	8352.05	0	0
2005-07-26 09:04:25	8352.05	0	0
2005-07-26 12:31:56	8352.05	0	0
2005-07-26 16:33:57	8352.05	0	0
2005-07-26 21:11:54	8352.05	0	0
2005-07-27 02:42:25	8352.05	0	0
2005-07-27 05:04:00	8352.05	0	0
2005-07-27 07:02:25	8352.05	0	0
2005-07-27 07:10:04	8352.05	0	0
2005-07-27 07:11:35	8352.05	0	0
2005-07-27 07:12:08	8352.05	0	0
2005-07-27 07:17:38	8352.05	0	0
2005-07-27 07:42:48	8352.05	0	0
2005-07-27 09:03:02	8352.05	0	0
2005-07-27 11:18:29	8352.05	0	0
2005-07-27 14:20:54	8352.05	0	0
2005-07-27 18:30:43	8352.05	0	0
2005-07-27 22:21:18	8352.05	0	0
2005-07-28 03:44:28	8352.05	0	0
2005-07-28 10:00:33	8352.05	0	0
2005-07-28 17:14:00	8352.05	0	0
2005-07-29 01:17:14	8352.05	0	0
2005-07-29 10:05:42	8352.05	0	0
2005-07-29 18:23:03	8352.05	0	0
2005-07-30 03:40:06	8352.05	0	0
2005-07-30 12:49:39	8352.05	0	0
2005-07-30 21:50:22	8352.05	0	0
2005-07-31 03:05:56	8352.05	0	0
2005-07-31 05:25:00	8352.05	0	0
2005-07-31 06:04:02	8352.05	0	0
2005-07-31 06:37:19	8352.05	0	0
2005-07-31 06:49:24	8352.05	0	0
2005-07-31 08:50:16	8352.05	0	0
2005-07-31 11:39:47	8352.05	0	0
2005-07-31 15:06:06	8352.05	0	0
2005-07-31 19:09:12	8352.05	0	0
2005-07-31 22:54:55	8352.05	0	0
2005-07-31 23:47:24	8352.05	0	0
2005-08-01 00:40:21	8352.05	0	0
2005-08-01 01:00:57	8352.05	0	0
2005-08-01 02:56:22	8352.05	0	0
2005-08-01 05:23:52	8352.05	0	0
2005-08-01 08:21:04	8352.05	0	0
2005-08-01 12:11:11	8352.05	0	0
2005-08-01 16:24:19	8352.05	0	0
2005-08-01 19:39:56	8352.05	0	0
2005-08-01 20:02:53	8352.05	0	0
2005-08-01 20:15:19	8352.05	0	0
2005-08-01 21:53:40	8352.05	0	0
2005-08-02 00:04:47	8352.05	0	0
2005-08-02 02:59:01	8352.05	0	0
2005-08-02 03:02:04	8352.05	0	0
2005-08-02 03:03:39	8352.05	0	0
2005-08-02 03:19:20	8352.05	0	0
2005-08-02 04:42:29	8352.05	0	0
2005-08-02 06:48:20	8352.05	0	0
2005-08-02 09:36:59	8352.05	0	0
2005-08-02 13:10:17	8352.05	0	0
2005-08-02 17:13:49	8352.05	0	0
2005-08-02 21:56:50	8352.05	0	0
2005-08-03 03:01:48	8352.05	0	0
2005-08-03 08:32:39	8352.05	0	0
2005-08-03 14:13:22	8352.05	0	0
2005-08-03 19:54:23	8352.05	0	0
2005-08-03 22:05:21	8352.05	0	0
2005-08-04 00:47:15	8352.05	0	0
2005-08-04 01:08:19	8352.05	0	0
2005-08-04 01:15:20	8352.05	0	0
2005-08-04 01:16:42	8352.05	0	0
2005-08-04 01:17:11	8352.05	0	0
2005-08-04 01:22:03	8352.05	0	0
2005-08-04 02:10:46	8352.05	0	0
2005-08-04 03:41:26	8352.05	0	0
2005-08-04 05:50:34	8352.05	0	0
2005-08-04 08:55:04	8352.05	0	0
2005-08-04 10:26:31	8352.05	0	0
2005-08-04 10:52:40	8352.05	0	0
2005-08-04 11:01:29	8352.05	0	0
2005-08-04 11:04:22	8352.05	0	0
2005-08-04 11:05:26	8352.05	0	0
2005-08-04 11:15:58	8352.05	0	0
2005-08-04 11:51:40	8352.05	0	0
2005-08-04 13:37:06	8352.05	0	0
2005-08-04 16:05:06	8352.05	0	0
2005-08-04 19:04:49	8352.05	0	0
2005-08-04 22:51:01	8352.05	0	0
2005-08-05 02:55:02	8352.05	0	0
2005-08-05 06:18:49	8352.05	0	0
2005-08-05 12:03:31	8352.05	0	0
2005-08-05 17:08:52	8352.05	0	0
2005-08-05 23:14:37	8352.05	0	0
2005-08-05 23:42:27	8352.05	0	0
2005-08-05 23:57:03	8352.05	0	0
2005-08-05 23:59:43	8352.05	0	0
2005-08-06 00:01:45	8352.05	0	0
2005-08-06 00:02:30	8352.05	0	0
2005-08-06 00:09:53	8352.05	0	0
2005-08-06 01:05:04	8352.05	0	0
2005-08-06 02:32:49	8352.05	0	0
2005-08-06 04:37:22	8352.05	0	0
2005-08-06 07:11:15	8352.05	0	0
2005-08-06 08:50:29	8352.05	0	0
2005-08-06 09:44:09	8352.05	0	0
2005-08-06 09:51:22	8352.05	0	0
2005-08-06 09:54:01	8352.05	0	0
2005-08-06 10:20:26	8352.05	0	0
2005-08-06 11:34:22	8352.05	0	0
2005-08-06 13:22:21	8352.05	0	0
2005-08-06 15:39:12	8352.05	0	0
2005-08-06 17:13:46	8352.05	0	0
2005-08-06 21:01:27	8352.05	0	0
2005-08-06 22:20:36	8352.05	0	0
2005-08-06 23:39:04	8352.05	0	0
2005-08-06 23:54:17	8352.05	0	0
2005-08-06 23:58:51	8352.05	0	0
2005-08-07 00:00:28	8352.05	0	0
2005-08-07 00:01:03	8352.05	0	0
2005-08-07 00:06:57	8352.05	0	0
2005-08-07 00:52:18	8352.05	0	0
2005-08-07 01:05:26	8352.05	0	0
2005-08-07 01:08:38	8352.05	0	0
2005-08-07 01:10:42	8352.05	0	0
[truncated: 43,472 more rows]

## Sheet: Simulated_Den
Den_tim	Den_Case_sim
2005-01-01	0
2005-01-01 01:42:18	0
2005-01-01 04:26:51	0
2005-01-01 09:11:15	0
2005-01-01 14:55:11	0
2005-01-01 22:40:50	0
2005-01-01 23:34:03	0
2005-01-01 23:54:41	0
2005-01-01 23:59:52	0
2005-01-02 00:05:17	0
2005-01-02 00:07:14	0
2005-01-02 00:26:49	0
2005-01-02 01:48:10	0
2005-01-02 03:51:44	0
2005-01-02 06:27:45	0
2005-01-02 09:46:35	0
2005-01-02 13:43:25	0
2005-01-02 18:22:20	0
2005-01-02 23:41:38	0
2005-01-02 23:59:13	0
2005-01-03 00:16:06	0
2005-01-03 00:22:15	0
2005-01-03 01:23:51	0
2005-01-03 03:28:34	0
2005-01-03 06:54:26	0
2005-01-03 13:08:23	0
2005-01-03 19:31:53	0
2005-01-03 22:52:05	0
2005-01-03 23:52:41	0
2005-01-04 00:17:52	0
2005-01-04 00:26:54	0
2005-01-04 01:57:22	0
2005-01-04 04:49:25	0
2005-01-04 08:19:42	0
2005-01-04 10:12:21	0
2005-01-04 12:51:06	0
2005-01-04 15:47:25	0
2005-01-04 18:41:58	0
2005-01-04 21:56:31	0
2005-01-05 00:12:04	0
2005-01-05 01:54:07	0
2005-01-05 07:16:52	0
2005-01-05 11:38:09	0
2005-01-05 17:53:25	0
2005-01-05 23:03:19	0
2005-01-06 02:20:33	0
2005-01-06 04:54:24	0
2005-01-06 09:07:12	0
2005-01-06 13:08:03	0
2005-01-06 17:34:20	0
2005-01-07 01:17:24	0
2005-01-07 05:27:31	0
2005-01-07 09:23:45	0
2005-01-07 12:43:53	0
2005-01-07 15:29:27	0
2005-01-07 17:53:04	0
2005-01-07 20:15:54	0
2005-01-07 22:14:16	0
2005-01-08 10:17:22	0
2005-01-08 15:25:11	0
2005-01-09 06:08:06	0
2005-01-09 08:34:54	0
2005-01-09 10:24:05	0
2005-01-09 12:31:49	0
2005-01-09 14:43:57	0
2005-01-09 16:46:53	0
2005-01-09 18:54:06	0
2005-01-09 21:25:02	0
2005-01-09 23:48:58	0
2005-01-10 02:45:37	0
2005-01-10 06:52:18	0
2005-01-10 12:56:10	0
2005-01-10 18:21:39	0
2005-01-10 22:50:24	0
2005-01-10 23:56:53	0
2005-01-11 00:01:10	0
2005-01-11 00:02:44	0
2005-01-11 00:18:23	0
2005-01-11 01:46:57	0
2005-01-11 04:07:08	0
2005-01-11 05:41:08	0
2005-01-11 09:52:26	0
2005-01-11 12:18:18	0
2005-01-11 17:18:44	0
2005-01-11 20:51:02	0
2005-01-11 23:52:06	0
2005-01-12 01:35:07	0
2005-01-12 02:26:29	0
2005-01-12 04:15:51	0
2005-01-12 05:26:54	0
2005-01-12 06:51:57	0
2005-01-12 09:00:38	0
2005-01-12 10:21:16	0
2005-01-12 12:02:49	0
2005-01-12 14:25:07	0
2005-01-12 16:01:16	0
2005-01-12 17:59:47	0
2005-01-12 19:43:09	0
2005-01-12 21:29:22	0
2005-01-12 23:02:13	0
2005-01-13 01:21:42	0
2005-01-13 03:09:29	0
2005-01-13 04:49:05	0
2005-01-13 06:05:49	0
2005-01-13 07:10:40	0
2005-01-13 12:57:49	0
2005-01-13 15:27:45	0
2005-01-13 18:32:10	0
2005-01-14 00:23:14	0
2005-01-14 03:49:57	0
2005-01-14 08:20:52	0
2005-01-14 12:12:44	0
2005-01-14 19:44:15	0
2005-01-14 23:37:14	0
2005-01-15 03:16:17	0
2005-01-15 06:33:47	0
2005-01-15 09:29:58	0
2005-01-15 11:21:48	0
2005-01-15 13:21:01	0
2005-01-15 15:04:17	0
2005-01-15 22:33:54	0
2005-01-16 01:18:23	0
2005-01-16 15:29:07	0
2005-01-16 22:43:52	0
2005-01-17 00:41:15	0
2005-01-17 01:39:49	0
2005-01-17 03:10:17	0
2005-01-17 04:43:43	0
2005-01-17 06:17:25	0
2005-01-17 07:53:52	0
2005-01-17 09:33:23	0
2005-01-17 11:19:06	0
2005-01-17 13:16:26	0
2005-01-17 15:41:09	0
2005-01-17 18:16:29	0
2005-01-17 22:09:04	0
2005-01-18 02:58:50	0
2005-01-18 10:16:20	0
2005-01-18 14:38:00	0
2005-01-18 20:23:47	0
2005-01-19 01:57:00	0
2005-01-19 07:29:58	0
2005-01-19 10:42:43	0
2005-01-19 13:06:19	0
2005-01-19 19:16:02	0
2005-01-20 01:13:24	0
2005-01-20 06:04:37	0
2005-01-20 10:50:31	0
2005-01-20 15:18:56	0
2005-01-20 19:34:55	0
2005-01-20 23:48:21	0
2005-01-21 03:19:41	0
2005-01-21 10:44:57	0
2005-01-21 15:02:35	0
2005-01-21 17:23:32	0
2005-01-21 20:35:38	0
2005-01-21 23:50:33	0
2005-01-22 04:22:56	0
2005-01-22 08:29:44	0
2005-01-22 12:24:34	0
2005-01-22 16:06:03	0
2005-01-22 19:15:01	0
2005-01-24 00:50:25	0
2005-01-24 22:23:10	0
2005-01-26 20:00:26	0
2005-01-28 06:30:47	0
2005-01-29 03:16:44	0
2005-01-29 06:27:08	0
2005-01-29 07:54:22	0
2005-01-29 10:32:55	0
2005-01-29 12:38:51	0
2005-01-29 15:08:49	0
2005-01-29 18:52:44	0
2005-01-29 22:04:55	0
2005-01-30 02:33:03	0
2005-01-30 06:08:56	0
2005-01-30 09:40:25	0
2005-01-30 12:29:30	0
2005-01-30 16:40:05	0
2005-01-31 04:21:37	0
2005-01-31 08:47:20	0
2005-02-02 05:04:26	0
2005-02-03 03:12:18	0
2005-02-04 17:08:27	0
2005-02-07 07:24:00	0
2005-02-10 10:46:47	0
2005-02-11 19:12:10	0
2005-02-11 23:19:02	0
2005-02-12 04:09:48	0
2005-02-12 05:54:36	0
2005-02-12 08:18:52	0
2005-02-12 11:04:33	0
2005-02-12 13:36:30	0
2005-02-12 16:24:10	0
2005-02-12 19:25:15	0
2005-02-12 22:26:52	0
2005-02-13 01:36:32	0
2005-02-13 04:32:30	0
2005-02-13 07:33:25	0
2005-02-13 10:34:56	0
2005-02-13 13:36:12	0
2005-02-13 17:09:03	0
2005-02-13 20:53:01	0
2005-02-14 02:30:51	0
2005-02-14 06:20:37	0
2005-02-14 09:53:15	0
2005-02-14 13:01:27	0
2005-02-14 16:05:10	0
2005-02-14 18:53:02	0
2005-02-14 21:23:06	0
2005-02-14 23:40:35	0
2005-02-15 01:50:29	0
2005-02-15 03:29:40	0
2005-02-15 05:26:50	0
2005-02-16 00:58:30	0
2005-02-17 21:23:39	0
2005-02-18 15:32:23	0
2005-02-19 13:50:49	0
2005-02-19 16:08:08	0
2005-02-19 17:34:02	0
2005-02-19 18:31:48	0
2005-02-19 20:29:52	0
2005-02-19 21:49:29	0
2005-02-19 23:18:28	0
2005-02-20 00:49:05	0
2005-02-20 02:22:14	0
2005-02-20 03:56:43	0
2005-02-20 05:35:51	0
2005-02-20 07:30:51	0
2005-02-20 09:23:48	0
2005-02-20 11:25:28	0
2005-02-20 13:21:26	0
2005-02-20 15:39:11	0
2005-02-20 17:55:01	0
2005-02-20 20:20:13	0
2005-02-20 22:30:54	0
2005-02-21 00:58:26	0
2005-02-21 03:25:01	0
2005-02-21 05:55:46	0
2005-02-21 08:35:28	0
2005-02-21 11:26:25	0
2005-02-21 14:52:49	0
2005-02-21 20:36:32	0
2005-02-22 00:11:28	0
2005-02-22 03:58:45	0
2005-02-22 07:14:18	0
2005-02-22 10:22:26	0
2005-02-22 13:21:33	0
2005-02-22 16:34:39	0
2005-02-22 19:28:39	0
2005-02-22 22:25:50	0
2005-02-23 01:20:27	0
2005-02-23 11:33:09	0
2005-02-23 17:58:54	0
2005-02-23 22:34:53	0
2005-02-25 15:32:27	0
2005-02-26 09:07:55	0
2005-02-27 19:48:37	0
2005-02-28 13:57:24	0
2005-03-08 03:25:19	0
2005-03-09 03:04:04	0
2005-03-09 15:33:57	0
2005-03-09 22:24:37	0
2005-03-10 00:54:58	0
2005-03-10 05:42:16	0
2005-03-10 09:23:01	0
2005-03-10 12:51:41	0
2005-03-10 16:17:07	0
2005-03-11 08:02:49	0
2005-03-11 12:06:41	0
2005-03-11 13:41:25	0
2005-03-11 15:51:32	0
2005-03-11 18:06:25	0
2005-03-11 20:17:32	0
2005-03-11 22:47:56	0
2005-03-12 01:11:14	0
2005-03-12 03:45:12	0
2005-03-12 06:27:13	0
2005-03-12 09:12:38	0
2005-03-12 12:04:17	0
2005-03-12 15:16:25	0
2005-03-12 18:24:36	0
2005-03-12 21:35:09	0
2005-03-13 01:13:06	0
2005-03-13 06:16:58	0
2005-03-13 14:09:23	0
2005-03-13 18:44:30	0
2005-03-13 23:51:20	0
2005-03-14 04:58:54	0
2005-03-14 13:33:30	0
2005-03-14 21:19:22	0
2005-03-15 06:30:19	0
2005-03-15 13:03:03	0
2005-03-15 18:31:03	0
2005-03-15 23:44:43	0
2005-03-16 04:28:03	0
2005-03-16 13:00:40	0
2005-03-16 21:18:00	0
2005-03-17 03:17:10	0
2005-03-17 08:59:11	0
2005-03-17 11:04:10	0
2005-03-17 13:03:29	0
2005-03-17 15:04:46	0
2005-03-17 17:16:15	0
2005-03-17 19:05:51	0
2005-03-17 21:44:09	0
2005-03-17 23:47:46	0
2005-03-18 02:02:21	0
2005-03-18 03:38:33	0
2005-03-18 05:16:31	0
2005-03-18 06:21:50	0
2005-03-18 07:19:47	0
2005-03-18 09:16:15	0
2005-03-18 11:42:37	0
2005-03-18 13:45:14	0
2005-03-18 16:02:17	0
2005-03-18 18:46:55	0
2005-03-18 21:26:29	0
2005-03-19 00:16:27	0
2005-03-19 02:49:20	0
2005-03-19 03:44:11	0
2005-03-19 04:27:29	0
2005-03-19 05:42:23	0
2005-03-19 06:36:26	0
2005-03-19 07:29:38	0
2005-03-19 08:36:32	0
2005-03-19 09:49:17	0
2005-03-19 10:42:27	0
2005-03-19 11:32:22	0
2005-03-19 12:27:01	0
2005-03-19 13:22:36	0
2005-03-19 14:33:18	0
2005-03-19 15:23:35	0
2005-03-19 16:15:18	0
2005-03-19 17:03:54	0
2005-03-19 17:49:33	0
2005-03-19 18:54:21	0
2005-03-19 19:34:52	0
2005-03-19 20:22:26	0
2005-03-19 21:18:24	0
2005-03-19 22:24:28	0
2005-03-19 23:10:48	0
2005-03-20 00:04:40	0
2005-03-20 01:08:10	0
2005-03-20 02:26:57	0
2005-03-20 03:24:57	0
2005-03-20 04:35:38	0
2005-03-20 05:43:34	0
2005-03-20 07:25:26	0
2005-03-20 08:40:19	0
2005-03-20 10:17:43	0
2005-03-20 12:06:47	0
2005-03-20 13:43:51	0
2005-03-20 15:36:17	0
2005-03-20 17:36:07	0
2005-03-20 19:22:15	0
2005-03-20 21:05:34	0
2005-03-20 22:56:43	0
2005-03-21 00:40:19	0
2005-03-21 02:31:06	0
2005-03-21 04:28:15	0
2005-03-21 06:17:38	0
2005-03-21 08:09:13	0
2005-03-21 09:58:59	0
2005-03-21 11:51:51	0
2005-03-21 14:00:16	0
2005-03-21 16:34:56	0
2005-03-21 18:41:44	0
2005-03-22 01:06:56	0
2005-03-22 04:42:05	0
2005-03-22 11:06:29	0
2005-03-22 15:26:24	0
2005-03-22 18:14:25	0
2005-03-22 21:26:47	0
2005-03-23 00:07:34	0
2005-03-23 02:41:54	0
2005-03-23 05:14:16	0
2005-03-23 07:57:44	0
2005-03-23 10:11:42	0
2005-03-23 12:37:13	0
2005-03-23 14:55:06	0
2005-03-23 17:24:45	0
2005-03-23 19:59:22	0
2005-03-23 22:41:55	0
2005-03-24 02:54:33	0
2005-03-24 07:36:26	0
2005-03-24 10:13:15	0
2005-03-24 12:20:57	0
2005-03-24 15:06:59	0
2005-03-24 17:10:40	0
2005-03-24 19:12:26	0
2005-03-24 21:36:50	0
2005-03-24 23:20:33	0
2005-03-25 01:06:52	0
2005-03-25 03:45:08	0
2005-03-25 05:29:29	0
2005-03-25 07:40:52	0
2005-03-25 09:23:14	0
2005-03-25 11:09:22	0
2005-03-25 12:59:41	0
2005-03-25 14:37:00	0
2005-03-25 16:32:38	0
2005-03-25 18:23:17	0
2005-03-25 20:02:10	0
2005-03-25 21:50:13	0
2005-03-25 23:36:41	0
2005-03-26 01:37:59	0
2005-03-26 03:44:37	0
2005-03-26 05:55:16	0
2005-03-26 08:12:53	0
2005-03-26 10:26:25	0
2005-03-26 12:45:58	0
2005-03-26 15:05:15	0
2005-03-26 17:27:20	0
2005-03-26 20:15:34	0
2005-03-26 23:01:28	0
2005-03-27 01:47:59	0
2005-03-27 06:16:40	0
2005-03-27 10:37:49	0
2005-03-27 15:13:22	0
2005-03-27 20:59:57	0
2005-03-28 01:40:28	0
2005-03-28 05:47:37	0
2005-03-28 09:47:25	0
2005-03-28 12:36:26	0
2005-03-28 15:07:40	0
2005-03-28 17:28:40	0
2005-03-28 19:16:55	0
2005-03-28 20:54:47	0
2005-03-28 22:27:44	0
2005-03-29 00:37:08	0
2005-03-29 02:31:18	0
2005-03-29 04:36:27	0
2005-03-29 06:23:47	0
2005-03-29 08:51:35	0
2005-03-29 10:18:03	0
2005-03-29 13:47:08	0
2005-03-29 16:14:43	0
2005-03-29 20:22:34	0
2005-03-29 23:45:21	0
2005-03-30 02:45:46	0
2005-03-30 04:48:56	0
2005-03-30 07:08:15	0
2005-03-30 08:25:03	0
2005-03-30 10:04:54	0
2005-03-30 10:59:24	0
2005-03-30 12:33:59	0
2005-03-30 13:27:40	0
2005-03-30 15:40:28	0
2005-03-30 16:57:53	0
2005-03-30 18:35:07	0
2005-03-30 19:44:02	0
2005-03-30 21:01:10	0
2005-03-30 22:42:35	0
2005-03-31 00:06:47	0
2005-03-31 01:18:00	0
2005-03-31 02:43:31	0
2005-03-31 04:34:20	0
2005-03-31 05:52:41	0
2005-03-31 07:32:19	0
2005-03-31 09:51:25	0
2005-03-31 11:34:14	0
2005-03-31 14:48:40	0
2005-03-31 16:52:31	0
2005-03-31 20:43:18	0
2005-03-31 22:54:29	0
2005-04-01 01:20:31	0
2005-04-01 03:35:50	0
2005-04-01 05:33:26	0
2005-04-01 07:42:37	0
2005-04-01 10:55:54	0
2005-04-01 12:58:43	0
2005-04-01 15:00:02	0
2005-04-01 17:27:40	0
2005-04-01 19:05:15	0
2005-04-01 21:15:31	0
2005-04-01 22:35:57	0
2005-04-02 01:04:43	0
2005-04-02 02:24:48	0
2005-04-02 04:24:53	0
2005-04-02 05:36:10	0
2005-04-02 06:59:07	0
2005-04-02 09:04:44	0
2005-04-02 10:25:00	0
2005-04-02 12:10:20	0
2005-04-02 14:10:31	0
2005-04-02 15:33:09	0
2005-04-02 17:54:10	0
2005-04-02 19:12:16	0
2005-04-02 21:26:23	0
2005-04-02 22:47:42	0
2005-04-03 01:41:31	0
2005-04-03 03:45:04	0
2005-04-03 06:27:14	0
2005-04-03 08:25:31	0
2005-04-03 11:13:05	0
2005-04-03 13:04:32	0
2005-04-03 16:28:33	0
2005-04-03 18:57:05	0
2005-04-03 20:58:40	0
2005-04-04 00:08:35	0
2005-04-04 03:44:03	0
2005-04-04 05:55:39	0
2005-04-04 09:08:41	0
2005-04-04 13:18:56	0
2005-04-04 18:07:42	0
2005-04-04 21:28:40	0
2005-04-05 01:46:25	0
2005-04-05 04:51:23	0
2005-04-05 08:35:51	0
2005-04-05 12:11:23	0
2005-04-05 16:10:58	0
2005-04-05 20:09:03	0
2005-04-06 01:12:18	0
2005-04-06 07:27:50	0
2005-04-06 11:32:58	0
2005-04-06 16:22:03	0
2005-04-06 20:20:12	0
2005-04-07 00:30:33	0
2005-04-07 03:29:26	0
2005-04-07 06:24:45	0
2005-04-07 08:58:52	0
2005-04-07 11:36:04	0
2005-04-07 14:07:24	0
2005-04-07 16:41:25	0
2005-04-07 19:16:31	0
2005-04-07 21:59:44	0
2005-04-08 00:55:02	0
2005-04-08 03:50:17	0
2005-04-08 07:06:56	0
2005-04-08 10:37:51	0
2005-04-08 15:37:45	0
2005-04-08 20:30:08	0
2005-04-09 00:10:33	0
2005-04-09 03:57:20	0
2005-04-09 07:38:40	0
2005-04-09 11:28:19	0
2005-04-09 15:04:00	0
2005-04-09 18:29:21	0
2005-04-09 21:53:58	0
2005-04-10 01:11:26	0
2005-04-10 04:21:37	0
2005-04-10 07:10:52	0
2005-04-10 09:42:06	0
2005-04-10 12:06:03	0
2005-04-10 14:16:39	0
2005-04-10 16:25:46	0
2005-04-10 18:32:45	0
2005-04-10 20:36:19	0
2005-04-10 22:25:39	0
2005-04-11 00:15:11	0
2005-04-11 01:54:52	0
2005-04-11 03:57:16	0
2005-04-11 06:54:58	0
2005-04-11 08:36:54	0
2005-04-11 12:46:55	0
2005-04-11 16:07:45	0
2005-04-11 19:10:47	0
2005-04-11 22:08:52	0
2005-04-12 00:04:48	0
2005-04-12 02:19:49	0
2005-04-12 04:32:50	0
2005-04-12 07:01:17	0
2005-04-12 09:39:08	0
2005-04-12 12:40:00	0
2005-04-12 15:13:28	0
2005-04-12 17:34:42	0
2005-04-12 20:26:14	0
2005-04-13 00:26:24	0
2005-04-13 03:36:41	0
2005-04-13 09:06:37	0
2005-04-13 12:35:54	0
2005-04-13 18:51:09	0
2005-04-13 23:07:13	0
2005-04-14 03:03:05	0
2005-04-14 06:09:56	0
2005-04-14 08:26:02	0
2005-04-14 10:48:52	0
2005-04-14 12:45:08	0
2005-04-14 14:23:43	0
2005-04-14 15:56:11	0
2005-04-14 17:16:02	0
2005-04-14 18:42:10	0
2005-04-14 20:03:46	0
2005-04-14 21:27:09	0
2005-04-14 22:46:12	0
2005-04-15 00:14:50	0
2005-04-15 01:38:17	0
2005-04-15 02:56:53	0
2005-04-15 04:19:54	0
2005-04-15 05:42:08	0
2005-04-15 07:08:26	0
2005-04-15 08:46:36	0
2005-04-15 10:17:08	0
2005-04-15 12:02:14	0
2005-04-15 13:52:29	0
2005-04-15 15:58:28	0
2005-04-15 19:14:27	0
2005-04-15 22:56:50	0
2005-04-16 02:40:37	0
2005-04-16 07:29:04	0
2005-04-16 10:50:13	0
2005-04-16 14:28:55	0
2005-04-16 18:04:34	0
2005-04-16 21:05:23	0
2005-04-16 23:58:13	0
2005-04-17 02:39:09	0
2005-04-17 05:06:28	0
2005-04-17 07:09:09	0
2005-04-17 09:06:46	0
2005-04-17 10:55:51	0
2005-04-17 12:34:25	0
2005-04-17 14:05:13	0
2005-04-17 15:29:35	0
2005-04-17 17:32:27	0
2005-04-17 19:11:48	0
2005-04-17 21:06:00	0
2005-04-17 22:48:13	0
2005-04-18 00:23:54	0
2005-04-18 02:09:50	0
2005-04-18 03:51:53	0
2005-04-18 05:29:44	0
2005-04-18 06:57:36	0
2005-04-18 08:21:10	0
2005-04-18 09:38:32	0
2005-04-18 10:55:45	0
2005-04-18 12:13:07	0
2005-04-18 13:29:03	0
2005-04-18 14:44:43	0
2005-04-18 16:01:09	0
2005-04-18 17:26:47	0
2005-04-18 18:44:11	0
2005-04-18 20:45:26	0
2005-04-18 22:15:58	0
2005-04-19 00:07:34	0
2005-04-19 01:58:51	0
2005-04-19 03:44:41	0
2005-04-19 05:37:31	0
2005-04-19 07:16:17	0
2005-04-19 09:44:06	0
2005-04-19 11:19:26	0
2005-04-19 14:03:30	0
2005-04-19 16:26:22	0
2005-04-19 18:12:49	0
2005-04-19 19:39:21	0
2005-04-19 21:15:49	0
2005-04-19 23:35:57	0
2005-04-20 01:11:02	0
2005-04-20 04:18:22	0
2005-04-20 06:48:37	0
2005-04-20 08:49:42	0
2005-04-20 12:15:11	0
2005-04-20 14:47:43	0
2005-04-20 20:02:32	0
2005-04-20 23:01:52	0
2005-04-21 02:02:20	0
2005-04-21 04:43:37	0
2005-04-21 07:20:19	0
2005-04-21 09:52:52	0
2005-04-21 12:11:27	0
2005-04-21 14:21:22	0
2005-04-21 16:12:58	0
2005-04-21 17:53:26	0
2005-04-21 19:42:34	0
2005-04-21 21:16:46	0
2005-04-21 22:48:32	0
2005-04-22 00:30:47	0
2005-04-22 02:00:49	0
2005-04-22 03:31:58	0
2005-04-22 05:08:21	0
2005-04-22 06:30:37	0
2005-04-22 08:22:45	0
2005-04-22 10:23:53	0
2005-04-22 12:35:55	0
2005-04-22 15:04:35	0
2005-04-22 17:55:28	0
2005-04-22 20:27:48	0
2005-04-22 23:26:42	0
2005-04-23 03:08:41	0
2005-04-23 05:35:47	0
2005-04-23 07:52:46	0
2005-04-23 10:08:08	0
2005-04-23 12:12:51	0
2005-04-23 14:06:14	0
2005-04-23 16:00:59	0
2005-04-23 17:52:47	0
2005-04-23 19:47:01	0
2005-04-23 21:41:17	0
2005-04-23 23:37:32	0
2005-04-24 01:32:03	0
2005-04-24 03:36:13	0
2005-04-24 05:51:50	0
2005-04-24 08:17:54	0
2005-04-24 10:54:20	0
2005-04-24 13:28:44	0
2005-04-24 15:45:26	0
2005-04-24 18:08:21	0
2005-04-24 20:17:42	0
2005-04-24 22:18:48	0
2005-04-25 00:04:44	0
2005-04-25 01:46:52	0
2005-04-25 03:22:42	0
2005-04-25 04:56:16	0
2005-04-25 06:17:54	0
2005-04-25 07:35:36	0
2005-04-25 08:45:57	0
2005-04-25 11:06:59	0
2005-04-25 12:26:18	0
2005-04-25 14:59:17	0
2005-04-25 16:50:07	0
2005-04-25 18:42:59	0
2005-04-25 20:09:33	0
2005-04-25 21:15:36	0
2005-04-25 22:26:27	0
2005-04-25 23:31:58	0
2005-04-26 00:39:45	0
2005-04-26 01:42:33	0
2005-04-26 02:38:51	0
2005-04-26 03:51:25	0
2005-04-26 04:51:29	0
2005-04-26 06:16:01	0
2005-04-26 07:14:33	0
2005-04-26 08:30:16	0
2005-04-26 09:51:21	0
2005-04-26 11:23:08	0
2005-04-26 12:59:53	0
2005-04-26 14:46:53	0
2005-04-26 16:44:13	0
2005-04-26 18:22:06	0
2005-04-26 20:09:59	0
2005-04-26 23:07:20	0
2005-04-27 01:15:44	0
2005-04-27 05:36:39	0
2005-04-27 08:44:42	0
2005-04-27 11:34:48	0
2005-04-27 13:11:04	0
2005-04-27 16:31:59	0
2005-04-27 18:40:36	0
2005-04-27 21:34:25	0
2005-04-27 23:37:32	0
2005-04-28 01:19:36	0
2005-04-28 02:56:44	0
2005-04-28 04:28:14	0
2005-04-28 05:58:16	0
2005-04-28 07:28:29	0
2005-04-28 08:59:12	0
2005-04-28 10:18:49	0
2005-04-28 12:06:11	0
2005-04-28 13:28:27	0
2005-04-28 14:56:17	0
2005-04-28 15:56:08	0
2005-04-28 16:58:53	0
2005-04-28 18:59:46	0
2005-04-28 20:09:54	0
2005-04-28 21:54:08	0
2005-04-28 22:53:20	0
2005-04-29 01:59:16	0
2005-04-29 03:40:21	0
2005-04-29 07:39:22	0
2005-04-29 09:40:18	0
2005-04-29 11:11:03	0
2005-04-29 13:07:19	0
2005-04-29 14:54:16	0
2005-04-29 16:18:51	0
2005-04-29 17:42:50	0
2005-04-29 19:06:45	0
2005-04-29 20:24:13	0
2005-04-29 21:23:41	0
2005-04-29 22:15:07	0
2005-04-29 23:05:12	0
2005-04-30 00:25:30	0
2005-04-30 01:15:57	0
2005-04-30 02:14:15	0
2005-04-30 03:22:54	0
2005-04-30 04:08:46	0
2005-04-30 05:48:26	0
2005-04-30 06:53:27	0
2005-04-30 07:47:15	0
2005-04-30 09:39:15	0
2005-04-30 10:41:54	0
2005-04-30 11:49:43	0
2005-04-30 13:08:08	0
2005-04-30 13:57:54	0
2005-04-30 15:29:00	0
2005-04-30 16:16:57	0
2005-04-30 17:37:33	0
2005-04-30 18:18:40	0
2005-04-30 19:48:30	0
2005-04-30 20:31:59	0
2005-04-30 21:39:37	0
2005-04-30 22:14:11	0
2005-04-30 23:52:33	0
2005-05-01 00:38:38	0
2005-05-01 02:19:13	0
2005-05-01 03:20:16	0
2005-05-01 04:17:03	0
2005-05-01 04:47:47	0
2005-05-01 04:50:49	0
2005-05-01 04:54:20	0
2005-05-01 04:54:22	0
2005-05-01 04:54:23	0
2005-05-01 04:54:33	0
2005-05-01 04:56:14	0
2005-05-01 05:10:07	0
2005-05-01 05:37:02	0
2005-05-01 06:08:54	0
2005-05-01 07:01:00	0
2005-05-01 08:02:04	0
2005-05-01 09:32:37	0
2005-05-01 10:32:24	0
2005-05-01 13:01:34	0
2005-05-01 15:14:37	0
2005-05-01 18:43:58	0
2005-05-01 22:22:03	0
2005-05-02 03:06:06	0
2005-05-02 08:07:13	0
2005-05-02 13:51:46	0
2005-05-02 19:54:00	0
2005-05-03 02:37:50	0
2005-05-03 09:38:56	0
2005-05-03 17:05:06	0
2005-05-04 00:48:12	0
2005-05-04 08:13:39	0
2005-05-04 15:51:15	0
2005-05-05 00:10:33	0
2005-05-05 08:17:44	0
2005-05-05 16:38:36	0
2005-05-06 00:57:46	0
2005-05-06 04:15:58	0
2005-05-06 04:30:45	0
2005-05-06 04:36:46	0
2005-05-06 04:40:42	0
2005-05-06 04:42:09	0
2005-05-06 04:56:31	0
2005-05-06 06:02:35	0
2005-05-06 07:54:01	0
2005-05-06 10:06:47	0
2005-05-06 13:29:56	0
2005-05-06 16:47:39	0
2005-05-06 20:49:54	0
2005-05-07 01:39:58	0
2005-05-07 06:52:16	0
2005-05-07 13:17:33	0
2005-05-07 20:01:45	0
2005-05-08 03:42:39	0
2005-05-08 12:08:30	0
2005-05-08 14:30:43	0
2005-05-08 15:21:49	0
2005-05-08 16:09:20	0
2005-05-08 16:26:31	0
2005-05-08 18:49:54	0
2005-05-08 22:31:34	0
2005-05-09 02:56:17	0
2005-05-09 09:14:49	0
2005-05-09 13:40:22	0
2005-05-09 14:32:23	0
2005-05-09 14:59:05	0
2005-05-09 18:45:37	0
2005-05-09 22:24:28	0
2005-05-10 04:18:22	0
2005-05-10 10:08:16	0
2005-05-10 17:20:46	0
2005-05-11 01:08:10	0
2005-05-11 06:07:45	0
2005-05-11 10:18:55	0
2005-05-11 13:29:13	0
2005-05-11 15:32:38	0
2005-05-11 17:10:36	0
2005-05-11 19:15:09	0
2005-05-11 20:27:50	0
2005-05-11 23:42:45	0
2005-05-12 01:16:31	0
2005-05-12 03:16:18	0
2005-05-12 07:31:27	0
2005-05-12 09:46:07	0
2005-05-12 14:18:16	0
2005-05-12 16:42:54	0
2005-05-12 21:06:09	0
2005-05-12 23:52:37	0
2005-05-13 05:01:22	0
2005-05-13 09:21:23	0
2005-05-13 16:08:29	0
2005-05-13 20:55:15	0
2005-05-13 22:08:25	0
2005-05-13 22:42:18	0
2005-05-13 23:07:17	0
2005-05-13 23:09:48	0
2005-05-13 23:10:43	0
2005-05-13 23:19:49	0
2005-05-14 00:17:08	0
2005-05-14 00:55:05	0
2005-05-14 03:13:20	0
2005-05-14 05:15:53	0
2005-05-14 08:14:04	0
2005-05-14 10:11:14	0
2005-05-14 14:22:56	0
2005-05-14 18:19:45	0
2005-05-14 23:30:47	0
2005-05-15 05:17:58	0
2005-05-15 12:23:46	0
2005-05-15 19:10:59	0
2005-05-16 02:51:41	0
2005-05-16 11:05:23	0
2005-05-16 19:37:22	0
2005-05-17 04:10:46	0
2005-05-17 08:19:57	0
2005-05-17 12:23:21	0
2005-05-17 15:26:30	0
2005-05-17 17:45:34	0
2005-05-17 19:55:27	0
2005-05-17 23:22:57	0
2005-05-18 01:43:13	0
2005-05-18 04:24:06	0
2005-05-18 07:04:59	0
2005-05-18 10:42:03	0
2005-05-18 13:56:42	0
2005-05-18 16:17:26	0
2005-05-18 21:00:32	0
2005-05-19 00:29:15	0
2005-05-19 02:51:32	0
2005-05-19 07:57:03	0
2005-05-19 08:55:16	0
2005-05-19 09:57:53	0
2005-05-19 10:25:00	0
2005-05-19 10:42:27	0
2005-05-19 11:00:52	0
2005-05-19 11:02:05	0
2005-05-19 11:02:27	0
2005-05-19 11:02:38	0
2005-05-19 11:02:42	0
2005-05-19 11:03:24	0
2005-05-19 11:10:18	0
2005-05-19 11:34:29	0
2005-05-19 12:07:41	0
2005-05-19 12:31:49	0
2005-05-19 13:36:31	0
2005-05-19 14:30:35	0
2005-05-19 15:49:12	0
2005-05-19 17:13:21	0
2005-05-19 18:56:11	0
2005-05-19 20:18:42	0
2005-05-19 22:43:09	0
2005-05-19 23:31:05	0
2005-05-19 23:47:34	0
2005-05-19 23:56:59	0
2005-05-20 00:00:24	0
2005-05-20 00:26:28	0
2005-05-20 01:14:53	0
2005-05-20 02:25:36	0
2005-05-20 03:56:24	0
2005-05-20 05:58:17	0
2005-05-20 06:52:59	0
2005-05-20 07:14:52	0
2005-05-20 07:29:46	0
2005-05-20 07:31:30	0
2005-05-20 07:32:24	0
2005-05-20 07:32:43	0
2005-05-20 07:35:57	0
2005-05-20 08:05:49	0
2005-05-20 09:17:56	0
2005-05-20 10:46:34	0
2005-05-20 12:44:02	0
2005-05-20 15:13:22	0
2005-05-20 18:18:57	0
2005-05-20 22:03:38	0
2005-05-21 02:27:28	0
2005-05-21 04:20:10	0
2005-05-21 04:41:25	0
2005-05-21 04:49:49	0
2005-05-21 04:51:21	0
2005-05-21 04:51:55	0
2005-05-21 04:57:26	0
2005-05-21 05:30:22	0
2005-05-21 06:41:02	0
2005-05-21 08:32:00	0
2005-05-21 11:00:33	0
2005-05-21 14:19:51	0
2005-05-21 17:45:35	0
2005-05-21 22:21:24	0
2005-05-22 03:41:10	0
2005-05-22 09:09:50	0
2005-05-22 11:40:08	0
2005-05-22 13:20:49	0
2005-05-22 19:05:45	0
2005-05-22 23:05:38	0
2005-05-23 01:26:08	0
2005-05-23 03:29:09	0
2005-05-23 04:05:06	0
2005-05-23 04:25:59	0
2005-05-23 04:53:56	0
2005-05-23 06:20:28	0
2005-05-23 07:27:16	0
2005-05-23 09:05:55	0
2005-05-23 10:49:08	0
2005-05-23 12:55:26	0
2005-05-23 15:18:29	0
2005-05-23 18:05:52	0
2005-05-23 21:21:35	0
2005-05-24 01:13:59	0
2005-05-24 03:27:37	0
2005-05-24 04:44:35	0
2005-05-24 05:02:19	0
2005-05-24 05:09:09	0
2005-05-24 05:48:24	0
2005-05-24 06:03:51	0
2005-05-24 06:08:13	0
2005-05-24 06:09:48	0
2005-05-24 06:25:28	0
2005-05-24 07:06:35	0
2005-05-24 08:32:11	0
2005-05-24 09:37:51	0
2005-05-24 09:43:37	0
2005-05-24 09:45:44	0
2005-05-24 10:06:57	0
2005-05-24 11:31:44	0
2005-05-24 13:24:03	0
2005-05-24 15:34:08	0
2005-05-24 19:10:59	0
2005-05-24 23:02:33	0
2005-05-25 00:37:48	0
2005-05-25 01:03:46	0
2005-05-25 01:22:40	0
2005-05-25 01:29:31	0
2005-05-25 02:38:06	0
2005-05-25 03:49:41	0
2005-05-25 07:02:47	0
2005-05-25 10:25:58	0
2005-05-25 15:01:13	0
2005-05-25 17:43:10	0
2005-05-25 19:05:21	0
2005-05-25 19:28:14	0
2005-05-25 19:39:22	0
2005-05-25 19:43:23	0
2005-05-25 20:23:32	0
2005-05-25 21:56:55	0
2005-05-25 23:54:06	0
2005-05-26 02:23:38	0
2005-05-26 03:48:51	0
2005-05-26 08:34:32	0
2005-05-26 12:27:35	0
2005-05-26 18:04:11	0
2005-05-26 23:52:03	0
2005-05-27 03:42:04	0
2005-05-27 12:05:46	0
2005-05-27 18:42:21	0
2005-05-28 03:34:27	0
2005-05-28 10:09:35	0
2005-05-28 20:06:55	0
2005-05-29 04:10:49	0
2005-05-29 14:19:52	0
2005-05-30 00:54:40	0
2005-05-30 12:13:21	0
2005-05-30 22:36:37	0
2005-05-31 09:51:43	0
2005-05-31 21:12:51	0
2005-06-01 08:48:06	0
2005-06-01 18:58:05	0
2005-06-02 04:25:44	0
2005-06-02 14:55:23	0
2005-06-03 00:51:23	0
2005-06-03 10:21:02	0
2005-06-03 20:23:21	0
2005-06-04 06:30:46	0
2005-06-04 15:45:39	0
2005-06-04 17:37:45	0
2005-06-04 18:42:45	0
2005-06-04 19:11:34	0
2005-06-04 21:22:16	0
2005-06-04 22:40:46	0
2005-06-05 00:46:54	0
2005-06-05 01:32:19	0
2005-06-05 02:09:28	0
2005-06-05 02:35:24	0
2005-06-05 02:38:54	0
2005-06-05 02:39:50	0
2005-06-05 02:40:31	0
2005-06-05 02:40:46	0
2005-06-05 02:43:14	0
2005-06-05 02:57:14	0
2005-06-05 03:38:44	0
2005-06-05 04:30:42	0
2005-06-05 05:47:56	0
2005-06-05 06:23:27	0
2005-06-05 06:27:29	0
2005-06-05 06:28:46	0
2005-06-05 06:29:11	0
2005-06-05 06:29:20	0
2005-06-05 06:30:54	0
2005-06-05 06:46:29	0
2005-06-05 07:37:10	0
2005-06-05 09:01:33	0
2005-06-05 10:35:55	0
2005-06-05 10:53:43	0
2005-06-05 11:04:08	0
2005-06-05 11:07:33	0
2005-06-05 11:07:59	0
2005-06-05 11:08:08	0
2005-06-05 11:09:40	0
2005-06-05 11:25:00	0
2005-06-05 12:27:26	0
2005-06-05 13:25:21	0
2005-06-05 13:49:20	0
2005-06-05 14:02:33	0
2005-06-05 14:07:19	0
2005-06-05 14:55:06	0
2005-06-05 16:04:37	0
2005-06-05 16:42:03	0
2005-06-05 16:44:02	0
2005-06-05 16:44:27	0
2005-06-05 16:44:47	0
2005-06-05 16:44:54	0
2005-06-05 16:46:08	0
2005-06-05 16:58:25	0
2005-06-05 17:40:57	0
2005-06-05 18:46:40	0
2005-06-05 20:24:53	0
2005-06-05 21:16:11	0
2005-06-05 21:44:06	0
2005-06-05 22:01:22	0
2005-06-05 22:06:58	0
2005-06-05 22:08:35	0
2005-06-05 22:09:10	0
2005-06-05 22:15:03	0
2005-06-05 23:03:51	0
2005-06-05 23:34:17	0
2005-06-05 23:40:36	0
2005-06-05 23:45:20	0
2005-06-05 23:45:38	0
2005-06-05 23:45:44	0
2005-06-05 23:46:49	0
2005-06-05 23:57:35	0
2005-06-06 00:39:46	0
2005-06-06 02:01:02	0
2005-06-06 03:41:39	0
2005-06-06 06:21:29	0
2005-06-06 07:13:35	0
2005-06-06 07:55:17	0
2005-06-06 08:22:10	0
2005-06-06 08:47:09	0
2005-06-06 08:55:35	0
2005-06-06 09:02:04	0
2005-06-06 09:02:29	0
2005-06-06 09:02:46	0
2005-06-06 09:02:52	0
2005-06-06 09:03:51	0
2005-06-06 09:13:46	0
2005-06-06 09:54:48	0
2005-06-06 11:13:25	0
2005-06-06 13:07:56	0
2005-06-06 15:27:58	0
2005-06-06 18:17:54	0
2005-06-06 21:37:50	0
2005-06-06 21:53:19	0
2005-06-06 22:05:27	0
2005-06-06 22:09:51	0
2005-06-06 22:13:26	0
2005-06-06 22:13:48	0
2005-06-06 22:14:02	0
2005-06-06 22:14:07	0
2005-06-06 22:14:56	0
2005-06-06 22:23:09	0
2005-06-06 22:54:43	0
2005-06-06 23:43:16	0
2005-06-07 00:50:31	0
2005-06-07 02:28:11	0
2005-06-07 04:50:22	0
2005-06-07 07:35:22	0
2005-06-07 10:49:00	0
2005-06-07 14:33:59	0
2005-06-07 14:58:35	0
2005-06-07 15:29:53	0
2005-06-07 15:35:00	0
2005-06-07 15:38:33	0
2005-06-07 15:40:16	0
2005-06-07 15:40:32	0
2005-06-07 15:40:45	0
2005-06-07 15:40:50	0
2005-06-07 15:41:39	0
2005-06-07 15:49:52	0
2005-06-07 16:16:10	0
2005-06-07 17:11:34	0
2005-06-07 18:20:51	0
2005-06-07 20:07:06	0
2005-06-07 22:24:10	0
2005-06-08 01:16:09	0
2005-06-08 04:32:05	0
2005-06-08 08:12:54	0
2005-06-08 12:22:56	0
2005-06-08 13:46:25	0
2005-06-08 13:56:14	0
2005-06-08 14:01:28	0
2005-06-08 14:03:39	0
2005-06-08 14:03:59	0
2005-06-08 14:04:06	0
2005-06-08 14:05:17	0
2005-06-08 14:17:08	0
2005-06-08 14:46:52	0
2005-06-08 15:52:57	0
2005-06-08 17:12:22	0
2005-06-08 19:05:37	0
2005-06-08 21:28:34	0
2005-06-08 22:56:20	0
2005-06-08 23:39:04	0
2005-06-08 23:57:23	0
2005-06-09 00:01:27	0
2005-06-09 00:02:54	0
2005-06-09 00:17:30	0
2005-06-09 01:27:04	0
2005-06-09 03:03:20	0
2005-06-09 05:06:34	0
2005-06-09 07:32:31	0
2005-06-09 10:55:21	0
2005-06-09 14:53:06	0
2005-06-09 19:33:30	0
2005-06-10 00:37:29	0
2005-06-10 06:32:07	0
2005-06-10 12:20:01	0
2005-06-10 19:09:17	0
2005-06-11 01:37:18	0
2005-06-11 02:30:59	0
2005-06-11 02:53:51	0
2005-06-11 03:06:17	0
2005-06-11 03:13:47	0
2005-06-11 03:20:44	0
2005-06-11 03:21:09	0
2005-06-11 03:21:19	0
2005-06-11 03:22:52	0
2005-06-11 03:38:24	0
2005-06-11 04:42:33	0
2005-06-11 06:06:04	0
2005-06-11 08:22:20	0
2005-06-11 10:39:28	0
2005-06-11 13:26:10	0
2005-06-11 17:29:44	0
2005-06-11 21:30:01	0
2005-06-11 23:16:30	0
2005-06-12 00:38:17	0
2005-06-12 00:39:44	0
2005-06-12 00:40:22	0
2005-06-12 00:46:35	0
2005-06-12 01:16:12	0
2005-06-12 03:01:38	0
2005-06-12 05:31:12	0
2005-06-12 08:39:59	0
2005-06-12 12:30:46	0
2005-06-12 16:46:14	0
2005-06-12 21:30:23	0
2005-06-13 03:08:01	0
2005-06-13 09:36:48	0
2005-06-13 15:35:13	0
2005-06-13 17:34:30	0
2005-06-13 19:01:18	0
2005-06-13 19:58:01	0
2005-06-13 20:20:55	0
2005-06-13 20:31:49	0
2005-06-13 20:35:19	0
2005-06-13 20:37:00	0
2005-06-13 20:37:37	0
2005-06-13 20:43:44	0
2005-06-13 21:04:31	0
2005-06-13 22:23:52	0
2005-06-14 00:03:06	0
2005-06-14 01:53:02	0
2005-06-14 04:07:34	0
2005-06-14 06:53:23	0
2005-06-14 10:10:56	0
2005-06-14 14:12:10	0
2005-06-14 18:07:16	0
2005-06-14 22:35:43	0
2005-06-15 03:24:17	0
2005-06-15 03:32:11	0
2005-06-15 03:33:33	0
2005-06-15 03:34:03	0
2005-06-15 03:38:57	0
2005-06-15 04:22:39	0
2005-06-15 05:39:18	0
2005-06-15 07:30:58	0
2005-06-15 10:02:32	0
2005-06-15 13:24:09	0
2005-06-15 17:22:49	0
2005-06-15 22:02:35	0
2005-06-16 03:15:05	0
2005-06-16 07:59:30	0
2005-06-16 14:09:38	0
2005-06-16 16:11:46	0
2005-06-16 17:51:58	0
2005-06-16 18:21:55	0
2005-06-16 18:38:51	0
2005-06-16 18:48:35	0
2005-06-16 18:52:09	0
2005-06-16 18:53:14	0
2005-06-16 18:53:37	0
2005-06-16 18:57:30	0
2005-06-16 19:36:21	0
2005-06-16 20:45:26	0
2005-06-16 22:27:57	0
2005-06-16 23:31:28	0
2005-06-16 23:59:51	0
2005-06-17 00:03:10	0
2005-06-17 00:04:23	0
2005-06-17 00:16:28	0
2005-06-17 01:00:21	0
2005-06-17 02:10:10	0
2005-06-17 04:03:23	0
2005-06-17 04:13:25	0
2005-06-17 04:14:53	0
2005-06-17 04:15:25	0
2005-06-17 04:20:43	0
2005-06-17 04:57:09	0
2005-06-17 06:24:46	0
2005-06-17 08:43:00	0
2005-06-17 11:31:01	0
2005-06-17 15:03:59	0
2005-06-17 19:12:44	0
2005-06-17 23:39:20	0
2005-06-18 03:57:47	0
2005-06-18 08:01:52	0
2005-06-18 10:32:32	0
2005-06-18 17:00:36	0
2005-06-18 21:58:12	0
2005-06-19 04:04:57	0
2005-06-19 10:39:08	0
2005-06-19 17:30:44	0
2005-06-20 00:55:18	0
2005-06-20 08:34:09	0
2005-06-20 12:42:41	0
2005-06-20 14:55:24	0
2005-06-20 15:35:49	0
2005-06-20 15:58:54	0
2005-06-20 16:07:18	0
2005-06-20 17:31:21	0
2005-06-20 19:53:05	0
2005-06-20 22:15:12	0
2005-06-21 02:19:23	0
2005-06-21 03:13:02	0
2005-06-21 03:45:45	0
2005-06-21 03:48:25	0
2005-06-21 03:49:22	0
2005-06-21 03:58:54	0
2005-06-21 05:00:16	0
2005-06-21 06:27:38	0
2005-06-21 08:38:23	0
2005-06-21 11:31:01	0
2005-06-21 15:05:34	0
2005-06-21 18:56:02	0
2005-06-21 23:10:00	0
2005-06-22 04:12:34	0
2005-06-22 10:56:36	0
2005-06-22 11:02:03	0
2005-06-22 11:02:39	0
2005-06-22 11:02:52	0
2005-06-22 11:05:03	0
2005-06-22 11:26:50	0
2005-06-22 12:20:42	0
2005-06-22 13:23:36	0
2005-06-22 14:23:47	0
2005-06-22 16:22:35	0
2005-06-22 18:05:24	0
2005-06-22 20:04:23	0
2005-06-22 21:37:10	0
2005-06-22 23:12:33	0
2005-06-22 23:59:09	0
2005-06-23 02:09:18	0
2005-06-23 04:03:05	0
2005-06-23 04:10:49	0
2005-06-23 04:14:44	0
2005-06-23 04:16:05	0
2005-06-23 04:16:11	0
2005-06-23 04:16:13	0
2005-06-23 04:16:36	0
2005-06-23 04:20:25	0
2005-06-23 04:50:19	0
2005-06-23 05:51:10	0
2005-06-23 06:32:33	0
2005-06-23 08:20:18	0
2005-06-23 09:50:17	0
2005-06-23 12:08:51	0
2005-06-23 14:09:18	0
2005-06-23 14:26:13	0
2005-06-23 14:52:53	0
2005-06-23 14:53:02	0
2005-06-23 14:53:05	0
2005-06-23 14:53:38	0
2005-06-23 14:59:10	0
2005-06-23 15:25:58	0
2005-06-23 15:54:48	0
2005-06-23 16:39:22	0
2005-06-23 17:33:39	0
2005-06-23 18:53:46	0
2005-06-23 20:14:37	0
2005-06-23 22:12:29	0
2005-06-24 00:14:20	0
2005-06-24 00:56:27	0
2005-06-24 01:30:53	0
2005-06-24 01:48:53	0
2005-06-24 01:55:00	0
2005-06-24 01:58:55	0
2005-06-24 02:00:25	0
2005-06-24 02:01:24	0
2005-06-24 02:01:35	0
2005-06-24 02:01:44	0
2005-06-24 02:01:48	0
2005-06-24 02:02:24	0
2005-06-24 02:08:24	0
2005-06-24 02:23:08	0
2005-06-24 03:02:05	0
2005-06-24 03:50:31	0
2005-06-24 04:40:43	0
2005-06-24 06:33:36	0
2005-06-24 08:27:51	0
2005-06-24 10:42:46	0
2005-06-24 12:30:29	0
2005-06-24 15:46:13	0
2005-06-24 16:07:40	0
2005-06-24 16:13:47	0
2005-06-24 16:14:21	0
2005-06-24 16:14:32	0
2005-06-24 16:14:35	0
2005-06-24 16:15:14	0
2005-06-24 16:21:36	0
2005-06-24 16:56:27	0
2005-06-24 17:55:46	0
2005-06-24 18:57:30	0
2005-06-24 20:41:39	0
2005-06-24 22:37:19	0
2005-06-25 01:00:48	0
2005-06-25 03:40:48	0
2005-06-25 04:47:09	0
2005-06-25 05:33:28	0
2005-06-25 06:01:35	0
2005-06-25 06:22:23	0
2005-06-25 06:41:08	0
2005-06-25 06:44:52	0
2005-06-25 06:45:06	0
2005-06-25 06:45:11	0
2005-06-25 06:46:00	0
2005-06-25 06:54:18	0
2005-06-25 07:59:57	0
2005-06-25 09:12:17	0
2005-06-25 11:25:40	0
2005-06-25 13:29:01	0
2005-06-25 16:31:17	0
2005-06-25 17:21:47	0
2005-06-25 18:04:45	0
2005-06-25 19:04:24	0
2005-06-25 19:16:31	0
2005-06-25 19:17:59	0
2005-06-25 19:18:22	0
2005-06-25 19:18:34	0
2005-06-25 19:18:38	0
2005-06-25 19:19:20	0
2005-06-25 19:26:21	0
2005-06-25 19:44:25	0
2005-06-25 20:29:31	0
2005-06-25 21:17:52	0
2005-06-25 22:24:26	0
2005-06-25 23:55:58	0
2005-06-26 02:16:18	0
2005-06-26 05:03:21	0
2005-06-26 05:52:47	0
2005-06-26 07:20:03	0
2005-06-26 07:33:02	0
2005-06-26 07:35:49	0
2005-06-26 07:36:53	0
2005-06-26 07:37:02	0
2005-06-26 07:37:09	0
2005-06-26 07:37:12	0
2005-06-26 07:37:37	0
2005-06-26 07:41:50	0
2005-06-26 08:05:43	0
2005-06-26 08:43:27	0
2005-06-26 09:43:12	0
2005-06-26 10:49:25	0
2005-06-26 11:04:29	0
2005-06-26 11:11:58	0
2005-06-26 11:13:54	0
2005-06-26 11:14:36	0
2005-06-26 11:21:34	0
2005-06-26 11:57:14	0
2005-06-26 12:49:35	0
2005-06-26 14:07:52	0
2005-06-26 15:39:17	0
2005-06-26 17:46:24	0
2005-06-26 18:20:24	0
2005-06-26 18:48:21	0
2005-06-26 19:02:42	0
2005-06-26 19:18:49	0
2005-06-26 19:21:23	0
2005-06-26 19:23:10	0
2005-06-26 19:23:37	0
2005-06-26 19:23:48	0
2005-06-26 19:23:52	0
2005-06-26 19:23:54	0
2005-06-26 19:24:08	0
2005-06-26 19:26:30	0
2005-06-26 19:45:52	0
2005-06-26 20:24:09	0
2005-06-26 21:11:14	0
2005-06-26 22:22:15	0
2005-06-26 23:38:07	0
2005-06-27 01:38:35	0
2005-06-27 03:48:28	0
2005-06-27 06:40:12	0
2005-06-27 07:29:01	0
2005-06-27 09:42:54	0
2005-06-27 09:47:45	0
2005-06-27 09:50:14	0
2005-06-27 09:51:52	0
2005-06-27 09:53:07	0
2005-06-27 09:53:19	0
2005-06-27 09:53:23	0
2005-06-27 09:53:24	0
2005-06-27 09:53:39	0
2005-06-27 09:56:06	0
2005-06-27 10:19:09	0
2005-06-27 11:02:00	0
2005-06-27 11:32:07	0
2005-06-27 11:47:05	0
2005-06-27 13:19:52	0
2005-06-27 15:04:03	0
2005-06-27 16:53:59	0
2005-06-27 19:12:51	0
2005-06-27 21:51:58	0
2005-06-28 01:17:19	0
2005-06-28 04:57:19	0
2005-06-28 08:57:09	0
2005-06-28 09:20:08	0
2005-06-28 09:33:13	0
2005-06-28 09:40:39	0
2005-06-28 09:45:37	0
2005-06-28 09:48:13	0
2005-06-28 09:49:11	0
2005-06-28 09:49:16	0
2005-06-28 09:49:18	0
2005-06-28 09:49:36	0
2005-06-28 09:52:36	0
2005-06-28 10:18:39	0
2005-06-28 11:07:34	0
2005-06-28 12:21:06	0
2005-06-28 14:12:07	0
2005-06-28 16:51:44	0
2005-06-28 20:02:39	0
2005-06-29 00:16:17	0
2005-06-29 05:19:23	0
2005-06-29 07:04:05	0
2005-06-29 08:33:50	0
2005-06-29 08:44:15	0
2005-06-29 08:47:37	0
2005-06-29 08:49:15	0
2005-06-29 08:49:50	0
2005-06-29 08:55:44	0
2005-06-29 09:37:17	0
2005-06-29 10:49:40	0
2005-06-29 12:38:42	0
2005-06-29 15:11:54	0
2005-06-29 18:21:15	0
2005-06-29 22:03:46	0
2005-06-30 02:51:28	0
2005-06-30 07:16:10	0
2005-06-30 13:38:16	0
2005-06-30 14:51:28	0
2005-06-30 17:20:21	0
2005-06-30 17:33:57	0
2005-06-30 17:49:05	0
2005-06-30 17:49:13	0
2005-06-30 17:49:15	0
2005-06-30 17:49:16	0
2005-06-30 17:49:24	0
2005-06-30 17:50:46	0
2005-06-30 18:04:20	0
2005-06-30 18:21:46	0
2005-06-30 19:11:33	0
2005-06-30 19:39:12	0
2005-06-30 19:50:12	0
2005-06-30 19:57:00	0
2005-06-30 19:57:48	0
2005-06-30 19:58:06	0
2005-06-30 20:01:01	0
2005-06-30 20:30:07	0
2005-06-30 21:05:46	0
2005-06-30 22:20:46	0
2005-06-30 23:33:55	0
2005-07-01 01:13:57	0
2005-07-01 04:05:53	0
2005-07-01 06:36:17	0
2005-07-01 10:11:29	0
2005-07-01 13:25:38	0
2005-07-01 17:37:33	0
2005-07-01 22:09:25	0
2005-07-02 00:02:33	0
2005-07-02 01:31:10	0
2005-07-02 02:26:47	0
2005-07-02 02:48:06	0
2005-07-02 02:52:04	0
2005-07-02 02:53:12	0
2005-07-02 02:53:36	0
2005-07-02 02:57:42	0
2005-07-02 03:15:10	0
2005-07-02 04:11:30	0
2005-07-02 05:42:20	0
2005-07-02 08:06:09	0
2005-07-02 10:55:27	0
2005-07-02 14:44:27	0
2005-07-02 18:23:03	0
2005-07-03 00:01:45	0
2005-07-03 05:41:27	0
2005-07-03 07:09:45	0
2005-07-03 08:15:10	0
2005-07-03 10:26:37	0
2005-07-03 11:12:05	0
2005-07-03 11:22:37	0
2005-07-03 11:26:00	0
2005-07-03 11:26:25	0
2005-07-03 11:26:31	0
2005-07-03 11:26:37	0
2005-07-03 11:26:38	0
2005-07-03 11:26:58	0
2005-07-03 11:30:16	0
2005-07-03 12:03:10	0
2005-07-03 12:45:55	0
2005-07-03 13:29:31	0
2005-07-03 14:33:36	0
2005-07-03 15:59:15	0
2005-07-03 18:06:48	0
2005-07-03 20:51:04	0
2005-07-04 00:33:18	0
2005-07-04 01:02:59	0
2005-07-04 01:29:40	0
2005-07-04 01:34:25	0
2005-07-04 01:36:17	0
2005-07-04 01:36:43	0
2005-07-04 01:36:53	0
2005-07-04 01:38:29	0
2005-07-04 01:45:20	0
2005-07-04 02:36:05	0
2005-07-04 03:45:01	0
2005-07-04 05:26:07	0
2005-07-04 07:38:20	0
2005-07-04 08:49:13	0
2005-07-04 09:25:33	0
2005-07-04 09:46:31	0
2005-07-04 09:59:18	0
2005-07-04 10:01:15	0
2005-07-04 10:01:58	0
2005-07-04 10:09:05	0
2005-07-04 11:05:24	0
2005-07-04 12:48:58	0
2005-07-04 14:24:46	0
2005-07-04 17:32:10	0
2005-07-04 20:48:36	0
2005-07-05 01:32:02	0
2005-07-05 06:51:45	0
2005-07-05 11:43:36	0
2005-07-05 17:52:16	0
2005-07-06 00:17:22	0
2005-07-06 02:30:40	0
2005-07-06 02:42:35	0
2005-07-06 02:44:01	0
2005-07-06 02:44:33	0
2005-07-06 02:49:50	0
2005-07-06 03:42:37	0
2005-07-06 05:17:12	0
2005-07-06 07:23:36	0
2005-07-06 10:09:15	0
2005-07-06 13:31:39	0
2005-07-06 17:29:00	0
2005-07-06 21:57:01	0
2005-07-07 00:15:44	0
2005-07-07 01:05:43	0
2005-07-07 01:17:03	0
2005-07-07 01:23:23	0
2005-07-07 01:25:42	0
2005-07-07 01:48:47	0
2005-07-07 03:18:06	0
2005-07-07 05:31:32	0
2005-07-07 08:15:45	0
2005-07-07 11:44:44	0
2005-07-07 15:44:24	0
2005-07-07 20:16:46	0
2005-07-07 22:08:02	0
2005-07-07 23:41:21	0
2005-07-07 23:58:46	0
2005-07-08 00:00:33	0
2005-07-08 00:01:11	0
2005-07-08 00:07:37	0
2005-07-08 01:11:52	0
2005-07-08 03:11:04	0
2005-07-08 05:36:14	0
2005-07-08 07:53:35	0
2005-07-08 12:30:31	0
2005-07-08 16:54:50	0
2005-07-08 22:18:18	0
2005-07-09 03:27:53	0
2005-07-09 05:33:01	0
2005-07-09 07:07:52	0
2005-07-09 07:39:24	0
2005-07-09 07:58:57	0
2005-07-09 08:09:01	0
2005-07-09 08:10:35	0
2005-07-09 08:11:09	0
2005-07-09 08:16:52	0
2005-07-09 09:14:07	0
2005-07-09 11:15:33	0
2005-07-09 13:48:51	0
2005-07-09 17:08:35	0
2005-07-09 20:27:00	0
2005-07-10 00:44:16	0
2005-07-10 05:13:20	0
2005-07-10 10:35:53	0
2005-07-10 16:06:19	0
2005-07-10 21:56:12	0
2005-07-10 22:56:31	0
2005-07-10 23:38:04	0
2005-07-10 23:52:25	0
2005-07-10 23:58:15	0
2005-07-11 00:00:15	0
2005-07-11 00:01:00	0
2005-07-11 00:08:25	0
2005-07-11 01:09:57	0
2005-07-11 03:06:09	0
2005-07-11 05:28:25	0
2005-07-11 07:14:22	0
2005-07-11 08:06:12	0
2005-07-11 12:20:27	0
2005-07-11 15:22:56	0
2005-07-11 19:52:04	0
2005-07-11 19:55:10	0
2005-07-11 19:57:26	0
2005-07-11 19:58:15	0
2005-07-11 20:06:28	0
2005-07-11 21:10:21	0
2005-07-11 23:00:53	0
2005-07-11 23:56:24	0
2005-07-11 23:59:44	0
2005-07-12 00:02:05	0
2005-07-12 00:02:56	0
2005-07-12 00:11:25	0
2005-07-12 01:14:42	0
2005-07-12 02:38:34	0
2005-07-12 04:46:59	0
2005-07-12 07:27:25	0
2005-07-12 10:53:11	0
2005-07-12 14:54:51	0
2005-07-12 19:31:14	0
2005-07-12 21:39:01	0
2005-07-12 23:23:43	0
2005-07-12 23:46:20	0
2005-07-12 23:57:18	0
2005-07-13 00:00:16	0
2005-07-13 00:01:20	0
2005-07-13 00:12:01	0
2005-07-13 00:57:17	0
2005-07-13 02:19:30	0
2005-07-13 04:18:45	0
2005-07-13 06:50:46	0
2005-07-13 10:00:24	0
2005-07-13 13:42:26	0
2005-07-13 17:54:07	0
2005-07-13 22:27:48	0
2005-07-13 23:23:24	0
2005-07-13 23:46:22	0
2005-07-13 23:59:29	0
2005-07-14 00:02:16	0
2005-07-14 00:03:17	0
2005-07-14 00:13:25	0
2005-07-14 01:16:40	0
2005-07-14 03:14:59	0
2005-07-14 05:51:30	0
2005-07-14 09:13:41	0
2005-07-14 13:17:16	0
2005-07-14 17:56:25	0
2005-07-14 19:45:42	0
2005-07-14 20:52:52	0
2005-07-14 23:04:18	0
2005-07-14 23:45:31	0
2005-07-14 23:56:37	0
2005-07-15 00:00:29	0
2005-07-15 00:01:55	0
2005-07-15 00:16:18	0
2005-07-15 01:06:31	0
2005-07-15 02:19:49	0
2005-07-15 03:53:16	0
2005-07-15 05:51:50	0
2005-07-15 08:15:33	0
2005-07-15 11:09:10	0
2005-07-15 14:37:50	0
2005-07-15 15:21:27	0
2005-07-15 15:49:55	0
2005-07-15 16:00:12	0
2005-07-15 17:43:00	0
2005-07-15 19:35:38	0
2005-07-15 22:08:03	0
2005-07-16 01:03:25	0
2005-07-16 04:35:28	0
2005-07-16 09:21:27	0
2005-07-16 14:38:45	0
2005-07-16 20:36:13	0
2005-07-17 00:45:10	0
2005-07-17 08:20:01	0
2005-07-17 15:03:06	0
2005-07-17 22:25:24	0
2005-07-18 04:09:40	0
2005-07-18 09:36:08	0
2005-07-18 16:17:52	0
2005-07-18 23:31:21	0
2005-07-19 05:35:59	0
2005-07-19 10:04:35	0
2005-07-19 13:26:26	0
2005-07-19 15:50:29	0
2005-07-19 21:17:33	0
2005-07-20 01:25:58	0
2005-07-20 06:54:24	0
2005-07-20 12:12:42	0
2005-07-20 12:52:32	0
2005-07-20 13:22:40	0
2005-07-20 13:40:00	0
2005-07-20 13:41:23	0
2005-07-20 13:41:54	0
2005-07-20 13:46:57	0
2005-07-20 14:37:29	0
2005-07-20 16:14:37	0
2005-07-20 18:08:20	0
2005-07-20 20:37:35	0
2005-07-21 00:07:41	0
2005-07-21 03:04:10	0
2005-07-21 05:04:17	0
2005-07-21 10:00:30	0
2005-07-21 12:55:17	0
2005-07-21 13:29:51	0
2005-07-21 14:13:34	0
2005-07-21 14:14:56	0
2005-07-21 14:15:50	0
2005-07-21 14:16:10	0
2005-07-21 14:19:25	0
2005-07-21 14:52:00	0
2005-07-21 15:52:53	0
2005-07-21 17:14:45	0
2005-07-21 18:08:16	0
2005-07-21 20:47:47	0
2005-07-21 22:42:05	0
2005-07-22 01:26:37	0
2005-07-22 05:10:47	0
2005-07-22 08:02:30	0
2005-07-22 12:14:10	0
2005-07-22 16:54:17	0
2005-07-22 18:31:28	0
2005-07-22 19:07:11	0
2005-07-22 19:21:46	0
2005-07-22 19:25:39	0
2005-07-22 19:26:55	0
2005-07-22 19:28:10	0
2005-07-22 19:28:37	0
2005-07-22 19:33:11	0
2005-07-22 19:52:20	0
2005-07-22 20:46:24	0
2005-07-22 22:25:19	0
2005-07-23 00:41:02	0
2005-07-23 03:32:59	0
2005-07-23 07:06:22	0
2005-07-23 11:20:08	0
2005-07-23 15:12:39	0
2005-07-23 21:15:20	0
2005-07-24 02:41:05	0
2005-07-24 09:26:00	0
2005-07-24 16:05:45	0
2005-07-24 23:15:04	0
2005-07-25 06:25:36	0
2005-07-25 13:51:37	0
2005-07-25 21:16:12	0
2005-07-25 23:56:20	0
2005-07-25 23:59:28	0
2005-07-26 00:01:21	0
2005-07-26 00:02:02	0
2005-07-26 00:08:50	0
2005-07-26 00:41:29	0
2005-07-26 02:00:51	0
2005-07-26 03:49:36	0
2005-07-26 06:10:32	0
2005-07-26 09:04:25	0
2005-07-26 12:31:56	0
2005-07-26 16:33:57	0
2005-07-26 21:11:54	0
2005-07-27 02:42:25	0
2005-07-27 05:04:00	0
2005-07-27 07:02:25	0
2005-07-27 07:10:04	0
2005-07-27 07:11:35	0
2005-07-27 07:12:08	0
2005-07-27 07:17:38	0
2005-07-27 07:42:48	0
2005-07-27 09:03:02	0
2005-07-27 11:18:29	0
2005-07-27 14:20:54	0
2005-07-27 18:30:43	0
2005-07-27 22:21:18	0
2005-07-28 03:44:28	0
2005-07-28 10:00:33	0
2005-07-28 17:14:00	0
2005-07-29 01:17:14	0
2005-07-29 10:05:42	0
2005-07-29 18:23:03	0
2005-07-30 03:40:06	0
2005-07-30 12:49:39	0
2005-07-30 21:50:22	0
2005-07-31 03:05:56	0
2005-07-31 05:25:00	0
2005-07-31 06:04:02	0
2005-07-31 06:37:19	0
2005-07-31 06:49:24	0
2005-07-31 08:50:16	0
2005-07-31 11:39:47	0
2005-07-31 15:06:06	0
2005-07-31 19:09:12	0
2005-07-31 22:54:55	0
2005-07-31 23:47:24	0
2005-08-01 00:40:21	0
2005-08-01 01:00:57	0
2005-08-01 02:56:22	0
2005-08-01 05:23:52	0
2005-08-01 08:21:04	0
2005-08-01 12:11:11	0
2005-08-01 16:24:19	0
2005-08-01 19:39:56	0
2005-08-01 20:02:53	0
2005-08-01 20:15:19	0
2005-08-01 21:53:40	0
2005-08-02 00:04:47	0
2005-08-02 02:59:01	0
2005-08-02 03:02:04	0
2005-08-02 03:03:39	0
2005-08-02 03:19:20	0
2005-08-02 04:42:29	0
2005-08-02 06:48:20	0
2005-08-02 09:36:59	0
2005-08-02 13:10:17	0
2005-08-02 17:13:49	0
2005-08-02 21:56:50	0
2005-08-03 03:01:48	0
2005-08-03 08:32:39	0
2005-08-03 14:13:22	0
2005-08-03 19:54:23	0
2005-08-03 22:05:21	0
2005-08-04 00:47:15	0
2005-08-04 01:08:19	0
2005-08-04 01:15:20	0
2005-08-04 01:16:42	0
2005-08-04 01:17:11	0
2005-08-04 01:22:03	0
2005-08-04 02:10:46	0
2005-08-04 03:41:26	0
2005-08-04 05:50:34	0
2005-08-04 08:55:04	0
2005-08-04 10:26:31	0
2005-08-04 10:52:40	0
2005-08-04 11:01:29	0
2005-08-04 11:04:22	0
2005-08-04 11:05:26	0
2005-08-04 11:15:58	0
2005-08-04 11:51:40	0
2005-08-04 13:37:06	0
2005-08-04 16:05:06	0
2005-08-04 19:04:49	0
2005-08-04 22:51:01	0
2005-08-05 02:55:02	0
2005-08-05 06:18:49	0
2005-08-05 12:03:31	0
2005-08-05 17:08:52	0
2005-08-05 23:14:37	0
2005-08-05 23:42:27	0
2005-08-05 23:57:03	0
2005-08-05 23:59:43	0
2005-08-06 00:01:45	0
2005-08-06 00:02:30	0
2005-08-06 00:09:53	0
2005-08-06 01:05:04	0
2005-08-06 02:32:49	0
2005-08-06 04:37:22	0
2005-08-06 07:11:15	0
2005-08-06 08:50:29	0
2005-08-06 09:44:09	0
2005-08-06 09:51:22	0
2005-08-06 09:54:01	0
2005-08-06 10:20:26	0
2005-08-06 11:34:22	0
2005-08-06 13:22:21	0
2005-08-06 15:39:12	0
2005-08-06 17:13:46	0
2005-08-06 21:01:27	0
2005-08-06 22:20:36	0
2005-08-06 23:39:04	0
2005-08-06 23:54:17	0
2005-08-06 23:58:51	0
2005-08-07 00:00:28	0
2005-08-07 00:01:03	0
2005-08-07 00:06:57	0
2005-08-07 00:52:18	0
2005-08-07 01:05:26	0
2005-08-07 01:08:38	0
2005-08-07 01:10:42	0
[truncated: 43,472 more rows]
