# Supplementary material for: Role of vector phenotypic plasticity in disease transmission as illustrated by the spread of dengue virus by Aedes albopictus
Source: Nat Commun. 2024 Sep 7;15:7823. doi: 10.1038/s41467-024-52144-5 (PMC11379831; doi:10.1038/s41467-024-52144-5)
Supplement: Supplementary file 4 — Source Data files [file 41467_2024_52144_MOESM4_ESM.zip › Source_Data_Folder/Supplementary_Material/SF9.xlsx]

## Sheet: Simulated
Time	Sim_Act_Pred_08	Sim_Act_Pred_14_15
2005-01-02	0	0
2005-01-03	0	0
2005-01-04	0	0
2005-01-05	0	0
2005-01-06	0	0
2005-01-07	0	0
2005-01-08	0	0
2005-01-09	0	0
2005-01-10	0	0
2005-01-11	0	0
2005-01-12	0	0
2005-01-13	0	0
2005-01-14	0	0
2005-01-15	0	0
2005-01-16	0	0
2005-01-17	0	0
2005-01-18	0	0
2005-01-19	-4.62188e-16	-2.64107e-15
2005-01-20	6.20111e-13	3.54349e-12
2005-01-21	-6.08413e-13	-3.47665e-12
2005-01-22	1.51906e-11	8.68034e-11
2005-01-23	6.32139e-11	3.61222e-10
2005-01-24	5.15531e-11	2.94589e-10
2005-01-25	2.52346e-10	1.44198e-09
2005-01-26	1.23471e-09	7.0555e-09
2005-01-27	3.01642e-09	1.72402e-08
2005-01-28	2.12993e-08	1.21707e-07
2005-01-29	1.11078e-07	6.34813e-07
2005-01-30	2.46234e-07	1.40742e-06
2005-01-31	4.20479e-07	2.40295e-06
2005-02-01	6.186e-07	3.53594e-06
2005-02-02	8.34043e-07	4.77272e-06
2005-02-03	1.06293e-06	6.08968e-06
2005-02-04	1.2702e-06	7.37291e-06
2005-02-05	1.34366e-06	8.29563e-06
2005-02-06	1.33491e-06	8.91375e-06
2005-02-07	1.25672e-06	8.94946e-06
2005-02-08	1.1382e-06	8.63286e-06
2005-02-09	9.89771e-07	8.02582e-06
2005-02-10	8.20849e-07	7.24538e-06
2005-02-11	6.56866e-07	6.2745e-06
2005-02-12	5.59396e-07	5.26732e-06
2005-02-13	5.00651e-07	4.31258e-06
2005-02-14	4.71772e-07	3.71412e-06
2005-02-15	4.56659e-07	3.31225e-06
2005-02-16	4.49638e-07	3.06585e-06
2005-02-17	4.42089e-07	2.87906e-06
2005-02-18	4.24741e-07	2.77889e-06
2005-02-19	3.90443e-07	2.67102e-06
2005-02-20	3.44121e-07	2.49422e-06
2005-02-21	2.90593e-07	2.24556e-06
2005-02-22	2.34131e-07	1.95458e-06
2005-02-23	1.78094e-07	1.64506e-06
2005-02-24	1.26896e-07	1.33306e-06
2005-02-25	8.45065e-08	1.04526e-06
2005-02-26	5.41527e-08	7.42061e-07
2005-02-27	3.35171e-08	4.93672e-07
2005-02-28	2.04308e-08	3.1687e-07
2005-03-01	1.26732e-08	1.97339e-07
2005-03-02	8.17035e-09	1.2193e-07
2005-03-03	5.60325e-09	7.74026e-08
2005-03-04	4.1904e-09	5.15259e-08
2005-03-05	3.43511e-09	3.65717e-08
2005-03-06	3.01859e-09	2.80271e-08
2005-03-07	2.73512e-09	2.3055e-08
2005-03-08	2.46064e-09	1.98728e-08
2005-03-09	2.14261e-09	1.74263e-08
2005-03-10	1.78535e-09	1.51865e-08
2005-03-11	1.42114e-09	1.26606e-08
2005-03-12	1.07974e-09	1.02636e-08
2005-03-13	7.82239e-10	7.95398e-09
2005-03-14	5.46307e-10	5.8486e-09
2005-03-15	3.79489e-10	4.01629e-09
2005-03-16	2.8254e-10	2.57876e-09
2005-03-17	2.37185e-10	1.59874e-09
2005-03-18	2.11176e-10	1.289e-09
2005-03-19	1.95061e-10	1.11464e-09
2005-03-20	1.84341e-10	1.05338e-09
2005-03-21	1.76527e-10	1.00872e-09
2005-03-22	1.70355e-10	9.73457e-10
2005-03-23	1.67517e-10	9.5724e-10
2005-03-24	1.57281e-10	8.98751e-10
2005-03-25	1.5146e-10	8.65485e-10
2005-03-26	1.4807e-10	8.46116e-10
2005-03-27	1.46299e-10	8.35993e-10
2005-03-28	1.45179e-10	8.29593e-10
2005-03-29	1.47629e-10	8.43594e-10
2005-03-30	1.46145e-10	8.35115e-10
2005-03-31	1.45649e-10	8.3228e-10
2005-04-01	1.43333e-10	8.19045e-10
2005-04-02	1.41839e-10	8.10511e-10
2005-04-03	1.38481e-10	7.91323e-10
2005-04-04	1.34764e-10	7.70081e-10
2005-04-05	1.3245e-10	7.56859e-10
2005-04-06	1.32307e-10	7.56038e-10
2005-04-07	1.32603e-10	7.5773e-10
2005-04-08	1.34584e-10	7.69051e-10
2005-04-09	1.33296e-10	7.61691e-10
2005-04-10	1.3103e-10	7.48742e-10
2005-04-11	1.26738e-10	7.24215e-10
2005-04-12	1.25624e-10	7.17854e-10
2005-04-13	1.20854e-10	6.90594e-10
2005-04-14	1.18128e-10	6.75019e-10
2005-04-15	1.15466e-10	6.59806e-10
2005-04-16	1.12828e-10	6.4473e-10
2005-04-17	1.10791e-10	6.33094e-10
2005-04-18	1.08944e-10	6.2254e-10
2005-04-19	1.03054e-10	5.88877e-10
2005-04-20	9.87762e-11	5.64435e-10
2005-04-21	9.44962e-11	5.39978e-10
2005-04-22	9.12697e-11	5.21541e-10
2005-04-23	9.2734e-11	5.29909e-10
2005-04-24	1.00442e-10	5.73954e-10
2005-04-25	1.13872e-10	6.50699e-10
2005-04-26	1.30945e-10	7.48255e-10
2005-04-27	1.48611e-10	8.49205e-10
2005-04-28	1.67656e-10	9.58036e-10
2005-04-29	1.8953e-10	1.08303e-09
2005-04-30	2.14864e-10	1.22779e-09
2005-05-01	2.44205e-10	1.39546e-09
2005-05-02	2.76996e-10	1.58283e-09
2005-05-03	3.0273e-10	1.72989e-09
2005-05-04	3.20168e-10	1.82953e-09
2005-05-05	3.2938e-10	1.88217e-09
2005-05-06	3.27989e-10	1.87423e-09
2005-05-07	3.18356e-10	1.81918e-09
2005-05-08	2.9888e-10	1.70789e-09
2005-05-09	2.67723e-10	1.52985e-09
2005-05-10	2.37072e-10	1.3547e-09
2005-05-11	2.12386e-10	1.21364e-09
2005-05-12	1.96133e-10	1.12076e-09
2005-05-13	1.88945e-10	1.07969e-09
2005-05-14	6.30057e-11	3.60032e-10
2005-05-15	6.83024e-09	3.90299e-08
2005-05-16	5.46638e-07	3.12365e-06
2005-05-17	0.0140777	0.0804439
2005-05-18	0.0460974	0.263414
2005-05-19	0.105084	0.600478
2005-05-20	0.205381	1.17361
2005-05-21	0.330533	1.88876
2005-05-22	0.472373	2.69927
2005-05-23	0.62427	3.56726
2005-05-24	0.762878	4.3593
2005-05-25	0.89294	5.10251
2005-05-26	1.01085	5.77629
2005-05-27	1.10449	6.31137
2005-05-28	1.19374	6.82137
2005-05-29	1.27621	7.29261
2005-05-30	1.34147	7.66555
2005-05-31	1.39309	7.96054
2005-06-01	1.41507	8.0861
2005-06-02	1.43376	8.19293
2005-06-03	1.49699	8.55423
2005-06-04	1.60033	9.14476
2005-06-05	1.78394	10.1939
2005-06-06	1.99677	11.4101
2005-06-07	2.20651	12.6087
2005-06-08	2.46427	14.0816
2005-06-09	2.77887	15.8792
2005-06-10	3.17501	18.1429
2005-06-11	3.71439	21.2251
2005-06-12	4.32499	24.7142
2005-06-13	5.05179	28.8674
2005-06-14	6.01299	34.3599
2005-06-15	7.26236	41.4992
2005-06-16	8.92189	50.9822
2005-06-17	10.8849	62.1994
2005-06-18	13.0321	74.4694
2005-06-19	15.3047	87.4554
2005-06-20	17.8199	101.828
2005-06-21	20.8091	118.909
2005-06-22	24.1892	138.224
2005-06-23	27.928	159.589
2005-06-24	32.0579	183.188
2005-06-25	36.5336	208.763
2005-06-26	41.6219	237.84
2005-06-27	49.3644	282.082
2005-06-28	58.038	331.646
2005-06-29	67.0972	383.413
2005-06-30	75.9037	433.735
2005-07-01	81.5529	466.016
2005-07-02	86.4884	494.219
2005-07-03	90.999	519.994
2005-07-04	92.2808	527.319
2005-07-05	91.7958	524.547
2005-07-06	89.3073	510.328
2005-07-07	84.7778	484.445
2005-07-08	82.156	469.463
2005-07-09	78.7254	449.859
2005-07-10	75.0178	428.673
2005-07-11	72.1455	412.26
2005-07-12	70.315	401.8
2005-07-13	70.6983	403.99
2005-07-14	73.6757	421.004
2005-07-15	78.141	446.52
2005-07-16	84.2335	481.334
2005-07-17	93.6561	535.177
2005-07-18	102.193	583.96
2005-07-19	105.464	602.654
2005-07-20	106.636	609.346
2005-07-21	106.014	605.793
2005-07-22	104.098	594.846
2005-07-23	101.761	581.492
2005-07-24	96.6195	552.111
2005-07-25	92.4989	528.565
2005-07-26	93.4485	533.992
2005-07-27	95.6106	546.346
2005-07-28	102.778	587.301
2005-07-29	110.501	631.434
2005-07-30	117.95	673.999
2005-07-31	124.838	713.361
2005-08-01	129.637	740.78
2005-08-02	127.685	729.629
2005-08-03	124.014	708.649
2005-08-04	114.758	655.759
2005-08-05	104.748	598.558
2005-08-06	93.9989	537.137
2005-08-07	82.717	472.669
2005-08-08	72.9845	417.054
2005-08-09	70.1297	400.741
2005-08-10	69.2883	395.933
2005-08-11	70.2085	401.191
2005-08-12	71.336	407.634
2005-08-13	71.7659	410.091
2005-08-14	71.74	409.943
2005-08-15	71.2505	407.146
2005-08-16	69.8237	398.993
2005-08-17	68.5024	391.442
2005-08-18	67.579	386.166
2005-08-19	66.2452	378.544
2005-08-20	65.0353	371.63
2005-08-21	63.74	364.228
2005-08-22	61.943	353.96
2005-08-23	60.8477	347.701
2005-08-24	59.9821	342.755
2005-08-25	58.7373	335.642
2005-08-26	58.1466	332.266
2005-08-27	58.4151	333.801
2005-08-28	59.2857	338.775
2005-08-29	60.7507	347.147
2005-08-30	61.8697	353.541
2005-08-31	62.275	355.857
2005-09-01	62.2279	355.588
2005-09-02	61.8623	353.499
2005-09-03	61.1824	349.614
2005-09-04	59.9102	342.344
2005-09-05	58.2135	332.648
2005-09-06	56.2665	321.523
2005-09-07	54.3816	310.752
2005-09-08	52.6804	301.031
2005-09-09	51.5337	294.479
2005-09-10	50.8103	290.344
2005-09-11	50.5151	288.658
2005-09-12	50.5236	288.707
2005-09-13	50.2089	286.908
2005-09-14	49.6328	283.616
2005-09-15	48.9144	279.511
2005-09-16	47.161	269.491
2005-09-17	44.5738	254.708
2005-09-18	41.3475	236.271
2005-09-19	37.443	213.96
2005-09-20	33.8617	193.496
2005-09-21	30.318	173.246
2005-09-22	26.742	152.811
2005-09-23	23.933	136.76
2005-09-24	22.2506	127.146
2005-09-25	21.8813	125.036
2005-09-26	22.6926	129.672
2005-09-27	23.8788	136.45
2005-09-28	24.7918	141.667
2005-09-29	25.0754	143.288
2005-09-30	24.9011	142.292
2005-10-01	23.9652	136.944
2005-10-02	22.4742	128.424
2005-10-03	20.6521	118.012
2005-10-04	18.2592	104.339
2005-10-05	15.991	91.377
2005-10-06	14.3521	82.0119
2005-10-07	13.2886	75.9346
2005-10-08	12.8454	73.4022
2005-10-09	12.5771	71.869
2005-10-10	12.1404	69.3738
2005-10-11	12.0993	69.139
2005-10-12	11.8717	67.8383
2005-10-13	11.5153	65.8018
2005-10-14	11.0655	63.2311
2005-10-15	10.4629	59.7878
2005-10-16	10.1582	58.047
2005-10-17	9.874	56.4229
2005-10-18	9.28043	53.031
2005-10-19	8.80903	50.3373
2005-10-20	8.50034	48.5734
2005-10-21	8.33624	47.6356
2005-10-22	8.4803	48.4589
2005-10-23	8.61872	49.2498
2005-10-24	8.92615	51.0066
2005-10-25	9.34448	53.397
2005-10-26	9.79562	55.975
2005-10-27	9.98148	57.037
2005-10-28	9.83326	56.1901
2005-10-29	9.82701	56.1544
2005-10-30	9.72245	55.5569
2005-10-31	9.63148	55.037
2005-11-01	9.49632	54.2647
2005-11-02	9.23164	52.7522
2005-11-03	9.02157	51.5518
2005-11-04	9.07494	51.8568
2005-11-05	8.89749	50.8428
2005-11-06	8.69616	49.6923
2005-11-07	8.36923	47.8241
2005-11-08	8.26987	47.2564
2005-11-09	8.03017	45.8867
2005-11-10	7.72875	44.1643
2005-11-11	7.17599	41.0056
2005-11-12	6.56249	37.5
2005-11-13	5.87102	33.5487
2005-11-14	5.33969	30.5125
2005-11-15	4.60884	26.3362
2005-11-16	4.13539	23.6308
2005-11-17	3.85091	22.0052
2005-11-18	3.62502	20.7144
2005-11-19	3.46344	19.7911
2005-11-20	3.30821	18.9041
2005-11-21	3.08332	17.619
2005-11-22	2.79027	16.4535
2005-11-23	2.45021	14.9419
2005-11-24	2.00641	13.141
2005-11-25	1.62417	11.4447
2005-11-26	1.20268	9.33682
2005-11-27	0.849731	7.51852
2005-11-28	0.5734	6.07265
2005-11-29	0.375861	4.5172
2005-11-30	0.247434	3.4032
2005-12-01	0.167761	2.22689
2005-12-02	0.116889	1.46007
2005-12-03	0.0842971	0.973208
2005-12-04	0.0643664	0.660786
2005-12-05	0.0511191	0.45193
2005-12-06	0.042573	0.320701
2005-12-07	0.0374138	0.239677
2005-12-08	0.0339777	0.205934
2005-12-09	0.0315794	0.180454
2005-12-10	0.0292467	0.171423
2005-12-11	0.0266912	0.161394
2005-12-12	0.0245958	0.158142
2005-12-13	0.0221117	0.150909
2005-12-14	0.0187529	0.137101
2005-12-15	0.0151555	0.121532
2005-12-16	0.0116774	0.105623
2005-12-17	0.00862525	0.0863905
2005-12-18	0.00617209	0.0693473
2005-12-19	0.00432036	0.0510004
2005-12-20	0.00288442	0.0364233
2005-12-21	0.00184929	0.0254923
2005-12-22	0.00119206	0.017024
2005-12-23	0.000777552	0.0109031
2005-12-24	0.000513368	0.00701988
2005-12-25	0.000342068	0.00457402
2005-12-26	0.000228213	0.00301732
2005-12-27	0.000149694	0.00200957
2005-12-28	9.38767e-05	0.00134101
2005-12-29	5.93998e-05	0.000881011
2005-12-30	3.83304e-05	0.000554708
2005-12-31	2.52291e-05	0.000352257
2006-01-01	1.69388e-05	0.000227654
2006-01-02	1.15628e-05	0.000149868
2006-01-03	7.98807e-06	0.00010054
2006-01-04	5.53797e-06	6.85748e-05
2006-01-05	3.79945e-06	4.73296e-05
2006-01-06	2.54069e-06	3.27882e-05
2006-01-07	1.69254e-06	2.25015e-05
2006-01-08	1.12895e-06	1.50741e-05
2006-01-09	7.63462e-07	1.00642e-05
2006-01-10	5.21821e-07	6.72876e-06
2006-01-11	3.6085e-07	4.56388e-06
2006-01-12	2.5424e-07	3.1363e-06
2006-01-13	1.83101e-07	2.18891e-06
2006-01-14	1.35029e-07	1.56194e-06
2006-01-15	1.02418e-07	1.14114e-06
2006-01-16	8.04829e-08	8.5249e-07
2006-01-17	6.55592e-08	6.52265e-07
2006-01-18	5.47939e-08	5.14349e-07
2006-01-19	4.62694e-08	4.18866e-07
2006-01-20	3.90261e-08	3.49918e-07
2006-01-21	3.27535e-08	2.96307e-07
2006-01-22	2.74768e-08	2.5186e-07
2006-01-23	2.32884e-08	2.13971e-07
2006-01-24	2.01141e-08	1.81954e-07
2006-01-25	1.77249e-08	1.55732e-07
2006-01-26	1.58485e-08	1.34805e-07
2006-01-27	1.42298e-08	1.18122e-07
2006-01-28	1.26755e-08	1.04341e-07
2006-01-29	1.10776e-08	9.02862e-08
2006-01-30	9.42271e-09	7.70159e-08
2006-01-31	7.8025e-09	6.43647e-08
2006-02-01	6.341e-09	5.26257e-08
2006-02-02	5.10499e-09	4.21382e-08
2006-02-03	4.10143e-09	3.29723e-08
2006-02-04	3.31644e-09	2.50815e-08
2006-02-05	2.72761e-09	2.06476e-08
2006-02-06	2.2969e-09	1.73351e-08
2006-02-07	1.95438e-09	1.49141e-08
2006-02-08	1.63983e-09	1.3031e-08
2006-02-09	1.3262e-09	1.12836e-08
2006-02-10	1.02742e-09	9.56485e-09
2006-02-11	7.61822e-10	7.91142e-09
2006-02-12	5.39992e-10	6.07655e-09
2006-02-13	3.64875e-10	4.48033e-09
2006-02-14	2.36905e-10	3.1645e-09
2006-02-15	1.47731e-10	2.11543e-09
2006-02-16	9.13569e-11	1.34709e-09
2006-02-17	5.62286e-11	8.11747e-10
2006-02-18	3.45462e-11	4.73145e-10
2006-02-19	2.08383e-11	2.626e-10
2006-02-20	1.19035e-11	1.30053e-10
2006-02-21	5.326e-12	4.22421e-11
2006-02-22	5.82077e-14	3.32615e-13
2006-02-23	-4.48199e-12	-2.56114e-11
2006-02-24	-8.23638e-12	-4.67324e-11
2006-02-25	-1.17871e-11	-6.73546e-11
2006-02-26	-1.46392e-11	-8.54821e-11
2006-02-27	-1.67929e-11	-1.01448e-10
2006-02-28	-1.74623e-11	-1.11093e-10
2006-03-01	-1.69384e-11	-1.15584e-10
2006-03-02	-1.55123e-11	-1.09929e-10
2006-03-03	-1.33005e-11	-9.76226e-11
2006-03-04	-1.07102e-11	-8.24886e-11
2006-03-05	-8.17818e-12	-6.61904e-11
2006-03-06	-5.79166e-12	-4.88944e-11
2006-03-07	-3.98722e-12	-3.27626e-11
2006-03-08	-2.79397e-12	-1.84601e-11
2006-03-09	-1.97906e-12	-1.13089e-11
2006-03-10	-1.4843e-12	-8.648e-12
2006-03-11	-1.16415e-12	-6.98492e-12
2006-03-12	-9.31323e-13	-5.82077e-12
2006-03-13	-7.85803e-13	-4.98923e-12
2006-03-14	-6.98492e-13	-4.49031e-12
2006-03-15	-5.23869e-13	-3.82507e-12
2006-03-16	-3.7835e-13	-3.32615e-12
2006-03-17	-2.61934e-13	-2.49461e-12
2006-03-18	-1.74623e-13	-1.82938e-12
2006-03-19	-1.16415e-13	-1.33046e-12
2006-03-20	-5.82077e-14	-9.97846e-13
2006-03-21	0	-6.6523e-13
2006-03-22	0	-3.32615e-13
2006-03-23	0	0
2006-03-24	0	0
2006-03-25	0	0
2006-03-26	0	0
2006-03-27	0	0
2006-03-28	0	0
2006-03-29	0	0
2006-03-30	0	0
2006-03-31	0	0
2006-04-01	0	0
2006-04-02	0	0
2006-04-03	0	0
2006-04-04	0	0
2006-04-05	0	0
2006-04-06	0	0
2006-04-07	0	0
2006-04-08	0	0
2006-04-09	0	0
2006-04-10	0	0
2006-04-11	0	0
2006-04-12	0	0
2006-04-13	0	0
2006-04-14	0	0
2006-04-15	0	0
2006-04-16	0	0
2006-04-17	0	0
2006-04-18	0	0
2006-04-19	0	0
2006-04-20	0	0
2006-04-21	0	0
2006-04-22	0	0
2006-04-23	0	0
2006-04-24	0	0
2006-04-25	0	0
2006-04-26	0	0
2006-04-27	0	0
2006-04-28	0	0
2006-04-29	0	0
2006-04-30	0	0
2006-05-01	0	0
2006-05-02	0	0
2006-05-03	0	0
2006-05-04	0	0
2006-05-05	0	0
2006-05-06	0	0
2006-05-07	0	0
2006-05-08	0	0
2006-05-09	0	0
2006-05-10	0	0
2006-05-11	0	0
2006-05-12	0	0
2006-05-13	0	0
2006-05-14	0	0
2006-05-15	0	0
2006-05-16	0	0
2006-05-17	0	0
2006-05-18	0	0
2006-05-19	0.0739956	0.422832
2006-05-20	0.328285	1.87591
2006-05-21	0.745282	4.25875
2006-05-22	1.72915	9.88084
2006-05-23	3.1764	18.1509
2006-05-24	5.15435	29.4534
2006-05-25	8.16486	46.6563
2006-05-26	11.9216	68.1235
2006-05-27	16.1809	92.4622
2006-05-28	19.9767	114.152
2006-05-29	22.2793	127.31
2006-05-30	23.0994	131.997
2006-05-31	22.4349	128.2
2006-06-01	21.0154	120.088
2006-06-02	18.7468	107.124
2006-06-03	16.0771	91.8693
2006-06-04	13.9157	79.5183
2006-06-05	12.8169	73.2394
2006-06-06	12.5088	71.479
2006-06-07	13.0013	74.2934
2006-06-08	13.4078	76.6161
2006-06-09	13.9866	79.9235
2006-06-10	14.4465	82.5514
2006-06-11	15.0165	85.8083
2006-06-12	15.895	90.8286
2006-06-13	17.6981	101.132
2006-06-14	20.4046	116.598
2006-06-15	23.56	134.629
2006-06-16	27.2116	155.495
2006-06-17	31.4897	179.941
2006-06-18	36.2233	206.99
2006-06-19	41.4477	236.844
2006-06-20	46.9466	268.266
2006-06-21	52.4048	299.456
2006-06-22	57.9126	330.929
2006-06-23	63.4644	362.654
2006-06-24	69.0566	394.609
2006-06-25	74.7797	427.313
2006-06-26	83.4515	476.866
2006-06-27	91.9616	525.495
2006-06-28	100.364	573.508
2006-06-29	104.467	596.953
2006-06-30	107.126	612.148
2006-07-01	108.506	620.037
2006-07-02	108.35	619.145
2006-07-03	103.757	592.897
2006-07-04	98.8908	565.09
2006-07-05	93.2407	532.804
2006-07-06	90.9558	519.747
2006-07-07	89.5278	511.588
2006-07-08	88.3472	504.841
2006-07-09	88.3129	504.645
2006-07-10	89.5295	511.597
2006-07-11	90.6015	517.723
2006-07-12	91.7873	524.499
2006-07-13	93.0532	531.732
2006-07-14	93.7361	535.635
2006-07-15	93.8608	536.348
2006-07-16	93.0734	531.848
2006-07-17	91.1726	520.986
2006-07-18	89.2505	510.003
2006-07-19	88.3711	504.978
2006-07-20	88.5571	506.04
2006-07-21	93.0334	531.619
2006-07-22	99.0791	566.166
2006-07-23	105.743	604.248
2006-07-24	112.845	644.829
2006-07-25	119.61	683.486
2006-07-26	125.794	718.821
2006-07-27	131.326	750.434
2006-07-28	133.299	761.71
2006-07-29	134.714	769.795
2006-07-30	132.066	754.663
2006-07-31	128.995	737.115
2006-08-01	125.73	718.455
2006-08-02	120.457	688.327
2006-08-03	113.274	647.279
2006-08-04	105.333	601.902
2006-08-05	96.9492	553.995
2006-08-06	93.0894	531.939
2006-08-07	89.6878	512.502
2006-08-08	85.9776	491.301
2006-08-09	82.6063	472.036
2006-08-10	79.7102	455.487
2006-08-11	76.3805	436.46
2006-08-12	73.0054	417.174
2006-08-13	69.2053	395.459
2006-08-14	66.4683	379.819
2006-08-15	65.6828	375.331
2006-08-16	67.4589	385.48
2006-08-17	70.7991	404.566
2006-08-18	75.0424	428.814
2006-08-19	78.8253	450.43
2006-08-20	81.1205	463.546
2006-08-21	82.0308	468.748
2006-08-22	81.2528	464.302
2006-08-23	78.9671	451.241
2006-08-24	75.8647	433.513
2006-08-25	71.8178	410.387
2006-08-26	67.8125	387.5
2006-08-27	64.9943	371.396
2006-08-28	61.8844	353.625
2006-08-29	59.0731	337.56
2006-08-30	56.1297	320.741
2006-08-31	53.239	304.223
2006-09-01	52.0622	297.498
2006-09-02	52.3476	299.129
2006-09-03	53.4098	305.199
2006-09-04	55.6037	317.735
2006-09-05	58.1199	332.114
2006-09-06	60.7283	347.019
2006-09-07	62.8515	359.152
2006-09-08	63.1525	360.872
2006-09-09	61.4409	351.091
2006-09-10	58.2249	332.714
2006-09-11	54.3793	310.739
2006-09-12	50.4427	288.244
2006-09-13	47.4611	271.206
2006-09-14	45.2499	258.571
2006-09-15	43.7907	250.233
2006-09-16	43.0361	245.921
2006-09-17	42.2129	241.216
2006-09-18	41.3696	236.398
2006-09-19	40.2252	229.858
2006-09-20	38.3541	219.166
2006-09-21	36.5111	208.635
2006-09-22	34.7989	198.851
2006-09-23	33.4255	191.003
2006-09-24	32.8006	187.432
2006-09-25	32.4579	185.474
2006-09-26	32.0286	183.02
2006-09-27	31.568	180.389
2006-09-28	31.3053	178.887
2006-09-29	31.2432	178.533
2006-09-30	31.717	181.24
2006-10-01	32.7873	187.356
2006-10-02	33.9537	194.021
2006-10-03	34.6155	197.803
2006-10-04	34.6075	197.757
2006-10-05	33.4739	191.279
2006-10-06	31.5429	180.245
2006-10-07	28.9416	165.381
2006-10-08	25.7292	147.024
2006-10-09	22.1544	126.597
2006-10-10	19.0206	108.689
2006-10-11	16.6905	95.3742
2006-10-12	15.3643	87.7958
2006-10-13	14.8061	84.6064
2006-10-14	14.3331	81.9035
2006-10-15	13.7209	78.4049
2006-10-16	13.2982	75.99
2006-10-17	12.7391	72.7947
2006-10-18	12.1321	69.3262
2006-10-19	11.6736	66.7063
2006-10-20	11.3039	64.5936
2006-10-21	11.6002	66.2867
2006-10-22	12.7078	72.6157
2006-10-23	13.9027	79.4437
2006-10-24	15.4151	88.0865
2006-10-25	16.6812	95.3211
2006-10-26	17.3159	98.9478
2006-10-27	17.8215	101.837
2006-10-28	17.9868	102.782
2006-10-29	17.4106	99.4893
2006-10-30	16.4913	94.2358
2006-10-31	15.061	86.0628
2006-11-01	13.9797	79.8838
2006-11-02	12.8328	73.3303
2006-11-03	11.8352	67.6299
2006-11-04	10.4504	59.7168
2006-11-05	8.89947	50.8541
2006-11-06	7.40387	42.3078
2006-11-07	6.36818	36.3896
2006-11-08	5.21731	29.8132
2006-11-09	4.60537	26.3164
2006-11-10	3.91672	22.3813
2006-11-11	3.47575	19.8614
2006-11-12	3.22625	18.4357
2006-11-13	3.04731	17.4132
2006-11-14	2.91572	16.6613
2006-11-15	2.88999	16.5142
2006-11-16	2.99539	17.1165
2006-11-17	3.04581	17.4047
2006-11-18	3.0894	17.6537
2006-11-19	3.33292	19.0453
2006-11-20	3.45058	19.7176
2006-11-21	3.38399	19.3371
2006-11-22	3.18046	18.1741
2006-11-23	2.88513	16.4865
2006-11-24	2.67419	15.2811
2006-11-25	2.49542	14.2595
2006-11-26	2.26763	12.9579
2006-11-27	2.16187	12.3536
2006-11-28	2.12468	12.1411
2006-11-29	2.08259	11.9005
2006-11-30	1.99836	11.4192
2006-12-01	1.93062	11.0321
2006-12-02	1.86034	10.6305
2006-12-03	1.74634	9.97907
2006-12-04	1.66765	9.52942
2006-12-05	1.65153	9.43731
2006-12-06	1.66999	9.54277
2006-12-07	1.68573	9.63274
2006-12-08	1.64984	9.42767
2006-12-09	1.57072	8.97555
2006-12-10	1.55521	8.88691
2006-12-11	1.48325	8.47571
2006-12-12	1.42263	8.12929
2006-12-13	1.31507	7.51469
2006-12-14	1.19129	6.80736
2006-12-15	1.05544	6.03109
2006-12-16	0.941422	5.37955
2006-12-17	0.791357	4.52204
2006-12-18	0.655374	3.745
2006-12-19	0.505404	2.88802
2006-12-20	0.390152	2.22944
2006-12-21	0.298562	1.73499
2006-12-22	0.229693	1.36913
2006-12-23	0.181124	1.11811
2006-12-24	0.144924	0.960579
2006-12-25	0.115907	0.833096
2006-12-26	0.0912445	0.718224
2006-12-27	0.0695846	0.612825
2006-12-28	0.0510721	0.491626
2006-12-29	0.0362537	0.388417
2006-12-30	0.0252266	0.301507
2006-12-31	0.0175902	0.208544
2007-01-01	0.0123197	0.140096
2007-01-02	0.00869167	0.0933102
2007-01-03	0.00631647	0.0613665
2007-01-04	0.00482646	0.0393446
2007-01-05	0.00384121	0.024565
2007-01-06	0.00320984	0.018342
2007-01-07	0.00281035	0.0160591
2007-01-08	0.0025228	0.014416
2007-01-09	0.00228339	0.0130479
2007-01-10	0.00202056	0.0115461
2007-01-11	0.00178928	0.0102244
2007-01-12	0.00158974	0.00908424
2007-01-13	0.00142177	0.00812442
2007-01-14	0.00128465	0.00734084
2007-01-15	0.00117464	0.00671225
2007-01-16	0.00111085	0.00634773
2007-01-17	0.00110321	0.00630408
2007-01-18	0.00109583	0.00626189
2007-01-19	0.00106781	0.00610175
2007-01-20	0.00104649	0.00597994
2007-01-21	0.00103261	0.00590066
2007-01-22	0.000992753	0.00567288
2007-01-23	0.000948246	0.00541855
2007-01-24	0.000894837	0.00511335
2007-01-25	0.0008514	0.00486514
2007-01-26	0.000817368	0.00467067
2007-01-27	0.000763167	0.00436096
2007-01-28	0.000688127	0.00405942
2007-01-29	0.000628107	0.00382463
2007-01-30	0.000538954	0.00351254
2007-01-31	0.00045296	0.00307593
2007-02-01	0.000356826	0.00255996
2007-02-02	0.000274299	0.00211024
2007-02-03	0.000208067	0.00175287
2007-02-04	0.000158139	0.00138112
2007-02-05	0.000123258	0.00108731
2007-02-06	0.000100715	0.000773015
2007-02-07	8.47771e-05	0.00062716
2007-02-08	7.13212e-05	0.000516906
2007-02-09	6.04011e-05	0.000432633
2007-02-10	5.20691e-05	0.000363923
2007-02-11	4.61531e-05	0.000289303
2007-02-12	4.16269e-05	0.000249744
2007-02-13	3.81855e-05	0.000218203
2007-02-14	3.56857e-05	0.000203918
2007-02-15	3.48761e-05	0.000199292
2007-02-16	3.40673e-05	0.00019467
2007-02-17	3.40005e-05	0.000194288
2007-02-18	3.38224e-05	0.000193271
2007-02-19	3.35305e-05	0.000191603
2007-02-20	3.31359e-05	0.000189348
2007-02-21	3.26565e-05	0.000186608
2007-02-22	3.21266e-05	0.00018358
2007-02-23	3.09701e-05	0.000176972
2007-02-24	2.90976e-05	0.000166272
2007-02-25	2.73535e-05	0.000156305
2007-02-26	2.58039e-05	0.000147451
2007-02-27	2.43298e-05	0.000139027
2007-02-28	2.37687e-05	0.000135821
2007-03-01	2.4287e-05	0.000138783
2007-03-02	2.56651e-05	0.000146658
2007-03-03	2.71222e-05	0.000154984
2007-03-04	2.82134e-05	0.000161219
2007-03-05	2.85519e-05	0.000163154
2007-03-06	2.80443e-05	0.000160253
2007-03-07	2.66705e-05	0.000152403
2007-03-08	2.42715e-05	0.000138694
2007-03-09	2.16965e-05	0.00012398
2007-03-10	1.95198e-05	0.000111542
2007-03-11	1.77089e-05	0.000101194
2007-03-12	1.66103e-05	9.49159e-05
2007-03-13	1.64325e-05	9.39002e-05
2007-03-14	1.63513e-05	9.34362e-05
2007-03-15	1.62571e-05	9.2898e-05
2007-03-16	1.66615e-05	9.52087e-05
2007-03-17	1.66437e-05	9.5107e-05
2007-03-18	1.66773e-05	9.52991e-05
2007-03-19	1.66924e-05	9.53852e-05
2007-03-20	1.70104e-05	9.72025e-05
2007-03-21	1.69572e-05	9.68981e-05
2007-03-22	1.72641e-05	9.86518e-05
2007-03-23	1.65978e-05	9.48446e-05
2007-03-24	1.58238e-05	9.04217e-05
2007-03-25	1.49459e-05	8.5405e-05
2007-03-26	1.40545e-05	8.03116e-05
2007-03-27	1.28557e-05	7.34611e-05
2007-03-28	1.20285e-05	6.87345e-05
2007-03-29	1.07193e-05	6.12533e-05
2007-03-30	9.94943e-06	5.68539e-05
2007-03-31	9.29042e-06	5.30881e-05
2007-04-01	8.74377e-06	4.99644e-05
2007-04-02	8.08793e-06	4.62167e-05
2007-04-03	7.47891e-06	4.27366e-05
2007-04-04	6.90902e-06	3.94801e-05
2007-04-05	6.60179e-06	3.77245e-05
2007-04-06	6.40588e-06	3.6605e-05
2007-04-07	6.35362e-06	3.63064e-05
2007-04-08	6.57273e-06	3.75585e-05
2007-04-09	7.24035e-06	4.13734e-05
2007-04-10	8.16777e-06	4.6673e-05
2007-04-11	8.96956e-06	5.12546e-05
2007-04-12	9.78845e-06	5.5934e-05
2007-04-13	1.05302e-05	6.01727e-05
2007-04-14	1.12342e-05	6.41953e-05
2007-04-15	1.1691e-05	6.68056e-05
2007-04-16	1.20028e-05	6.85875e-05
2007-04-17	1.21368e-05	6.93534e-05
2007-04-18	1.23109e-05	7.03479e-05
2007-04-19	1.25567e-05	7.17526e-05
2007-04-20	1.2801e-05	7.31484e-05
2007-04-21	1.31881e-05	7.53606e-05
2007-04-22	1.41095e-05	8.06259e-05
2007-04-23	1.5223e-05	8.69885e-05
2007-04-24	1.63043e-05	9.31674e-05
2007-04-25	1.73239e-05	9.89939e-05
2007-04-26	1.78959e-05	0.000102262
2007-04-27	1.8511e-05	0.000105777
2007-04-28	1.91335e-05	0.000109334
2007-04-29	1.9307e-05	0.000110326
2007-04-30	1.92734e-05	0.000110134
2007-05-01	1.89061e-05	0.000108035
2007-05-02	1.85781e-05	0.00010616
2007-05-03	1.86992e-05	0.000106853
2007-05-04	1.86947e-05	0.000106827
2007-05-05	1.90305e-05	0.000108746
2007-05-06	2.04049e-05	0.000116599
2007-05-07	2.34263e-05	0.000133864
2007-05-08	2.85442e-05	0.00016311
2007-05-09	3.53144e-05	0.000201796
2007-05-10	4.2908e-05	0.000245189
2007-05-11	5.12884e-05	0.000293076
2007-05-12	6.06221e-05	0.000346412
2007-05-13	6.92944e-05	0.000395968
2007-05-14	7.56635e-05	0.000432363
2007-05-15	9.55936e-05	0.000546249
2007-05-16	0.25482	1.45612
2007-05-17	0.99859	5.70623
2007-05-18	2.47174	14.1242
2007-05-19	4.90499	28.0285
2007-05-20	8.33958	47.6548
2007-05-21	12.5527	71.7299
2007-05-22	17.2585	98.6201
2007-05-23	21.9563	125.464
2007-05-24	26.2393	149.939
2007-05-25	29.451	168.291
2007-05-26	31.0218	177.267
2007-05-27	30.7313	175.608
2007-05-28	28.7797	164.455
2007-05-29	26.0294	148.74
2007-05-30	23.0985	131.991
2007-05-31	20.203	115.446
2007-06-01	17.783	101.617
2007-06-02	16.1202	92.1153
2007-06-03	15.4905	88.5172
2007-06-04	15.9177	90.9585
2007-06-05	16.7083	95.4761
2007-06-06	17.4223	99.556
2007-06-07	18.1011	103.435
2007-06-08	18.9694	108.396
2007-06-09	20.2514	115.722
2007-06-10	21.7223	124.127
2007-06-11	23.2123	132.642
2007-06-12	24.9366	142.495
2007-06-13	27.098	154.846
2007-06-14	29.6547	169.455
2007-06-15	32.3925	185.1
2007-06-16	35.2476	201.415
2007-06-17	38.1052	217.744
2007-06-18	41.4188	236.679
2007-06-19	45.3644	259.225
2007-06-20	49.5022	282.87
2007-06-21	53.7512	307.15
2007-06-22	57.9787	331.307
2007-06-23	62.2369	355.64
2007-06-24	66.3521	379.155
2007-06-25	69.7299	398.456
2007-06-26	71.8621	410.64
2007-06-27	72.955	416.886
2007-06-28	73.587	420.497
2007-06-29	74.5335	425.906
2007-06-30	75.9784	434.162
2007-07-01	77.7143	444.082
2007-07-02	79.5837	454.764
2007-07-03	80.7293	461.31
2007-07-04	81.7931	467.389
2007-07-05	82.8117	473.209
2007-07-06	83.3386	476.221
2007-07-07	84.0449	480.256
2007-07-08	83.6433	477.962
2007-07-09	81.4516	465.438
2007-07-10	79.2137	452.65
2007-07-11	76.6533	438.019
2007-07-12	74.5788	426.164
2007-07-13	73.7498	421.427
2007-07-14	72.843	416.246
2007-07-15	73.4095	419.483
2007-07-16	79.2567	452.896
2007-07-17	86.7914	495.951
2007-07-18	95.6993	546.853
2007-07-19	104.7	598.283
2007-07-20	112.735	644.201
2007-07-21	120.273	687.272
2007-07-22	127.625	729.286
2007-07-23	131.508	751.473
2007-07-24	134.647	769.412
2007-07-25	137.289	784.509
2007-07-26	135.185	772.484
2007-07-27	133.035	760.199
2007-07-28	130.179	743.882
2007-07-29	125.039	714.51
2007-07-30	118.244	675.678
2007-07-31	110.624	632.136
2007-08-01	102.184	583.906
2007-08-02	98.436	562.491
2007-08-03	94.3843	539.339
2007-08-04	90.0153	514.373
2007-08-05	87.6128	500.644
2007-08-06	87.3216	498.981
2007-08-07	88.0407	503.089
2007-08-08	88.6586	506.62
2007-08-09	87.4103	499.487
2007-08-10	85.3395	487.655
2007-08-11	83.6484	477.991
2007-08-12	82.5963	471.979
2007-08-13	82.0622	468.927
2007-08-14	82.0146	468.655
2007-08-15	83.2181	475.532
2007-08-16	85.6265	489.294
2007-08-17	88.3438	504.822
2007-08-18	90.0029	514.302
2007-08-19	89.5752	511.858
2007-08-20	87.3474	499.128
2007-08-21	84.0717	480.41
2007-08-22	79.9609	456.919
2007-08-23	76.0795	434.74
2007-08-24	72.9904	417.088
2007-08-25	71.2515	407.151
2007-08-26	71.3929	407.959
2007-08-27	72.9946	417.112
2007-08-28	75.3196	430.398
2007-08-29	77.2117	441.21
2007-08-30	77.8574	444.899
2007-08-31	76.6857	438.204
2007-09-01	74.0912	423.378
2007-09-02	69.8905	399.374
2007-09-03	63.646	363.692
2007-09-04	56.1299	320.742
2007-09-05	48.6812	278.178
2007-09-06	42.7447	244.256
2007-09-07	39.2657	224.375
2007-09-08	37.5472	214.556
2007-09-09	37.0003	211.43
2007-09-10	37.474	214.137
2007-09-11	38.3801	219.315
2007-09-12	39.6717	226.695
2007-09-13	40.6209	232.119
2007-09-14	40.8115	233.209
2007-09-15	41.1689	235.251
2007-09-16	41.946	239.691
2007-09-17	42.2928	241.673
2007-09-18	42.3256	241.86
2007-09-19	41.4472	236.841
2007-09-20	39.2113	224.064
2007-09-21	36.5019	208.583
2007-09-22	33.1845	189.625
2007-09-23	29.3204	167.545
2007-09-24	26.3812	150.75
2007-09-25	24.1657	138.09
2007-09-26	22.892	130.812
2007-09-27	22.764	130.08
2007-09-28	22.4993	128.567
2007-09-29	22.1212	126.407
2007-09-30	21.8009	124.576
2007-10-01	21.4266	122.438
2007-10-02	21.7038	124.022
2007-10-03	22.7119	129.782
2007-10-04	23.9896	137.083
2007-10-05	25.2334	144.191
2007-10-06	25.656	146.606
2007-10-07	25.158	143.76
2007-10-08	24.0266	137.295
2007-10-09	22.2499	127.142
2007-10-10	20.1051	114.887
2007-10-11	17.8205	101.831
2007-10-12	15.5849	89.0564
2007-10-13	13.6894	78.2249
2007-10-14	12.5418	71.6672
2007-10-15	11.5974	66.2708
2007-10-16	10.658	60.9026
2007-10-17	9.57586	54.7192
2007-10-18	8.4509	48.2909
2007-10-19	7.46771	42.6726
2007-10-20	6.84603	39.1202
2007-10-21	5.95767	34.0438
2007-10-22	5.17379	29.5645
2007-10-23	4.53016	25.8866
2007-10-24	4.00538	22.8879
2007-10-25	3.53126	20.1786
2007-10-26	3.14644	17.9797
2007-10-27	2.72439	15.5679
2007-10-28	2.45386	14.0221
2007-10-29	2.3319	13.3252
2007-10-30	2.2544	12.8823
2007-10-31	2.19871	12.564
2007-11-01	2.104	12.0229
2007-11-02	1.94774	11.1299
2007-11-03	1.75395	10.0226
2007-11-04	1.53817	8.78954
2007-11-05	1.37467	7.85528
2007-11-06	1.27126	7.26435
2007-11-07	1.17327	6.70441
2007-11-08	1.09319	6.24681
2007-11-09	1.03717	5.9267
2007-11-10	1.00096	5.71978
2007-11-11	0.964085	5.50906
2007-11-12	0.945927	5.4053
2007-11-13	0.882587	5.04335
2007-11-14	0.861486	4.92278
2007-11-15	0.823173	4.70385
2007-11-16	0.766581	4.51841
2007-11-17	0.690383	4.2178
2007-11-18	0.602672	3.96187
2007-11-19	0.491634	3.50582
2007-11-20	0.392394	3.04863
2007-11-21	0.284217	2.45716
2007-11-22	0.195627	1.95093
2007-11-23	0.126824	1.41983
2007-11-24	0.080204	1.01862
2007-11-25	0.0517601	0.610808
2007-11-26	0.0347574	0.335192
2007-11-27	0.0250882	0.170041
2007-11-28	0.0196283	0.112161
2007-11-29	0.0169945	0.0971116
2007-11-30	0.0167385	0.0956488
2007-12-01	0.0166065	0.0948944
2007-12-02	0.0167682	0.0958184
2007-12-03	0.0167298	0.0955989
2007-12-04	0.0160591	0.0917665
2007-12-05	0.0152421	0.0870977
2007-12-06	0.0139974	0.0799851
2007-12-07	0.0127729	0.0729883
2007-12-08	0.0115624	0.0675499
2007-12-09	0.0103643	0.0621457
2007-12-10	0.00922078	0.0568908
2007-12-11	0.00821995	0.0521435
2007-12-12	0.00734498	0.0479613
2007-12-13	0.00651766	0.0440149
2007-12-14	0.00571967	0.0409672
2007-12-15	0.00496624	0.0365672
2007-12-16	0.00426828	0.0323778
2007-12-17	0.00361988	0.0284939
2007-12-18	0.00298148	0.0248542
2007-12-19	0.00236051	0.0213195
2007-12-20	0.00179982	0.0179211
2007-12-21	0.00132062	0.0140274
2007-12-22	0.000927635	0.0106143
2007-12-23	0.000620497	0.00775048
2007-12-24	0.000392906	0.00542952
2007-12-25	0.000240671	0.00362865
2007-12-26	0.00014838	0.00230003
2007-12-27	9.25022e-05	0.00141269
2007-12-28	5.87434e-05	0.00087447
2007-12-29	3.8167e-05	0.000547714
2007-12-30	2.52831e-05	0.000348559
2007-12-31	1.70391e-05	0.000226112
2008-01-01	1.1626e-05	0.000149385
2008-01-02	7.966e-06	0.000100374
2008-01-03	5.40238e-06	6.82975e-05
2008-01-04	3.52128e-06	4.67048e-05
2008-01-05	2.19258e-06	3.13799e-05
2008-01-06	1.36545e-06	2.02347e-05
2008-01-07	8.67472e-07	1.24151e-05
2008-01-08	5.73548e-07	7.52336e-06
2008-01-09	4.04674e-07	4.5877e-06
2008-01-10	3.05079e-07	2.81895e-06
2008-01-11	2.48924e-07	1.76594e-06
2008-01-12	2.21884e-07	1.43991e-06
2008-01-13	2.07852e-07	1.25374e-06
2008-01-14	1.95946e-07	1.11969e-06
2008-01-15	1.9042e-07	1.08812e-06
2008-01-16	1.84726e-07	1.05558e-06
2008-01-17	1.83302e-07	1.04744e-06
2008-01-18	1.81348e-07	1.03627e-06
2008-01-19	1.74397e-07	9.96554e-07
2008-01-20	1.67299e-07	9.55995e-07
2008-01-21	1.64096e-07	9.57626e-07
2008-01-22	1.55526e-07	9.28088e-07
2008-01-23	1.45439e-07	8.89153e-07
2008-01-24	1.33843e-07	8.40565e-07
2008-01-25	1.21088e-07	7.83985e-07
2008-01-26	1.07412e-07	7.20736e-07
2008-01-27	9.28525e-08	6.51718e-07
2008-01-28	7.7627e-08	5.57955e-07
2008-01-29	6.33654e-08	4.65229e-07
2008-01-30	5.10433e-08	3.76113e-07
2008-01-31	4.11217e-08	3.01747e-07
2008-02-01	3.34363e-08	2.41522e-07
2008-02-02	2.77564e-08	1.94166e-07
2008-02-03	2.39692e-08	1.58346e-07
2008-02-04	2.1931e-08	1.33522e-07
2008-02-05	2.03905e-08	1.16517e-07
2008-02-06	1.96345e-08	1.12197e-07
2008-02-07	1.88858e-08	1.07919e-07
2008-02-08	1.8019e-08	1.02966e-07
2008-02-09	1.6978e-08	9.91992e-08
2008-02-10	1.57332e-08	9.42093e-08
2008-02-11	1.42673e-08	8.78723e-08
2008-02-12	1.29839e-08	8.45395e-08
2008-02-13	1.10654e-08	7.73902e-08
2008-02-14	9.02801e-09	6.91121e-08
2008-02-15	7.06594e-09	6.03304e-08
2008-02-16	5.2934e-09	4.94965e-08
2008-02-17	3.7757e-09	3.95972e-08
2008-02-18	2.54449e-09	3.10656e-08
2008-02-19	1.61375e-09	2.20763e-08
2008-02-20	9.81614e-10	1.48513e-08
2008-02-21	5.98724e-10	9.42099e-09
2008-02-22	3.67523e-10	5.74426e-09
2008-02-23	2.2864e-10	3.51973e-09
2008-02-24	1.46334e-10	2.17996e-09
2008-02-25	9.81381e-11	1.36838e-09
2008-02-26	7.04313e-11	8.801e-10
2008-02-27	5.4948e-11	5.90725e-10
2008-02-28	4.61005e-11	4.1843e-10
2008-02-29	4.22588e-11	3.21972e-10
2008-03-01	4.17931e-11	2.7341e-10
2008-03-02	4.22588e-11	2.48796e-10
2008-03-03	4.30737e-11	2.46135e-10
2008-03-04	4.34229e-11	2.48131e-10
2008-03-05	4.42378e-11	2.52788e-10
2008-03-06	4.34229e-11	2.48131e-10
2008-03-07	4.19095e-11	2.39483e-10
2008-03-08	3.77186e-11	2.15535e-10
2008-03-09	3.3062e-11	1.88925e-10
2008-03-10	2.80561e-11	1.60321e-10
2008-03-11	2.33995e-11	1.33711e-10
2008-03-12	1.83936e-11	1.05106e-10
2008-03-13	1.53668e-11	8.78104e-11
2008-03-14	1.234e-11	7.05144e-11
2008-03-15	1.11759e-11	6.38621e-11
2008-03-16	1.04774e-11	5.98707e-11
2008-03-17	1.02445e-11	5.85403e-11
2008-03-18	1.04774e-11	5.98707e-11
2008-03-19	1.0943e-11	6.25317e-11
2008-03-20	1.14087e-11	6.51926e-11
2008-03-21	1.17579e-11	6.71883e-11
2008-03-22	1.15251e-11	6.58578e-11
2008-03-23	1.11759e-11	6.51926e-11
2008-03-24	1.07102e-11	6.38621e-11
2008-03-25	1.01281e-11	6.18664e-11
2008-03-26	9.19681e-12	5.65446e-11
2008-03-27	8.3819e-12	5.1888e-11
2008-03-28	7.45058e-12	4.65661e-11
2008-03-29	6.75209e-12	4.25747e-11
2008-03-30	5.93718e-12	3.65877e-11
2008-03-31	5.00586e-12	2.99354e-11
2008-04-01	4.19095e-12	2.39483e-11
2008-04-02	3.49246e-12	1.99569e-11
2008-04-03	2.79397e-12	1.59655e-11
2008-04-04	2.09548e-12	1.19741e-11
2008-04-05	1.97906e-12	1.13089e-11
2008-04-06	2.09548e-12	1.19741e-11
2008-04-07	2.44472e-12	1.39698e-11
2008-04-08	3.14321e-12	1.79612e-11
2008-04-09	4.07454e-12	2.32831e-11
2008-04-10	4.88944e-12	2.79397e-11
2008-04-11	5.58794e-12	3.19311e-11
2008-04-12	5.82077e-12	3.32615e-11
2008-04-13	5.93718e-12	3.39268e-11
2008-04-14	5.82077e-12	3.32615e-11
2008-04-15	5.12227e-12	2.92701e-11
2008-04-16	4.42378e-12	2.52788e-11
2008-04-17	4.19095e-12	2.39483e-11
2008-04-18	4.07454e-12	2.32831e-11
2008-04-19	4.19095e-12	2.39483e-11
2008-04-20	4.30737e-12	2.46135e-11
2008-04-21	4.65661e-12	2.66092e-11
2008-04-22	5.3551e-12	3.06006e-11
2008-04-23	5.82077e-12	3.32615e-11
2008-04-24	5.82077e-12	3.32615e-11
2008-04-25	5.82077e-12	3.32615e-11
2008-04-26	5.47152e-12	3.12658e-11
2008-04-27	5.3551e-12	3.06006e-11
2008-04-28	5.23869e-12	2.99354e-11
2008-04-29	5.23869e-12	2.99354e-11
2008-04-30	5.12227e-12	2.92701e-11
2008-05-01	5.00586e-12	2.86049e-11
2008-05-02	5.00586e-12	2.86049e-11
2008-05-03	4.88944e-12	2.79397e-11
2008-05-04	4.77303e-12	2.72744e-11
2008-05-05	4.88944e-12	2.79397e-11
2008-05-06	4.65661e-12	2.66092e-11
2008-05-07	4.77303e-12	2.72744e-11
2008-05-08	5.23869e-12	2.99354e-11
2008-05-09	5.70435e-12	3.25963e-11
2008-05-10	6.40284e-12	3.65877e-11
2008-05-11	6.98492e-12	3.99138e-11
2008-05-12	7.45058e-12	4.25747e-11
2008-05-13	8.14907e-12	4.65661e-11
2008-05-14	8.84756e-12	5.05575e-11
2008-05-15	9.77889e-12	5.58794e-11
2008-05-16	1.05938e-11	6.0536e-11
2008-05-17	1.14087e-11	6.51926e-11
2008-05-18	8.3819e-12	4.78966e-11
2008-05-19	0.126912	0.725214
2008-05-20	0.463258	2.64719
2008-05-21	1.12546	6.43122
2008-05-22	2.23396	12.7655
2008-05-23	3.68058	21.0319
2008-05-24	5.41644	30.9511
2008-05-25	7.3725	42.1286
2008-05-26	9.41473	53.7985
2008-05-27	11.3732	64.99
2008-05-28	13.0069	74.3252
2008-05-29	14.2263	81.2931
2008-05-30	15.0767	86.1525
2008-05-31	15.6828	89.6159
2008-06-01	16.0926	91.9578
2008-06-02	16.1653	92.3731
2008-06-03	15.938	91.0744
2008-06-04	15.499	88.5657
2008-06-05	14.8736	84.9919
2008-06-06	14.1635	80.9341
2008-06-07	13.3884	76.5053
2008-06-08	12.6877	72.501
2008-06-09	12.3872	70.784
2008-06-10	12.444	71.1084
2008-06-11	12.7195	72.6826
2008-06-12	12.9416	73.9521
2008-06-13	12.9861	74.2065
2008-06-14	13.0518	74.5815
2008-06-15	13.2908	75.9472
2008-06-16	13.6286	77.8778
2008-06-17	14.1403	80.8015
2008-06-18	15.0628	86.0733
2008-06-19	16.5604	94.6306
2008-06-20	18.9442	108.253
2008-06-21	22.2856	127.346
2008-06-22	26.2267	149.867
2008-06-23	30.6476	175.129
2008-06-24	35.7209	204.119
2008-06-25	41.411	236.634
2008-06-26	47.469	271.251
2008-06-27	54.0326	308.758
2008-06-28	60.6895	346.797
2008-06-29	67.2742	384.424
2008-06-30	74.0373	423.071
2008-07-01	80.7899	461.657
2008-07-02	87.1569	498.039
2008-07-03	93.0506	531.718
2008-07-04	98.3693	562.11
2008-07-05	102.963	588.36
2008-07-06	106.648	609.418
2008-07-07	108.934	622.482
2008-07-08	109.724	626.995
2008-07-09	109.614	626.365
2008-07-10	109.812	627.494
2008-07-11	110.407	630.896
2008-07-12	110.401	630.865
2008-07-13	109.537	625.924
2008-07-14	108.168	618.1
2008-07-15	106.852	610.584
2008-07-16	105.75	604.286
2008-07-17	104.039	594.51
2008-07-18	101.713	581.216
2008-07-19	99.0707	566.119
2008-07-20	96.2415	549.951
2008-07-21	93.5946	534.826
2008-07-22	90.6524	518.014
2008-07-23	87.8698	502.113
2008-07-24	86.4844	494.197
2008-07-25	85.6711	489.549
2008-07-26	85.7374	489.928
2008-07-27	86.9527	496.873
2008-07-28	88.8175	507.529
2008-07-29	91.6385	523.648
2008-07-30	94.535	540.2
2008-07-31	96.3236	550.421
2008-08-01	97.4109	556.634
2008-08-02	98.6764	563.865
2008-08-03	103.859	593.481
2008-08-04	109.049	623.136
2008-08-05	114.001	651.435
2008-08-06	119.182	681.041
2008-08-07	119.512	682.927
2008-08-08	119.376	682.151
2008-08-09	118.664	678.079
2008-08-10	114.129	652.168
2008-08-11	110.652	632.299
2008-08-12	108.056	617.461
2008-08-13	108.573	620.417
2008-08-14	108.308	618.904
2008-08-15	106.653	609.445
2008-08-16	103.697	592.552
2008-08-17	100.237	572.782
2008-08-18	97.0626	554.644
2008-08-19	93.6425	535.1
2008-08-20	87.5025	500.014
2008-08-21	87.1423	497.956
2008-08-22	87.4426	499.672
2008-08-23	88.5025	505.728
2008-08-24	88.9727	508.415
2008-08-25	87.323	498.988
2008-08-26	85.2664	487.236
2008-08-27	82.8444	473.396
2008-08-28	80.5762	460.435
2008-08-29	79.6901	455.372
2008-08-30	79.5819	454.754
2008-08-31	80.2653	458.659
2008-09-01	81.6763	466.722
2008-09-02	83.018	474.388
2008-09-03	84.3767	482.152
2008-09-04	85.994	491.394
2008-09-05	90.6672	518.099
2008-09-06	94.8779	542.159
2008-09-07	95.126	543.577
2008-09-08	94.4257	539.576
2008-09-09	93.1412	532.235
2008-09-10	92.0801	526.172
2008-09-11	90.1607	515.204
2008-09-12	83.7871	478.783
2008-09-13	75.6845	432.483
2008-09-14	69.0927	394.816
2008-09-15	62.014	354.366
2008-09-16	55.0718	314.696
2008-09-17	47.4347	271.055
2008-09-18	39.9354	228.202
2008-09-19	33.2892	190.224
2008-09-20	27.9637	159.792
2008-09-21	24.8558	142.033
2008-09-22	22.826	130.434
2008-09-23	21.5754	123.288
2008-09-24	20.0682	114.675
2008-09-25	18.48	105.6
2008-09-26	16.9465	96.8371
2008-09-27	16.16	92.3431
2008-09-28	15.9804	91.3165
2008-09-29	16.1837	92.4782
2008-09-30	16.5886	94.792
2008-10-01	17.8355	101.917
2008-10-02	18.7126	106.929
2008-10-03	19.1718	109.553
2008-10-04	19.2207	109.832
2008-10-05	18.8541	107.738
2008-10-06	19.0571	108.898
2008-10-07	18.8825	107.9
2008-10-08	18.1538	103.736
2008-10-09	17.6764	101.008
2008-10-10	17.6797	101.027
2008-10-11	18.1157	103.519
2008-10-12	19.0159	108.662
2008-10-13	19.7011	112.577
2008-10-14	20.5954	117.688
2008-10-15	21.9278	125.301
2008-10-16	23.1471	132.269
2008-10-17	24.1569	138.039
2008-10-18	24.5318	140.181
2008-10-19	24.2353	138.488
2008-10-20	23.7556	135.746
2008-10-21	22.8942	130.824
2008-10-22	21.5904	123.373
2008-10-23	20.3543	116.311
2008-10-24	19.0761	109.007
2008-10-25	18.2049	104.028
2008-10-26	17.9754	102.717
2008-10-27	18.1655	103.803
2008-10-28	18.326	104.72
2008-10-29	18.5091	105.766
2008-10-30	18.6283	106.447
2008-10-31	18.5256	105.86
2008-11-01	18.7932	107.39
2008-11-02	18.8136	107.506
2008-11-03	18.4069	105.182
2008-11-04	17.7085	101.191
2008-11-05	16.4415	93.9515
2008-11-06	15.5498	88.8562
2008-11-07	14.79	84.5146
2008-11-08	13.3	75.9999
2008-11-09	11.6737	66.707
2008-11-10	10.0721	57.5551
2008-11-11	8.72019	49.8297
2008-11-12	7.88938	45.0822
2008-11-13	6.90655	39.466
2008-11-14	6.31663	36.095
2008-11-15	6.10902	34.9087
2008-11-16	6.0008	34.2903
2008-11-17	5.82687	33.2964
2008-11-18	5.5019	31.4394
2008-11-19	5.10441	29.1681
2008-11-20	4.62793	26.4453
2008-11-21	4.07987	23.3136
2008-11-22	3.7292	21.3097
2008-11-23	3.39565	19.4037
2008-11-24	2.93475	16.77
2008-11-25	2.52757	14.4433
2008-11-26	2.1123	12.5268
2008-11-27	1.72808	10.6038
2008-11-28	1.40196	8.91215
2008-11-29	1.04192	6.85477
2008-11-30	0.754332	5.2114
2008-12-01	0.525487	3.90371
2008-12-02	0.343674	2.86478
2008-12-03	0.237569	1.80191
2008-12-04	0.175346	1.17388
2008-12-05	0.141943	0.811103
2008-12-06	0.121992	0.697099
2008-12-07	0.115132	0.675812
2008-12-08	0.106777	0.647124
2008-12-09	0.0976999	0.595257
2008-12-10	0.0880854	0.540317
2008-12-11	0.077634	0.480595
2008-12-12	0.064269	0.404224
2008-12-13	0.0522605	0.335603
2008-12-14	0.0419213	0.258608
2008-12-15	0.0342633	0.19579
2008-12-16	0.0285726	0.163272
2008-12-17	0.0241007	0.137718
2008-12-18	0.0209638	0.119793
2008-12-19	0.0187242	0.109582
2008-12-20	0.0167703	0.100899
2008-12-21	0.0152308	0.094514
2008-12-22	0.0134944	0.0891391
2008-12-23	0.0112822	0.0800925
2008-12-24	0.00919217	0.0707258
2008-12-25	0.00728621	0.0618082
2008-12-26	0.00560195	0.0511376
2008-12-27	0.0041751	0.0417044
2008-12-28	0.00306273	0.0337729
2008-12-29	0.00224272	0.0250938
2008-12-30	0.00160946	0.0183175
2008-12-31	0.00112846	0.0133176
2009-01-01	0.000771168	0.00950386
2009-01-02	0.000517358	0.00663642
2009-01-03	0.000344772	0.00452209
2009-01-04	0.000221444	0.00302709
2009-01-05	0.000136036	0.00201345
2009-01-06	8.32591e-05	0.00129194
2009-01-07	5.1035e-05	0.000793665
2009-01-08	3.13108e-05	0.000485855
2009-01-09	1.92176e-05	0.00029791
2009-01-10	1.1805e-05	0.000182866
2009-01-11	7.27674e-06	0.000112345
2009-01-12	4.51521e-06	6.91298e-05
2009-01-13	2.83049e-06	4.27206e-05
2009-01-14	1.79991e-06	2.66021e-05
2009-01-15	1.16666e-06	1.67558e-05
2009-01-16	7.77242e-07	1.07228e-05
2009-01-17	5.36608e-07	6.9442e-06
2009-01-18	3.84176e-07	4.56734e-06
2009-01-19	2.85926e-07	3.07813e-06
2009-01-20	2.18502e-07	2.10726e-06
2009-01-21	1.73622e-07	1.46841e-06
2009-01-22	1.43935e-07	1.04269e-06
2009-01-23	1.25911e-07	7.68075e-07
2009-01-24	1.13414e-07	6.48079e-07
2009-01-25	1.04384e-07	6.09845e-07
2009-01-26	9.70287e-08	5.8133e-07
2009-01-27	9.38808e-08	5.90135e-07
2009-01-28	8.99404e-08	5.9332e-07
2009-01-29	8.48561e-08	5.88187e-07
2009-01-30	7.64723e-08	5.62531e-07
2009-01-31	6.75623e-08	5.31457e-07
2009-02-01	5.92386e-08	4.85719e-07
2009-02-02	5.13941e-08	4.39995e-07
2009-02-03	4.39938e-08	3.77421e-07
2009-02-04	3.72881e-08	3.13401e-07
2009-02-05	3.12293e-08	2.54859e-07
2009-02-06	2.66137e-08	2.06233e-07
2009-02-07	2.32062e-08	1.66922e-07
2009-02-08	2.04539e-08	1.36005e-07
2009-02-09	1.83953e-08	1.11622e-07
2009-02-10	1.72891e-08	9.87947e-08
2009-02-11	1.64495e-08	9.39971e-08
2009-02-12	1.59987e-08	9.3727e-08
2009-02-13	1.51729e-08	9.12749e-08
2009-02-14	1.40124e-08	8.67833e-08
2009-02-15	1.25347e-08	8.04224e-08
2009-02-16	1.07773e-08	7.44353e-08
2009-02-17	8.60309e-09	6.51952e-08
2009-02-18	6.5763e-09	5.55667e-08
2009-02-19	4.79748e-09	4.42897e-08
2009-02-20	3.32179e-09	3.43152e-08
2009-02-21	2.16323e-09	2.59945e-08
2009-02-22	1.33226e-09	1.94367e-08
2009-02-23	8.22125e-10	1.26447e-08
2009-02-24	5.09433e-10	7.78719e-09
2009-02-25	3.17348e-10	4.80562e-09
2009-02-26	1.9907e-10	2.9789e-09
2009-02-27	1.25263e-10	1.84269e-09
2009-02-28	7.86968e-11	1.14287e-09
2009-03-01	5.00586e-11	7.05144e-10
2009-03-02	3.32948e-11	4.31069e-10
2009-03-03	2.32831e-11	2.6077e-10
2009-03-04	1.7928e-11	1.60986e-10
2009-03-05	1.5134e-11	1.02445e-10
2009-03-06	1.42027e-11	8.648e-11
2009-03-07	1.42027e-11	8.11581e-11
2009-03-08	1.42027e-11	8.11581e-11
2009-03-09	1.46683e-11	8.3819e-11
2009-03-10	1.53668e-11	8.78104e-11
2009-03-11	1.58325e-11	9.04713e-11
2009-03-12	1.62981e-11	9.31323e-11
2009-03-13	1.58325e-11	9.04713e-11
2009-03-14	1.55997e-11	8.91409e-11
2009-03-15	1.5134e-11	8.648e-11
2009-03-16	1.44355e-11	8.24886e-11
2009-03-17	1.35042e-11	7.71667e-11
2009-03-18	1.234e-11	7.05144e-11
2009-03-19	1.14087e-11	6.51926e-11
2009-03-20	1.0943e-11	6.25317e-11
2009-03-21	9.77889e-12	5.58794e-11
2009-03-22	9.31323e-12	5.32184e-11
2009-03-23	8.3819e-12	4.78966e-11
2009-03-24	7.91624e-12	4.52357e-11
2009-03-25	7.45058e-12	4.25747e-11
2009-03-26	6.98492e-12	3.99138e-11
2009-03-27	6.51926e-12	3.72529e-11
2009-03-28	6.0536e-12	3.4592e-11
2009-03-29	5.82077e-12	3.32615e-11
2009-03-30	5.58794e-12	3.19311e-11
2009-03-31	5.12227e-12	2.92701e-11
2009-04-01	5.12227e-12	2.92701e-11
2009-04-02	5.12227e-12	2.92701e-11
2009-04-03	4.65661e-12	2.66092e-11
2009-04-04	4.65661e-12	2.66092e-11
2009-04-05	4.42378e-12	2.52788e-11
2009-04-06	4.42378e-12	2.52788e-11
2009-04-07	4.65661e-12	2.66092e-11
2009-04-08	4.65661e-12	2.66092e-11
2009-04-09	4.65661e-12	2.66092e-11
2009-04-10	4.88944e-12	2.79397e-11
2009-04-11	5.12227e-12	2.92701e-11
2009-04-12	4.88944e-12	2.79397e-11
2009-04-13	4.88944e-12	2.79397e-11
2009-04-14	5.12227e-12	2.92701e-11
2009-04-15	5.12227e-12	2.92701e-11
2009-04-16	4.88944e-12	2.79397e-11
2009-04-17	4.88944e-12	2.79397e-11
2009-04-18	5.12227e-12	2.92701e-11
2009-04-19	5.3551e-12	3.06006e-11
2009-04-20	5.58794e-12	3.19311e-11
2009-04-21	5.58794e-12	3.19311e-11
2009-04-22	6.0536e-12	3.4592e-11
2009-04-23	6.28643e-12	3.59224e-11
2009-04-24	6.28643e-12	3.59224e-11
2009-04-25	6.28643e-12	3.59224e-11
2009-04-26	6.51926e-12	3.72529e-11
2009-04-27	6.0536e-12	3.4592e-11
2009-04-28	5.82077e-12	3.32615e-11
2009-04-29	5.58794e-12	3.19311e-11
2009-04-30	5.3551e-12	3.06006e-11
2009-05-01	5.58794e-12	3.19311e-11
2009-05-02	5.3551e-12	3.06006e-11
2009-05-03	5.12227e-12	2.92701e-11
2009-05-04	5.3551e-12	3.06006e-11
2009-05-05	5.58794e-12	3.19311e-11
2009-05-06	6.0536e-12	3.4592e-11
2009-05-07	6.98492e-12	3.99138e-11
2009-05-08	7.91624e-12	4.52357e-11
2009-05-09	9.54606e-12	5.45489e-11
2009-05-10	1.11759e-11	6.38621e-11
2009-05-11	1.32713e-11	7.58363e-11
2009-05-12	1.5134e-11	8.648e-11
2009-05-13	1.62981e-11	9.31323e-11
2009-05-14	1.74623e-11	9.97846e-11
2009-05-15	1.7928e-11	1.02445e-10
2009-05-16	1.83936e-11	1.05106e-10
2009-05-17	0.319242	1.82424
2009-05-18	1.55707	8.89757
2009-05-19	3.98534	22.7734
2009-05-20	8.12233	46.4133
2009-05-21	13.6297	77.884
2009-05-22	19.9563	114.036
2009-05-23	26.8793	153.596
2009-05-24	33.643	192.245
2009-05-25	39.0267	223.01
2009-05-26	42.3236	241.849
2009-05-27	42.6887	243.935
2009-05-28	40.4044	230.882
2009-05-29	36.6287	209.307
2009-05-30	31.849	181.994
2009-05-31	27.0076	154.329
2009-06-01	23.0553	131.745
2009-06-02	20.5534	117.448
2009-06-03	19.969	114.109
2009-06-04	21.2387	121.364
2009-06-05	23.1632	132.361
2009-06-06	25.3746	144.998
2009-06-07	27.4139	156.651
2009-06-08	28.8798	165.027
2009-06-09	29.9739	171.279
2009-06-10	30.5	174.285
2009-06-11	30.5285	174.448
2009-06-12	30.8521	176.298
2009-06-13	31.9171	182.384
2009-06-14	33.8417	193.381
2009-06-15	36.2067	206.895
2009-06-16	38.3558	219.176
2009-06-17	40.3351	230.486
2009-06-18	41.4935	237.106
2009-06-19	41.9531	239.732
2009-06-20	41.5053	237.173
2009-06-21	39.3539	224.88
2009-06-22	36.7395	209.94
2009-06-23	34.5686	197.535
2009-06-24	32.7607	187.204
2009-06-25	32.1904	183.945
2009-06-26	32.4922	185.669
2009-06-27	33.2671	190.098
2009-06-28	35.2852	201.63
2009-06-29	37.9586	216.906
2009-06-30	40.6382	232.218
2009-07-01	43.321	247.548
2009-07-02	45.7365	261.351
2009-07-03	47.5689	271.822
2009-07-04	49.2194	281.254
2009-07-05	50.7514	290.008
2009-07-06	51.8955	296.546
2009-07-07	52.5258	300.148
2009-07-08	52.4559	299.748
2009-07-09	51.4484	293.991
2009-07-10	50.2293	287.024
2009-07-11	49.4468	282.553
2009-07-12	49.2902	281.658
2009-07-13	50.0927	286.244
2009-07-14	51.7268	295.581
2009-07-15	54.3875	310.786
2009-07-16	57.4659	328.376
2009-07-17	60.3599	344.914
2009-07-18	62.5445	357.397
2009-07-19	63.6824	363.9
2009-07-20	64.7907	370.232
2009-07-21	66.6713	380.979
2009-07-22	71.4413	408.236
2009-07-23	77.3793	442.168
2009-07-24	84.0143	480.082
2009-07-25	90.5676	517.529
2009-07-26	93.4491	533.995
2009-07-27	95.3539	544.88
2009-07-28	96.4529	551.159
2009-07-29	95.0272	543.012
2009-07-30	93.2425	532.815
2009-07-31	92.125	526.429
2009-08-01	94.6779	541.016
2009-08-02	96.5934	551.962
2009-08-03	97.7866	558.78
2009-08-04	97.6649	558.085
2009-08-05	96.68	552.457
2009-08-06	95.938	548.217
2009-08-07	94.7772	541.584
2009-08-08	90.4745	516.997
2009-08-09	90.3265	516.151
2009-08-10	90.8124	518.928
2009-08-11	91.9884	525.648
2009-08-12	92.7625	530.071
2009-08-13	92.9848	531.342
2009-08-14	92.9835	531.334
2009-08-15	92.8506	530.575
2009-08-16	93.4929	534.245
2009-08-17	94.5295	540.169
2009-08-18	95.708	546.903
2009-08-19	100.829	576.168
2009-08-20	106.009	605.768
2009-08-21	110.771	632.978
2009-08-22	111.217	635.524
2009-08-23	110.854	633.449
2009-08-24	110.04	628.802
2009-08-25	109.304	624.593
2009-08-26	105.608	603.472
2009-08-27	102.209	584.051
2009-08-28	97.8261	559.006
2009-08-29	96.6566	552.324
2009-08-30	94.9692	542.681
2009-08-31	92.8727	530.701
2009-09-01	91.8228	524.702
2009-09-02	91.2289	521.308
2009-09-03	89.9306	513.889
2009-09-04	88.5695	506.111
2009-09-05	86.4319	493.897
2009-09-06	83.3814	476.465
2009-09-07	80.1039	457.737
2009-09-08	75.399	430.851
2009-09-09	69.6926	398.243
2009-09-10	63.9836	365.621
2009-09-11	59.2047	338.313
2009-09-12	55.9923	319.956
2009-09-13	53.9783	308.447
2009-09-14	52.8554	302.031
2009-09-15	51.8636	296.363
2009-09-16	50.7855	290.203
2009-09-17	50.1311	286.463
2009-09-18	49.5009	282.862
2009-09-19	48.9942	279.967
2009-09-20	49.0798	280.456
2009-09-21	48.7957	278.833
2009-09-22	48.2372	275.641
2009-09-23	47.5016	271.438
2009-09-24	46.2279	264.159
2009-09-25	45.0499	257.428
2009-09-26	43.9849	251.342
2009-09-27	43.0523	246.013
2009-09-28	42.4485	242.563
2009-09-29	42.3323	241.899
2009-09-30	42.0686	240.392
2009-10-01	41.5372	237.355
2009-10-02	40.6907	232.518
2009-10-03	39.6437	226.535
2009-10-04	38.7683	221.533
2009-10-05	38.1294	217.882
2009-10-06	37.5018	214.296
2009-10-07	37.0076	211.472
2009-10-08	36.8711	210.692
2009-10-09	36.7985	210.277
2009-10-10	36.2628	207.216
2009-10-11	34.4398	196.799
2009-10-12	31.12	177.829
2009-10-13	27.6653	158.088
2009-10-14	23.4551	134.029
2009-10-15	18.7998	107.428
2009-10-16	14.6876	83.9292
2009-10-17	11.0491	63.138
2009-10-18	8.32291	47.5595
2009-10-19	6.65005	38.0003
2009-10-20	4.78414	27.338
2009-10-21	3.74478	21.3987
2009-10-22	3.36044	19.2025
2009-10-23	2.9444	16.8252
2009-10-24	2.78503	15.9145
2009-10-25	2.70434	15.4534
2009-10-26	2.71729	15.5274
2009-10-27	2.72373	15.5642
2009-10-28	2.70261	15.4435
2009-10-29	2.59086	14.8049
2009-10-30	2.39513	13.6865
2009-10-31	2.12842	12.1624
2009-11-01	1.91986	10.9706
2009-11-02	1.68315	9.618
2009-11-03	1.48875	8.50713
2009-11-04	1.324	7.56569
2009-11-05	1.19755	6.84316
2009-11-06	1.08577	6.20439
2009-11-07	1.00458	5.74044
2009-11-08	0.896849	5.12485
2009-11-09	0.824986	4.7142
2009-11-10	0.772307	4.41319
2009-11-11	0.733994	4.19425
2009-11-12	0.710559	4.06034
2009-11-13	0.718309	4.10462
2009-11-14	0.740856	4.23346
2009-11-15	0.767502	4.38572
2009-11-16	0.778173	4.4467
2009-11-17	0.785875	4.49072
2009-11-18	0.776475	4.437
2009-11-19	0.749632	4.28361
2009-11-20	0.720294	4.11597
2009-11-21	0.686891	3.92509
2009-11-22	0.650933	3.71962
2009-11-23	0.612652	3.50087
2009-11-24	0.579625	3.31214
2009-11-25	0.572643	3.27224
2009-11-26	0.567526	3.24301
2009-11-27	0.56226	3.21292
2009-11-28	0.559007	3.19432
2009-11-29	0.555974	3.177
2009-11-30	0.545629	3.11788
2009-12-01	0.545502	3.11716
2009-12-02	0.533362	3.04778
2009-12-03	0.52586	3.00491
2009-12-04	0.525038	3.00022
2009-12-05	0.495383	2.83076
2009-12-06	0.459293	2.62453
2009-12-07	0.4168	2.38171
2009-12-08	0.368506	2.10575
2009-12-09	0.322029	1.84017
2009-12-10	0.277366	1.58495
2009-12-11	0.223968	1.27982
2009-12-12	0.185794	1.086
2009-12-13	0.151446	0.913493
2009-12-14	0.128883	0.830688
2009-12-15	0.101298	0.709998
2009-12-16	0.0768521	0.593836
2009-12-17	0.056249	0.490489
2009-12-18	0.0391641	0.401621
2009-12-19	0.0256406	0.305371
2009-12-20	0.0158527	0.228929
2009-12-21	0.0097275	0.149801
2009-12-22	0.00601141	0.0916265
2009-12-23	0.00374848	0.055166
2009-12-24	0.00237769	0.0329478
2009-12-25	0.00156486	0.0195427
2009-12-26	0.00109838	0.0115349
2009-12-27	0.000828232	0.00673191
2009-12-28	0.000658842	0.00376481
2009-12-29	0.00055704	0.00318309
2009-12-30	0.000496585	0.00283763
2009-12-31	0.00045735	0.00261343
2010-01-01	0.000414562	0.00236893
2010-01-02	0.000360846	0.00206198
2010-01-03	0.000313789	0.00179308
2010-01-04	0.000277341	0.00158481
2010-01-05	0.000228241	0.00134167
2010-01-06	0.000193653	0.00117403
2010-01-07	0.000159525	0.00100654
2010-01-08	0.000127362	0.000867681
2010-01-09	9.80527e-05	0.000728229
2010-01-10	7.23408e-05	0.000598438
2010-01-11	5.08854e-05	0.000486311
2010-01-12	3.51291e-05	0.000365373
2010-01-13	2.38398e-05	0.000273206
2010-01-14	1.66094e-05	0.000208958
2010-01-15	1.18571e-05	0.00014079
2010-01-16	8.61959e-06	9.69514e-05
2010-01-17	6.30752e-06	6.82565e-05
2010-01-18	4.558e-06	4.88079e-05
2010-01-19	3.172e-06	3.50038e-05
2010-01-20	2.12306e-06	2.7128e-05
2010-01-21	1.41349e-06	1.88534e-05
2010-01-22	9.61912e-07	1.26155e-05
2010-01-23	6.6658e-07	8.40533e-06
2010-01-24	4.66812e-07	5.7251e-06
2010-01-25	3.26056e-07	3.97236e-06
2010-01-26	2.22447e-07	2.78808e-06
2010-01-27	1.52882e-07	1.95588e-06
2010-01-28	1.083e-07	1.34656e-06
2010-01-29	7.94127e-08	9.37476e-07
2010-01-30	6.01439e-08	6.71951e-07
2010-01-31	4.69515e-08	4.96753e-07
2010-02-01	3.76899e-08	3.78698e-07
2010-02-02	3.09171e-08	2.97249e-07
2010-02-03	2.56265e-08	2.39142e-07
2010-02-04	2.1023e-08	1.95568e-07
2010-02-05	1.69857e-08	1.60927e-07
2010-02-06	1.36804e-08	1.31266e-07
2010-02-07	1.10264e-08	1.05974e-07
2010-02-08	8.84733e-09	8.55752e-08
2010-02-09	7.05267e-09	6.92558e-08
2010-02-10	5.58584e-09	5.56904e-08
2010-02-11	4.44474e-09	4.42977e-08
2010-02-12	3.58769e-09	3.49911e-08
2010-02-13	2.91434e-09	2.7788e-08
2010-02-14	2.35159e-09	2.23504e-08
2010-02-15	1.86544e-09	1.8061e-08
2010-02-16	1.44145e-09	1.44847e-08
2010-02-17	1.10129e-09	1.12357e-08
2010-02-18	8.44244e-10	8.38323e-09
2010-02-19	6.48433e-10	6.17733e-09
2010-02-20	5.02681e-10	4.55417e-09
2010-02-21	3.93949e-10	3.32083e-09
2010-02-22	3.19676e-10	2.39616e-09
2010-02-23	2.78233e-10	1.73891e-09
2010-02-24	2.56812e-10	1.4675e-09
2010-02-25	2.40514e-10	1.37437e-09
2010-02-26	2.29571e-10	1.31183e-09
2010-02-27	2.20025e-10	1.25729e-09
2010-02-28	2.10712e-10	1.20407e-09
2010-03-01	2.06055e-10	1.17746e-09
2010-03-02	1.96043e-10	1.12025e-09
2010-03-03	1.84868e-10	1.05639e-09
2010-03-04	1.81841e-10	1.03909e-09
2010-03-05	1.75787e-10	1.0045e-09
2010-03-06	1.67172e-10	9.79219e-10
2010-03-07	1.59489e-10	9.60593e-10
2010-03-08	1.43657e-10	8.9407e-10
2010-03-09	1.24564e-10	8.31538e-10
2010-03-10	1.04774e-10	7.57032e-10
2010-03-11	8.12579e-11	6.49265e-10
2010-03-12	6.0536e-11	5.46819e-10
2010-03-13	4.21423e-11	4.28408e-10
2010-03-14	2.79397e-11	3.28624e-10
2010-03-15	1.74623e-11	2.47466e-10
2010-03-16	1.0943e-11	1.63647e-10
2010-03-17	6.75209e-12	1.01115e-10
2010-03-18	4.42378e-12	6.12012e-11
2010-03-19	3.0268e-12	3.72529e-11
2010-03-20	2.32831e-12	2.26178e-11
2010-03-21	1.62981e-12	1.19741e-11
2010-03-22	1.16415e-12	6.6523e-12
2010-03-23	6.98492e-13	3.99138e-12
2010-03-24	4.65661e-13	2.66092e-12
2010-03-25	2.32831e-13	1.33046e-12
2010-03-26	0	0
2010-03-27	0	0
2010-03-28	2.32831e-13	1.33046e-12
2010-03-29	4.65661e-13	2.66092e-12
2010-03-30	4.65661e-13	2.66092e-12
2010-03-31	4.65661e-13	2.66092e-12
2010-04-01	6.98492e-13	3.99138e-12
2010-04-02	6.98492e-13	3.99138e-12
2010-04-03	6.98492e-13	3.99138e-12
2010-04-04	4.65661e-13	2.66092e-12
2010-04-05	2.32831e-13	1.33046e-12
2010-04-06	6.98492e-13	3.99138e-12
2010-04-07	9.31323e-13	5.32184e-12
2010-04-08	9.31323e-13	5.32184e-12
2010-04-09	1.16415e-12	6.6523e-12
2010-04-10	1.62981e-12	9.31323e-12
2010-04-11	2.09548e-12	1.19741e-11
2010-04-12	2.09548e-12	1.19741e-11
2010-04-13	1.62981e-12	9.31323e-12
2010-04-14	1.39698e-12	7.98276e-12
2010-04-15	1.16415e-12	6.6523e-12
2010-04-16	9.31323e-13	5.32184e-12
2010-04-17	4.65661e-13	2.66092e-12
2010-04-18	0	0
2010-04-19	2.32831e-13	1.33046e-12
2010-04-20	4.65661e-13	2.66092e-12
2010-04-21	6.98492e-13	3.99138e-12
2010-04-22	9.31323e-13	5.32184e-12
2010-04-23	9.31323e-13	5.32184e-12
2010-04-24	1.16415e-12	6.6523e-12
2010-04-25	1.16415e-12	6.6523e-12
2010-04-26	9.31323e-13	5.32184e-12
2010-04-27	9.31323e-13	5.32184e-12
2010-04-28	6.98492e-13	3.99138e-12
2010-04-29	6.98492e-13	3.99138e-12
2010-04-30	1.16415e-12	6.6523e-12
2010-05-01	1.39698e-12	7.98276e-12
2010-05-02	1.86265e-12	1.06437e-11
2010-05-03	2.32831e-12	1.33046e-11
2010-05-04	2.32831e-12	1.33046e-11
2010-05-05	2.32831e-12	1.33046e-11
2010-05-06	2.09548e-12	1.19741e-11
2010-05-07	1.62981e-12	9.31323e-12
2010-05-08	1.62981e-12	9.31323e-12
2010-05-09	1.62981e-12	9.31323e-12
2010-05-10	1.62981e-12	9.31323e-12
2010-05-11	2.09548e-12	1.19741e-11
2010-05-12	2.56114e-12	1.46351e-11
2010-05-13	2.79397e-12	1.59655e-11
2010-05-14	3.0268e-12	1.7296e-11
2010-05-15	2.56114e-12	1.46351e-11
2010-05-16	2.09548e-12	1.19741e-11
2010-05-17	1.86265e-12	1.06437e-11
2010-05-18	1.39698e-12	7.98276e-12
2010-05-19	6.75209e-12	3.85834e-11
2010-05-20	4.84803e-06	2.7703e-05
2010-05-21	0.16184	0.924801
2010-05-22	0.573011	3.27435
2010-05-23	1.29092	7.37669
2010-05-24	2.30537	13.1735
2010-05-25	3.4082	19.4754
2010-05-26	4.47891	25.5938
2010-05-27	5.46443	31.2253
2010-05-28	6.2556	35.7463
2010-05-29	6.74247	38.5284
2010-05-30	6.92534	39.5734
2010-05-31	6.80551	38.8887
2010-06-01	6.48296	37.0455
2010-06-02	6.19413	35.395
2010-06-03	6.00844	34.334
2010-06-04	5.90593	33.7482
2010-06-05	6.02557	34.4318
2010-06-06	6.27135	35.8363
2010-06-07	6.61953	37.8259
2010-06-08	7.20836	41.1906
2010-06-09	8.11431	46.3675
2010-06-10	9.64786	55.1306
2010-06-11	12.0364	68.7796
2010-06-12	15.2176	86.9579
2010-06-13	18.9471	108.269
2010-06-14	23.2076	132.615
2010-06-15	27.6021	157.726
2010-06-16	31.8292	181.881
2010-06-17	35.548	203.131
2010-06-18	37.8346	216.198
2010-06-19	38.2706	218.689
2010-06-20	37.8263	216.15
2010-06-21	36.7151	209.8
2010-06-22	35.7349	204.2
2010-06-23	35.4772	202.727
[truncated: 2,001 more rows]

## Sheet: Observed_Carrieri_2008
Rim_Tim	Rim_Act_Obs
2008-05-06	0
2008-05-13	0.0145935
2008-05-20	2.93244
2008-05-27	16.1152
2008-06-03	28.8191
2008-06-10	19.8767
2008-06-17	13.9264
2008-06-24	43.9307
2008-07-01	91.8514
2008-07-08	114.071
2008-07-15	100.423
2008-07-22	88.9596
2008-07-29	78.9794
2008-08-05	126.937
2008-08-12	128.686
2008-08-19	98.9417
2008-08-26	77.5078
2008-09-02	67.4184
2008-09-09	72.8421
2008-09-16	72.3427
2008-09-23	18.105
2008-09-30	5.47764
2008-10-07	1.47232

## Sheet: Observed_Carrieri_2014
Rim_Tim_14	Rim_Act_Obs_14
2014-05-29 06:23:31	24.8963
2014-06-12 12:18:05	76.7635
2014-06-25 04:13:15	93.361
2014-07-08 03:44:19	176.349
2014-07-22 17:14:46	246.888
2014-08-05 15:33:28	336.1
2014-08-20 05:03:55	414.938
2014-09-05 00:57:53	375.519
2014-09-16 18:05:25	298.755
2014-10-03 12:47:02	255.187

## Sheet: Observed_Carrieri_2015
Rim_Tim_15	Rim_Act_Obs_15
2015-06-11	303
2015-06-25	269
2015-07-09	614
2015-07-23	813
2015-08-06	418
2015-08-20	373
2015-09-03	585
2015-09-17	430
2015-10-01	101
